# Supplementary material for: A modular synthesis of azetidines from reactive triplet imine intermediates using an intermolecular aza Paternò–Büchi reaction
Source: Nat Catal. 2025 Sep 5;8(9):939–47. doi: 10.1038/s41929-025-01405-7 (PMC12460163; doi:10.1038/s41929-025-01405-7)
Supplement: Supplementary file 2 — CIF file of the crystal structure of compound 3j. [file 41929_2025_1405_MOESM2_ESM.cif]

#==============================================================================
data_global
#============================================================================== 

_publ_contact_author               'Michael C. Willis'
_publ_contact_author_email          michael.willis@chem.ox.ac.uk

loop_
_publ_author_name
_publ_author_address

 'Williams, Benedict A.'
;    
Department of Chemistry,
University of Oxford,
Chemistry Research Laboratory,
Mansfield Road, 
Oxford OX1 3TA. UK.
;
 'Tilby, Michael J.'
;    
Department of Chemistry, 
University of Manchester, 
Oxford Road, 
Manchester, M13 9PL UK
;
 'Parker, Nicholas A.'
;    
Department of Chemistry,
University of Oxford,
Chemistry Research Laboratory,
Mansfield Road, 
Oxford OX1 3TA. UK.
;
 'Uehling, Mycah R.'
;    
Process Research and Development, 
Merck & Co., Inc., 
Rahway, NJ 07065 USA
;
'Hethcox, J. Caleb'
;    
Process Research and Development, 
Merck & Co., Inc., 
Rahway, NJ 07065 USA
;
'Dipannita Kalyani'
;    
Process Research and Development, 
Merck & Co., Inc., 
Rahway, NJ 07065 USA
;
 'Willis, Michael C.'
;    
Department of Chemistry,
University of Oxford,
Chemistry Research Laboratory,
Mansfield Road, 
Oxford OX1 3TA. UK.
;

_publ_requested_journal
  'Nature Catalysis'
_journal_volume                    '?'
_journal_page_first                '?'
_journal_page_last                 '?'
_journal_year                      '2025'

_publ_section_title
;
A modular synthesis of azetidines using an intermolecular aza Paterno-Buchi 
reaction
;

_publ_section_abstract
;  
	Azetidines are 4-membered saturated N-heterocycles that are gaining 
	increased traction in discovery chemistry1,2. However, implementation of 
	these structures is limited due to their synthetic intractability, which 
	primarily results from their inherent ring-strain3. An approach that 
	circumvents this issue is the intermolecular [2+2]-photocycloaddition 
	between imines and alkenes4. However, dogma dictates that this direct, 
	atom-economic method is unworkable with simple acyclic imines and 
	non-activated alkenes, with the inability to generate suitably reactive 
	imine-derived triplet intermediates being the overriding limitation5,6. 
	Success in these reactions has relied on a series of elegant work-arounds, 
	most often requiring the use of cyclic imine equivalents or activated 
	alkenes7-9. Herein, we show that using simple acyclic imines featuring 
	N-sulfamoyl fluoride substituents, which are prepared in a single step, 
	result in reactive triplet imines which engage with a broad range of 
	alkenes, providing azetidine products in high yields. Mechanistic and 
	computational studies confirm the key role of the sulfamoyl fluoride unit 
	in dictating the [2+2]-pathway. In addition to facilitating the desired 
	reactivity, the sulfamoyl fluoride substituents provide a convenient 
	reaction centre for further functionalization of the products10, or for 
	traceless removal. The advent of synthetically useful imine-derived 
	triplets should initiate further research and applications of these 
	elusive reactive intermediates
;
#==============================================================================
data_3j
#============================================================================== 
_audit_creation_date        "2024-03-19"
_audit_creation_method 'CRYSTALS_ver_*****_build_8202 '

_ccdc_journal_depnumber           '2375437'
_oxford_structure_analysis_title  '005BW23'
_chemical_name_systematic         .
_chemical_melting_point           'not measured'

_cell_length_a                    9.7064(2)
_cell_length_b                    10.3842(2)
_cell_length_c                    18.0415(4)
_cell_angle_alpha                 80.6392(17)
_cell_angle_beta                  87.9490(17)
_cell_angle_gamma                 89.1239(17)
_cell_volume                      1793.03(7)
 
_symmetry_cell_setting            'triclinic' 
_symmetry_space_group_name_H-M    'P -1 ' 
_symmetry_space_group_name_Hall   '-P 1' 
loop_
 _symmetry_equiv_pos_as_xyz
 'x,y,z'
 '-x,-y,-z'

loop_
_atom_type_symbol
_atom_type_scat_dispersion_real
_atom_type_scat_dispersion_imag
_atom_type_scat_Cromer_Mann_a1
_atom_type_scat_Cromer_Mann_b1
_atom_type_scat_Cromer_Mann_a2
_atom_type_scat_Cromer_Mann_b2
_atom_type_scat_Cromer_Mann_a3
_atom_type_scat_Cromer_Mann_b3
_atom_type_scat_Cromer_Mann_a4
_atom_type_scat_Cromer_Mann_b4
_atom_type_scat_Cromer_Mann_c
_atom_type_scat_source  
 C       0.0181   0.0091   2.3100  20.8439   1.0200  10.2075   1.5886   0.5687
   0.8650  51.6512   0.2156 'International Tables Vol C 4.2.6.8 and 6.1.1.4'
 H       0.0000   0.0000   0.4930  10.5109   0.3229  26.1257   0.1402   3.1424
   0.0408  57.7998   0.0030 'International Tables Vol C 4.2.6.8 and 6.1.1.4'
 N       0.0311   0.0180  12.2126   0.0057   3.1322   9.8933   2.0125  28.9975
   1.1663   0.5826 -11.5290 'International Tables Vol C 4.2.6.8 and 6.1.1.4'
 O       0.0492   0.0322   3.0485  13.2771   2.2868   5.7011   1.5463   0.3239
   0.8670  32.9089   0.2508 'International Tables Vol C 4.2.6.8 and 6.1.1.4'
 F       0.0727   0.0534   3.5392  10.2825   2.6412   4.2944   1.5170   0.2615
   1.0243  26.1476   0.2776 'International Tables Vol C 4.2.6.8 and 6.1.1.4'
 S       0.3331   0.5567   6.9053   1.4679   5.2034  22.2151   1.4379   0.2536
   1.5863  56.1720   0.8669 'International Tables Vol C 4.2.6.8 and 6.1.1.4'
 
 
_cell_formula_units_Z                    4

# Given Formula = C19 H22 F1 N1 O2 S1 
# Dc =      1.29 Fooo =    736.00 Mu =     17.78 M =    347.45
# Found Formula = C19 H22.00 F1 N1 O2 S1 
# Dc =      1.29 FOOO =    735.99 Mu =     17.78 M =    347.45

_chemical_formula_sum             'C19 H22 F N O2 S'
_chemical_formula_moiety          'C19 H22 F N O2 S'
_chemical_compound_source                .
_chemical_formula_weight            347.45
 
 
_cell_measurement_reflns_used        16843
_cell_measurement_theta_min             4.27
_cell_measurement_theta_max            75.48
_cell_measurement_temperature          150
 
_exptl_crystal_description        'plate' 
_exptl_crystal_colour             'clear_pale_colourless' 
_exptl_crystal_size_min           0.05 
_exptl_crystal_size_mid           0.25 
_exptl_crystal_size_max           0.30 
 
_exptl_crystal_density_diffrn     1.287 
_exptl_crystal_density_meas       'not measured' 
_exptl_crystal_density_method     'not measured' 
# Non-dispersive F(000): 
_exptl_crystal_F_000              735.995 
_exptl_absorpt_coefficient_mu     1.778 
 
# Sheldrick geometric approximatio 0.64 0.91 
_exptl_absorpt_correction_type    multi-scan 
_exptl_absorpt_process_details 
; 
 CrysAlisPro (Rigaku Oxford Diffraction, 2017) 
; 
_exptl_absorpt_correction_T_min   0.61 
_exptl_absorpt_correction_T_max   0.91 
_diffrn_measurement_device_type   'Oxford Diffraction SuperNova' 
_diffrn_measurement_device        'Area' 
_diffrn_radiation_monochromator   'focussing mirrors' 
_diffrn_radiation_type            'Cu K\a'
_diffrn_radiation_wavelength           1.54184
_diffrn_measurement_method        \w/2\q 
 
# If a reference occurs more than once, delete the author 
# and date from subsequent references. 
_computing_data_collection        'SuperNova, (Oxford Diffraction, 2010)' 
_computing_cell_refinement 
; 
 CrysAlisPro (Rigaku Oxford Diffraction, 2017) 
; 
_computing_data_reduction 
; 
 CrysAlisPro (Rigaku Oxford Diffraction, 2017) 
; 
_computing_structure_solution     'Superflip (Palatinus & Chapuis, 2007)' 
_computing_structure_refinement   'CRYSTALS (Betteridge et al., 2003)' 
_computing_publication_material   'CRYSTALS (Betteridge et al., 2003)' 
_computing_molecular_graphics     'CAMERON (Watkin et al., 1996)' 
 
_diffrn_standards_interval_time   . 
_diffrn_standards_interval_count  . 
_diffrn_standards_number          0 
_diffrn_standards_decay_%         . 
 
_diffrn_ambient_temperature        150
_diffrn_reflns_number             38316 
_diffrn_reflns_av_unetI/netI      0.054 
_reflns_number_total              7401 
_diffrn_reflns_av_R_equivalents   0.035 
# Number of reflections with Friedels Law is 7401 
# Theoretical number of reflections is about 15010 
 
 
_diffrn_reflns_theta_min          4.315 
_diffrn_reflns_theta_max          76.181 
_diffrn_measured_fraction_theta_max 0.988 
 
_diffrn_reflns_theta_full         73.896 
_diffrn_measured_fraction_theta_full 0.998 
 
 
_diffrn_reflns_limit_h_min        -10 
_diffrn_reflns_limit_h_max        12 
_diffrn_reflns_limit_k_min        -12 
_diffrn_reflns_limit_k_max        12 
_diffrn_reflns_limit_l_min        -22 
_diffrn_reflns_limit_l_max        22 
_reflns_limit_h_min               -12 
_reflns_limit_h_max               12 
_reflns_limit_k_min               -12 
_reflns_limit_k_max               12 
_reflns_limit_l_min               0 
_reflns_limit_l_max               22 
 
_oxford_diffrn_Wilson_B_factor    3.95 
_oxford_diffrn_Wilson_scale       0.06 
 
_atom_sites_solution_primary      other  #heavy,direct,difmap,geom,iterative
# _atom_sites_solution_secondary  difmap
_atom_sites_solution_hydrogens    difmap
 
_refine_diff_density_min          -0.70 
_refine_diff_density_max          0.73 
 
 
# The current dictionary definitions do not cover the 
# situation where the reflections used for refinement were 
# selected by a user-defined sigma threshold 
 
# Explicitly named reflections are ALWAYS excluded from R&wR 
 
# The values actually used during refinement 
# These are labelled "all" for compatibility with PLATON 
_oxford_refine_reflns_threshold_expression       I>-10.0\s(I)
_refine_ls_number_restraints      120 
_refine_ls_number_parameters      548 
_refine_ls_number_reflns          7401 
_refine_ls_R_factor_ref           0.0657 
_refine_ls_wR_factor_ref          0.1629 
_refine_ls_goodness_of_fit_ref    0.9957 
_refine_ls_shift/su_max           0.0008855 
_refine_ls_shift/su_mean          0.0001022 
 
 
# Computed with I/sigma = -10 
_reflns_number_all                7401 
_refine_ls_R_factor_all           0.0657 
_refine_ls_wR_factor_all          0.1629 
 
# Computed with I/sigma = +2 a la SHELX 
_reflns_threshold_expression                I>2.0\s(I)
_reflns_number_gt                 6314 
_refine_ls_R_factor_gt            0.0584 
_refine_ls_wR_factor_gt           0.1539 
 
 
_refine_ls_structure_factor_coef  Fsqd 
_refine_ls_matrix_type            full
_refine_ls_hydrogen_treatment     constr         #undef, noref, refall,
                                                 # refxyz, refU, constr or mixed
_refine_ls_weighting_scheme       calc 
_refine_ls_weighting_details 
;
 Method= Modified Sheldrick 
 w=1/[\s^2^(F^2^) + ( 0.08P)^2^ + 1.19P] 
 ,where P=(max(Fo^2^,0) + 2Fc^2^)/3 
;
# Insert your own references if required - in alphabetical order 


# Uequiv = arithmetic mean of Ui i.e. Ueqiv = (U1+U2+U3)/3

# Replace last . with number of unfound hydrogen atoms attached to an atom.

# ..._refinement_flags_... 
# . no refinement constraints           S special position constraint on site
# G rigid group refinement of site      R riding atom
# D distance or angle restraint on site T thermal displacement constraints
# U Uiso or Uij restraint (rigid bond)  P partial occupancy constraint


loop_
_atom_site_label
_atom_site_type_symbol
_atom_site_fract_x
_atom_site_fract_y
_atom_site_fract_z
_atom_site_U_iso_or_equiv
_atom_site_occupancy
_atom_site_adp_type
_atom_site_refinement_flags_posn
_atom_site_refinement_flags_adp
_atom_site_refinement_flags_occupancy
_atom_site_disorder_assembly
_atom_site_disorder_group
_atom_site_attached_hydrogens
F1 F 0.36586(17) 0.46763(19) 0.43940(10) 0.0736 1.0000 Uani . . . . . . 
S2 S 0.24599(7) 0.44689(6) 0.50193(3) 0.0559 1.0000 Uani . . . . . . 
O3 O 0.1350(2) 0.4004(2) 0.46522(11) 0.0696 1.0000 Uani . . . . . . 
O4 O 0.3096(3) 0.3744(2) 0.56351(13) 0.0917 1.0000 Uani . . . . . . 
N5 N 0.21355(18) 0.59091(19) 0.51664(10) 0.0443 1.0000 Uani . . . . . . 
C6 C 0.1805(3) 0.6976(2) 0.45322(13) 0.0505 1.0000 Uani . . . . . . 
C7 C 0.2562(2) 0.7950(2) 0.49411(12) 0.0462 1.0000 Uani . . . . . . 
C8 C 0.3177(2) 0.6725(2) 0.54674(11) 0.0405 1.0000 Uani . . . . . . 
C9 C 0.3674(3) 0.8752(3) 0.44752(15) 0.0612 1.0000 Uani . . . . . . 
C10 C 0.3102(4) 0.9841(3) 0.38779(19) 0.0836 1.0000 Uani . . . . . . 
C11 C 0.1501(3) 0.8752(3) 0.53246(16) 0.0634 1.0000 Uani . . . . . . 
C12 C 0.2086(4) 0.9713(3) 0.57835(19) 0.0847 1.0000 Uani . . . . . . 
C13 C 0.3161(2) 0.6665(2) 0.63018(11) 0.0394 1.0000 Uani . . . . . . 
C14 C 0.1985(2) 0.6381(2) 0.67558(12) 0.0431 1.0000 Uani . . . . . . 
C15 C 0.1977(2) 0.6488(2) 0.75132(11) 0.0426 1.0000 Uani . . . . . . 
C16 C 0.3154(2) 0.6859(2) 0.78438(11) 0.0372 1.0000 Uani . . . . . . 
C17 C 0.4352(2) 0.7086(2) 0.73884(12) 0.0402 1.0000 Uani . . . . . . 
C18 C 0.4353(2) 0.6992(2) 0.66331(12) 0.0410 1.0000 Uani . . . . . . 
C19 C 0.3139(2) 0.7021(2) 0.86491(11) 0.0380 1.0000 Uani . . . . . . 
C20 C 0.4292(2) 0.6703(2) 0.90848(12) 0.0475 1.0000 Uani . . . . . . 
C21 C 0.4288(3) 0.6902(3) 0.98280(13) 0.0565 1.0000 Uani . . . . . . 
C22 C 0.3134(3) 0.7418(3) 1.01463(13) 0.0554 1.0000 Uani . . . . . . 
C23 C 0.1973(2) 0.7718(2) 0.97273(12) 0.0469 1.0000 Uani . . . . . . 
C24 C 0.1974(2) 0.7526(2) 0.89847(11) 0.0404 1.0000 Uani . . . . . . 
S52 S -0.0268(2) 0.14491(18) 0.77721(12) 0.0549 0.657(2) Uani D U P 1 1 . 
O53 O -0.0865(4) 0.2069(4) 0.7100(2) 0.0724 0.657(2) Uani D U P 1 1 . 
N55 N 0.1170(3) 0.2100(3) 0.78772(14) 0.0405 0.657(2) Uani D U P 1 1 . 
C56 C 0.2264(4) 0.2366(4) 0.72722(18) 0.0513 0.657(2) Uani D . P 1 1 . 
C58 C 0.2147(3) 0.1506(4) 0.84659(18) 0.0384 0.657(2) Uani D . P 1 1 . 
C61 C 0.4253(3) 0.3029(3) 0.8017(2) 0.0455 0.657(2) Uani D . P 1 1 . 
C62 C 0.5296(5) 0.3472(5) 0.7370(3) 0.0625 0.657(2) Uani D . P 1 1 . 
C63 C 0.2008(4) 0.2048(3) 0.9191(2) 0.0344 0.657(2) Uani D . P 1 1 . 
C64 C 0.1652(4) 0.3331(4) 0.9228(2) 0.0430 0.657(2) Uani D . P 1 1 . 
C67 C 0.2147(5) 0.1689(3) 1.05409(19) 0.0512 0.657(2) Uani D . P 1 1 . 
C68 C 0.2244(4) 0.1233(3) 0.98594(18) 0.0476 0.657(2) Uani D . P 1 1 . 
N155 N 0.1458(5) 0.1083(6) 0.8022(3) 0.0500 0.343(2) Uani D U P 1 2 . 
C158 C 0.2125(6) 0.2254(7) 0.8224(4) 0.0421 0.343(2) Uani D U P 1 2 . 
C161 C 0.4415(8) 0.2640(8) 0.7408(4) 0.0574 0.343(2) Uani D . P 1 2 . 
C156 C 0.2664(7) 0.0762(9) 0.7548(4) 0.0633 0.343(2) Uani D U P 1 2 . 
C162 C 0.5149(11) 0.3630(9) 0.7786(6) 0.0664 0.343(2) Uani D . P 1 2 . 
S152 S -0.0054(5) 0.1082(4) 0.7722(3) 0.0549 0.343(2) Uani D U P 1 2 . 
C168 C 0.1617(9) 0.1543(6) 0.9607(4) 0.0476 0.343(2) Uani D . P 1 2 . 
C163 C 0.1907(9) 0.2516(6) 0.9009(5) 0.0344 0.343(2) Uani D . P 1 2 . 
C167 C 0.1514(10) 0.1817(7) 1.0334(4) 0.0512 0.343(2) Uani D . P 1 2 . 
O153 O -0.0221(12) -0.0089(10) 0.7415(7) 0.1067 0.343(2) Uani D U P 1 2 . 
C164 C 0.2092(9) 0.3761(7) 0.9151(4) 0.0430 0.343(2) Uani D . P 1 2 . 
C65 C 0.1566(5) 0.3800(6) 0.9909(3) 0.0425 0.657(2) Uani D . P 1 1 . 
C165 C 0.2014(11) 0.4022(13) 0.9876(6) 0.0425 0.343(2) Uani D . P 1 2 . 
C66 C 0.1834(19) 0.2979(5) 1.0582(4) 0.0355 0.657(2) Uani D . P 1 1 . 
C166 C 0.171(4) 0.3066(11) 1.0493(9) 0.0355 0.343(2) Uani D . P 1 2 . 
C69 C 0.170(5) 0.3425(15) 1.1320(5) 0.0403 0.657(2) Uani D . P 1 1 . 
C70 C 0.1757(9) 0.2441(8) 1.1954(5) 0.0500 0.657(2) Uani D . P 1 1 . 
C71 C 0.1708(12) 0.2858(13) 1.2652(6) 0.0725 0.657(2) Uani D . P 1 1 . 
C72 C 0.1669(14) 0.4159(13) 1.2721(8) 0.0724 0.657(2) Uani D . P 1 1 . 
C73 C 0.1598(8) 0.5059(11) 1.2084(6) 0.0695 0.657(2) Uani D . P 1 1 . 
C74 C 0.160(2) 0.4741(17) 1.1366(9) 0.0630 0.657(2) Uani D . P 1 1 . 
C57 C 0.3355(5) 0.1909(5) 0.7871(3) 0.0445 0.657(2) Uani D . P 1 1 . 
C157 C 0.3527(9) 0.1678(10) 0.7948(6) 0.0445 0.343(2) Uani D . P 1 2 . 
C159 C 0.4295(8) 0.0902(7) 0.8603(4) 0.0581 0.343(2) Uani D . P 1 2 . 
C59 C 0.4177(4) 0.0730(4) 0.7696(2) 0.0581 0.657(2) Uani D . P 1 1 . 
C160 C 0.5542(19) 0.019(3) 0.8312(14) 0.0777 0.343(2) Uani D . P 1 2 . 
C60 C 0.5125(7) 0.0155(13) 0.8331(6) 0.0777 0.657(2) Uani D . P 1 1 . 
F51 F 0.0212(4) 0.0065(3) 0.7575(2) 0.0770 0.657(2) Uani D U P 1 1 . 
F151 F -0.0140(7) 0.2203(7) 0.7061(3) 0.0814 0.343(2) Uani D U P 1 2 . 
O54 O -0.0988(9) 0.1222(9) 0.8459(3) 0.0759 0.657(2) Uani D U P 1 1 . 
O154 O -0.1048(19) 0.1263(19) 0.8290(7) 0.0759 0.343(2) Uani D U P 1 2 . 
C169 C 0.175(9) 0.345(3) 1.1254(10) 0.0403 0.343(2) Uani D . P 1 2 . 
C174 C 0.135(5) 0.470(3) 1.1367(19) 0.0630 0.343(2) Uani D . P 1 2 . 
C173 C 0.119(2) 0.529(2) 1.2002(12) 0.0695 0.343(2) Uani D . P 1 2 . 
C172 C 0.146(3) 0.449(3) 1.2663(16) 0.0724 0.343(2) Uani D . P 1 2 . 
C171 C 0.190(3) 0.322(3) 1.2662(13) 0.0725 0.343(2) Uani D . P 1 2 . 
C170 C 0.198(2) 0.2770(18) 1.1977(11) 0.0500 0.343(2) Uani D . P 1 2 . 
H61 H 0.2246 0.6862 0.4036 0.0610 1.0000 Uiso R . . . . . 
H62 H 0.0806 0.7149 0.4482 0.0614 1.0000 Uiso R . . . . . 
H81 H 0.4090 0.6520 0.5282 0.0478 1.0000 Uiso R . . . . . 
H91 H 0.4258 0.9124 0.4819 0.0726 1.0000 Uiso R . . . . . 
H92 H 0.4259 0.8143 0.4232 0.0723 1.0000 Uiso R . . . . . 
H103 H 0.3844 1.0333 0.3575 0.1248 1.0000 Uiso R . . . . . 
H102 H 0.2508 1.0442 0.4130 0.1247 1.0000 Uiso R . . . . . 
H101 H 0.2537 0.9453 0.3528 0.1244 1.0000 Uiso R . . . . . 
H111 H 0.0971 0.9266 0.4905 0.0759 1.0000 Uiso R . . . . . 
H112 H 0.0860 0.8153 0.5648 0.0760 1.0000 Uiso R . . . . . 
H121 H 0.1319 1.0154 0.6018 0.1267 1.0000 Uiso R . . . . . 
H122 H 0.2645 1.0368 0.5449 0.1270 1.0000 Uiso R . . . . . 
H123 H 0.2675 0.9258 0.6176 0.1260 1.0000 Uiso R . . . . . 
H141 H 0.1182 0.6128 0.6559 0.0517 1.0000 Uiso R . . . . . 
H151 H 0.1156 0.6305 0.7805 0.0511 1.0000 Uiso R . . . . . 
H171 H 0.5175 0.7304 0.7609 0.0481 1.0000 Uiso R . . . . . 
H181 H 0.5177 0.7141 0.6336 0.0494 1.0000 Uiso R . . . . . 
H201 H 0.5088 0.6337 0.8876 0.0573 1.0000 Uiso R . . . . . 
H211 H 0.5084 0.6692 1.0107 0.0677 1.0000 Uiso R . . . . . 
H221 H 0.3135 0.7554 1.0649 0.0656 1.0000 Uiso R . . . . . 
H231 H 0.1208 0.8060 0.9938 0.0553 1.0000 Uiso R . . . . . 
H241 H 0.1198 0.7740 0.8710 0.0474 1.0000 Uiso R . . . . . 
H561 H 0.2306 0.3297 0.7043 0.0621 0.657(2) Uiso R . P 1 1 . 
H562 H 0.2237 0.1802 0.6882 0.0622 0.657(2) Uiso R . P 1 1 . 
H581 H 0.2066 0.0558 0.8571 0.0457 0.657(2) Uiso R . P 1 1 . 
H611 H 0.4724 0.2757 0.8484 0.0548 0.657(2) Uiso R . P 1 1 . 
H612 H 0.3661 0.3769 0.8078 0.0549 0.657(2) Uiso R . P 1 1 . 
H621 H 0.5781 0.4241 0.7453 0.0934 0.657(2) Uiso R . P 1 1 . 
H622 H 0.5964 0.2779 0.7345 0.0935 0.657(2) Uiso R . P 1 1 . 
H623 H 0.4832 0.3671 0.6903 0.0939 0.657(2) Uiso R . P 1 1 . 
H641 H 0.1474 0.3893 0.8787 0.0522 0.657(2) Uiso R . P 1 1 . 
H671 H 0.2310 0.1118 1.0982 0.0610 0.657(2) Uiso R . P 1 1 . 
H681 H 0.2464 0.0366 0.9852 0.0574 0.657(2) Uiso R . P 1 1 . 
H1581 H 0.1843 0.3018 0.7871 0.0513 0.343(2) Uiso R . P 1 2 . 
H1611 H 0.5103 0.2156 0.7152 0.0691 0.343(2) Uiso R . P 1 2 . 
H1612 H 0.3816 0.3118 0.7041 0.0689 0.343(2) Uiso R . P 1 2 . 
H1561 H 0.2963 -0.0152 0.7636 0.0761 0.343(2) Uiso R . P 1 2 . 
H1562 H 0.2562 0.1043 0.7009 0.0758 0.343(2) Uiso R . P 1 2 . 
H1623 H 0.5635 0.4246 0.7411 0.0997 0.343(2) Uiso R . P 1 2 . 
H1622 H 0.5803 0.3168 0.8125 0.0999 0.343(2) Uiso R . P 1 2 . 
H1621 H 0.4478 0.4078 0.8064 0.1000 0.343(2) Uiso R . P 1 2 . 
H1681 H 0.1492 0.0694 0.9521 0.0569 0.343(2) Uiso R . P 1 2 . 
H1671 H 0.1318 0.1144 1.0730 0.0610 0.343(2) Uiso R . P 1 2 . 
H1641 H 0.2288 0.4428 0.8755 0.0518 0.343(2) Uiso R . P 1 2 . 
H651 H 0.1321 0.4655 0.9909 0.0512 0.657(2) Uiso R . P 1 1 . 
H1651 H 0.2172 0.4872 0.9954 0.0509 0.343(2) Uiso R . P 1 2 . 
H701 H 0.1825 0.1576 1.1904 0.0597 0.657(2) Uiso R . P 1 1 . 
H711 H 0.1698 0.2237 1.3081 0.0869 0.657(2) Uiso R . P 1 1 . 
H721 H 0.1673 0.4420 1.3194 0.0870 0.657(2) Uiso R . P 1 1 . 
H731 H 0.1558 0.5944 1.2125 0.0831 0.657(2) Uiso R . P 1 1 . 
H741 H 0.1542 0.5379 1.0939 0.0764 0.657(2) Uiso R . P 1 1 . 
H1591 H 0.4601 0.1500 0.8922 0.0700 0.343(2) Uiso R . P 1 2 . 
H1592 H 0.3672 0.0263 0.8886 0.0699 0.343(2) Uiso R . P 1 2 . 
H591 H 0.4730 0.0992 0.7227 0.0698 0.657(2) Uiso R . P 1 1 . 
H592 H 0.3532 0.0048 0.7611 0.0696 0.657(2) Uiso R . P 1 1 . 
H1601 H 0.5882 -0.0433 0.8723 0.1170 0.343(2) Uiso R . P 1 2 . 
H1602 H 0.6251 0.0815 0.8130 0.1168 0.343(2) Uiso R . P 1 2 . 
H1603 H 0.5273 -0.0265 0.7917 0.1170 0.343(2) Uiso R . P 1 2 . 
H603 H 0.5520 -0.0660 0.8231 0.1166 0.657(2) Uiso R . P 1 1 . 
H602 H 0.5869 0.0753 0.8374 0.1166 0.657(2) Uiso R . P 1 1 . 
H601 H 0.4619 -0.0006 0.8804 0.1164 0.657(2) Uiso R . P 1 1 . 
H1741 H 0.1123 0.5249 1.0926 0.0760 0.343(2) Uiso R . P 1 2 . 
H1731 H 0.0930 0.6170 1.1982 0.0831 0.343(2) Uiso R . P 1 2 . 
H1721 H 0.1343 0.4802 1.3118 0.0868 0.343(2) Uiso R . P 1 2 . 
H1711 H 0.2129 0.2686 1.3101 0.0870 0.343(2) Uiso R . P 1 2 . 
H1701 H 0.2207 0.1902 1.1995 0.0598 0.343(2) Uiso R . P 1 2 . 
loop_
_atom_site_aniso_label
_atom_site_aniso_U_11
_atom_site_aniso_U_22
_atom_site_aniso_U_33
_atom_site_aniso_U_23
_atom_site_aniso_U_13
_atom_site_aniso_U_12
F1 0.0577(9) 0.0943(12) 0.0776(11) -0.0419(9) -0.0035(8) 0.0168(8) 
S2 0.0664(4) 0.0580(3) 0.0475(3) -0.0177(3) -0.0168(3) 0.0007(3) 
O3 0.0730(13) 0.0831(13) 0.0589(11) -0.0264(10) -0.0107(9) -0.0201(10) 
O4 0.151(2) 0.0593(12) 0.0685(13) -0.0135(10) -0.0458(14) 0.0106(13) 
N5 0.0388(9) 0.0599(11) 0.0365(9) -0.0134(8) -0.0075(7) 0.0023(8) 
C6 0.0474(12) 0.0633(14) 0.0418(11) -0.0099(10) -0.0119(9) 0.0057(10) 
C7 0.0473(12) 0.0553(12) 0.0374(10) -0.0114(9) -0.0044(9) 0.0048(10) 
C8 0.0332(10) 0.0544(12) 0.0360(10) -0.0137(8) -0.0015(7) 0.0024(8) 
C9 0.0699(17) 0.0632(15) 0.0518(14) -0.0126(11) -0.0016(12) -0.0098(13) 
C10 0.119(3) 0.0640(18) 0.0651(18) 0.0002(14) -0.0052(18) -0.0106(18) 
C11 0.0657(16) 0.0722(17) 0.0545(14) -0.0176(12) -0.0102(12) 0.0242(13) 
C12 0.110(3) 0.080(2) 0.0716(19) -0.0361(16) -0.0183(18) 0.0334(19) 
C13 0.0364(10) 0.0482(11) 0.0357(10) -0.0127(8) -0.0027(8) 0.0030(8) 
C14 0.0311(10) 0.0604(13) 0.0395(10) -0.0123(9) -0.0062(8) -0.0020(9) 
C15 0.0324(10) 0.0593(12) 0.0362(10) -0.0076(9) -0.0004(8) -0.0043(9) 
C16 0.0354(10) 0.0436(10) 0.0332(9) -0.0075(8) -0.0036(7) 0.0003(8) 
C17 0.0325(10) 0.0501(11) 0.0408(10) -0.0152(8) -0.0036(8) -0.0011(8) 
C18 0.0329(10) 0.0523(12) 0.0406(10) -0.0160(9) 0.0010(8) 0.0010(8) 
C19 0.0385(10) 0.0419(10) 0.0337(9) -0.0062(8) -0.0017(7) -0.0064(8) 
C20 0.0392(11) 0.0647(14) 0.0395(11) -0.0103(10) -0.0041(8) -0.0054(10) 
C21 0.0498(13) 0.0824(17) 0.0383(11) -0.0094(11) -0.0099(10) -0.0147(12) 
C22 0.0616(15) 0.0726(16) 0.0347(11) -0.0155(10) 0.0026(10) -0.0255(12) 
C23 0.0518(12) 0.0479(12) 0.0425(11) -0.0129(9) 0.0090(9) -0.0118(9) 
C24 0.0401(10) 0.0429(10) 0.0379(10) -0.0062(8) 0.0006(8) -0.0055(8) 
S52 0.0493(8) 0.0658(11) 0.0534(5) -0.0179(7) -0.0114(5) -0.0144(7) 
O53 0.064(2) 0.092(2) 0.0616(16) -0.0085(14) -0.0241(16) -0.0198(19) 
N55 0.0444(12) 0.0467(15) 0.0313(12) -0.0070(10) -0.0054(10) -0.0097(10) 
C56 0.053(2) 0.065(2) 0.0364(16) -0.0101(15) 0.0024(14) -0.0132(16) 
C58 0.0434(17) 0.0350(16) 0.0376(16) -0.0064(13) -0.0062(13) -0.0058(13) 
C61 0.0432(18) 0.0433(17) 0.0524(19) -0.0142(14) -0.0015(14) -0.0075(14) 
C62 0.050(2) 0.064(3) 0.073(3) -0.012(2) 0.007(2) -0.0135(19) 
C63 0.0370(13) 0.034(2) 0.031(2) -0.0008(17) -0.0050(14) -0.0025(18) 
C64 0.052(3) 0.044(3) 0.0306(13) 0.0017(16) -0.0022(15) 0.0047(15) 
C67 0.082(3) 0.0395(14) 0.0300(17) 0.0029(13) -0.0154(15) -0.0084(18) 
C68 0.073(3) 0.0316(15) 0.0383(18) -0.0034(12) -0.0143(14) -0.0035(14) 
N155 0.0506(16) 0.053(3) 0.051(3) -0.016(2) -0.0134(19) -0.010(2) 
C158 0.043(3) 0.046(4) 0.039(3) -0.011(3) -0.009(3) -0.006(3) 
C161 0.057(4) 0.072(5) 0.042(3) -0.004(3) 0.004(3) -0.006(4) 
C156 0.059(3) 0.080(5) 0.059(4) -0.035(4) -0.009(3) -0.002(4) 
C162 0.069(6) 0.060(5) 0.067(6) -0.001(5) 0.005(5) -0.012(4) 
S152 0.0493(8) 0.0658(11) 0.0534(5) -0.0179(7) -0.0114(5) -0.0144(7) 
C168 0.073(3) 0.0316(15) 0.0383(18) -0.0034(12) -0.0143(14) -0.0035(14) 
C163 0.0370(13) 0.034(2) 0.031(2) -0.0008(17) -0.0050(14) -0.0025(18) 
C167 0.082(3) 0.0395(14) 0.0300(17) 0.0029(13) -0.0154(15) -0.0084(18) 
O153 0.118(7) 0.101(3) 0.119(7) -0.059(4) -0.042(5) -0.034(5) 
C164 0.052(3) 0.044(3) 0.0306(13) 0.0017(16) -0.0022(15) 0.0047(15) 
C65 0.046(3) 0.044(3) 0.0365(12) -0.0054(14) -0.0012(19) 0.009(2) 
C165 0.046(3) 0.044(3) 0.0365(12) -0.0054(14) -0.0012(19) 0.009(2) 
C66 0.029(3) 0.0425(12) 0.035(2) -0.0042(12) -0.004(2) -0.0039(17) 
C166 0.029(3) 0.0425(12) 0.035(2) -0.0042(12) -0.004(2) -0.0039(17) 
C69 0.030(3) 0.0571(13) 0.0327(18) -0.0036(16) 0.000(4) -0.0075(13) 
C70 0.035(3) 0.064(5) 0.0475(15) 0.004(3) -0.0053(19) -0.005(2) 
C71 0.037(4) 0.137(8) 0.0371(13) 0.009(3) -0.0086(19) -0.010(4) 
C72 0.034(5) 0.145(9) 0.044(3) -0.030(4) -0.008(2) -0.005(5) 
C73 0.071(6) 0.087(5) 0.059(3) -0.034(3) -0.011(3) -0.005(4) 
C74 0.089(9) 0.0592(19) 0.0438(13) -0.0148(12) 0.001(3) -0.022(3) 
C57 0.0454(16) 0.051(2) 0.0406(15) -0.0167(14) -0.0003(12) -0.0068(15) 
C157 0.0454(16) 0.051(2) 0.0406(15) -0.0167(14) -0.0003(12) -0.0068(15) 
C159 0.0546(19) 0.0521(18) 0.072(2) -0.0257(16) 0.0047(16) -0.0034(14) 
C59 0.0546(19) 0.0521(18) 0.072(2) -0.0257(16) 0.0047(16) -0.0034(14) 
C160 0.071(6) 0.0547(18) 0.109(3) -0.0202(18) 0.006(4) 0.008(5) 
C60 0.071(6) 0.0547(18) 0.109(3) -0.0202(18) 0.006(4) 0.008(5) 
F51 0.096(2) 0.0628(14) 0.080(2) -0.0297(13) -0.0205(16) -0.0231(13) 
F151 0.077(4) 0.113(3) 0.051(2) 0.0010(19) -0.026(3) -0.008(4) 
O54 0.0493(13) 0.119(2) 0.061(2) -0.0160(19) -0.003(2) -0.0243(13) 
O154 0.0493(13) 0.119(2) 0.061(2) -0.0160(19) -0.003(2) -0.0243(13) 
C169 0.030(3) 0.0571(13) 0.0327(18) -0.0036(16) 0.000(4) -0.0075(13) 
C174 0.089(9) 0.0592(19) 0.0438(13) -0.0148(12) 0.001(3) -0.022(3) 
C173 0.071(6) 0.087(5) 0.059(3) -0.034(3) -0.011(3) -0.005(4) 
C172 0.034(5) 0.145(9) 0.044(3) -0.030(4) -0.008(2) -0.005(5) 
C171 0.037(4) 0.137(8) 0.0371(13) 0.009(3) -0.0086(19) -0.010(4) 
C170 0.035(3) 0.064(5) 0.0475(15) 0.004(3) -0.0053(19) -0.005(2) 

_refine_ls_extinction_method 
    'None'
_oxford_refine_ls_scale 4.60(9) 
loop_
 _geom_bond_atom_site_label_1
 _geom_bond_site_symmetry_1
 _geom_bond_atom_site_label_2
 _geom_bond_site_symmetry_2
 _geom_bond_distance
 _geom_bond_publ_flag
F1 . S2 . 1.5834(19)    yes
S2 . O3 . 1.4153(19)    yes
S2 . O4 . 1.395(2)    yes
S2 . N5 . 1.586(2)    yes
N5 . C6 . 1.497(3)    yes
N5 . C8 . 1.500(3)    yes
C6 . C7 . 1.553(3)    yes
C6 . H61 . 1.003    no
C6 . H62 . 0.989    no
C7 . C8 . 1.581(3)    yes
C7 . C9 . 1.517(4)    yes
C7 . C11 . 1.531(3)    yes
C8 . C13 . 1.496(3)    yes
C8 . H81 . 0.969    no
C9 . C10 . 1.541(4)    yes
C9 . H91 . 0.982    no
C9 . H92 . 0.989    no
C10 . H103 . 0.985    no
C10 . H102 . 0.996    no
C10 . H101 . 0.989    no
C11 . C12 . 1.524(4)    yes
C11 . H111 . 1.005    no
C11 . H112 . 0.991    no
C12 . H121 . 0.987    no
C12 . H122 . 0.988    no
C12 . H123 . 0.982    no
C13 . C14 . 1.388(3)    yes
C13 . C18 . 1.392(3)    yes
C14 . C15 . 1.389(3)    yes
C14 . H141 . 0.927    no
C15 . C16 . 1.395(3)    yes
C15 . H151 . 0.944    no
C16 . C17 . 1.400(3)    yes
C16 . C19 . 1.489(3)    yes
C17 . C18 . 1.382(3)    yes
C17 . H171 . 0.951    no
C18 . H181 . 0.947    no
C19 . C20 . 1.395(3)    yes
C19 . C24 . 1.398(3)    yes
C20 . C21 . 1.389(3)    yes
C20 . H201 . 0.949    no
C21 . C22 . 1.380(4)    yes
C21 . H211 . 0.941    no
C22 . C23 . 1.383(4)    yes
C22 . H221 . 0.941    no
C23 . C24 . 1.386(3)    yes
C23 . H231 . 0.915    no
C24 . H241 . 0.921    no
S52 . O53 . 1.417(4)    yes
S52 . N55 . 1.591(3)    yes
S52 . F51 . 1.595(3)    yes
S52 . O54 . 1.389(4)    yes
N55 . C56 . 1.491(4)    yes
N55 . C58 . 1.500(4)    yes
C56 . C57 . 1.553(5)    yes
C56 . H561 . 0.989    no
C56 . H562 . 0.987    no
C58 . C63 . 1.507(5)    yes
C58 . C57 . 1.575(5)    yes
C58 . H581 . 0.975    no
C61 . C62 . 1.534(5)    yes
C61 . C57 . 1.526(5)    yes
C61 . H611 . 0.972    no
C61 . H612 . 0.971    no
C62 . H621 . 0.968    no
C62 . H622 . 0.966    no
C62 . H623 . 0.961    no
C63 . C64 . 1.382(5)    yes
C63 . C68 . 1.380(4)    yes
C64 . C65 . 1.393(5)    yes
C64 . H641 . 0.926    no
C67 . C68 . 1.388(4)    yes
C67 . C66 . 1.381(7)    yes
C67 . H671 . 0.929    no
C68 . H681 . 0.923    no
N155 . C158 . 1.489(6)    yes
N155 . C156 . 1.490(7)    yes
N155 . S152 . 1.582(6)    yes
C158 . C163 . 1.492(11)    yes
C158 . C157 . 1.575(9)    yes
C158 . H1581 . 0.976    no
C161 . C162 . 1.520(8)    yes
C161 . C157 . 1.530(8)    yes
C161 . H1611 . 0.978    no
C161 . H1612 . 0.967    no
C156 . C157 . 1.555(9)    yes
C156 . H1561 . 0.978    no
C156 . H1562 . 0.978    no
C162 . H1623 . 0.967    no
C162 . H1622 . 0.964    no
C162 . H1621 . 0.968    no
S152 . O153 . 1.429(6)    yes
S152 . F151 . 1.529(6)    yes
S152 . O154 . 1.415(8)    yes
C168 . C163 . 1.376(6)    yes
C168 . C167 . 1.387(7)    yes
C168 . H1681 . 0.930    no
C163 . C164 . 1.374(7)    yes
C167 . C166 . 1.391(9)    yes
C167 . H1671 . 0.931    no
C164 . C165 . 1.378(8)    yes
C164 . H1641 . 0.926    no
C65 . C66 . 1.396(7)    yes
C65 . H651 . 0.916    no
C165 . C166 . 1.391(9)    yes
C165 . H1651 . 0.932    no
C66 . C69 . 1.480(6)    yes
C166 . C169 . 1.491(9)    yes
C69 . C70 . 1.405(8)    yes
C69 . C74 . 1.385(8)    yes
C70 . C71 . 1.396(6)    yes
C70 . H701 . 0.918    no
C71 . C72 . 1.377(8)    yes
C71 . H711 . 0.923    no
C72 . C73 . 1.362(7)    yes
C72 . H721 . 0.936    no
C73 . C74 . 1.387(7)    yes
C73 . H731 . 0.935    no
C74 . H741 . 0.933    no
C57 . C59 . 1.521(6)    yes
C157 . C159 . 1.529(9)    yes
C159 . C160 . 1.530(9)    yes
C159 . H1591 . 0.969    no
C159 . H1592 . 0.973    no
C59 . C60 . 1.533(9)    yes
C59 . H591 . 0.987    no
C59 . H592 . 0.987    no
C160 . H1601 . 0.965    no
C160 . H1602 . 0.965    no
C160 . H1603 . 0.962    no
C60 . H603 . 0.965    no
C60 . H602 . 0.972    no
C60 . H601 . 0.962    no
C169 . C174 . 1.390(10)    yes
C169 . C170 . 1.402(9)    yes
C174 . C173 . 1.391(9)    yes
C174 . H1741 . 0.935    no
C173 . C172 . 1.372(9)    yes
C173 . H1731 . 0.938    no
C172 . C171 . 1.376(9)    yes
C172 . H1721 . 0.936    no
C171 . C170 . 1.389(9)    yes
C171 . H1711 . 0.923    no
C170 . H1701 . 0.921    no
loop_
 _geom_angle_atom_site_label_1
 _geom_angle_site_symmetry_1
 _geom_angle_atom_site_label_2
 _geom_angle_site_symmetry_2
 _geom_angle_atom_site_label_3
 _geom_angle_site_symmetry_3
 _geom_angle
 _geom_angle_publ_flag
F1 . S2 . O3 . 103.97(11)    yes
F1 . S2 . O4 . 103.36(15)    yes
O3 . S2 . O4 . 123.64(15)    yes
F1 . S2 . N5 . 102.88(10)    yes
O3 . S2 . N5 . 109.95(12)    yes
O4 . S2 . N5 . 110.54(11)    yes
S2 . N5 . C6 . 120.93(14)    yes
S2 . N5 . C8 . 122.66(14)    yes
C6 . N5 . C8 . 92.60(17)    yes
N5 . C6 . C7 . 88.87(16)    yes
N5 . C6 . H61 . 114.3    no
C7 . C6 . H61 . 114.1    no
N5 . C6 . H62 . 113.3    no
C7 . C6 . H62 . 114.3    no
H61 . C6 . H62 . 110.6    no
C6 . C7 . C8 . 87.46(17)    yes
C6 . C7 . C9 . 115.38(19)    yes
C8 . C7 . C9 . 112.2(2)    yes
C6 . C7 . C11 . 109.5(2)    yes
C8 . C7 . C11 . 115.03(19)    yes
C9 . C7 . C11 . 114.4(2)    yes
N5 . C8 . C7 . 87.73(15)    yes
N5 . C8 . C13 . 116.61(17)    yes
C7 . C8 . C13 . 120.75(18)    yes
N5 . C8 . H81 . 109.4    no
C7 . C8 . H81 . 109.9    no
C13 . C8 . H81 . 110.4    no
C7 . C9 . C10 . 113.6(3)    yes
C7 . C9 . H91 . 108.2    no
C10 . C9 . H91 . 110.4    no
C7 . C9 . H92 . 107.2    no
C10 . C9 . H92 . 110.2    no
H91 . C9 . H92 . 107.0    no
C9 . C10 . H103 . 112.0    no
C9 . C10 . H102 . 109.3    no
H103 . C10 . H102 . 110.1    no
C9 . C10 . H101 . 109.6    no
H103 . C10 . H101 . 107.1    no
H102 . C10 . H101 . 108.6    no
C7 . C11 . C12 . 115.9(3)    yes
C7 . C11 . H111 . 105.4    no
C12 . C11 . H111 . 107.9    no
C7 . C11 . H112 . 109.3    no
C12 . C11 . H112 . 109.4    no
H111 . C11 . H112 . 108.7    no
C11 . C12 . H121 . 109.2    no
C11 . C12 . H122 . 109.3    no
H121 . C12 . H122 . 109.5    no
C11 . C12 . H123 . 110.6    no
H121 . C12 . H123 . 109.5    no
H122 . C12 . H123 . 108.7    no
C8 . C13 . C14 . 122.86(18)    yes
C8 . C13 . C18 . 118.67(18)    yes
C14 . C13 . C18 . 118.32(18)    yes
C13 . C14 . C15 . 120.77(19)    yes
C13 . C14 . H141 . 120.8    no
C15 . C14 . H141 . 118.5    no
C14 . C15 . C16 . 121.20(19)    yes
C14 . C15 . H151 . 118.8    no
C16 . C15 . H151 . 120.0    no
C15 . C16 . C17 . 117.53(18)    yes
C15 . C16 . C19 . 121.46(18)    yes
C17 . C16 . C19 . 121.02(18)    yes
C16 . C17 . C18 . 121.13(18)    yes
C16 . C17 . H171 . 118.8    no
C18 . C17 . H171 . 120.1    no
C13 . C18 . C17 . 120.95(19)    yes
C13 . C18 . H181 . 119.2    no
C17 . C18 . H181 . 119.8    no
C16 . C19 . C20 . 121.13(19)    yes
C16 . C19 . C24 . 120.68(18)    yes
C20 . C19 . C24 . 118.17(19)    yes
C19 . C20 . C21 . 120.8(2)    yes
C19 . C20 . H201 . 120.0    no
C21 . C20 . H201 . 119.2    no
C20 . C21 . C22 . 120.2(2)    yes
C20 . C21 . H211 . 119.1    no
C22 . C21 . H211 . 120.7    no
C21 . C22 . C23 . 119.9(2)    yes
C21 . C22 . H221 . 120.0    no
C23 . C22 . H221 . 120.1    no
C22 . C23 . C24 . 120.2(2)    yes
C22 . C23 . H231 . 119.9    no
C24 . C23 . H231 . 119.9    no
C19 . C24 . C23 . 120.8(2)    yes
C19 . C24 . H241 . 119.9    no
C23 . C24 . H241 . 119.3    no
O53 . S52 . N55 . 110.1(2)    yes
O53 . S52 . F51 . 103.1(3)    yes
N55 . S52 . F51 . 101.7(2)    yes
O53 . S52 . O54 . 123.1(4)    yes
N55 . S52 . O54 . 109.2(5)    yes
F51 . S52 . O54 . 107.3(4)    yes
S52 . N55 . C56 . 123.8(2)    yes
S52 . N55 . C58 . 121.9(2)    yes
C56 . N55 . C58 . 94.3(2)    yes
N55 . C56 . C57 . 88.6(3)    yes
N55 . C56 . H561 . 112.8    no
C57 . C56 . H561 . 115.4    no
N55 . C56 . H562 . 114.7    no
C57 . C56 . H562 . 112.8    no
H561 . C56 . H562 . 110.9    no
N55 . C58 . C63 . 114.3(3)    yes
N55 . C58 . C57 . 87.5(3)    yes
C63 . C58 . C57 . 122.3(3)    yes
N55 . C58 . H581 . 111.4    no
C63 . C58 . H581 . 109.5    no
C57 . C58 . H581 . 110.2    no
C62 . C61 . C57 . 112.7(3)    yes
C62 . C61 . H611 . 110.6    no
C57 . C61 . H611 . 108.7    no
C62 . C61 . H612 . 107.9    no
C57 . C61 . H612 . 108.7    no
H611 . C61 . H612 . 108.2    no
C61 . C62 . H621 . 110.9    no
C61 . C62 . H622 . 108.8    no
H621 . C62 . H622 . 108.3    no
C61 . C62 . H623 . 110.2    no
H621 . C62 . H623 . 108.7    no
H622 . C62 . H623 . 109.9    no
C58 . C63 . C64 . 123.5(3)    yes
C58 . C63 . C68 . 119.0(3)    yes
C64 . C63 . C68 . 117.5(3)    yes
C63 . C64 . C65 . 121.7(4)    yes
C63 . C64 . H641 . 119.1    no
C65 . C64 . H641 . 119.2    no
C68 . C67 . C66 . 121.8(4)    yes
C68 . C67 . H671 . 119.3    no
C66 . C67 . H671 . 118.9    no
C67 . C68 . C63 . 121.2(3)    yes
C67 . C68 . H681 . 119.5    no
C63 . C68 . H681 . 119.3    no
C158 . N155 . C156 . 93.4(5)    yes
C158 . N155 . S152 . 123.9(5)    yes
C156 . N155 . S152 . 120.5(5)    yes
N155 . C158 . C163 . 117.8(6)    yes
N155 . C158 . C157 . 86.7(5)    yes
C163 . C158 . C157 . 121.7(6)    yes
N155 . C158 . H1581 . 108.5    no
C163 . C158 . H1581 . 109.6    no
C157 . C158 . H1581 . 110.5    no
C162 . C161 . C157 . 114.0(7)    yes
C162 . C161 . H1611 . 108.8    no
C157 . C161 . H1611 . 109.3    no
C162 . C161 . H1612 . 107.7    no
C157 . C161 . H1612 . 107.8    no
H1611 . C161 . H1612 . 109.1    no
N155 . C156 . C157 . 87.4(5)    yes
N155 . C156 . H1561 . 115.3    no
C157 . C156 . H1561 . 114.4    no
N155 . C156 . H1562 . 114.2    no
C157 . C156 . H1562 . 115.5    no
H1561 . C156 . H1562 . 108.9    no
C161 . C162 . H1623 . 109.9    no
C161 . C162 . H1622 . 108.3    no
H1623 . C162 . H1622 . 109.2    no
C161 . C162 . H1621 . 109.2    no
H1623 . C162 . H1621 . 110.3    no
H1622 . C162 . H1621 . 109.8    no
N155 . S152 . O153 . 108.2(5)    yes
N155 . S152 . F151 . 106.8(4)    yes
O153 . S152 . F151 . 106.0(7)    yes
N155 . S152 . O154 . 111.1(10)    yes
O153 . S152 . O154 . 114.2(11)    yes
F151 . S152 . O154 . 110.1(7)    yes
C163 . C168 . C167 . 120.7(7)    yes
C163 . C168 . H1681 . 119.6    no
C167 . C168 . H1681 . 119.8    no
C158 . C163 . C168 . 122.6(6)    yes
C158 . C163 . C164 . 118.8(6)    yes
C168 . C163 . C164 . 118.4(8)    yes
C168 . C167 . C166 . 122.0(9)    yes
C168 . C167 . H1671 . 119.3    no
C166 . C167 . H1671 . 118.8    no
C163 . C164 . C165 . 120.6(9)    yes
C163 . C164 . H1641 . 119.5    no
C165 . C164 . H1641 . 119.8    no
C64 . C65 . C66 . 120.6(6)    yes
C64 . C65 . H651 . 118.9    no
C66 . C65 . H651 . 120.4    no
C164 . C165 . C166 . 122.6(12)    yes
C164 . C165 . H1651 . 118.4    no
C166 . C165 . H1651 . 119.0    no
C65 . C66 . C67 . 117.2(6)    yes
C65 . C66 . C69 . 122.4(8)    yes
C67 . C66 . C69 . 120.3(8)    yes
C165 . C166 . C167 . 115.7(13)    yes
C165 . C166 . C169 . 117.6(18)    yes
C167 . C166 . C169 . 126.5(19)    yes
C66 . C69 . C70 . 115.9(11)    yes
C66 . C69 . C74 . 120.8(10)    yes
C70 . C69 . C74 . 123.3(11)    yes
C69 . C70 . C71 . 116.3(9)    yes
C69 . C70 . H701 . 121.2    no
C71 . C70 . H701 . 122.6    no
C70 . C71 . C72 . 122.3(12)    yes
C70 . C71 . H711 . 118.6    no
C72 . C71 . H711 . 119.1    no
C71 . C72 . C73 . 118.2(14)    yes
C71 . C72 . H721 . 121.0    no
C73 . C72 . H721 . 120.8    no
C72 . C73 . C74 . 123.8(14)    yes
C72 . C73 . H731 . 118.9    no
C74 . C73 . H731 . 117.3    no
C73 . C74 . C69 . 116.1(15)    yes
C73 . C74 . H741 . 121.9    no
C69 . C74 . H741 . 122.0    no
C56 . C57 . C61 . 112.2(4)    yes
C56 . C57 . C58 . 89.0(3)    yes
C61 . C57 . C58 . 115.7(4)    yes
C56 . C57 . C59 . 112.1(4)    yes
C61 . C57 . C59 . 113.6(4)    yes
C58 . C57 . C59 . 111.9(4)    yes
C161 . C157 . C156 . 113.7(8)    yes
C161 . C157 . C158 . 115.2(8)    yes
C156 . C157 . C158 . 87.7(5)    yes
C161 . C157 . C159 . 114.8(7)    yes
C156 . C157 . C159 . 111.1(7)    yes
C158 . C157 . C159 . 111.4(7)    yes
C157 . C159 . C160 . 110.5(11)    yes
C157 . C159 . H1591 . 108.8    no
C160 . C159 . H1591 . 109.6    no
C157 . C159 . H1592 . 108.8    no
C160 . C159 . H1592 . 109.0    no
H1591 . C159 . H1592 . 110.1    no
C57 . C59 . C60 . 112.8(5)    yes
C57 . C59 . H591 . 108.6    no
C60 . C59 . H591 . 109.7    no
C57 . C59 . H592 . 109.0    no
C60 . C59 . H592 . 108.6    no
H591 . C59 . H592 . 108.0    no
C159 . C160 . H1601 . 108.4    no
C159 . C160 . H1602 . 109.2    no
H1601 . C160 . H1602 . 109.6    no
C159 . C160 . H1603 . 109.9    no
H1601 . C160 . H1603 . 109.2    no
H1602 . C160 . H1603 . 110.4    no
C59 . C60 . H603 . 110.0    no
C59 . C60 . H602 . 110.7    no
H603 . C60 . H602 . 108.8    no
C59 . C60 . H601 . 110.7    no
H603 . C60 . H601 . 108.3    no
H602 . C60 . H601 . 108.3    no
C166 . C169 . C174 . 120.8(20)    yes
C166 . C169 . C170 . 134(2)    yes
C174 . C169 . C170 . 105(2)    yes
C169 . C174 . C173 . 134(3)    yes
C169 . C174 . H1741 . 113.6    no
C173 . C174 . H1741 . 112.7    no
C174 . C173 . C172 . 114(3)    yes
C174 . C173 . H1731 . 123.2    no
C172 . C173 . H1731 . 122.6    no
C173 . C172 . C171 . 121(3)    yes
C173 . C172 . H1721 . 119.5    no
C171 . C172 . H1721 . 119.9    no
C172 . C171 . C170 . 118(3)    yes
C172 . C171 . H1711 . 121.1    no
C170 . C171 . H1711 . 121.1    no
C169 . C170 . C171 . 129(2)    yes
C169 . C170 . H1701 . 114.6    no
C171 . C170 . H1701 . 116.2    no
loop_
 _geom_hbond_atom_site_label_D
 _geom_hbond_site_symmetry_D
 _geom_hbond_atom_site_label_H
 _geom_hbond_site_symmetry_H
 _geom_hbond_atom_site_label_A
 _geom_hbond_site_symmetry_A
 _geom_hbond_angle_DHA
 _geom_hbond_distance_DH
 _geom_hbond_distance_HA
 _geom_hbond_distance_DA
 _geom_hbond_publ_flag
C61 . H612 . C164 . 122 0.97 2.42 3.052(13)    yes
N55 . H1581 . C61 . 126 1.16 2.36 3.189(13)    yes
C156 . H592 . C160 . 126 1.11 2.38 3.164(13)    yes
C156 . H592 . C60 . 123 1.11 2.07 2.829(13)    yes
C160 . H1601 . C67 2_657 152 0.96 2.58 3.465(13)    yes
C60 . H1601 . C67 2_657 172 1.14 2.58 3.713(13)    yes


_iucr_refine_instructions_details
;
#
# Punched on 19/03/24 at 13:28:13
#
#LIST     12                                                                    
BLOCK SCALE X'S  U'S 
SUMFIX PART(1001, OCC) 
CONTINUE  AND PART(1002, OCC) 
RIDE C(57,U'S) C(157,U'S) 
RIDE C(59,U'S) C(159,U'S) 
RIDE C(60,U'S) C(160,U'S) 
RIDE S(52,U'S) S(152,U'S) 
REM RIDE F(51,U'S) F(151,U'S) 
RIDE O(54,U'S) O(154,U'S) 
REM RIDE O(53,U'S) O(153,U'S) 
RIDE C(63,U'S) C(163,U'S) 
RIDE C(64,U'S) C(164,U'S) 
RIDE C(65,U'S) C(165,U'S) 
RIDE C(66,U'S) C(166,U'S) 
RIDE C(67,U'S) C(167,U'S) 
RIDE C(68,U'S) C(168,U'S) 
RIDE C(69,U'S) C(169,U'S) 
RIDE C(70,U'S) C(170,U'S) 
RIDE C(71,U'S) C(171,U'S) 
RIDE C(72,U'S) C(172,U'S) 
RIDE C(73,U'S) C(173,U'S) 
RIDE C(74,U'S) C(174,U'S) 
RIDE C   (   6,X'S) H   (  61,X'S) H   (  62,X'S) 
RIDE C   (   8,X'S) H   (  81,X'S) 
RIDE C   (   9,X'S) H   (  91,X'S) H   (  92,X'S) 
RIDE C   (  10,X'S) H   ( 103,X'S) H   ( 102,X'S) H   ( 101,X'S) 
RIDE C   (  11,X'S) H   ( 111,X'S) H   ( 112,X'S) 
RIDE C   (  12,X'S) H   ( 121,X'S) H   ( 122,X'S) H   ( 123,X'S) 
RIDE C   (  14,X'S) H   ( 141,X'S) 
RIDE C   (  15,X'S) H   ( 151,X'S) 
RIDE C   (  17,X'S) H   ( 171,X'S) 
RIDE C   (  18,X'S) H   ( 181,X'S) 
RIDE C   (  20,X'S) H   ( 201,X'S) 
RIDE C   (  21,X'S) H   ( 211,X'S) 
RIDE C   (  22,X'S) H   ( 221,X'S) 
RIDE C   (  23,X'S) H   ( 231,X'S) 
RIDE C   (  24,X'S) H   ( 241,X'S) 
RIDE C   (  56,X'S) H   ( 561,X'S) H   ( 562,X'S) 
RIDE C   (  58,X'S) H   ( 581,X'S) 
RIDE C   (  61,X'S) H   ( 611,X'S) H   ( 612,X'S) 
RIDE C   (  62,X'S) H   ( 621,X'S) H   ( 622,X'S) H   ( 623,X'S) 
RIDE C   (  64,X'S) H   ( 641,X'S) 
RIDE C   (  67,X'S) H   ( 671,X'S) 
RIDE C   (  68,X'S) H   ( 681,X'S) 
RIDE C   ( 158,X'S) H   (1581,X'S) 
RIDE C   ( 161,X'S) H   (1611,X'S) H   (1612,X'S) 
RIDE C   ( 156,X'S) H   (1561,X'S) H   (1562,X'S) 
RIDE C   ( 162,X'S) H   (1623,X'S) H   (1622,X'S) H   (1621,X'S) 
RIDE C   ( 168,X'S) H   (1681,X'S) 
RIDE C   ( 167,X'S) H   (1671,X'S) 
RIDE C   ( 164,X'S) H   (1641,X'S) 
RIDE C   (  65,X'S) H   ( 651,X'S) 
RIDE C   ( 165,X'S) H   (1651,X'S) 
RIDE C   (  70,X'S) H   ( 701,X'S) 
RIDE C   (  71,X'S) H   ( 711,X'S) 
RIDE C   (  72,X'S) H   ( 721,X'S) 
RIDE C   (  73,X'S) H   ( 731,X'S) 
RIDE C   (  74,X'S) H   ( 741,X'S) 
RIDE C   ( 159,X'S) H   (1591,X'S) H   (1592,X'S) 
RIDE C   (  59,X'S) H   ( 591,X'S) H   ( 592,X'S) 
RIDE C   ( 160,X'S) H   (1601,X'S) H   (1602,X'S) H   (1603,X'S) 
RIDE C   (  60,X'S) H   ( 603,X'S) H   ( 602,X'S) H   ( 601,X'S) 
RIDE C   ( 174,X'S) H   (1741,X'S) 
RIDE C   ( 173,X'S) H   (1731,X'S) 
RIDE C   ( 172,X'S) H   (1721,X'S) 
RIDE C   ( 171,X'S) H   (1711,X'S) 
RIDE C   ( 170,X'S) H   (1701,X'S) 
END                                                                             
#
# Punched on 19/03/24 at 13:28:13
#
#LIST     16                                                                    
DIST 0.0, 0.01 = MEAN 
CONT C(69) TO C(70) C(169) TO C(170) 
CONT C(70) TO C(71) C(170) TO C(171) 
CONT C(71) TO C(72) C(171) TO C(172) 
CONT C(72) TO C(73) C(172) TO C(173) 
CONT C(73) TO C(74) C(173) TO C(174) 
CONT C(74) TO C(69) C(174) TO C(169) 
CONT C(63) TO C(68) C(163) TO C(168) 
CONT C(68) TO C(67) C(168) TO C(167) 
CONT C(67) TO C(66) C(167) TO C(166) 
CONT C(66) TO C(65) C(166) TO C(165) 
CONT C(65) TO C(64) C(165) TO C(164) 
CONT C(64) TO C(63) C(164) TO C(163) 
DIST 0.0, 0.01 = MEAN 
CONT C(58) TO C(57) C(158) TO C(157) 
CONT C(57) TO C(56) C(157) TO C(156) 
DIST 0.0, 0.01 = MEAN 
CONT N(55) TO C(58) N(155) TO C(158) 
CONT N(55) TO C(56) N(155) TO C(156) 
DIST 1.62, 0.01 = 
CONT N(55) TO S(52) N(155) TO S(152) 
DIST 1.44, 0.01 = 
CONT S(52) TO O(54) S(152) TO O(154) 
CONT S(52) TO O(53) S(152) TO O(153) 
DIST 0.0, 0.01 = MEAN 
CONT S(52) TO F(51) S(152) TO F(151) 
DIST 1.54, 0.01 = 
CONT C(57) TO C(61) C(157) TO C(161) 
CONT C(61) TO C(62) C(161) TO C(162) 
CONT C(57) TO C(59) C(157) TO C(159) 
CONT C(59) TO C(60) C(159) TO C(160) 
DIST 0.0, 0.01 = MEAN 
CONT C(66) TO C(69) C(166) TO C(169) 
REM   HREST   START (DO NOT REMOVE THIS LINE) 
REM   HREST   END (DO NOT REMOVE THIS LINE) 
REM   SHIFTLIMIT   START (DO NOT REMOVE THIS LINE) 
REM   SHIFTLIMIT   END (DO NOT REMOVE THIS LINE) 
REM   DELU   START (DO NOT REMOVE THIS LINE) 
VIBR .0, 0.00100 = S(52) TO O(53) 
VIBR .0, 0.00100 = S(52) TO N(55) 
VIBR .0, 0.00100 = S(52) TO F(51) 
VIBR .0, 0.00100 = S(52) TO O(54) 
VIBR .0, 0.00300 = N(55) TO O(53) 
VIBR .0, 0.00300 = F(51) TO O(53) 
VIBR .0, 0.00300 = F(51) TO N(55) 
VIBR .0, 0.00300 = O(54) TO O(53) 
VIBR .0, 0.00300 = O(54) TO N(55) 
VIBR .0, 0.00300 = O(54) TO F(51) 
VIBR .0, 0.00100 = N(155) TO S(152) 
VIBR .0, 0.00300 = S(152) TO C(158) 
VIBR .0, 0.00300 = S(152) TO C(156) 
VIBR .0, 0.00100 = S(152) TO O(153) 
VIBR .0, 0.00100 = S(152) TO F(151) 
VIBR .0, 0.00100 = S(152) TO O(154) 
VIBR .0, 0.00300 = O(153) TO N(155) 
VIBR .0, 0.00300 = F(151) TO N(155) 
VIBR .0, 0.00300 = F(151) TO O(153) 
VIBR .0, 0.00300 = O(154) TO N(155) 
VIBR .0, 0.00300 = O(154) TO O(153) 
VIBR .0, 0.00300 = O(154) TO F(151) 
REM   DELU   END (DO NOT REMOVE THIS LINE) 
REM   THERMSIM   START (DO NOT REMOVE THIS LINE) 
U(IJ) .0, 0.04000 = S(52) TO O(53) 
U(IJ) .0, 0.02000 = S(52) TO N(55) 
U(IJ) .0, 0.04000 = S(52) TO F(51) 
U(IJ) .0, 0.04000 = S(52) TO O(54) 
U(IJ) .0, 0.02000 = N(155) TO S(152) 
U(IJ) .0, 0.04000 = S(152) TO O(153) 
U(IJ) .0, 0.04000 = S(152) TO F(151) 
U(IJ) .0, 0.04000 = S(152) TO O(154) 
REM   THERMSIM   END (DO NOT REMOVE THIS LINE) 
END                                                                             
;
 
_refine_special_details

;
Initial refinement showed residual electron density around the 
plane of the aryl and azetidine rings of one of the molecules 
in the asymmetric unit. We therefore modelled this as disorder,
which removed the residual electron density improving the model 
and reducing the R-factor significanlty.
?
  Reflections are selected by the following conditions :-
;
loop_
_refln_index_h
_refln_index_k
_refln_index_l
_refln_F_squared_meas
_refln_F_squared_calc
_refln_F_squared_sigma
_refln_include_status
_refln_refinement_status
_refln_refinement_weight
   1   0   0     1623.30     1382.99       14.08 o incl   0.6601E-04  # Theta= 4.56
   2   0   0    16963.14    16762.50       61.69 o incl   0.5628E-06  # Theta= 9.15
   3   0   0     9153.74     8598.46       53.19 o incl   0.2038E-05  # Theta=13.79
   4   0   0        8.40       12.45        2.09 o incl   0.5461E-01  # Theta=18.54
   5   0   0     3132.77     2949.50       47.40 o incl   0.1620E-04  # Theta=23.42
   6   0   0     1243.98     1105.59       27.47 o incl   0.9677E-04  # Theta=28.48
   7   0   0       53.88       64.76        7.54 o incl   0.6567E-02  # Theta=33.80
   8   0   0      485.95      441.13        6.54 o incl   0.5359E-03  # Theta=39.48
   9   0   0      267.71      222.14        5.00 o incl   0.1519E-02  # Theta=45.67
  10   0   0       28.73       34.14        2.17 o incl   0.2041E-01  # Theta=52.63
  11   0   0        4.00        2.50        2.38 o incl   0.1079E+00  # Theta=60.96
  12   0   0       18.40       16.17        3.14 o incl   0.3185E-01  # Theta=72.50
 -11   1   0       26.59       19.70        3.58 o incl   0.2394E-01  # Theta=61.43
 -10   1   0       59.08       54.67        2.92 o incl   0.1062E-01  # Theta=53.04
  -9   1   0      164.35      179.16        3.67 o incl   0.2475E-02  # Theta=46.05
  -8   1   0      119.40      118.47        2.94 o incl   0.4220E-02  # Theta=39.86
  -7   1   0       40.88       75.55        2.01 o incl   0.9493E-02  # Theta=34.20
  -6   1   0       20.78       23.12        7.91 o incl   0.1089E-01  # Theta=28.91
  -5   1   0     1012.73      882.11       36.23 o incl   0.1299E-03  # Theta=23.90
  -4   1   0      365.49      257.03       11.79 o incl   0.9885E-03  # Theta=19.11
  -3   1   0      147.04      134.45        6.42 o incl   0.3116E-02  # Theta=14.52
  -2   1   0    19391.87    18121.50       68.38 o incl   0.4648E-06  # Theta=10.17
  -1   1   0      383.81      352.26        5.27 o incl   0.7857E-03  # Theta= 6.31
   0   1   0     1963.93     1914.45       16.42 o incl   0.3905E-04  # Theta= 4.32
   1   1   0     1162.90     1229.57       13.62 o incl   0.9370E-04  # Theta= 6.25
   2   1   0      255.42      283.37        4.93 o incl   0.1218E-02  # Theta=10.09
   3   1   0     9300.52     8753.66       31.67 o incl   0.1975E-05  # Theta=14.44
   4   1   0     5148.35     4597.15       29.05 o incl   0.6758E-05  # Theta=19.03
   5   1   0      811.44      744.42       15.99 o incl   0.2084E-03  # Theta=23.81
   6   1   0      231.97      222.34       13.63 o incl   0.1307E-02  # Theta=28.82
   7   1   0      160.92      169.03        7.11 o incl   0.2396E-02  # Theta=34.10
   8   1   0       30.54       29.11        2.10 o incl   0.2216E-01  # Theta=39.76
   9   1   0       80.30       46.75        2.78 o incl   0.1035E-01  # Theta=45.93
  10   1   0      273.31      279.05        6.72 o incl   0.1176E-02  # Theta=52.90
  11   1   0       65.88       51.44        5.00 o incl   0.8983E-02  # Theta=61.26
  12   1   0        6.27        0.16        1.53 o incl   0.2002E+00  # Theta=72.94
 -11   2   0        6.77        1.15        2.63 o incl   0.9491E-01  # Theta=62.69
 -10   2   0        4.83        2.13        1.39 o incl   0.1820E+00  # Theta=54.13
  -9   2   0      686.93      654.35        7.92 o incl   0.2784E-03  # Theta=47.09
  -8   2   0      300.16      267.94        5.00 o incl   0.1199E-02  # Theta=40.90
  -7   2   0       21.95       33.78        1.53 o incl   0.2315E-01  # Theta=35.29
  -6   2   0      237.94      239.24       18.11 o incl   0.1040E-02  # Theta=30.09
  -5   2   0       27.92       26.00        5.79 o incl   0.1434E-01  # Theta=25.23
  -4   2   0      198.75      243.96        9.95 o incl   0.1444E-02  # Theta=20.67
  -3   2   0      109.30      121.25        4.89 o incl   0.4038E-02  # Theta=16.45
  -2   2   0     1317.63     1322.16       12.39 o incl   0.7979E-04  # Theta=12.71
  -1   2   0       36.98       28.48        2.47 o incl   0.2041E-01  # Theta= 9.84
   0   2   0     6888.44     6037.35       48.26 o incl   0.3898E-05  # Theta= 8.66
   1   2   0      383.16      391.57       11.62 o incl   0.6503E-03  # Theta= 9.76
   2   2   0     7687.99     6738.46       38.94 o incl   0.3144E-05  # Theta=12.58
   3   2   0     2187.67     2211.31       20.24 o incl   0.3016E-04  # Theta=16.30
   4   2   0      661.16      757.01       10.80 o incl   0.2360E-03  # Theta=20.51
   5   2   0      603.48      551.71       13.08 o incl   0.3508E-03  # Theta=25.06
   6   2   0       34.56       46.38        5.84 o incl   0.1049E-01  # Theta=29.91
   7   2   0       83.83       91.54        3.64 o incl   0.6033E-02  # Theta=35.10
   8   2   0     2404.42     2575.57       17.50 o incl   0.2343E-04  # Theta=40.69
   9   2   0      183.96      165.42        5.08 o incl   0.2447E-02  # Theta=46.85
  10   2   0      335.77      365.42        7.84 o incl   0.7949E-03  # Theta=53.85
  11   2   0       13.70       17.65        2.57 o incl   0.3634E-01  # Theta=62.34
  12   2   0        9.69        8.11        2.25 o incl   0.6328E-01  # Theta=74.60
 -11   3   0       93.18       72.32        6.30 o incl   0.5792E-02  # Theta=64.83
 -10   3   0      102.73       80.42        3.48 o incl   0.6139E-02  # Theta=55.92
  -9   3   0       13.36        5.81        1.47 o incl   0.7873E-01  # Theta=48.78
  -8   3   0      932.21      839.05        8.76 o incl   0.1726E-03  # Theta=42.59
  -7   3   0       33.58       34.72        2.15 o incl   0.1910E-01  # Theta=37.04
  -6   3   0       27.80       21.98        5.31 o incl   0.1667E-01  # Theta=31.98
  -5   3   0       12.53       11.02        3.44 o incl   0.3814E-01  # Theta=27.32
  -4   3   0      145.51      188.48        7.70 o incl   0.2175E-02  # Theta=23.06
  -3   3   0      506.40      576.16        9.15 o incl   0.3794E-03  # Theta=19.26
  -2   3   0      423.52      461.43       10.04 o incl   0.5287E-03  # Theta=16.10
  -1   3   0      439.02      485.49       11.56 o incl   0.4843E-03  # Theta=13.89
   0   3   0     2941.29     2660.20       30.78 o incl   0.1952E-04  # Theta=13.05
   1   3   0    15709.53    14621.83       74.92 o incl   0.7079E-06  # Theta=13.80
   2   3   0      630.86      701.22       13.89 o incl   0.2601E-03  # Theta=15.95
   3   3   0        4.65        1.94        1.61 o incl   0.1655E+00  # Theta=19.07
   4   3   0       24.96       22.98        2.88 o incl   0.2540E-01  # Theta=22.84
   5   3   0       12.69       30.26        2.90 o incl   0.2470E-01  # Theta=27.07
   6   3   0      936.27      938.87       25.06 o incl   0.1391E-03  # Theta=31.71
   7   3   0      291.17      346.07        6.15 o incl   0.9214E-03  # Theta=36.75
   8   3   0     1677.16     1667.95       14.98 o incl   0.5122E-04  # Theta=42.27
   9   3   0        3.77        4.78        1.44 o incl   0.1348E+00  # Theta=48.42
  10   3   0       16.68       14.17        2.41 o incl   0.3980E-01  # Theta=55.50
  11   3   0       49.61       54.24        3.82 o incl   0.1059E-01  # Theta=64.27
 -11   4   0       28.63       20.64        3.48 o incl   0.2310E-01  # Theta=68.03
 -10   4   0       83.43       96.19        3.36 o incl   0.5837E-02  # Theta=58.49
  -9   4   0        3.82        2.40        1.26 o incl   0.2001E+00  # Theta=51.14
  -8   4   0       54.11       49.12        2.52 o incl   0.1220E-01  # Theta=44.92
  -7   4   0       53.98       66.45        2.36 o incl   0.9639E-02  # Theta=39.43
  -6   4   0        1.94        0.55        1.44 o incl   0.3024E+00  # Theta=34.50
  -5   4   0        8.01        7.47        4.00 o incl   0.3907E-01  # Theta=30.05
  -4   4   0       42.98       42.98        5.80 o incl   0.1041E-01  # Theta=26.10
  -3   4   0      128.71      150.63        7.21 o incl   0.2859E-02  # Theta=22.69
  -2   4   0      830.21      659.73       14.54 o incl   0.2362E-03  # Theta=19.98
  -1   4   0     6098.76     6053.81       39.42 o incl   0.4229E-05  # Theta=18.18
   0   4   0      108.17       87.93        4.11 o incl   0.5411E-02  # Theta=17.52
   1   4   0     2336.30     2155.66       21.30 o incl   0.2993E-04  # Theta=18.09
   2   4   0     1272.16     1283.47       26.90 o incl   0.8094E-04  # Theta=19.82
   3   4   0       26.18       30.76        3.81 o incl   0.1826E-01  # Theta=22.47
   4   4   0       30.18       35.28        3.49 o incl   0.1709E-01  # Theta=25.83
   5   4   0       40.34       25.54        4.57 o incl   0.1590E-01  # Theta=29.75
   6   4   0      307.91      317.15        8.14 o incl   0.9494E-03  # Theta=34.16
   7   4   0        2.87        0.87        1.04 o incl   0.3431E+00  # Theta=39.05
   8   4   0      266.35      256.54        7.93 o incl   0.1267E-02  # Theta=44.50
   9   4   0       16.55       21.90        2.37 o incl   0.3129E-01  # Theta=50.66
  10   4   0       77.40       76.66        4.07 o incl   0.6951E-02  # Theta=57.90
  11   4   0        5.58        2.79        1.35 o incl   0.1577E+00  # Theta=67.20
 -11   5   0        0.52        0.03        1.22 o incl   0.5786E+00  # Theta=72.76
 -10   5   0       27.28       22.12        2.23 o incl   0.2714E-01  # Theta=61.96
  -9   5   0       19.22       20.48        1.88 o incl   0.3324E-01  # Theta=54.23
  -8   5   0      158.40      163.08        4.58 o incl   0.2691E-02  # Theta=47.89
  -7   5   0      384.39      355.76        8.53 o incl   0.7510E-03  # Theta=42.42
  -6   5   0        0.15        1.25        1.28 o incl   0.3757E+00  # Theta=37.61
  -5   5   0       40.98       34.36        6.57 o incl   0.1048E-01  # Theta=33.36
  -4   5   0      419.68      412.77       18.65 o incl   0.5242E-03  # Theta=29.66
  -3   5   0       20.59        6.72        3.20 o incl   0.4099E-01  # Theta=26.57
  -2   5   0      641.60      617.67       13.49 o incl   0.2979E-03  # Theta=24.19
  -1   5   0     2159.42     2359.86       21.13 o incl   0.2799E-04  # Theta=22.66
   0   5   0       91.64       75.31        4.87 o incl   0.6273E-02  # Theta=22.10
   1   5   0      185.30      142.49        6.86 o incl   0.2599E-02  # Theta=22.57
   2   5   0       64.93       77.23        6.02 o incl   0.6477E-02  # Theta=24.02
   3   5   0      397.52      338.93       13.46 o incl   0.7170E-03  # Theta=26.33
   4   5   0      157.65      152.52        8.67 o incl   0.2473E-02  # Theta=29.36
   5   5   0      362.14      383.59       15.52 o incl   0.6368E-03  # Theta=33.00
   6   5   0       25.32       25.81        2.09 o incl   0.2566E-01  # Theta=37.20
   7   5   0      249.39      225.72        6.77 o incl   0.1518E-02  # Theta=41.96
   8   5   0      107.96      103.14        5.49 o incl   0.4510E-02  # Theta=47.36
   9   5   0       77.25       65.30        4.95 o incl   0.7310E-02  # Theta=53.61
  10   5   0       17.22       21.89        1.89 o incl   0.3314E-01  # Theta=61.17
  11   5   0       19.79       11.11        2.11 o incl   0.4469E-01  # Theta=71.52
 -10   6   0       41.33       34.07        2.57 o incl   0.1725E-01  # Theta=66.61
  -9   6   0       14.54       11.59        1.35 o incl   0.5681E-01  # Theta=58.16
  -8   6   0        3.41        0.97        0.91 o incl   0.3391E+00  # Theta=51.57
  -7   6   0      210.08      178.96        5.81 o incl   0.2081E-02  # Theta=46.04
  -6   6   0        3.60        1.50        1.37 o incl   0.2228E+00  # Theta=41.29
  -5   6   0      219.80      226.71        6.27 o incl   0.1611E-02  # Theta=37.18
  -4   6   0       58.91       68.67        6.51 o incl   0.6804E-02  # Theta=33.69
  -3   6   0     1089.16     1159.29       19.36 o incl   0.1026E-03  # Theta=30.84
  -2   6   0        2.74        3.67        1.55 o incl   0.1529E+00  # Theta=28.69
  -1   6   0       83.16      123.35        5.66 o incl   0.4217E-02  # Theta=27.33
   0   6   0      684.45      644.51       12.94 o incl   0.2756E-03  # Theta=26.84
   1   6   0       17.78        4.72        2.74 o incl   0.5334E-01  # Theta=27.24
   2   6   0      462.92      443.30       12.65 o incl   0.5148E-03  # Theta=28.50
   3   6   0      174.13      164.35        9.77 o incl   0.2135E-02  # Theta=30.57
   4   6   0      339.96      299.93       12.81 o incl   0.8763E-03  # Theta=33.34
   5   6   0       40.37       51.76        2.43 o incl   0.1283E-01  # Theta=36.77
   6   6   0      509.80      480.58        8.70 o incl   0.4654E-03  # Theta=40.81
   7   6   0       26.71       26.96        3.25 o incl   0.2129E-01  # Theta=45.49
   8   6   0      156.97      173.99        5.91 o incl   0.2436E-02  # Theta=50.92
   9   6   0        2.95        1.03        1.78 o incl   0.1944E+00  # Theta=57.37
  10   6   0      115.11      103.14        4.60 o incl   0.4575E-02  # Theta=65.54
 -10   7   0       60.46       54.43        3.66 o incl   0.1001E-01  # Theta=73.27
  -9   7   0       75.13       74.06        3.23 o incl   0.7524E-02  # Theta=63.17
  -8   7   0        0.64        0.37        0.85 o incl   0.8107E+00  # Theta=56.05
  -7   7   0       19.88       18.73        1.57 o incl   0.3639E-01  # Theta=50.34
  -6   7   0       86.97       97.42        3.99 o incl   0.5525E-02  # Theta=45.55
  -5   7   0        0.43        3.32        1.72 o incl   0.1751E+00  # Theta=41.52
  -4   7   0       20.02       28.65        2.28 o incl   0.2501E-01  # Theta=38.16
  -3   7   0        2.66        2.15        1.52 o incl   0.1918E+00  # Theta=35.47
  -2   7   0      303.04      280.93       11.19 o incl   0.1021E-02  # Theta=33.48
  -1   7   0       17.00       19.79        2.74 o incl   0.3114E-01  # Theta=32.24
   0   7   0      183.15      203.66        7.44 o incl   0.1897E-02  # Theta=31.78
   1   7   0        6.40        3.51        1.86 o incl   0.1128E+00  # Theta=32.14
   2   7   0        5.53        6.22        1.88 o incl   0.9249E-01  # Theta=33.28
   3   7   0      346.02      342.31        8.44 o incl   0.8287E-03  # Theta=35.18
   4   7   0      177.51      181.86        5.66 o incl   0.2221E-02  # Theta=37.78
   5   7   0       93.64       82.13        4.62 o incl   0.5948E-02  # Theta=41.05
   6   7   0      179.37      204.33        5.57 o incl   0.1994E-02  # Theta=45.00
   7   7   0      142.01      118.40        6.01 o incl   0.3499E-02  # Theta=49.68
   8   7   0        7.71       12.44        2.10 o incl   0.5593E-01  # Theta=55.26
   9   7   0        2.40        0.89        1.51 o incl   0.2552E+00  # Theta=62.16
  10   7   0        2.26        0.43        1.59 o incl   0.2677E+00  # Theta=71.67
  -9   8   0       23.93       33.88        2.72 o incl   0.2037E-01  # Theta=69.93
  -8   8   0        2.65        4.72        0.90 o incl   0.1752E+00  # Theta=61.61
  -7   8   0        7.98        4.71        1.08 o incl   0.1211E+00  # Theta=55.45
  -6   8   0       76.62       70.79        3.60 o incl   0.7611E-02  # Theta=50.49
  -5   8   0        2.67        1.35        1.31 o incl   0.2608E+00  # Theta=46.43
  -4   8   0       -0.09        0.38        2.25 o incl   0.1850E+00  # Theta=43.11
  -3   8   0       33.73       26.19        2.41 o incl   0.2237E-01  # Theta=40.51
  -2   8   0       92.25      104.69        4.05 o incl   0.5034E-02  # Theta=38.61
  -1   8   0      143.86      124.05        4.44 o incl   0.3591E-02  # Theta=37.44
   0   8   0        1.91        1.07        0.81 o incl   0.4359E+00  # Theta=37.01
   1   8   0      349.79      373.24        6.22 o incl   0.7684E-03  # Theta=37.33
   2   8   0       24.17       24.04        1.96 o incl   0.2780E-01  # Theta=38.40
   3   8   0        3.05        0.15        1.07 o incl   0.4034E+00  # Theta=40.19
   4   8   0       21.65       20.34        2.20 o incl   0.3139E-01  # Theta=42.69
   5   8   0       82.86       77.06        4.64 o incl   0.6541E-02  # Theta=45.90
   6   8   0      139.61      136.63        5.17 o incl   0.3258E-02  # Theta=49.85
   7   8   0       40.25       33.65        2.63 o incl   0.1753E-01  # Theta=54.66
   8   8   0       79.11       82.79        3.20 o incl   0.6751E-02  # Theta=60.62
   9   8   0        4.80        5.86        1.23 o incl   0.1214E+00  # Theta=68.51
  -8   9   0        3.83        4.11        0.99 o incl   0.1721E+00  # Theta=68.96
  -7   9   0        6.54        3.51        0.95 o incl   0.1567E+00  # Theta=61.71
  -6   9   0       14.06       11.61        1.17 o incl   0.5877E-01  # Theta=56.30
  -5   9   0       -0.48        0.49        0.92 o incl   0.7240E+00  # Theta=52.04
  -4   9   0       72.72       76.49        4.10 o incl   0.7059E-02  # Theta=48.67
  -3   9   0        1.83        1.80        1.32 o incl   0.2551E+00  # Theta=46.06
  -2   9   0      135.05      147.31        4.05 o incl   0.3200E-02  # Theta=44.19
  -1   9   0       26.11       25.53        2.26 o incl   0.2519E-01  # Theta=43.05
   0   9   0      255.78      270.73        5.47 o incl   0.1279E-02  # Theta=42.63
   1   9   0        3.11        1.87        0.83 o incl   0.2918E+00  # Theta=42.93
   2   9   0        3.15        0.42        0.93 o incl   0.4107E+00  # Theta=43.96
   3   9   0       40.95       43.88        2.17 o incl   0.1491E-01  # Theta=45.71
   4   9   0       49.75       47.49        2.88 o incl   0.1261E-01  # Theta=48.19
   5   9   0        0.81        0.45        1.13 o incl   0.5141E+00  # Theta=51.43
   6   9   0        9.32       11.72        1.38 o incl   0.6404E-01  # Theta=55.54
   7   9   0        6.52        7.99        0.97 o incl   0.9847E-01  # Theta=60.73
   8   9   0       15.05       10.16        1.34 o incl   0.5985E-01  # Theta=67.59
  -7  10   0       -0.13        0.39        0.66 o incl   0.1261E+01  # Theta=70.06
  -6  10   0        3.35        1.79        0.78 o incl   0.2921E+00  # Theta=63.47
  -5  10   0        1.26        0.18        0.88 o incl   0.7018E+00  # Theta=58.68
  -4  10   0       54.49       49.05        2.52 o incl   0.1210E-01  # Theta=55.05
  -3  10   0        1.53        0.45        1.11 o incl   0.4506E+00  # Theta=52.33
  -2  10   0      155.74      151.62        3.87 o incl   0.2936E-02  # Theta=50.40
  -1  10   0      173.17      169.00        4.50 o incl   0.2495E-02  # Theta=49.23
   0  10   0        2.81        1.66        1.01 o incl   0.2861E+00  # Theta=48.80
   1  10   0       71.84       60.18        2.49 o incl   0.9315E-02  # Theta=49.10
   2  10   0        5.62        2.68        1.01 o incl   0.1856E+00  # Theta=50.14
   3  10   0       23.24       21.82        1.69 o incl   0.3109E-01  # Theta=51.92
   4  10   0       26.10       25.79        1.69 o incl   0.2674E-01  # Theta=54.49
   5  10   0       43.32       35.43        2.04 o incl   0.1719E-01  # Theta=57.95
   6  10   0        0.68        0.42        0.77 o incl   0.8369E+00  # Theta=62.49
   7  10   0       87.08       97.96        2.63 o incl   0.5762E-02  # Theta=68.67
  -6  11   0        1.09        0.52        0.97 o incl   0.5569E+00  # Theta=73.58
  -5  11   0       26.74       22.29        1.29 o incl   0.2995E-01  # Theta=67.16
  -4  11   0       26.74       21.35        1.70 o incl   0.2964E-01  # Theta=62.81
  -3  11   0        4.36        2.48        0.91 o incl   0.2164E+00  # Theta=59.72
  -2  11   0        2.18        3.17        0.84 o incl   0.2414E+00  # Theta=57.60
  -1  11   0       24.25       15.91        1.62 o incl   0.3690E-01  # Theta=56.33
   0  11   0        0.43        2.71        0.76 o incl   0.3471E+00  # Theta=55.86
   1  11   0       -0.39        0.51        0.88 o incl   0.7564E+00  # Theta=56.17
   2  11   0        3.41        5.98        0.78 o incl   0.1477E+00  # Theta=57.28
   3  11   0        1.32        0.14        0.81 o incl   0.7685E+00  # Theta=59.22
   4  11   0        1.63        2.12        0.69 o incl   0.3545E+00  # Theta=62.10
   5  11   0        0.96        1.32        0.69 o incl   0.5195E+00  # Theta=66.16
   6  11   0        6.37        6.43        0.81 o incl   0.1179E+00  # Theta=72.04
  -4  12   0        5.63        5.70        0.72 o incl   0.1329E+00  # Theta=73.77
  -3  12   0        1.81        0.17        0.59 o incl   0.8246E+00  # Theta=69.41
  -2  12   0        0.47        0.13        0.49 o incl   0.1840E+01  # Theta=66.68
  -1  12   0        1.94        2.43        0.65 o incl   0.3226E+00  # Theta=65.12
   0  12   0       13.03       14.05        1.22 o incl   0.5286E-01  # Theta=64.55
   1  12   0        4.15        2.59        0.96 o incl   0.2164E+00  # Theta=64.91
   2  12   0        7.41        5.52        1.19 o incl   0.1120E+00  # Theta=66.25
   3  12   0        4.14        2.10        0.93 o incl   0.2336E+00  # Theta=68.70
   4  12   0        7.10        9.35        0.87 o incl   0.8745E-01  # Theta=72.63
  -4 -12   1        0.56        0.05        0.58 o incl   0.1687E+01  # Theta=74.25
  -3 -12   1       20.53       16.06        1.47 o incl   0.4023E-01  # Theta=70.02
  -2 -12   1        2.70        3.12        0.89 o incl   0.2299E+00  # Theta=67.44
  -1 -12   1       14.55       12.81        1.14 o incl   0.5449E-01  # Theta=66.04
   0 -12   1        9.68        7.04        1.06 o incl   0.9143E-01  # Theta=65.64
   1 -12   1        0.91        0.27        0.73 o incl   0.9125E+00  # Theta=66.21
   2 -12   1        8.13        8.97        0.85 o incl   0.8783E-01  # Theta=67.82
   3 -12   1        1.21        4.99        0.51 o incl   0.2126E+00  # Theta=70.64
   4 -12   1       12.29       14.13        1.56 o incl   0.5130E-01  # Theta=75.29
  -6 -11   1       14.27       11.62        1.40 o incl   0.5635E-01  # Theta=73.55
  -5 -11   1       32.57       30.23        1.46 o incl   0.2232E-01  # Theta=67.32
  -4 -11   1        0.52        0.13        0.67 o incl   0.1324E+01  # Theta=63.12
  -3 -11   1        5.34        4.44        0.89 o incl   0.1525E+00  # Theta=60.16
  -2 -11   1        0.47        0.11        0.79 o incl   0.1110E+01  # Theta=58.17
  -1 -11   1       34.82       35.45        1.95 o incl   0.1882E-01  # Theta=57.03
   0 -11   1       18.36       23.66        1.34 o incl   0.3285E-01  # Theta=56.70
   1 -11   1        2.28        1.11        0.72 o incl   0.4337E+00  # Theta=57.16
   2 -11   1       70.33       76.89        2.27 o incl   0.7784E-02  # Theta=58.43
   3 -11   1        3.46        0.51        0.89 o incl   0.3855E+00  # Theta=60.57
   4 -11   1       58.75       59.08        2.32 o incl   0.1033E-01  # Theta=63.71
   5 -11   1       12.59        3.86        0.92 o incl   0.1081E+00  # Theta=68.17
   6 -11   1       24.90       22.86        1.52 o incl   0.2965E-01  # Theta=74.91
  -7 -10   1       18.07       10.46        1.28 o incl   0.5483E-01  # Theta=69.89
  -6 -10   1        1.56        3.53        0.78 o incl   0.2469E+00  # Theta=63.47
  -5 -10   1        9.97       10.88        1.21 o incl   0.6842E-01  # Theta=58.82
  -4 -10   1       54.59       70.94        2.35 o incl   0.9186E-02  # Theta=55.31
  -3 -10   1       -0.05        1.03        0.91 o incl   0.6040E+00  # Theta=52.70
  -2 -10   1       14.63       16.68        1.28 o incl   0.4528E-01  # Theta=50.89
  -1 -10   1      110.71      112.43        3.02 o incl   0.4564E-02  # Theta=49.84
   0 -10   1       -0.87        1.40        1.17 o incl   0.3528E+00  # Theta=49.52
   1 -10   1        8.07        8.52        1.08 o incl   0.8748E-01  # Theta=49.94
   2 -10   1      165.07      166.69        4.04 o incl   0.2605E-02  # Theta=51.10
   3 -10   1       92.48       83.91        3.54 o incl   0.6175E-02  # Theta=53.02
   4 -10   1       74.02       52.80        3.05 o incl   0.9729E-02  # Theta=55.76
   5 -10   1       30.22       26.48        1.54 o incl   0.2506E-01  # Theta=59.42
   6 -10   1       16.10       18.56        1.23 o incl   0.4096E-01  # Theta=64.27
   7 -10   1        8.27        7.07        0.91 o incl   0.9944E-01  # Theta=71.05
  -8  -9   1       24.13       22.42        1.66 o incl   0.3013E-01  # Theta=68.68
  -7  -9   1        1.05        1.41        0.90 o incl   0.4337E+00  # Theta=61.61
  -6  -9   1        1.15        0.07        1.09 o incl   0.5903E+00  # Theta=56.33
  -5  -9   1      112.08      115.57        3.65 o incl   0.4353E-02  # Theta=52.17
  -4  -9   1      164.17      139.09        4.64 o incl   0.3010E-02  # Theta=48.90
  -3  -9   1      144.98      161.28        3.61 o incl   0.2883E-02  # Theta=46.40
  -2  -9   1        1.86        4.80        0.98 o incl   0.1797E+00  # Theta=44.64
  -1  -9   1       43.97       38.23        2.15 o incl   0.1607E-01  # Theta=43.60
   0  -9   1       89.65      113.72        2.85 o incl   0.4964E-02  # Theta=43.28
   1  -9   1        1.72        1.63        0.82 o incl   0.3787E+00  # Theta=43.69
   2  -9   1       93.78       87.39        3.35 o incl   0.5979E-02  # Theta=44.82
   3  -9   1      120.16      128.93        3.79 o incl   0.3799E-02  # Theta=46.68
   4  -9   1       40.10       39.44        2.62 o incl   0.1573E-01  # Theta=49.27
   5  -9   1        5.14        3.38        1.57 o incl   0.1361E+00  # Theta=52.65
   6  -9   1        0.90        1.06        0.74 o incl   0.5809E+00  # Theta=56.93
   7  -9   1        1.22        2.90        0.69 o incl   0.3026E+00  # Theta=62.38
   8  -9   1        2.07        0.12        0.61 o incl   0.7677E+00  # Theta=69.79
  -9  -8   1       22.11       22.78        2.03 o incl   0.2939E-01  # Theta=69.57
  -8  -8   1       83.86       92.32        3.30 o incl   0.6001E-02  # Theta=61.44
  -7  -8   1       18.30       21.22        1.86 o incl   0.3317E-01  # Theta=55.39
  -6  -8   1      523.72      475.60       11.64 o incl   0.4520E-03  # Theta=50.53
  -5  -8   1       61.58       56.40        4.07 o incl   0.9394E-02  # Theta=46.56
  -4  -8   1      606.34      556.73       10.68 o incl   0.3547E-03  # Theta=43.34
  -3  -8   1       44.47       46.33        2.67 o incl   0.1348E-01  # Theta=40.83
  -2  -8   1      298.42      309.32        5.66 o incl   0.1033E-02  # Theta=39.03
  -1  -8   1        5.09        3.62        0.68 o incl   0.1864E+00  # Theta=37.96
   0  -8   1       74.09       65.05        3.29 o incl   0.8321E-02  # Theta=37.62
   1  -8   1       33.70       27.36        1.96 o incl   0.2265E-01  # Theta=38.04
   2  -8   1       28.42       26.04        2.57 o incl   0.2331E-01  # Theta=39.19
   3  -8   1      360.62      411.87        7.50 o incl   0.6701E-03  # Theta=41.07
   4  -8   1        7.75        8.27        1.71 o incl   0.7832E-01  # Theta=43.65
   5  -8   1        8.48        5.68        1.82 o incl   0.8730E-01  # Theta=46.95
   6  -8   1       24.48       29.74        2.54 o incl   0.2249E-01  # Theta=51.02
   7  -8   1       32.85       32.28        2.10 o incl   0.2018E-01  # Theta=55.98
   8  -8   1        0.17        1.97        0.64 o incl   0.4798E+00  # Theta=62.20
   9  -8   1        8.13       10.88        1.71 o incl   0.6560E-01  # Theta=70.68
 -10  -7   1       26.93       36.27        3.21 o incl   0.1784E-01  # Theta=72.81
  -9  -7   1       72.57       79.41        3.96 o incl   0.6927E-02  # Theta=62.95
  -8  -7   1       12.13       12.45        2.51 o incl   0.4591E-01  # Theta=55.95
  -7  -7   1        3.81        1.56        1.22 o incl   0.2315E+00  # Theta=50.32
  -6  -7   1      247.18      232.46        7.22 o incl   0.1459E-02  # Theta=45.61
  -5  -7   1        9.82        8.44        1.39 o incl   0.7717E-01  # Theta=41.66
  -4  -7   1        2.54        0.04        1.11 o incl   0.4411E+00  # Theta=38.38
  -3  -7   1      209.00      212.96        5.82 o incl   0.1789E-02  # Theta=35.78
  -2  -7   1       21.00       21.98        3.06 o incl   0.2656E-01  # Theta=33.88
  -1  -7   1        7.69        5.48        1.82 o incl   0.9322E-01  # Theta=32.74
   0  -7   1       40.61       20.31        3.60 o incl   0.2020E-01  # Theta=32.37
   1  -7   1       70.84       91.91        5.18 o incl   0.5833E-02  # Theta=32.81
   2  -7   1       19.46       18.87        3.28 o incl   0.2803E-01  # Theta=34.03
   3  -7   1      494.56      504.20       11.22 o incl   0.4392E-03  # Theta=35.99
   4  -7   1       16.11       16.54        2.36 o incl   0.3773E-01  # Theta=38.65
   5  -7   1      158.49      150.75        6.17 o incl   0.2735E-02  # Theta=41.99
   6  -7   1       55.79       54.64        4.29 o incl   0.9801E-02  # Theta=46.01
   7  -7   1      100.06      111.01        4.40 o incl   0.4599E-02  # Theta=50.78
   8  -7   1        9.04        9.39        1.14 o incl   0.7793E-01  # Theta=56.51
   9  -7   1        1.54        2.38        0.90 o incl   0.2995E+00  # Theta=63.69
  10  -7   1        7.06        6.65        1.45 o incl   0.9621E-01  # Theta=74.01
 -10  -6   1       37.93       47.19        2.82 o incl   0.1387E-01  # Theta=66.36
  -9  -6   1        1.72        2.01        1.76 o incl   0.1863E+00  # Theta=58.03
  -8  -6   1      260.99      249.29        9.77 o incl   0.1263E-02  # Theta=51.51
  -7  -6   1       68.82       59.65        3.81 o incl   0.8783E-02  # Theta=46.05
  -6  -6   1       24.53       16.76        1.84 o incl   0.3486E-01  # Theta=41.36
  -5  -6   1      131.13      133.24        4.38 o incl   0.3507E-02  # Theta=37.33
  -4  -6   1       55.53       46.21        5.49 o incl   0.9727E-02  # Theta=33.91
  -3  -6   1        9.67        5.75        2.90 o incl   0.5831E-01  # Theta=31.15
  -2  -6   1      503.82      433.71       13.33 o incl   0.4997E-03  # Theta=29.09
  -1  -6   1       97.98      112.51        5.44 o incl   0.4330E-02  # Theta=27.83
   0  -6   1       21.67       19.53        2.72 o incl   0.2958E-01  # Theta=27.42
   1  -6   1     1394.14     1481.13       21.39 o incl   0.6559E-04  # Theta=27.89
   2  -6   1       32.92       18.64        4.21 o incl   0.2053E-01  # Theta=29.21
   3  -6   1      767.46      807.46       17.92 o incl   0.1930E-03  # Theta=31.32
   4  -6   1      336.27      317.93       18.00 o incl   0.7346E-03  # Theta=34.14
   5  -6   1      384.88      373.60        8.91 o incl   0.7077E-03  # Theta=37.60
   6  -6   1        4.79        4.46        1.04 o incl   0.1516E+00  # Theta=41.68
   7  -6   1       24.47       17.96        2.43 o incl   0.3093E-01  # Theta=46.42
   8  -6   1       15.63       13.70        1.50 o incl   0.4893E-01  # Theta=51.94
   9  -6   1       19.40       13.53        1.45 o incl   0.4570E-01  # Theta=58.55
  10  -6   1        2.13        3.07        1.39 o incl   0.1912E+00  # Theta=67.08
 -11  -5   1       17.69       12.58        1.96 o incl   0.4521E-01  # Theta=72.47
 -10  -5   1        0.33        0.05        1.57 o incl   0.3796E+00  # Theta=61.82
  -9  -5   1       59.94       57.91        4.92 o incl   0.8758E-02  # Theta=54.17
  -8  -5   1       51.68       45.92        3.93 o incl   0.1166E-01  # Theta=47.88
  -7  -5   1       12.06       12.79        1.44 o incl   0.5644E-01  # Theta=42.47
  -6  -5   1       30.71       26.90        2.73 o incl   0.2193E-01  # Theta=37.71
  -5  -5   1      161.78      164.27       10.90 o incl   0.2081E-02  # Theta=33.52
  -4  -5   1      103.48       96.34        7.08 o incl   0.4412E-02  # Theta=29.89
  -3  -5   1       52.48       37.08        5.06 o incl   0.1163E-01  # Theta=26.89
  -2  -5   1       20.14       20.64        3.41 o incl   0.2617E-01  # Theta=24.60
  -1  -5   1     1863.69     1755.93       22.19 o incl   0.4459E-04  # Theta=23.16
   0  -5   1      155.12      134.96        5.82 o incl   0.3079E-02  # Theta=22.68
   1  -5   1      907.34      956.17       14.99 o incl   0.1471E-03  # Theta=23.21
   2  -5   1     1938.49     1918.25       22.34 o incl   0.3869E-04  # Theta=24.70
   3  -5   1       70.54       86.88        5.08 o incl   0.6109E-02  # Theta=27.03
   4  -5   1        6.38        1.05        2.29 o incl   0.1167E+00  # Theta=30.08
   5  -5   1       -5.16        3.24        4.12 o incl   0.4628E-01  # Theta=33.73
   6  -5   1      429.99      452.20        7.46 o incl   0.5519E-03  # Theta=37.95
   7  -5   1       39.54       57.71        2.81 o incl   0.1179E-01  # Theta=42.74
   8  -5   1       15.25       14.19        1.53 o incl   0.4801E-01  # Theta=48.20
   9  -5   1       22.69        8.90        1.99 o incl   0.4684E-01  # Theta=54.54
  10  -5   1       39.47       35.85        2.14 o incl   0.1762E-01  # Theta=62.29
  11  -5   1       80.88       70.60        4.15 o incl   0.7179E-02  # Theta=73.24
 -11  -4   1       13.22       10.45        1.67 o incl   0.5880E-01  # Theta=67.91
 -10  -4   1       39.00       41.28        2.89 o incl   0.1511E-01  # Theta=58.44
  -9  -4   1        1.03        2.43        1.63 o incl   0.2016E+00  # Theta=51.14
  -8  -4   1      519.89      522.57       11.32 o incl   0.4107E-03  # Theta=44.95
  -7  -4   1       25.53       20.42        2.34 o incl   0.2860E-01  # Theta=39.50
  -6  -4   1      120.27      137.89        4.74 o incl   0.3470E-02  # Theta=34.62
  -5  -4   1      239.20      255.51       10.93 o incl   0.1242E-02  # Theta=30.23
  -4  -4   1      226.02      212.60        8.86 o incl   0.1605E-02  # Theta=26.34
  -3  -4   1        5.02        5.96        2.28 o incl   0.8269E-01  # Theta=23.02
  -2  -4   1     1243.59      953.70       20.91 o incl   0.1180E-03  # Theta=20.40
  -1  -4   1       79.18       86.32        4.41 o incl   0.6162E-02  # Theta=18.70
   0  -4   1     2995.64     2505.98       21.12 o incl   0.2100E-04  # Theta=18.12
   1  -4   1       75.42      121.33        4.18 o incl   0.4615E-02  # Theta=18.74
   2  -4   1      249.77      182.02        8.27 o incl   0.1761E-02  # Theta=20.48
   3  -4   1      147.88      118.53        7.95 o incl   0.3155E-02  # Theta=23.12
   4  -4   1        7.63        3.84        2.77 o incl   0.7085E-01  # Theta=26.47
   5  -4   1       -0.36        1.70        2.30 o incl   0.1460E+00  # Theta=30.38
   6  -4   1      437.65      415.64        8.85 o incl   0.5908E-03  # Theta=34.78
   7  -4   1        5.24        0.43        1.41 o incl   0.2258E+00  # Theta=39.69
   8  -4   1      233.25      214.26        4.81 o incl   0.1707E-02  # Theta=45.16
   9  -4   1      275.50      232.84        5.75 o incl   0.1420E-02  # Theta=51.38
  10  -4   1       64.84       62.89        3.00 o incl   0.9171E-02  # Theta=58.74
  11  -4   1       26.52       22.42        3.20 o incl   0.2383E-01  # Theta=68.32
 -11  -3   1       22.05       19.86        2.32 o incl   0.3079E-01  # Theta=64.83
 -10  -3   1      496.01      475.36        8.95 o incl   0.4790E-03  # Theta=55.95
  -9  -3   1       24.65       26.37        2.17 o incl   0.2574E-01  # Theta=48.83
  -8  -3   1       17.96       13.70        2.14 o incl   0.4206E-01  # Theta=42.67
  -7  -3   1      523.60      548.90        8.77 o incl   0.3957E-03  # Theta=37.15
  -6  -3   1      422.73      454.07       14.83 o incl   0.5061E-03  # Theta=32.12
  -5  -3   1        2.91        3.21        2.00 o incl   0.1295E+00  # Theta=27.51
  -4  -3   1       92.82       81.49        6.04 o incl   0.5492E-02  # Theta=23.31
  -3  -3   1      707.91      702.59       14.00 o incl   0.2430E-03  # Theta=19.60
  -2  -3   1      180.56      101.68        7.70 o incl   0.3200E-02  # Theta=16.54
  -1  -3   1     3276.28     2962.17       24.05 o incl   0.1603E-04  # Theta=14.44
   0  -3   1     1337.80     1268.42       16.55 o incl   0.8241E-04  # Theta=13.69
   1  -3   1      605.03      557.92        9.90 o incl   0.3546E-03  # Theta=14.47
   2  -3   1        7.24        1.51        1.68 o incl   0.1433E+00  # Theta=16.59
   3  -3   1      120.24      132.41        4.74 o incl   0.3621E-02  # Theta=19.66
   4  -3   1      172.03      193.63        6.87 o incl   0.2070E-02  # Theta=23.38
   5  -3   1       13.77       15.36        3.70 o incl   0.3045E-01  # Theta=27.59
   6  -3   1       20.01       13.49        6.07 o incl   0.1759E-01  # Theta=32.21
   7  -3   1      174.08      173.07        4.56 o incl   0.2427E-02  # Theta=37.25
   8  -3   1      253.54      224.69        4.89 o incl   0.1563E-02  # Theta=42.77
   9  -3   1      487.99      440.90        6.53 o incl   0.5348E-03  # Theta=48.95
  10  -3   1       19.52       12.06        1.84 o incl   0.4570E-01  # Theta=56.09
  11  -3   1       59.01       46.49        5.04 o incl   0.9890E-02  # Theta=65.01
 -11  -2   1        1.56        0.62        1.91 o incl   0.2120E+00  # Theta=62.80
 -10  -2   1        3.42        6.28        1.41 o incl   0.1194E+00  # Theta=54.23
  -9  -2   1      645.63      590.16       10.09 o incl   0.3215E-03  # Theta=47.20
  -8  -2   1       29.81       24.42        1.79 o incl   0.2635E-01  # Theta=41.03
  -7  -2   1      290.40      345.26        6.19 o incl   0.9183E-03  # Theta=35.44
  -6  -2   1      514.96      469.51       17.53 o incl   0.4269E-03  # Theta=30.27
  -5  -2   1     2278.08     2273.08       24.80 o incl   0.2828E-04  # Theta=25.44
  -4  -2   1      109.21      161.95        5.19 o incl   0.3007E-02  # Theta=20.94
  -3  -2   1       90.16       62.08        4.36 o incl   0.7410E-02  # Theta=16.80
  -2  -2   1     3873.01     3614.76       34.18 o incl   0.1108E-04  # Theta=13.17
  -1  -2   1      467.53      438.62       11.07 o incl   0.5272E-03  # Theta=10.46
   0  -2   1    46832.66    47026.10       82.30 o incl   0.7300E-07  # Theta= 9.39
   1  -2   1     2332.19     2194.96       16.36 o incl   0.2948E-04  # Theta=10.46
   2  -2   1     3571.94     3537.06       18.83 o incl   0.1212E-04  # Theta=13.17
   3  -2   1       53.26       82.56        3.31 o incl   0.7710E-02  # Theta=16.79
   4  -2   1      353.02      299.10       10.18 o incl   0.9055E-03  # Theta=20.94
   5  -2   1      423.05      378.35       17.42 o incl   0.5792E-03  # Theta=25.44
   6  -2   1       43.58       46.96        6.43 o incl   0.9187E-02  # Theta=30.27
   7  -2   1      237.10      235.42        5.01 o incl   0.1544E-02  # Theta=35.44
   8  -2   1      244.12      258.52        4.28 o incl   0.1393E-02  # Theta=41.03
   9  -2   1       20.07       15.06        1.50 o incl   0.4204E-01  # Theta=47.20
  10  -2   1      147.70      149.16        4.14 o incl   0.3026E-02  # Theta=54.23
  11  -2   1       39.18       17.86        6.01 o incl   0.1441E-01  # Theta=62.79
 -12  -1   1        8.23        4.13        1.56 o incl   0.1086E+00  # Theta=73.53
 -11  -1   1       27.77       26.13        3.51 o incl   0.2070E-01  # Theta=61.63
 -10  -1   1      133.92      146.22        4.74 o incl   0.3171E-02  # Theta=53.22
  -9  -1   1        5.36        5.36        1.31 o incl   0.1206E+00  # Theta=46.22
  -8  -1   1      365.57      326.01        5.60 o incl   0.8795E-03  # Theta=40.04
  -7  -1   1      149.56      155.09        6.06 o incl   0.2776E-02  # Theta=34.39
  -6  -1   1       50.18       81.58        5.52 o incl   0.6884E-02  # Theta=29.11
  -5  -1   1     1522.35     1522.24       23.03 o incl   0.6028E-04  # Theta=24.13
  -4  -1   1     3487.69     3593.30       20.31 o incl   0.1202E-04  # Theta=19.38
  -3  -1   1       70.92       48.25        3.53 o incl   0.1035E-01  # Theta=14.86
  -2  -1   1    22880.74    22388.08       68.10 o incl   0.3146E-06  # Theta=10.64
  -1  -1   1     8965.58     9141.76       31.80 o incl   0.1912E-05  # Theta= 7.04
   0  -1   1     1222.32     1181.89        9.54 o incl   0.9668E-04  # Theta= 5.32
   1  -1   1      869.12      852.53        7.80 o incl   0.1781E-03  # Theta= 6.99
   2  -1   1       90.73       45.97        4.27 o incl   0.8788E-02  # Theta=10.57
   3  -1   1     1649.00     1356.12       20.80 o incl   0.6596E-04  # Theta=14.78
   4  -1   1     2845.19     2682.09       32.04 o incl   0.1981E-04  # Theta=19.30
   5  -1   1      492.52      479.82       19.89 o incl   0.4160E-03  # Theta=24.04
   6  -1   1      163.19      173.53       13.60 o incl   0.1765E-02  # Theta=29.02
   7  -1   1        1.39        1.77        0.84 o incl   0.3569E+00  # Theta=34.28
   8  -1   1       46.19       65.37        1.82 o incl   0.1053E-01  # Theta=39.93
   9  -1   1       34.06       27.23        1.81 o incl   0.2286E-01  # Theta=46.10
  10  -1   1      124.59       96.22        4.35 o incl   0.4683E-02  # Theta=53.08
  11  -1   1       52.64       39.09        4.65 o incl   0.1178E-01  # Theta=61.45
 -12   0   1        3.01        2.00        2.09 o incl   0.1393E+00  # Theta=72.98
 -11   0   1       18.33       15.60        2.99 o incl   0.3298E-01  # Theta=61.26
 -10   0   1       45.76       39.18        3.28 o incl   0.1436E-01  # Theta=52.88
  -9   0   1      252.74      273.80        5.24 o incl   0.1276E-02  # Theta=45.90
  -8   0   1       49.53       58.38        2.08 o incl   0.1142E-01  # Theta=39.70
  -7   0   1       92.79       66.04        7.59 o incl   0.5549E-02  # Theta=34.02
  -6   0   1      403.17      450.40       15.87 o incl   0.5172E-03  # Theta=28.70
  -5   0   1       11.19        7.71        2.82 o incl   0.5225E-01  # Theta=23.65
  -4   0   1       17.11       26.64        3.26 o incl   0.2377E-01  # Theta=18.80
  -3   0   1      896.97      854.34       13.56 o incl   0.1709E-03  # Theta=14.11
  -2   0   1    13125.59    12814.14       46.09 o incl   0.9515E-06  # Theta= 9.56
  -1   0   1      504.58      378.57        6.12 o incl   0.6171E-03  # Theta= 5.27
   1   0   1     4641.40     4413.97       41.24 o incl   0.7596E-05  # Theta= 5.12
   2   0   1     1422.25     1197.63       19.23 o incl   0.8415E-04  # Theta= 9.40
   3   0   1     8869.65     8764.40       58.84 o incl   0.2028E-05  # Theta=13.94
   4   0   1      595.60      618.01       14.27 o incl   0.3091E-03  # Theta=18.63
   5   0   1     1028.04      982.79       23.11 o incl   0.1271E-03  # Theta=23.47
   6   0   1      120.37      137.72       12.79 o incl   0.2347E-02  # Theta=28.51
   7   0   1       22.28       17.66        5.08 o incl   0.1961E-01  # Theta=33.82
   8   0   1     1091.14     1082.29       10.91 o incl   0.1148E-03  # Theta=39.48
   9   0   1      427.74      344.71        6.26 o incl   0.7469E-03  # Theta=45.66
  10   0   1      575.14      551.95        9.10 o incl   0.3734E-03  # Theta=52.61
  11   0   1        3.74        0.25        2.34 o incl   0.1394E+00  # Theta=60.91
  12   0   1        2.54        1.64        2.08 o incl   0.1499E+00  # Theta=72.41
 -11   1   1        6.40        0.05        2.50 o incl   0.1133E+00  # Theta=61.66
 -10   1   1        2.30        0.22        1.30 o incl   0.3633E+00  # Theta=53.23
  -9   1   1       22.97       17.25        1.68 o incl   0.3602E-01  # Theta=46.22
  -8   1   1      750.31      740.67        7.59 o incl   0.2298E-03  # Theta=40.02
  -7   1   1        5.98        2.36        1.04 o incl   0.1867E+00  # Theta=34.35
  -6   1   1       66.65       75.03        8.56 o incl   0.5257E-02  # Theta=29.06
  -5   1   1       11.62        8.71        3.38 o incl   0.4223E-01  # Theta=24.05
  -4   1   1      287.81      337.69       17.04 o incl   0.7663E-03  # Theta=19.27
  -3   1   1      895.94      847.37       24.87 o incl   0.1599E-03  # Theta=14.70
  -2   1   1     1779.06     1754.10       13.74 o incl   0.4661E-04  # Theta=10.38
  -1   1   1     4210.50     3918.51       23.32 o incl   0.9529E-05  # Theta= 6.58
   0   1   1     3410.02     3227.95       18.00 o incl   0.1406E-04  # Theta= 4.62
   1   1   1      243.91      304.57        6.47 o incl   0.1131E-02  # Theta= 6.41
   2   1   1      293.34      273.79        6.18 o incl   0.1175E-02  # Theta=10.15
   3   1   1     3214.09     3398.51       28.40 o incl   0.1355E-04  # Theta=14.45
   4   1   1     1445.80     1451.28       19.45 o incl   0.6640E-04  # Theta=19.02
   5   1   1      223.58      218.61        8.61 o incl   0.1557E-02  # Theta=23.79
   6   1   1     1383.05     1450.06       33.53 o incl   0.6491E-04  # Theta=28.78
   7   1   1      767.65      729.10       19.32 o incl   0.2155E-03  # Theta=34.05
   8   1   1     1185.96     1283.67       11.57 o incl   0.8839E-04  # Theta=39.70
   9   1   1      432.93      398.57        6.20 o incl   0.6415E-03  # Theta=45.86
  10   1   1        4.46        5.47        1.56 o incl   0.1135E+00  # Theta=52.81
  11   1   1       35.62       38.41        3.80 o incl   0.1481E-01  # Theta=61.14
  12   1   1       16.83       31.12        2.90 o incl   0.2276E-01  # Theta=72.74
 -11   2   1       42.49       24.78        3.17 o incl   0.1909E-01  # Theta=62.85
 -10   2   1      200.81      180.10        4.52 o incl   0.2194E-02  # Theta=54.25
  -9   2   1      147.71      126.84        4.06 o incl   0.3501E-02  # Theta=47.19
  -8   2   1      135.06      118.60        3.70 o incl   0.3953E-02  # Theta=41.00
  -7   2   1        3.52        0.59        0.84 o incl   0.3832E+00  # Theta=35.38
  -6   2   1       54.62       64.38        6.96 o incl   0.6890E-02  # Theta=30.17
  -5   2   1       13.93        8.54        3.25 o incl   0.4189E-01  # Theta=25.30
  -4   2   1      110.58      100.72        7.45 o incl   0.4108E-02  # Theta=20.73
  -3   2   1      755.74      654.90       11.52 o incl   0.2584E-03  # Theta=16.50
  -2   2   1        7.19       10.03        1.37 o incl   0.7660E-01  # Theta=12.74
  -1   2   1    15465.05    15997.09       74.14 o incl   0.6361E-06  # Theta= 9.84
   0   2   1     1854.39     1617.69       15.42 o incl   0.4990E-04  # Theta= 8.61
   1   2   1     2526.69     2338.60       25.67 o incl   0.2553E-04  # Theta= 9.68
   2   2   1    12838.47    12654.46       47.89 o incl   0.9830E-06  # Theta=12.49
   3   2   1       87.94       52.93        5.23 o incl   0.7800E-02  # Theta=16.20
   4   2   1        1.60        4.92        1.45 o incl   0.1480E+00  # Theta=20.41
   5   2   1        4.43        6.76        2.61 o incl   0.7119E-01  # Theta=24.96
   6   2   1      880.62      946.10       36.03 o incl   0.1295E-03  # Theta=29.80
   7   2   1      846.58      839.76       11.59 o incl   0.1822E-03  # Theta=34.98
   8   2   1        9.99        4.39        1.29 o incl   0.1063E+00  # Theta=40.57
   9   2   1        2.07        0.16        1.11 o incl   0.4527E+00  # Theta=46.71
  10   2   1       72.47       67.89        4.46 o incl   0.7593E-02  # Theta=53.70
  11   2   1       61.76       43.34        3.51 o incl   0.1158E-01  # Theta=62.14
  12   2   1       14.11       17.11        2.43 o incl   0.3791E-01  # Theta=74.27
 -11   3   1       49.24       45.42        3.36 o incl   0.1247E-01  # Theta=64.92
 -10   3   1      179.60      144.68        4.52 o incl   0.2799E-02  # Theta=55.99
  -9   3   1       73.59       69.75        2.70 o incl   0.8132E-02  # Theta=48.82
  -8   3   1        6.50       10.75        1.13 o incl   0.7845E-01  # Theta=42.62
  -7   3   1      251.73      268.89        4.78 o incl   0.1317E-02  # Theta=37.06
  -6   3   1        7.05        2.93        4.36 o incl   0.4133E-01  # Theta=31.98
  -5   3   1       39.03       51.41        4.62 o incl   0.1099E-01  # Theta=27.31
  -4   3   1      277.21      332.23       10.95 o incl   0.9037E-03  # Theta=23.03
  -3   3   1      225.34      190.74        6.87 o incl   0.1861E-02  # Theta=19.21
  -2   3   1     1943.90     1927.00       19.51 o incl   0.3874E-04  # Theta=16.01
  -1   3   1     6237.03     6181.50       58.63 o incl   0.4016E-05  # Theta=13.76
   0   3   1      561.06      542.26       10.92 o incl   0.3813E-03  # Theta=12.88
   1   3   1       62.60       80.72        5.99 o incl   0.6297E-02  # Theta=13.61
   2   3   1     1626.12     1489.63       22.64 o incl   0.5910E-04  # Theta=15.76
   3   3   1     1572.06     1642.10       25.25 o incl   0.5312E-04  # Theta=18.89
   4   3   1     1190.31     1169.01       18.22 o incl   0.9695E-04  # Theta=22.66
   5   3   1      756.47      760.08       20.87 o incl   0.2040E-03  # Theta=26.90
   6   3   1       94.20      111.11        9.59 o incl   0.3492E-02  # Theta=31.54
   7   3   1       55.06       60.87        2.92 o incl   0.9980E-02  # Theta=36.58
   8   3   1      135.61      184.61        5.12 o incl   0.2489E-02  # Theta=42.09
   9   3   1        0.10        0.61        1.34 o incl   0.4298E+00  # Theta=48.22
  10   3   1       15.26        9.83        2.38 o incl   0.4901E-01  # Theta=55.28
  11   3   1        9.30        6.82        1.66 o incl   0.8196E-01  # Theta=63.99
 -11   4   1       14.53       12.15        1.83 o incl   0.5059E-01  # Theta=68.04
 -10   4   1       26.44       22.73        2.44 o incl   0.2636E-01  # Theta=58.49
  -9   4   1       66.22       57.99        2.75 o incl   0.9781E-02  # Theta=51.13
  -8   4   1       19.08       27.08        1.65 o incl   0.2840E-01  # Theta=44.89
  -7   4   1       10.46       17.45        1.06 o incl   0.4903E-01  # Theta=39.38
  -6   4   1       73.94       56.97        4.84 o incl   0.8191E-02  # Theta=34.44
  -5   4   1      587.12      604.03       21.84 o incl   0.2943E-03  # Theta=29.97
  -4   4   1      356.53      341.96       11.45 o incl   0.7754E-03  # Theta=25.99
  -3   4   1      960.92      994.31       15.79 o incl   0.1347E-03  # Theta=22.56
  -2   4   1       35.64       15.14        2.90 o incl   0.2681E-01  # Theta=19.81
  -1   4   1     1386.22     1457.96       16.21 o incl   0.6809E-04  # Theta=17.98
   0   4   1      616.55      570.40       10.13 o incl   0.3424E-03  # Theta=17.28
   1   4   1     2719.61     2707.97       24.31 o incl   0.2023E-04  # Theta=17.84
   2   4   1       75.49       47.89        6.50 o incl   0.7704E-02  # Theta=19.56
   3   4   1       96.70      116.26        7.55 o incl   0.3808E-02  # Theta=22.22
   4   4   1        4.40        0.12        2.05 o incl   0.1656E+00  # Theta=25.59
   5   4   1      470.71      428.82       14.74 o incl   0.5113E-03  # Theta=29.51
   6   4   1       94.80       90.83        8.32 o incl   0.4333E-02  # Theta=33.93
   7   4   1        2.54        3.76        1.12 o incl   0.1891E+00  # Theta=38.82
   8   4   1       23.13       11.66        3.44 o incl   0.3153E-01  # Theta=44.25
   9   4   1       12.74       17.08        2.35 o incl   0.3912E-01  # Theta=50.40
  10   4   1      120.10      118.12        5.04 o incl   0.3943E-02  # Theta=57.61
  11   4   1       18.84       23.46        1.71 o incl   0.3146E-01  # Theta=66.81
 -11   5   1        9.47       12.58        1.91 o incl   0.5558E-01  # Theta=72.68
 -10   5   1       82.31       64.30        3.60 o incl   0.7916E-02  # Theta=61.88
  -9   5   1       80.80       60.53        3.41 o incl   0.8379E-02  # Theta=54.15
  -8   5   1        1.57        0.42        0.86 o incl   0.5906E+00  # Theta=47.80
  -7   5   1       -0.90        2.52        1.08 o incl   0.2931E+00  # Theta=42.32
  -6   5   1      327.14      310.91        6.94 o incl   0.9566E-03  # Theta=37.49
  -5   5   1      256.24      267.05       15.36 o incl   0.1024E-02  # Theta=33.22
  -4   5   1        6.41        9.83        2.68 o incl   0.5558E-01  # Theta=29.50
  -3   5   1      544.62      517.07       16.73 o incl   0.3841E-03  # Theta=26.38
  -2   5   1     1167.41     1117.39       16.70 o incl   0.1046E-03  # Theta=23.97
  -1   5   1     3855.00     3710.14       32.47 o incl   0.1075E-04  # Theta=22.40
   0   5   1      701.72      659.55       11.74 o incl   0.2672E-03  # Theta=21.82
   1   5   1      951.46      909.30       16.46 o incl   0.1509E-03  # Theta=22.27
   2   5   1      708.91      607.45       16.82 o incl   0.2795E-03  # Theta=23.72
   3   5   1     1125.29     1127.65       19.68 o incl   0.1042E-03  # Theta=26.03
   4   5   1      145.65      144.95        8.20 o incl   0.2707E-02  # Theta=29.06
   5   5   1      221.12      202.03       11.89 o incl   0.1520E-02  # Theta=32.71
   6   5   1      519.24      523.88       10.92 o incl   0.4125E-03  # Theta=36.91
   7   5   1       74.77       75.38        4.27 o incl   0.6958E-02  # Theta=41.67
   8   5   1      182.41      193.85        6.58 o incl   0.2039E-02  # Theta=47.06
   9   5   1       43.58       50.98        3.51 o incl   0.1188E-01  # Theta=53.28
  10   5   1        2.45        1.11        1.27 o incl   0.2874E+00  # Theta=60.78
  11   5   1       18.96       23.99        3.08 o incl   0.2554E-01  # Theta=70.96
 -10   6   1       52.53       42.99        3.02 o incl   0.1299E-01  # Theta=66.44
  -9   6   1       84.57       79.75        3.79 o incl   0.6603E-02  # Theta=58.01
  -8   6   1        0.63        0.15        0.89 o incl   0.8576E+00  # Theta=51.41
  -7   6   1       42.87       39.37        2.61 o incl   0.1543E-01  # Theta=45.88
  -6   6   1        1.32        0.15        1.16 o incl   0.5074E+00  # Theta=41.11
  -5   6   1      122.51      111.13        4.70 o incl   0.4171E-02  # Theta=36.98
  -4   6   1       15.76       14.36        3.29 o incl   0.3355E-01  # Theta=33.47
  -3   6   1      480.94      476.22       15.64 o incl   0.4489E-03  # Theta=30.59
  -2   6   1        4.99        2.19        1.43 o incl   0.1737E+00  # Theta=28.42
  -1   6   1       24.71       28.29        2.53 o incl   0.2341E-01  # Theta=27.03
   0   6   1      559.35      453.73       13.44 o incl   0.4476E-03  # Theta=26.52
   1   6   1      463.74      511.57       11.13 o incl   0.4461E-03  # Theta=26.90
   2   6   1       38.99       12.98        4.48 o incl   0.2058E-01  # Theta=28.16
   3   6   1      120.80      104.37        7.98 o incl   0.3740E-02  # Theta=30.23
   4   6   1       22.51       27.57        3.82 o incl   0.2041E-01  # Theta=33.01
   5   6   1      664.64      685.39       11.24 o incl   0.2641E-03  # Theta=36.43
   6   6   1       87.76      103.11        6.08 o incl   0.4679E-02  # Theta=40.47
   7   6   1      177.22      159.94        8.23 o incl   0.2305E-02  # Theta=45.14
   8   6   1        0.41        0.33        1.27 o incl   0.4955E+00  # Theta=50.55
   9   6   1       49.51       45.91        4.00 o incl   0.1167E-01  # Theta=56.96
  10   6   1       97.57       72.78        7.27 o incl   0.5285E-02  # Theta=65.03
 -10   7   1        3.20        0.45        1.39 o incl   0.2803E+00  # Theta=72.94
  -9   7   1       80.39       72.73        4.02 o incl   0.7085E-02  # Theta=62.93
  -8   7   1        2.64        2.75        0.85 o incl   0.2503E+00  # Theta=55.83
  -7   7   1       60.20       47.31        3.28 o incl   0.1125E-01  # Theta=50.11
  -6   7   1       13.07       12.26        1.45 o incl   0.5576E-01  # Theta=45.32
  -5   7   1      290.64      261.80        6.76 o incl   0.1214E-02  # Theta=41.27
  -4   7   1       22.95       24.14        2.13 o incl   0.2790E-01  # Theta=37.89
  -3   7   1        2.46        1.26        1.37 o incl   0.2608E+00  # Theta=35.17
  -2   7   1      602.85      584.97       15.63 o incl   0.3220E-03  # Theta=33.16
  -1   7   1      145.67      128.90        6.54 o incl   0.3195E-02  # Theta=31.90
   0   7   1      397.54      390.85       11.49 o incl   0.6430E-03  # Theta=31.43
   1   7   1      363.68      335.52       10.59 o incl   0.7968E-03  # Theta=31.77
   2   7   1      131.91      110.21        8.09 o incl   0.3459E-02  # Theta=32.90
   3   7   1      131.66      125.19        5.10 o incl   0.3625E-02  # Theta=34.80
   4   7   1       14.75       21.79        1.88 o incl   0.3464E-01  # Theta=37.40
   5   7   1       32.81       32.52        3.08 o incl   0.1813E-01  # Theta=40.67
   6   7   1       18.82       19.23        2.66 o incl   0.3131E-01  # Theta=44.60
   7   7   1      275.24      264.25        8.64 o incl   0.1196E-02  # Theta=49.27
   8   7   1       17.62       11.60        2.27 o incl   0.4450E-01  # Theta=54.81
   9   7   1        2.57        2.23        1.10 o incl   0.2510E+00  # Theta=61.63
  10   7   1        3.33        0.34        1.65 o incl   0.2323E+00  # Theta=70.93
  -9   8   1       -0.53        0.81        1.68 o incl   0.2726E+00  # Theta=69.54
  -8   8   1        1.00        0.92        0.87 o incl   0.5350E+00  # Theta=61.29
  -7   8   1       32.74       34.29        1.81 o incl   0.1994E-01  # Theta=55.14
  -6   8   1       -0.71        3.25        0.80 o incl   0.2910E+00  # Theta=50.19
  -5   8   1       77.39       76.57        4.09 o incl   0.6918E-02  # Theta=46.11
  -4   8   1       85.91       76.44        5.33 o incl   0.6170E-02  # Theta=42.79
  -3   8   1       15.46       12.67        2.63 o incl   0.4145E-01  # Theta=40.17
  -2   8   1      526.86      522.95        8.38 o incl   0.4173E-03  # Theta=38.25
  -1   8   1      235.57      263.55        5.14 o incl   0.1375E-02  # Theta=37.06
   0   8   1       75.33       82.94        2.98 o incl   0.6973E-02  # Theta=36.62
   1   8   1       18.51       11.83        1.70 o incl   0.4801E-01  # Theta=36.93
   2   8   1        2.85        0.81        0.88 o incl   0.3954E+00  # Theta=37.98
   3   8   1        8.79        8.91        1.48 o incl   0.7553E-01  # Theta=39.77
   4   8   1      226.73      215.97        7.04 o incl   0.1642E-02  # Theta=42.26
   5   8   1        0.45        2.52        1.01 o incl   0.3096E+00  # Theta=45.45
   6   8   1        3.26        0.39        1.19 o incl   0.3290E+00  # Theta=49.39
   7   8   1       37.66       36.14        2.04 o incl   0.1797E-01  # Theta=54.16
   8   8   1        0.38        0.39        0.98 o incl   0.7066E+00  # Theta=60.06
   9   8   1        0.92        0.50        0.93 o incl   0.6094E+00  # Theta=67.79
  -8   9   1        6.63        5.19        1.42 o incl   0.1110E+00  # Theta=68.47
  -7   9   1        0.32        1.41        0.73 o incl   0.5771E+00  # Theta=61.30
  -6   9   1        1.67        3.02        0.75 o incl   0.2795E+00  # Theta=55.92
  -5   9   1        9.99        7.65        1.37 o incl   0.8119E-01  # Theta=51.66
  -4   9   1        1.73        1.18        1.65 o incl   0.2302E+00  # Theta=48.28
  -3   9   1       21.15       35.24        2.39 o incl   0.2119E-01  # Theta=45.67
  -2   9   1      137.86      148.51        4.36 o incl   0.3117E-02  # Theta=43.78
  -1   9   1       80.86       82.29        3.35 o incl   0.6726E-02  # Theta=42.62
   0   9   1        8.92        7.70        1.21 o incl   0.8749E-01  # Theta=42.19
   1   9   1       39.32       49.43        2.26 o incl   0.1380E-01  # Theta=42.48
   2   9   1      357.32      385.09        5.92 o incl   0.7395E-03  # Theta=43.49
   3   9   1       28.46       26.22        2.05 o incl   0.2468E-01  # Theta=45.23
   4   9   1        1.56        2.04        1.06 o incl   0.2992E+00  # Theta=47.69
   5   9   1       -0.41        0.91        1.07 o incl   0.5003E+00  # Theta=50.92
   6   9   1       60.91       56.84        2.80 o incl   0.1021E-01  # Theta=54.99
   7   9   1       37.45       42.19        2.10 o incl   0.1593E-01  # Theta=60.11
   8   9   1        5.60        6.30        1.00 o incl   0.1194E+00  # Theta=66.82
  -7  10   1        1.32        1.66        0.62 o incl   0.4430E+00  # Theta=69.44
  -6  10   1        1.12        2.81        0.70 o incl   0.3155E+00  # Theta=62.95
  -5  10   1       27.49       20.03        1.71 o incl   0.3039E-01  # Theta=58.20
  -4  10   1       28.40       32.54        1.87 o incl   0.2161E-01  # Theta=54.58
  -3  10   1       63.14       64.79        3.05 o incl   0.9026E-02  # Theta=51.85
  -2  10   1        1.67        3.41        0.89 o incl   0.2418E+00  # Theta=49.92
  -1  10   1       29.91       32.66        1.84 o incl   0.2113E-01  # Theta=48.74
   0  10   1       11.67       15.27        1.16 o incl   0.5169E-01  # Theta=48.30
   1  10   1        2.54        0.58        0.89 o incl   0.4369E+00  # Theta=48.59
   2  10   1        1.17        1.52        0.82 o incl   0.4327E+00  # Theta=49.60
   3  10   1       79.21       95.74        2.85 o incl   0.6054E-02  # Theta=51.37
   4  10   1        5.32        5.49        0.99 o incl   0.1323E+00  # Theta=53.91
   5  10   1       51.78       46.82        2.22 o incl   0.1294E-01  # Theta=57.32
   6  10   1       40.96       37.01        1.87 o incl   0.1725E-01  # Theta=61.79
   7  10   1        5.00        3.51        1.07 o incl   0.1676E+00  # Theta=67.81
  -6  11   1       23.16       24.29        1.55 o incl   0.2934E-01  # Theta=72.71
  -5  11   1       -0.21        0.09        0.54 o incl   0.2222E+01  # Theta=66.48
  -4  11   1       83.11       77.63        2.52 o incl   0.7170E-02  # Theta=62.19
  -3  11   1       35.82       26.99        1.86 o incl   0.2245E-01  # Theta=59.12
  -2  11   1       14.69       15.42        1.22 o incl   0.4778E-01  # Theta=57.01
  -1  11   1       82.91       84.80        2.83 o incl   0.6615E-02  # Theta=55.74
   0  11   1        4.05        3.93        0.88 o incl   0.1777E+00  # Theta=55.26
   1  11   1       10.45        9.08        1.23 o incl   0.7455E-01  # Theta=55.56
   2  11   1        1.23        0.93        0.99 o incl   0.4528E+00  # Theta=56.64
   3  11   1       23.70       22.13        1.60 o incl   0.3077E-01  # Theta=58.54
   4  11   1        0.30        0.02        0.78 o incl   0.1339E+01  # Theta=61.37
   5  11   1       23.99       19.82        1.53 o incl   0.3305E-01  # Theta=65.33
   6  11   1       32.90       32.05        1.64 o incl   0.2108E-01  # Theta=70.98
  -4  12   1        0.41        0.07        0.39 o incl   0.2717E+01  # Theta=72.74
  -3  12   1        5.46        9.18        0.76 o incl   0.9724E-01  # Theta=68.54
  -2  12   1        3.58        1.65        0.71 o incl   0.3079E+00  # Theta=65.88
  -1  12   1       28.24       24.51        1.30 o incl   0.2757E-01  # Theta=64.33
   0  12   1       24.54       20.72        1.35 o incl   0.3258E-01  # Theta=63.76
   1  12   1        4.81        7.22        1.36 o incl   0.1038E+00  # Theta=64.10
   2  12   1        1.16        0.15        0.87 o incl   0.7546E+00  # Theta=65.39
   3  12   1        6.03        3.02        1.08 o incl   0.1642E+00  # Theta=67.74
   4  12   1        0.87        0.16        0.81 o incl   0.8877E+00  # Theta=71.48
  -3 -12   2        8.01        4.73        0.97 o incl   0.1248E+00  # Theta=71.79
  -2 -12   2        3.13        3.72        0.79 o incl   0.2037E+00  # Theta=69.01
  -1 -12   2        4.06        3.67        0.72 o incl   0.1942E+00  # Theta=67.50
   0 -12   2        5.82        8.08        0.88 o incl   0.1028E+00  # Theta=67.07
   1 -12   2        3.41        1.73        0.83 o incl   0.2919E+00  # Theta=67.65
   2 -12   2       32.02       33.06        1.62 o incl   0.2093E-01  # Theta=69.32
   3 -12   2        0.46        0.45        0.74 o incl   0.9385E+00  # Theta=72.32
  -6 -11   2        0.69        3.71        1.01 o incl   0.2346E+00  # Theta=75.64
  -5 -11   2       24.80       27.24        1.14 o incl   0.2718E-01  # Theta=68.85
  -4 -11   2        0.82        0.56        0.60 o incl   0.8778E+00  # Theta=64.43
  -3 -11   2       49.64       47.04        1.89 o incl   0.1345E-01  # Theta=61.36
  -2 -11   2       -0.21        0.73        0.94 o incl   0.6529E+00  # Theta=59.31
  -1 -11   2        9.21       10.30        1.16 o incl   0.7275E-01  # Theta=58.14
   0 -11   2        1.89        0.71        0.94 o incl   0.4518E+00  # Theta=57.79
   1 -11   2        1.74        1.16        0.68 o incl   0.4844E+00  # Theta=58.24
   2 -11   2       58.93       61.45        2.26 o incl   0.1001E-01  # Theta=59.52
   3 -11   2      153.28      132.78        3.82 o incl   0.3320E-02  # Theta=61.69
   4 -11   2       10.84        6.57        1.18 o incl   0.8929E-01  # Theta=64.91
   5 -11   2       44.34       49.32        1.64 o incl   0.1364E-01  # Theta=69.54
  -7 -10   2       34.93       30.89        1.60 o incl   0.2116E-01  # Theta=71.53
  -6 -10   2       23.58       21.21        1.31 o incl   0.3270E-01  # Theta=64.76
  -5 -10   2       42.65       35.44        1.82 o incl   0.1754E-01  # Theta=59.96
  -4 -10   2      102.64       99.68        3.40 o incl   0.5197E-02  # Theta=56.36
  -3 -10   2       22.00       24.09        1.64 o incl   0.2974E-01  # Theta=53.71
  -2 -10   2       13.52       19.29        1.22 o incl   0.4236E-01  # Theta=51.87
  -1 -10   2        3.00        4.32        0.89 o incl   0.1820E+00  # Theta=50.80
   0 -10   2       16.18       22.50        1.74 o incl   0.3368E-01  # Theta=50.47
   1 -10   2        0.65        0.80        0.80 o incl   0.6564E+00  # Theta=50.88
   2 -10   2        3.88        4.21        0.96 o incl   0.1700E+00  # Theta=52.03
   3 -10   2       24.63       20.59        1.77 o incl   0.3112E-01  # Theta=53.95
   4 -10   2       34.35       38.48        1.70 o incl   0.1810E-01  # Theta=56.70
   5 -10   2       63.32       48.65        2.31 o incl   0.1151E-01  # Theta=60.41
   6 -10   2       -0.22        0.15        0.52 o incl   0.2070E+01  # Theta=65.37
   7 -10   2        5.73        6.59        0.95 o incl   0.1155E+00  # Theta=72.46
  -8  -9   2        5.17        5.02        0.92 o incl   0.1406E+00  # Theta=70.17
  -7  -9   2        5.53        4.26        1.00 o incl   0.1490E+00  # Theta=62.77
  -6  -9   2      158.90      141.70        3.80 o incl   0.3091E-02  # Theta=57.36
  -5  -9   2       16.68       13.59        1.43 o incl   0.4823E-01  # Theta=53.14
  -4  -9   2       23.33       20.54        1.77 o incl   0.3177E-01  # Theta=49.83
  -3  -9   2       11.30       13.04        1.38 o incl   0.5727E-01  # Theta=47.31
  -2  -9   2       45.76       49.36        2.47 o incl   0.1295E-01  # Theta=45.53
  -1  -9   2      220.73      231.70        4.31 o incl   0.1632E-02  # Theta=44.48
   0  -9   2        2.34        3.93        0.79 o incl   0.2133E+00  # Theta=44.15
   1  -9   2       24.64       17.32        1.71 o incl   0.3483E-01  # Theta=44.54
   2  -9   2       37.02       29.52        2.34 o incl   0.2010E-01  # Theta=45.66
   3  -9   2        1.74        1.43        1.04 o incl   0.3395E+00  # Theta=47.51
   4  -9   2        0.31        2.73        0.95 o incl   0.3109E+00  # Theta=50.10
   5  -9   2       39.22       40.59        2.40 o incl   0.1587E-01  # Theta=53.48
   6  -9   2       20.10       19.78        1.52 o incl   0.3540E-01  # Theta=57.80
   7  -9   2        0.47        0.08        0.77 o incl   0.1210E+01  # Theta=63.34
   8  -9   2        0.01        0.64        0.59 o incl   0.1148E+01  # Theta=71.00
  -9  -8   2        0.23        0.02        0.93 o incl   0.1038E+01  # Theta=71.03
  -8  -8   2       88.06       88.04        4.73 o incl   0.5753E-02  # Theta=62.55
  -7  -8   2        6.93        6.13        1.25 o incl   0.1068E+00  # Theta=56.36
  -6  -8   2        7.13        6.20        1.56 o incl   0.9540E-01  # Theta=51.44
  -5  -8   2      127.98      119.70        5.02 o incl   0.3805E-02  # Theta=47.43
  -4  -8   2      147.33      149.92        5.31 o incl   0.2906E-02  # Theta=44.20
  -3  -8   2       79.77       84.52        3.53 o incl   0.6541E-02  # Theta=41.69
  -2  -8   2      105.36      101.38        3.46 o incl   0.5056E-02  # Theta=39.88
  -1  -8   2       96.33       92.42        2.73 o incl   0.5785E-02  # Theta=38.80
   0  -8   2       70.98       90.34        2.85 o incl   0.6641E-02  # Theta=38.46
   1  -8   2      194.56      215.33        5.68 o incl   0.1824E-02  # Theta=38.85
   2  -8   2       14.26       18.56        1.89 o incl   0.3904E-01  # Theta=39.99
   3  -8   2      188.73      193.77        5.63 o incl   0.2050E-02  # Theta=41.84
   4  -8   2      286.81      277.61        7.78 o incl   0.1132E-02  # Theta=44.41
   5  -8   2       77.53       73.54        3.44 o incl   0.7377E-02  # Theta=47.70
   6  -8   2        8.93       11.27        1.63 o incl   0.6337E-01  # Theta=51.76
   7  -8   2        4.14        1.92        1.08 o incl   0.2269E+00  # Theta=56.76
   8  -8   2        2.30        2.93        0.70 o incl   0.2693E+00  # Theta=63.06
   9  -8   2       -2.31        0.77        1.28 o incl   0.3157E+00  # Theta=71.81
 -10  -7   2       18.83       17.88        2.58 o incl   0.3290E-01  # Theta=74.44
  -9  -7   2       -0.06        0.92        1.35 o incl   0.3907E+00  # Theta=64.04
  -8  -7   2       11.14       15.06        1.97 o incl   0.4635E-01  # Theta=56.87
  -7  -7   2       38.39       43.68        3.27 o incl   0.1405E-01  # Theta=51.17
  -6  -7   2       41.25       41.42        2.99 o incl   0.1454E-01  # Theta=46.44
  -5  -7   2        2.33        0.35        1.45 o incl   0.3013E+00  # Theta=42.47
  -4  -7   2       22.08       25.41        2.16 o incl   0.2706E-01  # Theta=39.20
  -3  -7   2        6.79        8.94        0.97 o incl   0.9000E-01  # Theta=36.61
  -2  -7   2      122.76      135.27        4.10 o incl   0.3584E-02  # Theta=34.72
  -1  -7   2       97.47       89.88        5.59 o incl   0.5200E-02  # Theta=33.57
   0  -7   2       24.58       29.07        2.69 o incl   0.2247E-01  # Theta=33.20
   1  -7   2      553.77      586.95       16.54 o incl   0.3330E-03  # Theta=33.61
   2  -7   2      391.10      434.47       13.10 o incl   0.5656E-03  # Theta=34.80
   3  -7   2     1021.64     1056.56       16.05 o incl   0.1209E-03  # Theta=36.73
   4  -7   2        1.57        0.01        1.42 o incl   0.3779E+00  # Theta=39.36
   5  -7   2       11.41       10.33        2.13 o incl   0.5584E-01  # Theta=42.67
   6  -7   2        6.09        8.75        1.52 o incl   0.8218E-01  # Theta=46.67
   7  -7   2        5.41        0.28        2.25 o incl   0.1340E+00  # Theta=51.45
   8  -7   2        6.02        3.88        0.97 o incl   0.1530E+00  # Theta=57.21
   9  -7   2       -0.55        0.73        0.83 o incl   0.6810E+00  # Theta=64.49
 -10  -6   2       -0.29        0.64        2.10 o incl   0.1988E+00  # Theta=67.49
  -9  -6   2        8.51        8.04        1.59 o incl   0.7822E-01  # Theta=58.93
  -8  -6   2       12.04       16.28        1.59 o incl   0.4683E-01  # Theta=52.33
  -7  -6   2       80.39       79.36        3.41 o incl   0.6888E-02  # Theta=46.83
  -6  -6   2       17.74       15.61        1.35 o incl   0.4414E-01  # Theta=42.14
  -5  -6   2      106.49       87.41        4.05 o incl   0.5527E-02  # Theta=38.11
  -4  -6   2       88.99       69.28        3.77 o incl   0.7161E-02  # Theta=34.71
  -3  -6   2       96.24       81.86        7.30 o incl   0.4952E-02  # Theta=31.96
  -2  -6   2      524.42      479.59       15.19 o incl   0.4305E-03  # Theta=29.92
  -1  -6   2       72.79       63.15        4.61 o incl   0.7897E-02  # Theta=28.67
   0  -6   2      237.67      196.10        9.92 o incl   0.1618E-02  # Theta=28.25
   1  -6   2      703.84      743.41       15.54 o incl   0.2265E-03  # Theta=28.70
   2  -6   2      153.85      122.00        9.07 o incl   0.2872E-02  # Theta=29.98
   3  -6   2      274.79      301.00       12.40 o incl   0.9688E-03  # Theta=32.05
   4  -6   2      159.76      159.61        6.03 o incl   0.2602E-02  # Theta=34.82
   5  -6   2      293.41      322.86        8.29 o incl   0.9495E-03  # Theta=38.24
   6  -6   2      113.85      112.68        5.05 o incl   0.4180E-02  # Theta=42.29
   7  -6   2      201.25      189.70        7.94 o incl   0.1907E-02  # Theta=47.01
   8  -6   2       19.23       24.31        1.86 o incl   0.2997E-01  # Theta=52.54
   9  -6   2       35.26       33.99        2.03 o incl   0.1915E-01  # Theta=59.19
  10  -6   2       77.95       75.49        3.55 o incl   0.7213E-02  # Theta=67.86
 -11  -5   2       12.49       18.14        2.35 o incl   0.3798E-01  # Theta=73.86
 -10  -5   2       39.60       34.81        3.56 o incl   0.1575E-01  # Theta=62.74
  -9  -5   2        7.49        5.89        2.31 o incl   0.7531E-01  # Theta=54.96
  -8  -5   2        1.75        1.19        1.51 o incl   0.2548E+00  # Theta=48.62
  -7  -5   2      541.24      516.12        7.96 o incl   0.4179E-03  # Theta=43.19
  -6  -5   2       58.29       65.76        3.51 o incl   0.8921E-02  # Theta=38.43
  -5  -5   2       43.01       44.87        2.53 o incl   0.1422E-01  # Theta=34.27
  -4  -5   2        1.22        2.34        2.09 o incl   0.1477E+00  # Theta=30.67
  -3  -5   2      303.30      243.24       12.15 o incl   0.1128E-02  # Theta=27.71
  -2  -5   2      316.88      262.48       10.54 o incl   0.1073E-02  # Theta=25.45
  -1  -5   2      633.45      601.55       14.62 o incl   0.3075E-03  # Theta=24.03
   0  -5   2      461.41      392.35       11.16 o incl   0.5966E-03  # Theta=23.55
   1  -5   2       52.19       70.06        4.26 o incl   0.8368E-02  # Theta=24.05
   2  -5   2      601.79      538.63       13.63 o incl   0.3592E-03  # Theta=25.48
   3  -5   2       45.32       48.35        4.56 o incl   0.1100E-01  # Theta=27.75
   4  -5   2      397.50      424.87       18.56 o incl   0.5230E-03  # Theta=30.73
   5  -5   2        9.75        6.50        2.70 o incl   0.6039E-01  # Theta=34.33
   6  -5   2       48.90       63.71        2.85 o incl   0.1005E-01  # Theta=38.51
   7  -5   2      100.45       90.53        4.67 o incl   0.5311E-02  # Theta=43.28
   8  -5   2       41.59       37.41        2.58 o incl   0.1622E-01  # Theta=48.72
   9  -5   2      137.97      129.71        3.85 o incl   0.3554E-02  # Theta=55.08
  10  -5   2        7.81       10.87        1.20 o incl   0.7346E-01  # Theta=62.89
 -11  -4   2        3.64        7.54        1.26 o incl   0.1087E+00  # Theta=68.95
 -10  -4   2       71.26       62.04        5.17 o incl   0.7710E-02  # Theta=59.23
  -9  -4   2       56.10       52.03        4.29 o incl   0.1009E-01  # Theta=51.84
  -8  -4   2       71.54       72.40        4.35 o incl   0.7310E-02  # Theta=45.62
  -7  -4   2      356.53      355.40        8.24 o incl   0.7855E-03  # Theta=40.17
  -6  -4   2       59.59       62.40        2.84 o incl   0.9546E-02  # Theta=35.30
  -5  -4   2      250.62      259.46       11.07 o incl   0.1188E-02  # Theta=30.95
  -4  -4   2       11.00       14.71        2.29 o incl   0.4470E-01  # Theta=27.11
  -3  -4   2      839.38      741.63       20.46 o incl   0.1988E-03  # Theta=23.85
  -2  -4   2      196.11      164.30        7.04 o incl   0.2245E-02  # Theta=21.29
  -1  -4   2       17.68        2.28        2.43 o incl   0.6668E-01  # Theta=19.63
   0  -4   2       33.92       21.55        2.86 o incl   0.2321E-01  # Theta=19.05
   1  -4   2      151.46       98.67        5.66 o incl   0.3958E-02  # Theta=19.63
   2  -4   2      100.82      120.03        4.79 o incl   0.4210E-02  # Theta=21.29
   3  -4   2       38.25       51.46        3.39 o incl   0.1231E-01  # Theta=23.84
   4  -4   2      534.80      531.24       14.47 o incl   0.3851E-03  # Theta=27.11
   5  -4   2       28.25       31.83        5.45 o incl   0.1391E-01  # Theta=30.95
   6  -4   2       16.98       23.51        1.92 o incl   0.3171E-01  # Theta=35.30
   7  -4   2       10.04        6.76        1.53 o incl   0.8241E-01  # Theta=40.17
   8  -4   2       23.02       20.91        1.89 o incl   0.3119E-01  # Theta=45.62
   9  -4   2      110.61       84.58        3.66 o incl   0.5610E-02  # Theta=51.84
  10  -4   2       25.68       16.63        1.99 o incl   0.3359E-01  # Theta=59.22
  11  -4   2      109.66       92.79        5.57 o incl   0.4824E-02  # Theta=68.94
 -11  -3   2       25.38       18.14        2.32 o incl   0.3093E-01  # Theta=65.69
 -10  -3   2       60.38       78.94        3.94 o incl   0.7450E-02  # Theta=56.65
  -9  -3   2       31.60       46.71        2.33 o incl   0.1529E-01  # Theta=49.46
  -8  -3   2       10.56        9.54        1.53 o incl   0.6703E-01  # Theta=43.28
  -7  -3   2      243.04      247.12        5.31 o incl   0.1442E-02  # Theta=37.77
  -6  -3   2      137.33      139.88        8.89 o incl   0.2735E-02  # Theta=32.77
  -5  -3   2      734.21      711.51       19.17 o incl   0.2266E-03  # Theta=28.20
  -4  -3   2      373.56      316.82       13.30 o incl   0.7887E-03  # Theta=24.07
  -3  -3   2     1461.74     1511.78       20.98 o incl   0.6226E-04  # Theta=20.45
  -2  -3   2       80.43       73.47        3.93 o incl   0.7156E-02  # Theta=17.49
  -1  -3   2     1615.63     1564.66       15.80 o incl   0.5686E-04  # Theta=15.48
   0  -3   2     3578.19     3628.85       24.39 o incl   0.1167E-04  # Theta=14.75
   1  -3   2     2212.48     2141.62       18.67 o incl   0.3135E-04  # Theta=15.45
   2  -3   2     2456.77     2641.18       18.92 o incl   0.2240E-04  # Theta=17.44
   3  -3   2      142.48      151.01        5.68 o incl   0.2918E-02  # Theta=20.38
   4  -3   2       55.43       39.44        4.85 o incl   0.1122E-01  # Theta=24.00
   5  -3   2       65.25       64.15        5.53 o incl   0.7512E-02  # Theta=28.12
   6  -3   2        8.23        0.68        4.33 o incl   0.4431E-01  # Theta=32.68
   7  -3   2       13.70       17.74        1.37 o incl   0.4355E-01  # Theta=37.67
   8  -3   2        8.16       10.79        1.46 o incl   0.6902E-01  # Theta=43.17
   9  -3   2       66.41       50.84        2.56 o incl   0.1087E-01  # Theta=49.34
  10  -3   2        0.71        1.63        1.23 o incl   0.3201E+00  # Theta=56.50
  11  -3   2       10.73        4.74        1.83 o incl   0.8574E-01  # Theta=65.48
 -11  -2   2        2.70        5.59        1.74 o incl   0.1159E+00  # Theta=63.53
 -10  -2   2       52.01       57.81        3.21 o incl   0.1041E-01  # Theta=54.84
  -9  -2   2       29.28       32.22        2.45 o incl   0.2046E-01  # Theta=47.76
  -8  -2   2       14.43        9.46        1.92 o incl   0.5581E-01  # Theta=41.59
  -7  -2   2      323.68      327.50        5.66 o incl   0.9314E-03  # Theta=36.00
  -6  -2   2      562.23      654.42       19.51 o incl   0.2817E-03  # Theta=30.87
  -5  -2   2      100.90       90.30        5.98 o incl   0.4951E-02  # Theta=26.10
  -4  -2   2      783.56      725.32       14.76 o incl   0.2216E-03  # Theta=21.67
  -3  -2   2       59.90       58.92        3.92 o incl   0.9332E-02  # Theta=17.65
  -2  -2   2       20.73       19.26        2.15 o incl   0.3256E-01  # Theta=14.19
  -1  -2   2     2349.79     2027.43       17.27 o incl   0.3227E-04  # Theta=11.67
   0  -2   2       -0.19        0.72        1.10 o incl   0.5319E+00  # Theta=10.69
   1  -2   2    10368.31    10256.37       41.90 o incl   0.1493E-05  # Theta=11.61
   2  -2   2     1709.37     1983.93       19.49 o incl   0.4022E-04  # Theta=14.08
   3  -2   2      273.17      258.10        6.71 o incl   0.1287E-02  # Theta=17.51
   4  -2   2      541.95      624.30       13.16 o incl   0.3239E-03  # Theta=21.52
   5  -2   2      113.36      135.15        7.13 o incl   0.3275E-02  # Theta=25.92
   6  -2   2       21.60       14.03        4.29 o incl   0.2513E-01  # Theta=30.68
   7  -2   2       69.80       61.77        2.40 o incl   0.9229E-02  # Theta=35.81
   8  -2   2      250.37      201.53        4.25 o incl   0.1761E-02  # Theta=41.37
   9  -2   2       59.87       54.99        2.41 o incl   0.1078E-01  # Theta=47.52
  10  -2   2        1.90        2.00        1.19 o incl   0.2644E+00  # Theta=54.56
  11  -2   2        5.21        1.53        2.29 o incl   0.1175E+00  # Theta=63.16
 -12  -1   2        0.60        0.19        1.33 o incl   0.4629E+00  # Theta=74.56
 -11  -1   2        3.20        0.61        2.11 o incl   0.1621E+00  # Theta=62.27
 -10  -1   2       -0.27        0.01        1.75 o incl   0.3158E+00  # Theta=53.76
  -9  -1   2      253.43      217.01        5.63 o incl   0.1592E-02  # Theta=46.73
  -8  -1   2      300.44      341.06        5.72 o incl   0.9176E-03  # Theta=40.53
  -7  -1   2      114.35      144.60        4.18 o incl   0.3448E-02  # Theta=34.89
  -6  -1   2       64.77       81.29        5.60 o incl   0.6407E-02  # Theta=29.65
  -5  -1   2       88.94      131.32        5.13 o incl   0.3971E-02  # Theta=24.73
  -4  -1   2      894.84     1110.57       10.73 o incl   0.1235E-03  # Theta=20.07
  -3  -1   2     1139.50     1211.28       11.21 o incl   0.9736E-04  # Theta=15.70
  -2  -1   2     1998.50     1714.89       28.02 o incl   0.4322E-04  # Theta=11.72
  -1  -1   2      288.49      187.50        7.53 o incl   0.1613E-02  # Theta= 8.52
   0  -1   2     6833.12     6881.52       38.73 o incl   0.3319E-05  # Theta= 7.10
   1  -1   2      966.17      928.47       10.51 o incl   0.1494E-03  # Theta= 8.38
   2  -1   2      136.30      173.38        3.91 o incl   0.2720E-02  # Theta=11.52
   3  -1   2     2189.63     2163.60       22.95 o incl   0.3100E-04  # Theta=15.46
   4  -1   2        2.75        1.51        2.17 o incl   0.1421E+00  # Theta=19.82
   5  -1   2        8.30       12.24        3.65 o incl   0.3698E-01  # Theta=24.46
   6  -1   2       83.79       56.95        8.13 o incl   0.5900E-02  # Theta=29.37
   7  -1   2       45.54       35.94        2.00 o incl   0.1671E-01  # Theta=34.59
   8  -1   2      189.69      198.55        4.03 o incl   0.2056E-02  # Theta=40.21
   9  -1   2      163.03      142.13        3.67 o incl   0.3062E-02  # Theta=46.36
  10  -1   2       13.15       13.67        1.60 o incl   0.5028E-01  # Theta=53.34
  11  -1   2       50.67       53.38        4.49 o incl   0.1005E-01  # Theta=61.74
 -12   0   2        4.51        0.44        1.91 o incl   0.1721E+00  # Theta=73.86
 -11   0   2        6.86        8.87        2.30 o incl   0.6486E-01  # Theta=61.82
 -10   0   2       38.87       38.63        3.03 o incl   0.1568E-01  # Theta=53.36
  -9   0   2       19.33       23.18        1.65 o incl   0.3151E-01  # Theta=46.34
  -8   0   2       58.89       80.39        2.39 o incl   0.7966E-02  # Theta=40.14
  -7   0   2       94.78       77.76        3.64 o incl   0.6451E-02  # Theta=34.47
  -6   0   2      493.39      630.94       15.25 o incl   0.3278E-03  # Theta=29.18
  -5   0   2        7.99        9.18        2.03 o incl   0.6830E-01  # Theta=24.18
  -4   0   2        9.79       10.79        1.93 o incl   0.5983E-01  # Theta=19.41
  -3   0   2      628.68      502.24        9.33 o incl   0.3927E-03  # Theta=14.86
  -2   0   2     9292.63     9530.66       39.08 o incl   0.1767E-05  # Theta=10.58
  -1   0   2     1396.28     1462.54       18.07 o incl   0.6708E-04  # Theta= 6.87
   0   0   2        2.59        0.00        0.87 o incl   0.5618E+00  # Theta= 4.97
   1   0   2      376.71      258.75        6.64 o incl   0.1061E-02  # Theta= 6.64
   2   0   2    28763.61    29496.08       81.84 o incl   0.1874E-06  # Theta=10.28
   3   0   2      165.93      165.34        8.34 o incl   0.2303E-02  # Theta=14.53
   4   0   2      156.40      200.52        6.55 o incl   0.2093E-02  # Theta=19.07
   5   0   2       55.20       66.05        6.32 o incl   0.7238E-02  # Theta=23.82
   6   0   2       41.88       45.73        5.55 o incl   0.1050E-01  # Theta=28.80
   7   0   2      395.96      368.89       12.18 o incl   0.6780E-03  # Theta=34.07
   8   0   2        6.77       11.36        0.99 o incl   0.7447E-01  # Theta=39.70
   9   0   2       39.82       37.17        2.09 o incl   0.1703E-01  # Theta=45.86
  10   0   2       45.93       31.43        2.82 o incl   0.1687E-01  # Theta=52.80
  11   0   2       10.92        8.27        2.63 o incl   0.5449E-01  # Theta=61.12
  12   0   2        2.63        0.23        1.87 o incl   0.2117E+00  # Theta=72.70
 -11   1   2        7.94        5.43        2.62 o incl   0.6867E-01  # Theta=62.15
 -10   1   2        2.22        3.03        1.36 o incl   0.1928E+00  # Theta=53.64
  -9   1   2      113.53      114.11        3.51 o incl   0.4394E-02  # Theta=46.60
  -8   1   2       46.49       65.33        2.04 o incl   0.1057E-01  # Theta=40.39
  -7   1   2        2.78        6.56        0.94 o incl   0.1396E+00  # Theta=34.73
  -6   1   2        9.86       21.64        3.39 o incl   0.2930E-01  # Theta=29.46
  -5   1   2        8.41       11.06        3.45 o incl   0.4030E-01  # Theta=24.49
  -4   1   2      200.73      214.15       10.77 o incl   0.1572E-02  # Theta=19.77
  -3   1   2      135.89      173.76        3.80 o incl   0.2722E-02  # Theta=15.30
  -2   1   2      613.29      697.76        8.81 o incl   0.2735E-03  # Theta=11.16
  -1   1   2     4420.35     4116.52       22.83 o incl   0.8673E-05  # Theta= 7.70
   0   1   2     3660.92     3307.39       24.74 o incl   0.1295E-04  # Theta= 6.04
   1   1   2      971.75     1030.21       11.95 o incl   0.1306E-03  # Theta= 7.45
   2   1   2      683.48      701.37        8.95 o incl   0.2571E-03  # Theta=10.81
   3   1   2     5276.53     5351.78       33.38 o incl   0.5454E-05  # Theta=14.91
   4   1   2     2332.46     2242.06       24.48 o incl   0.2839E-04  # Theta=19.35
   5   1   2     1100.97     1100.17       19.16 o incl   0.1093E-03  # Theta=24.05
   6   1   2        5.30        1.14        2.82 o incl   0.9083E-01  # Theta=29.00
   7   1   2        7.51        1.87        1.61 o incl   0.1411E+00  # Theta=34.24
   8   1   2       87.61       99.25        3.46 o incl   0.5502E-02  # Theta=39.86
   9   1   2      113.97       80.52        3.37 o incl   0.5817E-02  # Theta=46.00
  10   1   2        0.49        0.05        1.35 o incl   0.4883E+00  # Theta=52.95
  11   1   2       43.27       44.24        4.13 o incl   0.1235E-01  # Theta=61.27
  12   1   2       40.91       38.57        3.97 o incl   0.1391E-01  # Theta=72.92
 -11   2   2       43.69       35.80        3.11 o incl   0.1559E-01  # Theta=63.28
 -10   2   2        7.00        6.57        1.58 o incl   0.9211E-01  # Theta=54.61
  -9   2   2        1.29        0.12        1.17 o incl   0.5037E+00  # Theta=47.52
  -8   2   2       42.02       31.10        2.04 o incl   0.1905E-01  # Theta=41.31
  -7   2   2        7.86       16.17        0.92 o incl   0.5652E-01  # Theta=35.69
  -6   2   2        5.54        9.43        3.12 o incl   0.5132E-01  # Theta=30.49
  -5   2   2      308.51      269.74       11.69 o incl   0.1040E-02  # Theta=25.65
  -4   2   2        4.19        1.40        2.14 o incl   0.1356E+00  # Theta=21.12
  -3   2   2       11.09       12.64        1.58 o incl   0.5533E-01  # Theta=16.94
  -2   2   2      963.07     1148.74       12.33 o incl   0.1138E-03  # Theta=13.26
  -1   2   2     1271.92     1385.97       18.18 o incl   0.7575E-04  # Theta=10.46
   0   2   2     2395.72     2363.57       29.62 o incl   0.2594E-04  # Theta= 9.27
   1   2   2     1377.65     1343.66       15.38 o incl   0.7571E-04  # Theta=10.23
   2   2   2     2559.88     2892.20       24.90 o incl   0.1925E-04  # Theta=12.90
   3   2   2      238.91      202.48        7.31 o incl   0.1678E-02  # Theta=16.50
   4   2   2       86.87      117.21        5.19 o incl   0.4474E-02  # Theta=20.64
   5   2   2      427.66      446.88       12.59 o incl   0.5288E-03  # Theta=25.13
   6   2   2      802.06      871.23       33.48 o incl   0.1522E-03  # Theta=29.94
   7   2   2      237.93      224.25        6.21 o incl   0.1585E-02  # Theta=35.10
   8   2   2        2.70       12.36        1.25 o incl   0.7963E-01  # Theta=40.67
   9   2   2      243.34      226.03        5.65 o incl   0.1562E-02  # Theta=46.80
  10   2   2       69.17       79.98        4.31 o incl   0.6899E-02  # Theta=53.77
  11   2   2       24.40       26.25        2.37 o incl   0.2491E-01  # Theta=62.21
  12   2   2        3.33        0.15        1.97 o incl   0.1867E+00  # Theta=74.35
 -11   3   2        4.02        3.34        1.56 o incl   0.1496E+00  # Theta=65.30
 -10   3   2       16.08        9.71        1.98 o incl   0.5305E-01  # Theta=56.28
  -9   3   2       16.13       12.47        1.58 o incl   0.5071E-01  # Theta=49.09
  -8   3   2      225.28      189.11        5.15 o incl   0.1944E-02  # Theta=42.87
  -7   3   2       35.49       30.22        1.76 o incl   0.2119E-01  # Theta=37.31
  -6   3   2      764.28      755.62       32.87 o incl   0.1803E-03  # Theta=32.23
  -5   3   2       11.34       10.92        2.97 o incl   0.4401E-01  # Theta=27.56
  -4   3   2      679.35      620.82       14.52 o incl   0.2845E-03  # Theta=23.30
  -3   3   2     1497.05     1580.49       16.30 o incl   0.5855E-04  # Theta=19.50
  -2   3   2       13.19        1.71        2.65 o incl   0.7319E-01  # Theta=16.32
  -1   3   2    17629.91    18135.58       67.55 o incl   0.4935E-06  # Theta=14.09
   0   3   2      874.03      906.62       14.16 o incl   0.1602E-03  # Theta=13.20
   1   3   2      221.46      172.96        6.02 o incl   0.2108E-02  # Theta=13.89
   2   3   2        6.06       16.39        1.75 o incl   0.5307E-01  # Theta=15.98
   3   3   2      866.84      698.77       15.89 o incl   0.2153E-03  # Theta=19.05
   4   3   2      259.31      287.99        9.89 o incl   0.1097E-02  # Theta=22.78
   5   3   2        2.74        2.53        1.62 o incl   0.1760E+00  # Theta=26.99
   6   3   2        0.60        3.41        3.93 o incl   0.5406E-01  # Theta=31.61
   7   3   2        9.08       14.91        1.35 o incl   0.5582E-01  # Theta=36.63
   8   3   2       78.78       60.33        4.81 o incl   0.7715E-02  # Theta=42.13
   9   3   2       -0.27        0.39        1.26 o incl   0.5008E+00  # Theta=48.24
  10   3   2       44.18       34.87        3.41 o incl   0.1525E-01  # Theta=55.29
  11   3   2       11.43        9.87        2.02 o incl   0.5852E-01  # Theta=63.98
 -11   4   2        0.21        0.26        1.15 o incl   0.6265E+00  # Theta=68.37
 -10   4   2        7.71        7.29        2.30 o incl   0.6960E-01  # Theta=58.73
  -9   4   2        4.17        3.86        1.26 o incl   0.1593E+00  # Theta=51.33
  -8   4   2        2.28        2.00        1.12 o incl   0.2652E+00  # Theta=45.07
  -7   4   2        2.06        1.79        0.87 o incl   0.3370E+00  # Theta=39.56
  -6   4   2      257.24      236.22        8.55 o incl   0.1374E-02  # Theta=34.61
  -5   4   2       14.06       16.22        3.06 o incl   0.3443E-01  # Theta=30.14
  -4   4   2       64.40       33.04        4.91 o incl   0.1155E-01  # Theta=26.16
  -3   4   2      195.21      193.17        8.91 o incl   0.1851E-02  # Theta=22.73
  -2   4   2      131.61      136.30        5.87 o incl   0.3263E-02  # Theta=19.98
  -1   4   2     1882.19     2032.30       22.83 o incl   0.3668E-04  # Theta=18.13
   0   4   2      688.59      587.23       10.86 o incl   0.3092E-03  # Theta=17.42
   1   4   2      832.75      968.44       13.96 o incl   0.1516E-03  # Theta=17.95
   2   4   2      202.84      168.54        8.13 o incl   0.2085E-02  # Theta=19.65
   3   4   2      301.16      278.35       10.57 o incl   0.1048E-02  # Theta=22.28
   4   4   2     1589.72     1717.16       30.90 o incl   0.4920E-04  # Theta=25.62
   5   4   2      162.95      177.72        9.38 o incl   0.2093E-02  # Theta=29.53
   6   4   2       23.70       20.45        7.19 o incl   0.1249E-01  # Theta=33.93
   7   4   2       21.74       26.30        3.08 o incl   0.2345E-01  # Theta=38.80
   8   4   2       10.01       18.26        2.15 o incl   0.4037E-01  # Theta=44.23
   9   4   2       -1.00        0.61        1.29 o incl   0.3922E+00  # Theta=50.36
  10   4   2       56.99       54.68        3.54 o incl   0.1030E-01  # Theta=57.55
  11   4   2       28.40       29.75        1.94 o incl   0.2276E-01  # Theta=66.72
 -11   5   2       23.25       22.41        2.54 o incl   0.2728E-01  # Theta=72.97
 -10   5   2       17.00       11.60        2.31 o incl   0.4492E-01  # Theta=62.07
  -9   5   2       70.46       65.56        4.79 o incl   0.7649E-02  # Theta=54.30
  -8   5   2        1.13        0.19        0.80 o incl   0.7970E+00  # Theta=47.93
  -7   5   2       96.66       86.47        3.57 o incl   0.5872E-02  # Theta=42.43
  -6   5   2      156.16      165.75        5.30 o incl   0.2615E-02  # Theta=37.59
  -5   5   2       96.84       88.27        7.18 o incl   0.4765E-02  # Theta=33.31
  -4   5   2      237.42      194.45        9.59 o incl   0.1639E-02  # Theta=29.58
  -3   5   2      102.56      128.07        6.08 o incl   0.3726E-02  # Theta=26.45
  -2   5   2     2595.02     2570.01       29.09 o incl   0.2214E-04  # Theta=24.03
  -1   5   2     1779.08     1600.04       24.79 o incl   0.5086E-04  # Theta=22.45
   0   5   2       59.59       52.14        4.20 o incl   0.9893E-02  # Theta=21.85
   1   5   2        2.39        5.53        1.57 o incl   0.1243E+00  # Theta=22.28
   2   5   2     1257.28     1213.37       19.59 o incl   0.8943E-04  # Theta=23.71
   3   5   2       38.77       22.43        3.97 o incl   0.1880E-01  # Theta=26.00
   4   5   2        9.17        4.34        1.94 o incl   0.9201E-01  # Theta=29.02
   5   5   2       -3.04        0.81        1.60 o incl   0.2263E+00  # Theta=32.66
   6   5   2       13.42       21.71        2.52 o incl   0.3224E-01  # Theta=36.85
   7   5   2      922.09      930.44       19.31 o incl   0.1471E-03  # Theta=41.60
   8   5   2       30.35       23.67        3.79 o incl   0.2037E-01  # Theta=46.97
   9   5   2        5.98       15.32        1.50 o incl   0.5759E-01  # Theta=53.18
  10   5   2       -0.28        1.56        1.57 o incl   0.2603E+00  # Theta=60.65
  11   5   2       91.88       78.83        6.10 o incl   0.5595E-02  # Theta=70.76
 -10   6   2        1.60        3.31        1.22 o incl   0.2123E+00  # Theta=66.57
  -9   6   2      111.61       98.78        5.54 o incl   0.4592E-02  # Theta=58.10
  -8   6   2        3.99        1.76        0.92 o incl   0.2591E+00  # Theta=51.48
  -7   6   2      227.54      201.62        5.87 o incl   0.1806E-02  # Theta=45.93
  -6   6   2        3.40        6.11        1.21 o incl   0.1264E+00  # Theta=41.15
  -5   6   2      275.36      239.86        7.10 o incl   0.1353E-02  # Theta=37.01
  -4   6   2      428.85      408.74       17.64 o incl   0.5341E-03  # Theta=33.48
  -3   6   2       10.51        7.82        2.67 o incl   0.5606E-01  # Theta=30.59
  -2   6   2      145.60      128.62        6.75 o incl   0.3176E-02  # Theta=28.40
  -1   6   2      136.58      150.34        6.47 o incl   0.2874E-02  # Theta=27.00
   0   6   2      439.31      472.36       12.76 o incl   0.4931E-03  # Theta=26.47
   1   6   2       73.88       72.98        4.93 o incl   0.6954E-02  # Theta=26.84
   2   6   2      902.93      899.62       21.05 o incl   0.1527E-03  # Theta=28.08
   3   6   2      572.02      603.72       17.43 o incl   0.3146E-03  # Theta=30.13
   4   6   2        2.17        9.60        2.59 o incl   0.6565E-01  # Theta=32.90
   5   6   2      545.95      557.61       12.26 o incl   0.3699E-03  # Theta=36.32
   6   6   2       35.17       34.79        4.29 o incl   0.1492E-01  # Theta=40.35
   7   6   2       83.10       88.55        5.91 o incl   0.5403E-02  # Theta=45.00
   8   6   2       16.78       25.68        2.63 o incl   0.2725E-01  # Theta=50.40
   9   6   2        7.48        8.96        2.17 o incl   0.6594E-01  # Theta=56.78
  10   6   2       42.05       49.24        3.02 o incl   0.1277E-01  # Theta=64.80
 -10   7   2       -0.47        0.69        1.19 o incl   0.4651E+00  # Theta=73.00
  -9   7   2       22.27       18.01        1.95 o incl   0.3428E-01  # Theta=62.95
  -8   7   2        1.29        0.17        0.90 o incl   0.6873E+00  # Theta=55.83
  -7   7   2      235.86      203.44        6.50 o incl   0.1721E-02  # Theta=50.10
  -6   7   2       10.33       10.54        1.38 o incl   0.6707E-01  # Theta=45.29
  -5   7   2      102.79      103.88        3.68 o incl   0.4923E-02  # Theta=41.23
  -4   7   2      121.94      147.43        5.14 o incl   0.3227E-02  # Theta=37.84
  -3   7   2       69.28       77.96        4.19 o incl   0.7095E-02  # Theta=35.11
  -2   7   2      207.40      227.17       11.01 o incl   0.1459E-02  # Theta=33.08
  -1   7   2        6.69        2.35        1.75 o incl   0.1284E+00  # Theta=31.80
   0   7   2       38.90       40.59        3.37 o incl   0.1461E-01  # Theta=31.31
   1   7   2      325.10      319.53       10.50 o incl   0.8862E-03  # Theta=31.64
   2   7   2      803.44      777.02       21.31 o incl   0.1923E-03  # Theta=32.76
   3   7   2       46.07       53.59        3.29 o incl   0.1149E-01  # Theta=34.64
   4   7   2       56.93       56.54        3.56 o incl   0.1011E-01  # Theta=37.23
   5   7   2      152.45      167.19        6.15 o incl   0.2529E-02  # Theta=40.50
   6   7   2      111.88      120.63        5.69 o incl   0.3882E-02  # Theta=44.42
   7   7   2      108.17      110.09        5.92 o incl   0.4200E-02  # Theta=49.07
   8   7   2       40.91       40.00        3.17 o incl   0.1471E-01  # Theta=54.59
   9   7   2        1.30        0.30        1.03 o incl   0.5379E+00  # Theta=61.37
  10   7   2        2.18        3.89        1.37 o incl   0.1687E+00  # Theta=70.55
  -9   8   2        1.34        1.05        1.53 o incl   0.2701E+00  # Theta=69.47
  -8   8   2        3.05        6.48        1.00 o incl   0.1332E+00  # Theta=61.23
  -7   8   2       33.62       25.75        2.30 o incl   0.2267E-01  # Theta=55.07
  -6   8   2       61.50       81.69        2.58 o incl   0.7697E-02  # Theta=50.11
  -5   8   2        4.00        3.16        1.14 o incl   0.1828E+00  # Theta=46.02
  -4   8   2       43.47       53.09        4.13 o incl   0.1089E-01  # Theta=42.68
  -3   8   2       20.49       21.12        3.06 o incl   0.2731E-01  # Theta=40.04
  -2   8   2       45.08       43.31        2.56 o incl   0.1415E-01  # Theta=38.11
  -1   8   2       55.83       66.17        3.05 o incl   0.9258E-02  # Theta=36.91
   0   8   2       56.94       62.25        2.10 o incl   0.1013E-01  # Theta=36.45
   1   8   2      149.29      136.49        4.80 o incl   0.3207E-02  # Theta=36.74
   2   8   2        2.59        2.93        0.97 o incl   0.2296E+00  # Theta=37.79
   3   8   2      254.31      261.78        6.61 o incl   0.1300E-02  # Theta=39.56
   4   8   2      318.69      342.63        7.20 o incl   0.8779E-03  # Theta=42.04
   5   8   2       23.91       25.06        2.01 o incl   0.2707E-01  # Theta=45.23
   6   8   2       37.46       35.17        2.69 o incl   0.1737E-01  # Theta=49.14
   7   8   2        0.87        0.37        0.96 o incl   0.6441E+00  # Theta=53.90
   8   8   2      121.92      115.52        3.29 o incl   0.4236E-02  # Theta=59.75
   9   8   2        3.74        3.63        1.07 o incl   0.1798E+00  # Theta=67.39
  -8   9   2        1.36        1.15        1.10 o incl   0.3710E+00  # Theta=68.30
  -7   9   2        4.88        6.90        1.11 o incl   0.1121E+00  # Theta=61.14
  -6   9   2        8.96       10.61        1.35 o incl   0.6945E-01  # Theta=55.76
  -5   9   2       15.03       12.54        1.83 o incl   0.4902E-01  # Theta=51.50
  -4   9   2       81.16       71.97        4.59 o incl   0.6916E-02  # Theta=48.11
  -3   9   2        1.84        0.01        1.59 o incl   0.3075E+00  # Theta=45.48
  -2   9   2       74.28       96.54        2.81 o incl   0.6123E-02  # Theta=43.59
  -1   9   2        6.66        6.87        1.15 o incl   0.1037E+00  # Theta=42.41
   0   9   2       19.67       21.33        1.68 o incl   0.3313E-01  # Theta=41.96
   1   9   2      103.48      104.22        3.74 o incl   0.4896E-02  # Theta=42.24
   2   9   2       63.95       67.06        2.17 o incl   0.9080E-02  # Theta=43.24
   3   9   2        6.73        6.18        1.13 o incl   0.1110E+00  # Theta=44.97
   4   9   2        7.90       13.05        1.37 o incl   0.6205E-01  # Theta=47.42
   5   9   2        4.60        5.22        1.13 o incl   0.1376E+00  # Theta=50.62
   6   9   2       63.75       63.83        2.24 o incl   0.9473E-02  # Theta=54.66
   7   9   2       21.51       20.59        1.58 o incl   0.3331E-01  # Theta=59.74
   8   9   2        1.56        2.84        1.04 o incl   0.2507E+00  # Theta=66.37
  -7  10   2       22.27       21.02        1.65 o incl   0.3225E-01  # Theta=69.15
  -6  10   2       29.83       30.81        1.62 o incl   0.2262E-01  # Theta=62.70
  -5  10   2       48.99       40.31        2.42 o incl   0.1458E-01  # Theta=57.96
  -4  10   2        2.09        0.58        1.28 o incl   0.3444E+00  # Theta=54.33
  -3  10   2       39.34       35.77        2.49 o incl   0.1709E-01  # Theta=51.60
  -2  10   2       10.47       12.18        1.27 o incl   0.6192E-01  # Theta=49.66
  -1  10   2        7.79        9.18        1.15 o incl   0.8282E-01  # Theta=48.47
   0  10   2        2.57        2.36        0.91 o incl   0.2672E+00  # Theta=48.02
   1  10   2      222.46      227.09        4.19 o incl   0.1666E-02  # Theta=48.29
   2  10   2        1.67        1.13        0.82 o incl   0.4581E+00  # Theta=49.29
   3  10   2       69.14       61.88        2.66 o incl   0.9221E-02  # Theta=51.03
   4  10   2       -0.10        0.37        0.83 o incl   0.9757E+00  # Theta=53.56
   5  10   2       11.22       11.29        1.22 o incl   0.6360E-01  # Theta=56.94
   6  10   2       17.01       12.23        1.30 o incl   0.5166E-01  # Theta=61.36
   7  10   2       -0.46        0.07        0.88 o incl   0.9882E+00  # Theta=67.27
  -6  11   2       36.98       26.93        1.93 o incl   0.2201E-01  # Theta=72.25
  -5  11   2        0.18        0.01        0.69 o incl   0.1791E+01  # Theta=66.10
  -4  11   2       -0.19        0.20        0.74 o incl   0.1297E+01  # Theta=61.84
  -3  11   2        1.48        0.02        0.83 o incl   0.7773E+00  # Theta=58.78
  -2  11   2        1.16        0.14        0.73 o incl   0.9174E+00  # Theta=56.67
  -1  11   2        3.74        7.48        0.95 o incl   0.1182E+00  # Theta=55.39
   0  11   2        2.91        0.63        0.79 o incl   0.4378E+00  # Theta=54.90
   1  11   2        6.55        5.67        1.15 o incl   0.1165E+00  # Theta=55.18
   2  11   2        2.86        4.94        1.29 o incl   0.1463E+00  # Theta=56.24
   3  11   2        2.60        2.37        0.92 o incl   0.2609E+00  # Theta=58.11
   4  11   2       55.68       56.37        2.50 o incl   0.1085E-01  # Theta=60.90
   5  11   2        4.96        5.98        0.90 o incl   0.1295E+00  # Theta=64.79
   6  11   2       31.62       28.79        1.62 o incl   0.2307E-01  # Theta=70.30
  -4  12   2        5.68        5.15        0.68 o incl   0.1437E+00  # Theta=72.13
  -3  12   2       29.25       21.89        1.45 o incl   0.2874E-01  # Theta=68.01
  -2  12   2        8.01        8.02        0.94 o incl   0.9368E-01  # Theta=65.37
  -1  12   2        7.80        5.55        0.72 o incl   0.1206E+00  # Theta=63.84
   0  12   2        5.69        6.40        0.98 o incl   0.1173E+00  # Theta=63.25
   1  12   2       15.08       18.89        1.21 o incl   0.4100E-01  # Theta=63.57
   2  12   2       18.51       17.54        2.05 o incl   0.3646E-01  # Theta=64.82
   3  12   2       14.43       16.78        1.80 o incl   0.4236E-01  # Theta=67.11
   4  12   2        0.53        0.45        0.88 o incl   0.7451E+00  # Theta=70.73
  -3 -12   3        4.32        1.57        0.68 o incl   0.2831E+00  # Theta=74.12
  -2 -12   3        0.19        0.85        0.65 o incl   0.8525E+00  # Theta=71.02
  -1 -12   3        1.82        1.04        0.65 o incl   0.5047E+00  # Theta=69.37
   0 -12   3        2.04        0.31        0.90 o incl   0.5331E+00  # Theta=68.89
   1 -12   3       10.72        7.47        1.07 o incl   0.8540E-01  # Theta=69.49
   2 -12   3        5.57        3.52        0.77 o incl   0.1750E+00  # Theta=71.27
   3 -12   3       50.47       57.54        2.06 o incl   0.1131E-01  # Theta=74.57
  -5 -11   3        0.12        0.70        0.45 o incl   0.1282E+01  # Theta=70.81
  -4 -11   3       32.65       33.44        1.29 o incl   0.2098E-01  # Theta=66.09
  -3 -11   3       30.41       31.60        1.43 o incl   0.2237E-01  # Theta=62.87
  -2 -11   3        5.87        6.44        1.04 o incl   0.1153E+00  # Theta=60.73
  -1 -11   3        5.57       10.33        0.91 o incl   0.8536E-01  # Theta=59.52
   0 -11   3        9.39        9.08        1.10 o incl   0.7935E-01  # Theta=59.14
   1 -11   3       69.33       67.54        2.20 o incl   0.8775E-02  # Theta=59.59
   2 -11   3        5.51        3.33        1.03 o incl   0.1696E+00  # Theta=60.89
   3 -11   3       58.98       54.25        2.10 o incl   0.1115E-01  # Theta=63.11
   4 -11   3       23.04       14.54        1.35 o incl   0.4098E-01  # Theta=66.44
   5 -11   3       -0.52        0.59        0.69 o incl   0.8918E+00  # Theta=71.34
  -7 -10   3       13.23       12.18        1.09 o incl   0.5903E-01  # Theta=73.70
  -6 -10   3       21.44       22.28        1.19 o incl   0.3276E-01  # Theta=66.38
  -5 -10   3       43.95       43.12        2.09 o incl   0.1490E-01  # Theta=61.37
  -4 -10   3       23.66       14.96        1.74 o incl   0.3805E-01  # Theta=57.68
  -3 -10   3       -0.20        0.09        0.90 o incl   0.1066E+01  # Theta=54.96
  -2 -10   3       17.67       21.73        1.33 o incl   0.3540E-01  # Theta=53.08
  -1 -10   3       32.21       29.31        1.75 o incl   0.2252E-01  # Theta=51.98
   0 -10   3       16.37       23.00        1.28 o incl   0.3476E-01  # Theta=51.64
   1 -10   3        3.31        2.53        0.85 o incl   0.2437E+00  # Theta=52.04
   2 -10   3       20.54       15.19        1.52 o incl   0.4125E-01  # Theta=53.19
   3 -10   3       22.20       24.31        1.67 o incl   0.2941E-01  # Theta=55.12
   4 -10   3       42.29       40.99        2.02 o incl   0.1572E-01  # Theta=57.90
   5 -10   3       21.55       22.39        1.40 o incl   0.3237E-01  # Theta=61.68
   6 -10   3        1.12        1.15        0.63 o incl   0.5670E+00  # Theta=66.81
   7 -10   3        3.51        1.58        1.12 o incl   0.2531E+00  # Theta=74.38
  -8  -9   3        6.15        4.59        0.95 o incl   0.1395E+00  # Theta=72.11
  -7  -9   3       -0.52        0.28        0.77 o incl   0.9892E+00  # Theta=64.25
  -6  -9   3       68.66       56.27        2.51 o incl   0.9923E-02  # Theta=58.66
  -5  -9   3        7.73        6.85        1.14 o incl   0.9880E-01  # Theta=54.35
  -4  -9   3       64.53       63.68        2.74 o incl   0.9240E-02  # Theta=50.99
  -3  -9   3      148.48      160.45        4.04 o incl   0.2836E-02  # Theta=48.44
  -2  -9   3      127.77      131.19        3.86 o incl   0.3656E-02  # Theta=46.64
  -1  -9   3       47.77       63.85        2.32 o incl   0.1049E-01  # Theta=45.58
   0  -9   3       62.95       55.75        2.20 o incl   0.1059E-01  # Theta=45.23
   1  -9   3       22.67       20.85        1.51 o incl   0.3285E-01  # Theta=45.61
   2  -9   3       22.79       22.15        1.90 o incl   0.3016E-01  # Theta=46.72
   3  -9   3      199.42      224.40        5.82 o incl   0.1729E-02  # Theta=48.56
   4  -9   3       25.36       20.87        2.32 o incl   0.2846E-01  # Theta=51.15
   5  -9   3       52.71       50.87        2.57 o incl   0.1188E-01  # Theta=54.55
   6  -9   3        8.45        4.61        1.12 o incl   0.1183E+00  # Theta=58.92
   7  -9   3       17.31       16.53        1.24 o incl   0.4307E-01  # Theta=64.59
   8  -9   3        1.09        0.25        0.87 o incl   0.7256E+00  # Theta=72.65
  -9  -8   3        0.03        1.40        0.81 o incl   0.5868E+00  # Theta=72.98
  -8  -8   3        3.21        3.90        1.08 o incl   0.1789E+00  # Theta=63.95
  -7  -8   3      156.35      150.28        4.60 o incl   0.2907E-02  # Theta=57.58
  -6  -8   3       96.31       86.46        4.40 o incl   0.5706E-02  # Theta=52.58
  -5  -8   3        6.12        6.09        1.40 o incl   0.1061E+00  # Theta=48.53
  -4  -8   3      369.66      350.57        7.19 o incl   0.7943E-03  # Theta=45.28
  -3  -8   3      120.74      108.55        3.74 o incl   0.4455E-02  # Theta=42.75
  -2  -8   3      818.56      817.80        9.29 o incl   0.1929E-03  # Theta=40.95
  -1  -8   3      192.96      186.63        4.39 o incl   0.2167E-02  # Theta=39.86
   0  -8   3        5.32        1.91        0.93 o incl   0.2179E+00  # Theta=39.50
   1  -8   3      343.27      406.56        7.90 o incl   0.6965E-03  # Theta=39.88
   2  -8   3       45.90       42.32        3.03 o incl   0.1370E-01  # Theta=41.00
   3  -8   3       10.71        6.18        2.28 o incl   0.6818E-01  # Theta=42.83
   4  -8   3       12.07       10.39        2.36 o incl   0.5165E-01  # Theta=45.38
   5  -8   3        1.88        0.71        1.17 o incl   0.3657E+00  # Theta=48.66
   6  -8   3        0.58        2.36        1.21 o incl   0.2816E+00  # Theta=52.74
   7  -8   3        1.76        1.97        0.96 o incl   0.3100E+00  # Theta=57.78
   8  -8   3        3.63        2.54        0.79 o incl   0.2466E+00  # Theta=64.21
  -9  -7   3        6.18       14.51        1.56 o incl   0.5825E-01  # Theta=65.44
  -8  -7   3       97.88       96.55        3.80 o incl   0.5344E-02  # Theta=58.05
  -7  -7   3        1.82        0.35        1.29 o incl   0.3761E+00  # Theta=52.26
  -6  -7   3        2.96        1.96        1.31 o incl   0.2204E+00  # Theta=47.48
  -5  -7   3        3.69        1.49        1.07 o incl   0.2603E+00  # Theta=43.51
  -4  -7   3      453.83      416.92        8.87 o incl   0.5787E-03  # Theta=40.23
  -3  -7   3       31.35       34.47        2.40 o incl   0.1912E-01  # Theta=37.65
  -2  -7   3       16.13       21.29        1.31 o incl   0.3659E-01  # Theta=35.77
  -1  -7   3       46.43       41.02        2.79 o incl   0.1435E-01  # Theta=34.62
   0  -7   3       20.63       18.03        2.36 o incl   0.3322E-01  # Theta=34.24
   1  -7   3      724.88      710.79       11.09 o incl   0.2413E-03  # Theta=34.63
   2  -7   3       85.87       97.24        4.30 o incl   0.5481E-02  # Theta=35.79
   3  -7   3       37.53       36.68        3.89 o incl   0.1479E-01  # Theta=37.69
   4  -7   3       70.57       56.95        4.40 o incl   0.8621E-02  # Theta=40.28
   5  -7   3       97.15       90.23        5.22 o incl   0.5274E-02  # Theta=43.57
   6  -7   3        2.24        2.31        1.46 o incl   0.2086E+00  # Theta=47.56
   7  -7   3       41.58       32.03        4.41 o incl   0.1456E-01  # Theta=52.35
   8  -7   3       -1.43        0.17        0.87 o incl   0.6899E+00  # Theta=58.16
   9  -7   3        1.73        0.75        0.76 o incl   0.5344E+00  # Theta=65.59
 -10  -6   3       55.36       56.25        3.16 o incl   0.1048E-01  # Theta=69.00
  -9  -6   3       58.92       38.98        4.44 o incl   0.1155E-01  # Theta=60.10
  -8  -6   3        2.21        3.53        1.12 o incl   0.2045E+00  # Theta=53.38
  -7  -6   3       80.52       62.22        3.82 o incl   0.8052E-02  # Theta=47.83
  -6  -6   3        3.21        2.61        1.19 o incl   0.2081E+00  # Theta=43.12
  -5  -6   3      582.00      571.21        9.69 o incl   0.3535E-03  # Theta=39.10
  -4  -6   3        0.87        1.33        0.93 o incl   0.4440E+00  # Theta=35.72
  -3  -6   3      479.26      454.35       18.95 o incl   0.4480E-03  # Theta=33.00
  -2  -6   3      262.56      269.44       14.15 o incl   0.1044E-02  # Theta=30.99
  -1  -6   3       82.57       68.83        4.90 o incl   0.6936E-02  # Theta=29.74
   0  -6   3       -0.18        0.60        1.63 o incl   0.3140E+00  # Theta=29.32
   1  -6   3      100.09       88.20        6.45 o incl   0.4918E-02  # Theta=29.74
   2  -6   3      540.10      523.16       16.57 o incl   0.3793E-03  # Theta=30.98
   3  -6   3      284.18      295.62       12.93 o incl   0.9563E-03  # Theta=33.00
   4  -6   3       22.57       18.24        2.22 o incl   0.3262E-01  # Theta=35.72
   5  -6   3      459.81      488.63       10.74 o incl   0.4737E-03  # Theta=39.09
   6  -6   3      439.22      478.58        9.87 o incl   0.5024E-03  # Theta=43.11
   7  -6   3      172.50      191.80        7.09 o incl   0.2068E-02  # Theta=47.83
   8  -6   3        8.30       11.25        1.41 o incl   0.6801E-01  # Theta=53.37
   9  -6   3      103.15       96.77        3.39 o incl   0.5273E-02  # Theta=60.09
  10  -6   3        9.05       11.84        1.49 o incl   0.6316E-01  # Theta=68.98
 -10  -5   3      173.02      187.45        6.81 o incl   0.2133E-02  # Theta=63.96
  -9  -5   3       49.99       47.27        4.63 o incl   0.1077E-01  # Theta=55.99
  -8  -5   3        8.24        4.81        1.40 o incl   0.1074E+00  # Theta=49.58
  -7  -5   3      128.96      118.21        5.25 o incl   0.3781E-02  # Theta=44.12
  -6  -5   3       11.70        9.45        1.35 o incl   0.6904E-01  # Theta=39.38
  -5  -5   3      102.32       97.91        4.03 o incl   0.5130E-02  # Theta=35.23
  -4  -5   3       -0.88        0.05        2.01 o incl   0.2262E+00  # Theta=31.68
  -3  -5   3       42.10       39.50        5.16 o incl   0.1181E-01  # Theta=28.76
  -2  -5   3      218.73      220.04        9.85 o incl   0.1521E-02  # Theta=26.55
  -1  -5   3      822.97      783.29       15.39 o incl   0.1973E-03  # Theta=25.16
   0  -5   3       96.70       95.07        5.49 o incl   0.5003E-02  # Theta=24.68
   1  -5   3       10.06        6.52        2.51 o incl   0.6337E-01  # Theta=25.14
   2  -5   3      518.20      511.05       15.45 o incl   0.4032E-03  # Theta=26.52
   3  -5   3        6.04        2.23        2.60 o incl   0.9088E-01  # Theta=28.71
   4  -5   3      972.41     1016.45       29.46 o incl   0.1205E-03  # Theta=31.62
   5  -5   3        6.43        7.46        1.40 o incl   0.9425E-01  # Theta=35.16
   6  -5   3      125.46      137.52        4.66 o incl   0.3435E-02  # Theta=39.29
   7  -5   3        1.54        0.69        1.21 o incl   0.3811E+00  # Theta=44.02
   8  -5   3       51.26       43.51        2.49 o incl   0.1342E-01  # Theta=49.46
   9  -5   3      167.71      147.54        4.12 o incl   0.2880E-02  # Theta=55.85
  10  -5   3        1.59        0.44        1.08 o incl   0.4581E+00  # Theta=63.78
 -11  -4   3        7.27        6.55        1.21 o incl   0.1027E+00  # Theta=70.37
 -10  -4   3      123.67      104.05        6.54 o incl   0.4016E-02  # Theta=60.28
  -9  -4   3       45.94       38.23        3.02 o incl   0.1477E-01  # Theta=52.77
  -8  -4   3       39.64       51.73        3.03 o incl   0.1256E-01  # Theta=46.51
  -7  -4   3      335.74      343.09        8.24 o incl   0.8397E-03  # Theta=41.06
  -6  -4   3       65.36       61.31        2.80 o incl   0.9422E-02  # Theta=36.21
  -5  -4   3      235.88      220.84       10.04 o incl   0.1462E-02  # Theta=31.90
  -4  -4   3        5.86        3.97        2.10 o incl   0.1009E+00  # Theta=28.12
  -3  -4   3     1309.67     1211.61       21.65 o incl   0.8686E-04  # Theta=24.94
  -2  -4   3      161.72      205.73        7.20 o incl   0.1966E-02  # Theta=22.46
  -1  -4   3      456.08      472.64        8.78 o incl   0.5053E-03  # Theta=20.85
   0  -4   3        6.09        1.90        2.33 o incl   0.1063E+00  # Theta=20.28
   1  -4   3        9.36       10.79        2.11 o incl   0.5761E-01  # Theta=20.81
   2  -4   3     1762.95     1794.08       21.87 o incl   0.4495E-04  # Theta=22.38
   3  -4   3       33.95       46.52        3.48 o incl   0.1351E-01  # Theta=24.83
   4  -4   3        1.01        1.58        1.80 o incl   0.2010E+00  # Theta=27.99
   5  -4   3      251.36      222.81       13.32 o incl   0.1274E-02  # Theta=31.75
   6  -4   3       25.82       17.99        2.38 o incl   0.3040E-01  # Theta=36.04
   7  -4   3        9.65        8.19        1.92 o incl   0.6965E-01  # Theta=40.86
   8  -4   3      166.30      146.96        4.73 o incl   0.2872E-02  # Theta=46.29
   9  -4   3        1.82        0.04        1.05 o incl   0.5374E+00  # Theta=52.52
  10  -4   3       31.42       25.37        2.08 o incl   0.2402E-01  # Theta=59.97
  11  -4   3        5.67        1.04        1.72 o incl   0.1652E+00  # Theta=69.90
 -11  -3   3        7.42        4.95        1.79 o incl   0.9716E-01  # Theta=66.86
 -10  -3   3       30.06       36.50        2.99 o incl   0.1759E-01  # Theta=57.58
  -9  -3   3       69.28       54.11        3.30 o incl   0.9741E-02  # Theta=50.31
  -8  -3   3      456.36      436.94       10.92 o incl   0.5357E-03  # Theta=44.11
  -7  -3   3      100.90      106.64        4.81 o incl   0.4658E-02  # Theta=38.61
  -6  -3   3       24.86       31.13        5.37 o incl   0.1457E-01  # Theta=33.64
  -5  -3   3      547.77      581.83       16.97 o incl   0.3347E-03  # Theta=29.14
  -4  -3   3        5.40       12.48        2.27 o incl   0.5638E-01  # Theta=25.09
  -3  -3   3      574.24      601.49       15.95 o incl   0.3179E-03  # Theta=21.58
  -2  -3   3     1158.01     1091.04       15.53 o incl   0.1083E-03  # Theta=18.75
  -1  -3   3        9.86       15.16        1.60 o incl   0.5133E-01  # Theta=16.85
   0  -3   3     2155.32     2092.07       21.55 o incl   0.3279E-04  # Theta=16.15
   1  -3   3      299.35      240.10        9.26 o incl   0.1236E-02  # Theta=16.78
   2  -3   3      389.93      435.11        8.21 o incl   0.6018E-03  # Theta=18.62
   3  -3   3      525.38      576.27       10.51 o incl   0.3669E-03  # Theta=21.40
   4  -3   3       -2.17        1.23        1.89 o incl   0.1836E+00  # Theta=24.88
   5  -3   3        2.12        0.25        2.03 o incl   0.1939E+00  # Theta=28.90
   6  -3   3       53.28       51.73        7.42 o incl   0.7471E-02  # Theta=33.38
   7  -3   3       83.50       81.33        2.95 o incl   0.6773E-02  # Theta=38.32
   8  -3   3        1.61        0.08        1.22 o incl   0.4543E+00  # Theta=43.79
   9  -3   3        7.58        8.09        1.26 o incl   0.8797E-01  # Theta=49.94
  10  -3   3       10.97       11.82        1.49 o incl   0.5951E-01  # Theta=57.14
  11  -3   3       16.66        9.79        1.98 o incl   0.5240E-01  # Theta=66.25
 -11  -2   3       48.09       35.08        3.70 o incl   0.1434E-01  # Theta=64.55
 -10  -2   3        7.18        2.06        1.50 o incl   0.1468E+00  # Theta=55.69
  -9  -2   3      103.76       86.99        4.06 o incl   0.5590E-02  # Theta=48.55
  -8  -2   3       17.57       12.83        1.60 o incl   0.4759E-01  # Theta=42.36
  -7  -2   3      249.09      260.31        5.91 o incl   0.1345E-02  # Theta=36.79
  -6  -2   3      789.04      801.69       23.62 o incl   0.1827E-03  # Theta=31.70
  -5  -2   3       60.63       63.53        4.73 o incl   0.8330E-02  # Theta=27.00
  -4  -2   3      395.45      401.11        9.83 o incl   0.6417E-03  # Theta=22.69
  -3  -2   3      294.64      308.61        7.77 o incl   0.1008E-02  # Theta=18.83
  -2  -2   3      939.02      907.29       16.59 o incl   0.1521E-03  # Theta=15.58
  -1  -2   3     1833.55     1830.69       24.05 o incl   0.4250E-04  # Theta=13.27
   0  -2   3      243.14      287.53        6.24 o incl   0.1214E-02  # Theta=12.37
   1  -2   3     6593.75     6510.02       38.69 o incl   0.3654E-05  # Theta=13.15
   2  -2   3       33.85        7.94        2.20 o incl   0.3786E-01  # Theta=15.37
   3  -2   3      515.30      425.82        8.63 o incl   0.5277E-03  # Theta=18.56
   4  -2   3       24.40       36.56        3.29 o incl   0.1776E-01  # Theta=22.39
   5  -2   3      413.81      497.15       13.68 o incl   0.4757E-03  # Theta=26.67
   6  -2   3       73.26       82.44        8.59 o incl   0.4824E-02  # Theta=31.34
   7  -2   3       60.95       61.37        2.69 o incl   0.9735E-02  # Theta=36.40
   8  -2   3        5.82        4.56        1.13 o incl   0.1351E+00  # Theta=41.92
   9  -2   3       45.90       28.57        2.12 o incl   0.1904E-01  # Theta=48.06
  10  -2   3       72.25       63.45        2.71 o incl   0.8777E-02  # Theta=55.12
  11  -2   3       22.19       12.25        3.48 o incl   0.3111E-01  # Theta=63.80
 -12  -1   3        1.64        1.30        1.27 o incl   0.3032E+00  # Theta=76.11
 -11  -1   3      128.31      115.62        5.02 o incl   0.3908E-02  # Theta=63.18
 -10  -1   3       -0.21        0.32        1.37 o incl   0.4447E+00  # Theta=54.53
  -9  -1   3        1.35        2.50        1.04 o incl   0.2771E+00  # Theta=47.45
  -8  -1   3       42.30       49.82        2.49 o incl   0.1321E-01  # Theta=41.25
  -7  -1   3        9.29        3.43        1.56 o incl   0.1089E+00  # Theta=35.63
  -6  -1   3      410.46      491.46       16.57 o incl   0.4604E-03  # Theta=30.44
  -5  -1   3       15.05       22.67        2.50 o incl   0.3098E-01  # Theta=25.59
  -4  -1   3       16.80       40.59        2.32 o incl   0.1984E-01  # Theta=21.06
  -3  -1   3      766.73      627.67       12.22 o incl   0.2660E-03  # Theta=16.88
  -2  -1   3     4055.01     4222.75       33.51 o incl   0.8807E-05  # Theta=13.20
  -1  -1   3     1565.31     1383.94       19.34 o incl   0.6667E-04  # Theta=10.41
   0  -1   3     3750.18     4024.13       33.77 o incl   0.9862E-05  # Theta= 9.23
   1  -1   3       35.01       24.39        3.58 o incl   0.1974E-01  # Theta=10.22
   2  -1   3      654.71      687.91       10.01 o incl   0.2672E-03  # Theta=12.90
   3  -1   3      132.51      121.20        5.58 o incl   0.3645E-02  # Theta=16.52
   4  -1   3      503.39      449.35       17.56 o incl   0.4538E-03  # Theta=20.66
   5  -1   3       68.79       92.91        9.22 o incl   0.4336E-02  # Theta=25.16
   6  -1   3       61.32       82.20        9.54 o incl   0.4664E-02  # Theta=29.98
   7  -1   3        2.42        3.35        0.81 o incl   0.2363E+00  # Theta=35.13
   8  -1   3      267.18      244.89        4.41 o incl   0.1406E-02  # Theta=40.71
   9  -1   3      219.68      210.35        4.12 o incl   0.1811E-02  # Theta=46.84
  10  -1   3       44.98       41.66        2.38 o incl   0.1484E-01  # Theta=53.82
  11  -1   3        2.47        0.18        1.76 o incl   0.2374E+00  # Theta=62.28
 -12   0   3        1.82        0.10        1.49 o incl   0.3293E+00  # Theta=75.22
 -11   0   3        3.69        3.56        1.58 o incl   0.1470E+00  # Theta=62.65
 -10   0   3        1.90        0.27        1.47 o incl   0.3185E+00  # Theta=54.06
  -9   0   3       -0.26        0.25        1.12 o incl   0.6424E+00  # Theta=47.00
  -8   0   3      389.58      424.40        6.01 o incl   0.6309E-03  # Theta=40.79
  -7   0   3      205.94      239.07        5.28 o incl   0.1605E-02  # Theta=35.14
  -6   0   3        4.14        0.70        2.07 o incl   0.1535E+00  # Theta=29.90
  -5   0   3       62.47       68.31        5.24 o incl   0.7533E-02  # Theta=24.98
  -4   0   3      177.08      119.50        5.47 o incl   0.3227E-02  # Theta=20.33
  -3   0   3      337.11      306.80        7.36 o incl   0.9620E-03  # Theta=15.99
  -2   0   3      209.12      223.24        7.54 o incl   0.1635E-02  # Theta=12.05
  -1   0   3      813.95      818.25       14.22 o incl   0.1884E-03  # Theta= 8.90
   0   0   3    12947.49    13781.65       61.32 o incl   0.8709E-06  # Theta= 7.47
   1   0   3      109.33      160.50        4.13 o incl   0.3162E-02  # Theta= 8.63
   2   0   3     4866.18     4981.19       31.61 o incl   0.6328E-05  # Theta=11.65
   3   0   3      132.08       99.24        6.15 o incl   0.4129E-02  # Theta=15.53
   4   0   3       19.53       11.19        3.12 o incl   0.3646E-01  # Theta=19.84
   5   0   3      421.30      356.39       12.56 o incl   0.6724E-03  # Theta=24.45
   6   0   3       28.60       24.90        4.48 o incl   0.1813E-01  # Theta=29.34
   7   0   3      421.37      376.67        7.48 o incl   0.6804E-03  # Theta=34.54
   8   0   3      132.58      134.07        3.64 o incl   0.3547E-02  # Theta=40.14
   9   0   3       43.71       24.84        2.43 o incl   0.2048E-01  # Theta=46.28
  10   0   3       46.42       40.61        2.77 o incl   0.1441E-01  # Theta=53.23
  11   0   3       45.44       34.92        4.18 o incl   0.1384E-01  # Theta=61.58
 -11   1   3        4.59        0.17        2.24 o incl   0.1438E+00  # Theta=62.91
 -10   1   3       21.77       22.17        2.12 o incl   0.2989E-01  # Theta=54.28
  -9   1   3       14.76       19.40        1.89 o incl   0.3749E-01  # Theta=47.20
  -8   1   3       17.84       12.25        1.36 o incl   0.5081E-01  # Theta=40.99
  -7   1   3      105.92      104.54        3.14 o incl   0.4936E-02  # Theta=35.34
  -6   1   3      238.27      305.04       17.18 o incl   0.8859E-03  # Theta=30.11
  -5   1   3        7.24        3.07        2.52 o incl   0.8341E-01  # Theta=25.21
  -4   1   3      593.54      618.95       12.43 o incl   0.3136E-03  # Theta=20.59
  -3   1   3      915.70      751.85       15.24 o incl   0.1927E-03  # Theta=16.29
  -2   1   3     8809.01     9304.53       49.57 o incl   0.1882E-05  # Theta=12.42
  -1   1   3       10.16        1.89        1.87 o incl   0.1094E+00  # Theta= 9.37
   0   1   3     1521.07     1679.64       20.03 o incl   0.5329E-04  # Theta= 8.00
   1   1   3       25.33       18.44        2.43 o incl   0.3009E-01  # Theta= 9.08
   2   1   3     8518.31     8123.78       53.74 o incl   0.2305E-05  # Theta=11.97
   3   1   3       58.95       53.66        3.52 o incl   0.1011E-01  # Theta=15.76
   4   1   3      381.09      372.74       11.10 o incl   0.6940E-03  # Theta=20.02
   5   1   3        7.98        8.19        2.59 o incl   0.6003E-01  # Theta=24.60
   6   1   3       20.01       11.38        3.89 o incl   0.2995E-01  # Theta=29.46
   7   1   3      123.65       97.31        3.90 o incl   0.4776E-02  # Theta=34.65
   8   1   3        6.93        4.13        1.01 o incl   0.1387E+00  # Theta=40.23
   9   1   3       88.78      106.82        4.13 o incl   0.5010E-02  # Theta=46.36
  10   1   3        7.33        6.48        1.45 o incl   0.9715E-01  # Theta=53.31
  11   1   3        1.52        1.15        1.64 o incl   0.2370E+00  # Theta=61.67
  12   1   3       47.06       35.50        3.96 o incl   0.1386E-01  # Theta=73.49
 -11   2   3        2.75        0.08        1.84 o incl   0.2195E+00  # Theta=63.99
 -10   2   3        1.67        0.18        1.38 o incl   0.3700E+00  # Theta=55.19
  -9   2   3        9.67        6.46        1.45 o incl   0.8719E-01  # Theta=48.05
  -8   2   3        0.44        0.81        0.98 o incl   0.5695E+00  # Theta=41.84
  -7   2   3       71.95       79.92        2.96 o incl   0.7299E-02  # Theta=36.22
  -6   2   3       31.23       27.69        5.32 o incl   0.1493E-01  # Theta=31.06
  -5   2   3      213.37      174.42        9.69 o incl   0.1893E-02  # Theta=26.26
  -4   2   3      220.77      195.46        8.24 o incl   0.1780E-02  # Theta=21.81
  -3   2   3     1412.70     1338.40       15.79 o incl   0.7499E-04  # Theta=17.74
  -2   2   3        2.53        5.57        1.45 o incl   0.1281E+00  # Theta=14.22
  -1   2   3       44.63       22.43        4.69 o incl   0.1579E-01  # Theta=11.60
   0   2   3     8145.03     8163.01       58.48 o incl   0.2355E-05  # Theta=10.50
   1   2   3     8515.56     8472.08       47.11 o incl   0.2181E-05  # Theta=11.33
   2   2   3       34.92       33.07        3.55 o incl   0.1673E-01  # Theta=13.76
   3   2   3      100.02      125.93        4.36 o incl   0.4097E-02  # Theta=17.18
   4   2   3     1361.70     1462.19       17.33 o incl   0.6840E-04  # Theta=21.18
   5   2   3     1142.89      971.92       23.69 o incl   0.1209E-03  # Theta=25.58
   6   2   3       35.78       21.45        5.35 o incl   0.1568E-01  # Theta=30.33
   7   2   3        0.92        2.34        1.00 o incl   0.3114E+00  # Theta=35.44
   8   2   3      113.65      125.34        4.39 o incl   0.3915E-02  # Theta=40.98
   9   2   3      131.95      110.23        4.62 o incl   0.4066E-02  # Theta=47.09
  10   2   3        2.25        1.64        1.32 o incl   0.2537E+00  # Theta=54.07
  11   2   3       12.61       17.62        1.77 o incl   0.4232E-01  # Theta=62.54
  12   2   3       41.64       33.37        3.59 o incl   0.1566E-01  # Theta=74.85
 -11   3   3       39.12       26.71        4.21 o incl   0.1660E-01  # Theta=65.97
 -10   3   3        4.12        1.95        1.52 o incl   0.1832E+00  # Theta=56.82
  -9   3   3        7.25       11.26        1.31 o incl   0.7112E-01  # Theta=49.57
  -8   3   3       95.00       80.26        3.44 o incl   0.6323E-02  # Theta=43.33
  -7   3   3      104.69      129.49        3.33 o incl   0.4065E-02  # Theta=37.77
  -6   3   3       -2.53        5.99        3.89 o incl   0.4777E-01  # Theta=32.71
  -5   3   3       70.82       51.09        6.34 o incl   0.7779E-02  # Theta=28.07
  -4   3   3      388.60      323.82       10.05 o incl   0.8037E-03  # Theta=23.86
  -3   3   3      455.81      581.59        9.76 o incl   0.3918E-03  # Theta=20.12
  -2   3   3      499.35      593.02       12.45 o incl   0.3572E-03  # Theta=17.02
  -1   3   3       20.37       27.70        2.69 o incl   0.2423E-01  # Theta=14.85
   0   3   3     1386.69     1246.56       15.09 o incl   0.8296E-04  # Theta=13.98
   1   3   3      472.49      411.93        9.93 o incl   0.5683E-03  # Theta=14.61
   2   3   3     6195.94     6602.78       43.63 o incl   0.3718E-05  # Theta=16.59
   3   3   3     1032.37      917.83       15.13 o incl   0.1425E-03  # Theta=19.56
   4   3   3       37.64       28.18        3.84 o incl   0.1728E-01  # Theta=23.20
   5   3   3       49.08       67.76        4.13 o incl   0.8770E-02  # Theta=27.35
   6   3   3      837.66      800.93       22.33 o incl   0.1804E-03  # Theta=31.92
   7   3   3      605.79      592.18       13.09 o incl   0.3248E-03  # Theta=36.90
   8   3   3       23.39       17.46        2.62 o incl   0.3096E-01  # Theta=42.38
   9   3   3      192.59      177.55        7.81 o incl   0.2070E-02  # Theta=48.48
  10   3   3       30.06       36.90        2.87 o incl   0.1763E-01  # Theta=55.53
  11   3   3       38.65       33.51        2.58 o incl   0.1774E-01  # Theta=64.25
 -11   4   3        2.91        0.05        1.33 o incl   0.3396E+00  # Theta=69.02
 -10   4   3        7.55        5.32        2.17 o incl   0.8207E-01  # Theta=59.22
  -9   4   3      204.82      190.87        5.32 o incl   0.2016E-02  # Theta=51.76
  -8   4   3        6.71        8.04        1.08 o incl   0.9481E-01  # Theta=45.48
  -7   4   3        2.64        3.93        0.74 o incl   0.2165E+00  # Theta=39.96
  -6   4   3        0.63        0.84        1.06 o incl   0.4866E+00  # Theta=35.01
  -5   4   3       19.18        6.99        3.68 o incl   0.3652E-01  # Theta=30.56
  -4   4   3      224.72      248.57        9.67 o incl   0.1351E-02  # Theta=26.60
  -3   4   3      282.98      253.75        8.91 o incl   0.1211E-02  # Theta=23.19
  -2   4   3       48.59       66.93        4.14 o incl   0.8902E-02  # Theta=20.48
  -1   4   3     2888.88     3110.79       32.60 o incl   0.1616E-04  # Theta=18.65
   0   4   3      833.24      965.72       14.39 o incl   0.1527E-03  # Theta=17.93
   1   4   3       38.32       37.15        3.38 o incl   0.1558E-01  # Theta=18.43
   2   4   3      856.04      886.71       14.05 o incl   0.1675E-03  # Theta=20.07
   3   4   3      597.15      519.00       12.82 o incl   0.3796E-03  # Theta=22.64
   4   4   3     3079.51     3073.79       30.78 o incl   0.1581E-04  # Theta=25.93
   5   4   3       84.54      103.02        5.49 o incl   0.4946E-02  # Theta=29.80
   6   4   3       35.88       53.46        4.46 o incl   0.1103E-01  # Theta=34.16
   7   4   3       19.00       17.42        2.26 o incl   0.3536E-01  # Theta=39.01
   8   4   3       33.05       29.19        3.56 o incl   0.1838E-01  # Theta=44.42
   9   4   3       23.50       24.37        2.77 o incl   0.2521E-01  # Theta=50.54
  10   4   3       25.11       18.04        2.43 o incl   0.3061E-01  # Theta=57.73
  11   4   3        1.88        0.26        1.43 o incl   0.3340E+00  # Theta=66.93
 -11   5   3        0.09        0.03        1.05 o incl   0.8541E+00  # Theta=73.67
 -10   5   3        7.70        7.40        1.91 o incl   0.7847E-01  # Theta=62.51
  -9   5   3       37.44       25.86        3.73 o incl   0.1834E-01  # Theta=54.68
  -8   5   3       27.83       28.41        1.71 o incl   0.2453E-01  # Theta=48.27
  -7   5   3      289.70      273.31        5.48 o incl   0.1186E-02  # Theta=42.76
  -6   5   3       41.57       36.15        2.62 o incl   0.1657E-01  # Theta=37.92
  -5   5   3      181.81      191.73        8.24 o incl   0.1949E-02  # Theta=33.64
  -4   5   3        4.71        4.66        2.05 o incl   0.1024E+00  # Theta=29.92
  -3   5   3      287.48      286.63        8.73 o incl   0.1081E-02  # Theta=26.80
  -2   5   3      231.85      341.36        9.69 o incl   0.9599E-03  # Theta=24.38
  -1   5   3      397.95      329.11       16.39 o incl   0.6917E-03  # Theta=22.80
   0   5   3        9.76        2.26        3.41 o incl   0.5706E-01  # Theta=22.18
   1   5   3     3509.90     3427.07       37.29 o incl   0.1262E-04  # Theta=22.59
   2   5   3      887.78      737.52       18.21 o incl   0.1968E-03  # Theta=23.99
   3   5   3       56.92       61.43        5.03 o incl   0.8433E-02  # Theta=26.25
   4   5   3      138.86       96.76        7.00 o incl   0.3920E-02  # Theta=29.24
   5   5   3       13.97       10.29        2.50 o incl   0.4779E-01  # Theta=32.84
   6   5   3      578.95      571.39       14.89 o incl   0.3415E-03  # Theta=37.01
   7   5   3       61.07       42.22        5.03 o incl   0.1031E-01  # Theta=41.74
   8   5   3       10.12       16.14        2.40 o incl   0.4232E-01  # Theta=47.10
   9   5   3        9.16        8.15        2.29 o incl   0.6425E-01  # Theta=53.30
  10   5   3        2.08        3.58        1.60 o incl   0.1605E+00  # Theta=60.77
  11   5   3        6.84        4.20        1.30 o incl   0.1271E+00  # Theta=70.90
 -10   6   3       11.94        5.74        1.71 o incl   0.7965E-01  # Theta=66.99
  -9   6   3        9.47        9.48        1.72 o incl   0.6790E-01  # Theta=58.42
  -8   6   3        1.04        0.12        0.99 o incl   0.6785E+00  # Theta=51.77
  -7   6   3       45.37       37.83        2.28 o incl   0.1581E-01  # Theta=46.20
  -6   6   3       34.49       38.60        2.50 o incl   0.1705E-01  # Theta=41.40
  -5   6   3      383.85      346.64        7.46 o incl   0.7848E-03  # Theta=37.26
  -4   6   3      189.00      161.54       10.33 o incl   0.2055E-02  # Theta=33.73
  -3   6   3      175.02      168.66        8.05 o incl   0.2245E-02  # Theta=30.83
  -2   6   3      176.32      229.67        8.09 o incl   0.1675E-02  # Theta=28.64
  -1   6   3      105.89       92.80        7.43 o incl   0.4377E-02  # Theta=27.23
   0   6   3       82.98       71.00        5.56 o incl   0.6481E-02  # Theta=26.69
   1   6   3        2.80        3.38        1.64 o incl   0.1512E+00  # Theta=27.04
   2   6   3       -0.75        2.78        2.03 o incl   0.1487E+00  # Theta=28.26
   3   6   3      558.10      629.03       17.38 o incl   0.3015E-03  # Theta=30.29
   4   6   3      847.44      781.66       20.04 o incl   0.1867E-03  # Theta=33.04
   5   6   3       13.00        5.63        1.95 o incl   0.7443E-01  # Theta=36.43
   6   6   3      107.54       94.59        5.94 o incl   0.4695E-02  # Theta=40.44
   7   6   3      127.20      139.08        6.76 o incl   0.3136E-02  # Theta=45.09
   8   6   3       14.89       14.79        2.33 o incl   0.4076E-01  # Theta=50.47
   9   6   3        1.58        0.24        1.19 o incl   0.4430E+00  # Theta=56.84
  10   6   3       43.09       41.47        3.02 o incl   0.1432E-01  # Theta=64.86
 -10   7   3        4.01       10.09        1.38 o incl   0.8429E-01  # Theta=73.44
  -9   7   3       53.35       53.50        2.96 o incl   0.1107E-01  # Theta=63.24
  -8   7   3        1.37        0.09        0.99 o incl   0.6343E+00  # Theta=56.07
  -7   7   3      285.53      254.04        6.26 o incl   0.1265E-02  # Theta=50.31
  -6   7   3      100.97       98.58        3.42 o incl   0.5273E-02  # Theta=45.49
  -5   7   3       68.00       50.40        2.99 o incl   0.1048E-01  # Theta=41.41
  -4   7   3        3.51        4.70        1.26 o incl   0.1491E+00  # Theta=38.01
  -3   7   3       20.08       17.55        2.71 o incl   0.3200E-01  # Theta=35.27
  -2   7   3        7.78        8.23        2.18 o incl   0.6865E-01  # Theta=33.23
  -1   7   3        0.89        3.05        1.31 o incl   0.2239E+00  # Theta=31.94
   0   7   3      545.40      600.03       12.16 o incl   0.3409E-03  # Theta=31.44
   1   7   3       46.66       49.56        5.29 o incl   0.9949E-02  # Theta=31.75
   2   7   3      169.15      163.98        9.96 o incl   0.2148E-02  # Theta=32.86
   3   7   3      127.44      144.53        5.80 o incl   0.3151E-02  # Theta=34.72
   4   7   3       26.40       23.67        1.95 o incl   0.2742E-01  # Theta=37.30
   5   7   3      128.49      124.62        4.86 o incl   0.3698E-02  # Theta=40.54
   6   7   3       97.86      112.78        6.17 o incl   0.4208E-02  # Theta=44.46
   7   7   3       -0.25        0.20        1.48 o incl   0.4069E+00  # Theta=49.09
   8   7   3        5.38        4.07        1.38 o incl   0.1354E+00  # Theta=54.60
   9   7   3       25.32       27.43        1.94 o incl   0.2520E-01  # Theta=61.36
  10   7   3       10.36       10.58        1.91 o incl   0.5993E-01  # Theta=70.52
  -9   8   3        3.11        3.99        0.89 o incl   0.1897E+00  # Theta=69.74
  -8   8   3        0.60        0.81        1.05 o incl   0.5016E+00  # Theta=61.41
  -7   8   3       -0.05        0.13        1.32 o incl   0.5341E+00  # Theta=55.23
  -6   8   3        3.70        1.71        1.23 o incl   0.2321E+00  # Theta=50.24
  -5   8   3       25.06       28.67        2.09 o incl   0.2410E-01  # Theta=46.14
  -4   8   3       12.25       10.46        1.44 o incl   0.6257E-01  # Theta=42.79
  -3   8   3       23.43       23.71        2.51 o incl   0.2646E-01  # Theta=40.14
  -2   8   3      139.76      137.87        4.56 o incl   0.3299E-02  # Theta=38.20
  -1   8   3       41.41       38.53        2.17 o incl   0.1628E-01  # Theta=36.98
   0   8   3      151.30      149.98        4.74 o incl   0.2932E-02  # Theta=36.50
   1   8   3      285.39      282.36        5.63 o incl   0.1153E-02  # Theta=36.78
   2   8   3      422.36      434.87        7.67 o incl   0.5838E-03  # Theta=37.81
   3   8   3       90.29       83.45        4.25 o incl   0.6059E-02  # Theta=39.57
   4   8   3       11.23       10.54        1.32 o incl   0.6689E-01  # Theta=42.04
   5   8   3       31.54       38.86        2.69 o incl   0.1720E-01  # Theta=45.21
   6   8   3       43.56       46.06        2.66 o incl   0.1361E-01  # Theta=49.11
   7   8   3       -0.69        0.09        0.97 o incl   0.7837E+00  # Theta=53.85
   8   8   3        1.24        2.05        1.00 o incl   0.3235E+00  # Theta=59.68
   9   8   3        9.78       11.77        1.02 o incl   0.6754E-01  # Theta=67.29
  -8   9   3       10.61        5.37        1.83 o incl   0.8266E-01  # Theta=68.45
  -7   9   3       15.86       25.08        1.16 o incl   0.3325E-01  # Theta=61.25
  -6   9   3        1.55        0.54        0.97 o incl   0.5058E+00  # Theta=55.84
  -5   9   3        2.91        3.28        1.27 o incl   0.1858E+00  # Theta=51.56
  -4   9   3        8.50        9.01        1.32 o incl   0.7943E-01  # Theta=48.15
  -3   9   3      212.54      234.22        6.39 o incl   0.1591E-02  # Theta=45.51
  -2   9   3       -0.56        0.09        0.80 o incl   0.1073E+01  # Theta=43.61
  -1   9   3      139.13      167.13        4.34 o incl   0.2775E-02  # Theta=42.42
   0   9   3       87.05      102.06        2.85 o incl   0.5505E-02  # Theta=41.95
   1   9   3       29.91       32.70        2.08 o incl   0.2064E-01  # Theta=42.22
   2   9   3        2.16        1.79        0.75 o incl   0.3535E+00  # Theta=43.21
   3   9   3       66.44       70.59        2.60 o incl   0.8494E-02  # Theta=44.92
   4   9   3      150.32      166.38        4.35 o incl   0.2695E-02  # Theta=47.36
   5   9   3       50.00       55.23        2.26 o incl   0.1157E-01  # Theta=50.55
   6   9   3        4.86        2.02        0.97 o incl   0.2214E+00  # Theta=54.57
   7   9   3        9.81        8.15        1.14 o incl   0.8302E-01  # Theta=59.63
   8   9   3       51.99       51.77        2.08 o incl   0.1214E-01  # Theta=66.22
  -7  10   3        6.76        2.63        1.63 o incl   0.1321E+00  # Theta=69.19
  -6  10   3       18.22       15.81        1.45 o incl   0.4247E-01  # Theta=62.71
  -5  10   3        9.06       14.12        1.26 o incl   0.5847E-01  # Theta=57.96
  -4  10   3        0.31        0.17        0.98 o incl   0.8227E+00  # Theta=54.32
  -3  10   3       10.47        3.24        1.66 o incl   0.1022E+00  # Theta=51.57
  -2  10   3        6.26       11.89        1.03 o incl   0.7412E-01  # Theta=49.62
  -1  10   3       32.41       31.36        1.73 o incl   0.2130E-01  # Theta=48.42
   0  10   3        2.87        2.43        0.92 o incl   0.2567E+00  # Theta=47.95
   1  10   3       87.54       79.35        2.97 o incl   0.6776E-02  # Theta=48.20
   2  10   3        6.81        3.31        1.15 o incl   0.1463E+00  # Theta=49.19
   3  10   3       45.15       50.78        1.96 o incl   0.1303E-01  # Theta=50.92
   4  10   3        0.43        0.04        0.82 o incl   0.1137E+01  # Theta=53.43
   5  10   3       14.10        9.96        1.38 o incl   0.6199E-01  # Theta=56.79
   6  10   3       23.71       23.57        1.67 o incl   0.2934E-01  # Theta=61.18
   7  10   3       74.87       70.71        2.83 o incl   0.7941E-02  # Theta=67.05
  -6  11   3       14.94       12.99        1.05 o incl   0.5441E-01  # Theta=72.17
  -5  11   3        0.85        0.01        0.63 o incl   0.1344E+01  # Theta=66.02
  -4  11   3        4.89        8.63        0.97 o incl   0.1004E+00  # Theta=61.75
  -3  11   3       13.99       14.99        1.40 o incl   0.4853E-01  # Theta=58.68
  -2  11   3        6.54        9.03        1.20 o incl   0.8664E-01  # Theta=56.56
  -1  11   3       59.76       58.50        2.16 o incl   0.1044E-01  # Theta=55.26
   0  11   3        2.87        1.08        0.79 o incl   0.3738E+00  # Theta=54.76
   1  11   3      116.11      127.21        3.84 o incl   0.3921E-02  # Theta=55.03
   2  11   3        1.54        1.19        1.19 o incl   0.3356E+00  # Theta=56.07
   3  11   3       72.38       66.57        3.01 o incl   0.8380E-02  # Theta=57.93
   4  11   3        0.35        0.12        0.83 o incl   0.1097E+01  # Theta=60.69
   5  11   3        1.78        0.74        0.54 o incl   0.6351E+00  # Theta=64.54
   6  11   3       11.07       10.95        1.05 o incl   0.6716E-01  # Theta=69.97
  -4  12   3        0.01        0.15        0.49 o incl   0.2870E+01  # Theta=71.90
  -3  12   3       23.32       17.09        1.27 o incl   0.3745E-01  # Theta=67.80
  -2  12   3        8.07       10.26        0.99 o incl   0.7838E-01  # Theta=65.16
  -1  12   3       12.56       16.28        0.87 o incl   0.5023E-01  # Theta=63.61
   0  12   3       29.26       21.68        1.52 o incl   0.2877E-01  # Theta=63.02
   1  12   3       26.08       24.65        1.55 o incl   0.2777E-01  # Theta=63.32
   2  12   3       16.74       12.82        1.64 o incl   0.4835E-01  # Theta=64.54
   3  12   3        2.78        3.23        1.14 o incl   0.1987E+00  # Theta=66.79
   4  12   3        1.34        1.76        0.82 o incl   0.3907E+00  # Theta=70.35
  -2 -12   4        0.26        0.70        0.53 o incl   0.1058E+01  # Theta=73.62
  -1 -12   4       11.60        8.73        1.24 o incl   0.7396E-01  # Theta=71.76
   0 -12   4       13.41       13.99        1.38 o incl   0.5159E-01  # Theta=71.20
   1 -12   4        1.01        1.56        0.72 o incl   0.4611E+00  # Theta=71.84
   2 -12   4       11.16       10.40        1.04 o incl   0.6950E-01  # Theta=73.81
  -5 -11   4        0.08        0.01        0.47 o incl   0.3905E+01  # Theta=73.35
  -4 -11   4        8.73       10.07        0.89 o incl   0.7932E-01  # Theta=68.14
  -3 -11   4       -0.22        0.35        0.65 o incl   0.1328E+01  # Theta=64.71
  -2 -11   4       -0.49        0.15        0.82 o incl   0.1026E+01  # Theta=62.46
  -1 -11   4        0.89        4.28        0.69 o incl   0.2333E+00  # Theta=61.18
   0 -11   4        7.82       11.14        0.85 o incl   0.7565E-01  # Theta=60.78
   1 -11   4       12.47       10.71        1.26 o incl   0.6389E-01  # Theta=61.23
   2 -11   4        0.86        3.28        0.55 o incl   0.3093E+00  # Theta=62.56
   3 -11   4       -0.45        0.29        0.60 o incl   0.1299E+01  # Theta=64.86
   4 -11   4        0.97        0.04        0.52 o incl   0.1436E+01  # Theta=68.37
   5 -11   4       26.00       21.46        1.61 o incl   0.3028E-01  # Theta=73.70
  -6 -10   4       16.07       16.61        0.98 o incl   0.4524E-01  # Theta=68.41
  -5 -10   4        2.29        1.51        0.83 o incl   0.3596E+00  # Theta=63.10
  -4 -10   4       28.80       28.20        1.78 o incl   0.2394E-01  # Theta=59.26
  -3 -10   4        3.96        7.23        1.02 o incl   0.1179E+00  # Theta=56.46
  -2 -10   4       66.15       68.18        2.81 o incl   0.8640E-02  # Theta=54.54
  -1 -10   4       26.32       33.84        1.76 o incl   0.2169E-01  # Theta=53.41
   0 -10   4        0.15        0.45        0.73 o incl   0.1045E+01  # Theta=53.04
   1 -10   4        2.67        0.09        0.88 o incl   0.5305E+00  # Theta=53.43
   2 -10   4        1.94        1.93        0.83 o incl   0.3314E+00  # Theta=54.59
   3 -10   4       31.20       26.48        1.89 o incl   0.2397E-01  # Theta=56.54
   4 -10   4       20.06       15.15        1.43 o incl   0.4197E-01  # Theta=59.37
   5 -10   4       78.61       79.40        2.11 o incl   0.7314E-02  # Theta=63.26
   6 -10   4       -0.15        0.58        0.62 o incl   0.1104E+01  # Theta=68.63
  -8  -9   4       78.89       87.83        2.95 o incl   0.6513E-02  # Theta=74.68
  -7  -9   4        4.48        6.95        0.77 o incl   0.1245E+00  # Theta=66.07
  -6  -9   4       31.23       32.89        1.70 o incl   0.2117E-01  # Theta=60.23
  -5  -9   4       20.40       24.03        1.49 o incl   0.3087E-01  # Theta=55.80
  -4  -9   4      325.17      314.59        4.87 o incl   0.9765E-03  # Theta=52.38
  -3  -9   4      178.41      178.02        3.99 o incl   0.2362E-02  # Theta=49.79
  -2  -9   4        0.76        0.11        0.92 o incl   0.8057E+00  # Theta=47.97
  -1  -9   4        8.92        5.78        1.21 o incl   0.1011E+00  # Theta=46.89
   0  -9   4       12.63       11.62        1.24 o incl   0.6054E-01  # Theta=46.53
   1  -9   4       65.68       67.99        2.82 o incl   0.8665E-02  # Theta=46.90
   2  -9   4       75.83       81.74        3.00 o incl   0.7016E-02  # Theta=48.00
   3  -9   4        8.54        5.59        1.54 o incl   0.9616E-01  # Theta=49.83
   4  -9   4       81.46       79.29        3.68 o incl   0.6768E-02  # Theta=52.43
   5  -9   4        0.77        0.68        1.12 o incl   0.4837E+00  # Theta=55.87
   6  -9   4       -0.44        0.10        0.92 o incl   0.9083E+00  # Theta=60.32
   7  -9   4       53.36       52.51        2.33 o incl   0.1177E-01  # Theta=66.19
  -9  -8   4        2.16        3.34        0.72 o incl   0.2445E+00  # Theta=75.58
  -8  -8   4        2.13        1.58        1.00 o incl   0.3173E+00  # Theta=65.70
  -7  -8   4       41.25       43.94        2.39 o incl   0.1475E-01  # Theta=59.07
  -6  -8   4       51.57       50.89        2.71 o incl   0.1192E-01  # Theta=53.95
  -5  -8   4      198.98      193.55        5.76 o incl   0.2001E-02  # Theta=49.85
  -4  -8   4       44.95       45.37        2.34 o incl   0.1396E-01  # Theta=46.57
  -3  -8   4       61.68       58.03        2.66 o incl   0.1014E-01  # Theta=44.03
  -2  -8   4       13.01       10.35        1.49 o incl   0.6095E-01  # Theta=42.22
  -1  -8   4      117.79      101.00        3.25 o incl   0.4835E-02  # Theta=41.13
   0  -8   4        2.14        2.99        0.99 o incl   0.2366E+00  # Theta=40.76
   1  -8   4      221.23      208.54        6.46 o incl   0.1745E-02  # Theta=41.12
   2  -8   4      355.26      381.67        8.90 o incl   0.7250E-03  # Theta=42.22
   3  -8   4       41.66       35.13        4.34 o incl   0.1390E-01  # Theta=44.03
   4  -8   4       44.15       42.84        3.42 o incl   0.1338E-01  # Theta=46.56
   5  -8   4       33.37       29.19        2.83 o incl   0.2002E-01  # Theta=49.84
   6  -8   4      117.26      130.47        3.68 o incl   0.3830E-02  # Theta=53.94
   7  -8   4       69.54       74.90        2.77 o incl   0.7844E-02  # Theta=59.06
   8  -8   4        5.78        9.87        0.88 o incl   0.8935E-01  # Theta=65.68
  -9  -7   4       18.30       19.05        2.06 o incl   0.3477E-01  # Theta=67.20
  -8  -7   4       10.78        6.04        1.53 o incl   0.8528E-01  # Theta=59.50
  -7  -7   4       83.09       87.61        3.78 o incl   0.6188E-02  # Theta=53.58
  -6  -7   4        7.43        7.75        1.40 o incl   0.8866E-01  # Theta=48.75
  -5  -7   4       43.37       41.74        2.79 o incl   0.1456E-01  # Theta=44.75
  -4  -7   4      103.95      115.03        3.97 o incl   0.4481E-02  # Theta=41.48
  -3  -7   4      182.01      191.06        5.60 o incl   0.2116E-02  # Theta=38.90
  -2  -7   4      251.34      275.16        7.02 o incl   0.1240E-02  # Theta=37.03
  -1  -7   4       40.37       40.22        2.48 o incl   0.1565E-01  # Theta=35.88
   0  -7   4      139.44      142.31        4.04 o incl   0.3274E-02  # Theta=35.49
   1  -7   4       44.31       57.08        3.18 o incl   0.1109E-01  # Theta=35.87
   2  -7   4      151.53      161.64        6.79 o incl   0.2574E-02  # Theta=37.00
   3  -7   4       63.02       46.85        4.27 o incl   0.1032E-01  # Theta=38.85
   4  -7   4      396.18      410.55       10.41 o incl   0.6205E-03  # Theta=41.42
   5  -7   4      415.15      427.47       10.30 o incl   0.5822E-03  # Theta=44.68
   6  -7   4       60.87       48.75        4.13 o incl   0.1029E-01  # Theta=48.66
   7  -7   4        8.65        1.13        2.31 o incl   0.1023E+00  # Theta=53.47
   8  -7   4        3.40        6.18        0.85 o incl   0.1426E+00  # Theta=59.37
   9  -7   4       10.90       13.68        1.22 o incl   0.5692E-01  # Theta=67.02
 -10  -6   4       17.69       10.04        2.98 o incl   0.4069E-01  # Theta=70.94
  -9  -6   4       34.56       31.43        2.47 o incl   0.1954E-01  # Theta=61.55
  -8  -6   4       76.35       82.10        3.70 o incl   0.6751E-02  # Theta=54.66
  -7  -6   4      112.64      118.45        3.75 o incl   0.4228E-02  # Theta=49.05
  -6  -6   4      107.78       86.94        3.76 o incl   0.5582E-02  # Theta=44.32
  -5  -6   4       21.68       21.12        2.20 o incl   0.3056E-01  # Theta=40.30
  -4  -6   4        3.51        2.20        0.94 o incl   0.2464E+00  # Theta=36.95
  -3  -6   4      121.87      106.14        7.61 o incl   0.3778E-02  # Theta=34.25
  -2  -6   4      106.79       94.52       11.10 o incl   0.3332E-02  # Theta=32.27
  -1  -6   4       75.71       69.45        5.20 o incl   0.7007E-02  # Theta=31.04
   0  -6   4      495.95      486.25       16.03 o incl   0.4306E-03  # Theta=30.61
   1  -6   4      447.52      459.29       13.85 o incl   0.4963E-03  # Theta=31.00
   2  -6   4        1.20        2.37        3.32 o incl   0.7414E-01  # Theta=32.21
   3  -6   4     1616.67     1565.22       32.57 o incl   0.5410E-04  # Theta=34.17
   4  -6   4       32.93       33.39        2.85 o incl   0.1838E-01  # Theta=36.83
   5  -6   4      259.76      303.12        8.25 o incl   0.1078E-02  # Theta=40.16
   6  -6   4        3.53        6.54        1.29 o incl   0.1170E+00  # Theta=44.15
   7  -6   4        6.41        4.94        1.93 o incl   0.9637E-01  # Theta=48.86
   8  -6   4      116.97      116.95        3.94 o incl   0.4198E-02  # Theta=54.43
   9  -6   4        1.07        0.66        1.01 o incl   0.5101E+00  # Theta=61.26
  10  -6   4        1.76        3.65        0.97 o incl   0.2173E+00  # Theta=70.50
 -10  -5   4        0.70        0.15        1.71 o incl   0.3013E+00  # Theta=65.50
  -9  -5   4       12.52       18.26        1.58 o incl   0.4271E-01  # Theta=57.27
  -8  -5   4        8.84       12.34        1.42 o incl   0.6294E-01  # Theta=50.76
  -7  -5   4       42.20       40.67        3.16 o incl   0.1448E-01  # Theta=45.27
  -6  -5   4       53.52       41.81        2.99 o incl   0.1309E-01  # Theta=40.53
  -5  -5   4      489.85      466.62        9.26 o incl   0.4885E-03  # Theta=36.42
  -4  -5   4       53.51       52.26        5.80 o incl   0.8820E-02  # Theta=32.91
  -3  -5   4       65.12       54.25        6.29 o incl   0.7732E-02  # Theta=30.04
  -2  -5   4      359.29      306.20       14.26 o incl   0.8103E-03  # Theta=27.88
  -1  -5   4        3.80        3.55        1.86 o incl   0.1281E+00  # Theta=26.52
   0  -5   4       83.56       89.61        6.11 o incl   0.5332E-02  # Theta=26.04
   1  -5   4      614.41      632.48       16.04 o incl   0.2906E-03  # Theta=26.47
   2  -5   4        8.11        3.34        2.54 o incl   0.7989E-01  # Theta=27.78
   3  -5   4     1267.30     1157.79       38.37 o incl   0.8508E-04  # Theta=29.90
   4  -5   4      151.03      149.32       15.98 o incl   0.1745E-02  # Theta=32.73
   5  -5   4       15.68       19.48        1.95 o incl   0.3669E-01  # Theta=36.20
   6  -5   4        1.74        0.06        1.11 o incl   0.5052E+00  # Theta=40.28
   7  -5   4       44.80       39.29        3.18 o incl   0.1441E-01  # Theta=44.99
   8  -5   4       26.45       29.91        2.64 o incl   0.2154E-01  # Theta=50.43
   9  -5   4        6.16        4.17        1.33 o incl   0.1308E+00  # Theta=56.86
  10  -5   4       11.18        8.57        1.28 o incl   0.7495E-01  # Theta=64.96
 -11  -4   4       10.35        9.89        2.08 o incl   0.5929E-01  # Theta=72.25
 -10  -4   4        2.66        0.39        1.80 o incl   0.2165E+00  # Theta=61.61
  -9  -4   4       42.44       38.22        2.50 o incl   0.1591E-01  # Theta=53.94
  -8  -4   4       28.23       31.82        2.36 o incl   0.2111E-01  # Theta=47.62
  -7  -4   4       15.68        9.72        1.92 o incl   0.5419E-01  # Theta=42.15
  -6  -4   4      527.19      522.18        8.89 o incl   0.4177E-03  # Theta=37.33
  -5  -4   4       68.87       64.18        6.55 o incl   0.6775E-02  # Theta=33.08
  -4  -4   4       24.42       14.03        3.33 o incl   0.2937E-01  # Theta=29.37
  -3  -4   4       20.09       20.65        2.80 o incl   0.2916E-01  # Theta=26.26
  -2  -4   4      838.12      810.40       15.70 o incl   0.1860E-03  # Theta=23.87
  -1  -4   4      141.65      137.36        7.39 o incl   0.2957E-02  # Theta=22.33
   0  -4   4       19.16       22.43        3.34 o incl   0.2555E-01  # Theta=21.77
   1  -4   4       44.25       70.36        4.00 o incl   0.8876E-02  # Theta=22.25
   2  -4   4        3.02        2.36        1.59 o incl   0.1762E+00  # Theta=23.72
   3  -4   4      225.66      156.74        9.83 o incl   0.1972E-02  # Theta=26.06
   4  -4   4       40.67       35.95        5.00 o incl   0.1283E-01  # Theta=29.11
   5  -4   4        9.15        5.04        2.82 o incl   0.6363E-01  # Theta=32.78
   6  -4   4      275.43      263.82        8.54 o incl   0.1197E-02  # Theta=37.00
   7  -4   4      125.64      108.12        4.44 o incl   0.4253E-02  # Theta=41.77
   8  -4   4       30.43       27.11        2.35 o incl   0.2279E-01  # Theta=47.18
   9  -4   4       56.47       52.63        2.40 o incl   0.1144E-01  # Theta=53.43
  10  -4   4        6.32        8.57        1.22 o incl   0.8982E-01  # Theta=60.97
  11  -4   4       61.94       53.35        3.72 o incl   0.9999E-02  # Theta=71.25
 -11  -3   4       85.04       79.30        3.92 o incl   0.6568E-02  # Theta=68.40
 -10  -3   4       72.80       44.83        3.11 o incl   0.1081E-01  # Theta=58.77
  -9  -3   4        1.12        0.65        1.21 o incl   0.4150E+00  # Theta=51.39
  -8  -3   4        6.76        4.28        1.49 o incl   0.1178E+00  # Theta=45.15
  -7  -3   4       91.76      109.72        3.89 o incl   0.4903E-02  # Theta=39.66
  -6  -3   4      200.43      240.81        7.54 o incl   0.1546E-02  # Theta=34.73
  -5  -3   4      297.17      263.35       12.90 o incl   0.1048E-02  # Theta=30.30
  -4  -3   4      200.51      162.99       10.66 o incl   0.1960E-02  # Theta=26.36
  -3  -3   4      205.63      194.45       10.06 o incl   0.1729E-02  # Theta=22.97
  -2  -3   4      298.44      215.14       10.16 o incl   0.1341E-02  # Theta=20.28
  -1  -3   4      121.58      123.33        6.13 o incl   0.3619E-02  # Theta=18.49
   0  -3   4      453.67      371.82       12.89 o incl   0.6192E-03  # Theta=17.82
   1  -3   4      214.42      205.60        7.72 o incl   0.1751E-02  # Theta=18.38
   2  -3   4     2075.63     2128.42       22.95 o incl   0.3260E-04  # Theta=20.07
   3  -3   4       46.01       25.72        3.53 o incl   0.1745E-01  # Theta=22.69
   4  -3   4      324.94      353.02       12.43 o incl   0.7737E-03  # Theta=26.02
   5  -3   4      123.16      139.12       11.14 o incl   0.2539E-02  # Theta=29.91
   6  -3   4       66.80       96.44        4.52 o incl   0.5878E-02  # Theta=34.30
   7  -3   4      223.40      223.60        4.43 o incl   0.1679E-02  # Theta=39.18
   8  -3   4       47.19       41.28        2.51 o incl   0.1457E-01  # Theta=44.62
   9  -3   4        5.20        1.84        1.10 o incl   0.2072E+00  # Theta=50.77
  10  -3   4       33.80       33.36        2.60 o incl   0.1880E-01  # Theta=58.02
  11  -3   4       47.51       42.87        2.80 o incl   0.1374E-01  # Theta=67.34
 -11  -2   4       24.12       27.20        2.59 o incl   0.2394E-01  # Theta=65.89
 -10  -2   4       23.24       16.18        2.03 o incl   0.3579E-01  # Theta=56.78
  -9  -2   4       52.90       56.50        3.47 o incl   0.1042E-01  # Theta=49.55
  -8  -2   4      719.46      747.75       10.26 o incl   0.2291E-03  # Theta=43.34
  -7  -2   4        6.85        2.33        1.50 o incl   0.1476E+00  # Theta=37.80
  -6  -2   4      285.15      270.84       16.96 o incl   0.9211E-03  # Theta=32.76
  -5  -2   4      497.67      533.41       15.34 o incl   0.3936E-03  # Theta=28.15
  -4  -2   4      299.64      274.56        8.85 o incl   0.1105E-02  # Theta=23.97
  -3  -2   4       67.47       48.12        4.11 o incl   0.1009E-01  # Theta=20.28
  -2  -2   4      405.04      468.20        8.89 o incl   0.5385E-03  # Theta=17.24
  -1  -2   4     1136.95     1098.28       17.88 o incl   0.1081E-03  # Theta=15.13
   0  -2   4       46.18       51.58        3.17 o incl   0.1187E-01  # Theta=14.32
   1  -2   4      926.51      832.53       13.01 o incl   0.1726E-03  # Theta=14.97
   2  -2   4      500.38      594.25       10.73 o incl   0.3638E-03  # Theta=16.95
   3  -2   4     2233.10     2376.12       24.19 o incl   0.2705E-04  # Theta=19.90
   4  -2   4      718.01      771.31       19.25 o incl   0.2085E-03  # Theta=23.53
   5  -2   4      307.23      261.03       12.22 o incl   0.1058E-02  # Theta=27.66
   6  -2   4       75.22       74.45        7.55 o incl   0.5566E-02  # Theta=32.23
   7  -2   4       72.53       69.45        3.05 o incl   0.8116E-02  # Theta=37.21
   8  -2   4       27.84       17.08        1.91 o incl   0.3228E-01  # Theta=42.70
   9  -2   4        2.34        1.30        1.08 o incl   0.3285E+00  # Theta=48.82
  10  -2   4       10.81        9.25        1.50 o incl   0.6919E-01  # Theta=55.91
  11  -2   4        4.80        4.53        2.22 o incl   0.9539E-01  # Theta=64.73
 -11  -1   4       43.63       33.88        2.92 o incl   0.1631E-01  # Theta=64.40
 -10  -1   4       -0.77        0.10        1.35 o incl   0.4556E+00  # Theta=55.54
  -9  -1   4        7.58       10.92        1.41 o incl   0.6972E-01  # Theta=48.38
  -8  -1   4        1.82        0.00        1.36 o incl   0.3877E+00  # Theta=42.17
  -7  -1   4      283.26      300.33        6.91 o incl   0.1072E-02  # Theta=36.58
  -6  -1   4      347.50      342.73       15.36 o incl   0.7207E-03  # Theta=31.45
  -5  -1   4      687.99      600.16       16.79 o incl   0.2876E-03  # Theta=26.70
  -4  -1   4      864.88      746.21       13.82 o incl   0.2027E-03  # Theta=22.32
  -3  -1   4     1120.48     1185.22       14.19 o incl   0.1001E-03  # Theta=18.36
  -2  -1   4     4778.08     5184.53       35.84 o incl   0.6044E-05  # Theta=14.98
  -1  -1   4      977.83      963.30       16.88 o incl   0.1383E-03  # Theta=12.53
   0  -1   4      570.11      430.35       15.83 o incl   0.4514E-03  # Theta=11.53
   1  -1   4        3.24        4.98        1.56 o incl   0.1303E+00  # Theta=12.31
   2  -1   4     1616.94     1642.55       17.05 o incl   0.5324E-04  # Theta=14.60
   3  -1   4      115.48      165.45        6.12 o incl   0.2827E-02  # Theta=17.89
   4  -1   4      455.11      414.52       13.47 o incl   0.5510E-03  # Theta=21.79
   5  -1   4      698.44      669.10       18.72 o incl   0.2502E-03  # Theta=26.12
   6  -1   4       29.70       22.01        5.79 o incl   0.1509E-01  # Theta=30.82
   7  -1   4       87.81       85.97        3.16 o incl   0.6255E-02  # Theta=35.90
   8  -1   4       41.24       41.38        1.93 o incl   0.1586E-01  # Theta=41.42
   9  -1   4        2.96        0.48        1.00 o incl   0.3907E+00  # Theta=47.54
  10  -1   4        9.33       10.12        1.38 o incl   0.7071E-01  # Theta=54.54
  11  -1   4       17.60       13.81        2.49 o incl   0.3935E-01  # Theta=63.10
 -11   0   4        7.80        8.91        1.73 o incl   0.7358E-01  # Theta=63.77
 -10   0   4        3.23        4.85        1.50 o incl   0.1332E+00  # Theta=55.00
  -9   0   4        1.60        0.30        0.95 o incl   0.5628E+00  # Theta=47.87
  -8   0   4       86.58       80.72        3.24 o incl   0.6653E-02  # Theta=41.66
  -7   0   4       47.28       42.52        2.67 o incl   0.1394E-01  # Theta=36.04
  -6   0   4      211.49      223.17       10.54 o incl   0.1498E-02  # Theta=30.85
  -5   0   4      441.59      472.63       13.50 o incl   0.4880E-03  # Theta=26.03
  -4   0   4     4294.41     4364.57       37.38 o incl   0.8104E-05  # Theta=21.54
  -3   0   4     1108.86     1101.38       15.29 o incl   0.1110E-03  # Theta=17.43
  -2   0   4      591.32      539.91       10.18 o incl   0.3728E-03  # Theta=13.83
  -1   0   4      679.44      685.30       14.60 o incl   0.2554E-03  # Theta=11.13
   0   0   4    19478.19    20451.29       87.75 o incl   0.3941E-06  # Theta= 9.98
   1   0   4     2812.28     2725.26       32.83 o incl   0.1952E-04  # Theta=10.85
   2   0   4       57.26       50.01        2.64 o incl   0.1158E-01  # Theta=13.37
   3   0   4      700.64      571.75       10.97 o incl   0.3156E-03  # Theta=16.86
   4   0   4       79.67       42.91        4.95 o incl   0.9120E-02  # Theta=20.91
   5   0   4     1153.70     1044.91       21.19 o incl   0.1114E-03  # Theta=25.35
   6   0   4      239.61      212.03       13.07 o incl   0.1361E-02  # Theta=30.12
   7   0   4       75.53       90.14        2.90 o incl   0.6484E-02  # Theta=35.25
   8   0   4      258.61      245.60        5.43 o incl   0.1403E-02  # Theta=40.80
   9   0   4       61.47       51.62        2.84 o incl   0.1090E-01  # Theta=46.91
  10   0   4      125.35      103.69        4.27 o incl   0.4421E-02  # Theta=53.87
  11   0   4        9.15        5.82        2.11 o incl   0.7684E-01  # Theta=62.32
 -11   1   4       93.51       63.93        4.26 o incl   0.7182E-02  # Theta=63.96
 -10   1   4        0.89        1.30        1.52 o incl   0.2714E+00  # Theta=55.16
  -9   1   4       16.14       17.98        1.85 o incl   0.3861E-01  # Theta=48.02
  -8   1   4        2.28        0.40        0.94 o incl   0.4740E+00  # Theta=41.79
  -7   1   4       40.48       39.31        1.88 o incl   0.1648E-01  # Theta=36.17
  -6   1   4      198.76      221.33       12.56 o incl   0.1444E-02  # Theta=30.99
  -5   1   4     1540.22     1415.78       46.58 o incl   0.5881E-04  # Theta=26.18
  -4   1   4      215.03      335.79        7.08 o incl   0.1049E-02  # Theta=21.70
  -3   1   4     3168.86     2774.27       31.37 o incl   0.1771E-04  # Theta=17.60
  -2   1   4     2859.88     3222.85       31.02 o incl   0.1550E-04  # Theta=14.04
  -1   1   4     3956.97     4113.44       33.33 o incl   0.9255E-05  # Theta=11.37
   0   1   4     6106.18     6720.54       52.41 o incl   0.3664E-05  # Theta=10.22
   1   1   4      305.81      228.76       11.45 o incl   0.1204E-02  # Theta=11.05
   2   1   4      111.62      107.39        4.29 o incl   0.4528E-02  # Theta=13.52
   3   1   4     2500.84     2343.82       19.35 o incl   0.2580E-04  # Theta=16.97
   4   1   4      467.23      433.20       11.95 o incl   0.5300E-03  # Theta=20.99
   5   1   4      129.98      151.52        7.18 o incl   0.2847E-02  # Theta=25.41
   6   1   4      859.08      782.30       21.59 o incl   0.1833E-03  # Theta=30.17
   7   1   4      513.30      459.85        8.77 o incl   0.4882E-03  # Theta=35.29
   8   1   4       33.52       30.33        2.08 o incl   0.2095E-01  # Theta=40.82
   9   1   4       47.74       35.11        2.99 o incl   0.1535E-01  # Theta=46.93
  10   1   4       14.20       11.54        1.73 o incl   0.5327E-01  # Theta=53.89
  11   1   4        9.16        9.93        1.83 o incl   0.6460E-01  # Theta=62.33
  12   1   4        7.00        5.48        1.79 o incl   0.9504E-01  # Theta=74.50
 -11   2   4       12.30        7.88        2.10 o incl   0.6200E-01  # Theta=64.99
 -10   2   4       20.60       17.20        2.03 o incl   0.3562E-01  # Theta=56.01
  -9   2   4      283.51      283.86        6.90 o incl   0.1132E-02  # Theta=48.81
  -8   2   4       94.09       96.64        3.08 o incl   0.5528E-02  # Theta=42.58
  -7   2   4       20.13       30.97        1.58 o incl   0.2533E-01  # Theta=36.98
  -6   2   4        6.87       11.79        2.01 o incl   0.6026E-01  # Theta=31.86
  -5   2   4      845.76      719.60       17.64 o incl   0.2093E-03  # Theta=27.13
  -4   2   4      532.13      478.61       13.88 o incl   0.4314E-03  # Theta=22.78
  -3   2   4     1078.69     1083.54       19.20 o incl   0.1123E-03  # Theta=18.87
  -2   2   4        4.03       10.98        1.90 o incl   0.6948E-01  # Theta=15.54
  -1   2   4       40.11       54.81        4.39 o incl   0.1071E-01  # Theta=13.14
   0   2   4     1776.72     1765.11       17.24 o incl   0.4589E-04  # Theta=12.14
   1   2   4      401.68      462.83       13.45 o incl   0.5213E-03  # Theta=12.84
   2   2   4      685.04      647.54       11.66 o incl   0.2767E-03  # Theta=15.02
   3   2   4        9.16        7.15        1.56 o incl   0.8389E-01  # Theta=18.20
   4   2   4     5682.28     5296.23       34.74 o incl   0.5267E-05  # Theta=22.03
   5   2   4       22.19       11.99        3.35 o incl   0.3222E-01  # Theta=26.30
   6   2   4      419.98      372.37       13.74 o incl   0.6343E-03  # Theta=30.96
   7   2   4        5.04        5.65        0.98 o incl   0.1326E+00  # Theta=36.01
   8   2   4        0.96        6.09        1.18 o incl   0.1511E+00  # Theta=41.51
   9   2   4       72.47       61.46        3.42 o incl   0.8686E-02  # Theta=47.61
  10   2   4       12.26        7.24        2.03 o incl   0.6556E-01  # Theta=54.59
  11   2   4        1.88        1.35        1.44 o incl   0.2566E+00  # Theta=63.14
 -11   3   4       -0.84        0.46        1.87 o incl   0.2388E+00  # Theta=66.95
 -10   3   4        1.54        0.17        1.43 o incl   0.3598E+00  # Theta=57.59
  -9   3   4       17.24       18.52        1.77 o incl   0.3761E-01  # Theta=50.27
  -8   3   4       13.02       12.02        1.47 o incl   0.5684E-01  # Theta=44.01
  -7   3   4      109.09      136.30        3.48 o incl   0.3811E-02  # Theta=38.45
  -6   3   4       -0.57        3.15        3.53 o incl   0.6565E-01  # Theta=33.42
  -5   3   4      182.03      168.69       10.03 o incl   0.2043E-02  # Theta=28.83
  -4   3   4       97.45       97.05        6.45 o incl   0.4654E-02  # Theta=24.69
  -3   3   4     3128.42     3040.01       39.60 o incl   0.1572E-04  # Theta=21.05
  -2   3   4       38.12       56.35        3.74 o incl   0.1121E-01  # Theta=18.06
  -1   3   4      880.12      900.07       19.34 o incl   0.1568E-03  # Theta=15.99
   0   3   4     1152.84     1128.62       18.05 o incl   0.1037E-03  # Theta=15.15
   1   3   4     2464.00     2432.39       27.04 o incl   0.2464E-04  # Theta=15.71
   2   3   4     1044.95     1179.97       16.21 o incl   0.1038E-03  # Theta=17.56
   3   3   4      749.81      753.96       12.59 o incl   0.2188E-03  # Theta=20.38
   4   3   4     2530.67     2408.73       28.08 o incl   0.2453E-04  # Theta=23.91
   5   3   4      188.43      168.42        7.85 o incl   0.2162E-02  # Theta=27.96
   6   3   4        6.21        1.11        2.55 o incl   0.1007E+00  # Theta=32.46
   7   3   4       10.64       18.06        1.88 o incl   0.4251E-01  # Theta=37.40
   8   3   4      163.26      186.56        6.36 o incl   0.2222E-02  # Theta=42.84
   9   3   4       30.84       30.40        2.76 o incl   0.2014E-01  # Theta=48.94
  10   3   4        3.36        5.13        1.60 o incl   0.1245E+00  # Theta=56.00
  11   3   4       11.89        6.96        2.07 o incl   0.6714E-01  # Theta=64.79
 -11   4   4        3.23        0.52        1.66 o incl   0.2235E+00  # Theta=70.03
 -10   4   4        8.78        6.40        2.10 o incl   0.7515E-01  # Theta=59.95
  -9   4   4        3.30        2.07        1.33 o incl   0.2108E+00  # Theta=52.41
  -8   4   4       15.69       13.36        1.64 o incl   0.4887E-01  # Theta=46.09
  -7   4   4        0.76        0.41        0.88 o incl   0.7151E+00  # Theta=40.57
  -6   4   4        1.23        0.04        0.79 o incl   0.8664E+00  # Theta=35.64
  -5   4   4      164.51      165.88       11.94 o incl   0.1986E-02  # Theta=31.21
  -4   4   4      567.61      476.26       13.76 o incl   0.4238E-03  # Theta=27.30
  -3   4   4     1253.77     1223.60       23.15 o incl   0.8764E-04  # Theta=23.95
  -2   4   4      128.87       58.57        8.84 o incl   0.4652E-02  # Theta=21.28
  -1   4   4      183.31      174.29       10.21 o incl   0.1972E-02  # Theta=19.50
   0   4   4      864.09      945.95       13.80 o incl   0.1541E-03  # Theta=18.79
   1   4   4      539.76      552.40        9.38 o incl   0.3854E-03  # Theta=19.24
   2   4   4      862.93      947.92       16.02 o incl   0.1514E-03  # Theta=20.81
   3   4   4      170.46      114.50        7.11 o incl   0.3177E-02  # Theta=23.29
   4   4   4      224.82      183.04        8.01 o incl   0.1862E-02  # Theta=26.51
   5   4   4     1173.70     1039.72       17.67 o incl   0.1131E-03  # Theta=30.31
   6   4   4      138.64      133.90        6.93 o incl   0.3125E-02  # Theta=34.62
   7   4   4       63.42       57.26        4.84 o incl   0.8684E-02  # Theta=39.44
   8   4   4        5.68        6.50        1.89 o incl   0.8922E-01  # Theta=44.82
   9   4   4       28.92       23.62        2.79 o incl   0.2414E-01  # Theta=50.94
  10   4   4       47.71       50.14        3.11 o incl   0.1198E-01  # Theta=58.15
  11   4   4      193.83      155.76        6.17 o incl   0.2419E-02  # Theta=67.44
 -11   5   4       -1.40        0.09        1.23 o incl   0.4673E+00  # Theta=74.81
 -10   5   4       -0.44        0.63        1.49 o incl   0.3468E+00  # Theta=63.23
  -9   5   4      121.23      104.51        6.16 o incl   0.4097E-02  # Theta=55.28
  -8   5   4        8.36        9.09        1.31 o incl   0.7873E-01  # Theta=48.84
  -7   5   4      195.96      185.75        5.23 o incl   0.2119E-02  # Theta=43.31
  -6   5   4      120.23      103.12        4.22 o incl   0.4557E-02  # Theta=38.46
  -5   5   4      389.39      397.30       12.21 o incl   0.6306E-03  # Theta=34.20
  -4   5   4       38.66       29.33        4.01 o incl   0.1658E-01  # Theta=30.49
  -3   5   4      165.30      144.26        7.17 o incl   0.2680E-02  # Theta=27.40
  -2   5   4       48.16       51.38        4.78 o incl   0.1021E-01  # Theta=25.01
  -1   5   4     2346.19     2423.16       40.52 o incl   0.2495E-04  # Theta=23.44
   0   5   4     1759.98     1763.55       25.11 o incl   0.4555E-04  # Theta=22.82
   1   5   4      101.69      125.69        6.72 o incl   0.3697E-02  # Theta=23.20
   2   5   4      181.22      142.88        9.79 o incl   0.2322E-02  # Theta=24.55
   3   5   4       81.23      106.76        6.02 o incl   0.4721E-02  # Theta=26.76
   4   5   4       11.14        1.48        2.31 o incl   0.9095E-01  # Theta=29.70
   5   5   4      313.87      309.90       10.79 o incl   0.9252E-03  # Theta=33.26
   6   5   4      194.94      209.31        8.61 o incl   0.1738E-02  # Theta=37.39
   7   5   4       15.16       12.55        2.97 o incl   0.3858E-01  # Theta=42.10
   8   5   4       20.95       20.90        3.20 o incl   0.2658E-01  # Theta=47.45
   9   5   4       69.32       69.67        5.03 o incl   0.7301E-02  # Theta=53.64
  10   5   4        5.74        2.11        1.72 o incl   0.1449E+00  # Theta=61.14
  11   5   4       -1.45        0.02        1.20 o incl   0.4929E+00  # Theta=71.40
 -10   6   4       14.93       11.74        1.78 o incl   0.5139E-01  # Theta=67.73
  -9   6   4       12.91       11.28        1.70 o incl   0.5614E-01  # Theta=59.00
  -8   6   4        5.86        4.24        1.81 o incl   0.1109E+00  # Theta=52.28
  -7   6   4      136.16      117.41        4.01 o incl   0.3899E-02  # Theta=46.68
  -6   6   4       13.79       11.89        1.73 o incl   0.5348E-01  # Theta=41.88
  -5   6   4       10.67        8.23        1.58 o incl   0.7335E-01  # Theta=37.73
  -4   6   4       88.22       96.92        4.94 o incl   0.5241E-02  # Theta=34.21
  -3   6   4       38.62       49.10        3.69 o incl   0.1247E-01  # Theta=31.32
  -2   6   4      885.36      996.37       16.22 o incl   0.1404E-03  # Theta=29.13
  -1   6   4      216.57      231.23        9.60 o incl   0.1471E-02  # Theta=27.72
   0   6   4       39.51       36.58        4.08 o incl   0.1439E-01  # Theta=27.17
   1   6   4      897.24      933.97       17.99 o incl   0.1497E-03  # Theta=27.50
   2   6   4     1317.98     1206.58       28.83 o incl   0.8425E-04  # Theta=28.69
   3   6   4      201.03      205.82       10.35 o incl   0.1637E-02  # Theta=30.69
   4   6   4        4.65        8.87        2.32 o incl   0.6955E-01  # Theta=33.40
   5   6   4      884.39      908.00       12.36 o incl   0.1602E-03  # Theta=36.77
   6   6   4        2.41        0.36        1.83 o incl   0.2180E+00  # Theta=40.75
   7   6   4       50.40       50.31        4.41 o incl   0.1059E-01  # Theta=45.38
   8   6   4       12.79        7.19        2.50 o incl   0.5747E-01  # Theta=50.76
   9   6   4       -0.42        0.03        1.64 o incl   0.3477E+00  # Theta=57.14
  10   6   4       23.70       20.19        2.30 o incl   0.2994E-01  # Theta=65.19
 -10   7   4       -1.29        0.52        1.12 o incl   0.4548E+00  # Theta=74.31
  -9   7   4        0.40        0.93        1.42 o incl   0.3456E+00  # Theta=63.80
  -8   7   4        0.73        0.68        1.36 o incl   0.3707E+00  # Theta=56.54
  -7   7   4        7.98        5.55        1.14 o incl   0.1086E+00  # Theta=50.74
  -6   7   4       83.24       99.90        4.60 o incl   0.5321E-02  # Theta=45.90
  -5   7   4       61.58       64.16        2.99 o incl   0.9146E-02  # Theta=41.81
  -4   7   4        4.34        5.85        1.19 o incl   0.1245E+00  # Theta=38.40
  -3   7   4        6.31        9.39        1.31 o incl   0.8439E-01  # Theta=35.66
  -2   7   4       76.22       68.39        5.83 o incl   0.6723E-02  # Theta=33.62
  -1   7   4      414.61      392.53       11.45 o incl   0.6259E-03  # Theta=32.32
   0   7   4      214.28      215.02       10.10 o incl   0.1557E-02  # Theta=31.81
   1   7   4        4.71        5.34        2.09 o incl   0.9453E-01  # Theta=32.10
   2   7   4       22.32       31.44        3.23 o incl   0.2033E-01  # Theta=33.19
   3   7   4     1563.72     1607.74       17.72 o incl   0.5568E-04  # Theta=35.03
   4   7   4      132.98      147.05        4.56 o incl   0.3178E-02  # Theta=37.58
   5   7   4       57.21       55.22        2.72 o incl   0.1084E-01  # Theta=40.81
   6   7   4        0.01        0.17        1.45 o incl   0.4438E+00  # Theta=44.70
   7   7   4       -0.24        0.32        1.29 o incl   0.5005E+00  # Theta=49.33
   8   7   4       32.75       29.70        3.27 o incl   0.1890E-01  # Theta=54.83
   9   7   4        9.81        7.82        1.28 o incl   0.8266E-01  # Theta=61.61
  10   7   4        1.77        0.70        1.07 o incl   0.4137E+00  # Theta=70.83
  -9   8   4        4.17        2.94        0.99 o incl   0.1979E+00  # Theta=70.34
  -8   8   4        3.53        6.71        1.25 o incl   0.1193E+00  # Theta=61.86
  -7   8   4       11.66       19.23        1.44 o incl   0.4256E-01  # Theta=55.61
  -6   8   4       -1.91        0.05        1.88 o incl   0.2321E+00  # Theta=50.60
  -5   8   4       16.10       15.23        1.42 o incl   0.4566E-01  # Theta=46.47
  -4   8   4       52.95       49.89        2.86 o incl   0.1192E-01  # Theta=43.11
  -3   8   4        0.45        0.93        0.96 o incl   0.5504E+00  # Theta=40.45
  -2   8   4       72.81       98.88        2.95 o incl   0.6010E-02  # Theta=38.50
  -1   8   4       16.98       19.74        1.39 o incl   0.3792E-01  # Theta=37.27
   0   8   4       87.54      110.33        3.62 o incl   0.4963E-02  # Theta=36.78
   1   8   4      357.45      341.72        6.91 o incl   0.8272E-03  # Theta=37.05
   2   8   4       51.29       54.09        2.36 o incl   0.1158E-01  # Theta=38.06
   3   8   4        3.91        0.77        0.92 o incl   0.3248E+00  # Theta=39.81
   4   8   4       12.50       12.22        1.41 o incl   0.5755E-01  # Theta=42.26
   5   8   4       50.44       45.73        3.02 o incl   0.1270E-01  # Theta=45.41
   6   8   4      273.72      291.90        7.40 o incl   0.1113E-02  # Theta=49.31
   7   8   4       13.70       15.51        1.41 o incl   0.4777E-01  # Theta=54.04
   8   8   4        1.96        1.54        0.88 o incl   0.3607E+00  # Theta=59.87
   9   8   4        5.65        7.70        1.11 o incl   0.1017E+00  # Theta=67.50
  -8   9   4       15.14       13.48        2.17 o incl   0.4439E-01  # Theta=68.91
  -7   9   4        3.52        3.47        0.82 o incl   0.2055E+00  # Theta=61.60
  -6   9   4       84.31       65.28        3.56 o incl   0.7769E-02  # Theta=56.15
  -5   9   4       74.96       73.59        3.52 o incl   0.7458E-02  # Theta=51.84
  -4   9   4       16.50       22.10        2.04 o incl   0.3259E-01  # Theta=48.42
  -3   9   4       24.07       25.22        1.60 o incl   0.2783E-01  # Theta=45.76
  -2   9   4        7.20        8.50        1.19 o incl   0.8746E-01  # Theta=43.84
  -1   9   4        7.00        5.31        1.20 o incl   0.1167E+00  # Theta=42.64
   0   9   4       53.43       61.42        2.44 o incl   0.1034E-01  # Theta=42.16
   1   9   4       17.50       16.14        1.59 o incl   0.4175E-01  # Theta=42.41
   2   9   4       65.78       66.96        2.21 o incl   0.9009E-02  # Theta=43.39
   3   9   4       -0.46        0.62        0.91 o incl   0.6562E+00  # Theta=45.09
   4   9   4       42.01       41.13        2.30 o incl   0.1542E-01  # Theta=47.51
   5   9   4       10.20        5.94        1.11 o incl   0.9658E-01  # Theta=50.69
   6   9   4        3.20        3.52        0.90 o incl   0.2025E+00  # Theta=54.71
   7   9   4       39.90       45.29        2.19 o incl   0.1473E-01  # Theta=59.76
   8   9   4       29.08       36.24        1.98 o incl   0.1958E-01  # Theta=66.35
  -7  10   4        1.86        2.23        0.82 o incl   0.3119E+00  # Theta=69.55
  -6  10   4       31.76       26.58        1.99 o incl   0.2350E-01  # Theta=62.99
  -5  10   4        3.54        2.89        0.80 o incl   0.2239E+00  # Theta=58.19
  -4  10   4        4.30        2.57        1.18 o incl   0.1939E+00  # Theta=54.53
  -3  10   4        8.97        8.80        1.24 o incl   0.7984E-01  # Theta=51.77
  -2  10   4       17.47       15.89        1.45 o incl   0.4289E-01  # Theta=49.80
  -1  10   4       46.71       56.51        2.34 o incl   0.1159E-01  # Theta=48.58
   0  10   4        5.49        9.03        1.00 o incl   0.9430E-01  # Theta=48.09
   1  10   4       -0.70        0.92        0.84 o incl   0.5773E+00  # Theta=48.34
   2  10   4       23.31       30.25        1.76 o incl   0.2452E-01  # Theta=49.31
   3  10   4       16.12       22.44        1.49 o incl   0.3445E-01  # Theta=51.03
   4  10   4       43.41       45.48        1.91 o incl   0.1446E-01  # Theta=53.53
   5  10   4        4.04        4.45        1.08 o incl   0.1570E+00  # Theta=56.88
   6  10   4       23.70       19.96        1.64 o incl   0.3253E-01  # Theta=61.26
   7  10   4        1.53        0.15        0.74 o incl   0.7888E+00  # Theta=67.12
  -6  11   4       13.21        9.64        1.01 o incl   0.6843E-01  # Theta=72.46
  -5  11   4        3.03        1.28        0.90 o incl   0.3289E+00  # Theta=66.22
  -4  11   4       22.58       16.81        1.81 o incl   0.3598E-01  # Theta=61.92
  -3  11   4       28.28       27.99        2.21 o incl   0.2329E-01  # Theta=58.82
  -2  11   4        3.12        1.40        0.89 o incl   0.3195E+00  # Theta=56.68
  -1  11   4        0.95        0.03        0.71 o incl   0.1115E+01  # Theta=55.37
   0  11   4        2.83        3.14        0.95 o incl   0.2217E+00  # Theta=54.85
   1  11   4       -0.18        0.00        0.99 o incl   0.9506E+00  # Theta=55.10
   2  11   4       32.64       26.21        2.54 o incl   0.2213E-01  # Theta=56.13
   3  11   4        3.21        0.34        1.13 o incl   0.3533E+00  # Theta=57.98
   4  11   4        7.09        6.92        0.98 o incl   0.1049E+00  # Theta=60.72
   5  11   4       12.77        7.68        1.02 o incl   0.7852E-01  # Theta=64.56
   6  11   4       17.36       22.55        1.47 o incl   0.3399E-01  # Theta=69.98
  -4  12   4        3.28        3.21        0.57 o incl   0.2349E+00  # Theta=72.03
  -3  12   4        8.08        7.83        0.89 o incl   0.9415E-01  # Theta=67.89
  -2  12   4        1.52        1.06        0.68 o incl   0.5218E+00  # Theta=65.23
  -1  12   4       24.03       17.27        1.41 o incl   0.3620E-01  # Theta=63.66
   0  12   4       23.69       20.10        1.43 o incl   0.3331E-01  # Theta=63.05
   1  12   4       10.16        6.31        1.28 o incl   0.9128E-01  # Theta=63.33
   2  12   4       28.28       30.59        2.22 o incl   0.2196E-01  # Theta=64.54
   3  12   4       17.47       17.37        1.78 o incl   0.3873E-01  # Theta=66.77
   4  12   4        1.15        2.76        0.73 o incl   0.3132E+00  # Theta=70.30
  -1 -12   5        0.65        0.03        1.01 o incl   0.7638E+00  # Theta=74.86
   0 -12   5        0.35        0.12        0.72 o incl   0.1335E+01  # Theta=74.18
   1 -12   5        1.46        4.14        0.59 o incl   0.2359E+00  # Theta=74.91
  -4 -11   5       53.01       43.21        1.84 o incl   0.1402E-01  # Theta=70.71
  -3 -11   5        5.18        3.31        0.79 o incl   0.1848E+00  # Theta=66.95
  -2 -11   5       21.85       23.25        1.25 o incl   0.3165E-01  # Theta=64.54
  -1 -11   5       20.86       22.23        1.26 o incl   0.3295E-01  # Theta=63.18
   0 -11   5       12.10       16.28        1.02 o incl   0.5041E-01  # Theta=62.74
   1 -11   5        3.40        1.92        0.89 o incl   0.2715E+00  # Theta=63.19
   2 -11   5       20.32       22.89        1.00 o incl   0.3314E-01  # Theta=64.57
   3 -11   5        3.83        2.35        0.61 o incl   0.2630E+00  # Theta=67.00
   4 -11   5        6.44        5.28        0.85 o incl   0.1318E+00  # Theta=70.78
  -6 -10   5        1.93        1.41        0.48 o incl   0.4745E+00  # Theta=70.95
  -5 -10   5       53.79       42.17        1.98 o incl   0.1398E-01  # Theta=65.20
  -4 -10   5        2.02        5.03        0.75 o incl   0.1847E+00  # Theta=61.15
  -3 -10   5       26.07       30.12        1.97 o incl   0.2320E-01  # Theta=58.24
  -2 -10   5       28.28       18.32        1.89 o incl   0.3114E-01  # Theta=56.25
  -1 -10   5       11.45       10.26        1.23 o incl   0.6749E-01  # Theta=55.08
   0 -10   5       37.79       42.65        1.71 o incl   0.1613E-01  # Theta=54.70
   1 -10   5       56.76       54.26        2.24 o incl   0.1124E-01  # Theta=55.08
   2 -10   5       35.03       40.49        1.98 o incl   0.1696E-01  # Theta=56.24
   3 -10   5        4.05        5.39        0.95 o incl   0.1459E+00  # Theta=58.23
   4 -10   5        7.23        3.69        0.95 o incl   0.1454E+00  # Theta=61.14
   5 -10   5       10.17       12.61        0.83 o incl   0.6461E-01  # Theta=65.19
   6 -10   5        0.33        1.75        0.65 o incl   0.5204E+00  # Theta=70.94
  -7  -9   5       24.02       23.43        1.37 o incl   0.3025E-01  # Theta=68.32
  -6  -9   5       14.98       15.67        1.20 o incl   0.4748E-01  # Theta=62.12
  -5  -9   5       -0.08        0.21        0.79 o incl   0.1201E+01  # Theta=57.53
  -4  -9   5       10.47       14.35        1.05 o incl   0.5762E-01  # Theta=54.01
  -3  -9   5       62.50       66.16        2.39 o incl   0.9222E-02  # Theta=51.38
  -2  -9   5       25.04       32.06        1.98 o incl   0.2251E-01  # Theta=49.53
  -1  -9   5       34.44       35.74        2.04 o incl   0.1871E-01  # Theta=48.42
   0  -9   5       81.91       92.97        2.69 o incl   0.6194E-02  # Theta=48.05
   1  -9   5        1.99        0.40        0.87 o incl   0.5418E+00  # Theta=48.41
   2  -9   5      123.09      135.85        4.07 o incl   0.3593E-02  # Theta=49.50
   3  -9   5        1.11        2.66        0.71 o incl   0.3273E+00  # Theta=51.33
   4  -9   5       64.13       56.19        3.39 o incl   0.9786E-02  # Theta=53.95
   5  -9   5       58.81       60.62        3.01 o incl   0.9753E-02  # Theta=57.44
   6  -9   5        5.75        8.23        1.13 o incl   0.9692E-01  # Theta=62.01
   7  -9   5       -1.16        1.11        0.79 o incl   0.5162E+00  # Theta=68.17
  -8  -8   5       36.48       39.40        2.02 o incl   0.1706E-01  # Theta=67.85
  -7  -8   5        0.75        0.33        0.80 o incl   0.8291E+00  # Theta=60.86
  -6  -8   5        1.59        2.41        1.01 o incl   0.2829E+00  # Theta=55.58
  -5  -8   5        8.11       10.45        1.12 o incl   0.7625E-01  # Theta=51.40
  -4  -8   5      314.21      275.56        5.52 o incl   0.1128E-02  # Theta=48.08
  -3  -8   5        0.26        0.10        0.98 o incl   0.8708E+00  # Theta=45.53
  -2  -8   5      205.78      207.66        4.79 o incl   0.1888E-02  # Theta=43.70
  -1  -8   5        7.25       11.17        0.90 o incl   0.7707E-01  # Theta=42.60
   0  -8   5      318.49      337.21        6.37 o incl   0.9025E-03  # Theta=42.22
   1  -8   5      257.99      241.25        7.97 o incl   0.1371E-02  # Theta=42.57
   2  -8   5        3.67        4.69        1.37 o incl   0.1410E+00  # Theta=43.65
   3  -8   5      289.81      314.95       12.41 o incl   0.9113E-03  # Theta=45.44
   4  -8   5        4.08        2.71        1.70 o incl   0.1476E+00  # Theta=47.97
   5  -8   5        1.06        0.27        1.12 o incl   0.5237E+00  # Theta=51.26
   6  -8   5        6.19        5.69        1.06 o incl   0.1193E+00  # Theta=55.40
   7  -8   5       14.88       17.56        1.56 o incl   0.4208E-01  # Theta=60.63
   8  -8   5       11.36       10.44        0.83 o incl   0.7070E-01  # Theta=67.53
  -9  -7   5       -0.29        1.24        0.99 o incl   0.4886E+00  # Theta=69.41
  -8  -7   5        1.96        2.19        0.97 o incl   0.2927E+00  # Theta=61.24
  -7  -7   5       21.18       25.15        1.65 o incl   0.2913E-01  # Theta=55.15
  -6  -7   5      147.54      141.68        4.86 o incl   0.3113E-02  # Theta=50.24
  -5  -7   5        9.18        7.24        1.27 o incl   0.8767E-01  # Theta=46.21
  -4  -7   5        0.82        1.20        1.19 o incl   0.3775E+00  # Theta=42.93
  -3  -7   5       13.16        7.31        1.82 o incl   0.6704E-01  # Theta=40.36
  -2  -7   5      377.47      343.18        8.54 o incl   0.7870E-03  # Theta=38.49
  -1  -7   5      539.13      500.85        8.59 o incl   0.4314E-03  # Theta=37.35
   0  -7   5       73.69       84.48        3.08 o incl   0.6828E-02  # Theta=36.95
   1  -7   5      793.41      834.53       15.69 o incl   0.1856E-03  # Theta=37.31
   2  -7   5       43.09       45.34        4.57 o incl   0.1163E-01  # Theta=38.41
   3  -7   5      707.89      691.32       15.11 o incl   0.2459E-03  # Theta=40.23
   4  -7   5      210.88      206.16        7.50 o incl   0.1758E-02  # Theta=42.76
   5  -7   5      103.24      102.84        5.30 o incl   0.4637E-02  # Theta=46.00
   6  -7   5       24.12       25.66        2.65 o incl   0.2459E-01  # Theta=49.99
   7  -7   5      119.88      117.48        4.57 o incl   0.4030E-02  # Theta=54.84
   8  -7   5       10.43       14.81        1.00 o incl   0.5544E-01  # Theta=60.85
   9  -7   5       14.39       16.91        1.61 o incl   0.4297E-01  # Theta=68.85
 -10  -6   5        4.95        0.83        1.52 o incl   0.2019E+00  # Theta=73.46
  -9  -6   5        0.23        0.58        1.02 o incl   0.6235E+00  # Theta=63.32
  -8  -6   5       -0.52        0.33        1.02 o incl   0.6653E+00  # Theta=56.20
  -7  -6   5        0.90        0.14        1.00 o incl   0.6833E+00  # Theta=50.50
  -6  -6   5       81.83       83.43        3.35 o incl   0.6649E-02  # Theta=45.73
  -5  -6   5       33.05       33.31        2.40 o incl   0.1928E-01  # Theta=41.71
  -4  -6   5        2.27        3.30        1.04 o incl   0.2177E+00  # Theta=38.38
  -3  -6   5       90.79       76.73        3.70 o incl   0.6601E-02  # Theta=35.72
  -2  -6   5       71.60       63.30        9.24 o incl   0.5242E-02  # Theta=33.75
  -1  -6   5       46.03       47.84        5.01 o incl   0.1056E-01  # Theta=32.54
   0  -6   5      115.02      113.53        9.21 o incl   0.3336E-02  # Theta=32.11
   1  -6   5      317.88      325.31       13.10 o incl   0.8344E-03  # Theta=32.48
   2  -6   5       11.72       14.04        3.60 o incl   0.3360E-01  # Theta=33.64
   3  -6   5       44.05       44.71        4.06 o incl   0.1232E-01  # Theta=35.54
   4  -6   5      531.63      568.33       13.47 o incl   0.3618E-03  # Theta=38.16
   5  -6   5        9.60        8.23        1.89 o incl   0.6909E-01  # Theta=41.44
   6  -6   5       32.34       33.81        3.05 o incl   0.1799E-01  # Theta=45.40
   7  -6   5       32.36       31.53        3.31 o incl   0.1820E-01  # Theta=50.11
   8  -6   5       33.58       41.12        2.23 o incl   0.1675E-01  # Theta=55.73
   9  -6   5       66.73       70.17        2.49 o incl   0.8539E-02  # Theta=62.72
  10  -6   5        2.35        0.45        1.46 o incl   0.2910E+00  # Theta=72.49
 -10  -5   5        8.42        5.82        1.72 o incl   0.8931E-01  # Theta=67.41
  -9  -5   5        5.39       10.54        1.20 o incl   0.8111E-01  # Theta=58.82
  -8  -5   5       10.89       12.74        1.45 o incl   0.5743E-01  # Theta=52.17
  -7  -5   5      211.54      203.51        6.71 o incl   0.1814E-02  # Theta=46.64
  -6  -5   5        1.53        0.18        1.21 o incl   0.4520E+00  # Theta=41.89
  -5  -5   5       23.90       20.99        1.85 o incl   0.3098E-01  # Theta=37.81
  -4  -5   5      105.93      101.14        5.04 o incl   0.4723E-02  # Theta=34.35
  -3  -5   5       19.93       12.00        3.62 o incl   0.3150E-01  # Theta=31.53
  -2  -5   5      114.20      111.16        7.34 o incl   0.3765E-02  # Theta=29.43
  -1  -5   5       63.96       72.44        5.21 o incl   0.7167E-02  # Theta=28.10
   0  -5   5        0.76        1.01        2.54 o incl   0.1320E+00  # Theta=27.62
   1  -5   5      158.10      179.94       11.36 o incl   0.1935E-02  # Theta=28.02
   2  -5   5       15.13       15.85        3.47 o incl   0.3113E-01  # Theta=29.27
   3  -5   5       65.58      107.64       11.01 o incl   0.3482E-02  # Theta=31.31
   4  -5   5       10.04       12.16        2.87 o incl   0.4438E-01  # Theta=34.06
   5  -5   5       80.92       86.33        5.10 o incl   0.5852E-02  # Theta=37.46
   6  -5   5      599.83      666.25       11.34 o incl   0.2876E-03  # Theta=41.49
   7  -5   5      292.01      271.82        7.59 o incl   0.1151E-02  # Theta=46.17
   8  -5   5        2.92        0.81        1.39 o incl   0.2652E+00  # Theta=51.62
   9  -5   5      123.74      104.49        3.89 o incl   0.4489E-02  # Theta=58.13
  10  -5   5       35.82       36.17        1.72 o incl   0.1868E-01  # Theta=66.48
 -11  -4   5        1.44        2.12        1.27 o incl   0.2577E+00  # Theta=74.74
 -10  -4   5       21.31       23.99        2.08 o incl   0.2882E-01  # Theta=63.25
  -9  -4   5       85.43       87.52        3.41 o incl   0.6217E-02  # Theta=55.35
  -8  -4   5      139.44      140.29        4.81 o incl   0.3224E-02  # Theta=48.94
  -7  -4   5        9.16        4.73        1.14 o incl   0.1143E+00  # Theta=43.46
  -6  -4   5       37.70       30.97        2.59 o incl   0.1900E-01  # Theta=38.66
  -5  -4   5      884.17      843.25       15.56 o incl   0.1724E-03  # Theta=34.46
  -4  -4   5       57.57       52.87        5.22 o incl   0.9020E-02  # Theta=30.82
  -3  -4   5      186.25      167.92        8.36 o incl   0.2166E-02  # Theta=27.81
  -2  -4   5        5.00        3.89        1.85 o incl   0.1165E+00  # Theta=25.50
  -1  -4   5        2.14       12.42        2.12 o incl   0.6526E-01  # Theta=24.02
   0  -4   5       75.42       96.46        6.65 o incl   0.5054E-02  # Theta=23.48
   1  -4   5      573.09      442.53       14.87 o incl   0.4442E-03  # Theta=23.91
   2  -4   5        8.78        3.58        1.91 o incl   0.9849E-01  # Theta=25.29
   3  -4   5       88.19      116.32        6.28 o incl   0.4215E-02  # Theta=27.52
   4  -4   5      565.13      539.60       16.52 o incl   0.3599E-03  # Theta=30.46
   5  -4   5      532.60      555.32       21.15 o incl   0.3372E-03  # Theta=34.02
   6  -4   5       16.52       15.79        2.15 o incl   0.3984E-01  # Theta=38.17
   7  -4   5       41.87       40.63        4.15 o incl   0.1308E-01  # Theta=42.89
   8  -4   5       24.22       17.76        2.08 o incl   0.3304E-01  # Theta=48.29
   9  -4   5       43.18       43.55        2.33 o incl   0.1452E-01  # Theta=54.57
  10  -4   5       47.53       49.13        2.25 o incl   0.1298E-01  # Theta=62.26
  11  -4   5        3.29        0.09        1.45 o incl   0.2887E+00  # Theta=73.08
 -11  -3   5       56.20       49.92        4.81 o incl   0.9851E-02  # Theta=70.37
 -10  -3   5       18.40       14.55        1.70 o incl   0.4343E-01  # Theta=60.24
  -9  -3   5       20.06       19.35        1.90 o incl   0.3437E-01  # Theta=52.70
  -8  -3   5       -0.30        0.97        1.13 o incl   0.4632E+00  # Theta=46.41
  -7  -3   5      123.12      104.56        4.64 o incl   0.4369E-02  # Theta=40.92
  -6  -3   5      853.98      832.89       13.45 o incl   0.1800E-03  # Theta=36.04
  -5  -3   5      536.93      504.75       19.98 o incl   0.3783E-03  # Theta=31.68
  -4  -3   5        7.59        0.20        2.32 o incl   0.1165E+00  # Theta=27.84
  -3  -3   5       11.65        1.83        2.90 o incl   0.6835E-01  # Theta=24.58
  -2  -3   5       91.70      120.79        6.09 o incl   0.4064E-02  # Theta=22.03
  -1  -3   5       77.16       56.83        5.38 o incl   0.7803E-02  # Theta=20.35
   0  -3   5       66.73       74.40        5.72 o incl   0.6660E-02  # Theta=19.71
   1  -3   5      106.62       72.88        6.28 o incl   0.5517E-02  # Theta=20.20
   2  -3   5     3691.88     3738.30       34.98 o incl   0.1092E-04  # Theta=21.76
   3  -3   5        2.61        4.15        2.16 o incl   0.1099E+00  # Theta=24.21
   4  -3   5       10.08       14.12        2.64 o incl   0.4296E-01  # Theta=27.38
   5  -3   5      574.42      645.96       20.74 o incl   0.2797E-03  # Theta=31.15
   6  -3   5        2.21        0.36        1.20 o incl   0.3862E+00  # Theta=35.44
   7  -3   5       15.10       13.59        1.93 o incl   0.4604E-01  # Theta=40.26
   8  -3   5        6.93        7.93        1.24 o incl   0.9230E-01  # Theta=45.66
   9  -3   5        2.73        1.72        1.06 o incl   0.2783E+00  # Theta=51.83
  10  -3   5        4.75        2.79        1.26 o incl   0.1742E+00  # Theta=59.16
  11  -3   5        1.67        0.88        0.96 o incl   0.4353E+00  # Theta=68.79
 -11  -2   5       59.67       62.09        2.71 o incl   0.9692E-02  # Theta=67.60
 -10  -2   5       41.52       43.06        2.16 o incl   0.1508E-01  # Theta=58.13
  -9  -2   5       22.66       21.94        2.42 o incl   0.2855E-01  # Theta=50.78
  -8  -2   5      134.33       90.38        4.45 o incl   0.4706E-02  # Theta=44.54
  -7  -2   5       30.07       20.10        2.40 o incl   0.2726E-01  # Theta=39.01
  -6  -2   5       84.40       93.71        9.49 o incl   0.4034E-02  # Theta=34.03
  -5  -2   5        7.73       11.41        2.76 o incl   0.4913E-01  # Theta=29.52
  -4  -2   5       35.72       29.19        3.76 o incl   0.1729E-01  # Theta=25.47
  -3  -2   5       58.75       62.90        4.69 o incl   0.8449E-02  # Theta=21.96
  -2  -2   5      762.16      815.46       13.12 o incl   0.1968E-03  # Theta=19.12
  -1  -2   5     1244.00     1248.91       17.86 o incl   0.8772E-04  # Theta=17.20
   0  -2   5       20.47       19.12        2.30 o incl   0.3223E-01  # Theta=16.45
   1  -2   5     1534.48     1422.83       20.11 o incl   0.6520E-04  # Theta=17.01
   2  -2   5      318.88      415.83       11.20 o incl   0.6679E-03  # Theta=18.77
   3  -2   5     2522.75     2384.72       30.85 o incl   0.2474E-04  # Theta=21.49
   4  -2   5        9.39        2.81        3.01 o incl   0.6590E-01  # Theta=24.92
   5  -2   5      121.80      116.37        9.27 o incl   0.3185E-02  # Theta=28.89
   6  -2   5       74.20       85.22        9.31 o incl   0.4456E-02  # Theta=33.33
   7  -2   5       23.86       34.46        1.87 o incl   0.2165E-01  # Theta=38.24
   8  -2   5       61.01       55.09        2.37 o incl   0.1073E-01  # Theta=43.68
   9  -2   5        1.99        2.16        1.05 o incl   0.2812E+00  # Theta=49.80
  10  -2   5        0.59        0.94        1.22 o incl   0.4012E+00  # Theta=56.95
  11  -2   5        5.86        1.62        2.19 o incl   0.1186E+00  # Theta=65.97
 -11  -1   5       14.77        8.50        1.75 o incl   0.6159E-01  # Theta=65.94
 -10  -1   5       16.33       16.81        1.77 o incl   0.4069E-01  # Theta=56.79
  -9  -1   5       21.34       25.69        1.98 o incl   0.2774E-01  # Theta=49.54
  -8  -1   5       40.00       45.24        2.50 o incl   0.1425E-01  # Theta=43.31
  -7  -1   5       30.35       31.88        2.22 o incl   0.2079E-01  # Theta=37.75
  -6  -1   5        4.28        0.03        3.04 o incl   0.9106E-01  # Theta=32.68
  -5  -1   5      635.06      579.17       15.69 o incl   0.3164E-03  # Theta=28.04
  -4  -1   5      394.46      455.02       11.98 o incl   0.5425E-03  # Theta=23.82
  -3  -1   5     4820.50     4682.72       36.81 o incl   0.6881E-05  # Theta=20.08
  -2  -1   5     1149.07     1246.53       18.66 o incl   0.9137E-04  # Theta=16.98
  -1  -1   5        2.68        0.24        1.41 o incl   0.3073E+00  # Theta=14.80
   0  -1   5     2316.22     2525.41       39.41 o incl   0.2394E-04  # Theta=13.92
   1  -1   5     2101.63     2298.51       24.67 o incl   0.2922E-04  # Theta=14.56
   2  -1   5      837.13      873.71       13.04 o incl   0.1728E-03  # Theta=16.54
   3  -1   5      164.71      168.06        5.88 o incl   0.2472E-02  # Theta=19.52
   4  -1   5        8.51        5.17        2.84 o incl   0.6431E-01  # Theta=23.17
   5  -1   5      153.56       95.42       11.40 o incl   0.2870E-02  # Theta=27.32
   6  -1   5      419.71      444.83       20.59 o incl   0.4712E-03  # Theta=31.88
   7  -1   5      168.98      162.12        4.40 o incl   0.2630E-02  # Theta=36.87
   8  -1   5        6.81        8.18        1.06 o incl   0.9434E-01  # Theta=42.35
   9  -1   5       12.89       13.35        1.43 o incl   0.5380E-01  # Theta=48.45
  10  -1   5       39.31       36.02        2.57 o incl   0.1690E-01  # Theta=55.49
  11  -1   5       18.93       18.01        2.42 o incl   0.3377E-01  # Theta=64.21
 -11   0   5        5.86        1.94        1.44 o incl   0.1675E+00  # Theta=65.20
 -10   0   5       -0.82        0.45        1.21 o incl   0.4613E+00  # Theta=56.18
  -9   0   5      109.86       95.49        3.77 o incl   0.5118E-02  # Theta=48.97
  -8   0   5       14.86       13.48        1.78 o incl   0.4791E-01  # Theta=42.74
  -7   0   5      141.78      157.69        4.71 o incl   0.2884E-02  # Theta=37.14
  -6   0   5      843.65      914.99       24.15 o incl   0.1518E-03  # Theta=32.03
  -5   0   5      765.02      667.61       18.38 o incl   0.2400E-03  # Theta=27.32
  -4   0   5      200.98      214.97        8.34 o incl   0.1679E-02  # Theta=23.00
  -3   0   5     2878.71     2978.87       27.83 o incl   0.1724E-04  # Theta=19.12
  -2   0   5      505.54      550.16       11.50 o incl   0.3935E-03  # Theta=15.84
  -1   0   5      489.73      518.45       13.48 o incl   0.4196E-03  # Theta=13.49
   0   0   5       42.64       60.84        3.52 o incl   0.1031E-01  # Theta=12.51
   1   0   5        8.04       10.49        2.21 o incl   0.5983E-01  # Theta=13.19
   2   0   5     1455.06     1531.57       19.08 o incl   0.6164E-04  # Theta=15.33
   3   0   5     1344.19     1417.85       17.34 o incl   0.7118E-04  # Theta=18.46
   4   0   5      898.71      740.73       18.38 o incl   0.1934E-03  # Theta=22.25
   5   0   5       46.75       26.01        4.80 o incl   0.1448E-01  # Theta=26.50
   6   0   5      154.66      153.46       10.70 o incl   0.2253E-02  # Theta=31.14
   7   0   5        4.21        1.16        0.96 o incl   0.2812E+00  # Theta=36.17
   8   0   5       41.66       47.80        2.27 o incl   0.1377E-01  # Theta=41.66
   9   0   5       28.11       21.56        2.09 o incl   0.2773E-01  # Theta=47.76
  10   0   5       67.31       66.26        3.11 o incl   0.8589E-02  # Theta=54.76
  11   0   5       41.69       37.52        3.23 o incl   0.1521E-01  # Theta=63.33
 -11   1   5        2.10        2.76        1.64 o incl   0.1773E+00  # Theta=65.32
 -10   1   5        1.69        1.37        1.60 o incl   0.2316E+00  # Theta=56.28
  -9   1   5        1.50        0.58        1.25 o incl   0.3836E+00  # Theta=49.05
  -8   1   5       14.67       15.22        1.63 o incl   0.4617E-01  # Theta=42.81
  -7   1   5        1.66        0.11        0.88 o incl   0.6632E+00  # Theta=37.21
  -6   1   5       63.35       49.61        6.59 o incl   0.7956E-02  # Theta=32.10
  -5   1   5      381.03      401.69       16.34 o incl   0.5861E-03  # Theta=27.39
  -4   1   5      425.49      650.61        9.61 o incl   0.3493E-03  # Theta=23.07
  -3   1   5      215.29      179.19        7.54 o incl   0.1960E-02  # Theta=19.19
  -2   1   5      312.06      396.80       10.76 o incl   0.7132E-03  # Theta=15.91
  -1   1   5       10.89       18.80        1.98 o incl   0.4014E-01  # Theta=13.55
   0   1   5     7184.12     7751.97       64.14 o incl   0.2718E-05  # Theta=12.56
   1   1   5      298.53      397.74       10.33 o incl   0.7273E-03  # Theta=13.23
   2   1   5       43.99       48.15        2.83 o incl   0.1312E-01  # Theta=15.34
   3   1   5      651.39      583.88       13.27 o incl   0.3166E-03  # Theta=18.47
   4   1   5     2536.30     2409.45       29.88 o incl   0.2443E-04  # Theta=22.24
   5   1   5        9.99        1.41        2.54 o incl   0.8516E-01  # Theta=26.48
   6   1   5       -2.20        1.66        2.40 o incl   0.1260E+00  # Theta=31.12
   7   1   5       33.42       41.50        2.26 o incl   0.1654E-01  # Theta=36.14
   8   1   5      162.67      180.86        5.89 o incl   0.2322E-02  # Theta=41.63
   9   1   5       82.97       79.19        3.80 o incl   0.6665E-02  # Theta=47.72
  10   1   5       30.34       37.55        2.15 o incl   0.1848E-01  # Theta=54.71
  11   1   5        2.36        0.88        1.74 o incl   0.2131E+00  # Theta=63.26
 -11   2   5        7.17        4.51        1.45 o incl   0.1147E+00  # Theta=66.32
 -10   2   5        1.70        0.76        1.23 o incl   0.3564E+00  # Theta=57.08
  -9   2   5       17.66       18.57        1.70 o incl   0.3791E-01  # Theta=49.79
  -8   2   5        2.22        0.42        0.93 o incl   0.4868E+00  # Theta=43.53
  -7   2   5      118.09      122.21        3.66 o incl   0.4045E-02  # Theta=37.96
  -6   2   5       21.11        8.48        4.10 o incl   0.3045E-01  # Theta=32.88
  -5   2   5       21.86       23.55        4.35 o incl   0.2022E-01  # Theta=28.24
  -4   2   5       18.50        3.88        2.55 o incl   0.5720E-01  # Theta=24.02
  -3   2   5      247.32      242.32        7.80 o incl   0.1401E-02  # Theta=20.27
  -2   2   5      849.68      793.20       12.72 o incl   0.1929E-03  # Theta=17.16
  -1   2   5      344.38      337.68       10.11 o incl   0.8202E-03  # Theta=14.97
   0   2   5      179.08      197.56        5.53 o incl   0.2074E-02  # Theta=14.06
   1   2   5        1.05        7.07        1.34 o incl   0.1313E+00  # Theta=14.65
   2   2   5      704.90      713.67       12.15 o incl   0.2432E-03  # Theta=16.59
   3   2   5      216.04      303.60        6.02 o incl   0.1203E-02  # Theta=19.52
   4   2   5        5.58        5.63        2.04 o incl   0.9148E-01  # Theta=23.15
   5   2   5     2447.13     2237.37       34.66 o incl   0.2709E-04  # Theta=27.27
   6   2   5      476.25      441.01       16.89 o incl   0.4816E-03  # Theta=31.82
   7   2   5      480.69      459.08        9.72 o incl   0.5039E-03  # Theta=36.80
   8   2   5       17.94       22.01        1.69 o incl   0.3358E-01  # Theta=42.25
   9   2   5       72.47       62.71        3.75 o incl   0.8381E-02  # Theta=48.34
  10   2   5       25.40       22.15        2.58 o incl   0.2658E-01  # Theta=55.35
  11   2   5      237.48      202.74        7.50 o incl   0.1678E-02  # Theta=64.01
 -11   3   5       -0.25        0.14        1.70 o incl   0.3247E+00  # Theta=68.27
 -10   3   5        4.66        4.35        1.30 o incl   0.1423E+00  # Theta=58.61
  -9   3   5      130.31      130.37        4.45 o incl   0.3576E-02  # Theta=51.19
  -8   3   5        8.72        4.30        1.30 o incl   0.1129E+00  # Theta=44.91
  -7   3   5       43.23       57.73        2.52 o incl   0.1166E-01  # Theta=39.35
  -6   3   5      232.97      253.27        7.58 o incl   0.1377E-02  # Theta=34.36
  -5   3   5      514.18      523.63       17.43 o incl   0.3838E-03  # Theta=29.83
  -4   3   5      505.73      427.26       16.71 o incl   0.4817E-03  # Theta=25.78
  -3   3   5      145.08      197.20        7.88 o incl   0.2092E-02  # Theta=22.25
  -2   3   5       37.33       38.31        4.06 o incl   0.1429E-01  # Theta=19.40
  -1   3   5     2507.56     2826.59       29.21 o incl   0.1997E-04  # Theta=17.44
   0   3   5       58.00       72.59        3.50 o incl   0.8308E-02  # Theta=16.64
   1   3   5       37.81       32.39        2.78 o incl   0.1804E-01  # Theta=17.14
   2   3   5      790.51      810.13       16.51 o incl   0.1926E-03  # Theta=18.84
   3   3   5      697.11      725.88       13.70 o incl   0.2362E-03  # Theta=21.50
   4   3   5     2309.07     2215.79       24.05 o incl   0.2901E-04  # Theta=24.88
   5   3   5      427.60      407.01       12.80 o incl   0.5842E-03  # Theta=28.82
   6   3   5        3.94        0.26        2.35 o incl   0.1365E+00  # Theta=33.24
   7   3   5       10.57        9.66        1.48 o incl   0.6854E-01  # Theta=38.12
   8   3   5       42.50       55.94        3.23 o incl   0.1144E-01  # Theta=43.52
   9   3   5      108.92       92.80        5.28 o incl   0.4918E-02  # Theta=49.61
  10   3   5       41.90       32.21        2.34 o incl   0.1809E-01  # Theta=56.70
  11   3   5        7.35        4.25        1.73 o incl   0.1066E+00  # Theta=65.63
 -11   4   5        9.09       10.63        2.03 o incl   0.5957E-01  # Theta=71.43
 -10   4   5        1.74        0.24        1.40 o incl   0.3514E+00  # Theta=60.95
  -9   4   5       10.53       13.31        1.71 o incl   0.5459E-01  # Theta=53.29
  -8   4   5        6.09        7.36        1.47 o incl   0.9425E-01  # Theta=46.93
  -7   4   5      145.12      138.09        4.45 o incl   0.3241E-02  # Theta=41.40
  -6   4   5       11.69        3.25        1.32 o incl   0.1124E+00  # Theta=36.48
  -5   4   5       18.82       17.87        4.36 o incl   0.2356E-01  # Theta=32.10
  -4   4   5      549.57      533.14       24.00 o incl   0.3346E-03  # Theta=28.24
  -3   4   5      362.25      437.22       15.56 o incl   0.5595E-03  # Theta=24.96
  -2   4   5      193.42      247.52       11.20 o incl   0.1378E-02  # Theta=22.37
  -1   4   5      131.93      113.89        7.08 o incl   0.3528E-02  # Theta=20.65
   0   4   5       69.64       87.61        4.02 o incl   0.6496E-02  # Theta=19.95
   1   4   5      483.39      532.47       11.32 o incl   0.4182E-03  # Theta=20.36
   2   4   5      314.24      318.72        9.81 o incl   0.9154E-03  # Theta=21.84
   3   4   5      185.99      172.57        7.12 o incl   0.2203E-02  # Theta=24.22
   4   4   5       93.75      112.85        5.18 o incl   0.4501E-02  # Theta=27.34
   5   4   5      104.85       75.16        6.05 o incl   0.5512E-02  # Theta=31.06
   6   4   5      144.95      145.74        6.70 o incl   0.2855E-02  # Theta=35.31
   7   4   5       58.31       60.08        4.65 o incl   0.8779E-02  # Theta=40.08
   8   4   5       30.96       37.98        4.45 o incl   0.1427E-01  # Theta=45.44
   9   4   5       -2.23        0.34        2.01 o incl   0.1914E+00  # Theta=51.56
  10   4   5        6.67        8.37        1.48 o incl   0.8524E-01  # Theta=58.81
  11   4   5       18.12       17.47        2.06 o incl   0.3669E-01  # Theta=68.26
 -10   5   5        1.30        0.86        1.36 o incl   0.3308E+00  # Theta=64.24
  -9   5   5        1.64        0.24        1.39 o incl   0.3595E+00  # Theta=56.13
  -8   5   5        2.80        0.84        1.39 o incl   0.2666E+00  # Theta=49.62
  -7   5   5       25.59       22.73        1.88 o incl   0.2845E-01  # Theta=44.07
  -6   5   5      166.47      146.30        4.82 o incl   0.2866E-02  # Theta=39.22
  -5   5   5      186.54      226.30        6.21 o incl   0.1737E-02  # Theta=34.98
  -4   5   5       22.27       12.48        4.32 o incl   0.2558E-01  # Theta=31.31
  -3   5   5      216.35      198.68        9.08 o incl   0.1711E-02  # Theta=28.25
  -2   5   5      147.11      146.20        8.26 o incl   0.2656E-02  # Theta=25.90
  -1   5   5     1194.40     1217.26       19.89 o incl   0.9204E-04  # Theta=24.36
   0   5   5      633.66      679.66       17.88 o incl   0.2598E-03  # Theta=23.74
   1   5   5      754.72      748.14       14.14 o incl   0.2184E-03  # Theta=24.09
   2   5   5      478.12      552.41       15.30 o incl   0.3858E-03  # Theta=25.39
   3   5   5     1566.37     1627.32       26.69 o incl   0.5372E-04  # Theta=27.53
   4   5   5      340.83      317.05       13.34 o incl   0.8226E-03  # Theta=30.41
   5   5   5      115.23      112.28        7.05 o incl   0.3809E-02  # Theta=33.91
   6   5   5       -0.06        0.27        1.49 o incl   0.4099E+00  # Theta=38.00
   7   5   5        7.10        4.29        2.05 o incl   0.9479E-01  # Theta=42.67
   8   5   5      142.67      126.13        8.94 o incl   0.2914E-02  # Theta=48.01
   9   5   5        2.09        4.75        1.65 o incl   0.1364E+00  # Theta=54.21
  10   5   5        3.71        5.53        1.66 o incl   0.1145E+00  # Theta=61.78
  11   5   5       17.75       16.04        1.69 o incl   0.4123E-01  # Theta=72.27
 -10   6   5       -0.72        0.04        1.02 o incl   0.7355E+00  # Theta=68.80
  -9   6   5       56.85       45.87        3.91 o incl   0.1120E-01  # Theta=59.83
  -8   6   5       -0.33        0.62        1.18 o incl   0.4946E+00  # Theta=53.02
  -7   6   5      117.78      130.11        3.91 o incl   0.3816E-02  # Theta=47.38
  -6   6   5       26.58       25.02        2.84 o incl   0.2357E-01  # Theta=42.56
  -5   6   5       85.61       91.33        3.63 o incl   0.5931E-02  # Theta=38.42
  -4   6   5        9.27       14.17        1.23 o incl   0.5765E-01  # Theta=34.91
  -3   6   5       90.70       85.51        5.61 o incl   0.5517E-02  # Theta=32.04
  -2   6   5       67.18       79.86        4.11 o incl   0.7028E-02  # Theta=29.87
  -1   6   5      129.66      115.28        6.25 o incl   0.3696E-02  # Theta=28.47
   0   6   5      597.76      665.72       18.09 o incl   0.2729E-03  # Theta=27.90
   1   6   5      405.78      445.09       13.23 o incl   0.5392E-03  # Theta=28.21
   2   6   5      263.26      246.99       13.23 o incl   0.1150E-02  # Theta=29.37
   3   6   5      206.64      207.25       12.03 o incl   0.1527E-02  # Theta=31.33
   4   6   5      115.69      113.57        6.91 o incl   0.3786E-02  # Theta=34.00
   5   6   5      674.82      684.44       10.62 o incl   0.2639E-03  # Theta=37.33
   6   6   5      228.48      247.00        7.97 o incl   0.1412E-02  # Theta=41.28
   7   6   5       -0.90        0.05        1.55 o incl   0.3571E+00  # Theta=45.89
   8   6   5        8.49        7.61        1.94 o incl   0.7399E-01  # Theta=51.27
   9   6   5       17.77       17.89        2.49 o incl   0.3409E-01  # Theta=57.67
  10   6   5       18.62       19.55        1.94 o incl   0.3464E-01  # Theta=65.82
  -9   7   5       11.67       15.45        1.82 o incl   0.4717E-01  # Theta=64.65
  -8   7   5        0.08        0.19        1.53 o incl   0.4011E+00  # Theta=57.25
  -7   7   5       38.76       27.38        3.07 o incl   0.1899E-01  # Theta=51.39
  -6   7   5       12.17       16.64        1.77 o incl   0.4494E-01  # Theta=46.52
  -5   7   5       23.27       24.98        1.75 o incl   0.2795E-01  # Theta=42.42
  -4   7   5       14.69       21.53        1.56 o incl   0.3648E-01  # Theta=39.01
  -3   7   5       19.35       14.81        1.39 o incl   0.4380E-01  # Theta=36.28
  -2   7   5       24.22       29.59        3.12 o incl   0.2096E-01  # Theta=34.24
  -1   7   5      100.29       99.08        6.45 o incl   0.4532E-02  # Theta=32.94
   0   7   5       19.31       20.32        3.37 o incl   0.2690E-01  # Theta=32.41
   1   7   5      279.36      297.49       10.45 o incl   0.1020E-02  # Theta=32.69
   2   7   5      380.84      406.93       11.71 o incl   0.6290E-03  # Theta=33.75
   3   7   5      318.70      324.79        6.45 o incl   0.9316E-03  # Theta=35.57
   4   7   5       36.29       37.29        2.47 o incl   0.1727E-01  # Theta=38.09
   5   7   5       47.99       55.82        2.49 o incl   0.1157E-01  # Theta=41.29
   6   7   5       -0.74        0.29        0.85 o incl   0.8051E+00  # Theta=45.17
   7   7   5       14.49       16.57        2.11 o incl   0.4052E-01  # Theta=49.78
   8   7   5       65.61       62.40        4.34 o incl   0.8415E-02  # Theta=55.30
   9   7   5        0.98        0.63        1.20 o incl   0.4329E+00  # Theta=62.12
  10   7   5        0.17        0.70        0.74 o incl   0.8444E+00  # Theta=71.50
  -9   8   5        9.78        8.27        1.22 o incl   0.8088E-01  # Theta=71.32
  -8   8   5        4.92        3.94        1.33 o incl   0.1441E+00  # Theta=62.58
  -7   8   5       -0.33        0.50        1.17 o incl   0.5249E+00  # Theta=56.23
  -6   8   5       -0.01        0.67        1.29 o incl   0.4545E+00  # Theta=51.17
  -5   8   5        7.20        5.58        1.74 o incl   0.9607E-01  # Theta=47.02
  -4   8   5       29.83       34.03        2.20 o incl   0.2009E-01  # Theta=43.65
  -3   8   5       41.06       43.98        2.31 o incl   0.1460E-01  # Theta=40.98
  -2   8   5       63.39       73.90        3.16 o incl   0.8087E-02  # Theta=39.02
  -1   8   5        1.35        0.53        0.75 o incl   0.6697E+00  # Theta=37.78
   0   8   5       40.16       45.19        2.21 o incl   0.1475E-01  # Theta=37.29
   1   8   5       27.31       30.08        1.79 o incl   0.2329E-01  # Theta=37.54
   2   8   5       28.56       27.40        2.01 o incl   0.2392E-01  # Theta=38.53
   3   8   5      424.00      447.89        6.47 o incl   0.5657E-03  # Theta=40.26
   4   8   5      167.19      189.91        5.05 o incl   0.2237E-02  # Theta=42.69
   5   8   5        0.04        0.01        0.99 o incl   0.9907E+00  # Theta=45.83
   6   8   5       34.01       34.40        3.66 o incl   0.1632E-01  # Theta=49.71
   7   8   5        3.40        4.14        0.97 o incl   0.1761E+00  # Theta=54.45
   8   8   5       27.77       24.09        1.74 o incl   0.2709E-01  # Theta=60.31
   9   8   5        3.02        1.54        1.55 o incl   0.2051E+00  # Theta=68.02
  -8   9   5       14.72        8.95        1.38 o incl   0.6392E-01  # Theta=69.71
  -7   9   5        0.14        0.07        0.89 o incl   0.1096E+01  # Theta=62.22
  -6   9   5       27.54       21.92        1.90 o incl   0.2834E-01  # Theta=56.70
  -5   9   5       44.39       43.47        2.15 o incl   0.1465E-01  # Theta=52.35
  -4   9   5        1.63        0.28        1.14 o incl   0.4636E+00  # Theta=48.90
  -3   9   5       15.00       17.56        1.53 o incl   0.4211E-01  # Theta=46.23
  -2   9   5        1.20        0.38        0.83 o incl   0.6963E+00  # Theta=44.29
  -1   9   5       53.03       57.42        2.66 o incl   0.1078E-01  # Theta=43.08
   0   9   5       23.99       20.95        1.58 o incl   0.3179E-01  # Theta=42.59
   1   9   5      275.41      294.78        5.56 o incl   0.1126E-02  # Theta=42.82
   2   9   5      279.50      267.75        4.68 o incl   0.1244E-02  # Theta=43.79
   3   9   5        7.52        4.32        1.29 o incl   0.1212E+00  # Theta=45.47
   4   9   5        7.85        7.50        1.18 o incl   0.9183E-01  # Theta=47.88
   5   9   5        9.79       12.52        1.15 o incl   0.6317E-01  # Theta=51.05
   6   9   5       84.92       98.96        3.14 o incl   0.5670E-02  # Theta=55.07
   7   9   5       46.02       49.44        2.65 o incl   0.1274E-01  # Theta=60.14
   8   9   5        0.72        0.03        0.88 o incl   0.9240E+00  # Theta=66.79
  -7  10   5        6.30        7.15        1.00 o incl   0.1065E+00  # Theta=70.26
  -6  10   5       23.01       16.50        1.42 o incl   0.3788E-01  # Theta=63.54
  -5  10   5        2.24        4.29        0.71 o incl   0.2082E+00  # Theta=58.67
  -4  10   5       19.79       16.32        1.58 o incl   0.3983E-01  # Theta=54.97
  -3  10   5       -0.80        0.07        0.72 o incl   0.1120E+01  # Theta=52.18
  -2  10   5       15.08       21.55        1.54 o incl   0.3626E-01  # Theta=50.19
  -1  10   5        5.00        2.34        1.26 o incl   0.1810E+00  # Theta=48.96
   0  10   5        8.77        9.70        1.17 o incl   0.7662E-01  # Theta=48.46
   1  10   5        7.59        4.88        1.10 o incl   0.1217E+00  # Theta=48.69
   2  10   5       89.38       88.48        2.86 o incl   0.6163E-02  # Theta=49.65
   3  10   5        7.79        5.12        1.34 o incl   0.1095E+00  # Theta=51.36
   4  10   5       87.34       90.74        2.74 o incl   0.6122E-02  # Theta=53.85
   5  10   5      102.34      101.10        3.48 o incl   0.5096E-02  # Theta=57.20
   6  10   5        3.67        1.86        0.81 o incl   0.2773E+00  # Theta=61.60
   7  10   5       11.81        9.19        1.18 o incl   0.7139E-01  # Theta=67.50
  -6  11   5       -0.85        0.03        0.52 o incl   0.1577E+01  # Theta=73.13
  -5  11   5        2.28        1.90        0.75 o incl   0.3296E+00  # Theta=66.73
  -4  11   5        7.22        4.47        1.00 o incl   0.1320E+00  # Theta=62.35
  -3  11   5       -0.51        0.17        0.99 o incl   0.7624E+00  # Theta=59.21
  -2  11   5        1.10        2.83        0.83 o incl   0.2951E+00  # Theta=57.04
  -1  11   5       27.01       28.68        1.74 o incl   0.2426E-01  # Theta=55.71
   0  11   5       28.37       22.92        1.91 o incl   0.2700E-01  # Theta=55.17
   1  11   5       26.58       23.31        1.87 o incl   0.2774E-01  # Theta=55.41
   2  11   5        1.34        0.21        1.29 o incl   0.4269E+00  # Theta=56.43
   3  11   5       40.68       39.28        2.44 o incl   0.1595E-01  # Theta=58.27
   4  11   5       16.66       19.62        1.15 o incl   0.3954E-01  # Theta=61.02
   5  11   5        5.29        8.64        0.83 o incl   0.1009E+00  # Theta=64.87
   6  11   5       25.37       25.04        1.49 o incl   0.2788E-01  # Theta=70.33
  -4  12   5       19.30       22.55        1.22 o incl   0.3351E-01  # Theta=72.54
  -3  12   5       22.96       21.08        1.23 o incl   0.3311E-01  # Theta=68.30
  -2  12   5        3.70        4.54        0.88 o incl   0.1689E+00  # Theta=65.58
  -1  12   5       22.90       16.22        1.35 o incl   0.3853E-01  # Theta=63.99
   0  12   5        1.05        1.62        0.61 o incl   0.4906E+00  # Theta=63.35
   1  12   5        3.29        2.58        0.98 o incl   0.2252E+00  # Theta=63.62
   2  12   5       49.01       44.57        2.27 o incl   0.1373E-01  # Theta=64.82
   3  12   5       -0.07        2.23        0.83 o incl   0.4052E+00  # Theta=67.05
   4  12   5       -0.63        0.64        0.64 o incl   0.8620E+00  # Theta=70.60
  -4 -11   6        6.46        8.59        0.77 o incl   0.9826E-01  # Theta=74.01
  -3 -11   6        0.30        2.56        0.54 o incl   0.4087E+00  # Theta=69.71
  -2 -11   6        0.51        0.01        0.54 o incl   0.2009E+01  # Theta=67.06
  -1 -11   6       39.38       33.12        1.48 o incl   0.1940E-01  # Theta=65.57
   0 -11   6        2.80        3.36        0.72 o incl   0.2333E+00  # Theta=65.08
   1 -11   6       13.87       17.19        1.15 o incl   0.4595E-01  # Theta=65.55
   2 -11   6        1.86        0.44        0.71 o incl   0.6295E+00  # Theta=67.01
   3 -11   6        7.62        6.99        0.72 o incl   0.1081E+00  # Theta=69.64
   4 -11   6        3.15        2.02        0.68 o incl   0.2998E+00  # Theta=73.89
  -6 -10   6        5.36        3.73        0.63 o incl   0.1800E+00  # Theta=74.23
  -5 -10   6       14.81       18.87        0.92 o incl   0.4291E-01  # Theta=67.73
  -4 -10   6       30.08       24.27        1.61 o incl   0.2647E-01  # Theta=63.38
  -3 -10   6       -0.08        0.02        0.83 o incl   0.1336E+01  # Theta=60.32
  -2 -10   6       19.47       22.54        1.50 o incl   0.3280E-01  # Theta=58.24
  -1 -10   6       94.39       78.82        3.28 o incl   0.6500E-02  # Theta=57.03
   0 -10   6        1.51        0.45        0.81 o incl   0.6270E+00  # Theta=56.62
   1 -10   6        3.08        0.02        0.69 o incl   0.5817E+00  # Theta=57.00
   2 -10   6        7.48        6.56        0.99 o incl   0.1059E+00  # Theta=58.18
   3 -10   6        2.20        2.11        0.82 o incl   0.3034E+00  # Theta=60.22
   4 -10   6        3.51        6.29        0.72 o incl   0.1421E+00  # Theta=63.24
   5 -10   6       10.23        8.00        0.81 o incl   0.8613E-01  # Theta=67.53
   6 -10   6       18.90       18.58        1.46 o incl   0.3764E-01  # Theta=73.91
  -7  -9   6       35.57       38.12        1.49 o incl   0.1838E-01  # Theta=71.13
  -6  -9   6      173.52      167.96        3.19 o incl   0.2571E-02  # Theta=64.37
  -5  -9   6       28.05       18.68        1.63 o incl   0.3168E-01  # Theta=59.54
  -4  -9   6       50.29       54.91        1.87 o incl   0.1195E-01  # Theta=55.91
  -3  -9   6       22.56       24.70        1.53 o incl   0.2920E-01  # Theta=53.21
  -2  -9   6      119.09      106.14        3.86 o incl   0.4539E-02  # Theta=51.31
  -1  -9   6      321.94      334.64        7.34 o incl   0.8942E-03  # Theta=50.19
   0  -9   6        9.08        6.37        1.08 o incl   0.9887E-01  # Theta=49.80
   1  -9   6       15.78       26.10        1.27 o incl   0.3201E-01  # Theta=50.14
   2  -9   6        0.63        0.19        1.09 o incl   0.6354E+00  # Theta=51.23
   3  -9   6        7.04        7.20        1.26 o incl   0.9644E-01  # Theta=53.08
   4  -9   6        2.13        0.25        1.07 o incl   0.4549E+00  # Theta=55.73
   5  -9   6        1.42        1.39        0.79 o incl   0.4432E+00  # Theta=59.31
   6  -9   6       12.47       15.96        1.11 o incl   0.4975E-01  # Theta=64.05
   7  -9   6       -0.26        0.18        0.80 o incl   0.1120E+01  # Theta=70.66
  -8  -8   6        4.17        4.22        0.73 o incl   0.1787E+00  # Theta=70.52
  -7  -8   6       10.72       10.56        1.06 o incl   0.6997E-01  # Theta=62.98
  -6  -8   6        3.49        2.35        1.12 o incl   0.2175E+00  # Theta=57.48
  -5  -8   6        5.63        4.89        1.11 o incl   0.1325E+00  # Theta=53.19
  -4  -8   6      128.74      137.84        3.60 o incl   0.3505E-02  # Theta=49.82
  -3  -8   6      173.97      151.28        4.48 o incl   0.2736E-02  # Theta=47.24
  -2  -8   6       21.56       18.14        1.44 o incl   0.3664E-01  # Theta=45.40
  -1  -8   6       30.41       38.10        1.95 o incl   0.1871E-01  # Theta=44.28
   0  -8   6       45.29       46.63        2.59 o incl   0.1349E-01  # Theta=43.90
   1  -8   6        6.81       13.77        1.36 o incl   0.6180E-01  # Theta=44.23
   2  -8   6        7.23        5.32        1.64 o incl   0.1004E+00  # Theta=45.29
   3  -8   6      162.95      184.77        9.05 o incl   0.2060E-02  # Theta=47.07
   4  -8   6      130.63      131.84        6.38 o incl   0.3296E-02  # Theta=49.60
   5  -8   6        0.88        0.31        1.06 o incl   0.5874E+00  # Theta=52.91
   6  -8   6       73.62       77.60        3.13 o incl   0.7337E-02  # Theta=57.12
   7  -8   6       13.03       13.70        1.45 o incl   0.5211E-01  # Theta=62.51
   8  -8   6        4.05        7.06        0.72 o incl   0.1277E+00  # Theta=69.84
  -9  -7   6       11.98       16.38        1.36 o incl   0.4765E-01  # Theta=72.19
  -8  -7   6        8.64        9.62        1.19 o incl   0.7668E-01  # Theta=63.32
  -7  -7   6       22.71       24.88        1.66 o incl   0.2863E-01  # Theta=56.98
  -6  -7   6        0.95        3.63        1.07 o incl   0.2273E+00  # Theta=51.97
  -5  -7   6       20.81       19.57        1.97 o incl   0.3334E-01  # Theta=47.89
  -4  -7   6       47.40       50.67        2.60 o incl   0.1237E-01  # Theta=44.59
  -3  -7   6       17.37       26.78        1.91 o incl   0.2879E-01  # Theta=42.02
  -2  -7   6        9.90        9.13        1.09 o incl   0.7801E-01  # Theta=40.16
  -1  -7   6        2.49        0.81        1.35 o incl   0.2903E+00  # Theta=39.02
   0  -7   6       75.69       63.36        3.43 o incl   0.8349E-02  # Theta=38.61
   1  -7   6        6.41        4.94        1.96 o incl   0.9604E-01  # Theta=38.95
   2  -7   6      277.26      263.45       10.18 o incl   0.1156E-02  # Theta=40.02
   3  -7   6      240.72      277.79        8.09 o incl   0.1220E-02  # Theta=41.82
   4  -7   6       81.80       76.03        4.99 o incl   0.6489E-02  # Theta=44.32
   5  -7   6       23.43       26.26        2.58 o incl   0.2465E-01  # Theta=47.55
   6  -7   6       37.22       36.53        2.81 o incl   0.1679E-01  # Theta=51.55
   7  -7   6       54.53       60.62        3.60 o incl   0.9687E-02  # Theta=56.47
   8  -7   6        0.55        3.95        0.84 o incl   0.2428E+00  # Theta=62.66
   9  -7   6        3.11        7.59        0.96 o incl   0.1217E+00  # Theta=71.17
  -9  -6   6       38.68       41.44        2.34 o incl   0.1570E-01  # Theta=65.46
  -8  -6   6        9.64       10.90        1.23 o incl   0.6849E-01  # Theta=58.02
  -7  -6   6        0.68        2.48        1.11 o incl   0.2913E+00  # Theta=52.18
  -6  -6   6       26.15       25.87        1.78 o incl   0.2648E-01  # Theta=47.36
  -5  -6   6      201.61      206.92        4.30 o incl   0.1919E-02  # Theta=43.33
  -4  -6   6        6.66       11.84        1.20 o incl   0.7041E-01  # Theta=40.01
  -3  -6   6       35.09       30.86        2.29 o incl   0.2020E-01  # Theta=37.37
  -2  -6   6      211.84      189.86        8.62 o incl   0.1822E-02  # Theta=35.44
  -1  -6   6       70.39       80.14        5.22 o incl   0.6482E-02  # Theta=34.24
   0  -6   6       67.76       61.15        7.46 o incl   0.6409E-02  # Theta=33.80
   1  -6   6       57.00       80.08        5.66 o incl   0.6668E-02  # Theta=34.15
   2  -6   6       92.34       77.30        5.87 o incl   0.5717E-02  # Theta=35.27
   3  -6   6      377.29      365.72       11.70 o incl   0.7037E-03  # Theta=37.12
   4  -6   6       11.34       13.45        2.56 o incl   0.4378E-01  # Theta=39.68
   5  -6   6      339.59      379.22        9.10 o incl   0.7409E-03  # Theta=42.93
   6  -6   6        8.52       13.34        1.39 o incl   0.6017E-01  # Theta=46.87
   7  -6   6      179.01      188.37        7.23 o incl   0.2067E-02  # Theta=51.59
   8  -6   6        8.30        7.93        1.32 o incl   0.8667E-01  # Theta=57.30
   9  -6   6       27.32       24.28        1.55 o incl   0.2751E-01  # Theta=64.51
  10  -6   6       26.03       29.46        2.37 o incl   0.2268E-01  # Theta=75.13
 -10  -5   6        1.30        1.51        1.09 o incl   0.3443E+00  # Theta=69.80
  -9  -5   6       29.12       28.19        1.99 o incl   0.2342E-01  # Theta=60.66
  -8  -5   6        7.87        6.87        1.13 o incl   0.9897E-01  # Theta=53.83
  -7  -5   6       44.85       44.83        2.49 o incl   0.1394E-01  # Theta=48.22
  -6  -5   6      118.99      124.04        3.79 o incl   0.3979E-02  # Theta=43.46
  -5  -5   6      265.90      260.76        6.47 o incl   0.1286E-02  # Theta=39.40
  -4  -5   6       55.10       47.43        2.73 o incl   0.1224E-01  # Theta=35.98
  -3  -5   6       29.10       24.82        3.80 o incl   0.2012E-01  # Theta=33.22
  -2  -5   6      220.05      204.59       10.49 o incl   0.1583E-02  # Theta=31.16
  -1  -5   6       41.09       41.37        4.29 o incl   0.1286E-01  # Theta=29.87
   0  -5   6       40.09       31.05        5.28 o incl   0.1321E-01  # Theta=29.39
   1  -5   6      281.26      273.40       13.97 o incl   0.1011E-02  # Theta=29.76
   2  -5   6      472.01      530.91       20.23 o incl   0.3787E-03  # Theta=30.95
   3  -5   6      391.07      384.61       19.11 o incl   0.5696E-03  # Theta=32.91
   4  -5   6      138.06      171.55        7.13 o incl   0.2498E-02  # Theta=35.59
   5  -5   6      236.03      229.62        9.37 o incl   0.1437E-02  # Theta=38.92
   6  -5   6        4.01        0.83        1.87 o incl   0.1745E+00  # Theta=42.90
   7  -5   6        9.03        9.32        1.49 o incl   0.7281E-01  # Theta=47.56
   8  -5   6        3.79        2.06        1.24 o incl   0.2100E+00  # Theta=53.05
   9  -5   6        6.17        5.38        1.19 o incl   0.1214E+00  # Theta=59.68
  10  -5   6        3.55        5.37        1.10 o incl   0.1420E+00  # Theta=68.39
 -10  -4   6       31.83       35.16        2.96 o incl   0.1773E-01  # Theta=65.24
  -9  -4   6        0.62        6.12        1.11 o incl   0.1574E+00  # Theta=57.02
  -8  -4   6       35.91       28.21        2.25 o incl   0.2116E-01  # Theta=50.50
  -7  -4   6       12.27       11.23        1.36 o incl   0.6156E-01  # Theta=44.98
  -6  -4   6        1.04        3.59        0.88 o incl   0.2463E+00  # Theta=40.20
  -5  -4   6      143.21      140.13        6.06 o incl   0.3062E-02  # Theta=36.04
  -4  -4   6       22.04       20.18        3.18 o incl   0.2659E-01  # Theta=32.48
  -3  -4   6        5.25        2.52        1.90 o incl   0.1288E+00  # Theta=29.55
  -2  -4   6       56.62       53.71        4.61 o incl   0.9518E-02  # Theta=27.32
  -1  -4   6       39.51       35.11        3.86 o incl   0.1513E-01  # Theta=25.90
   0  -4   6        9.97       14.99        2.91 o incl   0.4007E-01  # Theta=25.37
   1  -4   6      705.50      650.06       18.57 o incl   0.2558E-03  # Theta=25.77
   2  -4   6        2.61        1.89        2.36 o incl   0.1223E+00  # Theta=27.06
   3  -4   6      350.61      357.22       13.07 o incl   0.7275E-03  # Theta=29.17
   4  -4   6       28.02       37.77        4.09 o incl   0.1537E-01  # Theta=32.01
   5  -4   6       31.27       34.78        3.28 o incl   0.1733E-01  # Theta=35.48
   6  -4   6      232.47      246.36        9.28 o incl   0.1357E-02  # Theta=39.54
   7  -4   6       27.77       36.28        3.67 o incl   0.1663E-01  # Theta=44.23
   8  -4   6       -0.43        0.60        1.26 o incl   0.4536E+00  # Theta=49.62
   9  -4   6        2.60        2.32        1.08 o incl   0.2444E+00  # Theta=55.97
  10  -4   6        3.46        2.57        0.92 o incl   0.2304E+00  # Theta=63.86
  11  -4   6       24.46       24.42        2.24 o incl   0.2662E-01  # Theta=75.54
 -11  -3   6        0.52        1.79        1.48 o incl   0.2631E+00  # Theta=72.89
 -10  -3   6        6.41        7.08        1.07 o incl   0.1049E+00  # Theta=62.01
  -9  -3   6       11.65       11.17        1.61 o incl   0.5945E-01  # Theta=54.25
  -8  -3   6      126.08      125.46        4.75 o incl   0.3714E-02  # Theta=47.89
  -7  -3   6       46.11       72.32        3.35 o incl   0.8964E-02  # Theta=42.39
  -6  -3   6       44.47       48.91        3.30 o incl   0.1235E-01  # Theta=37.54
  -5  -3   6      965.47      908.11       27.29 o incl   0.1399E-03  # Theta=33.26
  -4  -3   6        8.35        8.30        2.37 o incl   0.6237E-01  # Theta=29.53
  -3  -3   6     2349.39     2213.31       33.35 o incl   0.2831E-04  # Theta=26.39
  -2  -3   6       47.83       22.08        3.96 o incl   0.1720E-01  # Theta=23.96
  -1  -3   6     2609.36     2384.39       31.67 o incl   0.2423E-04  # Theta=22.38
   0  -3   6     4704.70     4491.54       57.08 o incl   0.7279E-05  # Theta=21.77
   1  -3   6     1039.67     1009.99       23.12 o incl   0.1221E-03  # Theta=22.21
   2  -3   6     2361.60     2368.95       31.52 o incl   0.2599E-04  # Theta=23.64
   3  -3   6      244.14      216.87        9.07 o incl   0.1499E-02  # Theta=25.94
   4  -3   6      733.37      754.64       21.03 o incl   0.2083E-03  # Theta=28.96
   5  -3   6        8.93        0.76        3.39 o incl   0.6387E-01  # Theta=32.60
   6  -3   6       12.64        5.41        1.63 o incl   0.8118E-01  # Theta=36.79
   7  -3   6        8.01        4.86        1.39 o incl   0.1101E+00  # Theta=41.54
   8  -3   6       83.85       91.48        3.50 o incl   0.5979E-02  # Theta=46.92
   9  -3   6      102.46       89.30        3.81 o incl   0.5551E-02  # Theta=53.12
  10  -3   6       16.13       16.34        1.56 o incl   0.4285E-01  # Theta=60.58
  11  -3   6       24.02       24.06        1.77 o incl   0.2837E-01  # Theta=70.66
 -11  -2   6        0.02        2.19        1.10 o incl   0.3356E+00  # Theta=69.74
 -10  -2   6        4.36        2.13        0.97 o incl   0.2265E+00  # Theta=59.75
  -9  -2   6        4.82        3.94        1.35 o incl   0.1450E+00  # Theta=52.24
  -8  -2   6       44.11       52.64        2.64 o incl   0.1233E-01  # Theta=45.95
  -7  -2   6      546.89      545.87       10.80 o incl   0.3832E-03  # Theta=40.43
  -6  -2   6      633.57      669.94       16.38 o incl   0.2674E-03  # Theta=35.51
  -5  -2   6      339.33      266.84       17.91 o incl   0.8414E-03  # Theta=31.09
  -4  -2   6       -0.24        2.05        1.63 o incl   0.2328E+00  # Theta=27.18
  -3  -2   6     2242.73     2077.10       27.05 o incl   0.3186E-04  # Theta=23.83
  -2  -2   6      279.51      234.15        9.93 o incl   0.1293E-02  # Theta=21.18
  -1  -2   6       51.81       46.12        4.07 o incl   0.1145E-01  # Theta=19.41
   0  -2   6      301.27      273.17        9.46 o incl   0.1089E-02  # Theta=18.71
   1  -2   6       69.05       66.06        5.66 o incl   0.7178E-02  # Theta=19.19
   2  -2   6     1011.32     1071.40       21.27 o incl   0.1169E-03  # Theta=20.78
   3  -2   6     3879.20     3583.48       42.04 o incl   0.1108E-04  # Theta=23.29
   4  -2   6       50.48       40.52        7.35 o incl   0.8500E-02  # Theta=26.52
   5  -2   6       18.32       35.95        4.43 o incl   0.1640E-01  # Theta=30.33
   6  -2   6       18.72       19.24        2.46 o incl   0.3246E-01  # Theta=34.66
   7  -2   6        3.86        6.38        0.97 o incl   0.1293E+00  # Theta=39.48
   8  -2   6        1.89        1.89        0.87 o incl   0.3311E+00  # Theta=44.88
   9  -2   6        3.20        2.11        1.32 o incl   0.2127E+00  # Theta=51.01
  10  -2   6        0.39        0.32        1.28 o incl   0.4905E+00  # Theta=58.24
  11  -2   6       39.61       37.02        3.86 o incl   0.1454E-01  # Theta=67.57
 -11  -1   6        9.57       14.84        1.78 o incl   0.5093E-01  # Theta=67.86
 -10  -1   6        1.40        1.43        1.24 o incl   0.3046E+00  # Theta=58.31
  -9  -1   6       27.09       34.84        2.07 o incl   0.2045E-01  # Theta=50.93
  -8  -1   6        9.14        4.86        1.42 o incl   0.1019E+00  # Theta=44.66
  -7  -1   6       50.45       53.36        3.59 o incl   0.1084E-01  # Theta=39.12
  -6  -1   6      126.52      109.86        8.91 o incl   0.3360E-02  # Theta=34.12
  -5  -1   6      654.16      650.36       18.27 o incl   0.2674E-03  # Theta=29.60
  -4  -1   6      193.23      271.95        7.36 o incl   0.1380E-02  # Theta=25.53
  -3  -1   6      259.08      208.57       10.07 o incl   0.1470E-02  # Theta=22.00
  -2  -1   6      323.25      279.75        8.99 o incl   0.1038E-02  # Theta=19.13
  -1  -1   6        5.27        3.56        1.29 o incl   0.1513E+00  # Theta=17.18
   0  -1   6     1174.27     1229.22       24.83 o incl   0.8977E-04  # Theta=16.39
   1  -1   6     4226.11     4410.73       38.39 o incl   0.8069E-05  # Theta=16.91
   2  -1   6       72.45       60.78        5.37 o incl   0.7597E-02  # Theta=18.65
   3  -1   6      389.20      362.43       10.96 o incl   0.7095E-03  # Theta=21.36
   4  -1   6      211.85      293.64       10.51 o incl   0.1151E-02  # Theta=24.77
   5  -1   6        4.40        1.63        2.98 o incl   0.8397E-01  # Theta=28.73
   6  -1   6        9.14        5.76        3.65 o incl   0.4579E-01  # Theta=33.17
   7  -1   6      384.59      411.58        6.54 o incl   0.6536E-03  # Theta=38.07
   8  -1   6      285.18      283.74        5.61 o incl   0.1149E-02  # Theta=43.49
   9  -1   6       25.18       25.99        1.76 o incl   0.2656E-01  # Theta=49.59
  10  -1   6       29.42       46.50        2.24 o incl   0.1572E-01  # Theta=56.69
  11  -1   6       32.12       35.07        3.59 o incl   0.1653E-01  # Theta=65.64
 -11   0   6       -0.94        0.13        1.39 o incl   0.4138E+00  # Theta=67.00
 -10   0   6        5.73        6.34        1.19 o incl   0.1124E+00  # Theta=57.62
  -9   0   6        2.22        4.23        1.01 o incl   0.1901E+00  # Theta=50.29
  -8   0   6       46.93       54.99        2.38 o incl   0.1181E-01  # Theta=44.03
  -7   0   6       39.52       31.98        2.21 o incl   0.1887E-01  # Theta=38.46
  -6   0   6      259.62      259.83       10.12 o incl   0.1206E-02  # Theta=33.42
  -5   0   6       19.02       10.77        3.58 o incl   0.3347E-01  # Theta=28.83
  -4   0   6       48.73       65.16        4.57 o incl   0.8771E-02  # Theta=24.67
  -3   0   6     3232.09     3356.81       36.45 o incl   0.1363E-04  # Theta=21.02
  -2   0   6     1658.61     1596.95       26.64 o incl   0.5313E-04  # Theta=18.02
  -1   0   6      290.56      271.94        9.27 o incl   0.1119E-02  # Theta=15.93
   0   0   6       29.06       51.73        2.68 o incl   0.1369E-01  # Theta=15.07
   1   0   6       66.22       52.88        5.23 o incl   0.8618E-02  # Theta=15.62
   2   0   6      504.29      542.47       10.76 o incl   0.4031E-03  # Theta=17.46
   3   0   6      197.68      117.98        8.69 o incl   0.2647E-02  # Theta=20.29
   4   0   6        0.31        3.97        2.46 o incl   0.1071E+00  # Theta=23.82
   5   0   6     2200.43     2017.16       37.61 o incl   0.3264E-04  # Theta=27.87
   6   0   6     1350.93     1313.05       31.74 o incl   0.7419E-04  # Theta=32.37
   7   0   6      196.97      202.45        4.60 o incl   0.1971E-02  # Theta=37.31
   8   0   6       70.36       67.66        3.25 o incl   0.8221E-02  # Theta=42.75
   9   0   6       31.75       30.26        2.51 o incl   0.2062E-01  # Theta=48.83
  10   0   6      135.38      114.60        4.56 o incl   0.3897E-02  # Theta=55.88
  11   0   6      119.80      117.73        3.91 o incl   0.4117E-02  # Theta=64.64
 -11   1   6        0.47        0.27        1.35 o incl   0.4533E+00  # Theta=67.04
 -10   1   6        0.13        0.33        1.28 o incl   0.5119E+00  # Theta=57.65
  -9   1   6       59.06       48.72        2.88 o incl   0.1148E-01  # Theta=50.31
  -8   1   6       43.85       44.11        2.49 o incl   0.1417E-01  # Theta=44.04
  -7   1   6      179.13      186.04        5.11 o incl   0.2205E-02  # Theta=38.47
  -6   1   6      322.69      357.58       14.69 o incl   0.7323E-03  # Theta=33.42
  -5   1   6      215.66      232.01       12.84 o incl   0.1336E-02  # Theta=28.82
  -4   1   6     1986.20     1934.96       22.80 o incl   0.3780E-04  # Theta=24.66
  -3   1   6       34.45       24.04        3.53 o incl   0.2003E-01  # Theta=20.99
  -2   1   6      672.00      862.49       14.18 o incl   0.1946E-03  # Theta=17.97
  -1   1   6      595.01      562.59       16.31 o incl   0.3361E-03  # Theta=15.87
   0   1   6      104.28      124.34        7.13 o incl   0.3620E-02  # Theta=14.99
   1   1   6      107.59      146.60        5.59 o incl   0.3308E-02  # Theta=15.53
   2   1   6      213.05      218.71        5.52 o incl   0.1730E-02  # Theta=17.37
   3   1   6      611.17      489.70       11.79 o incl   0.4005E-03  # Theta=20.20
   4   1   6      999.96     1022.81       15.86 o incl   0.1280E-03  # Theta=23.73
   5   1   6      273.18      276.15       10.53 o incl   0.1106E-02  # Theta=27.78
   6   1   6       99.27      112.51        8.06 o incl   0.3765E-02  # Theta=32.28
   7   1   6        2.31        0.60        1.26 o incl   0.3299E+00  # Theta=37.22
   8   1   6      142.38      161.27        5.41 o incl   0.2763E-02  # Theta=42.65
   9   1   6      164.59      155.71        6.25 o incl   0.2616E-02  # Theta=48.73
  10   1   6       18.83       19.00        1.99 o incl   0.3485E-01  # Theta=55.76
  11   1   6        8.16        5.41        1.81 o incl   0.9083E-01  # Theta=64.50
 -11   2   6        3.71        1.23        1.39 o incl   0.2263E+00  # Theta=68.01
 -10   2   6        4.68        4.41        1.60 o incl   0.1237E+00  # Theta=58.40
  -9   2   6        3.25        0.05        1.13 o incl   0.3841E+00  # Theta=50.99
  -8   2   6       -0.32        0.44        1.12 o incl   0.5755E+00  # Theta=44.70
  -7   2   6      112.03      112.13        4.51 o incl   0.4315E-02  # Theta=39.14
  -6   2   6       99.22       96.15        8.30 o incl   0.4097E-02  # Theta=34.12
  -5   2   6        6.87       18.05        2.91 o incl   0.3744E-01  # Theta=29.57
  -4   2   6      626.62      738.66       12.30 o incl   0.2476E-03  # Theta=25.48
  -3   2   6      100.32       95.06        6.31 o incl   0.4730E-02  # Theta=21.91
  -2   2   6        2.80        0.82        1.60 o incl   0.2305E+00  # Theta=19.01
  -1   2   6       26.66       25.91        2.78 o incl   0.2300E-01  # Theta=17.00
   0   2   6        5.42        5.00        1.56 o incl   0.1151E+00  # Theta=16.17
   1   2   6       90.88      131.06        4.32 o incl   0.4117E-02  # Theta=16.66
   2   2   6        2.41        4.02        1.56 o incl   0.1527E+00  # Theta=18.39
   3   2   6        4.11       14.03        1.58 o incl   0.6307E-01  # Theta=21.09
   4   2   6      370.25      380.58        9.37 o incl   0.7106E-03  # Theta=24.51
   5   2   6       46.77       40.82        5.15 o incl   0.1133E-01  # Theta=28.48
   6   2   6       92.34       83.25        7.55 o incl   0.4895E-02  # Theta=32.91
   7   2   6       86.97       84.55        4.11 o incl   0.6122E-02  # Theta=37.80
   8   2   6        2.03        2.93        1.09 o incl   0.2313E+00  # Theta=43.21
   9   2   6       60.69       58.44        3.14 o incl   0.9797E-02  # Theta=49.29
  10   2   6        9.62       11.96        1.39 o incl   0.6261E-01  # Theta=56.35
  11   2   6       10.92        8.47        2.00 o incl   0.6435E-01  # Theta=65.20
 -11   3   6        2.11        0.27        1.48 o incl   0.3073E+00  # Theta=70.00
 -10   3   6        0.13        0.18        1.05 o incl   0.7775E+00  # Theta=59.91
  -9   3   6        1.26        0.04        1.12 o incl   0.5582E+00  # Theta=52.35
  -8   3   6       31.57       32.40        2.26 o incl   0.2037E-01  # Theta=46.01
  -7   3   6       38.06       37.75        2.43 o incl   0.1688E-01  # Theta=40.47
  -6   3   6      254.33      274.05        6.03 o incl   0.1260E-02  # Theta=35.51
  -5   3   6      331.86      344.57       12.52 o incl   0.7803E-03  # Theta=31.06
  -4   3   6       16.50        5.66        2.71 o incl   0.5304E-01  # Theta=27.10
  -3   3   6      773.21      829.13       15.16 o incl   0.1899E-03  # Theta=23.70
  -2   3   6       11.60       10.03        2.41 o incl   0.5281E-01  # Theta=20.99
  -1   3   6     1635.38     1737.16       24.57 o incl   0.4840E-04  # Theta=19.15
   0   3   6       70.44       83.79        3.84 o incl   0.6757E-02  # Theta=18.39
   1   3   6      187.45      185.33        6.48 o incl   0.2106E-02  # Theta=18.82
   2   3   6     2608.97     2690.90       26.01 o incl   0.2099E-04  # Theta=20.38
   3   3   6       44.40       58.54        3.55 o incl   0.1062E-01  # Theta=22.88
   4   3   6      554.56      563.96       11.54 o incl   0.3630E-03  # Theta=26.11
   5   3   6      393.19      355.83       12.48 o incl   0.7023E-03  # Theta=29.92
   6   3   6      501.57      468.72       15.05 o incl   0.4522E-03  # Theta=34.23
   7   3   6      203.02      215.18        6.75 o incl   0.1751E-02  # Theta=39.05
   8   3   6      146.95      128.22        4.99 o incl   0.3372E-02  # Theta=44.42
   9   3   6       51.28       52.47        2.95 o incl   0.1148E-01  # Theta=50.51
  10   3   6        8.45        6.66        1.42 o incl   0.9159E-01  # Theta=57.66
  11   3   6       30.67       22.73        2.59 o incl   0.2454E-01  # Theta=66.79
 -11   4   6        0.12        0.98        1.10 o incl   0.5002E+00  # Theta=73.31
 -10   4   6       16.98       12.75        1.89 o incl   0.4605E-01  # Theta=62.24
  -9   4   6       53.76       44.98        3.42 o incl   0.1204E-01  # Theta=54.40
  -8   4   6       21.62       16.91        2.41 o incl   0.3335E-01  # Theta=47.98
  -7   4   6      143.15      144.53        5.17 o incl   0.3067E-02  # Theta=42.44
  -6   4   6      124.09      122.37        3.76 o incl   0.3963E-02  # Theta=37.54
  -5   4   6      494.74      522.05       16.58 o incl   0.3969E-03  # Theta=33.21
  -4   4   6      307.76      278.76       11.79 o incl   0.1014E-02  # Theta=29.42
  -3   4   6      123.02      164.38        8.29 o incl   0.2583E-02  # Theta=26.22
  -2   4   6       37.82       44.57        3.85 o incl   0.1312E-01  # Theta=23.72
  -1   4   6      343.72      414.89       11.36 o incl   0.6482E-03  # Theta=22.05
   0   4   6      619.91      670.09       15.85 o incl   0.2733E-03  # Theta=21.37
   1   4   6      655.06      578.72       12.60 o incl   0.3192E-03  # Theta=21.75
   2   4   6      139.64      146.89        5.69 o incl   0.2986E-02  # Theta=23.13
   3   4   6      341.88      370.31       10.63 o incl   0.7419E-03  # Theta=25.41
   4   4   6     1397.09     1343.74       20.44 o incl   0.7396E-04  # Theta=28.42
   5   4   6      347.28      330.41       11.26 o incl   0.8188E-03  # Theta=32.04
   6   4   6        4.02        1.26        1.43 o incl   0.2167E+00  # Theta=36.22
   7   4   6       21.50       22.13        2.72 o incl   0.2765E-01  # Theta=40.94
   8   4   6       47.75       48.73        4.66 o incl   0.1076E-01  # Theta=46.27
   9   4   6       49.72       46.88        4.23 o incl   0.1127E-01  # Theta=52.40
  10   4   6       44.21       38.46        3.29 o incl   0.1456E-01  # Theta=59.73
  11   4   6        2.31        1.32        1.13 o incl   0.3034E+00  # Theta=69.45
 -10   5   6        2.28        0.87        1.22 o incl   0.3268E+00  # Theta=65.56
  -9   5   6        3.76        3.82        1.44 o incl   0.1469E+00  # Theta=57.21
  -8   5   6       -1.40        0.95        1.58 o incl   0.2667E+00  # Theta=50.62
  -7   5   6      135.67      159.03        5.56 o incl   0.2831E-02  # Theta=45.04
  -6   5   6        5.20        3.64        1.44 o incl   0.1410E+00  # Theta=40.20
  -5   5   6       13.63       20.61        1.84 o incl   0.3678E-01  # Theta=35.98
  -4   5   6      122.84      129.08        9.07 o incl   0.3021E-02  # Theta=32.35
  -3   5   6      495.59      566.54       14.37 o incl   0.3710E-03  # Theta=29.34
  -2   5   6      387.66      474.04       11.89 o incl   0.5231E-03  # Theta=27.04
  -1   5   6      114.79       97.00        7.92 o incl   0.3992E-02  # Theta=25.53
   0   5   6        7.90       17.16        1.97 o incl   0.4584E-01  # Theta=24.91
   1   5   6      851.64      904.40       15.68 o incl   0.1621E-03  # Theta=25.23
   2   5   6      177.92      183.47        8.73 o incl   0.2018E-02  # Theta=26.47
   3   5   6      457.17      479.99       14.93 o incl   0.4613E-03  # Theta=28.55
   4   5   6        7.00        7.23        2.39 o incl   0.6912E-01  # Theta=31.34
   5   5   6      156.32      130.45        7.43 o incl   0.2965E-02  # Theta=34.79
   6   5   6       16.91       16.70        2.50 o incl   0.3628E-01  # Theta=38.82
   7   5   6      120.48      123.84        6.65 o incl   0.3557E-02  # Theta=43.46
   8   5   6       73.78       62.73        5.74 o incl   0.7215E-02  # Theta=48.79
   9   5   6       14.03        8.43        2.49 o incl   0.5242E-01  # Theta=55.02
  10   5   6       13.13       16.23        2.98 o incl   0.3547E-01  # Theta=62.68
  11   5   6       22.25       21.54        2.36 o incl   0.2907E-01  # Theta=73.58
 -10   6   6        2.33        0.37        0.95 o incl   0.4718E+00  # Theta=70.25
  -9   6   6        1.82        2.14        1.36 o incl   0.2331E+00  # Theta=60.92
  -8   6   6        1.62        1.78        1.64 o incl   0.2105E+00  # Theta=53.99
  -7   6   6        1.19        0.06        1.53 o incl   0.3493E+00  # Theta=48.30
  -6   6   6       52.68       54.67        3.22 o incl   0.1080E-01  # Theta=43.47
  -5   6   6      286.33      296.77        7.46 o incl   0.1071E-02  # Theta=39.33
  -4   6   6       21.02       23.99        2.19 o incl   0.2808E-01  # Theta=35.83
  -3   6   6       49.35       45.00        4.00 o incl   0.1192E-01  # Theta=32.99
  -2   6   6       56.69       72.99        4.51 o incl   0.7815E-02  # Theta=30.84
  -1   6   6     1255.82     1249.98       22.49 o incl   0.8540E-04  # Theta=29.45
   0   6   6      845.04      945.06       20.89 o incl   0.1497E-03  # Theta=28.88
   1   6   6       22.75       11.02        3.27 o incl   0.3372E-01  # Theta=29.17
   2   6   6      103.96      119.64        5.94 o incl   0.3969E-02  # Theta=30.29
   3   6   6     1834.52     1810.43       32.28 o incl   0.4223E-04  # Theta=32.20
   4   6   6      235.07      238.74        8.02 o incl   0.1439E-02  # Theta=34.82
   5   6   6       76.82       81.54        3.82 o incl   0.6706E-02  # Theta=38.11
   6   6   6       26.34       20.33        2.55 o incl   0.2775E-01  # Theta=42.03
   7   6   6       28.52       34.51        2.35 o incl   0.1978E-01  # Theta=46.62
   8   6   6       31.65       35.97        3.90 o incl   0.1575E-01  # Theta=52.00
   9   6   6        2.56        2.36        1.19 o incl   0.2294E+00  # Theta=58.45
  10   6   6        6.48        7.01        1.23 o incl   0.1008E+00  # Theta=66.75
  -9   7   6        2.73        2.78        1.18 o incl   0.2119E+00  # Theta=65.81
  -8   7   6        0.50        0.26        1.64 o incl   0.3231E+00  # Theta=58.21
  -7   7   6       29.21       26.95        2.96 o incl   0.2171E-01  # Theta=52.27
  -6   7   6       34.05       34.71        2.57 o incl   0.1828E-01  # Theta=47.36
  -5   7   6       53.28       45.59        3.40 o incl   0.1212E-01  # Theta=43.25
  -4   7   6        0.53        0.09        1.14 o incl   0.6314E+00  # Theta=39.84
  -3   7   6       78.42       79.67        3.51 o incl   0.6908E-02  # Theta=37.11
  -2   7   6        6.80        4.35        1.50 o incl   0.1188E+00  # Theta=35.08
  -1   7   6        4.27        9.02        2.27 o incl   0.6953E-01  # Theta=33.78
   0   7   6       81.55       95.50        5.87 o incl   0.5189E-02  # Theta=33.25
   1   7   6     1669.19     1698.12       28.18 o incl   0.4870E-04  # Theta=33.50
   2   7   6      340.20      345.01        7.08 o incl   0.8403E-03  # Theta=34.54
   3   7   6       64.38       75.35        2.60 o incl   0.8104E-02  # Theta=36.32
   4   7   6      119.28      121.14        4.54 o incl   0.3951E-02  # Theta=38.81
   5   7   6      334.26      329.54        7.72 o incl   0.8839E-03  # Theta=41.99
   6   7   6      137.85      144.76        5.17 o incl   0.3114E-02  # Theta=45.85
   7   7   6       95.27       88.82        5.67 o incl   0.5251E-02  # Theta=50.46
   8   7   6        7.16        5.77        1.25 o incl   0.1092E+00  # Theta=56.00
   9   7   6       17.35       12.02        3.11 o incl   0.3691E-01  # Theta=62.90
  10   7   6       35.73       35.51        2.89 o incl   0.1711E-01  # Theta=72.57
  -9   8   6       -1.21        0.79        1.03 o incl   0.4592E+00  # Theta=72.71
  -8   8   6        9.86        8.92        1.69 o incl   0.7041E-01  # Theta=63.58
  -7   8   6       26.54       20.16        2.68 o incl   0.2723E-01  # Theta=57.10
  -6   8   6       65.79       51.84        3.32 o incl   0.1026E-01  # Theta=51.97
  -5   8   6       49.66       61.81        2.95 o incl   0.1028E-01  # Theta=47.79
  -4   8   6       10.29       14.01        1.53 o incl   0.5441E-01  # Theta=44.40
  -3   8   6        1.32        0.36        1.13 o incl   0.4752E+00  # Theta=41.72
  -2   8   6       11.00       10.60        1.22 o incl   0.6723E-01  # Theta=39.76
  -1   8   6       71.48       77.55        3.48 o incl   0.7308E-02  # Theta=38.52
   0   8   6       37.28       41.82        2.38 o incl   0.1574E-01  # Theta=38.01
   1   8   6       83.68       82.46        2.71 o incl   0.6761E-02  # Theta=38.24
   2   8   6        9.05       13.22        0.91 o incl   0.6337E-01  # Theta=39.22
   3   8   6       53.98       47.02        2.50 o incl   0.1246E-01  # Theta=40.92
   4   8   6      162.61      160.04        5.70 o incl   0.2610E-02  # Theta=43.34
   5   8   6       35.32       28.49        2.09 o incl   0.2145E-01  # Theta=46.46
   6   8   6        0.79        0.00        0.82 o incl   0.1018E+01  # Theta=50.34
   7   8   6       35.28       34.07        2.31 o incl   0.1869E-01  # Theta=55.09
   8   8   6      110.94      106.20        3.71 o incl   0.4695E-02  # Theta=61.00
   9   8   6        1.09        1.58        1.00 o incl   0.3701E+00  # Theta=68.87
  -8   9   6       18.31       15.25        2.04 o incl   0.3988E-01  # Theta=70.89
  -7   9   6        0.55        2.77        0.71 o incl   0.3398E+00  # Theta=63.12
  -6   9   6        2.47        0.95        1.25 o incl   0.2989E+00  # Theta=57.48
  -5   9   6       20.33       17.94        1.95 o incl   0.3562E-01  # Theta=53.08
  -4   9   6        1.30        1.11        0.98 o incl   0.4274E+00  # Theta=49.60
  -3   9   6       42.93       52.74        2.49 o incl   0.1256E-01  # Theta=46.90
  -2   9   6        7.13        8.36        1.15 o incl   0.8996E-01  # Theta=44.95
  -1   9   6       11.95        9.42        2.20 o incl   0.5656E-01  # Theta=43.73
   0   9   6       91.94       89.65        3.20 o incl   0.5918E-02  # Theta=43.23
   1   9   6       13.44        9.04        1.11 o incl   0.6986E-01  # Theta=43.45
   2   9   6       89.85       91.44        2.65 o incl   0.6016E-02  # Theta=44.40
   3   9   6        4.07        1.96        1.14 o incl   0.2201E+00  # Theta=46.07
   4   9   6      153.10      159.43        5.96 o incl   0.2674E-02  # Theta=48.47
   5   9   6       10.94        7.72        1.05 o incl   0.8339E-01  # Theta=51.64
   6   9   6       38.64       38.25        2.56 o incl   0.1645E-01  # Theta=55.67
   7   9   6        3.90        2.66        1.47 o incl   0.1705E+00  # Theta=60.77
   8   9   6        0.35        0.27        1.05 o incl   0.6895E+00  # Theta=67.53
  -7  10   6        1.51        1.65        1.21 o incl   0.2961E+00  # Theta=71.34
  -6  10   6        8.25        4.36        0.88 o incl   0.1289E+00  # Theta=64.38
  -5  10   6       -0.26        0.01        0.86 o incl   0.1185E+01  # Theta=59.40
  -4  10   6        1.36        2.22        0.80 o incl   0.3452E+00  # Theta=55.65
  -3  10   6       81.30       79.26        3.47 o incl   0.6810E-02  # Theta=52.82
  -2  10   6        4.12        3.77        1.04 o incl   0.1727E+00  # Theta=50.81
  -1  10   6        2.84        3.39        1.07 o incl   0.1963E+00  # Theta=49.55
   0  10   6        2.50        3.86        0.96 o incl   0.2003E+00  # Theta=49.04
   1  10   6        0.46        0.06        0.89 o incl   0.9627E+00  # Theta=49.26
   2  10   6      219.38      209.89        4.77 o incl   0.1796E-02  # Theta=50.21
   3  10   6        1.48        0.63        1.03 o incl   0.4609E+00  # Theta=51.92
   4  10   6        2.00        1.63        0.86 o incl   0.3535E+00  # Theta=54.40
   5  10   6        4.59        6.39        0.80 o incl   0.1303E+00  # Theta=57.77
   6  10   6        1.25        0.18        0.81 o incl   0.7656E+00  # Theta=62.20
   7  10   6        2.81        4.00        0.98 o incl   0.1883E+00  # Theta=68.19
  -6  11   6        7.09        7.15        0.89 o incl   0.1042E+00  # Theta=74.24
  -5  11   6       32.48       26.05        1.54 o incl   0.2460E-01  # Theta=67.54
  -4  11   6        0.36        0.13        0.75 o incl   0.1248E+01  # Theta=63.05
  -3  11   6        2.44        1.74        0.79 o incl   0.3365E+00  # Theta=59.85
  -2  11   6       10.82       11.86        1.17 o incl   0.6298E-01  # Theta=57.63
  -1  11   6        1.61        2.44        0.86 o incl   0.3013E+00  # Theta=56.28
   0  11   6        8.89        8.67        1.14 o incl   0.8249E-01  # Theta=55.73
   1  11   6        4.24        2.76        1.04 o incl   0.2016E+00  # Theta=55.95
   2  11   6        9.28        6.72        2.77 o incl   0.5876E-01  # Theta=56.96
   3  11   6        3.88        2.10        0.83 o incl   0.2529E+00  # Theta=58.81
   4  11   6        3.25        2.94        0.69 o incl   0.2396E+00  # Theta=61.57
   5  11   6       -0.59        0.60        0.66 o incl   0.8607E+00  # Theta=65.46
   6  11   6        9.71       12.65        1.10 o incl   0.6322E-01  # Theta=71.03
  -4  12   6       17.81       16.67        1.39 o incl   0.4191E-01  # Theta=73.45
  -3  12   6        0.45        0.21        0.66 o incl   0.1273E+01  # Theta=69.03
  -2  12   6       -0.48        0.03        0.74 o incl   0.1313E+01  # Theta=66.23
  -1  12   6        6.11        5.16        0.85 o incl   0.1351E+00  # Theta=64.59
   0  12   6       26.43       22.25        1.28 o incl   0.3001E-01  # Theta=63.92
   1  12   6       48.31       36.66        2.40 o incl   0.1559E-01  # Theta=64.18
   2  12   6        0.63        1.49        0.83 o incl   0.4823E+00  # Theta=65.38
   3  12   6       13.69       12.40        1.39 o incl   0.5520E-01  # Theta=67.64
   4  12   6        4.41        5.39        0.85 o incl   0.1458E+00  # Theta=71.25
  -3 -11   7        5.33        4.26        0.68 o incl   0.1640E+00  # Theta=73.20
  -2 -11   7       10.16        8.10        0.74 o incl   0.8817E-01  # Theta=70.14
  -1 -11   7        7.13       11.10        0.74 o incl   0.7908E-01  # Theta=68.46
   0 -11   7       -0.70        0.54        0.73 o incl   0.8048E+00  # Theta=67.91
   1 -11   7        0.33        0.04        0.71 o incl   0.1505E+01  # Theta=68.40
   2 -11   7        0.76        0.98        0.51 o incl   0.7530E+00  # Theta=70.00
   3 -11   7        1.34        0.35        0.57 o incl   0.8678E+00  # Theta=72.98
  -5 -10   7       23.49       20.64        1.27 o incl   0.3325E-01  # Theta=70.86
  -4 -10   7        2.18        1.71        0.60 o incl   0.3815E+00  # Theta=66.05
  -3 -10   7       57.30       47.51        1.93 o incl   0.1253E-01  # Theta=62.76
  -2 -10   7       31.57       31.95        1.99 o incl   0.2095E-01  # Theta=60.56
  -1 -10   7        5.23        0.87        1.04 o incl   0.2581E+00  # Theta=59.28
   0 -10   7        1.12        0.14        0.78 o incl   0.8634E+00  # Theta=58.84
   1 -10   7        0.89        1.80        0.74 o incl   0.4312E+00  # Theta=59.22
   2 -10   7       11.31       16.06        0.99 o incl   0.5145E-01  # Theta=60.43
   3 -10   7       -0.77        0.09        0.67 o incl   0.1211E+01  # Theta=62.56
   4 -10   7        0.78        2.42        0.64 o incl   0.3743E+00  # Theta=65.76
   5 -10   7        0.67        0.33        0.51 o incl   0.1294E+01  # Theta=70.43
  -7  -9   7       40.43       39.58        2.69 o incl   0.1563E-01  # Theta=74.76
  -6  -9   7        0.74        0.14        0.53 o incl   0.1468E+01  # Theta=67.07
  -5  -9   7       11.82        7.88        1.03 o incl   0.8020E-01  # Theta=61.90
  -4  -9   7        4.17        4.22        0.74 o incl   0.1789E+00  # Theta=58.10
  -3  -9   7       -0.32        0.04        0.78 o incl   0.1304E+01  # Theta=55.30
  -2  -9   7       10.39        6.93        1.53 o incl   0.8065E-01  # Theta=53.35
  -1  -9   7       76.38       65.64        3.61 o incl   0.8028E-02  # Theta=52.19
   0  -9   7       68.11       64.11        2.79 o incl   0.8970E-02  # Theta=51.78
   1  -9   7       63.36       52.05        2.69 o incl   0.1085E-01  # Theta=52.12
   2  -9   7      133.70      127.11        4.42 o incl   0.3638E-02  # Theta=53.21
   3  -9   7        4.01        4.87        0.98 o incl   0.1521E+00  # Theta=55.08
   4  -9   7       11.31       15.92        1.28 o incl   0.5070E-01  # Theta=57.79
   5  -9   7        0.72        1.04        0.69 o incl   0.6324E+00  # Theta=61.49
   6  -9   7       -0.10        1.92        0.76 o incl   0.4766E+00  # Theta=66.51
   7  -9   7        0.79        0.63        0.59 o incl   0.8587E+00  # Theta=73.85
  -8  -8   7        0.64        0.01        0.57 o incl   0.1719E+01  # Theta=73.95
  -7  -8   7        0.12        0.03        0.75 o incl   0.1589E+01  # Theta=65.50
  -6  -8   7       46.66       52.63        2.23 o incl   0.1243E-01  # Theta=59.69
  -5  -8   7       16.84       13.29        1.48 o incl   0.4842E-01  # Theta=55.25
  -4  -8   7        1.74        0.16        0.89 o incl   0.6184E+00  # Theta=51.80
  -3  -8   7        2.54        0.83        1.04 o incl   0.3646E+00  # Theta=49.17
  -2  -8   7      467.54      437.06        6.10 o incl   0.5541E-03  # Theta=47.31
  -1  -8   7        2.85        5.41        0.91 o incl   0.1571E+00  # Theta=46.18
   0  -8   7      195.83      182.89        6.08 o incl   0.2109E-02  # Theta=45.78
   1  -8   7        0.73        0.10        0.80 o incl   0.9777E+00  # Theta=46.10
   2  -8   7       35.90       23.34        3.18 o incl   0.2113E-01  # Theta=47.15
   3  -8   7       18.08       10.09        2.83 o incl   0.4148E-01  # Theta=48.93
   4  -8   7        5.09        5.22        1.78 o incl   0.1051E+00  # Theta=51.46
   5  -8   7       -0.99        0.24        1.25 o incl   0.4662E+00  # Theta=54.82
   6  -8   7       17.53       12.87        1.30 o incl   0.4968E-01  # Theta=59.13
   7  -8   7       -0.26        1.01        0.88 o incl   0.6056E+00  # Theta=64.76
   8  -8   7       12.88        8.12        1.74 o incl   0.6605E-01  # Theta=72.76
  -9  -7   7        3.06        4.82        0.89 o incl   0.1708E+00  # Theta=75.86
  -8  -7   7       20.80       25.90        1.45 o incl   0.2936E-01  # Theta=65.81
  -7  -7   7        2.53        3.16        1.13 o incl   0.2076E+00  # Theta=59.12
  -6  -7   7       -0.66        1.97        1.01 o incl   0.3561E+00  # Theta=53.95
  -5  -7   7       19.19       24.58        1.68 o incl   0.3029E-01  # Theta=49.80
  -4  -7   7      150.71      167.12        4.26 o incl   0.2691E-02  # Theta=46.47
  -3  -7   7        5.35        5.35        1.18 o incl   0.1255E+00  # Theta=43.89
  -2  -7   7        0.38        0.27        0.83 o incl   0.9497E+00  # Theta=42.03
  -1  -7   7       14.02        7.64        1.57 o incl   0.6834E-01  # Theta=40.88
   0  -7   7       51.85       33.06        3.14 o incl   0.1512E-01  # Theta=40.47
   1  -7   7      247.44      246.81       10.31 o incl   0.1287E-02  # Theta=40.79
   2  -7   7       39.69       39.85        4.23 o incl   0.1335E-01  # Theta=41.84
   3  -7   7       65.88       66.50        5.15 o incl   0.7544E-02  # Theta=43.60
   4  -7   7        2.76        2.86        1.12 o incl   0.2170E+00  # Theta=46.09
   5  -7   7       83.66       72.78        4.79 o incl   0.6671E-02  # Theta=49.32
   6  -7   7        6.42        6.54        1.74 o incl   0.9169E-01  # Theta=53.35
   7  -7   7       14.14       10.83        1.76 o incl   0.5521E-01  # Theta=58.37
   8  -7   7        2.02        2.17        0.83 o incl   0.3076E+00  # Theta=64.82
   9  -7   7        0.02        1.59        0.65 o incl   0.6007E+00  # Theta=74.16
  -9  -6   7        0.02        1.35        0.79 o incl   0.5774E+00  # Theta=68.06
  -8  -6   7        0.21        0.42        0.86 o incl   0.8673E+00  # Theta=60.14
  -7  -6   7        7.69        7.43        1.26 o incl   0.9301E-01  # Theta=54.11
  -6  -6   7        5.03        4.73        1.01 o incl   0.1452E+00  # Theta=49.21
  -5  -6   7       -0.06        0.19        0.90 o incl   0.1016E+01  # Theta=45.16
  -4  -6   7        3.47        1.23        1.19 o incl   0.2685E+00  # Theta=41.85
  -3  -6   7       19.39       21.98        1.68 o incl   0.3255E-01  # Theta=39.23
  -2  -6   7       12.19        5.03        1.64 o incl   0.8414E-01  # Theta=37.31
  -1  -6   7      152.12      163.61        4.86 o incl   0.2693E-02  # Theta=36.12
   0  -6   7       13.75       11.64        2.03 o incl   0.5005E-01  # Theta=35.68
   1  -6   7      150.26      158.50        7.82 o incl   0.2531E-02  # Theta=36.01
   2  -6   7      281.74      307.76       10.96 o incl   0.9711E-03  # Theta=37.09
   3  -6   7      536.13      529.96       11.44 o incl   0.3975E-03  # Theta=38.90
   4  -6   7       -0.64        4.68        1.37 o incl   0.1705E+00  # Theta=41.41
   5  -6   7       28.85       39.43        2.88 o incl   0.1695E-01  # Theta=44.63
   6  -6   7      145.63      163.76        7.24 o incl   0.2533E-02  # Theta=48.56
   7  -6   7       61.13       61.65        4.43 o incl   0.8614E-02  # Theta=53.32
   8  -6   7       20.32       20.11        1.91 o incl   0.3325E-01  # Theta=59.15
   9  -6   7       -0.94        0.23        0.92 o incl   0.7134E+00  # Theta=66.69
 -10  -5   7       25.55       28.55        2.81 o incl   0.2214E-01  # Theta=72.82
  -9  -5   7        2.84        0.59        0.96 o incl   0.3948E+00  # Theta=62.85
  -8  -5   7       11.12       11.48        1.56 o incl   0.6015E-01  # Theta=55.75
  -7  -5   7       38.44       39.27        1.96 o incl   0.1677E-01  # Theta=50.04
  -6  -5   7        0.74        0.50        0.92 o incl   0.6430E+00  # Theta=45.25
  -5  -5   7      332.83      360.04        6.72 o incl   0.8204E-03  # Theta=41.19
  -4  -5   7       -0.55        1.25        0.87 o incl   0.5170E+00  # Theta=37.81
  -3  -5   7       34.47       31.33        2.78 o incl   0.1908E-01  # Theta=35.10
  -2  -5   7      141.81      152.26        7.80 o incl   0.2672E-02  # Theta=33.08
  -1  -5   7      123.02      117.29        8.18 o incl   0.3383E-02  # Theta=31.82
   0  -5   7        1.55        1.00        2.72 o incl   0.1130E+00  # Theta=31.34
   1  -5   7       55.65       59.94        7.95 o incl   0.6509E-02  # Theta=31.68
   2  -5   7       -1.98        3.60        3.46 o incl   0.6344E-01  # Theta=32.82
   3  -5   7       53.25       60.09        4.25 o incl   0.9324E-02  # Theta=34.71
   4  -5   7       38.68       41.64        2.34 o incl   0.1569E-01  # Theta=37.31
   5  -5   7      125.80      130.75        7.05 o incl   0.3267E-02  # Theta=40.58
   6  -5   7       37.20       36.28        3.71 o incl   0.1533E-01  # Theta=44.52
   7  -5   7       17.87       19.99        1.82 o incl   0.3528E-01  # Theta=49.18
   8  -5   7       73.61       76.65        4.31 o incl   0.6929E-02  # Theta=54.72
   9  -5   7       56.74       52.56        2.94 o incl   0.1107E-01  # Theta=61.53
  10  -5   7       16.81       17.50        1.62 o incl   0.4020E-01  # Theta=70.79
 -10  -4   7        0.05        1.60        0.79 o incl   0.5247E+00  # Theta=67.66
  -9  -4   7        7.34        8.92        1.23 o incl   0.8448E-01  # Theta=58.98
  -8  -4   7       71.54       76.86        2.82 o incl   0.7596E-02  # Theta=52.29
  -7  -4   7      348.13      345.71        6.86 o incl   0.8356E-03  # Theta=46.71
  -6  -4   7      117.88      122.51        4.28 o incl   0.3969E-02  # Theta=41.94
  -5  -4   7        7.41        3.81        1.69 o incl   0.1118E+00  # Theta=37.82
  -4  -4   7       42.97       38.51        3.44 o incl   0.1442E-01  # Theta=34.32
  -3  -4   7      433.57      431.67       13.42 o incl   0.5409E-03  # Theta=31.47
  -2  -4   7      633.72      606.28       15.40 o incl   0.3038E-03  # Theta=29.32
  -1  -4   7      125.29      123.33        7.49 o incl   0.3352E-02  # Theta=27.95
   0  -4   7       23.98       21.77        3.54 o incl   0.2366E-01  # Theta=27.43
   1  -4   7       58.95       41.61        5.54 o incl   0.9910E-02  # Theta=27.79
   2  -4   7      134.75      146.96        8.94 o incl   0.2666E-02  # Theta=29.01
   3  -4   7      285.52      238.39       13.38 o incl   0.1141E-02  # Theta=31.02
   4  -4   7      571.98      583.89       18.05 o incl   0.3231E-03  # Theta=33.75
   5  -4   7       46.46       53.74        4.45 o incl   0.1033E-01  # Theta=37.13
   6  -4   7       39.79       52.52        4.09 o incl   0.1128E-01  # Theta=41.13
   7  -4   7      142.49      142.93        7.27 o incl   0.2869E-02  # Theta=45.78
   8  -4   7        6.72        5.37        1.35 o incl   0.1136E+00  # Theta=51.19
   9  -4   7       12.48       15.23        1.46 o incl   0.4950E-01  # Theta=57.63
  10  -4   7        9.42        6.66        1.55 o incl   0.8590E-01  # Theta=65.82
 -10  -3   7        1.35        0.97        0.90 o incl   0.4708E+00  # Theta=64.14
  -9  -3   7       50.73       39.79        2.73 o incl   0.1417E-01  # Theta=56.07
  -8  -3   7       33.39       28.86        2.24 o incl   0.2143E-01  # Theta=49.59
  -7  -3   7        8.82        9.29        1.46 o incl   0.7408E-01  # Theta=44.06
  -6  -3   7       71.62       53.82        4.97 o incl   0.8537E-02  # Theta=39.25
  -5  -3   7      250.49      248.32        7.82 o incl   0.1357E-02  # Theta=35.03
  -4  -3   7      269.41      258.51       11.03 o incl   0.1168E-02  # Theta=31.40
  -3  -3   7       16.05       20.43        2.47 o incl   0.3241E-01  # Theta=28.38
  -2  -3   7        8.47        2.08        2.11 o incl   0.1042E+00  # Theta=26.06
  -1  -3   7       62.51       43.84        5.00 o incl   0.9945E-02  # Theta=24.56
   0  -3   7      491.24      500.74       13.80 o incl   0.4338E-03  # Theta=23.98
   1  -3   7     1005.94      907.86       20.11 o incl   0.1433E-03  # Theta=24.37
   2  -3   7       60.43       87.24        6.50 o incl   0.5775E-02  # Theta=25.69
   3  -3   7      389.43      365.00       13.35 o incl   0.6765E-03  # Theta=27.85
   4  -3   7      542.83      583.04       16.56 o incl   0.3363E-03  # Theta=30.73
   5  -3   7      107.10      137.83        8.37 o incl   0.3107E-02  # Theta=34.25
   6  -3   7       32.23       32.46        3.51 o incl   0.1750E-01  # Theta=38.34
   7  -3   7      278.72      329.11        7.42 o incl   0.9707E-03  # Theta=43.03
   8  -3   7       15.54       14.01        1.75 o incl   0.4646E-01  # Theta=48.40
   9  -3   7       31.32       32.55        2.20 o incl   0.2030E-01  # Theta=54.65
  10  -3   7        5.55        8.77        1.34 o incl   0.8936E-01  # Theta=62.31
  11  -3   7        8.26        9.19        1.73 o incl   0.7180E-01  # Theta=73.09
 -11  -2   7       -0.40        2.21        1.53 o incl   0.2369E+00  # Theta=72.46
 -10  -2   7        3.30        6.72        0.91 o incl   0.1322E+00  # Theta=61.69
  -9  -2   7       34.72       43.01        2.44 o incl   0.1582E-01  # Theta=53.95
  -8  -2   7       91.65       95.20        4.09 o incl   0.5463E-02  # Theta=47.58
  -7  -2   7        7.17        9.69        1.62 o incl   0.7379E-01  # Theta=42.06
  -6  -2   7       75.27       65.13        4.45 o incl   0.7711E-02  # Theta=37.18
  -5  -2   7       66.18       78.44        6.36 o incl   0.6123E-02  # Theta=32.86
  -4  -2   7       12.22       17.89        2.97 o incl   0.3422E-01  # Theta=29.07
  -3  -2   7      851.91      775.60       15.64 o incl   0.1936E-03  # Theta=25.88
  -2  -2   7        0.77        0.77        1.80 o incl   0.2413E+00  # Theta=23.38
  -1  -2   7        6.16        2.93        1.73 o incl   0.1291E+00  # Theta=21.74
   0  -2   7        4.44        0.12        2.38 o incl   0.1330E+00  # Theta=21.09
   1  -2   7       39.29       51.53        5.22 o incl   0.1024E-01  # Theta=21.50
   2  -2   7       89.64      136.84        6.39 o incl   0.3636E-02  # Theta=22.94
   3  -2   7     1203.85     1054.94       23.03 o incl   0.1062E-03  # Theta=25.26
   4  -2   7      162.53      170.08       11.64 o incl   0.1970E-02  # Theta=28.31
   5  -2   7     1131.71     1124.67       32.03 o incl   0.9753E-04  # Theta=31.97
   6  -2   7      742.22      724.91       12.95 o incl   0.2302E-03  # Theta=36.18
   7  -2   7       66.32       69.25        3.15 o incl   0.8368E-02  # Theta=40.93
   8  -2   7        5.99        3.06        1.21 o incl   0.1583E+00  # Theta=46.29
   9  -2   7        6.34        6.13        1.22 o incl   0.1115E+00  # Theta=52.45
  10  -2   7        4.42        5.26        1.38 o incl   0.1264E+00  # Theta=59.81
  11  -2   7        5.82        8.42        1.66 o incl   0.8340E-01  # Theta=69.59
 -11  -1   7        1.20        5.87        1.18 o incl   0.1512E+00  # Theta=70.27
 -10  -1   7        9.89        6.43        1.46 o incl   0.8652E-01  # Theta=60.12
  -9  -1   7        1.69        2.01        1.13 o incl   0.2825E+00  # Theta=52.56
  -8  -1   7       30.37       42.67        2.58 o incl   0.1626E-01  # Theta=46.23
  -7  -1   7       94.97      116.69        5.02 o incl   0.4365E-02  # Theta=40.70
  -6  -1   7      459.99      420.96       13.85 o incl   0.5344E-03  # Theta=35.76
  -5  -1   7       20.49        8.49        3.74 o incl   0.3366E-01  # Theta=31.34
  -4  -1   7      208.73      190.29        8.86 o incl   0.1822E-02  # Theta=27.43
  -3  -1   7       39.06       55.45        3.27 o incl   0.1177E-01  # Theta=24.08
  -2  -1   7      203.70      210.50        7.55 o incl   0.1742E-02  # Theta=21.42
  -1  -1   7      142.01      171.24        5.38 o incl   0.2605E-02  # Theta=19.63
   0  -1   7        5.15        6.64        2.95 o incl   0.6140E-01  # Theta=18.91
   1  -1   7       80.10       69.37        6.65 o incl   0.6100E-02  # Theta=19.36
   2  -1   7      373.06      333.32       11.71 o incl   0.7729E-03  # Theta=20.90
   3  -1   7     1730.84     1734.60       31.93 o incl   0.4591E-04  # Theta=23.37
   4  -1   7      835.04      913.16       24.57 o incl   0.1529E-03  # Theta=26.57
   5  -1   7        2.26        0.19        2.85 o incl   0.1092E+00  # Theta=30.36
   6  -1   7      306.03      323.83        8.24 o incl   0.9319E-03  # Theta=34.66
   7  -1   7        5.34        3.42        1.20 o incl   0.1602E+00  # Theta=39.47
   8  -1   7      223.43      224.56        5.11 o incl   0.1654E-02  # Theta=44.84
   9  -1   7      199.40      194.07        3.98 o incl   0.2064E-02  # Theta=50.95
  10  -1   7       12.78       14.51        1.58 o incl   0.4938E-01  # Theta=58.16
  11  -1   7        5.97        7.12        1.72 o incl   0.8945E-01  # Theta=67.44
 -11   0   7        3.42        6.14        1.26 o incl   0.1264E+00  # Theta=69.23
 -10   0   7       -1.00        1.81        1.50 o incl   0.2445E+00  # Theta=59.34
  -9   0   7       46.86       67.49        2.55 o incl   0.9888E-02  # Theta=51.84
  -8   0   7       69.82       52.56        3.35 o incl   0.9850E-02  # Theta=45.53
  -7   0   7      104.46      105.23        4.40 o incl   0.4721E-02  # Theta=39.99
  -6   0   7       30.03       17.27        2.84 o incl   0.2735E-01  # Theta=35.01
  -5   0   7      204.94      196.49        8.48 o incl   0.1801E-02  # Theta=30.53
  -4   0   7      629.71      727.92       13.57 o incl   0.2482E-03  # Theta=26.54
  -3   0   7       10.92       22.50        1.63 o incl   0.3774E-01  # Theta=23.08
  -2   0   7       86.67       57.00        4.97 o incl   0.7617E-02  # Theta=20.31
  -1   0   7        8.84       20.35        2.36 o incl   0.3694E-01  # Theta=18.43
   0   0   7       90.35       77.26        4.51 o incl   0.6367E-02  # Theta=17.66
   1   0   7      641.62      655.13       13.83 o incl   0.2778E-03  # Theta=18.12
   2   0   7        9.51       14.26        2.06 o incl   0.4976E-01  # Theta=19.73
   3   0   7      488.96      438.86       13.14 o incl   0.4998E-03  # Theta=22.30
   4   0   7     1020.36     1101.35       21.46 o incl   0.1123E-03  # Theta=25.59
   5   0   7       60.96       76.77        5.75 o incl   0.6677E-02  # Theta=29.45
   6   0   7       46.29       45.32        6.63 o incl   0.9019E-02  # Theta=33.81
   7   0   7        6.06        6.50        1.33 o incl   0.1039E+00  # Theta=38.65
   8   0   7       30.71       29.80        1.61 o incl   0.2286E-01  # Theta=44.04
   9   0   7        3.68        3.08        1.21 o incl   0.1851E+00  # Theta=50.13
  10   0   7       30.06       27.36        2.25 o incl   0.2285E-01  # Theta=57.25
  11   0   7        9.60        4.82        1.32 o incl   0.1043E+00  # Theta=66.30
 -11   1   7        1.43        3.48        1.22 o incl   0.2078E+00  # Theta=69.19
 -10   1   7        7.97        3.88        1.23 o incl   0.1263E+00  # Theta=59.30
  -9   1   7       34.44       42.89        2.43 o incl   0.1582E-01  # Theta=51.80
  -8   1   7        1.58        3.05        1.12 o incl   0.2341E+00  # Theta=45.49
  -7   1   7       28.21       37.76        2.34 o incl   0.1858E-01  # Theta=39.93
  -6   1   7      268.58      274.75       12.16 o incl   0.1071E-02  # Theta=34.95
  -5   1   7       41.72       38.80        6.05 o incl   0.1078E-01  # Theta=30.45
  -4   1   7       15.75       19.84        2.48 o incl   0.3312E-01  # Theta=26.44
  -3   1   7      699.39      687.24       15.15 o incl   0.2493E-03  # Theta=22.97
  -2   1   7     1182.57     1429.60       23.70 o incl   0.7440E-04  # Theta=20.18
  -1   1   7      326.93      296.93       10.87 o incl   0.9358E-03  # Theta=18.27
   0   1   7       21.90       22.45        2.33 o incl   0.2898E-01  # Theta=17.48
   1   1   7       63.41       48.47        5.18 o incl   0.9331E-02  # Theta=17.94
   2   1   7      272.91      273.21        8.17 o incl   0.1177E-02  # Theta=19.56
   3   1   7        0.96        6.98        1.22 o incl   0.1275E+00  # Theta=22.13
   4   1   7      372.15      339.18       12.05 o incl   0.7593E-03  # Theta=25.43
   5   1   7     1015.42      874.09       25.82 o incl   0.1426E-03  # Theta=29.30
   6   1   7     1122.89     1173.20       35.38 o incl   0.9163E-04  # Theta=33.66
   7   1   7      359.69      350.20        7.75 o incl   0.8001E-03  # Theta=38.50
   8   1   7       25.81       27.87        2.59 o incl   0.2314E-01  # Theta=43.89
   9   1   7       -0.71        0.09        1.31 o incl   0.4840E+00  # Theta=49.97
  10   1   7        4.52        1.94        1.13 o incl   0.2152E+00  # Theta=57.07
  11   1   7       11.26        6.97        1.66 o incl   0.7624E-01  # Theta=66.07
 -11   2   7        4.29        3.64        1.81 o incl   0.1261E+00  # Theta=70.14
 -10   2   7       10.59       12.05        1.38 o incl   0.6092E-01  # Theta=60.01
  -9   2   7      154.65      140.83        4.37 o incl   0.3101E-02  # Theta=52.43
  -8   2   7       43.45       42.23        2.35 o incl   0.1490E-01  # Theta=46.09
  -7   2   7      240.68      274.06        5.73 o incl   0.1292E-02  # Theta=40.53
  -6   2   7       49.41       55.06        3.64 o incl   0.1062E-01  # Theta=35.57
  -5   2   7      625.62      644.62       19.46 o incl   0.2719E-03  # Theta=31.12
  -4   2   7      324.01      353.23       11.06 o incl   0.7930E-03  # Theta=27.16
  -3   2   7       68.09       74.48        4.71 o incl   0.7104E-02  # Theta=23.75
  -2   2   7      367.01      322.11       10.16 o incl   0.8241E-03  # Theta=21.03
  -1   2   7     2900.80     2803.73       33.11 o incl   0.1842E-04  # Theta=19.19
   0   2   7       25.69       14.19        2.67 o incl   0.3287E-01  # Theta=18.42
   1   2   7      895.90      727.79       15.02 o incl   0.2016E-03  # Theta=18.84
   2   2   7      182.73      154.51        5.75 o incl   0.2542E-02  # Theta=20.39
   3   2   7      153.68      114.59        6.85 o incl   0.3351E-02  # Theta=22.88
   4   2   7      984.26      902.03       15.59 o incl   0.1503E-03  # Theta=26.10
   5   2   7     1475.26     1396.37       27.73 o incl   0.6678E-04  # Theta=29.90
   6   2   7       15.06       15.03        3.40 o incl   0.3228E-01  # Theta=34.21
   7   2   7       16.39       20.10        2.18 o incl   0.3447E-01  # Theta=39.02
   8   2   7       43.14       43.72        2.89 o incl   0.1399E-01  # Theta=44.38
   9   2   7      189.11      181.19        4.65 o incl   0.2231E-02  # Theta=50.46
  10   2   7       28.17       23.89        2.08 o incl   0.2626E-01  # Theta=57.60
  11   2   7        1.31        0.31        1.22 o incl   0.4438E+00  # Theta=66.72
 -11   3   7       21.74       21.32        2.26 o incl   0.3001E-01  # Theta=72.22
 -10   3   7        0.37        3.22        1.07 o incl   0.2617E+00  # Theta=61.49
  -9   3   7       49.83       48.44        2.54 o incl   0.1269E-01  # Theta=53.74
  -8   3   7       41.17       56.04        2.54 o incl   0.1200E-01  # Theta=47.34
  -7   3   7      338.41      350.33        8.37 o incl   0.8168E-03  # Theta=41.79
  -6   3   7       65.15       45.20        3.45 o incl   0.1109E-01  # Theta=36.87
  -5   3   7      123.50      144.07        8.33 o incl   0.2865E-02  # Theta=32.49
  -4   3   7       89.29      107.71        6.48 o incl   0.4415E-02  # Theta=28.64
  -3   3   7       15.85       35.72        3.35 o incl   0.1924E-01  # Theta=25.36
  -2   3   7      135.97      158.07        7.17 o incl   0.2689E-02  # Theta=22.78
  -1   3   7      965.58      840.97       17.59 o incl   0.1623E-03  # Theta=21.05
   0   3   7       37.80       27.08        2.96 o incl   0.1992E-01  # Theta=20.33
   1   3   7      262.02      184.69        6.99 o incl   0.1751E-02  # Theta=20.71
   2   3   7     2245.26     2165.85       23.99 o incl   0.3040E-04  # Theta=22.14
   3   3   7      456.60      440.86       10.89 o incl   0.5331E-03  # Theta=24.48
   4   3   7      872.12      830.71       16.20 o incl   0.1764E-03  # Theta=27.55
   5   3   7      343.43      336.95       11.70 o incl   0.8006E-03  # Theta=31.23
   6   3   7       20.07       22.76        2.75 o incl   0.2758E-01  # Theta=35.45
   7   3   7      559.18      563.15       11.92 o incl   0.3624E-03  # Theta=40.19
   8   3   7       27.64       24.52        2.65 o incl   0.2436E-01  # Theta=45.53
   9   3   7        1.17        0.90        1.27 o incl   0.3559E+00  # Theta=51.63
  10   3   7      115.23      116.79        4.25 o incl   0.4179E-02  # Theta=58.87
  11   3   7       19.22       15.01        1.93 o incl   0.4025E-01  # Theta=68.31
 -10   4   7        9.16       16.54        1.31 o incl   0.5079E-01  # Theta=63.83
  -9   4   7       12.05       13.30        1.58 o incl   0.5286E-01  # Theta=55.76
  -8   4   7       13.58       24.32        2.13 o incl   0.3152E-01  # Theta=49.25
  -7   4   7        2.04        2.38        1.37 o incl   0.2198E+00  # Theta=43.69
  -6   4   7       46.07       65.91        2.91 o incl   0.9996E-02  # Theta=38.82
  -5   4   7      282.62      367.54        7.05 o incl   0.8510E-03  # Theta=34.53
  -4   4   7       13.96        7.52        2.90 o incl   0.4803E-01  # Theta=30.81
  -3   4   7       36.82       65.60        4.45 o incl   0.9446E-02  # Theta=27.70
  -2   4   7      244.85      231.98       10.44 o incl   0.1367E-02  # Theta=25.28
  -1   4   7      761.94      843.18       19.30 o incl   0.1830E-03  # Theta=23.69
   0   4   7      511.09      563.81       10.88 o incl   0.3835E-03  # Theta=23.02
   1   4   7      147.36      126.01        6.52 o incl   0.3256E-02  # Theta=23.36
   2   4   7      112.11      111.48        5.84 o incl   0.4100E-02  # Theta=24.66
   3   4   7      528.21      486.41       12.98 o incl   0.4350E-03  # Theta=26.82
   4   4   7       -0.33        2.33        1.58 o incl   0.2284E+00  # Theta=29.71
   5   4   7        4.18        7.64        2.02 o incl   0.8422E-01  # Theta=33.24
   6   4   7       54.04       48.37        4.37 o incl   0.1060E-01  # Theta=37.34
   7   4   7        3.81        7.27        1.39 o incl   0.1074E+00  # Theta=42.01
   8   4   7       19.49       20.19        2.43 o incl   0.3119E-01  # Theta=47.33
   9   4   7        3.48       10.32        0.93 o incl   0.9272E-01  # Theta=53.48
  10   4   7        3.29        4.05        2.27 o incl   0.1034E+00  # Theta=60.92
  11   4   7        3.69        6.54        1.08 o incl   0.1260E+00  # Theta=71.03
 -10   5   7        3.44        2.22        1.15 o incl   0.2242E+00  # Theta=67.23
  -9   5   7       11.88       11.28        1.71 o incl   0.5776E-01  # Theta=58.56
  -8   5   7       11.67       11.54        1.94 o incl   0.5467E-01  # Theta=51.85
  -7   5   7       19.46       30.00        2.59 o incl   0.2372E-01  # Theta=46.23
  -6   5   7        1.79        1.81        1.80 o incl   0.1831E+00  # Theta=41.39
  -5   5   7      210.55      204.72        6.02 o incl   0.1830E-02  # Theta=37.19
  -4   5   7       68.97       58.84        6.12 o incl   0.7428E-02  # Theta=33.61
  -3   5   7      188.30      219.91       11.14 o incl   0.1549E-02  # Theta=30.66
  -2   5   7      497.07      522.46       17.42 o incl   0.3908E-03  # Theta=28.40
  -1   5   7      159.28      147.91        9.43 o incl   0.2443E-02  # Theta=26.92
   0   5   7       15.72       28.65        2.83 o incl   0.2460E-01  # Theta=26.32
   1   5   7     1651.40     1699.27       22.94 o incl   0.4987E-04  # Theta=26.61
   2   5   7      181.50      204.03        8.55 o incl   0.1832E-02  # Theta=27.79
   3   5   7      520.51      528.56       15.12 o incl   0.3896E-03  # Theta=29.79
   4   5   7      300.81      276.63       11.35 o incl   0.1032E-02  # Theta=32.51
   5   5   7      285.68      270.78        9.04 o incl   0.1142E-02  # Theta=35.88
   6   5   7      344.41      367.15       10.40 o incl   0.7493E-03  # Theta=39.86
   7   5   7      332.85      363.89       13.17 o incl   0.7314E-03  # Theta=44.46
   8   5   7        2.49        0.27        1.56 o incl   0.2760E+00  # Theta=49.79
   9   5   7       31.61       36.06        2.56 o incl   0.1825E-01  # Theta=56.07
  10   5   7       16.62       11.69        3.06 o incl   0.3807E-01  # Theta=63.88
  11   5   7        0.02        2.00        1.04 o incl   0.3692E+00  # Theta=75.42
 -10   6   7       11.73       12.09        2.12 o incl   0.5126E-01  # Theta=72.17
  -9   6   7       -1.03        2.34        1.40 o incl   0.2381E+00  # Theta=62.30
  -8   6   7       45.78       48.93        3.91 o incl   0.1163E-01  # Theta=55.20
  -7   6   7       61.21       61.08        3.85 o incl   0.9013E-02  # Theta=49.44
  -6   6   7       25.82       18.37        3.23 o incl   0.2635E-01  # Theta=44.58
  -5   6   7       86.71      110.32        4.20 o incl   0.4913E-02  # Theta=40.45
  -4   6   7        4.84        3.87        1.73 o incl   0.1237E+00  # Theta=36.97
  -3   6   7      467.88      469.42       12.03 o incl   0.4859E-03  # Theta=34.15
  -2   6   7        4.88        0.26        1.86 o incl   0.1790E+00  # Theta=32.03
  -1   6   7       21.49       15.07        3.81 o incl   0.2716E-01  # Theta=30.66
   0   6   7       87.72       87.35        7.01 o incl   0.4997E-02  # Theta=30.09
   1   6   7       47.80       49.88        4.86 o incl   0.1036E-01  # Theta=30.36
   2   6   7       48.41       49.42        4.61 o incl   0.1064E-01  # Theta=31.44
   3   6   7      406.81      420.28       13.03 o incl   0.5745E-03  # Theta=33.29
   4   6   7      196.10      202.44        5.96 o incl   0.1916E-02  # Theta=35.86
   5   6   7        9.05        6.80        1.36 o incl   0.8986E-01  # Theta=39.10
   6   6   7        3.76        6.43        1.50 o incl   0.1108E+00  # Theta=42.99
   7   6   7       69.84       64.85        5.92 o incl   0.7125E-02  # Theta=47.56
   8   6   7       84.11       74.07        4.03 o incl   0.6893E-02  # Theta=52.96
   9   6   7        1.00        0.50        1.35 o incl   0.3845E+00  # Theta=59.49
  10   6   7       19.10       18.24        2.81 o incl   0.3126E-01  # Theta=68.02
  -9   7   7       -0.69        0.12        1.01 o incl   0.7186E+00  # Theta=67.31
  -8   7   7        9.38        5.77        2.09 o incl   0.7737E-01  # Theta=59.43
  -7   7   7       18.65       26.64        2.12 o incl   0.2749E-01  # Theta=53.38
  -6   7   7        3.51        7.68        2.05 o incl   0.8432E-01  # Theta=48.42
  -5   7   7      137.89      142.03        4.28 o incl   0.3262E-02  # Theta=44.29
  -4   7   7        7.49        5.12        1.74 o incl   0.9834E-01  # Theta=40.88
  -3   7   7        5.41        2.45        1.05 o incl   0.1879E+00  # Theta=38.16
  -2   7   7       45.42       44.41        2.57 o incl   0.1391E-01  # Theta=36.13
  -1   7   7      168.60      156.22        7.11 o incl   0.2500E-02  # Theta=34.84
   0   7   7        6.08        9.49        1.60 o incl   0.7708E-01  # Theta=34.30
   1   7   7       52.14       61.01        3.36 o incl   0.9873E-02  # Theta=34.54
   2   7   7       -0.39        0.05        1.12 o incl   0.6943E+00  # Theta=35.55
   3   7   7      781.55      820.19       10.35 o incl   0.1957E-03  # Theta=37.30
   4   7   7      290.27      292.70        5.63 o incl   0.1107E-02  # Theta=39.75
   5   7   7      182.71      176.87        5.67 o incl   0.2257E-02  # Theta=42.90
   6   7   7       52.94       48.02        2.67 o incl   0.1234E-01  # Theta=46.74
   7   7   7        1.62        6.45        1.06 o incl   0.1433E+00  # Theta=51.36
   8   7   7        2.50        3.19        1.54 o incl   0.1700E+00  # Theta=56.94
   9   7   7       16.17       25.17        1.93 o incl   0.3035E-01  # Theta=63.97
  10   7   7       53.43       47.22        3.25 o incl   0.1194E-01  # Theta=74.10
  -9   8   7        2.20        2.86        1.06 o incl   0.2337E+00  # Theta=74.62
  -8   8   7        4.80        6.06        1.40 o incl   0.1142E+00  # Theta=64.88
  -7   8   7       16.02       19.60        1.52 o incl   0.3848E-01  # Theta=58.21
  -6   8   7        4.06        3.26        1.16 o incl   0.1794E+00  # Theta=53.00
  -5   8   7       35.65       38.94        2.11 o incl   0.1732E-01  # Theta=48.78
  -4   8   7       33.38       28.70        2.40 o incl   0.2116E-01  # Theta=45.37
  -3   8   7       -0.77        0.39        1.13 o incl   0.5301E+00  # Theta=42.68
  -2   8   7       84.55       94.13        2.79 o incl   0.6010E-02  # Theta=40.71
  -1   8   7      384.55      401.55        9.89 o incl   0.6471E-03  # Theta=39.46
   0   8   7      269.04      292.79        7.49 o incl   0.1114E-02  # Theta=38.95
   1   8   7      173.41      152.29        4.51 o incl   0.2741E-02  # Theta=39.17
   2   8   7      518.73      524.27        8.06 o incl   0.4222E-03  # Theta=40.12
   3   8   7        1.42        0.83        1.79 o incl   0.2234E+00  # Theta=41.80
   4   8   7        5.46        2.14        1.03 o incl   0.2053E+00  # Theta=44.20
   5   8   7      130.05      129.55        4.35 o incl   0.3607E-02  # Theta=47.31
   6   8   7      119.01      121.96        3.48 o incl   0.4083E-02  # Theta=51.19
   7   8   7        3.89        2.89        1.06 o incl   0.2026E+00  # Theta=55.97
   8   8   7        8.96        5.08        2.54 o incl   0.7035E-01  # Theta=61.96
   9   8   7        0.65        0.06        0.83 o incl   0.9987E+00  # Theta=70.07
  -8   9   7        1.67        0.31        1.01 o incl   0.5197E+00  # Theta=72.50
  -7   9   7        3.46        6.89        0.82 o incl   0.1301E+00  # Theta=64.31
  -6   9   7       29.58       16.54        1.66 o incl   0.3315E-01  # Theta=58.52
  -5   9   7        1.01        0.28        0.98 o incl   0.6412E+00  # Theta=54.04
  -4   9   7        2.95        3.30        0.86 o incl   0.2192E+00  # Theta=50.52
  -3   9   7        1.23        1.33        1.01 o incl   0.3916E+00  # Theta=47.80
  -2   9   7       15.07       20.14        1.71 o incl   0.3727E-01  # Theta=45.83
  -1   9   7        0.82        1.10        1.32 o incl   0.3388E+00  # Theta=44.60
   0   9   7       19.03       23.36        1.89 o incl   0.3083E-01  # Theta=44.08
   1   9   7       21.05       17.39        1.52 o incl   0.3773E-01  # Theta=44.29
   2   9   7       15.91       17.96        1.30 o incl   0.4186E-01  # Theta=45.22
   3   9   7      281.08      260.96        6.93 o incl   0.1237E-02  # Theta=46.88
   4   9   7      123.16      117.42        3.77 o incl   0.4103E-02  # Theta=49.28
   5   9   7        7.52        7.65        0.95 o incl   0.9781E-01  # Theta=52.45
   6   9   7       14.77       19.47        1.22 o incl   0.4050E-01  # Theta=56.50
   7   9   7       85.66       79.49        3.36 o incl   0.6707E-02  # Theta=61.67
   8   9   7       25.54       25.28        2.03 o incl   0.2633E-01  # Theta=68.61
  -7  10   7        0.65        0.15        0.95 o incl   0.7857E+00  # Theta=72.85
  -6  10   7       27.85       27.62        1.28 o incl   0.2538E-01  # Theta=65.51
  -5  10   7        8.38        8.80        1.06 o incl   0.8372E-01  # Theta=60.39
  -4  10   7       60.35       55.67        2.39 o incl   0.1067E-01  # Theta=56.56
  -3  10   7       -0.61        0.64        0.87 o incl   0.6630E+00  # Theta=53.69
  -2  10   7        0.51        0.35        0.86 o incl   0.8297E+00  # Theta=51.65
  -1  10   7       13.07       13.68        1.29 o incl   0.5335E-01  # Theta=50.37
   0  10   7        4.85        2.14        1.15 o incl   0.1972E+00  # Theta=49.84
   1  10   7        1.02        0.42        0.74 o incl   0.7881E+00  # Theta=50.05
   2  10   7        1.45        0.52        0.95 o incl   0.5384E+00  # Theta=50.99
   3  10   7        1.85        4.99        1.28 o incl   0.1576E+00  # Theta=52.69
   4  10   7        1.93        2.55        0.85 o incl   0.2803E+00  # Theta=55.19
   5  10   7        5.36        4.46        0.82 o incl   0.1553E+00  # Theta=58.58
   6  10   7       93.81       81.40        4.32 o incl   0.6060E-02  # Theta=63.07
   7  10   7       41.99       37.82        2.42 o incl   0.1615E-01  # Theta=69.23
  -5  11   7       -0.45        0.64        0.59 o incl   0.9547E+00  # Theta=68.70
  -4  11   7       12.28       15.22        1.00 o incl   0.5274E-01  # Theta=64.03
  -3  11   7       -0.09        0.61        0.67 o incl   0.1080E+01  # Theta=60.74
  -2  11   7       39.37       31.10        1.66 o incl   0.1998E-01  # Theta=58.48
  -1  11   7        0.51        0.04        0.80 o incl   0.1133E+01  # Theta=57.09
   0  11   7        1.36        0.23        0.90 o incl   0.6600E+00  # Theta=56.52
   1  11   7       29.76       29.09        2.44 o incl   0.2160E-01  # Theta=56.73
   2  11   7       97.88       75.74        4.88 o incl   0.6036E-02  # Theta=57.74
   3  11   7       37.42       37.00        1.99 o incl   0.1771E-01  # Theta=59.59
   4  11   7        8.43        6.06        1.00 o incl   0.1065E+00  # Theta=62.38
   5  11   7       56.56       51.61        2.66 o incl   0.1140E-01  # Theta=66.35
   6  11   7        0.26        0.32        0.76 o incl   0.1083E+01  # Theta=72.11
  -4  12   7        3.26        0.90        0.76 o incl   0.3880E+00  # Theta=74.83
  -3  12   7        0.58        0.17        0.65 o incl   0.1265E+01  # Theta=70.12
  -2  12   7       -0.61        0.72        0.60 o incl   0.8449E+00  # Theta=67.19
  -1  12   7       13.32       11.63        1.07 o incl   0.6050E-01  # Theta=65.48
   0  12   7        1.23        0.36        0.64 o incl   0.8490E+00  # Theta=64.78
   1  12   7       21.73       14.36        1.70 o incl   0.4082E-01  # Theta=65.03
   2  12   7        1.27        0.74        0.84 o incl   0.5650E+00  # Theta=66.24
   3  12   7       26.45       25.06        1.51 o incl   0.2738E-01  # Theta=68.55
   4  12   7       40.23       43.57        2.02 o incl   0.1528E-01  # Theta=72.29
  -2 -11   8        7.04        3.98        1.26 o incl   0.1302E+00  # Theta=74.08
  -1 -11   8        8.53       10.16        1.10 o incl   0.7642E-01  # Theta=72.07
   0 -11   8       24.85       25.59        1.34 o incl   0.2797E-01  # Theta=71.41
   1 -11   8       17.31        8.60        1.11 o incl   0.6369E-01  # Theta=71.96
   2 -11   8        3.98        2.71        0.79 o incl   0.2290E+00  # Theta=73.83
  -5 -10   8        3.98        0.89        0.67 o incl   0.3649E+00  # Theta=74.94
  -4 -10   8        0.08        0.59        0.57 o incl   0.1195E+01  # Theta=69.29
  -3 -10   8       27.36       28.64        1.19 o incl   0.2520E-01  # Theta=65.65
  -2 -10   8       72.59       56.66        2.60 o incl   0.9649E-02  # Theta=63.27
  -1 -10   8        3.20        2.75        0.80 o incl   0.2398E+00  # Theta=61.89
   0 -10   8       51.32       49.24        2.40 o incl   0.1245E-01  # Theta=61.41
   1 -10   8        2.83        5.28        0.85 o incl   0.1630E+00  # Theta=61.79
   2 -10   8        0.36        1.20        0.80 o incl   0.5895E+00  # Theta=63.07
   3 -10   8        1.14        0.00        0.72 o incl   0.1030E+01  # Theta=65.32
   4 -10   8        2.58        1.36        0.72 o incl   0.3751E+00  # Theta=68.80
   5 -10   8       -0.68        0.44        0.50 o incl   0.1154E+01  # Theta=74.14
  -6  -9   8       19.03       18.96        1.38 o incl   0.3784E-01  # Theta=70.38
  -5  -9   8        0.33        0.03        0.82 o incl   0.1208E+01  # Theta=64.67
  -4  -9   8      126.64      118.70        2.79 o incl   0.4126E-02  # Theta=60.62
  -3  -9   8       63.67       54.58        2.16 o incl   0.1069E-01  # Theta=57.69
  -2  -9   8        0.77        0.43        1.07 o incl   0.5587E+00  # Theta=55.66
  -1  -9   8        7.64        4.75        1.35 o incl   0.1127E+00  # Theta=54.46
   0  -9   8        7.59        3.51        1.18 o incl   0.1374E+00  # Theta=54.03
   1  -9   8        3.73        6.09        0.92 o incl   0.1381E+00  # Theta=54.36
   2  -9   8        1.07        2.98        0.85 o incl   0.2815E+00  # Theta=55.46
   3  -9   8        3.13        4.70        0.83 o incl   0.1763E+00  # Theta=57.37
   4  -9   8       12.89       12.78        1.14 o incl   0.5732E-01  # Theta=60.18
   5  -9   8       10.38        9.04        0.91 o incl   0.7901E-01  # Theta=64.07
   6  -9   8        0.03        0.04        0.55 o incl   0.2871E+01  # Theta=69.50
  -7  -8   8       -0.15        0.17        0.48 o incl   0.2352E+01  # Theta=68.56
  -6  -8   8        1.85        3.43        0.82 o incl   0.2398E+00  # Theta=62.26
  -5  -8   8        6.15        4.54        0.96 o incl   0.1395E+00  # Theta=57.60
  -4  -8   8        0.13        0.50        0.88 o incl   0.8235E+00  # Theta=54.03
  -3  -8   8        2.42        4.67        0.85 o incl   0.1864E+00  # Theta=51.35
  -2  -8   8       95.29       79.90        2.80 o incl   0.6519E-02  # Theta=49.45
  -1  -8   8        1.17        1.34        0.84 o incl   0.4422E+00  # Theta=48.30
   0  -8   8        4.60        8.78        1.62 o incl   0.8562E-01  # Theta=47.88
   1  -8   8       22.37       16.04        2.02 o incl   0.3633E-01  # Theta=48.19
   2  -8   8       52.25       47.09        3.22 o incl   0.1207E-01  # Theta=49.23
   3  -8   8       22.49       26.64        2.34 o incl   0.2540E-01  # Theta=51.02
   4  -8   8        0.85        1.38        1.67 o incl   0.2361E+00  # Theta=53.58
   5  -8   8        0.59        2.91        1.14 o incl   0.2597E+00  # Theta=57.00
   6  -8   8       29.28       25.03        1.73 o incl   0.2583E-01  # Theta=61.48
   7  -8   8        2.09        4.29        0.67 o incl   0.2084E+00  # Theta=67.47
  -8  -7   8        0.56        1.40        0.58 o incl   0.6089E+00  # Theta=68.83
  -7  -7   8        6.52        7.36        1.08 o incl   0.1012E+00  # Theta=61.60
  -6  -7   8        9.16       14.64        1.29 o incl   0.5577E-01  # Theta=56.20
  -5  -7   8        2.01        2.44        0.93 o incl   0.2757E+00  # Theta=51.95
  -4  -7   8        0.11        0.10        1.22 o incl   0.6185E+00  # Theta=48.57
  -3  -7   8        3.14        6.22        1.08 o incl   0.1361E+00  # Theta=45.97
  -2  -7   8      291.10      271.39        4.85 o incl   0.1200E-02  # Theta=44.10
  -1  -7   8        8.12        7.70        1.68 o incl   0.8106E-01  # Theta=42.95
   0  -7   8      204.06      189.00        6.42 o incl   0.1990E-02  # Theta=42.52
   1  -7   8      145.12      167.60        7.64 o incl   0.2452E-02  # Theta=42.83
   2  -7   8        6.66        8.86        1.80 o incl   0.7573E-01  # Theta=43.85
   3  -7   8       34.06       40.43        3.91 o incl   0.1436E-01  # Theta=45.60
   4  -7   8       15.59       13.49        2.20 o incl   0.4387E-01  # Theta=48.08
   5  -7   8       44.45       54.47        3.42 o incl   0.1130E-01  # Theta=51.32
   6  -7   8        0.19        1.18        1.13 o incl   0.4315E+00  # Theta=55.42
   7  -7   8        1.65        2.43        1.04 o incl   0.2732E+00  # Theta=60.60
   8  -7   8       -1.53        0.86        0.79 o incl   0.5274E+00  # Theta=67.43
  -9  -6   8        3.68        6.49        0.89 o incl   0.1332E+00  # Theta=71.28
  -8  -6   8       35.92       37.51        2.03 o incl   0.1778E-01  # Theta=62.61
  -7  -6   8       34.37       36.37        2.13 o incl   0.1834E-01  # Theta=56.32
  -6  -6   8       15.25       11.94        1.56 o incl   0.5258E-01  # Theta=51.31
  -5  -6   8       46.79       46.61        2.36 o incl   0.1345E-01  # Theta=47.21
  -4  -6   8       25.53       28.65        1.97 o incl   0.2430E-01  # Theta=43.88
  -3  -6   8      103.34       99.96        3.77 o incl   0.5057E-02  # Theta=41.27
  -2  -6   8        6.22        6.85        1.27 o incl   0.1014E+00  # Theta=39.37
  -1  -6   8      197.78      199.17        5.65 o incl   0.1959E-02  # Theta=38.19
   0  -6   8      141.84      114.96        4.99 o incl   0.3749E-02  # Theta=37.75
   1  -6   8      318.87      345.32       11.54 o incl   0.8159E-03  # Theta=38.05
   2  -6   8        4.69        7.46        2.46 o incl   0.7157E-01  # Theta=39.10
   3  -6   8      110.03      118.20        5.61 o incl   0.3998E-02  # Theta=40.87
   4  -6   8       47.82       60.99        3.99 o incl   0.9762E-02  # Theta=43.35
   5  -6   8      105.83      102.33        6.65 o incl   0.4293E-02  # Theta=46.54
   6  -6   8       48.42       46.81        4.35 o incl   0.1118E-01  # Theta=50.49
   7  -6   8       10.58       15.01        1.73 o incl   0.4988E-01  # Theta=55.31
   8  -6   8        2.05        4.07        0.95 o incl   0.2015E+00  # Theta=61.32
   9  -6   8        1.47        2.33        0.76 o incl   0.3330E+00  # Theta=69.37
  -9  -5   8       26.71       21.67        1.98 o incl   0.2869E-01  # Theta=65.44
  -8  -5   8        2.39        5.11        1.16 o incl   0.1567E+00  # Theta=57.96
  -7  -5   8        7.46       11.29        1.17 o incl   0.7222E-01  # Theta=52.09
  -6  -5   8        6.43       10.34        1.22 o incl   0.7847E-01  # Theta=47.25
  -5  -5   8       39.07       52.17        2.58 o incl   0.1295E-01  # Theta=43.19
  -4  -5   8       34.55       26.97        2.12 o incl   0.2228E-01  # Theta=39.83
  -3  -5   8       35.81       34.42        2.38 o incl   0.1834E-01  # Theta=37.15
  -2  -5   8      209.09      194.19        6.01 o incl   0.1940E-02  # Theta=35.18
  -1  -5   8       23.40       26.94        4.16 o incl   0.1927E-01  # Theta=33.93
   0  -5   8        6.38        3.12        2.45 o incl   0.8984E-01  # Theta=33.46
   1  -5   8       69.28       68.82       12.30 o incl   0.3821E-02  # Theta=33.77
   2  -5   8      125.38      130.46        7.41 o incl   0.3237E-02  # Theta=34.86
   3  -5   8      384.58      391.08        9.33 o incl   0.6759E-03  # Theta=36.69
   4  -5   8       74.82       76.51        4.68 o incl   0.6749E-02  # Theta=39.23
   5  -5   8       59.19       65.19        3.55 o incl   0.8907E-02  # Theta=42.45
   6  -5   8       99.20      121.48        8.14 o incl   0.3537E-02  # Theta=46.36
   7  -5   8       11.27       13.30        2.15 o incl   0.4897E-01  # Theta=51.03
   8  -5   8       14.62       13.57        2.23 o incl   0.4393E-01  # Theta=56.67
   9  -5   8        0.40        0.42        1.07 o incl   0.6073E+00  # Theta=63.73
  10  -5   8        0.50        0.35        0.65 o incl   0.1122E+01  # Theta=73.87
 -10  -4   8        6.34        7.42        2.13 o incl   0.7536E-01  # Theta=70.66
  -9  -4   8        4.52        3.63        1.22 o incl   0.1611E+00  # Theta=61.27
  -8  -4   8       44.66       55.70        2.22 o incl   0.1202E-01  # Theta=54.34
  -7  -4   8       15.46       22.65        1.71 o incl   0.3397E-01  # Theta=48.67
  -6  -4   8       70.54       80.27        3.18 o incl   0.7276E-02  # Theta=43.88
  -5  -4   8       34.87       45.03        2.41 o incl   0.1511E-01  # Theta=39.79
  -4  -4   8       59.44       63.40        2.67 o incl   0.9556E-02  # Theta=36.35
  -3  -4   8       16.21       15.85        3.32 o incl   0.3172E-01  # Theta=33.56
  -2  -4   8       43.82       49.72        4.45 o incl   0.1113E-01  # Theta=31.48
  -1  -4   8       44.14       39.62        4.83 o incl   0.1213E-01  # Theta=30.15
   0  -4   8        2.30        0.72        2.92 o incl   0.9973E-01  # Theta=29.64
   1  -4   8        5.69        2.02        2.86 o incl   0.8271E-01  # Theta=29.97
   2  -4   8        2.90        2.46        2.75 o incl   0.9376E-01  # Theta=31.12
   3  -4   8       10.95        7.94        4.21 o incl   0.3473E-01  # Theta=33.04
   4  -4   8       96.49      113.21        5.34 o incl   0.4366E-02  # Theta=35.67
   5  -4   8      160.26      155.73        7.23 o incl   0.2553E-02  # Theta=38.97
   6  -4   8        0.63        2.99        1.49 o incl   0.2096E+00  # Theta=42.91
   7  -4   8        3.07        3.08        1.41 o incl   0.1748E+00  # Theta=47.54
   8  -4   8        6.98        6.49        1.52 o incl   0.9423E-01  # Theta=52.99
   9  -4   8       40.49       39.38        2.55 o incl   0.1577E-01  # Theta=59.58
  10  -4   8       13.45       18.72        1.61 o incl   0.4115E-01  # Theta=68.22
 -10  -3   8       11.94       10.47        1.54 o incl   0.6208E-01  # Theta=66.68
  -9  -3   8        1.38        0.52        1.08 o incl   0.4717E+00  # Theta=58.17
  -8  -3   8        0.32        0.08        0.86 o incl   0.1065E+01  # Theta=51.53
  -7  -3   8      145.21      159.62        5.83 o incl   0.2734E-02  # Theta=45.95
  -6  -3   8      222.37      268.85        9.47 o incl   0.1273E-02  # Theta=41.15
  -5  -3   8       42.44       47.79        2.72 o incl   0.1331E-01  # Theta=36.99
  -4  -3   8       39.63       45.90        4.89 o incl   0.1139E-01  # Theta=33.44
  -3  -3   8      917.56      933.18       18.36 o incl   0.1483E-03  # Theta=30.52
  -2  -3   8       21.27       24.67        3.01 o incl   0.2476E-01  # Theta=28.30
  -1  -3   8      449.93      396.11       13.26 o incl   0.5789E-03  # Theta=26.88
   0  -3   8       58.14       56.62        6.15 o incl   0.7961E-02  # Theta=26.31
   1  -3   8      106.95       76.54        8.41 o incl   0.4555E-02  # Theta=26.66
   2  -3   8     1759.40     1748.88       31.08 o incl   0.4538E-04  # Theta=27.89
   3  -3   8      281.29      281.83       12.01 o incl   0.1031E-02  # Theta=29.92
   4  -3   8      164.21      156.10       10.71 o incl   0.2180E-02  # Theta=32.68
   5  -3   8        1.84        8.16        1.72 o incl   0.9674E-01  # Theta=36.08
   6  -3   8       32.86       24.38        2.89 o incl   0.2219E-01  # Theta=40.10
   7  -3   8      159.00      169.31        6.08 o incl   0.2461E-02  # Theta=44.74
   8  -3   8       12.94       20.93        1.91 o incl   0.3665E-01  # Theta=50.11
   9  -3   8        6.28        5.69        1.49 o incl   0.1062E+00  # Theta=56.45
  10  -3   8       -0.05        2.71        1.04 o incl   0.3054E+00  # Theta=64.38
 -10  -2   8        2.79        1.93        1.18 o incl   0.2465E+00  # Theta=63.99
  -9  -2   8      154.50      157.31        4.17 o incl   0.2829E-02  # Theta=55.92
  -8  -2   8       75.32       65.85        4.03 o incl   0.7834E-02  # Theta=49.43
  -7  -2   8       -0.96        0.19        1.22 o incl   0.4952E+00  # Theta=43.89
  -6  -2   8       72.46       79.72        4.37 o incl   0.6780E-02  # Theta=39.05
  -5  -2   8      504.76      495.83        9.49 o incl   0.4517E-03  # Theta=34.81
  -4  -2   8       47.57       66.44        4.60 o incl   0.8683E-02  # Theta=31.13
  -3  -2   8       13.47        6.91        2.16 o incl   0.6228E-01  # Theta=28.07
  -2  -2   8      327.97      351.49       11.65 o incl   0.7874E-03  # Theta=25.72
  -1  -2   8      121.85      133.56        5.43 o incl   0.3492E-02  # Theta=24.17
   0  -2   8     1463.50     1392.06       21.68 o incl   0.6885E-04  # Theta=23.56
   1  -2   8     1127.85     1053.53       22.31 o incl   0.1114E-03  # Theta=23.92
   2  -2   8      504.38      489.71       14.54 o incl   0.4320E-03  # Theta=25.23
   3  -2   8     1296.46     1308.97       25.43 o incl   0.7857E-04  # Theta=27.39
   4  -2   8      822.03      849.14       27.11 o incl   0.1637E-03  # Theta=30.28
   5  -2   8        8.20        8.77        4.10 o incl   0.3648E-01  # Theta=33.80
   6  -2   8        2.89        2.89        1.75 o incl   0.1525E+00  # Theta=37.90
   7  -2   8       51.58       65.56        3.31 o incl   0.9359E-02  # Theta=42.58
   8  -2   8        6.35        8.87        1.19 o incl   0.8763E-01  # Theta=47.93
   9  -2   8       11.53       10.74        2.24 o incl   0.5298E-01  # Theta=54.13
  10  -2   8       21.29       20.39        1.93 o incl   0.3247E-01  # Theta=61.69
  11  -2   8        0.66        0.59        1.06 o incl   0.5410E+00  # Theta=72.16
 -11  -1   8       17.17       32.32        1.70 o incl   0.2527E-01  # Theta=73.34
 -10  -1   8        1.62        1.12        0.99 o incl   0.3959E+00  # Theta=62.27
  -9  -1   8       58.97       78.59        3.51 o incl   0.7707E-02  # Theta=54.43
  -8  -1   8        1.50        0.06        1.30 o incl   0.4277E+00  # Theta=48.02
  -7  -1   8       22.03       29.87        3.09 o incl   0.2155E-01  # Theta=42.48
  -6  -1   8        2.17        0.31        1.49 o incl   0.3011E+00  # Theta=37.59
  -5  -1   8       25.86       26.37        3.55 o incl   0.2098E-01  # Theta=33.27
  -4  -1   8        5.93        1.10        2.23 o incl   0.1212E+00  # Theta=29.49
  -3  -1   8     1479.00     1549.75       19.88 o incl   0.6013E-04  # Theta=26.30
  -2  -1   8      441.63      432.85       10.00 o incl   0.5594E-03  # Theta=23.82
  -1  -1   8      678.04      557.99       13.28 o incl   0.3240E-03  # Theta=22.17
   0  -1   8      353.83      278.43       13.08 o incl   0.9093E-03  # Theta=21.50
   1  -1   8       29.40       30.86        3.50 o incl   0.1853E-01  # Theta=21.88
   2  -1   8     1275.43     1248.22       23.16 o incl   0.8468E-04  # Theta=23.27
   3  -1   8      513.20      542.21       13.40 o incl   0.3876E-03  # Theta=25.54
   4  -1   8      190.47      219.11       14.83 o incl   0.1352E-02  # Theta=28.55
   5  -1   8      533.15      562.95       26.29 o incl   0.3080E-03  # Theta=32.17
   6  -1   8      964.45     1091.71       14.77 o incl   0.1205E-03  # Theta=36.34
   7  -1   8       64.92       60.65        4.36 o incl   0.8636E-02  # Theta=41.07
   8  -1   8       10.05        8.95        1.67 o incl   0.7000E-01  # Theta=46.41
   9  -1   8        8.83        6.78        1.27 o incl   0.9275E-01  # Theta=52.55
  10  -1   8        1.18        0.25        1.21 o incl   0.4715E+00  # Theta=59.90
  11  -1   8       26.43       29.24        2.70 o incl   0.2189E-01  # Theta=69.68
 -11   0   8       23.06       24.63        2.00 o incl   0.2777E-01  # Theta=72.04
 -10   0   8        2.47        3.56        1.27 o incl   0.1816E+00  # Theta=61.37
  -9   0   8       44.32       48.38        3.69 o incl   0.1206E-01  # Theta=53.64
  -8   0   8       13.20       25.52        2.13 o incl   0.3070E-01  # Theta=47.26
  -7   0   8      175.64      181.65        6.85 o incl   0.2177E-02  # Theta=41.71
  -6   0   8      358.92      357.15        9.07 o incl   0.7686E-03  # Theta=36.79
  -5   0   8      102.79      112.25        6.11 o incl   0.4170E-02  # Theta=32.42
  -4   0   8     1104.23     1078.18       20.43 o incl   0.1105E-03  # Theta=28.57
  -3   0   8       71.26       55.43        4.89 o incl   0.8439E-02  # Theta=25.30
  -2   0   8      150.02      139.14        6.39 o incl   0.2984E-02  # Theta=22.72
  -1   0   8     1177.24     1151.05       20.98 o incl   0.9870E-04  # Theta=20.99
   0   0   8      997.61      923.86       14.35 o incl   0.1452E-03  # Theta=20.28
   1   0   8      980.29      779.88       20.20 o incl   0.1709E-03  # Theta=20.67
   2   0   8       81.54       71.21        5.09 o incl   0.6764E-02  # Theta=22.11
   3   0   8       77.08      103.45        4.91 o incl   0.5198E-02  # Theta=24.46
   4   0   8     1501.71     1526.19       25.87 o incl   0.5956E-04  # Theta=27.54
   5   0   8      173.77      184.99        9.45 o incl   0.1976E-02  # Theta=31.23
   6   0   8        0.85        0.27        1.45 o incl   0.3738E+00  # Theta=35.45
   7   0   8       53.30       51.74        4.33 o incl   0.1025E-01  # Theta=40.20
   8   0   8      124.96      119.86        4.93 o incl   0.3841E-02  # Theta=45.55
   9   0   8      247.21      247.88        6.42 o incl   0.1403E-02  # Theta=51.65
  10   0   8        9.08       10.79        1.17 o incl   0.7047E-01  # Theta=58.90
  11   0   8        2.18        1.13        1.05 o incl   0.3532E+00  # Theta=68.36
 -11   1   8       34.61       26.99        3.72 o incl   0.1849E-01  # Theta=71.89
 -10   1   8        0.65        2.46        0.98 o incl   0.3153E+00  # Theta=61.26
  -9   1   8      103.27      105.88        4.30 o incl   0.4741E-02  # Theta=53.54
  -8   1   8       15.25        8.13        2.01 o incl   0.5797E-01  # Theta=47.15
  -7   1   8      169.94      158.15        5.17 o incl   0.2617E-02  # Theta=41.60
  -6   1   8      226.18      237.74        6.31 o incl   0.1527E-02  # Theta=36.67
  -5   1   8      420.43      448.29       19.03 o incl   0.4810E-03  # Theta=32.28
  -4   1   8        7.45        5.74        2.19 o incl   0.8016E-01  # Theta=28.41
  -3   1   8     2140.04     2085.36       35.95 o incl   0.3210E-04  # Theta=25.11
  -2   1   8      887.68      866.31       19.97 o incl   0.1624E-03  # Theta=22.51
  -1   1   8     2256.38     1964.54       43.55 o incl   0.3264E-04  # Theta=20.76
   0   1   8        3.95        1.60        2.10 o incl   0.1377E+00  # Theta=20.03
   1   1   8      456.81      392.83       13.68 o incl   0.5775E-03  # Theta=20.42
   2   1   8        2.08        0.47        1.54 o incl   0.2776E+00  # Theta=21.86
   3   1   8       29.78       47.78        3.24 o incl   0.1410E-01  # Theta=24.22
   4   1   8      340.88      394.26       11.59 o incl   0.6858E-03  # Theta=27.31
   5   1   8       50.66       51.22        5.69 o incl   0.9204E-02  # Theta=31.01
   6   1   8       96.93      118.63        5.08 o incl   0.4242E-02  # Theta=35.24
   7   1   8      233.77      228.90        7.52 o incl   0.1516E-02  # Theta=39.99
   8   1   8       20.46       34.67        2.27 o incl   0.2150E-01  # Theta=45.33
   9   1   8       -0.94        0.02        1.35 o incl   0.4513E+00  # Theta=51.43
  10   1   8      205.18      209.82        4.27 o incl   0.1874E-02  # Theta=58.65
  11   1   8        7.05        5.73        2.05 o incl   0.8544E-01  # Theta=68.03
 -11   2   8       20.14       22.54        2.74 o incl   0.2775E-01  # Theta=72.87
 -10   2   8       -1.35        1.97        0.97 o incl   0.3258E+00  # Theta=61.92
  -9   2   8       61.48       49.91        3.34 o incl   0.1079E-01  # Theta=54.11
  -8   2   8       10.35        3.65        2.06 o incl   0.8801E-01  # Theta=47.69
  -7   2   8        8.48       14.09        1.74 o incl   0.5440E-01  # Theta=42.13
  -6   2   8       12.16       20.94        3.01 o incl   0.3044E-01  # Theta=37.22
  -5   2   8      166.30      139.04       10.46 o incl   0.2406E-02  # Theta=32.85
  -4   2   8       13.46       10.33        2.74 o incl   0.4617E-01  # Theta=29.02
  -3   2   8      615.68      530.22       14.52 o incl   0.3582E-03  # Theta=25.77
  -2   2   8     2428.43     2461.85       30.91 o incl   0.2434E-04  # Theta=23.21
  -1   2   8      186.56      241.49        7.74 o incl   0.1573E-02  # Theta=21.50
   0   2   8       81.07       53.14        3.84 o incl   0.8816E-02  # Theta=20.78
   1   2   8     2469.31     2147.25       26.13 o incl   0.2881E-04  # Theta=21.14
   2   2   8      320.83      292.75        8.66 o incl   0.1008E-02  # Theta=22.54
   3   2   8     1331.14     1385.37       18.64 o incl   0.7387E-04  # Theta=24.84
   4   2   8        3.52        0.89        1.55 o incl   0.2192E+00  # Theta=27.88
   5   2   8       49.13       61.53        7.54 o incl   0.6913E-02  # Theta=31.52
   6   2   8      283.12      288.32       10.00 o incl   0.1051E-02  # Theta=35.71
   7   2   8       30.35       25.62        3.03 o incl   0.2161E-01  # Theta=40.44
   8   2   8        6.16       12.70        1.28 o incl   0.6725E-01  # Theta=45.77
   9   2   8       21.94       34.25        3.02 o incl   0.1987E-01  # Theta=51.87
  10   2   8       10.17       14.29        1.38 o incl   0.5571E-01  # Theta=59.13
  11   2   8        0.89        0.66        1.00 o incl   0.5449E+00  # Theta=68.63
 -10   3   8       16.71       28.02        1.72 o incl   0.2854E-01  # Theta=63.40
  -9   3   8        3.61        6.66        1.25 o incl   0.1193E+00  # Theta=55.38
  -8   3   8        5.58        2.04        1.19 o incl   0.1873E+00  # Theta=48.89
  -7   3   8        6.06        9.11        1.62 o incl   0.7938E-01  # Theta=43.32
  -6   3   8      140.50      138.15        5.53 o incl   0.3199E-02  # Theta=38.43
  -5   3   8      129.27      129.88        7.28 o incl   0.3218E-02  # Theta=34.12
  -4   3   8     1744.38     1710.23       26.46 o incl   0.4747E-04  # Theta=30.37
  -3   3   8      845.44      782.04       21.43 o incl   0.1846E-03  # Theta=27.22
  -2   3   8       33.87       32.54        4.00 o incl   0.1619E-01  # Theta=24.76
  -1   3   8     1636.48     1564.71       23.72 o incl   0.5548E-04  # Theta=23.13
   0   3   8      590.27      480.47       11.09 o incl   0.4184E-03  # Theta=22.44
   1   3   8     2186.39     2018.17       21.50 o incl   0.3381E-04  # Theta=22.77
   2   3   8       81.75      101.77        4.33 o incl   0.5331E-02  # Theta=24.09
   3   3   8       38.90       45.62        3.29 o incl   0.1348E-01  # Theta=26.28
   4   3   8      317.80      272.70       12.33 o incl   0.1001E-02  # Theta=29.20
   5   3   8      582.30      630.53       16.06 o incl   0.2993E-03  # Theta=32.75
   6   3   8        9.58        8.33        2.03 o incl   0.6671E-01  # Theta=36.86
   7   3   8      232.44      246.26        9.43 o incl   0.1362E-02  # Theta=41.54
   8   3   8      221.27      219.21        6.82 o incl   0.1660E-02  # Theta=46.86
   9   3   8       -0.48        2.83        1.18 o incl   0.2616E+00  # Theta=52.98
  10   3   8       15.30       12.75        1.50 o incl   0.5127E-01  # Theta=60.36
  11   3   8        4.56        1.54        1.73 o incl   0.1656E+00  # Theta=70.25
 -10   4   8        8.57       10.68        1.57 o incl   0.6708E-01  # Theta=65.79
  -9   4   8       64.96       82.20        2.93 o incl   0.7427E-02  # Theta=57.38
  -8   4   8        4.35        0.23        1.56 o incl   0.2304E+00  # Theta=50.75
  -7   4   8       82.66       70.89        4.48 o incl   0.6926E-02  # Theta=45.15
  -6   4   8       76.64       72.92        3.92 o incl   0.7217E-02  # Theta=40.29
  -5   4   8      430.87      427.97        9.18 o incl   0.5762E-03  # Theta=36.06
  -4   4   8      112.15      114.67        8.06 o incl   0.3586E-02  # Theta=32.41
  -3   4   8     1027.30     1045.91       20.90 o incl   0.1195E-03  # Theta=29.38
  -2   4   8       80.77       92.66        6.27 o incl   0.5167E-02  # Theta=27.05
  -1   4   8      487.11      496.62       14.16 o incl   0.4384E-03  # Theta=25.51
   0   4   8      269.27      247.32        9.59 o incl   0.1252E-02  # Theta=24.87
   1   4   8        9.09       11.27        1.86 o incl   0.6095E-01  # Theta=25.17
   2   4   8       18.90        8.81        2.76 o incl   0.4362E-01  # Theta=26.39
   3   4   8      331.25      311.81        9.51 o incl   0.9140E-03  # Theta=28.44
   4   4   8       59.00       76.57        5.08 o incl   0.7086E-02  # Theta=31.22
   5   4   8      200.12      203.99        7.62 o incl   0.1813E-02  # Theta=34.65
   6   4   8      176.09      151.18        6.76 o incl   0.2559E-02  # Theta=38.67
   7   4   8       31.61       24.65        3.53 o incl   0.2062E-01  # Theta=43.29
   8   4   8       30.06       32.97        2.19 o incl   0.2037E-01  # Theta=48.60
   9   4   8        4.85        4.40        1.13 o incl   0.1476E+00  # Theta=54.80
  10   4   8       42.42       32.09        3.15 o incl   0.1667E-01  # Theta=62.40
  11   4   8      171.98      167.08        6.24 o incl   0.2408E-02  # Theta=73.12
 -10   5   8        0.05        0.45        1.55 o incl   0.3615E+00  # Theta=69.33
  -9   5   8       -0.51        0.33        0.95 o incl   0.7407E+00  # Theta=60.20
  -8   5   8        8.37        5.75        1.67 o incl   0.9119E-01  # Theta=53.32
  -7   5   8       37.52       57.87        4.69 o incl   0.1016E-01  # Theta=47.64
  -6   5   8       54.40       61.21        3.52 o incl   0.9662E-02  # Theta=42.79
  -5   5   8      580.05      683.16        9.44 o incl   0.2877E-03  # Theta=38.62
  -4   5   8       30.48       31.26        3.35 o incl   0.1837E-01  # Theta=35.07
  -3   5   8        5.52        0.28        2.91 o incl   0.9183E-01  # Theta=32.17
  -2   5   8      109.12       95.67        8.54 o incl   0.3952E-02  # Theta=29.97
  -1   5   8      385.88      437.23       12.49 o incl   0.5721E-03  # Theta=28.53
   0   5   8        6.16        2.41        1.97 o incl   0.1202E+00  # Theta=27.93
   1   5   8        6.45        2.99        2.06 o incl   0.1079E+00  # Theta=28.20
   2   5   8       50.93       42.56        4.90 o incl   0.1107E-01  # Theta=29.32
   3   5   8      663.57      680.31       18.04 o incl   0.2527E-03  # Theta=31.24
   4   5   8       12.84       25.59        2.44 o incl   0.2933E-01  # Theta=33.88
   5   5   8       80.93       72.19        5.31 o incl   0.6590E-02  # Theta=37.18
   6   5   8        6.64        6.40        2.44 o incl   0.7243E-01  # Theta=41.10
   7   5   8        5.83        0.22        3.04 o incl   0.8524E-01  # Theta=45.68
   8   5   8       68.84       81.13        3.83 o incl   0.7018E-02  # Theta=51.01
   9   5   8      215.56      222.98        5.76 o incl   0.1679E-02  # Theta=57.36
  10   5   8       54.01       49.08        4.66 o incl   0.1027E-01  # Theta=65.40
 -10   6   8        2.95        0.94        1.27 o incl   0.2808E+00  # Theta=74.70
  -9   6   8       44.75       69.72        2.84 o incl   0.9598E-02  # Theta=64.00
  -8   6   8        1.49        2.60        1.50 o incl   0.2034E+00  # Theta=56.66
  -7   6   8      167.78      205.88        7.16 o incl   0.1956E-02  # Theta=50.80
  -6   6   8        4.60        4.44        1.77 o incl   0.1152E+00  # Theta=45.91
  -5   6   8      103.36      115.94        5.10 o incl   0.4266E-02  # Theta=41.78
  -4   6   8       -0.24        0.78        1.17 o incl   0.4843E+00  # Theta=38.32
  -3   6   8      860.68      878.67       13.34 o incl   0.1687E-03  # Theta=35.53
  -2   6   8       61.80       83.16        5.52 o incl   0.6376E-02  # Theta=33.43
  -1   6   8       27.73       39.61        3.65 o incl   0.1577E-01  # Theta=32.08
   0   6   8       26.94       37.38        4.31 o incl   0.1519E-01  # Theta=31.51
   1   6   8      624.16      675.57       15.46 o incl   0.2691E-03  # Theta=31.76
   2   6   8     1465.22     1471.73       22.29 o incl   0.6392E-04  # Theta=32.80
   3   6   8      154.63      159.03        7.63 o incl   0.2514E-02  # Theta=34.60
   4   6   8       17.42       19.60        2.00 o incl   0.3478E-01  # Theta=37.11
   5   6   8      256.00      251.97        7.24 o incl   0.1341E-02  # Theta=40.30
   6   6   8      395.31      413.49       10.64 o incl   0.6154E-03  # Theta=44.16
   7   6   8       -0.05        0.06        1.63 o incl   0.3671E+00  # Theta=48.73
   8   6   8        1.06        1.20        1.27 o incl   0.3325E+00  # Theta=54.16
   9   6   8        3.78        6.44        1.19 o incl   0.1215E+00  # Theta=60.80
  10   6   8       -0.68        2.97        1.37 o incl   0.2237E+00  # Theta=69.68
  -9   7   8       22.63       30.08        2.93 o incl   0.2192E-01  # Theta=69.21
  -8   7   8       -0.85        0.02        1.43 o incl   0.4158E+00  # Theta=60.93
  -7   7   8        4.32        3.07        1.40 o incl   0.1621E+00  # Theta=54.73
  -6   7   8       70.62       63.35        4.26 o incl   0.8169E-02  # Theta=49.70
  -5   7   8        3.72        0.88        1.57 o incl   0.2146E+00  # Theta=45.55
  -4   7   8       46.95       54.16        3.07 o incl   0.1138E-01  # Theta=42.14
  -3   7   8       75.10       72.98        4.45 o incl   0.7061E-02  # Theta=39.42
  -2   7   8      321.46      281.89        6.19 o incl   0.1081E-02  # Theta=37.40
  -1   7   8       28.85       30.58        2.69 o incl   0.2066E-01  # Theta=36.11
   0   7   8        5.25        3.31        1.18 o incl   0.1604E+00  # Theta=35.57
   1   7   8       61.25       50.18        2.47 o incl   0.1142E-01  # Theta=35.79
   2   7   8        3.31        1.20        1.22 o incl   0.2638E+00  # Theta=36.77
   3   7   8     1727.66     1739.32       17.08 o incl   0.4748E-04  # Theta=38.48
   4   7   8      343.02      340.91        7.57 o incl   0.8432E-03  # Theta=40.90
   5   7   8        5.58        6.84        1.44 o incl   0.1010E+00  # Theta=44.02
   6   7   8       11.71       14.93        1.40 o incl   0.5105E-01  # Theta=47.86
   7   7   8       54.50       56.58        3.37 o incl   0.1033E-01  # Theta=52.49
   8   7   8        6.06        4.82        1.35 o incl   0.1228E+00  # Theta=58.14
   9   7   8       32.43       25.09        2.42 o incl   0.2312E-01  # Theta=65.35
  -8   8   8       12.28       11.78        1.51 o incl   0.5768E-01  # Theta=66.53
  -7   8   8        3.16        2.19        1.24 o incl   0.2201E+00  # Theta=59.59
  -6   8   8       74.53       73.44        3.90 o incl   0.7316E-02  # Theta=54.26
  -5   8   8        1.42        0.96        1.17 o incl   0.3680E+00  # Theta=49.99
  -4   8   8       34.55       36.58        3.08 o incl   0.1665E-01  # Theta=46.55
  -3   8   8      134.98      115.13        5.64 o incl   0.3730E-02  # Theta=43.85
  -2   8   8       27.58       38.12        2.35 o incl   0.1853E-01  # Theta=41.88
  -1   8   8        7.24        1.20        1.73 o incl   0.1460E+00  # Theta=40.62
   0   8   8        0.91        0.35        1.21 o incl   0.4712E+00  # Theta=40.10
   1   8   8      528.33      495.88        9.96 o incl   0.4362E-03  # Theta=40.30
   2   8   8        6.88        3.02        1.17 o incl   0.1511E+00  # Theta=41.24
   3   8   8      151.55      144.82        4.54 o incl   0.3049E-02  # Theta=42.90
   4   8   8       65.46       59.38        3.15 o incl   0.9445E-02  # Theta=45.27
   5   8   8       80.64       65.43        3.48 o incl   0.7893E-02  # Theta=48.38
   6   8   8      125.05      111.39        3.50 o incl   0.4310E-02  # Theta=52.27
   7   8   8       11.44        6.50        1.36 o incl   0.8397E-01  # Theta=57.10
   8   8   8        3.70        5.77        1.43 o incl   0.1208E+00  # Theta=63.21
   9   8   8        9.05        9.66        1.14 o incl   0.7672E-01  # Theta=71.71
  -7   9   8        2.84        1.15        1.25 o incl   0.2734E+00  # Theta=65.83
  -6   9   8       42.23       44.54        2.24 o incl   0.1454E-01  # Theta=59.83
  -5   9   8        0.61        3.21        1.08 o incl   0.2558E+00  # Theta=55.24
  -4   9   8        1.05        3.88        1.12 o incl   0.2092E+00  # Theta=51.66
  -3   9   8       10.43        7.73        1.58 o incl   0.7624E-01  # Theta=48.92
  -2   9   8       22.69       23.83        1.81 o incl   0.2912E-01  # Theta=46.93
  -1   9   8       94.20      102.91        3.38 o incl   0.5231E-02  # Theta=45.68
   0   9   8      195.01      204.23        5.32 o incl   0.1933E-02  # Theta=45.15
   1   9   8      127.06      116.24        4.28 o incl   0.4025E-02  # Theta=45.35
   2   9   8      614.67      600.07       11.83 o incl   0.3194E-03  # Theta=46.27
   3   9   8       84.57       82.75        4.43 o incl   0.6181E-02  # Theta=47.91
   4   9   8      180.37      166.15        4.42 o incl   0.2480E-02  # Theta=50.31
   5   9   8       20.35       17.40        1.74 o incl   0.3726E-01  # Theta=53.49
   6   9   8        9.31        6.88        1.10 o incl   0.9268E-01  # Theta=57.58
   7   9   8        8.07       15.23        1.73 o incl   0.5204E-01  # Theta=62.86
   8   9   8        3.17        3.99        0.99 o incl   0.1825E+00  # Theta=70.06
  -6  10   8       13.66       12.38        1.10 o incl   0.5718E-01  # Theta=66.99
  -5  10   8        6.23        3.80        0.91 o incl   0.1552E+00  # Theta=61.66
  -4  10   8        0.09        0.24        0.73 o incl   0.1311E+01  # Theta=57.72
  -3  10   8       36.91       38.30        2.02 o incl   0.1739E-01  # Theta=54.79
  -2  10   8       -0.31        0.60        1.01 o incl   0.6149E+00  # Theta=52.71
  -1  10   8        8.70        5.91        1.25 o incl   0.1014E+00  # Theta=51.42
   0  10   8        5.12        2.75        1.22 o incl   0.1759E+00  # Theta=50.87
   1  10   8       63.03       62.17        2.96 o incl   0.9351E-02  # Theta=51.06
   2  10   8       84.49       75.15        3.66 o incl   0.6967E-02  # Theta=52.00
   3  10   8       33.15       32.45        2.18 o incl   0.2000E-01  # Theta=53.70
   4  10   8       84.39       84.37        3.74 o incl   0.6337E-02  # Theta=56.21
   5  10   8       81.26       79.51        2.73 o incl   0.7038E-02  # Theta=59.64
   6  10   8       43.77       42.07        2.24 o incl   0.1499E-01  # Theta=64.24
   7  10   8        0.23        0.09        0.84 o incl   0.1159E+01  # Theta=70.65
  -5  11   8        9.79        8.29        0.99 o incl   0.8423E-01  # Theta=70.24
  -4  11   8        0.60        1.57        0.60 o incl   0.5326E+00  # Theta=65.32
  -3  11   8        0.50        1.19        0.66 o incl   0.6287E+00  # Theta=61.92
  -2  11   8       87.87       91.66        2.68 o incl   0.6041E-02  # Theta=59.58
  -1  11   8        0.31        0.01        0.94 o incl   0.9771E+00  # Theta=58.15
   0  11   8        2.44        0.90        1.02 o incl   0.3580E+00  # Theta=57.55
   1  11   8        1.57        0.03        1.03 o incl   0.5887E+00  # Theta=57.76
   2  11   8       25.96       20.17        2.03 o incl   0.2980E-01  # Theta=58.77
   3  11   8        0.12        0.19        0.71 o incl   0.1416E+01  # Theta=60.64
   4  11   8       10.42        9.72        1.04 o incl   0.7430E-01  # Theta=63.49
   5  11   8        1.11        0.44        0.73 o incl   0.7510E+00  # Theta=67.57
   6  11   8       90.16       97.35        2.75 o incl   0.5693E-02  # Theta=73.66
  -3  12   8        6.27        8.24        0.98 o incl   0.9681E-01  # Theta=71.61
  -2  12   8        4.21        3.22        0.72 o incl   0.2063E+00  # Theta=68.50
  -1  12   8       21.97       21.07        1.40 o incl   0.3303E-01  # Theta=66.69
   0  12   8        0.46        0.22        0.77 o incl   0.1025E+01  # Theta=65.95
   1  12   8       22.92       22.98        1.55 o incl   0.3025E-01  # Theta=66.19
   2  12   8       57.12       63.20        2.53 o incl   0.9819E-02  # Theta=67.43
   3  12   8       15.59       14.45        1.42 o incl   0.4761E-01  # Theta=69.82
   4  12   8        0.37        0.70        0.73 o incl   0.8084E+00  # Theta=73.79
   0 -11   9       -0.44        0.06        0.60 o incl   0.1713E+01  # Theta=76.05
  -4 -10   9        0.63        0.20        0.44 o incl   0.1651E+01  # Theta=73.39
  -3 -10   9        0.23        0.12        0.57 o incl   0.1955E+01  # Theta=69.14
  -2 -10   9       14.04       10.00        0.96 o incl   0.6566E-01  # Theta=66.47
  -1 -10   9        2.24        2.36        0.64 o incl   0.3111E+00  # Theta=64.95
   0 -10   9        4.89        5.80        1.25 o incl   0.1213E+00  # Theta=64.41
   1 -10   9       13.89        5.82        1.22 o incl   0.8371E-01  # Theta=64.81
   2 -10   9        3.18        3.12        0.72 o incl   0.2320E+00  # Theta=66.18
   3 -10   9        1.52        0.61        0.70 o incl   0.6369E+00  # Theta=68.65
   4 -10   9        1.15        1.68        0.55 o incl   0.4807E+00  # Theta=72.62
  -6  -9   9       20.08       18.54        1.30 o incl   0.3772E-01  # Theta=74.67
  -5  -9   9       32.47       25.72        1.90 o incl   0.2411E-01  # Theta=67.99
  -4  -9   9       22.16       23.66        1.42 o incl   0.3042E-01  # Theta=63.56
  -3  -9   9       -0.14        0.76        0.67 o incl   0.8872E+00  # Theta=60.43
  -2  -9   9       44.32       37.12        2.50 o incl   0.1597E-01  # Theta=58.29
  -1  -9   9        4.51        4.30        1.11 o incl   0.1525E+00  # Theta=57.02
   0  -9   9       70.68       67.99        3.09 o incl   0.8294E-02  # Theta=56.56
   1  -9   9        2.53        2.69        1.09 o incl   0.2302E+00  # Theta=56.89
   2  -9   9        0.91        0.97        0.77 o incl   0.5773E+00  # Theta=58.02
   3  -9   9       -0.35        0.22        0.69 o incl   0.1246E+01  # Theta=60.00
   4  -9   9        0.68        0.07        0.62 o incl   0.1418E+01  # Theta=62.95
   5  -9   9        9.72        9.83        1.00 o incl   0.7513E-01  # Theta=67.13
   6  -9   9        0.03        0.03        0.63 o incl   0.2296E+01  # Theta=73.30
  -7  -8   9        3.92        4.18        0.68 o incl   0.1844E+00  # Theta=72.38
  -6  -8   9       13.60       17.52        1.11 o incl   0.4546E-01  # Theta=65.28
  -5  -8   9       14.73       17.58        1.37 o incl   0.4335E-01  # Theta=60.29
  -4  -8   9      129.72      139.54        3.62 o incl   0.3454E-02  # Theta=56.56
  -3  -8   9       27.67       17.55        1.68 o incl   0.3281E-01  # Theta=53.79
  -2  -8   9        0.91        5.04        0.83 o incl   0.2020E+00  # Theta=51.84
  -1  -8   9        0.42        0.01        0.82 o incl   0.1173E+01  # Theta=50.66
   0  -8   9       28.11       23.03        2.62 o incl   0.2509E-01  # Theta=50.22
   1  -8   9        0.87        1.50        1.36 o incl   0.3021E+00  # Theta=50.52
   2  -8   9        1.81        1.28        0.95 o incl   0.3784E+00  # Theta=51.56
   3  -8   9        2.43        2.46        1.28 o incl   0.2190E+00  # Theta=53.37
   4  -8   9        0.73        1.64        1.19 o incl   0.3338E+00  # Theta=55.98
   5  -8   9        6.60        6.65        1.13 o incl   0.1058E+00  # Theta=59.52
   6  -8   9       22.11       16.09        1.49 o incl   0.3872E-01  # Theta=64.23
   7  -8   9       -0.67        0.25        0.76 o incl   0.9652E+00  # Theta=70.81
  -8  -7   9        0.95        0.91        0.70 o incl   0.6247E+00  # Theta=72.62
  -7  -7   9        1.68        2.87        0.68 o incl   0.2955E+00  # Theta=64.50
  -6  -7   9        3.22       10.80        0.97 o incl   0.8967E-01  # Theta=58.78
  -5  -7   9        0.82        1.00        1.08 o incl   0.4296E+00  # Theta=54.36
  -4  -7   9       -1.36        0.94        1.17 o incl   0.3826E+00  # Theta=50.91
  -3  -7   9       39.83       50.08        2.45 o incl   0.1343E-01  # Theta=48.27
  -2  -7   9      124.42      103.02        3.26 o incl   0.4626E-02  # Theta=46.38
  -1  -7   9       22.78       16.66        2.17 o incl   0.3433E-01  # Theta=45.22
   0  -7   9        5.26        3.08        1.48 o incl   0.1497E+00  # Theta=44.78
   1  -7   9       -0.99        3.08        1.99 o incl   0.1487E+00  # Theta=45.07
   2  -7   9       31.62       19.90        3.55 o incl   0.2257E-01  # Theta=46.08
   3  -7   9      121.63      134.88        6.48 o incl   0.3307E-02  # Theta=47.82
   4  -7   9        1.34        2.65        0.85 o incl   0.2958E+00  # Theta=50.31
   5  -7   9       -1.73        0.46        1.70 o incl   0.2517E+00  # Theta=53.59
   6  -7   9       18.03       19.15        2.21 o incl   0.3427E-01  # Theta=57.79
   7  -7   9       10.25        7.30        1.28 o incl   0.8424E-01  # Theta=63.20
   8  -7   9       20.11       19.24        1.53 o incl   0.3590E-01  # Theta=70.64
  -8  -6   9        1.72        2.67        0.78 o incl   0.2946E+00  # Theta=65.54
  -7  -6   9       79.46       79.58        2.56 o incl   0.7171E-02  # Theta=58.85
  -6  -6   9        4.79        3.83        1.02 o incl   0.1658E+00  # Theta=53.66
  -5  -6   9       10.27        9.81        1.25 o incl   0.7215E-01  # Theta=49.49
  -4  -6   9       56.29       49.92        2.63 o incl   0.1169E-01  # Theta=46.13
  -3  -6   9       40.51       41.83        2.00 o incl   0.1565E-01  # Theta=43.52
  -2  -6   9        0.08        0.05        1.16 o incl   0.7023E+00  # Theta=41.62
  -1  -6   9       87.47       84.53        3.94 o incl   0.6192E-02  # Theta=40.44
   0  -6   9       84.78       75.60        4.19 o incl   0.6719E-02  # Theta=39.99
   1  -6   9      423.68      432.47       12.76 o incl   0.5508E-03  # Theta=40.28
   2  -6   9       20.80       41.88        2.84 o incl   0.1765E-01  # Theta=41.29
   3  -6   9        5.70        3.44        1.42 o incl   0.1426E+00  # Theta=43.03
   4  -6   9      226.32      235.35        6.89 o incl   0.1521E-02  # Theta=45.49
   5  -6   9       22.24       24.47        2.35 o incl   0.2693E-01  # Theta=48.67
   6  -6   9       28.41       32.81        3.10 o incl   0.1900E-01  # Theta=52.66
   7  -6   9       11.74       12.43        1.59 o incl   0.5548E-01  # Theta=57.59
   8  -6   9        9.29       13.83        1.20 o incl   0.5902E-01  # Theta=63.87
   9  -6   9       31.71       26.53        1.76 o incl   0.2403E-01  # Theta=72.75
  -9  -5   9        0.52        0.66        0.98 o incl   0.5923E+00  # Theta=68.57
  -8  -5   9        0.05        0.30        0.94 o incl   0.8764E+00  # Theta=60.51
  -7  -5   9       47.85       51.71        2.25 o incl   0.1245E-01  # Theta=54.42
  -6  -5   9      123.65      124.00        3.66 o incl   0.3919E-02  # Theta=49.47
  -5  -5   9       15.21        9.30        1.68 o incl   0.5842E-01  # Theta=45.39
  -4  -5   9       36.68       38.70        1.94 o incl   0.1744E-01  # Theta=42.04
  -3  -5   9      466.91      482.38        7.32 o incl   0.4928E-03  # Theta=39.39
  -2  -5   9       44.83       39.37        2.72 o incl   0.1506E-01  # Theta=37.44
  -1  -5   9      289.86      254.87        8.37 o incl   0.1214E-02  # Theta=36.22
   0  -5   9      536.34      493.53       10.99 o incl   0.4314E-03  # Theta=35.74
   1  -5   9       17.00       20.04        2.51 o incl   0.3246E-01  # Theta=36.03
   2  -5   9      224.68      197.36        7.47 o incl   0.1772E-02  # Theta=37.08
   3  -5   9       37.67       40.98        3.35 o incl   0.1461E-01  # Theta=38.85
   4  -5   9       43.21       51.10        4.15 o incl   0.1126E-01  # Theta=41.34
   5  -5   9       68.02       60.97        4.43 o incl   0.8366E-02  # Theta=44.52
   6  -5   9       30.45       33.68        4.65 o incl   0.1501E-01  # Theta=48.42
   7  -5   9       28.13       29.61        2.45 o incl   0.2185E-01  # Theta=53.14
   8  -5   9       36.24       38.08        3.06 o incl   0.1603E-01  # Theta=58.91
   9  -5   9        2.76        3.33        0.87 o incl   0.2212E+00  # Theta=66.36
 -10  -4   9        4.96        6.73        1.53 o incl   0.1015E+00  # Theta=74.52
  -9  -4   9       61.31       53.43        3.15 o incl   0.1044E-01  # Theta=63.95
  -8  -4   9       86.60       92.79        2.58 o incl   0.6052E-02  # Theta=56.67
  -7  -4   9       20.47       27.18        1.56 o incl   0.2816E-01  # Theta=50.87
  -6  -4   9       16.76       19.23        1.89 o incl   0.3674E-01  # Theta=46.03
  -5  -4   9      260.10      305.66        5.39 o incl   0.1124E-02  # Theta=41.95
  -4  -4   9       67.46       61.05        2.89 o incl   0.9246E-02  # Theta=38.55
  -3  -4   9        7.16        7.64        1.22 o incl   0.9306E-01  # Theta=35.82
  -2  -4   9       61.79       64.44        5.61 o incl   0.7604E-02  # Theta=33.79
  -1  -4   9       34.92       33.09        5.25 o incl   0.1349E-01  # Theta=32.50
   0  -4   9      425.46      477.49       23.09 o incl   0.4199E-03  # Theta=32.00
   1  -4   9      341.90      312.55       16.34 o incl   0.7777E-03  # Theta=32.29
   2  -4   9        8.16        8.04        3.60 o incl   0.4326E-01  # Theta=33.38
   3  -4   9       10.52       14.50        1.47 o incl   0.5380E-01  # Theta=35.23
   4  -4   9       73.31       73.51        4.88 o incl   0.6915E-02  # Theta=37.78
   5  -4   9       69.83       71.78        4.22 o incl   0.7471E-02  # Theta=41.01
   6  -4   9       10.36        9.75        1.80 o incl   0.6397E-01  # Theta=44.91
   7  -4   9       56.09       61.65        4.02 o incl   0.9175E-02  # Theta=49.54
   8  -4   9        5.29        8.41        1.30 o incl   0.9431E-01  # Theta=55.06
   9  -4   9       46.20       43.98        2.49 o incl   0.1403E-01  # Theta=61.87
  10  -4   9       -2.33        0.33        0.98 o incl   0.4617E+00  # Theta=71.20
 -10  -3   9       23.32       16.09        2.28 o incl   0.3438E-01  # Theta=69.80
  -9  -3   9       63.49       68.94        3.03 o incl   0.8608E-02  # Theta=60.60
  -8  -3   9        2.83        2.35        0.93 o incl   0.2580E+00  # Theta=53.72
  -7  -3   9       38.25       30.20        3.04 o incl   0.1831E-01  # Theta=48.06
  -6  -3   9        1.42        1.62        1.52 o incl   0.2426E+00  # Theta=43.25
  -5  -3   9        0.34        1.38        1.22 o incl   0.3646E+00  # Theta=39.13
  -4  -3   9       13.50       10.91        1.62 o incl   0.5762E-01  # Theta=35.65
  -3  -3   9      352.11      372.37       12.81 o incl   0.7056E-03  # Theta=32.82
  -2  -3   9      210.95      193.55        9.72 o incl   0.1741E-02  # Theta=30.68
  -1  -3   9        6.29        6.75        2.68 o incl   0.6628E-01  # Theta=29.31
   0  -3   9       32.62       39.23        4.67 o incl   0.1354E-01  # Theta=28.77
   1  -3   9       30.04       36.36        4.58 o incl   0.1453E-01  # Theta=29.08
   2  -3   9     1786.65     1757.47       35.59 o incl   0.4415E-04  # Theta=30.22
   3  -3   9      161.10      150.43       10.29 o incl   0.2298E-02  # Theta=32.15
   4  -3   9       66.09       54.44        5.10 o incl   0.8599E-02  # Theta=34.80
   5  -3   9      204.95      236.65        6.57 o incl   0.1592E-02  # Theta=38.10
   6  -3   9       70.17       81.04        4.41 o incl   0.6750E-02  # Theta=42.05
   7  -3   9       57.32       77.12        4.02 o incl   0.7659E-02  # Theta=46.66
   8  -3   9       74.52       78.42        5.23 o incl   0.6422E-02  # Theta=52.06
   9  -3   9       99.61      105.28        3.87 o incl   0.4928E-02  # Theta=58.53
  10  -3   9        3.22        9.85        0.91 o incl   0.9872E-01  # Theta=66.88
 -10  -2   9       -0.23        1.66        1.03 o incl   0.4099E+00  # Theta=66.74
  -9  -2   9        1.19        0.00        1.05 o incl   0.6321E+00  # Theta=58.19
  -8  -2   9      111.80      132.81        4.78 o incl   0.3712E-02  # Theta=51.53
  -7  -2   9        1.16        2.89        1.42 o incl   0.2079E+00  # Theta=45.94
  -6  -2   9       11.56       20.95        1.91 o incl   0.3735E-01  # Theta=41.11
  -5  -2   9        3.44        2.99        1.31 o incl   0.1807E+00  # Theta=36.93
  -4  -2   9       10.52        9.93        3.61 o incl   0.3895E-01  # Theta=33.35
  -3  -2   9       52.47       69.90        5.49 o incl   0.7612E-02  # Theta=30.41
  -2  -2   9      326.48      336.00       10.50 o incl   0.8353E-03  # Theta=28.16
  -1  -2   9       84.01       73.79        5.04 o incl   0.6528E-02  # Theta=26.70
   0  -2   9     1900.92     1735.97       26.81 o incl   0.4419E-04  # Theta=26.12
   1  -2   9      476.61      407.54       15.55 o incl   0.5274E-03  # Theta=26.44
   2  -2   9      645.12      600.17       16.12 o incl   0.3002E-03  # Theta=27.65
   3  -2   9       60.11       56.39        5.16 o incl   0.8677E-02  # Theta=29.67
   4  -2   9      207.10      248.85       14.51 o incl   0.1204E-02  # Theta=32.42
   5  -2   9       30.40       37.83        3.30 o incl   0.1655E-01  # Theta=35.81
   6  -2   9       23.33       26.06        3.09 o incl   0.2295E-01  # Theta=39.82
   7  -2   9      139.03      140.06        5.40 o incl   0.3157E-02  # Theta=44.44
   8  -2   9       16.64       19.03        2.15 o incl   0.3526E-01  # Theta=49.79
   9  -2   9       89.85       92.45        3.86 o incl   0.5719E-02  # Theta=56.08
  10  -2   9       29.18       36.08        2.01 o incl   0.1951E-01  # Theta=63.93
 -10  -1   9        2.38        9.01        1.15 o incl   0.1039E+00  # Theta=64.80
  -9  -1   9       13.29       16.25        1.88 o incl   0.4345E-01  # Theta=56.59
  -8  -1   9       -1.56        3.95        1.50 o incl   0.1681E+00  # Theta=50.03
  -7  -1   9      209.35      263.39       10.36 o incl   0.1300E-02  # Theta=44.46
  -6  -1   9      269.87      274.50        8.20 o incl   0.1176E-02  # Theta=39.61
  -5  -1   9      311.45      296.03        7.23 o incl   0.1032E-02  # Theta=35.37
  -4  -1   9        3.99        7.69        1.78 o incl   0.9127E-01  # Theta=31.71
  -3  -1   9      242.03      211.40        9.56 o incl   0.1525E-02  # Theta=28.66
  -2  -1   9      173.11      148.95        7.00 o incl   0.2598E-02  # Theta=26.31
  -1  -1   9     1455.03     1387.12       19.36 o incl   0.6975E-04  # Theta=24.77
   0  -1   9      938.71      836.36       15.56 o incl   0.1678E-03  # Theta=24.14
   1  -1   9        6.58        1.41        1.69 o incl   0.1530E+00  # Theta=24.47
   2  -1   9        8.12        6.82        2.79 o incl   0.5998E-01  # Theta=25.74
   3  -1   9      251.29      216.55       10.99 o incl   0.1405E-02  # Theta=27.85
   4  -1   9      494.79      533.40       21.67 o incl   0.3622E-03  # Theta=30.69
   5  -1   9       73.31       74.08        6.04 o incl   0.6319E-02  # Theta=34.16
   6  -1   9      261.26      270.69        8.92 o incl   0.1189E-02  # Theta=38.22
   7  -1   9       39.61       40.52        3.79 o incl   0.1390E-01  # Theta=42.88
   8  -1   9       26.59       25.91        1.95 o incl   0.2569E-01  # Theta=48.20
   9  -1   9       60.84       75.35        4.13 o incl   0.7676E-02  # Theta=54.40
  10  -1   9       61.71       69.86        2.94 o incl   0.8624E-02  # Theta=61.97
  11  -1   9       38.54       37.87        2.61 o incl   0.1644E-01  # Theta=72.53
 -11   0   9        2.07        4.08        1.07 o incl   0.1917E+00  # Theta=75.75
 -10   0   9       -0.40        0.47        1.10 o incl   0.5787E+00  # Theta=63.77
  -9   0   9       42.56       44.57        3.48 o incl   0.1323E-01  # Theta=55.71
  -8   0   9        8.89       10.60        1.74 o incl   0.6409E-01  # Theta=49.20
  -7   0   9       32.15       40.36        3.06 o incl   0.1588E-01  # Theta=43.64
  -6   0   9      289.82      285.89        8.31 o incl   0.1082E-02  # Theta=38.77
  -5   0   9       18.96        7.29        2.29 o incl   0.5221E-01  # Theta=34.48
  -4   0   9      551.67      498.71       16.21 o incl   0.3953E-03  # Theta=30.76
  -3   0   9     1021.36      967.83       20.78 o incl   0.1316E-03  # Theta=27.64
  -2   0   9     1174.14     1098.51       20.88 o incl   0.1044E-03  # Theta=25.22
  -1   0   9       43.84       27.16        2.93 o incl   0.1859E-01  # Theta=23.62
   0   0   9     1041.13      875.13       13.48 o incl   0.1503E-03  # Theta=22.95
   1   0   9       10.19       14.76        2.12 o incl   0.4716E-01  # Theta=23.29
   2   0   9       88.77      106.49        5.30 o incl   0.4747E-02  # Theta=24.59
   3   0   9      516.97      589.11       14.92 o incl   0.3474E-03  # Theta=26.76
   4   0   9      333.35      366.63       12.96 o incl   0.7274E-03  # Theta=29.65
   5   0   9      473.91      489.40       16.47 o incl   0.4352E-03  # Theta=33.18
   6   0   9      992.60     1054.38       17.60 o incl   0.1224E-03  # Theta=37.28
   7   0   9       76.59       86.56        4.32 o incl   0.6265E-02  # Theta=41.96
   8   0   9      123.47      147.75        6.05 o incl   0.3090E-02  # Theta=47.27
   9   0   9       -0.84        0.02        1.38 o incl   0.4463E+00  # Theta=53.42
  10   0   9       88.15      108.86        3.50 o incl   0.5092E-02  # Theta=60.86
  11   0   9        1.11        0.00        1.30 o incl   0.4684E+00  # Theta=70.94
 -11   1   9        4.46        1.68        1.50 o incl   0.1864E+00  # Theta=75.44
 -10   1   9       14.83       20.29        1.79 o incl   0.3679E-01  # Theta=63.58
  -9   1   9       -0.60        2.62        1.18 o incl   0.2724E+00  # Theta=55.54
  -8   1   9        5.93       10.09        1.29 o incl   0.7961E-01  # Theta=49.03
  -7   1   9      208.78      225.44        5.24 o incl   0.1707E-02  # Theta=43.46
  -6   1   9      324.84      317.76        9.91 o incl   0.9024E-03  # Theta=38.58
  -5   1   9       84.39       81.34        5.62 o incl   0.5851E-02  # Theta=34.28
  -4   1   9     2749.79     2555.80       38.81 o incl   0.2122E-04  # Theta=30.53
  -3   1   9      386.94      352.39       14.57 o incl   0.6840E-03  # Theta=27.39
  -2   1   9       16.61       18.62        3.47 o incl   0.2851E-01  # Theta=24.95
  -1   1   9      239.08      171.89        9.81 o incl   0.1795E-02  # Theta=23.32
   0   1   9     2135.03     1760.48       20.72 o incl   0.4070E-04  # Theta=22.64
   1   1   9      994.00      944.42       17.95 o incl   0.1395E-03  # Theta=22.97
   2   1   9      344.36      336.34       10.51 o incl   0.8175E-03  # Theta=24.28
   3   1   9      123.97      133.41        6.51 o incl   0.3328E-02  # Theta=26.45
   4   1   9      281.99      279.74       12.23 o incl   0.1032E-02  # Theta=29.37
   5   1   9      298.73      328.74       13.42 o incl   0.8404E-03  # Theta=32.90
   6   1   9       24.25       35.06        2.44 o incl   0.2029E-01  # Theta=37.01
   7   1   9      268.74      283.14        8.30 o incl   0.1139E-02  # Theta=41.69
   8   1   9      761.68      846.59       18.04 o incl   0.1838E-03  # Theta=47.00
   9   1   9        1.74        6.59        1.33 o incl   0.1269E+00  # Theta=53.13
  10   1   9       12.35       14.17        1.36 o incl   0.5245E-01  # Theta=60.52
  11   1   9        1.47        1.51        1.32 o incl   0.2828E+00  # Theta=70.47
 -10   2   9        4.98        6.83        1.07 o incl   0.1154E+00  # Theta=64.20
  -9   2   9       84.06       95.88        3.60 o incl   0.5760E-02  # Theta=56.06
  -8   2   9       13.04        9.99        1.69 o incl   0.6026E-01  # Theta=49.52
  -7   2   9       18.12        7.39        2.06 o incl   0.5539E-01  # Theta=43.94
  -6   2   9      128.44      168.18        6.77 o incl   0.2646E-02  # Theta=39.06
  -5   2   9      267.34      280.82       11.98 o incl   0.1058E-02  # Theta=34.77
  -4   2   9       90.84       93.81        7.34 o incl   0.4607E-02  # Theta=31.05
  -3   2   9       47.12       57.22        4.92 o incl   0.9449E-02  # Theta=27.94
  -2   2   9       20.58        6.13        3.47 o incl   0.3919E-01  # Theta=25.52
  -1   2   9      529.20      454.93       13.79 o incl   0.4584E-03  # Theta=23.91
   0   2   9      494.07      428.63       12.89 o incl   0.5103E-03  # Theta=23.24
   1   2   9        4.35        1.66        2.10 o incl   0.1331E+00  # Theta=23.55
   2   2   9      105.23      103.66        4.81 o incl   0.4658E-02  # Theta=24.83
   3   2   9       62.38       26.28        4.51 o incl   0.1340E-01  # Theta=26.96
   4   2   9       -1.53        1.73        2.61 o incl   0.1143E+00  # Theta=29.83
   5   2   9       76.99       56.04        6.11 o incl   0.7327E-02  # Theta=33.34
   6   2   9      388.50      373.26        9.41 o incl   0.7043E-03  # Theta=37.42
   7   2   9       80.01       58.00        4.80 o incl   0.7943E-02  # Theta=42.07
   8   2   9       26.03       27.19        3.21 o incl   0.2150E-01  # Theta=47.37
   9   2   9       93.53       93.16        3.69 o incl   0.5630E-02  # Theta=53.52
  10   2   9       26.86       17.48        2.17 o incl   0.3135E-01  # Theta=60.95
  11   2   9       80.38       91.44        3.79 o incl   0.6040E-02  # Theta=71.04
 -10   3   9        2.50        2.42        0.99 o incl   0.2578E+00  # Theta=65.69
  -9   3   9        3.53        0.07        1.39 o incl   0.2955E+00  # Theta=57.30
  -8   3   9       64.11       57.93        3.26 o incl   0.9555E-02  # Theta=50.67
  -7   3   9       54.92       45.30        4.28 o incl   0.1109E-01  # Theta=45.06
  -6   3   9      176.25      209.21        9.13 o incl   0.1780E-02  # Theta=40.19
  -5   3   9      110.53      110.52        4.72 o incl   0.4365E-02  # Theta=35.95
  -4   3   9       42.09       43.99        4.97 o incl   0.1142E-01  # Theta=32.29
  -3   3   9        3.83        0.60        2.34 o incl   0.1339E+00  # Theta=29.24
  -2   3   9       15.69       22.89        4.11 o incl   0.2270E-01  # Theta=26.89
  -1   3   9       16.53       18.75        2.66 o incl   0.3298E-01  # Theta=25.34
   0   3   9      391.23      361.46       14.09 o incl   0.6693E-03  # Theta=24.69
   1   3   9      952.36      848.30       15.66 o incl   0.1635E-03  # Theta=24.98
   2   3   9      587.46      542.99       11.61 o incl   0.3689E-03  # Theta=26.20
   3   3   9       67.87      107.82        4.28 o incl   0.5334E-02  # Theta=28.25
   4   3   9     1696.21     1510.68       25.00 o incl   0.5632E-04  # Theta=31.03
   5   3   9      192.96      195.02        8.01 o incl   0.1887E-02  # Theta=34.46
   6   3   9      665.92      633.19       12.23 o incl   0.2872E-03  # Theta=38.48
   7   3   9      100.22       90.76        5.34 o incl   0.5118E-02  # Theta=43.10
[truncated: 267,373 more chars]
