# Supplementary material for: A modular synthesis of azetidines from reactive triplet imine intermediates using an intermolecular aza Paternò–Büchi reaction
Source: Nat Catal. 2025 Sep 5;8(9):939–47. doi: 10.1038/s41929-025-01405-7 (PMC12460163; doi:10.1038/s41929-025-01405-7)
Supplement: Supplementary file 3 — CIF file of the crystal structure of compound 4aa. [file 41929_2025_1405_MOESM3_ESM.cif]

#==============================================================================
data_global
#============================================================================== 

_publ_contact_author               'Michael C. Willis'
_publ_contact_author_email          michael.willis@chem.ox.ac.uk

loop_
_publ_author_name
_publ_author_address

 'Williams, Benedict A.'
;    
Department of Chemistry,
University of Oxford,
Chemistry Research Laboratory,
Mansfield Road, 
Oxford OX1 3TA. UK.
;
 'Tilby, Michael J.'
;    
Department of Chemistry, 
University of Manchester, 
Oxford Road, 
Manchester, M13 9PL UK
;
 'Parker, Nicholas A.'
;    
Department of Chemistry,
University of Oxford,
Chemistry Research Laboratory,
Mansfield Road, 
Oxford OX1 3TA. UK.
;
 'Uehling, Mycah R.'
;    
Process Research and Development, 
Merck & Co., Inc., 
Rahway, NJ 07065 USA
;
'Hethcox, J. Caleb'
;    
Process Research and Development, 
Merck & Co., Inc., 
Rahway, NJ 07065 USA
;
'Dipannita Kalyani'
;    
Process Research and Development, 
Merck & Co., Inc., 
Rahway, NJ 07065 USA
;
 'Willis, Michael C.'
;    
Department of Chemistry,
University of Oxford,
Chemistry Research Laboratory,
Mansfield Road, 
Oxford OX1 3TA. UK.
;

_publ_requested_journal
  'Nature Catalysis'
_journal_volume                    '?'
_journal_page_first                '?'
_journal_page_last                 '?'
_journal_year                      '2025'

_publ_section_title
;
A modular synthesis of azetidines using an intermolecular aza Paterno-Buchi 
reaction
;

_publ_section_abstract
;  
	Azetidines are 4-membered saturated N-heterocycles that are gaining 
	increased traction in discovery chemistry1,2. However, implementation of 
	these structures is limited due to their synthetic intractability, which 
	primarily results from their inherent ring-strain3. An approach that 
	circumvents this issue is the intermolecular [2+2]-photocycloaddition 
	between imines and alkenes4. However, dogma dictates that this direct, 
	atom-economic method is unworkable with simple acyclic imines and 
	non-activated alkenes, with the inability to generate suitably reactive 
	imine-derived triplet intermediates being the overriding limitation5,6. 
	Success in these reactions has relied on a series of elegant work-arounds, 
	most often requiring the use of cyclic imine equivalents or activated 
	alkenes7-9. Herein, we show that using simple acyclic imines featuring 
	N-sulfamoyl fluoride substituents, which are prepared in a single step, 
	result in reactive triplet imines which engage with a broad range of 
	alkenes, providing azetidine products in high yields. Mechanistic and 
	computational studies confirm the key role of the sulfamoyl fluoride unit 
	in dictating the [2+2]-pathway. In addition to facilitating the desired 
	reactivity, the sulfamoyl fluoride substituents provide a convenient 
	reaction centre for further functionalization of the products10, or for 
	traceless removal. The advent of synthetically useful imine-derived 
	triplets should initiate further research and applications of these 
	elusive reactive intermediates
;

#==============================================================================
data_4aa
#============================================================================== 
_audit_creation_date        "2024-04-18"
_audit_creation_method 'CRYSTALS_ver_*****_build_c42b451 '

_ccdc_journal_depnumber           '2375438'
_oxford_structure_analysis_title  '002BW23'
_chemical_name_systematic         .
_chemical_melting_point           'not measured'

_cell_length_a                    12.3026(4)
_cell_length_b                    5.4910(2)
_cell_length_c                    22.6138(7)
_cell_angle_alpha                 90
_cell_angle_beta                  92.289(3)
_cell_angle_gamma                 90
_cell_volume                      1526.42(9)
 
_symmetry_cell_setting            'monoclinic' 
_symmetry_space_group_name_H-M    'P 21/c ' 
_symmetry_space_group_name_Hall   '-P 2ybc' 
loop_
 _symmetry_equiv_pos_as_xyz
 'x,y,z'
 '-x,-y,-z'
 'x,-y+1/2,z+1/2'
 '-x,y+1/2,-z+1/2'

loop_
_atom_type_symbol
_atom_type_scat_dispersion_real
_atom_type_scat_dispersion_imag
_atom_type_scat_Cromer_Mann_a1
_atom_type_scat_Cromer_Mann_b1
_atom_type_scat_Cromer_Mann_a2
_atom_type_scat_Cromer_Mann_b2
_atom_type_scat_Cromer_Mann_a3
_atom_type_scat_Cromer_Mann_b3
_atom_type_scat_Cromer_Mann_a4
_atom_type_scat_Cromer_Mann_b4
_atom_type_scat_Cromer_Mann_c
_atom_type_scat_source  
 C       0.0181   0.0091   2.3100  20.8439   1.0200  10.2075   1.5886   0.5687
   0.8650  51.6512   0.2156 'International Tables Vol C 4.2.6.8 and 6.1.1.4'
 H       0.0000   0.0000   0.4930  10.5109   0.3229  26.1257   0.1402   3.1424
   0.0408  57.7998   0.0030 'International Tables Vol C 4.2.6.8 and 6.1.1.4'
 F       0.0727   0.0534   3.5392  10.2825   2.6412   4.2944   1.5170   0.2615
   1.0243  26.1476   0.2776 'International Tables Vol C 4.2.6.8 and 6.1.1.4'
 N       0.0311   0.0180  12.2126   0.0057   3.1322   9.8933   2.0125  28.9975
   1.1663   0.5826 -11.5290 'International Tables Vol C 4.2.6.8 and 6.1.1.4'
 O       0.0492   0.0322   3.0485  13.2771   2.2868   5.7011   1.5463   0.3239
   0.8670  32.9089   0.2508 'International Tables Vol C 4.2.6.8 and 6.1.1.4'
 S       0.3331   0.5567   6.9053   1.4679   5.2034  22.2151   1.4379   0.2536
   1.5863  56.1720   0.8669 'International Tables Vol C 4.2.6.8 and 6.1.1.4'
 
 
_cell_formula_units_Z                    4

# Given Formula = C16 H14 F1 N1 O4 S1 
# Dc =      1.46 Fooo =    696.00 Mu =     21.76 M =    335.36
# Found Formula = C16 H14 F1 N1 O4 S1 
# Dc =      1.46 FOOO =    696.00 Mu =     21.76 M =    335.36

_chemical_formula_sum             'C16 H14 F N O4 S'
_chemical_formula_moiety          'C16 H14 F N O4 S'
_chemical_compound_source                .
_chemical_formula_weight            335.36
 
 
_cell_measurement_reflns_used         4405
_cell_measurement_theta_min             3.56
_cell_measurement_theta_max            76.14
_cell_measurement_temperature          150
 
_exptl_crystal_description        'block' 
_exptl_crystal_colour             'clear colourless' 
_exptl_crystal_size_min           0.050 
_exptl_crystal_size_mid           0.100 
_exptl_crystal_size_max           0.200 
 
_exptl_crystal_density_diffrn     1.459 
_exptl_crystal_density_meas       'not measured' 
_exptl_crystal_density_method     'not measured' 
# Non-dispersive F(000): 
_exptl_crystal_F_000              696 
_exptl_absorpt_coefficient_mu     2.176 
 
# Sheldrick geometric approximatio 0.80 0.90 
_exptl_absorpt_correction_type    multi-scan 
_exptl_absorpt_process_details 
; 
 CrysAlisPro (Rigaku Oxford Diffraction, 2021) 
; 
_exptl_absorpt_correction_T_min   0.72 
_exptl_absorpt_correction_T_max   0.90 
_diffrn_measurement_device_type   'Oxford Diffraction SuperNova' 
_diffrn_measurement_device        'Area' 
_diffrn_radiation_monochromator   'focussing mirrors' 
_diffrn_radiation_type            'Cu K\a'
_diffrn_radiation_wavelength           1.54180
_diffrn_measurement_method        \w 
 
# If a reference occurs more than once, delete the author 
# and date from subsequent references. 
_computing_data_collection        'SuperNova, (Oxford Diffraction, 2010)' 
_computing_cell_refinement 
; 
 CrysAlisPro (Rigaku Oxford Diffraction, 2021) 
; 
_computing_data_reduction 
; 
 CrysAlisPro (Rigaku Oxford Diffraction, 2021) 
; 
_computing_structure_solution     'Superflip (Palatinus & Chapuis, 2007)' 
_computing_structure_refinement   'CRYSTALS (Betteridge et al., 2003)' 
_computing_publication_material   'CRYSTALS (Betteridge et al., 2003)' 
_computing_molecular_graphics     'CAMERON (Watkin et al., 1996)' 
 
_diffrn_standards_interval_time   . 
_diffrn_standards_interval_count  . 
_diffrn_standards_number          0 
_diffrn_standards_decay_%         . 
 
_diffrn_ambient_temperature        150
_diffrn_reflns_number             9656 
_diffrn_reflns_av_unetI/netI      0.052 
_reflns_number_total              3161 
_diffrn_reflns_av_R_equivalents   0.031 
# Number of reflections without Friedels Law is 0 
# Number of reflections with Friedels Law is 3161 
# Theoretical number of reflections is about 6401 
 
 
_diffrn_reflns_theta_min          3.595 
_diffrn_reflns_theta_max          76.316 
_diffrn_measured_fraction_theta_max 0.991 
 
_diffrn_reflns_theta_full         74.790 
_diffrn_measured_fraction_theta_full 0.996 
 
 
_diffrn_reflns_limit_h_min        -12 
_diffrn_reflns_limit_h_max        15 
_diffrn_reflns_limit_k_min        -4 
_diffrn_reflns_limit_k_max        6 
_diffrn_reflns_limit_l_min        -25 
_diffrn_reflns_limit_l_max        28 
_reflns_limit_h_min               -15 
_reflns_limit_h_max               15 
_reflns_limit_k_min               0 
_reflns_limit_k_max               6 
_reflns_limit_l_min               0 
_reflns_limit_l_max               28 
 
_oxford_diffrn_Wilson_B_factor    2.25 
_oxford_diffrn_Wilson_scale       0.03 
 
_atom_sites_solution_primary      other  #heavy,direct,difmap,geom,iterative
# _atom_sites_solution_secondary  difmap
_atom_sites_solution_hydrogens    difmap
 
_refine_diff_density_min          -0.43 
_refine_diff_density_max          0.37 
 
 
# The current dictionary definitions do not cover the 
# situation where the reflections used for refinement were 
# selected by a user-defined sigma threshold 
 
# Explicitly named reflections are ALWAYS excluded from R&wR 
 
# The values actually used during refinement 
# These are labelled "all" for compatibility with PLATON 
_oxford_refine_reflns_threshold_expression       I>-3.0\s(I)
_refine_ls_number_restraints      0 
_refine_ls_number_parameters      208 
_refine_ls_number_reflns          3158 
_refine_ls_R_factor_ref           0.0436 
_refine_ls_wR_factor_ref          0.0939 
_refine_ls_goodness_of_fit_ref    0.9963 
_refine_ls_shift/su_max           0.0016094 
_refine_ls_shift/su_mean          0.0000771 
 
 
# Computed with I/sigma = -10 
_reflns_number_all                3161 
_refine_ls_R_factor_all           0.0438 
_refine_ls_wR_factor_all          0.0945 
 
# Computed with I/sigma = +2 a la SHELX 
_reflns_threshold_expression                I>2.0\s(I)
_reflns_number_gt                 2673 
_refine_ls_R_factor_gt            0.0349 
_refine_ls_wR_factor_gt           0.0857 
 
 
_refine_ls_structure_factor_coef  Fsqd 
_refine_ls_matrix_type            full
_refine_ls_hydrogen_treatment     constr         #undef, noref, refall,
                                                 # refxyz, refU, constr or mixed
_refine_ls_weighting_scheme       calc 
_refine_ls_weighting_details 
;
 Method= Modified Sheldrick 
 w=1/[\s^2^(F^2^) + ( 0.04P)^2^ + 0.65P] 
 ,where P=(max(Fo^2^,0) + 2Fc^2^)/3 
;

# Uequiv = arithmetic mean of Ui i.e. Ueqiv = (U1+U2+U3)/3

# Replace last . with number of unfound hydrogen atoms attached to an atom.

# ..._refinement_flags_... 
# . no refinement constraints           S special position constraint on site
# G rigid group refinement of site      R riding atom
# D distance or angle restraint on site T thermal displacement constraints
# U Uiso or Uij restraint (rigid bond)  P partial occupancy constraint


loop_
_atom_site_label
_atom_site_type_symbol
_atom_site_fract_x
_atom_site_fract_y
_atom_site_fract_z
_atom_site_U_iso_or_equiv
_atom_site_occupancy
_atom_site_adp_type
_atom_site_refinement_flags_posn
_atom_site_refinement_flags_adp
_atom_site_refinement_flags_occupancy
_atom_site_disorder_assembly
_atom_site_disorder_group
_atom_site_attached_hydrogens
S1 S 0.65160(3) 0.30866(8) 0.505067(17) 0.0250 1.0000 Uani . . . . . . 
F2 F 0.60437(11) 0.1174(2) 0.45997(5) 0.0466 1.0000 Uani . . . . . . 
O3 O 0.69906(11) 0.4912(2) 0.47045(6) 0.0339 1.0000 Uani . . . . . . 
O4 O 0.56667(11) 0.3565(3) 0.54350(6) 0.0367 1.0000 Uani . . . . . . 
N5 N 0.74634(11) 0.1641(3) 0.54055(6) 0.0236 1.0000 Uani . . . . . . 
C6 C 0.72959(13) -0.0699(3) 0.57392(7) 0.0228 1.0000 Uani . . . . . . 
C7 C 0.69801(12) -0.0482(3) 0.63702(7) 0.0217 1.0000 Uani . . . . . . 
C8 C 0.73399(13) 0.1421(3) 0.67408(8) 0.0244 1.0000 Uani . . . . . . 
C9 C 0.71048(13) 0.1426(3) 0.73334(8) 0.0253 1.0000 Uani . . . . . . 
C10 C 0.65190(12) -0.0489(3) 0.75720(7) 0.0237 1.0000 Uani . . . . . . 
O11 O 0.63640(10) -0.0357(2) 0.81654(5) 0.0297 1.0000 Uani . . . . . . 
C12 C 0.58745(16) -0.2419(4) 0.84356(8) 0.0346 1.0000 Uani . . . . . . 
C13 C 0.61320(14) -0.2355(3) 0.72071(8) 0.0258 1.0000 Uani . . . . . . 
C14 C 0.63601(14) -0.2320(3) 0.66079(8) 0.0256 1.0000 Uani . . . . . . 
C15 C 0.84984(13) -0.1350(3) 0.55941(7) 0.0253 1.0000 Uani . . . . . . 
C16 C 0.84598(14) 0.0724(3) 0.51292(8) 0.0275 1.0000 Uani . . . . . . 
O17 O 0.93568(10) 0.2300(2) 0.52238(6) 0.0342 1.0000 Uani . . . . . . 
C18 C 0.97906(14) 0.1733(4) 0.57819(9) 0.0334 1.0000 Uani . . . . . . 
C19 C 0.93579(14) -0.0377(3) 0.60194(8) 0.0297 1.0000 Uani . . . . . . 
C20 C 0.97280(16) -0.1185(4) 0.65685(10) 0.0403 1.0000 Uani . . . . . . 
C21 C 1.05331(19) 0.0166(5) 0.68745(12) 0.0568 1.0000 Uani . . . . . . 
C22 C 1.09582(18) 0.2248(5) 0.66260(14) 0.0616 1.0000 Uani . . . . . . 
C23 C 1.05990(16) 0.3074(4) 0.60724(13) 0.0491 1.0000 Uani . . . . . . 
H61 H 0.6789 -0.1754 0.5519 0.0252 1.0000 Uiso R . . . . . 
H81 H 0.7750 0.2704 0.6587 0.0284 1.0000 Uiso R . . . . . 
H91 H 0.7339 0.2679 0.7589 0.0300 1.0000 Uiso R . . . . . 
H121 H 0.5890 -0.2095 0.8856 0.0507 1.0000 Uiso R . . . . . 
H123 H 0.6276 -0.3895 0.8357 0.0508 1.0000 Uiso R . . . . . 
H122 H 0.5127 -0.2609 0.8282 0.0509 1.0000 Uiso R . . . . . 
H131 H 0.5714 -0.3627 0.7360 0.0303 1.0000 Uiso R . . . . . 
H141 H 0.6094 -0.3522 0.6358 0.0313 1.0000 Uiso R . . . . . 
H151 H 0.8617 -0.2954 0.5451 0.0282 1.0000 Uiso R . . . . . 
H161 H 0.8356 0.0294 0.4718 0.0316 1.0000 Uiso R . . . . . 
H201 H 0.9440 -0.2628 0.6738 0.0478 1.0000 Uiso R . . . . . 
H211 H 1.0784 -0.0372 0.7242 0.0673 1.0000 Uiso R . . . . . 
H221 H 1.1488 0.3113 0.6841 0.0739 1.0000 Uiso R . . . . . 
H231 H 1.0898 0.4462 0.5908 0.0591 1.0000 Uiso R . . . . . 
loop_
_atom_site_aniso_label
_atom_site_aniso_U_11
_atom_site_aniso_U_22
_atom_site_aniso_U_33
_atom_site_aniso_U_23
_atom_site_aniso_U_13
_atom_site_aniso_U_12
S1 0.0265(2) 0.0284(2) 0.02014(19) -0.00033(15) -0.00006(14) 0.00093(16) 
F2 0.0568(8) 0.0472(7) 0.0345(6) -0.0098(5) -0.0123(5) -0.0103(6) 
O3 0.0389(7) 0.0360(7) 0.0269(6) 0.0071(5) 0.0010(5) -0.0000(6) 
O4 0.0270(6) 0.0499(8) 0.0334(7) 0.0073(6) 0.0045(5) 0.0112(6) 
N5 0.0230(6) 0.0252(7) 0.0232(6) 0.0016(5) 0.0070(5) 0.0025(5) 
C6 0.0230(7) 0.0204(7) 0.0252(8) -0.0007(6) 0.0039(6) -0.0005(6) 
C7 0.0187(7) 0.0229(7) 0.0236(8) 0.0008(6) 0.0023(6) 0.0030(6) 
C8 0.0227(7) 0.0208(7) 0.0299(8) -0.0002(6) 0.0049(6) -0.0016(6) 
C9 0.0226(7) 0.0245(8) 0.0288(8) -0.0039(6) 0.0020(6) -0.0000(6) 
C10 0.0188(7) 0.0284(8) 0.0240(8) -0.0002(6) 0.0022(6) 0.0034(6) 
O11 0.0303(6) 0.0367(7) 0.0224(6) -0.0018(5) 0.0041(5) -0.0016(5) 
C12 0.0361(9) 0.0446(10) 0.0234(8) 0.0030(8) 0.0064(7) -0.0049(8) 
C13 0.0254(8) 0.0247(8) 0.0277(8) 0.0023(6) 0.0050(6) -0.0030(6) 
C14 0.0269(8) 0.0242(8) 0.0257(8) -0.0029(6) 0.0025(6) -0.0032(6) 
C15 0.0247(8) 0.0238(8) 0.0277(8) -0.0025(6) 0.0067(6) 0.0032(6) 
C16 0.0257(8) 0.0276(8) 0.0300(9) -0.0020(7) 0.0104(7) 0.0021(7) 
O17 0.0275(6) 0.0312(6) 0.0449(8) 0.0011(6) 0.0137(5) -0.0027(5) 
C18 0.0207(8) 0.0330(9) 0.0473(11) -0.0123(8) 0.0107(7) 0.0034(7) 
C19 0.0220(8) 0.0320(9) 0.0353(9) -0.0081(7) 0.0047(7) 0.0072(7) 
C20 0.0316(9) 0.0482(11) 0.0410(11) -0.0069(9) -0.0006(8) 0.0167(9) 
C21 0.0363(11) 0.0796(18) 0.0532(14) -0.0238(13) -0.0137(10) 0.0232(12) 
C22 0.0249(10) 0.0738(18) 0.085(2) -0.0437(16) -0.0087(11) 0.0057(11) 
C23 0.0239(9) 0.0444(12) 0.0797(17) -0.0258(12) 0.0098(10) -0.0027(9) 

_refine_ls_extinction_method 
    'None'
_oxford_refine_ls_scale 4.89(9) 
loop_
 _geom_bond_atom_site_label_1
 _geom_bond_site_symmetry_1
 _geom_bond_atom_site_label_2
 _geom_bond_site_symmetry_2
 _geom_bond_distance
 _geom_bond_publ_flag
S1 . F2 . 1.5598(12)    yes
S1 . O3 . 1.4126(14)    yes
S1 . O4 . 1.4102(14)    yes
S1 . N5 . 1.5991(14)    yes
N5 . C6 . 1.509(2)    yes
N5 . C16 . 1.486(2)    yes
C6 . C7 . 1.499(2)    yes
C6 . C15 . 1.569(2)    yes
C6 . H61 . 0.974    no
C7 . C8 . 1.400(2)    yes
C7 . C14 . 1.386(2)    yes
C8 . C9 . 1.382(2)    yes
C8 . H81 . 0.941    no
C9 . C10 . 1.395(2)    yes
C9 . H91 . 0.936    no
C10 . O11 . 1.365(2)    yes
C10 . C13 . 1.388(2)    yes
O11 . C12 . 1.431(2)    yes
C12 . H121 . 0.966    no
C12 . H123 . 0.970    no
C12 . H122 . 0.976    no
C13 . C14 . 1.395(2)    yes
C13 . H131 . 0.941    no
C14 . H141 . 0.920    no
C15 . C16 . 1.549(2)    yes
C15 . C19 . 1.499(2)    yes
C15 . H151 . 0.952    no
C16 . O17 . 1.412(2)    yes
C16 . H161 . 0.963    no
O17 . C18 . 1.386(3)    yes
C18 . C19 . 1.392(3)    yes
C18 . C23 . 1.382(3)    yes
C19 . C20 . 1.379(3)    yes
C20 . C21 . 1.398(3)    yes
C20 . H201 . 0.955    no
C21 . C22 . 1.386(4)    yes
C21 . H211 . 0.923    no
C22 . C23 . 1.387(4)    yes
C22 . H221 . 0.928    no
C23 . H231 . 0.930    no
loop_
 _geom_angle_atom_site_label_1
 _geom_angle_site_symmetry_1
 _geom_angle_atom_site_label_2
 _geom_angle_site_symmetry_2
 _geom_angle_atom_site_label_3
 _geom_angle_site_symmetry_3
 _geom_angle
 _geom_angle_publ_flag
F2 . S1 . O3 . 105.48(8)    yes
F2 . S1 . O4 . 105.22(8)    yes
O3 . S1 . O4 . 122.84(9)    yes
F2 . S1 . N5 . 103.82(8)    yes
O3 . S1 . N5 . 108.73(8)    yes
O4 . S1 . N5 . 109.04(8)    yes
S1 . N5 . C6 . 124.22(11)    yes
S1 . N5 . C16 . 123.66(12)    yes
C6 . N5 . C16 . 93.04(12)    yes
N5 . C6 . C7 . 117.02(13)    yes
N5 . C6 . C15 . 86.60(11)    yes
C7 . C6 . C15 . 119.98(14)    yes
N5 . C6 . H61 . 110.3    no
C7 . C6 . H61 . 110.5    no
C15 . C6 . H61 . 110.3    no
C6 . C7 . C8 . 122.79(15)    yes
C6 . C7 . C14 . 118.62(15)    yes
C8 . C7 . C14 . 118.48(15)    yes
C7 . C8 . C9 . 120.55(15)    yes
C7 . C8 . H81 . 119.9    no
C9 . C8 . H81 . 119.5    no
C8 . C9 . C10 . 120.33(16)    yes
C8 . C9 . H91 . 121.9    no
C10 . C9 . H91 . 117.8    no
C9 . C10 . O11 . 115.78(15)    yes
C9 . C10 . C13 . 119.77(15)    yes
O11 . C10 . C13 . 124.45(15)    yes
C10 . O11 . C12 . 117.11(14)    yes
O11 . C12 . H121 . 106.4    no
O11 . C12 . H123 . 110.9    no
H121 . C12 . H123 . 110.2    no
O11 . C12 . H122 . 109.9    no
H121 . C12 . H122 . 110.5    no
H123 . C12 . H122 . 109.0    no
C10 . C13 . C14 . 119.33(15)    yes
C10 . C13 . H131 . 120.6    no
C14 . C13 . H131 . 120.1    no
C13 . C14 . C7 . 121.46(15)    yes
C13 . C14 . H141 . 120.4    no
C7 . C14 . H141 . 118.1    no
C6 . C15 . C16 . 88.33(12)    yes
C6 . C15 . C19 . 115.55(14)    yes
C16 . C15 . C19 . 100.08(14)    yes
C6 . C15 . H151 . 116.1    no
C16 . C15 . H151 . 116.8    no
C19 . C15 . H151 . 115.7    no
C15 . C16 . N5 . 88.13(12)    yes
C15 . C16 . O17 . 110.19(15)    yes
N5 . C16 . O17 . 112.42(14)    yes
C15 . C16 . H161 . 118.3    no
N5 . C16 . H161 . 114.2    no
O17 . C16 . H161 . 111.7    no
C16 . O17 . C18 . 105.69(14)    yes
O17 . C18 . C19 . 113.52(16)    yes
O17 . C18 . C23 . 123.8(2)    yes
C19 . C18 . C23 . 122.6(2)    yes
C15 . C19 . C18 . 108.67(17)    yes
C15 . C19 . C20 . 131.47(19)    yes
C18 . C19 . C20 . 119.84(19)    yes
C19 . C20 . C21 . 118.5(2)    yes
C19 . C20 . H201 . 120.9    no
C21 . C20 . H201 . 120.6    no
C20 . C21 . C22 . 120.6(2)    yes
C20 . C21 . H211 . 118.7    no
C22 . C21 . H211 . 120.7    no
C21 . C22 . C23 . 121.6(2)    yes
C21 . C22 . H221 . 118.5    no
C23 . C22 . H221 . 119.9    no
C22 . C23 . C18 . 116.9(2)    yes
C22 . C23 . H231 . 120.8    no
C18 . C23 . H231 . 122.3    no
loop_
 _geom_hbond_atom_site_label_D
 _geom_hbond_site_symmetry_D
 _geom_hbond_atom_site_label_H
 _geom_hbond_site_symmetry_H
 _geom_hbond_atom_site_label_A
 _geom_hbond_site_symmetry_A
 _geom_hbond_angle_DHA
 _geom_hbond_distance_DH
 _geom_hbond_distance_HA
 _geom_hbond_distance_DA
 _geom_hbond_publ_flag
C12 . H121 . O3 3_555 143 0.97 2.60 3.420(3)    yes
C12 . H121 . O4 4_646 131 0.97 2.57 3.286(3)    yes


_iucr_refine_instructions_details
;
#
# Punched on 18/04/24 at 16:26:32
#
#LIST     12                                                                    
BLOCK SCALE X'S  U'S 
RIDE C   (   6,X'S) H   (  61,X'S) 
RIDE C   (   8,X'S) H   (  81,X'S) 
RIDE C   (   9,X'S) H   (  91,X'S) 
RIDE C   (  12,X'S) H   ( 121,X'S) H   ( 123,X'S) H   ( 122,X'S) 
RIDE C   (  13,X'S) H   ( 131,X'S) 
RIDE C   (  14,X'S) H   ( 141,X'S) 
RIDE C   (  15,X'S) H   ( 151,X'S) 
RIDE C   (  16,X'S) H   ( 161,X'S) 
RIDE C   (  20,X'S) H   ( 201,X'S) 
RIDE C   (  21,X'S) H   ( 211,X'S) 
RIDE C   (  22,X'S) H   ( 221,X'S) 
RIDE C   (  23,X'S) H   ( 231,X'S) 
END                                                                             
#
# Punched on 18/04/24 at 16:26:32
#
#LIST     16                                                                    
NO 
REM   HREST   START (DO NOT REMOVE THIS LINE) 
REM   HREST   END (DO NOT REMOVE THIS LINE) 
END                                                                             
;
 
_refine_special_details
;
?
  Reflections are selected by the following conditions :-
  Minimum value of SQRTW        is   0.00
  Minimum value of RATIO        is  -3.00
;
loop_
_refln_index_h
_refln_index_k
_refln_index_l
_refln_F_squared_meas
_refln_F_squared_calc
_refln_F_squared_sigma
_refln_include_status
_refln_refinement_status
_refln_refinement_weight
   1   0   0      639.41      592.43       17.75 o incl   0.6923E-03  # Theta= 3.60
   2   0   0      283.89      257.72       17.51 o incl   0.1612E-02  # Theta= 7.21
   3   0   0    41747.81    43765.62      255.90 o incl   0.2640E-06  # Theta=10.84
   4   0   0     7049.40     7269.80       76.59 o incl   0.8806E-05  # Theta=14.53
   5   0   0       80.61       49.30       11.84 o incl   0.5375E-02  # Theta=18.27
   6   0   0      686.19      655.08       30.74 o incl   0.4436E-03  # Theta=22.10
   7   0   0      213.56      212.56       16.41 o incl   0.2009E-02  # Theta=26.04
   8   0   0        2.66        1.68        8.46 o incl   0.1372E-01  # Theta=30.11
   9   0   0     1744.19     1693.62       54.78 o incl   0.1008E-03  # Theta=34.36
  10   0   0     2004.33     2024.84       31.72 o incl   0.9566E-04  # Theta=38.84
  11   0   0      197.35      225.08        9.67 o incl   0.3061E-02  # Theta=43.62
  12   0   0       12.36       20.48        5.04 o incl   0.2651E-01  # Theta=48.81
  13   0   0      183.82      163.09       12.28 o incl   0.3129E-02  # Theta=54.61
  14   0   0      746.04      707.49       30.37 o incl   0.4119E-03  # Theta=61.40
  15   0   0        4.85        2.43        4.88 o incl   0.3866E-01  # Theta=70.17
   1   1   0     1138.29     1118.90       13.62 o incl   0.2911E-03  # Theta= 8.85
   2   1   0     1584.95     1562.25       26.20 o incl   0.1513E-03  # Theta=10.85
   3   1   0     3251.11     3168.06       29.92 o incl   0.4296E-04  # Theta=13.58
   4   1   0      210.20      218.13       10.47 o incl   0.2923E-02  # Theta=16.71
   5   1   0      718.92      566.06       17.74 o incl   0.6808E-03  # Theta=20.09
   6   1   0       44.04       37.91        6.37 o incl   0.1441E-01  # Theta=23.68
   7   1   0      174.75      182.37       13.89 o incl   0.2676E-02  # Theta=27.44
   8   1   0       68.54       92.70        9.22 o incl   0.6466E-02  # Theta=31.40
   9   1   0      214.41      247.24       10.12 o incl   0.2719E-02  # Theta=35.56
  10   1   0       48.42       52.23        4.50 o incl   0.1718E-01  # Theta=39.99
  11   1   0      600.56      592.74       12.00 o incl   0.8067E-03  # Theta=44.75
  12   1   0      428.67      416.72        9.29 o incl   0.1403E-02  # Theta=49.95
  13   1   0        1.77        0.12        4.81 o incl   0.4248E-01  # Theta=55.82
  14   1   0      114.20      113.27        7.13 o incl   0.6643E-02  # Theta=62.76
  15   1   0       72.31       81.18        5.05 o incl   0.1128E-01  # Theta=72.01
   0   2   0     2023.18     2225.98       25.19 o incl   0.8840E-04  # Theta=16.31
   1   2   0       79.35       80.75        5.90 o incl   0.1005E-01  # Theta=16.72
   2   2   0     1689.15     1561.34       24.87 o incl   0.1476E-03  # Theta=17.91
   3   2   0       -0.60       11.21        5.07 o incl   0.3243E-01  # Theta=19.75
   4   2   0      594.26      619.21       24.47 o incl   0.5752E-03  # Theta=22.12
   5   2   0      783.63      705.01       36.22 o incl   0.3512E-03  # Theta=24.89
   6   2   0      585.30      557.12       25.39 o incl   0.6067E-03  # Theta=28.00
   7   2   0      700.09      709.68       30.02 o incl   0.4245E-03  # Theta=31.41
   8   2   0      189.73      194.94       10.45 o incl   0.3247E-02  # Theta=35.09
   9   2   0      134.47      133.23        8.17 o incl   0.5289E-02  # Theta=39.08
  10   2   0      124.78      139.52        7.11 o incl   0.5736E-02  # Theta=43.40
  11   2   0       44.80       56.85        6.28 o incl   0.1264E-01  # Theta=48.14
  12   2   0      162.92      178.78        8.67 o incl   0.4031E-02  # Theta=53.44
  13   2   0      119.12      113.17        6.44 o incl   0.6986E-02  # Theta=59.57
  14   2   0       -3.39        0.30        2.79 o incl   0.1154E+00  # Theta=67.19
   1   3   0       31.70       26.91        5.60 o incl   0.1945E-01  # Theta=25.20
   2   3   0      162.27      155.24       10.56 o incl   0.3808E-02  # Theta=26.07
   3   3   0      303.88      298.77       19.23 o incl   0.1345E-02  # Theta=27.47
   4   3   0     2425.31     2457.10       57.53 o incl   0.5948E-04  # Theta=29.36
   5   3   0      -14.01        1.45        6.63 o incl   0.2101E-01  # Theta=31.67
   6   3   0       68.73       82.18       10.42 o incl   0.5844E-02  # Theta=34.39
   7   3   0      795.37      792.64       19.29 o incl   0.4674E-03  # Theta=37.47
   8   3   0      481.35      480.96       17.88 o incl   0.9145E-03  # Theta=40.92
   9   3   0      197.14      204.10        9.32 o incl   0.3346E-02  # Theta=44.77
  10   3   0       -4.60        0.63        4.77 o incl   0.4168E-01  # Theta=49.06
  11   3   0      203.72      204.50        8.34 o incl   0.3509E-02  # Theta=53.92
  12   3   0       60.49       65.40        7.33 o incl   0.9681E-02  # Theta=59.59
  13   3   0       95.16       77.28       10.01 o incl   0.5954E-02  # Theta=66.58
   0   4   0      113.05       93.20       28.37 o incl   0.1124E-02  # Theta=34.16
   1   4   0        4.29        3.28       12.95 o incl   0.5884E-02  # Theta=34.41
   2   4   0       75.04       69.12        7.61 o incl   0.8789E-02  # Theta=35.13
   3   4   0      519.47      499.01       11.26 o incl   0.1038E-02  # Theta=36.32
   4   4   0      467.90      486.99       14.29 o incl   0.1026E-02  # Theta=37.96
   5   4   0      114.71      109.92        7.91 o incl   0.6269E-02  # Theta=40.03
   6   4   0       11.18       10.33        4.36 o incl   0.3825E-01  # Theta=42.53
   7   4   0     1250.04     1279.31       24.10 o incl   0.2169E-03  # Theta=45.46
   8   4   0      105.15      109.29        8.76 o incl   0.5889E-02  # Theta=48.85
   9   4   0        0.05        2.52        4.73 o incl   0.4270E-01  # Theta=52.77
  10   4   0       10.76        8.99        6.03 o incl   0.2341E-01  # Theta=57.33
  11   4   0       -3.60        0.08        3.85 o incl   0.6391E-01  # Theta=62.81
  12   4   0       46.80       38.51        6.72 o incl   0.1330E-01  # Theta=69.88
   1   5   0     1515.20     1435.59       16.58 o incl   0.1826E-03  # Theta=44.81
   2   5   0     1898.07     1876.87       20.28 o incl   0.1149E-03  # Theta=45.49
   3   5   0        4.71        2.40        3.39 o incl   0.7343E-01  # Theta=46.61
   4   5   0      234.94      229.05        9.26 o incl   0.2931E-02  # Theta=48.20
   5   5   0       25.27       37.99        4.14 o incl   0.2438E-01  # Theta=50.25
   6   5   0       10.84       12.35        3.94 o incl   0.4253E-01  # Theta=52.79
   7   5   0      207.30      194.64        9.18 o incl   0.3431E-02  # Theta=55.89
   8   5   0       -0.74        0.48        3.41 o incl   0.8314E-01  # Theta=59.63
   9   5   0       16.79       16.41        3.79 o incl   0.3899E-01  # Theta=64.25
  10   5   0       59.05       59.25        4.33 o incl   0.1565E-01  # Theta=70.27
   0   6   0       68.00       69.85        6.73 o incl   0.9994E-02  # Theta=57.39
   1   6   0        2.54        0.68        3.34 o incl   0.8314E-01  # Theta=57.64
   2   6   0       48.21       44.93        4.67 o incl   0.1786E-01  # Theta=58.39
   3   6   0      102.87       93.66        6.09 o incl   0.8414E-02  # Theta=59.67
   4   6   0      125.34      106.99        7.01 o incl   0.6778E-02  # Theta=61.51
   5   6   0       33.80       39.49        4.27 o incl   0.2202E-01  # Theta=64.00
   6   6   0       34.76       31.89        3.99 o incl   0.2529E-01  # Theta=67.31
   7   6   0        3.04        1.35        3.26 o incl   0.8438E-01  # Theta=71.78
 -15   1   1       -3.56        0.56        2.64 o incl   0.1250E+00  # Theta=71.87
 -14   1   1       74.20       71.67        7.18 o incl   0.9174E-02  # Theta=62.68
 -13   1   1      262.61      267.51       11.51 o incl   0.2240E-02  # Theta=55.75
 -12   1   1       28.27       35.52        4.68 o incl   0.2196E-01  # Theta=49.90
 -11   1   1       52.82       60.55        4.44 o incl   0.1562E-01  # Theta=44.71
 -10   1   1       46.26       45.80        4.26 o incl   0.1916E-01  # Theta=39.96
  -9   1   1     2441.95     2311.31       31.34 o incl   0.7378E-04  # Theta=35.54
  -8   1   1       74.38       92.78       10.02 o incl   0.5839E-02  # Theta=31.38
  -7   1   1      152.64      136.40       14.48 o incl   0.2923E-02  # Theta=27.44
  -6   1   1      234.53      252.82       16.34 o incl   0.1825E-02  # Theta=23.69
  -5   1   1      700.37      712.26       24.50 o incl   0.4865E-03  # Theta=20.12
  -4   1   1      918.74      854.40       19.72 o incl   0.4031E-03  # Theta=16.76
  -3   1   1        8.32        2.82        3.64 o incl   0.6146E-01  # Theta=13.66
  -2   1   1     1877.27     1782.46       22.99 o incl   0.1213E-03  # Theta=10.98
  -1   1   1      291.86      284.05        7.05 o incl   0.2509E-02  # Theta= 9.03
   0   1   1     4290.29     4297.67       17.45 o incl   0.2514E-04  # Theta= 8.31
   1   1   1    25137.74    24601.26       70.42 o incl   0.8048E-06  # Theta= 9.09
   2   1   1     2106.68     2045.76       30.31 o incl   0.9303E-04  # Theta=11.08
   3   1   1     1836.35     1870.43       21.28 o incl   0.1172E-03  # Theta=13.79
   4   1   1     4643.02     4552.29       39.43 o incl   0.2160E-04  # Theta=16.90
   5   1   1       18.75       13.97        5.46 o incl   0.2476E-01  # Theta=20.27
   6   1   1      388.33      387.25       14.09 o incl   0.1336E-02  # Theta=23.85
   7   1   1      571.05      566.71       22.15 o incl   0.6653E-03  # Theta=27.61
   8   1   1      450.93      410.92       23.01 o incl   0.8604E-03  # Theta=31.56
   9   1   1      370.01      360.99       13.22 o incl   0.1482E-02  # Theta=35.73
  10   1   1      152.15      162.15        6.98 o incl   0.4966E-02  # Theta=40.16
  11   1   1       12.28       15.80        3.46 o incl   0.4565E-01  # Theta=44.92
  12   1   1      144.78      151.27        5.83 o incl   0.5721E-02  # Theta=50.14
  13   1   1        9.35       13.83        3.82 o incl   0.4353E-01  # Theta=56.03
  14   1   1       10.01       13.93        3.34 o incl   0.5095E-01  # Theta=63.01
  15   1   1      244.87      233.35       12.44 o incl   0.2380E-02  # Theta=72.37
 -14   2   1       -3.06        0.28        2.96 o incl   0.1051E+00  # Theta=67.09
 -13   2   1      132.97      112.45        6.82 o incl   0.6573E-02  # Theta=59.50
 -12   2   1      159.75      169.45        6.72 o incl   0.4789E-02  # Theta=53.39
 -11   2   1      334.64      334.86       14.32 o incl   0.1550E-02  # Theta=48.10
 -10   2   1       -7.49        0.88        5.63 o incl   0.2969E-01  # Theta=43.37
  -9   2   1        6.22        8.47        3.60 o incl   0.5496E-01  # Theta=39.06
  -8   2   1      672.02      659.10       19.21 o incl   0.5956E-03  # Theta=35.08
  -7   2   1      149.11      168.22       16.25 o incl   0.2375E-02  # Theta=31.40
  -6   2   1       14.41       10.04        7.79 o incl   0.1462E-01  # Theta=28.01
  -5   2   1        8.38       19.60        7.61 o incl   0.1452E-01  # Theta=24.91
  -4   2   1      393.92      336.61       20.57 o incl   0.1106E-02  # Theta=22.16
  -3   2   1      391.77      352.43       13.87 o incl   0.1438E-02  # Theta=19.81
  -2   2   1        3.18        1.50        4.29 o incl   0.5071E-01  # Theta=17.99
  -1   2   1        6.91        3.24        3.99 o incl   0.5306E-01  # Theta=16.82
   0   2   1      813.58      753.00       12.27 o incl   0.5435E-03  # Theta=16.43
   1   2   1      196.27      214.88        6.53 o incl   0.3778E-02  # Theta=16.86
   2   2   1     2261.76     2252.74       22.68 o incl   0.8260E-04  # Theta=18.06
   3   2   1       51.28       60.40        6.93 o incl   0.1092E-01  # Theta=19.90
   4   2   1     1700.78     1709.27       36.25 o incl   0.1217E-03  # Theta=22.27
   5   2   1     1872.76     1736.66       41.60 o incl   0.1085E-03  # Theta=25.04
   6   2   1      809.40      781.78       29.81 o incl   0.3784E-03  # Theta=28.15
   7   2   1     1593.68     1537.86       45.26 o incl   0.1269E-03  # Theta=31.56
   8   2   1      470.53      443.38       14.70 o incl   0.1089E-02  # Theta=35.25
   9   2   1        5.55        9.66        3.92 o incl   0.4817E-01  # Theta=39.24
  10   2   1      293.33      299.14       10.37 o incl   0.2102E-02  # Theta=43.57
  11   2   1       38.27       57.61        5.50 o incl   0.1456E-01  # Theta=48.32
  12   2   1      264.01      257.30       12.17 o incl   0.2216E-02  # Theta=53.63
  13   2   1      133.30      125.69        6.76 o incl   0.6197E-02  # Theta=59.79
  14   2   1       13.39       18.84        3.03 o incl   0.4793E-01  # Theta=67.47
 -13   3   1      128.28      136.91       11.13 o incl   0.4043E-02  # Theta=66.50
 -12   3   1        2.99        5.96        6.94 o incl   0.1943E-01  # Theta=59.53
 -11   3   1       68.92       66.41        5.41 o incl   0.1218E-01  # Theta=53.88
 -10   3   1      440.96      427.46       15.05 o incl   0.1137E-02  # Theta=49.03
  -9   3   1      561.15      573.72       14.77 o incl   0.8100E-03  # Theta=44.75
  -8   3   1        8.48       14.82        5.14 o incl   0.2859E-01  # Theta=40.91
  -7   3   1      515.76      553.23       15.37 o incl   0.8538E-03  # Theta=37.47
  -6   3   1      141.84      149.26       14.79 o incl   0.2800E-02  # Theta=34.40
  -5   3   1      482.19      517.09       23.78 o incl   0.7142E-03  # Theta=31.69
  -4   3   1      372.17      374.53       17.55 o incl   0.1205E-02  # Theta=29.39
  -3   3   1       63.68       57.63        8.62 o incl   0.8340E-02  # Theta=27.52
  -2   3   1     1518.08     1413.44       30.24 o incl   0.1661E-03  # Theta=26.13
  -1   3   1      238.29      246.98       13.13 o incl   0.2222E-02  # Theta=25.28
   0   3   1       64.75       41.47       10.18 o incl   0.7142E-02  # Theta=25.00
   1   3   1      418.41      437.00       17.16 o incl   0.1060E-02  # Theta=25.30
   2   3   1       26.47       45.93        6.12 o incl   0.1512E-01  # Theta=26.18
   3   3   1      174.13      205.08       15.15 o incl   0.2316E-02  # Theta=27.59
   4   3   1     1142.65     1146.75       39.83 o incl   0.2023E-03  # Theta=29.48
   5   3   1      625.70      600.96       31.71 o incl   0.4679E-03  # Theta=31.80
   6   3   1      157.95      180.89       18.37 o incl   0.1958E-02  # Theta=34.52
   7   3   1      740.87      795.54       20.73 o incl   0.4672E-03  # Theta=37.61
   8   3   1     1467.06     1426.69       31.18 o incl   0.1659E-03  # Theta=41.07
   9   3   1      100.92      118.21        6.95 o incl   0.6795E-02  # Theta=44.92
  10   3   1      366.87      325.96       12.13 o incl   0.1671E-02  # Theta=49.23
  11   3   1       -3.21        1.75        4.34 o incl   0.4919E-01  # Theta=54.11
  12   3   1       24.57       20.20        4.09 o incl   0.3146E-01  # Theta=59.80
  13   3   1      217.26      212.98       13.88 o incl   0.2357E-02  # Theta=66.85
 -12   4   1      130.77      113.28       10.31 o incl   0.4708E-02  # Theta=69.80
 -11   4   1      433.27      398.70       13.99 o incl   0.1252E-02  # Theta=62.76
 -10   4   1       13.85       14.20        4.69 o incl   0.3177E-01  # Theta=57.30
  -9   4   1      202.44      189.24       17.05 o incl   0.2034E-02  # Theta=52.75
  -8   4   1      898.76      888.16       24.38 o incl   0.3623E-03  # Theta=48.84
  -7   4   1       39.28       37.51        6.53 o incl   0.1421E-01  # Theta=45.46
  -6   4   1       31.64       35.44        5.33 o incl   0.1887E-01  # Theta=42.54
  -5   4   1     1900.22     1877.37       29.16 o incl   0.1092E-03  # Theta=40.05
  -4   4   1      334.63      333.04       10.64 o incl   0.1827E-02  # Theta=37.98
  -3   4   1        0.20        0.28        3.13 o incl   0.1005E+00  # Theta=36.36
  -2   4   1      326.89      289.34       11.53 o incl   0.1952E-02  # Theta=35.18
  -1   4   1       69.35       92.74       16.56 o incl   0.2904E-02  # Theta=34.47
   0   4   1      598.30      529.98       38.78 o incl   0.4050E-03  # Theta=34.24
   1   4   1       16.53       50.85        9.38 o incl   0.8548E-02  # Theta=34.49
   2   4   1     1638.61     1600.24       29.67 o incl   0.1405E-03  # Theta=35.22
   3   4   1     1208.99     1222.88       18.98 o incl   0.2436E-03  # Theta=36.42
   4   4   1       63.83       68.27        4.77 o incl   0.1342E-01  # Theta=38.06
   5   4   1     3885.71     3794.75       41.14 o incl   0.2999E-04  # Theta=40.15
   6   4   1      194.92      194.13       10.16 o incl   0.3277E-02  # Theta=42.66
   7   4   1       65.97       83.82        7.87 o incl   0.8037E-02  # Theta=45.60
   8   4   1      410.50      401.63       13.71 o incl   0.1284E-02  # Theta=49.00
   9   4   1      259.88      271.94       18.24 o incl   0.1538E-02  # Theta=52.93
  10   4   1       19.86       26.83        6.70 o incl   0.1612E-01  # Theta=57.51
  11   4   1       13.19        9.37        3.80 o incl   0.4611E-01  # Theta=63.03
  12   4   1      122.01      128.74        9.64 o incl   0.4825E-02  # Theta=70.17
 -10   5   1      129.77      140.68        6.01 o incl   0.6139E-02  # Theta=70.22
  -9   5   1       -1.63        3.67        3.04 o incl   0.8873E-01  # Theta=64.23
  -8   5   1        7.66        7.66        3.82 o incl   0.5065E-01  # Theta=59.62
  -7   5   1       44.71       38.10        5.88 o incl   0.1558E-01  # Theta=55.88
  -6   5   1      623.82      608.12       13.81 o incl   0.7456E-03  # Theta=52.80
  -5   5   1       35.09       45.93        4.65 o incl   0.1904E-01  # Theta=50.27
  -4   5   1      403.08      405.24       11.96 o incl   0.1364E-02  # Theta=48.22
  -3   5   1      596.46      606.16       14.41 o incl   0.7537E-03  # Theta=46.65
  -2   5   1      607.47      576.55       10.73 o incl   0.8457E-03  # Theta=45.53
  -1   5   1      199.72      202.46        6.28 o incl   0.3975E-02  # Theta=44.87
   0   5   1      901.31      872.98       13.91 o incl   0.4309E-03  # Theta=44.65
   1   5   1      394.58      404.38        8.69 o incl   0.1520E-02  # Theta=44.89
   2   5   1       28.30       32.27        3.45 o incl   0.2949E-01  # Theta=45.57
   3   5   1       84.94       81.07        5.10 o incl   0.1071E-01  # Theta=46.71
   4   5   1      311.44      314.40       10.49 o incl   0.1958E-02  # Theta=48.30
   5   5   1       -5.35        0.15        3.71 o incl   0.6683E-01  # Theta=50.37
   6   5   1       82.85       93.85        8.62 o incl   0.6691E-02  # Theta=52.92
   7   5   1       -0.86        3.08        5.38 o incl   0.3274E-01  # Theta=56.03
   8   5   1       21.67       27.69        4.19 o incl   0.2814E-01  # Theta=59.80
   9   5   1       18.12       15.35        3.66 o incl   0.4053E-01  # Theta=64.45
  10   5   1       51.47       51.23        4.23 o incl   0.1759E-01  # Theta=70.53
  -7   6   1       36.49       41.54        4.35 o incl   0.2091E-01  # Theta=71.78
  -6   6   1       -0.26        3.00        2.60 o incl   0.1223E+00  # Theta=67.32
  -5   6   1      146.19      137.17        7.72 o incl   0.5250E-02  # Theta=64.03
  -4   6   1       97.08       91.17        4.73 o incl   0.9981E-02  # Theta=61.54
  -3   6   1       86.24       83.46        5.73 o incl   0.9818E-02  # Theta=59.71
  -2   6   1      964.83      945.58       21.35 o incl   0.3471E-03  # Theta=58.44
  -1   6   1       10.65        9.67        3.50 o incl   0.5252E-01  # Theta=57.70
   0   6   1      295.93      305.79       10.10 o incl   0.2085E-02  # Theta=57.46
   1   6   1      517.48      509.12       12.82 o incl   0.9807E-03  # Theta=57.72
   2   6   1      111.41      107.09        5.64 o incl   0.7923E-02  # Theta=58.49
   3   6   1      336.85      332.89        8.76 o incl   0.1946E-02  # Theta=59.78
   4   6   1      241.36      232.17       14.47 o incl   0.2115E-02  # Theta=61.64
   5   6   1       12.93        6.42        5.08 o incl   0.3156E-01  # Theta=64.15
   6   6   1       13.76       10.97        2.80 o incl   0.6270E-01  # Theta=67.48
   7   6   1       -2.24        0.55        3.04 o incl   0.1002E+00  # Theta=72.01
 -15   0   2        4.92        7.00        4.76 o incl   0.3711E-01  # Theta=70.12
 -14   0   2       32.96       26.46        9.09 o incl   0.9714E-02  # Theta=61.39
 -13   0   2       12.17        1.98        9.64 o incl   0.1036E-01  # Theta=54.63
 -12   0   2      116.46      137.99       11.24 o incl   0.4066E-02  # Theta=48.84
 -11   0   2       24.30       20.71        5.10 o incl   0.2439E-01  # Theta=43.67
 -10   0   2     1113.29     1161.85       22.93 o incl   0.2565E-03  # Theta=38.91
  -9   0   2      354.90      355.72       30.31 o incl   0.7142E-03  # Theta=34.46
  -8   0   2     2357.16     2151.35      111.80 o incl   0.4215E-04  # Theta=30.24
  -7   0   2       32.65       24.79       18.29 o incl   0.2824E-02  # Theta=26.20
  -6   0   2      717.06      726.96       30.56 o incl   0.4082E-03  # Theta=22.32
  -5   0   2     1603.76     1428.99       40.01 o incl   0.1436E-03  # Theta=18.56
  -4   0   2     1172.20     1278.94       23.15 o incl   0.2263E-03  # Theta=14.91
  -3   0   2     3170.19     3200.16       32.57 o incl   0.4275E-04  # Theta=11.39
  -2   0   2      406.09      401.08        9.79 o incl   0.1473E-02  # Theta= 8.07
  -1   0   2     2565.19     2502.31       29.01 o incl   0.6604E-04  # Theta= 5.21
   0   0   2    12023.72    12686.32       75.10 o incl   0.3098E-05  # Theta= 3.91
   1   0   2     5581.67     5657.84       35.76 o incl   0.1470E-04  # Theta= 5.42
   2   0   2      111.96      114.94        6.88 o incl   0.6802E-02  # Theta= 8.35
   3   0   2     5219.63     5064.24       61.53 o incl   0.1690E-04  # Theta=11.69
   4   0   2       66.77       34.11        9.77 o incl   0.7778E-02  # Theta=15.22
   5   0   2      823.25      761.20       32.25 o incl   0.3621E-03  # Theta=18.88
   6   0   2      127.37      108.33       10.65 o incl   0.4681E-02  # Theta=22.65
   7   0   2     1025.73      974.54       30.09 o incl   0.2859E-03  # Theta=26.55
   8   0   2       64.26       64.01        8.95 o incl   0.7684E-02  # Theta=30.60
   9   0   2      904.89      890.95       31.18 o incl   0.3174E-03  # Theta=34.83
  10   0   2      873.76      901.81       24.32 o incl   0.3611E-03  # Theta=39.31
  11   0   2       81.58       94.29        6.96 o incl   0.8168E-02  # Theta=44.10
  12   0   2     1095.95     1044.50       20.70 o incl   0.2972E-03  # Theta=49.32
  13   0   2       30.50       23.30        5.55 o incl   0.2042E-01  # Theta=55.17
  14   0   2      317.08      307.19       19.26 o incl   0.1307E-02  # Theta=62.05
  15   0   2      128.42      123.38       10.29 o incl   0.4577E-02  # Theta=71.06
 -15   1   2      105.72      104.48        8.81 o incl   0.5949E-02  # Theta=71.96
 -14   1   2        7.47       10.71        4.36 o incl   0.3899E-01  # Theta=62.75
 -13   1   2       31.46       34.54        4.29 o incl   0.2365E-01  # Theta=55.83
 -12   1   2      699.80      685.84       16.96 o incl   0.5922E-03  # Theta=49.99
 -11   1   2      413.81      428.15        9.34 o incl   0.1384E-02  # Theta=44.80
 -10   1   2       -0.07        0.00        2.73 o incl   0.1341E+00  # Theta=40.06
  -9   1   2      634.15      641.19       15.89 o incl   0.6750E-03  # Theta=35.66
  -8   1   2     1283.01     1280.87       56.90 o incl   0.1361E-03  # Theta=31.52
  -7   1   2        4.44        4.38        6.00 o incl   0.2573E-01  # Theta=27.60
  -6   1   2      566.73      570.70       25.24 o incl   0.6055E-03  # Theta=23.88
  -5   1   2      671.14      713.97       18.06 o incl   0.5699E-03  # Theta=20.35
  -4   1   2     1559.11     1448.99       28.07 o incl   0.1628E-03  # Theta=17.05
  -3   1   2    10470.61    10303.20       63.54 o incl   0.4459E-05  # Theta=14.03
  -2   1   2     3552.53     3578.06       32.42 o incl   0.3482E-04  # Theta=11.45
  -1   1   2    13033.10    13107.51       43.87 o incl   0.2849E-05  # Theta= 9.63
   0   1   2     2733.01     2740.24       16.27 o incl   0.5900E-04  # Theta= 8.98
   1   1   2     4720.96     4881.25       32.12 o incl   0.1978E-04  # Theta= 9.74
   2   1   2    11170.25    11563.27       53.91 o incl   0.3699E-05  # Theta=11.65
   3   1   2    12662.72    12895.92       77.75 o incl   0.2931E-05  # Theta=14.27
   4   1   2       66.02       55.30        5.50 o incl   0.1334E-01  # Theta=17.32
   5   1   2       13.79       30.35        4.71 o incl   0.2531E-01  # Theta=20.65
   6   1   2     8708.08     8456.26       62.80 o incl   0.6466E-05  # Theta=24.20
   7   1   2       15.36       10.87        6.75 o incl   0.1859E-01  # Theta=27.93
   8   1   2      140.80      159.71       12.14 o incl   0.3396E-02  # Theta=31.87
   9   1   2      134.51      133.94        6.76 o incl   0.5913E-02  # Theta=36.03
  10   1   2       24.08       29.53        3.84 o incl   0.2924E-01  # Theta=40.46
  11   1   2      599.96      607.55       12.02 o incl   0.7869E-03  # Theta=45.23
  12   1   2        4.45        4.11        3.33 o incl   0.7176E-01  # Theta=50.46
  13   1   2       95.97      103.14        5.81 o incl   0.8392E-02  # Theta=56.38
  14   1   2       29.96       28.19        4.67 o incl   0.2359E-01  # Theta=63.43
  15   1   2       16.70       14.08        4.41 o incl   0.3366E-01  # Theta=72.98
 -14   2   2       40.86       38.62        4.71 o incl   0.1963E-01  # Theta=67.18
 -13   2   2      175.95      173.33       10.44 o incl   0.3533E-02  # Theta=59.58
 -12   2   2       -5.28        0.29        4.39 o incl   0.4869E-01  # Theta=53.47
 -11   2   2       29.74       27.41        6.58 o incl   0.1580E-01  # Theta=48.19
 -10   2   2     1239.14     1240.55       26.45 o incl   0.2187E-03  # Theta=43.47
  -9   2   2       21.30       34.60        4.85 o incl   0.2235E-01  # Theta=39.17
  -8   2   2       31.59       26.02        5.23 o incl   0.2125E-01  # Theta=35.21
  -7   2   2     2698.93     2594.96       78.10 o incl   0.4631E-04  # Theta=31.55
  -6   2   2       51.11       49.01       11.98 o incl   0.5537E-02  # Theta=28.18
  -5   2   2      876.74      754.64       32.64 o incl   0.3523E-03  # Theta=25.11
  -4   2   2      228.35      296.49       14.26 o incl   0.1884E-02  # Theta=22.39
  -3   2   2     1780.86     1749.90       39.04 o incl   0.1132E-03  # Theta=20.08
  -2   2   2     3289.01     3029.05       42.54 o incl   0.4324E-04  # Theta=18.30
  -1   2   2        5.32        7.32        4.19 o incl   0.4544E-01  # Theta=17.16
   0   2   2      792.45      807.89       15.59 o incl   0.4889E-03  # Theta=16.80
   1   2   2      553.40      540.59       10.07 o incl   0.9584E-03  # Theta=17.23
   2   2   2       32.33       29.18        4.48 o incl   0.2410E-01  # Theta=18.43
   3   2   2     1391.15     1390.62       22.68 o incl   0.1899E-03  # Theta=20.26
   4   2   2      166.17      186.87       12.19 o incl   0.3031E-02  # Theta=22.61
   5   2   2      343.01      345.00       18.67 o incl   0.1239E-02  # Theta=25.37
   6   2   2     1764.94     1771.38       50.66 o incl   0.1006E-03  # Theta=28.46
   7   2   2     2077.68     1986.06       59.07 o incl   0.7750E-04  # Theta=31.86
   8   2   2       87.58       67.79        8.01 o incl   0.8116E-02  # Theta=35.54
   9   2   2     2185.14     2121.52       33.22 o incl   0.8595E-04  # Theta=39.53
  10   2   2     1601.36     1649.26       25.80 o incl   0.1419E-03  # Theta=43.86
  11   2   2       79.39       82.95        7.23 o incl   0.8425E-02  # Theta=48.63
  12   2   2      293.17      303.27       12.82 o incl   0.1859E-02  # Theta=53.96
  13   2   2      540.16      526.14       10.10 o incl   0.9905E-03  # Theta=60.17
  14   2   2      243.57      250.05        8.74 o incl   0.2779E-02  # Theta=67.95
 -13   3   2        3.24        0.36        4.98 o incl   0.3900E-01  # Theta=66.60
 -12   3   2       28.04       44.97        8.65 o incl   0.9653E-02  # Theta=59.62
 -11   3   2      113.82      114.69       10.07 o incl   0.4953E-02  # Theta=53.98
 -10   3   2       -1.22        1.24        3.81 o incl   0.6537E-01  # Theta=49.13
  -9   3   2       15.77       23.92        6.66 o incl   0.1698E-01  # Theta=44.86
  -8   3   2      405.37      414.92       17.89 o incl   0.1081E-02  # Theta=41.03
  -7   3   2       50.55       62.73        5.02 o incl   0.1430E-01  # Theta=37.60
  -6   3   2       37.37       52.28        8.28 o incl   0.9663E-02  # Theta=34.55
  -5   3   2       20.35        0.45        8.96 o incl   0.1178E-01  # Theta=31.86
  -4   3   2     1477.42     1421.62       38.45 o incl   0.1529E-03  # Theta=29.58
  -3   3   2       24.42       31.75        6.03 o incl   0.1754E-01  # Theta=27.72
  -2   3   2      217.65      218.88       13.58 o incl   0.2378E-02  # Theta=26.36
  -1   3   2     1067.11      938.41       24.34 o incl   0.3179E-03  # Theta=25.52
   0   3   2     1195.85      980.39       26.40 o incl   0.2796E-03  # Theta=25.26
   1   3   2      141.54      113.00       10.83 o incl   0.4420E-02  # Theta=25.57
   2   3   2       33.30       27.49        5.54 o incl   0.1944E-01  # Theta=26.45
   3   3   2       -2.34        0.23        7.41 o incl   0.1804E-01  # Theta=27.87
   4   3   2      229.86      227.32       18.55 o incl   0.1677E-02  # Theta=29.76
   5   3   2      354.42      370.69       23.98 o incl   0.9294E-03  # Theta=32.08
   6   3   2      260.09      288.54       22.38 o incl   0.1194E-02  # Theta=34.80
   7   3   2      187.94      212.14       12.90 o incl   0.2625E-02  # Theta=37.89
   8   3   2       18.37       24.07        4.13 o incl   0.3100E-01  # Theta=41.35
   9   3   2       42.62       47.13        5.15 o incl   0.1656E-01  # Theta=45.21
  10   3   2      387.95      392.60       12.62 o incl   0.1395E-02  # Theta=49.53
  11   3   2       18.85       31.21        4.71 o incl   0.2439E-01  # Theta=54.43
  12   3   2       -3.16        1.33        3.59 o incl   0.7076E-01  # Theta=60.16
  13   3   2       20.14       38.91        5.58 o incl   0.1838E-01  # Theta=67.30
 -12   4   2       12.07       14.27        4.70 o incl   0.3204E-01  # Theta=69.93
 -11   4   2       -3.97        0.00        3.77 o incl   0.6643E-01  # Theta=62.87
 -10   4   2      132.57      148.08        9.40 o incl   0.4523E-02  # Theta=57.41
  -9   4   2        4.57       13.41        6.88 o incl   0.1842E-01  # Theta=52.86
  -8   4   2       14.03       15.79        4.93 o incl   0.2887E-01  # Theta=48.97
  -7   4   2        0.44        0.84        4.05 o incl   0.5934E-01  # Theta=45.59
  -6   4   2       24.80       33.64        5.76 o incl   0.1819E-01  # Theta=42.68
  -5   4   2      310.89      314.13       12.08 o incl   0.1838E-02  # Theta=40.20
  -4   4   2      585.78      575.05       13.94 o incl   0.8104E-03  # Theta=38.15
  -3   4   2       40.50       39.14        4.62 o incl   0.1997E-01  # Theta=36.53
  -2   4   2       26.48       29.49        4.91 o incl   0.2258E-01  # Theta=35.37
  -1   4   2     1221.92     1150.01       54.84 o incl   0.1536E-03  # Theta=34.67
   0   4   2      231.34      250.72       25.16 o incl   0.1100E-02  # Theta=34.45
   1   4   2       24.00       34.18        7.50 o incl   0.1279E-01  # Theta=34.71
   2   4   2      219.35      201.32        9.62 o incl   0.3201E-02  # Theta=35.45
   3   4   2      119.97      106.37        7.12 o incl   0.6801E-02  # Theta=36.66
   4   4   2      614.23      608.94       16.10 o incl   0.7154E-03  # Theta=38.31
   5   4   2     1583.58     1533.59       26.19 o incl   0.1545E-03  # Theta=40.40
   6   4   2      201.33      224.60        9.14 o incl   0.3147E-02  # Theta=42.92
   7   4   2       -7.11        2.57        5.66 o incl   0.2886E-01  # Theta=45.87
   8   4   2      709.31      705.96       17.89 o incl   0.5646E-03  # Theta=49.28
   9   4   2       35.06       28.07        8.95 o incl   0.9840E-02  # Theta=53.23
  10   4   2        4.89        1.61        4.16 o incl   0.5235E-01  # Theta=57.84
  11   4   2       20.98       21.13        4.58 o incl   0.2817E-01  # Theta=63.41
  12   4   2      150.61      153.73       10.73 o incl   0.3841E-02  # Theta=70.67
 -10   5   2      131.31      126.03        9.01 o incl   0.5096E-02  # Theta=70.38
  -9   5   2       16.36       13.49        3.74 o incl   0.4221E-01  # Theta=64.37
  -8   5   2       19.46       21.16        3.38 o incl   0.3904E-01  # Theta=59.76
  -7   5   2       12.35       13.97        4.79 o incl   0.3129E-01  # Theta=56.03
  -6   5   2       35.28       36.39        4.52 o incl   0.2163E-01  # Theta=52.95
  -5   5   2       12.62       21.29        4.05 o incl   0.3455E-01  # Theta=50.42
  -4   5   2       55.44       66.68        5.25 o incl   0.1314E-01  # Theta=48.39
  -3   5   2       37.92       44.84        4.82 o incl   0.1839E-01  # Theta=46.82
  -2   5   2      165.18      176.07        5.93 o incl   0.4855E-02  # Theta=45.71
  -1   5   2      211.77      205.69        6.47 o incl   0.3821E-02  # Theta=45.06
   0   5   2      166.87      164.92        5.82 o incl   0.5118E-02  # Theta=44.85
   1   5   2      121.11      127.57        5.17 o incl   0.7205E-02  # Theta=45.10
   2   5   2       84.36       85.96        4.93 o incl   0.1067E-01  # Theta=45.79
   3   5   2      337.03      321.68        8.86 o incl   0.1994E-02  # Theta=46.94
   4   5   2      599.69      591.34       14.65 o incl   0.7691E-03  # Theta=48.54
   5   5   2      528.98      543.14       16.00 o incl   0.8479E-03  # Theta=50.62
   6   5   2       19.50       15.50        5.82 o incl   0.2205E-01  # Theta=53.19
   7   5   2       40.35       50.11        6.25 o incl   0.1357E-01  # Theta=56.32
   8   5   2       14.55       14.50        4.59 o incl   0.3230E-01  # Theta=60.12
   9   5   2       20.36       24.00        3.81 o incl   0.3300E-01  # Theta=64.82
  10   5   2      128.83      125.72        6.02 o incl   0.6649E-02  # Theta=71.01
  -7   6   2       26.93       27.70        4.16 o incl   0.2721E-01  # Theta=72.00
  -6   6   2       71.74       66.18        5.30 o incl   0.1227E-01  # Theta=67.52
  -5   6   2       -0.90        0.45        2.47 o incl   0.1547E+00  # Theta=64.22
  -4   6   2        2.51        2.21        2.36 o incl   0.1409E+00  # Theta=61.74
  -3   6   2      159.05      156.13        7.07 o incl   0.4962E-02  # Theta=59.91
  -2   6   2       15.97       16.96        4.47 o incl   0.3184E-01  # Theta=58.65
  -1   6   2      119.11      111.72        8.00 o incl   0.6080E-02  # Theta=57.91
   0   6   2      161.96      169.85        7.81 o incl   0.4422E-02  # Theta=57.68
   1   6   2      158.65      159.28        6.69 o incl   0.5038E-02  # Theta=57.96
   2   6   2        2.61        0.10        2.57 o incl   0.1382E+00  # Theta=58.73
   3   6   2      152.26      154.35        6.89 o incl   0.5130E-02  # Theta=60.04
   4   6   2      139.72      128.12        8.36 o incl   0.5263E-02  # Theta=61.93
   5   6   2       73.62       79.21        8.26 o incl   0.7678E-02  # Theta=64.47
   6   6   2       20.93       21.74        4.90 o incl   0.2571E-01  # Theta=67.85
   7   6   2       57.18       57.88        6.05 o incl   0.1239E-01  # Theta=72.47
 -15   1   3       43.42       41.89        6.29 o incl   0.1418E-01  # Theta=72.28
 -14   1   3        4.85       10.76        4.27 o incl   0.4156E-01  # Theta=63.00
 -13   1   3       57.27       63.05        6.28 o incl   0.1156E-01  # Theta=56.05
 -12   1   3      322.56      336.46       13.71 o incl   0.1609E-02  # Theta=50.21
 -11   1   3       14.04       19.44        3.94 o incl   0.3633E-01  # Theta=45.02
 -10   1   3        3.51        4.91        2.96 o incl   0.8548E-01  # Theta=40.30
  -9   1   3       60.76       71.85        4.96 o incl   0.1278E-01  # Theta=35.92
  -8   1   3      168.96      147.18       20.33 o incl   0.1785E-02  # Theta=31.81
  -7   1   3      602.35      534.92       27.85 o incl   0.5709E-03  # Theta=27.92
  -6   1   3      246.75      197.56       17.22 o incl   0.1901E-02  # Theta=24.25
  -5   1   3        7.66       11.88        6.26 o incl   0.2166E-01  # Theta=20.79
  -4   1   3     8727.17     8157.14       66.58 o incl   0.6738E-05  # Theta=17.56
  -3   1   3     1399.29     1363.14       23.93 o incl   0.1916E-03  # Theta=14.66
  -2   1   3     5926.57     5717.78       53.69 o incl   0.1366E-04  # Theta=12.23
  -1   1   3     1578.58     1488.71       16.53 o incl   0.1712E-03  # Theta=10.56
   0   1   3     1547.52     1480.99       23.41 o incl   0.1662E-03  # Theta=10.01
   1   1   3      142.69      153.69        5.94 o incl   0.5645E-02  # Theta=10.73
   2   1   3     4862.41     4921.48       42.21 o incl   0.1895E-04  # Theta=12.51
   3   1   3     5440.04     5365.52       50.15 o incl   0.1567E-04  # Theta=15.02
   4   1   3        1.26        0.97        6.55 o incl   0.2295E-01  # Theta=17.97
   5   1   3     6711.35     6308.81       60.41 o incl   0.1106E-04  # Theta=21.23
   6   1   3      180.07      214.47       10.46 o incl   0.3096E-02  # Theta=24.72
   7   1   3       32.04       28.33        7.12 o incl   0.1395E-01  # Theta=28.42
   8   1   3     2520.19     2410.13       50.01 o incl   0.6252E-04  # Theta=32.33
   9   1   3      100.15      110.22        6.33 o incl   0.7567E-02  # Theta=36.47
  10   1   3      134.56      132.07        7.13 o incl   0.5818E-02  # Theta=40.89
  11   1   3        0.29        0.78        3.69 o incl   0.7163E-01  # Theta=45.67
  12   1   3       26.83       32.82        3.69 o incl   0.2821E-01  # Theta=50.92
  13   1   3       43.17       51.89        3.64 o incl   0.2005E-01  # Theta=56.88
  14   1   3       -1.78        1.50        4.61 o incl   0.4483E-01  # Theta=64.03
  15   1   3       -4.80        0.59        3.37 o incl   0.7900E-01  # Theta=73.86
 -14   2   3        0.12        2.85        2.74 o incl   0.1137E+00  # Theta=67.45
 -13   2   3       66.20       64.33        7.23 o incl   0.9725E-02  # Theta=59.82
 -12   2   3      256.68      268.06       10.19 o incl   0.2413E-02  # Theta=53.70
 -11   2   3      436.95      404.34       12.44 o incl   0.1304E-02  # Theta=48.42
 -10   2   3        5.16        8.63        5.21 o incl   0.3114E-01  # Theta=43.71
  -9   2   3       45.21       45.54        7.93 o incl   0.1039E-01  # Theta=39.42
  -8   2   3     1679.44     1695.37       27.20 o incl   0.1327E-03  # Theta=35.48
  -7   2   3      793.72      767.29       42.77 o incl   0.2830E-03  # Theta=31.85
  -6   2   3      977.37      905.67       37.65 o incl   0.2679E-03  # Theta=28.51
  -5   2   3      924.73      895.91       29.21 o incl   0.3254E-03  # Theta=25.48
  -4   2   3       68.18       62.48       10.63 o incl   0.6141E-02  # Theta=22.80
  -3   2   3      154.66      135.88       13.18 o incl   0.3270E-02  # Theta=20.55
  -2   2   3     2004.64     1953.25       34.05 o incl   0.9843E-04  # Theta=18.82
  -1   2   3        9.44        6.86        4.86 o incl   0.3483E-01  # Theta=17.73
   0   2   3     3095.73     2968.89       36.50 o incl   0.4692E-04  # Theta=17.39
   1   2   3     1188.90     1260.50       16.30 o incl   0.2431E-03  # Theta=17.83
   2   2   3     1720.51     1793.74       24.61 o incl   0.1252E-03  # Theta=19.01
   3   2   3       31.81       37.36        5.95 o incl   0.1646E-01  # Theta=20.81
   4   2   3      301.93      316.54       16.10 o incl   0.1528E-02  # Theta=23.13
   5   2   3      154.72      164.90       14.92 o incl   0.2634E-02  # Theta=25.86
   6   2   3       86.57      105.85       12.80 o incl   0.4032E-02  # Theta=28.93
   7   2   3      143.53      133.70       16.47 o incl   0.2519E-02  # Theta=32.30
   8   2   3       27.96       22.64        5.46 o incl   0.2128E-01  # Theta=35.98
   9   2   3      595.86      600.39       19.85 o incl   0.6683E-03  # Theta=39.96
  10   2   3       13.37        7.45        4.92 o incl   0.3283E-01  # Theta=44.30
  11   2   3      234.37      231.44        9.33 o incl   0.2890E-02  # Theta=49.07
  12   2   3      589.82      593.69       17.51 o incl   0.7184E-03  # Theta=54.44
  13   2   3      174.57      161.62        7.59 o incl   0.4545E-02  # Theta=60.71
  14   2   3      445.31      460.44        8.65 o incl   0.1275E-02  # Theta=68.64
 -13   3   3      109.92      104.26       10.36 o incl   0.5022E-02  # Theta=66.88
 -12   3   3       54.49       63.69       10.16 o incl   0.6680E-02  # Theta=59.87
 -11   3   3      292.58      254.17       22.05 o incl   0.1249E-02  # Theta=54.22
 -10   3   3      245.84      232.31       10.48 o incl   0.2658E-02  # Theta=49.37
  -9   3   3     1847.77     1830.12       29.53 o incl   0.1139E-03  # Theta=45.10
  -8   3   3      196.35      175.24       15.50 o incl   0.2356E-02  # Theta=41.29
  -7   3   3      350.84      380.44       12.73 o incl   0.1474E-02  # Theta=37.88
  -6   3   3     1779.79     1721.97       55.44 o incl   0.9753E-04  # Theta=34.84
  -5   3   3        9.78       16.80        7.21 o incl   0.1620E-01  # Theta=32.18
  -4   3   3     1142.50     1012.97       39.50 o incl   0.2236E-03  # Theta=29.92
  -3   3   3      320.34      360.70       25.94 o incl   0.8778E-03  # Theta=28.09
  -2   3   3      398.93      385.19       22.10 o incl   0.9585E-03  # Theta=26.75
  -1   3   3     1804.16     1636.12       43.79 o incl   0.1147E-03  # Theta=25.94
   0   3   3      339.00      356.51       14.61 o incl   0.1455E-02  # Theta=25.69
   1   3   3      545.91      523.26       19.98 o incl   0.7671E-03  # Theta=26.01
   2   3   3      785.31      755.16       19.73 o incl   0.4877E-03  # Theta=26.89
   3   3   3      493.35      457.17       21.32 o incl   0.8334E-03  # Theta=28.30
   4   3   3      854.36      861.03       34.92 o incl   0.3079E-03  # Theta=30.19
   5   3   3      287.39      305.40       21.94 o incl   0.1172E-02  # Theta=32.50
   6   3   3       48.49       54.77        5.38 o incl   0.1452E-01  # Theta=35.22
   7   3   3      573.90      555.53       18.41 o incl   0.7501E-03  # Theta=38.30
   8   3   3      606.49      617.51       19.89 o incl   0.6484E-03  # Theta=41.77
   9   3   3        4.80        3.34        4.05 o incl   0.5299E-01  # Theta=45.63
  10   3   3      631.64      612.85       15.86 o incl   0.7052E-03  # Theta=49.97
  11   3   3      918.03      925.96       20.16 o incl   0.3697E-03  # Theta=54.90
  12   3   3       -5.98        1.13        3.51 o incl   0.7093E-01  # Theta=60.69
  13   3   3      750.23      801.83       23.79 o incl   0.4340E-03  # Theta=67.96
 -12   4   3       10.10        6.89        4.40 o incl   0.4036E-01  # Theta=70.27
 -11   4   3      184.52      169.35        9.16 o incl   0.3865E-02  # Theta=63.15
 -10   4   3       13.40        8.14        4.71 o incl   0.3484E-01  # Theta=57.67
  -9   4   3      102.91      129.60        9.02 o incl   0.5281E-02  # Theta=53.12
  -8   4   3      117.71      131.94       13.82 o incl   0.3261E-02  # Theta=49.22
  -7   4   3       89.73      104.12        7.01 o incl   0.7504E-02  # Theta=45.86
  -6   4   3       92.96      101.26        7.37 o incl   0.7254E-02  # Theta=42.96
  -5   4   3      383.87      414.24       13.58 o incl   0.1290E-02  # Theta=40.49
  -4   4   3      118.65      115.02       10.12 o incl   0.4898E-02  # Theta=38.45
  -3   4   3       11.84       11.35        3.21 o incl   0.5527E-01  # Theta=36.85
  -2   4   3      172.55      194.78        7.68 o incl   0.3971E-02  # Theta=35.70
  -1   4   3       49.08       69.08        8.45 o incl   0.8347E-02  # Theta=35.02
   0   4   3       18.27       19.70        8.29 o incl   0.1223E-01  # Theta=34.81
   1   4   3     1092.54     1065.16       21.14 o incl   0.2900E-03  # Theta=35.08
   2   4   3      259.31      268.69       10.18 o incl   0.2396E-02  # Theta=35.83
   3   4   3       70.40       76.30        5.54 o incl   0.1114E-01  # Theta=37.04
   4   4   3      701.83      705.44       15.13 o incl   0.5974E-03  # Theta=38.69
   5   4   3      409.63      400.72       13.46 o incl   0.1298E-02  # Theta=40.79
   6   4   3      187.92      184.70        8.83 o incl   0.3751E-02  # Theta=43.31
   7   4   3      616.05      622.36       21.24 o incl   0.6170E-03  # Theta=46.27
   8   4   3        3.44        1.62        4.36 o incl   0.4897E-01  # Theta=49.70
   9   4   3       20.02       13.51        5.50 o incl   0.2449E-01  # Theta=53.67
  10   4   3      116.14      124.05       11.74 o incl   0.4069E-02  # Theta=58.32
  11   4   3      150.69      149.28       11.15 o incl   0.3747E-02  # Theta=63.96
  12   4   3       20.90       20.20        4.93 o incl   0.2588E-01  # Theta=71.40
 -10   5   3       29.80       41.49        4.74 o incl   0.2003E-01  # Theta=70.76
  -9   5   3       -1.62        0.32        2.80 o incl   0.1204E+00  # Theta=64.69
  -8   5   3       59.32       48.31        6.08 o incl   0.1313E-01  # Theta=60.05
  -7   5   3       43.37       36.92        6.11 o incl   0.1513E-01  # Theta=56.31
  -6   5   3      533.90      500.97       14.79 o incl   0.9305E-03  # Theta=53.23
  -5   5   3       60.99       63.39        5.66 o incl   0.1243E-01  # Theta=50.71
  -4   5   3      217.08      220.27        9.20 o incl   0.3084E-02  # Theta=48.68
  -3   5   3      411.70      418.10       12.23 o incl   0.1305E-02  # Theta=47.13
  -2   5   3      146.21      132.02        7.51 o incl   0.5482E-02  # Theta=46.03
  -1   5   3      193.09      190.42        5.80 o incl   0.4328E-02  # Theta=45.38
   0   5   3      571.46      533.24        9.58 o incl   0.9583E-03  # Theta=45.19
   1   5   3      392.26      398.09       10.31 o incl   0.1476E-02  # Theta=45.44
   2   5   3      149.06      147.03        6.14 o incl   0.5655E-02  # Theta=46.15
   3   5   3       90.55       91.33        5.84 o incl   0.9045E-02  # Theta=47.30
   4   5   3      964.12      960.90       18.41 o incl   0.3557E-03  # Theta=48.92
   5   5   3      218.86      215.78       12.98 o incl   0.2484E-02  # Theta=51.01
   6   5   3      142.99      138.50       10.54 o incl   0.4132E-02  # Theta=53.60
   7   5   3      162.36      149.90       10.45 o incl   0.3889E-02  # Theta=56.76
   8   5   3        1.40        0.16        3.69 o incl   0.7146E-01  # Theta=60.60
   9   5   3       84.95       86.48        6.33 o incl   0.9020E-02  # Theta=65.38
  10   5   3       61.72       64.22        4.33 o incl   0.1468E-01  # Theta=71.72
  -7   6   3        9.16        5.36        3.37 o incl   0.6358E-01  # Theta=72.46
  -6   6   3       52.03       45.77        4.18 o incl   0.1879E-01  # Theta=67.91
  -5   6   3      391.23      346.90       11.59 o incl   0.1584E-02  # Theta=64.58
  -4   6   3      103.64      101.88        5.81 o incl   0.8241E-02  # Theta=62.09
  -3   6   3       15.79       18.35        3.61 o incl   0.4002E-01  # Theta=60.26
  -2   6   3      229.49      212.89       11.07 o incl   0.2776E-02  # Theta=59.00
  -1   6   3       59.37       60.94        5.17 o incl   0.1359E-01  # Theta=58.27
   0   6   3       82.80       81.04        5.12 o incl   0.1081E-01  # Theta=58.05
   1   6   3       16.76       19.52        3.52 o incl   0.4007E-01  # Theta=58.34
   2   6   3      289.81      292.25       12.07 o incl   0.1981E-02  # Theta=59.13
   3   6   3       31.10       29.20        3.71 o incl   0.2863E-01  # Theta=60.46
   4   6   3       14.47       17.78        3.82 o incl   0.3875E-01  # Theta=62.38
   5   6   3       42.16       44.24        4.95 o incl   0.1759E-01  # Theta=64.97
   6   6   3      280.18      260.59       13.37 o incl   0.2026E-02  # Theta=68.42
   7   6   3       57.89       69.78        5.74 o incl   0.1187E-01  # Theta=73.19
 -15   0   4       37.70       40.82        6.22 o incl   0.1481E-01  # Theta=70.93
 -14   0   4      293.28      280.41       19.01 o incl   0.1409E-02  # Theta=62.02
 -13   0   4       43.11       69.99       11.23 o incl   0.5761E-02  # Theta=55.21
 -12   0   4       -5.77        0.46        9.03 o incl   0.1206E-01  # Theta=49.41
 -11   0   4     1953.93     2069.04       41.04 o incl   0.8904E-04  # Theta=44.25
 -10   0   4     1164.74     1157.59       21.30 o incl   0.2567E-03  # Theta=39.53
  -9   0   4       91.46       87.99        8.87 o incl   0.6564E-02  # Theta=35.12
  -8   0   4      211.42      248.75       34.43 o incl   0.6898E-03  # Theta=30.97
  -7   0   4      366.74      377.54       42.28 o incl   0.4331E-03  # Theta=27.03
  -6   0   4     1117.15     1065.06       65.48 o incl   0.1365E-03  # Theta=23.27
  -5   0   4      741.68      640.30       20.81 o incl   0.5640E-03  # Theta=19.69
  -4   0   4     3014.62     3158.81       36.72 o incl   0.4419E-04  # Theta=16.30
  -3   0   4      788.03      645.25       36.85 o incl   0.3623E-03  # Theta=13.18
  -2   0   4    17358.95    17494.93      109.23 o incl   0.1590E-05  # Theta=10.46
  -1   0   4    17902.98    18270.07      135.69 o incl   0.1459E-05  # Theta= 8.50
   0   0   4     7607.88     8216.16       86.95 o incl   0.7117E-05  # Theta= 7.84
   1   0   4     1616.95     1568.01       44.47 o incl   0.1251E-03  # Theta= 8.77
   2   0   4       85.21      113.01        9.39 o incl   0.5658E-02  # Theta=10.89
   3   0   4     7652.27     7884.74       67.28 o incl   0.7640E-05  # Theta=13.70
   4   0   4     3465.71     3350.29       51.07 o incl   0.3616E-04  # Theta=16.88
   5   0   4      313.35      295.55       18.02 o incl   0.1428E-02  # Theta=20.30
   6   0   4     1157.83     1208.58       36.22 o incl   0.2034E-03  # Theta=23.91
   7   0   4        1.71       13.13        5.57 o incl   0.2671E-01  # Theta=27.70
   8   0   4       19.01       37.06        6.92 o incl   0.1434E-01  # Theta=31.68
   9   0   4      755.22      753.42       22.00 o incl   0.4743E-03  # Theta=35.87
  10   0   4      569.10      584.47       20.42 o incl   0.6800E-03  # Theta=40.32
  11   0   4      630.42      657.16       18.60 o incl   0.6252E-03  # Theta=45.11
  12   0   4      455.31      448.21       13.58 o incl   0.1135E-02  # Theta=50.37
  13   0   4      179.03      160.77        9.72 o incl   0.3859E-02  # Theta=56.30
  14   0   4       91.65       85.17        7.46 o incl   0.7828E-02  # Theta=63.36
  15   0   4      114.88      117.99        9.31 o incl   0.5272E-02  # Theta=72.92
 -15   1   4       60.94       49.61        6.82 o incl   0.1145E-01  # Theta=72.84
 -14   1   4      140.56      126.58        8.96 o incl   0.4992E-02  # Theta=63.40
 -13   1   4      133.71      136.56        8.14 o incl   0.5240E-02  # Theta=56.42
 -12   1   4       15.89       17.77        4.03 o incl   0.3553E-01  # Theta=50.56
 -11   1   4      710.25      739.85       20.52 o incl   0.5105E-03  # Theta=45.38
 -10   1   4      561.63      565.29       14.30 o incl   0.8297E-03  # Theta=40.67
  -9   1   4      139.33      160.35        6.79 o incl   0.5182E-02  # Theta=36.32
  -8   1   4      349.47      383.02       30.18 o incl   0.7004E-03  # Theta=32.24
  -7   1   4       41.08       36.92        8.53 o incl   0.9957E-02  # Theta=28.40
  -6   1   4      512.46      578.57       18.84 o incl   0.7500E-03  # Theta=24.79
  -5   1   4      946.97      728.19       24.99 o incl   0.4140E-03  # Theta=21.41
  -4   1   4     6563.80     6316.38       58.65 o incl   0.1122E-04  # Theta=18.29
  -3   1   4     9720.32     9686.47       76.94 o incl   0.5017E-05  # Theta=15.53
  -2   1   4      170.89      117.35        8.68 o incl   0.5028E-02  # Theta=13.27
  -1   1   4    14749.85    15628.45       65.64 o incl   0.2074E-05  # Theta=11.77
   0   1   4      153.97      132.96        8.84 o incl   0.4813E-02  # Theta=11.29
   1   1   4     7865.94     8149.98       41.95 o incl   0.7348E-05  # Theta=11.96
   2   1   4     5698.44     5911.30       43.09 o incl   0.1361E-04  # Theta=13.62
   3   1   4      628.05      685.78       16.59 o incl   0.6283E-03  # Theta=15.98
   4   1   4      944.40      945.15       22.09 o incl   0.3477E-03  # Theta=18.81
   5   1   4      284.79      315.04       13.80 o incl   0.1745E-02  # Theta=21.98
   6   1   4      242.77      218.54       12.68 o incl   0.2437E-02  # Theta=25.40
   7   1   4      610.79      609.78       23.30 o incl   0.5952E-03  # Theta=29.05
   8   1   4       33.88       44.97        7.05 o incl   0.1251E-01  # Theta=32.93
   9   1   4       32.08       23.09        4.21 o incl   0.2797E-01  # Theta=37.05
  10   1   4      100.72      107.71        6.19 o incl   0.7759E-02  # Theta=41.46
  11   1   4      664.16      663.76       12.41 o incl   0.6823E-03  # Theta=46.24
  12   1   4      188.79      181.11        6.95 o incl   0.4255E-02  # Theta=51.52
  13   1   4       78.02       76.45        4.28 o incl   0.1254E-01  # Theta=57.53
  14   1   4       93.33       80.28        7.78 o incl   0.7699E-02  # Theta=64.80
  15   1   4      294.75      289.45       12.19 o incl   0.1971E-02  # Theta=75.05
 -14   2   4        3.19        1.16        2.90 o incl   0.1047E+00  # Theta=67.92
 -13   2   4      273.61      265.26       12.52 o incl   0.2105E-02  # Theta=60.21
 -12   2   4       -0.43        0.22        5.39 o incl   0.3419E-01  # Theta=54.06
 -11   2   4       14.09        6.55        4.75 o incl   0.3486E-01  # Theta=48.78
 -10   2   4     1037.61     1032.62       20.87 o incl   0.3088E-03  # Theta=44.08
  -9   2   4      362.38      341.62       17.71 o incl   0.1277E-02  # Theta=39.81
  -8   2   4       24.20       24.19        5.55 o incl   0.2102E-01  # Theta=35.89
  -7   2   4     1006.56      959.75       48.27 o incl   0.2058E-03  # Theta=32.29
  -6   2   4      996.52      969.42       38.27 o incl   0.2497E-03  # Theta=28.99
  -5   2   4      597.50      486.00       27.08 o incl   0.6178E-03  # Theta=26.01
  -4   2   4       29.09       21.22        8.02 o incl   0.1239E-01  # Theta=23.39
  -3   2   4     1549.01     1450.94       37.53 o incl   0.1481E-03  # Theta=21.20
  -2   2   4      454.64      440.68       20.17 o incl   0.9172E-03  # Theta=19.54
  -1   2   4       -3.19        1.07        5.43 o incl   0.3265E-01  # Theta=18.50
   0   2   4      307.52      320.65       10.84 o incl   0.1917E-02  # Theta=18.19
   1   2   4       32.28       40.20        3.94 o incl   0.2346E-01  # Theta=18.63
   2   2   4      287.92      257.24        9.49 o incl   0.2465E-02  # Theta=19.78
   3   2   4      262.21      288.98       12.23 o incl   0.2050E-02  # Theta=21.55
   4   2   4       23.19       28.51        7.13 o incl   0.1435E-01  # Theta=23.82
   5   2   4       30.76       40.12        8.83 o incl   0.9558E-02  # Theta=26.51
   6   2   4     1098.58      989.09       35.60 o incl   0.2491E-03  # Theta=29.54
   7   2   4      232.24      226.09       18.05 o incl   0.1729E-02  # Theta=32.89
   8   2   4        1.59        0.19        5.55 o incl   0.3208E-01  # Theta=36.55
   9   2   4      321.80      313.80       13.47 o incl   0.1714E-02  # Theta=40.52
  10   2   4       10.49       17.02        4.61 o incl   0.3219E-01  # Theta=44.86
  11   2   4       61.11       67.66        5.57 o incl   0.1220E-01  # Theta=49.65
  12   2   4       -2.83        0.20        4.58 o incl   0.4612E-01  # Theta=55.06
  13   2   4      100.76      112.10        6.03 o incl   0.7744E-02  # Theta=61.41
  14   2   4      132.24      131.95        5.84 o incl   0.6467E-02  # Theta=69.54
 -13   3   4       -5.04        0.02        5.52 o incl   0.3168E-01  # Theta=67.36
 -12   3   4       27.76       38.85        8.46 o incl   0.1032E-01  # Theta=60.27
 -11   3   4       39.32       60.16       10.38 o incl   0.6756E-02  # Theta=54.60
 -10   3   4      125.44      136.65       10.03 o incl   0.4514E-02  # Theta=49.75
  -9   3   4      175.23      184.46       11.37 o incl   0.3205E-02  # Theta=45.48
  -8   3   4      291.65      316.14       15.99 o incl   0.1550E-02  # Theta=41.68
  -7   3   4      251.67      236.39       16.11 o incl   0.1883E-02  # Theta=38.29
  -6   3   4      170.22      174.92       32.41 o incl   0.8176E-03  # Theta=35.27
  -5   3   4       -1.97       28.14       10.51 o incl   0.8078E-02  # Theta=32.64
  -4   3   4        8.63        2.07        6.32 o incl   0.2338E-01  # Theta=30.41
  -3   3   4     2089.55     1936.43       65.51 o incl   0.7440E-04  # Theta=28.61
  -2   3   4      541.61      449.45       25.78 o incl   0.6963E-03  # Theta=27.30
  -1   3   4      144.63      119.80       13.71 o incl   0.3302E-02  # Theta=26.51
   0   3   4     2088.33     1828.41       35.70 o incl   0.1020E-03  # Theta=26.28
   1   3   4       70.03       91.57        8.30 o incl   0.7252E-02  # Theta=26.61
   2   3   4       56.50       45.61        6.84 o incl   0.1201E-01  # Theta=27.49
   3   3   4      152.54      169.96       12.49 o incl   0.3168E-02  # Theta=28.89
   4   3   4      993.29      970.78       33.26 o incl   0.2741E-03  # Theta=30.77
   5   3   4       42.54       74.16        7.35 o incl   0.9656E-02  # Theta=33.07
   6   3   4      369.62      392.35       15.69 o incl   0.1266E-02  # Theta=35.77
   7   3   4      326.33      323.25       11.94 o incl   0.1779E-02  # Theta=38.85
   8   3   4     1772.17     1767.10       37.68 o incl   0.1136E-03  # Theta=42.31
   9   3   4      828.92      838.84       18.07 o incl   0.4434E-03  # Theta=46.19
  10   3   4      132.32      126.88        7.94 o incl   0.5572E-02  # Theta=50.54
  11   3   4      758.72      744.85       22.11 o incl   0.4778E-03  # Theta=55.51
  12   3   4      373.25      365.88        9.50 o incl   0.1670E-02  # Theta=61.38
  13   3   4       20.34       22.74        5.42 o incl   0.2252E-01  # Theta=68.83
 -12   4   4        6.35        3.70        4.09 o incl   0.5078E-01  # Theta=70.82
 -11   4   4       -1.84        1.52        3.07 o incl   0.9562E-01  # Theta=63.60
 -10   4   4        0.37        2.56        4.51 o incl   0.4649E-01  # Theta=58.08
  -9   4   4        6.97       12.37        5.03 o incl   0.3084E-01  # Theta=53.51
  -8   4   4      -10.43        0.81        6.11 o incl   0.2500E-01  # Theta=49.62
  -7   4   4       10.86       18.36        4.58 o incl   0.3149E-01  # Theta=46.26
  -6   4   4       12.11       26.89        4.25 o incl   0.3009E-01  # Theta=43.36
  -5   4   4      234.33      233.31       10.70 o incl   0.2674E-02  # Theta=40.91
  -4   4   4       55.33       50.16        7.40 o incl   0.1067E-01  # Theta=38.89
  -3   4   4        8.79       10.72        4.69 o incl   0.3484E-01  # Theta=37.31
  -2   4   4        0.32        0.24        3.19 o incl   0.9681E-01  # Theta=36.17
  -1   4   4      151.44      154.02        9.42 o incl   0.4265E-02  # Theta=35.50
   0   4   4       10.30       14.75        3.93 o incl   0.4099E-01  # Theta=35.30
   1   4   4       92.29      102.37        6.83 o incl   0.7682E-02  # Theta=35.58
   2   4   4        1.80        5.36        3.90 o incl   0.5583E-01  # Theta=36.34
   3   4   4      462.54      473.60       12.92 o incl   0.1099E-02  # Theta=37.55
   4   4   4      324.44      305.08       10.63 o incl   0.1970E-02  # Theta=39.21
   5   4   4       77.85       85.59        6.34 o incl   0.9310E-02  # Theta=41.31
   6   4   4      523.97      537.26       16.16 o incl   0.8534E-03  # Theta=43.83
   7   4   4      133.07      150.65        8.52 o incl   0.4801E-02  # Theta=46.80
   8   4   4       -1.63        1.53        3.77 o incl   0.6570E-01  # Theta=50.25
   9   4   4       -0.20        3.76        4.82 o incl   0.4013E-01  # Theta=54.25
  10   4   4       91.26       61.76       10.49 o incl   0.6002E-02  # Theta=58.96
  11   4   4        8.38        3.83        5.16 o incl   0.3314E-01  # Theta=64.70
  12   4   4        3.36        0.00        3.75 o incl   0.6749E-01  # Theta=72.39
 -10   5   4        1.54        0.17        3.91 o incl   0.6368E-01  # Theta=71.36
  -9   5   4      260.49      225.04        9.29 o incl   0.2842E-02  # Theta=65.18
  -8   5   4       83.77       78.55        6.81 o incl   0.8991E-02  # Theta=60.51
  -7   5   4       45.60       35.13        6.17 o incl   0.1518E-01  # Theta=56.75
  -6   5   4        7.65        6.09        4.18 o incl   0.4577E-01  # Theta=53.66
  -5   5   4       20.14       25.84        4.82 o incl   0.2504E-01  # Theta=51.14
  -4   5   4       14.96       16.33        4.72 o incl   0.3020E-01  # Theta=49.11
  -3   5   4       -2.28        5.04        4.08 o incl   0.5171E-01  # Theta=47.57
  -2   5   4      114.67      117.35        6.93 o incl   0.6631E-02  # Theta=46.48
  -1   5   4        1.46        0.72        2.57 o incl   0.1384E+00  # Theta=45.84
   0   5   4       37.73       37.43        3.68 o incl   0.2461E-01  # Theta=45.65
   1   5   4       -2.80        0.23        3.49 o incl   0.7770E-01  # Theta=45.92
   2   5   4      551.15      546.65       12.26 o incl   0.9045E-03  # Theta=46.63
   3   5   4       94.22       97.70        5.76 o incl   0.8764E-02  # Theta=47.80
   4   5   4      148.58      161.75        7.98 o incl   0.4667E-02  # Theta=49.43
   5   5   4       75.67       70.56        8.50 o incl   0.7715E-02  # Theta=51.54
   6   5   4      114.10      105.27        7.32 o incl   0.6809E-02  # Theta=54.15
   7   5   4        3.63        0.98        4.25 o incl   0.5176E-01  # Theta=57.35
   8   5   4       14.54       13.59        4.11 o incl   0.3796E-01  # Theta=61.24
   9   5   4       -2.83        0.07        4.67 o incl   0.4456E-01  # Theta=66.12
  10   5   4       64.79       66.54        6.31 o incl   0.1096E-01  # Theta=72.69
  -7   6   4       -2.03        1.95        2.84 o incl   0.1063E+00  # Theta=73.16
  -6   6   4       43.78       42.65        3.93 o incl   0.2141E-01  # Theta=68.50
  -5   6   4        4.90        1.58        2.60 o incl   0.1174E+00  # Theta=65.13
  -4   6   4       17.19       17.66        3.33 o incl   0.4367E-01  # Theta=62.61
  -3   6   4       22.95       21.37        3.75 o incl   0.3402E-01  # Theta=60.77
  -2   6   4       51.43       46.06        4.82 o incl   0.1704E-01  # Theta=59.51
  -1   6   4      122.90      134.59        8.85 o incl   0.5060E-02  # Theta=58.79
   0   6   4       90.67       97.40        5.92 o incl   0.8680E-02  # Theta=58.58
   1   6   4      145.59      151.02        7.41 o incl   0.5109E-02  # Theta=58.88
   2   6   4      194.13      194.41        9.92 o incl   0.3335E-02  # Theta=59.69
   3   6   4      311.89      312.69       11.83 o incl   0.1862E-02  # Theta=61.05
   4   6   4       19.52       18.91        4.09 o incl   0.3342E-01  # Theta=63.00
   5   6   4      122.85      116.14        7.25 o incl   0.6371E-02  # Theta=65.64
   6   6   4      210.40      194.46       11.20 o incl   0.2989E-02  # Theta=69.20
   7   6   4       -2.11        0.60        2.69 o incl   0.1265E+00  # Theta=74.18
 -15   1   5        5.69        9.76        3.35 o incl   0.5929E-01  # Theta=73.66
 -14   1   5       27.22       30.42        3.60 o incl   0.2975E-01  # Theta=63.99
 -13   1   5       33.47       29.57        4.85 o incl   0.2194E-01  # Theta=56.94
 -12   1   5       18.92       29.81        5.13 o incl   0.2244E-01  # Theta=51.05
 -11   1   5       13.33       13.28        4.02 o incl   0.3981E-01  # Theta=45.88
 -10   1   5       98.00      110.71        7.73 o incl   0.6597E-02  # Theta=41.18
  -9   1   5      458.01      419.10       14.00 o incl   0.1178E-02  # Theta=36.85
  -8   1   5       21.07        6.12        8.47 o incl   0.1263E-01  # Theta=32.81
  -7   1   5       40.45       43.48       12.49 o incl   0.5341E-02  # Theta=29.03
  -6   1   5        4.75        0.44        5.76 o incl   0.2904E-01  # Theta=25.49
  -5   1   5      365.91      309.75       16.10 o incl   0.1458E-02  # Theta=22.21
  -4   1   5      357.99      319.84       11.99 o incl   0.1727E-02  # Theta=19.21
  -3   1   5       19.76       27.61        8.81 o incl   0.1053E-01  # Theta=16.60
  -2   1   5      158.14      154.16        7.09 o incl   0.5024E-02  # Theta=14.52
  -1   1   5      249.35      290.89        8.01 o incl   0.2527E-02  # Theta=13.17
   0   1   5     1046.57     1018.78       23.28 o incl   0.3021E-03  # Theta=12.76
   1   1   5     3948.37     4095.16       39.25 o incl   0.2723E-04  # Theta=13.39
   2   1   5     3104.12     3054.22       31.58 o incl   0.4598E-04  # Theta=14.92
   3   1   5     8957.40     8865.02       63.41 o incl   0.5978E-05  # Theta=17.13
   4   1   5     1965.48     1989.98       32.73 o incl   0.9831E-04  # Theta=19.84
   5   1   5       19.33       18.60        6.54 o incl   0.1797E-01  # Theta=22.90
   6   1   5     1776.45     1744.29       36.85 o incl   0.1159E-03  # Theta=26.24
   7   1   5      490.40      488.34       21.42 o incl   0.7992E-03  # Theta=29.83
   8   1   5       -9.61        3.84        8.41 o incl   0.1342E-01  # Theta=33.67
   9   1   5       47.98       48.14        5.14 o incl   0.1607E-01  # Theta=37.76
  10   1   5       -0.28        7.75        3.83 o incl   0.5523E-01  # Theta=42.17
  11   1   5      327.56      319.39        8.92 o incl   0.2016E-02  # Theta=46.95
  12   1   5       -3.58        1.21        3.27 o incl   0.8321E-01  # Theta=52.26
  13   1   5       18.28       18.18        3.31 o incl   0.4253E-01  # Theta=58.34
  14   1   5      188.26      184.45       10.01 o incl   0.3452E-02  # Theta=65.77
 -14   2   5       15.90       10.76        3.50 o incl   0.4874E-01  # Theta=68.59
 -13   2   5        4.90        9.52        2.96 o incl   0.7095E-01  # Theta=60.76
 -12   2   5      418.19      413.01       17.60 o incl   0.1084E-02  # Theta=54.57
 -11   2   5        8.56        1.59        5.63 o incl   0.2919E-01  # Theta=49.28
 -10   2   5       76.16       78.24        6.79 o incl   0.9243E-02  # Theta=44.58
  -9   2   5       43.19       41.15        5.46 o incl   0.1648E-01  # Theta=40.33
  -8   2   5      643.57      664.88       18.36 o incl   0.6133E-03  # Theta=36.44
  -7   2   5      386.95      380.40       30.71 o incl   0.6750E-03  # Theta=32.88
  -6   2   5       94.18       93.29       11.00 o incl   0.5010E-02  # Theta=29.63
  -5   2   5       21.65       15.46        7.45 o incl   0.1485E-01  # Theta=26.71
  -4   2   5     1152.60      889.40       35.49 o incl   0.2638E-03  # Theta=24.15
  -3   2   5       70.71       64.88       13.68 o incl   0.4176E-02  # Theta=22.04
  -2   2   5      105.38       98.79       11.67 o incl   0.4505E-02  # Theta=20.44
  -1   2   5     4618.47     4193.33       42.25 o incl   0.2383E-04  # Theta=19.46
   0   2   5      377.77      394.33       12.82 o incl   0.1392E-02  # Theta=19.18
   1   2   5      552.08      625.69       14.03 o incl   0.7650E-03  # Theta=19.62
   2   2   5      523.08      521.56       12.98 o incl   0.9516E-03  # Theta=20.74
   3   2   5     2147.90     1898.71       29.16 o incl   0.1006E-03  # Theta=22.46
   4   2   5     3150.60     3032.79       46.26 o incl   0.4361E-04  # Theta=24.68
   5   2   5      821.24      861.65       28.91 o incl   0.3547E-03  # Theta=27.31
   6   2   5     1500.55     1489.02       42.19 o incl   0.1393E-03  # Theta=30.31
   7   2   5      240.43      218.40       19.24 o incl   0.1618E-02  # Theta=33.62
   8   2   5      707.98      729.51       20.33 o incl   0.5201E-03  # Theta=37.26
   9   2   5       23.81       29.92        5.37 o incl   0.2062E-01  # Theta=41.22
  10   2   5      392.90      419.15       13.32 o incl   0.1285E-02  # Theta=45.56
  11   2   5       34.13       40.28        5.49 o incl   0.1725E-01  # Theta=50.37
  12   2   5        5.84        2.83        4.00 o incl   0.5389E-01  # Theta=55.83
  13   2   5       49.94       51.63        4.75 o incl   0.1647E-01  # Theta=62.28
  14   2   5       71.18       57.32        5.71 o incl   0.1240E-01  # Theta=70.70
 -13   3   5       60.51       61.96        8.22 o incl   0.8677E-02  # Theta=68.03
 -12   3   5        0.11        0.86        6.50 o incl   0.2341E-01  # Theta=60.84
 -11   3   5       50.52       51.15       11.29 o incl   0.6032E-02  # Theta=55.12
 -10   3   5      431.05      430.50       27.11 o incl   0.7215E-03  # Theta=50.26
  -9   3   5      949.80      977.42       26.43 o incl   0.3130E-03  # Theta=45.99
  -8   3   5       81.65      100.63       11.61 o incl   0.4680E-02  # Theta=42.21
  -7   3   5      186.97      178.24       11.99 o incl   0.3054E-02  # Theta=38.83
  -6   3   5     1023.47     1014.58       31.00 o incl   0.2714E-03  # Theta=35.85
  -5   3   5      250.06      187.47       27.04 o incl   0.1050E-02  # Theta=33.24
  -4   3   5       81.90       98.63       15.56 o incl   0.3126E-02  # Theta=31.05
  -3   3   5      462.93      413.17       32.50 o incl   0.5881E-03  # Theta=29.29
  -2   3   5     1561.80     1451.03       44.50 o incl   0.1360E-03  # Theta=28.01
  -1   3   5       48.64       68.15        7.21 o incl   0.1003E-01  # Theta=27.24
   0   3   5      172.47      139.00       11.01 o incl   0.3809E-02  # Theta=27.03
   1   3   5        4.83        4.97        4.68 o incl   0.3979E-01  # Theta=27.36
   2   3   5      337.13      371.88       15.13 o incl   0.1385E-02  # Theta=28.24
   3   3   5      358.44      367.77       21.27 o incl   0.1047E-02  # Theta=29.63
   4   3   5      537.26      558.74       25.21 o incl   0.6247E-03  # Theta=31.49
   5   3   5      299.08      324.04       20.31 o incl   0.1227E-02  # Theta=33.78
   6   3   5     1264.94     1214.90       30.31 o incl   0.2110E-03  # Theta=36.46
   7   3   5       24.65       23.90        4.52 o incl   0.2672E-01  # Theta=39.53
   8   3   5       26.24       19.68        7.45 o incl   0.1416E-01  # Theta=42.99
   9   3   5      431.39      401.30       13.32 o incl   0.1278E-02  # Theta=46.88
  10   3   5       92.70       86.34        6.95 o incl   0.8220E-02  # Theta=51.26
  11   3   5        6.36       13.56        3.83 o incl   0.4550E-01  # Theta=56.28
  12   3   5      266.89      258.38        9.57 o incl   0.2511E-02  # Theta=62.24
  13   3   5      230.13      220.53        8.76 o incl   0.3101E-02  # Theta=69.93
 -12   4   5       76.54       67.83        4.79 o incl   0.1262E-01  # Theta=71.62
 -11   4   5      217.39      208.30       14.66 o incl   0.2262E-02  # Theta=64.23
 -10   4   5       17.50       18.70        4.53 o incl   0.3025E-01  # Theta=58.64
  -9   4   5      483.39      477.31       17.52 o incl   0.9279E-03  # Theta=54.05
  -8   4   5      406.18      407.03       13.49 o incl   0.1287E-02  # Theta=50.15
  -7   4   5      281.78      277.82        9.83 o incl   0.2313E-02  # Theta=46.79
  -6   4   5      799.54      807.95       16.29 o incl   0.4811E-03  # Theta=43.91
  -5   4   5      792.59      806.19       16.47 o incl   0.4813E-03  # Theta=41.47
  -4   4   5       86.70       90.62        6.99 o incl   0.8153E-02  # Theta=39.46
  -3   4   5      237.45      232.33       10.45 o incl   0.2703E-02  # Theta=37.90
  -2   4   5      560.03      545.50       12.00 o incl   0.9024E-03  # Theta=36.78
  -1   4   5      833.78      807.27       13.70 o incl   0.4887E-03  # Theta=36.12
   0   4   5       23.05       23.41        2.83 o incl   0.4140E-01  # Theta=35.94
   1   4   5     1835.94     1754.71       21.87 o incl   0.1255E-03  # Theta=36.23
   2   4   5      640.17      648.33       13.29 o incl   0.7000E-03  # Theta=36.98
   3   4   5      653.08      672.66       16.52 o incl   0.6294E-03  # Theta=38.20
   4   4   5      809.05      841.17       19.00 o incl   0.4397E-03  # Theta=39.86
   5   4   5      413.80      447.38       14.42 o incl   0.1146E-02  # Theta=41.96
   6   4   5       86.56       88.57        7.14 o incl   0.8084E-02  # Theta=44.49
   7   4   5       10.71       14.89        4.10 o incl   0.3844E-01  # Theta=47.48
   8   4   5       20.84       25.05        4.85 o incl   0.2481E-01  # Theta=50.94
   9   4   5      132.46      133.00        9.95 o incl   0.4526E-02  # Theta=54.98
  10   4   5       72.73       86.81        9.53 o incl   0.6357E-02  # Theta=59.75
  11   4   5      104.67       94.38        9.42 o incl   0.5816E-02  # Theta=65.63
  12   4   5      148.13      148.73        9.39 o incl   0.4365E-02  # Theta=73.68
 -10   5   5       23.22       11.97        4.82 o incl   0.2925E-01  # Theta=72.20
  -9   5   5       42.67       41.17        3.80 o incl   0.2222E-01  # Theta=65.86
  -8   5   5      125.89      116.83        8.15 o incl   0.5789E-02  # Theta=61.12
  -7   5   5       51.06       37.23        5.11 o incl   0.1749E-01  # Theta=57.33
  -6   5   5      650.86      643.67       16.18 o incl   0.6607E-03  # Theta=54.23
  -5   5   5      187.37      183.42        9.66 o incl   0.3563E-02  # Theta=51.70
  -4   5   5       81.60       86.77        7.09 o incl   0.8311E-02  # Theta=49.68
  -3   5   5      404.34      413.56       14.06 o incl   0.1246E-02  # Theta=48.14
  -2   5   5      115.04      121.72        6.73 o incl   0.6607E-02  # Theta=47.06
  -1   5   5      166.98      169.39        6.21 o incl   0.4881E-02  # Theta=46.43
   0   5   5      354.24      367.66        8.72 o incl   0.1731E-02  # Theta=46.25
   1   5   5      270.81      279.73        8.70 o incl   0.2448E-02  # Theta=46.53
   2   5   5       81.74       79.03        5.40 o incl   0.1066E-01  # Theta=47.25
   3   5   5      198.09      212.37        7.68 o incl   0.3558E-02  # Theta=48.44
   4   5   5      325.58      306.42       15.60 o incl   0.1558E-02  # Theta=50.08
   5   5   5       99.54       99.54        9.68 o incl   0.5614E-02  # Theta=52.21
   6   5   5      296.63      296.56       13.36 o incl   0.1827E-02  # Theta=54.85
   7   5   5       29.77       24.53        4.36 o incl   0.2658E-01  # Theta=58.09
   8   5   5        5.17        0.03        3.85 o incl   0.6273E-01  # Theta=62.05
   9   5   5      225.80      235.80       13.45 o incl   0.2273E-02  # Theta=67.06
  10   5   5      158.76      154.80        8.81 o incl   0.4379E-02  # Theta=73.96
  -7   6   5       49.41       50.15        5.32 o incl   0.1526E-01  # Theta=74.15
  -6   6   5       18.26       20.77        3.03 o incl   0.4336E-01  # Theta=69.31
  -5   6   5      129.98      124.41        5.86 o incl   0.6717E-02  # Theta=65.86
  -4   6   5       44.36       53.86        4.09 o incl   0.1824E-01  # Theta=63.30
  -3   6   5        7.65        8.52        3.18 o incl   0.6403E-01  # Theta=61.44
  -2   6   5      139.04      139.17        6.91 o incl   0.5626E-02  # Theta=60.18
  -1   6   5      100.30       99.71        7.94 o incl   0.6748E-02  # Theta=59.46
   0   6   5       98.37       99.32        5.24 o incl   0.9016E-02  # Theta=59.26
   1   6   5       39.12       39.21        3.76 o incl   0.2332E-01  # Theta=59.57
   2   6   5      110.26      118.79        7.73 o incl   0.6170E-02  # Theta=60.41
   3   6   5        7.82        8.83        4.01 o incl   0.4599E-01  # Theta=61.80
   4   6   5        1.72        3.36        3.10 o incl   0.8775E-01  # Theta=63.80
   5   6   5       36.01       33.32        4.34 o incl   0.2293E-01  # Theta=66.52
   6   6   5       -0.62        0.66        2.86 o incl   0.1163E+00  # Theta=70.21
 -15   0   6      129.37      124.29        6.61 o incl   0.6384E-02  # Theta=72.68
 -14   0   6      190.37      185.53       15.09 o incl   0.2379E-02  # Theta=63.32
 -13   0   6      181.01      192.60       17.26 o incl   0.2034E-02  # Theta=56.37
 -12   0   6        0.66        0.49        8.55 o incl   0.1361E-01  # Theta=50.53
 -11   0   6     1683.36     1698.77       36.96 o incl   0.1221E-03  # Theta=45.37
 -10   0   6      429.05      417.74       18.05 o incl   0.1047E-02  # Theta=40.68
  -9   0   6       12.26        7.89        4.83 o incl   0.3387E-01  # Theta=36.34
  -8   0   6       26.33        5.99       16.03 o incl   0.3763E-02  # Theta=32.29
  -7   0   6      750.93      869.11       60.73 o incl   0.1784E-03  # Theta=28.48
  -6   0   6     1574.34     1458.32       41.30 o incl   0.1400E-03  # Theta=24.90
  -5   0   6     1419.62     1213.53       41.82 o incl   0.1709E-03  # Theta=21.56
  -4   0   6      660.76      797.95       26.15 o incl   0.4338E-03  # Theta=18.50
  -3   0   6     1504.13     1662.27       40.88 o incl   0.1270E-03  # Theta=15.81
  -2   0   6     2323.13     2265.89       46.83 o incl   0.7107E-04  # Theta=13.64
  -1   0   6     3292.31     3474.80       71.22 o incl   0.3282E-04  # Theta=12.22
   0   0   6    12836.05    13724.17      140.41 o incl   0.2582E-05  # Theta=11.81
   1   0   6      157.11      161.17       17.97 o incl   0.2096E-02  # Theta=12.50
   2   0   6      992.15     1001.48       45.00 o incl   0.2149E-03  # Theta=14.14
   3   0   6     3014.59     3183.68       84.71 o incl   0.3487E-04  # Theta=16.47
   4   0   6     9276.04     9153.57      115.45 o incl   0.5334E-05  # Theta=19.27
   5   0   6     1325.78     1402.39       48.20 o incl   0.1432E-03  # Theta=22.41
   6   0   6        5.25        5.15        7.31 o incl   0.1756E-01  # Theta=25.82
   7   0   6     2586.03     2538.74       61.88 o incl   0.5411E-04  # Theta=29.45
   8   0   6      160.97      152.66       16.55 o incl   0.2366E-02  # Theta=33.32
   9   0   6      502.33      544.09       20.07 o incl   0.7638E-03  # Theta=37.45
  10   0   6      370.57      377.47       16.69 o incl   0.1244E-02  # Theta=41.87
  11   0   6      307.82      317.13       13.38 o incl   0.1728E-02  # Theta=46.67
  12   0   6      214.08      222.16        9.57 o incl   0.3028E-02  # Theta=51.97
  13   0   6      123.40      119.43        7.99 o incl   0.5820E-02  # Theta=58.04
  14   0   6       -0.94        0.42        3.27 o incl   0.9042E-01  # Theta=65.43
  15   0   6       38.56       36.16        5.60 o incl   0.1729E-01  # Theta=76.08
 -14   1   6      164.06      165.80        7.06 o incl   0.4716E-02  # Theta=64.75
 -13   1   6      391.27      372.62       12.93 o incl   0.1432E-02  # Theta=57.60
 -12   1   6        6.60        5.48        4.87 o incl   0.3613E-01  # Theta=51.69
 -11   1   6      638.19      681.18       16.72 o incl   0.6243E-03  # Theta=46.50
 -10   1   6     1027.19     1077.28       18.85 o incl   0.3049E-03  # Theta=41.82
  -9   1   6      822.65      833.43       25.19 o incl   0.3922E-03  # Theta=37.52
  -8   1   6     1088.99     1055.42       55.59 o incl   0.1653E-03  # Theta=33.53
  -7   1   6       36.66       36.09        7.99 o incl   0.1112E-01  # Theta=29.81
  -6   1   6       24.51       39.69        8.01 o incl   0.1121E-01  # Theta=26.35
  -5   1   6     2360.85     2342.20       49.51 o incl   0.6680E-04  # Theta=23.17
  -4   1   6     3321.24     3322.43       68.46 o incl   0.3471E-04  # Theta=20.31
  -3   1   6        6.08       19.64        5.45 o incl   0.2504E-01  # Theta=17.85
  -2   1   6      382.34      434.34       11.15 o incl   0.1349E-02  # Theta=15.93
  -1   1   6     1951.51     2137.46       26.97 o incl   0.9397E-04  # Theta=14.71
   0   1   6      612.68      611.86       12.00 o incl   0.7780E-03  # Theta=14.37
   1   1   6      700.79      729.78       22.01 o incl   0.5043E-03  # Theta=14.95
   2   1   6       10.06        8.47        6.31 o incl   0.2186E-01  # Theta=16.37
   3   1   6      603.72      584.13       16.82 o incl   0.7353E-03  # Theta=18.44
   4   1   6      412.24      336.02       16.24 o incl   0.1321E-02  # Theta=21.02
   5   1   6       17.41       16.09        6.25 o incl   0.1984E-01  # Theta=23.97
   6   1   6      121.99      122.07       11.42 o incl   0.4182E-02  # Theta=27.23
   7   1   6       98.52      136.41       10.50 o incl   0.4517E-02  # Theta=30.75
   8   1   6      101.20      126.25       10.96 o incl   0.4443E-02  # Theta=34.54
   9   1   6       26.22       24.01        4.93 o incl   0.2394E-01  # Theta=38.61
  10   1   6       57.11       59.77        5.45 o incl   0.1338E-01  # Theta=43.00
  11   1   6     2035.17     2002.09       21.23 o incl   0.1015E-03  # Theta=47.80
  12   1   6       10.43       17.19        3.14 o incl   0.5058E-01  # Theta=53.14
  13   1   6       -1.15        0.02        2.85 o incl   0.1197E+00  # Theta=59.32
  14   1   6      738.20      713.05       18.16 o incl   0.5453E-03  # Theta=66.96
 -14   2   6      108.09      100.95        8.76 o incl   0.6050E-02  # Theta=69.49
 -13   2   6      118.64      121.25        6.63 o incl   0.6585E-02  # Theta=61.48
 -12   2   6      594.27      620.16       20.41 o incl   0.6421E-03  # Theta=55.23
 -11   2   6      273.60      243.09       15.40 o incl   0.1887E-02  # Theta=49.91
 -10   2   6       86.46      104.11        9.85 o incl   0.5543E-02  # Theta=45.22
  -9   2   6      440.20      416.45       16.38 o incl   0.1108E-02  # Theta=40.98
  -8   2   6       27.72       23.09        4.90 o incl   0.2436E-01  # Theta=37.12
  -7   2   6     2169.91     1975.53       82.59 o incl   0.6084E-04  # Theta=33.60
  -6   2   6      629.24      571.13       39.46 o incl   0.3800E-03  # Theta=30.41
  -5   2   6      880.82      768.47       44.01 o incl   0.2669E-03  # Theta=27.55
  -4   2   6     6059.58     5561.22      106.67 o incl   0.1244E-04  # Theta=25.07
  -3   2   6      256.73      215.06       22.66 o incl   0.1307E-02  # Theta=23.03
  -2   2   6      736.99      640.75       24.67 o incl   0.5137E-03  # Theta=21.51
  -1   2   6     7426.36     6826.43       51.06 o incl   0.9488E-05  # Theta=20.59
   0   2   6     1749.28     1780.64       23.54 o incl   0.1258E-03  # Theta=20.33
   1   2   6     3112.15     2827.01       38.58 o incl   0.4910E-04  # Theta=20.77
   2   2   6      540.75      482.04       19.53 o incl   0.8287E-03  # Theta=21.85
   3   2   6     2858.15     2729.55       38.75 o incl   0.5371E-04  # Theta=23.52
   4   2   6      346.25      308.89       15.25 o incl   0.1550E-02  # Theta=25.68
   5   2   6       16.61       21.92        5.50 o incl   0.2270E-01  # Theta=28.26
   6   2   6       13.78       25.49        6.60 o incl   0.1706E-01  # Theta=31.21
   7   2   6      807.26      753.16       30.56 o incl   0.3817E-03  # Theta=34.49
   8   2   6       47.20       61.37        5.99 o incl   0.1268E-01  # Theta=38.09
   9   2   6       42.19       54.33        5.56 o incl   0.1457E-01  # Theta=42.05
  10   2   6      689.87      717.70       16.70 o incl   0.5749E-03  # Theta=46.39
  11   2   6      131.11      128.30        8.29 o incl   0.5391E-02  # Theta=51.23
  12   2   6       21.58       31.21        4.60 o incl   0.2444E-01  # Theta=56.75
  13   2   6      858.91      815.05       14.58 o incl   0.4703E-03  # Theta=63.34
  14   2   6      121.39      114.34        6.56 o incl   0.6858E-02  # Theta=72.14
 -13   3   6       48.25       55.98        4.40 o incl   0.1673E-01  # Theta=68.92
 -12   3   6        5.36        1.05        6.32 o incl   0.2409E-01  # Theta=61.57
 -11   3   6       32.21       40.19       10.24 o incl   0.7591E-02  # Theta=55.79
 -10   3   6        3.02        0.14        9.11 o incl   0.1195E-01  # Theta=50.90
  -9   3   6        2.60        1.36        4.88 o incl   0.4001E-01  # Theta=46.64
  -8   3   6       69.27       63.55        8.16 o incl   0.8488E-02  # Theta=42.87
  -7   3   6       89.38       80.87       14.57 o incl   0.3572E-02  # Theta=39.51
  -6   3   6      369.16      350.75       24.70 o incl   0.9137E-03  # Theta=36.55
  -5   3   6        4.69        0.93        7.38 o incl   0.1790E-01  # Theta=33.99
  -4   3   6      367.32      356.60       31.48 o incl   0.6750E-03  # Theta=31.83
  -3   3   6      -20.28        0.30        9.98 o incl   0.9597E-02  # Theta=30.11
  -2   3   6      116.77      104.73       13.62 o incl   0.3580E-02  # Theta=28.86
  -1   3   6       28.77       24.07        6.54 o incl   0.1652E-01  # Theta=28.12
   0   3   6      162.07      139.44       10.92 o incl   0.3888E-02  # Theta=27.92
   1   3   6      261.25      235.60       15.18 o incl   0.1974E-02  # Theta=28.27
   2   3   6      148.98      158.34       10.57 o incl   0.3837E-02  # Theta=29.14
   3   3   6       64.01       72.32        9.95 o incl   0.6523E-02  # Theta=30.51
   4   3   6      287.11      268.59       21.23 o incl   0.1283E-02  # Theta=32.35
   5   3   6       10.71       11.42       10.65 o incl   0.8274E-02  # Theta=34.62
   6   3   6      223.82      239.87       13.40 o incl   0.2270E-02  # Theta=37.29
   7   3   6      318.57      340.93       14.53 o incl   0.1542E-02  # Theta=40.35
   8   3   6      171.17      229.17       12.93 o incl   0.2558E-02  # Theta=43.81
   9   3   6       -4.18        0.35        6.40 o incl   0.2377E-01  # Theta=47.70
  10   3   6       53.12       56.38        5.66 o incl   0.1353E-01  # Theta=52.11
  11   3   6       17.04       16.96        4.08 o incl   0.3547E-01  # Theta=57.19
  12   3   6        2.29       11.14        3.43 o incl   0.5875E-01  # Theta=63.29
  13   3   6        8.75        7.70        2.90 o incl   0.7247E-01  # Theta=71.30
 -12   4   6        8.07        1.31        3.50 o incl   0.6845E-01  # Theta=72.67
 -11   4   6       27.89       26.99        6.75 o incl   0.1548E-01  # Theta=65.03
 -10   4   6       14.82       17.98        3.03 o incl   0.4835E-01  # Theta=59.36
  -9   4   6        8.42        2.30        3.79 o incl   0.5808E-01  # Theta=54.73
  -8   4   6       -7.21        0.15        4.42 o incl   0.4722E-01  # Theta=50.81
  -7   4   6       71.44       72.31        5.41 o incl   0.1161E-01  # Theta=47.45
  -6   4   6      410.03      415.99       11.84 o incl   0.1334E-02  # Theta=44.58
  -5   4   6       10.87        9.31        5.15 o incl   0.3018E-01  # Theta=42.16
  -4   4   6       58.42       49.12        6.81 o incl   0.1169E-01  # Theta=40.17
  -3   4   6      168.48      173.95        7.92 o incl   0.4293E-02  # Theta=38.62
  -2   4   6        1.00        0.15        2.68 o incl   0.1335E+00  # Theta=37.52
  -1   4   6      120.11      131.13        5.42 o incl   0.6935E-02  # Theta=36.88
   0   4   6      601.46      598.33       11.31 o incl   0.8119E-03  # Theta=36.71
   1   4   6      461.75      453.67       10.99 o incl   0.1204E-02  # Theta=37.00
   2   4   6        0.40        0.51        2.63 o incl   0.1386E+00  # Theta=37.76
   3   4   6      825.47      833.06       18.78 o incl   0.4418E-03  # Theta=38.98
   4   4   6      374.29      382.60       12.37 o incl   0.1459E-02  # Theta=40.65
   5   4   6       50.94       50.01        6.29 o incl   0.1298E-01  # Theta=42.75
   6   4   6      502.88      512.23       15.67 o incl   0.9164E-03  # Theta=45.29
   7   4   6      148.71      174.76        7.74 o incl   0.4498E-02  # Theta=48.28
   8   4   6       55.12       67.02        5.87 o incl   0.1204E-01  # Theta=51.78
   9   4   6       18.73       18.55        5.11 o incl   0.2570E-01  # Theta=55.86
  10   4   6        2.78        0.08        4.16 o incl   0.5563E-01  # Theta=60.72
  11   4   6       67.42       63.11        5.32 o incl   0.1276E-01  # Theta=66.77
  12   4   6       59.82       68.24        6.20 o incl   0.1123E-01  # Theta=75.33
 -10   5   6       13.02        6.50        3.95 o incl   0.4687E-01  # Theta=73.33
  -9   5   6       39.60       29.05        4.80 o incl   0.2160E-01  # Theta=66.73
  -8   5   6        1.58        0.21        3.14 o incl   0.9736E-01  # Theta=61.90
  -7   5   6        2.34        2.71        3.22 o incl   0.8279E-01  # Theta=58.06
  -6   5   6      129.52      128.39        7.94 o incl   0.5585E-02  # Theta=54.94
  -5   5   6       56.67       55.67        6.26 o incl   0.1223E-01  # Theta=52.41
  -4   5   6       39.59       46.96        4.77 o incl   0.1800E-01  # Theta=50.39
  -3   5   6        1.61        1.68        4.72 o incl   0.4279E-01  # Theta=48.85
  -2   5   6      285.79      306.70       10.06 o incl   0.2109E-02  # Theta=47.77
  -1   5   6       29.14       36.72        4.09 o incl   0.2432E-01  # Theta=47.15
   0   5   6        3.20        0.16        2.93 o incl   0.1068E+00  # Theta=46.99
   1   5   6      180.52      183.45        7.35 o incl   0.4190E-02  # Theta=47.27
   2   5   6       25.75       31.38        4.04 o incl   0.2684E-01  # Theta=48.01
   3   5   6        6.77        1.59        4.54 o incl   0.4388E-01  # Theta=49.21
   4   5   6      249.73      259.11       13.94 o incl   0.2042E-02  # Theta=50.87
   5   5   6      179.33      157.66       11.86 o incl   0.3317E-02  # Theta=53.02
   6   5   6      121.15      118.43        9.02 o incl   0.5351E-02  # Theta=55.70
   7   5   6      211.78      205.20       10.68 o incl   0.2996E-02  # Theta=58.99
   8   5   6      199.07      186.99        9.45 o incl   0.3504E-02  # Theta=63.05
   9   5   6        1.33        0.56        4.50 o incl   0.4815E-01  # Theta=68.23
  10   5   6        1.29        3.82        2.71 o incl   0.1082E+00  # Theta=75.60
  -6   6   6       10.02        8.43        2.77 o incl   0.7265E-01  # Theta=70.35
  -5   6   6       60.24       60.40        4.20 o incl   0.1566E-01  # Theta=66.79
  -4   6   6        1.40        2.75        2.79 o incl   0.1082E+00  # Theta=64.18
  -3   6   6      201.63      191.12        7.93 o incl   0.3776E-02  # Theta=62.29
  -2   6   6      102.43      103.12        7.82 o incl   0.6729E-02  # Theta=61.01
  -1   6   6      180.66      181.81        7.64 o incl   0.4138E-02  # Theta=60.29
   0   6   6       -0.42        0.58        2.63 o incl   0.1371E+00  # Theta=60.10
   1   6   6       96.03       93.30        5.17 o incl   0.9475E-02  # Theta=60.43
   2   6   6      200.51      197.99        8.00 o incl   0.3680E-02  # Theta=61.29
   3   6   6        1.05        5.88        3.56 o incl   0.6431E-01  # Theta=62.72
   4   6   6        0.46        3.22        2.28 o incl   0.1477E+00  # Theta=64.78
   5   6   6        9.57        9.72        3.08 o incl   0.6270E-01  # Theta=67.61
   6   6   6        8.40        1.44        2.98 o incl   0.8875E-01  # Theta=71.49
 -14   1   7      145.44      142.90        5.61 o incl   0.6027E-02  # Theta=65.71
 -13   1   7       14.04       10.11        4.15 o incl   0.4003E-01  # Theta=58.42
 -12   1   7       22.56       25.72        5.18 o incl   0.2275E-01  # Theta=52.46
 -11   1   7      133.00      157.34        9.49 o incl   0.4333E-02  # Theta=47.26
 -10   1   7       88.88       98.39        8.23 o incl   0.6768E-02  # Theta=42.59
  -9   1   7      174.06      169.66        9.16 o incl   0.3948E-02  # Theta=38.32
  -8   1   7      163.97      169.08       21.78 o incl   0.1565E-02  # Theta=34.38
  -7   1   7      106.34       97.00       11.68 o incl   0.4517E-02  # Theta=30.73
  -6   1   7      746.86      634.66       31.03 o incl   0.4359E-03  # Theta=27.36
  -5   1   7      829.61      776.16       30.50 o incl   0.3708E-03  # Theta=24.28
  -4   1   7       34.38       36.24        8.24 o incl   0.1070E-01  # Theta=21.55
  -3   1   7     1945.87     1676.44       33.28 o incl   0.1183E-03  # Theta=19.24
  -2   1   7      147.40      144.92        8.02 o incl   0.4973E-02  # Theta=17.47
  -1   1   7      100.96       92.18        7.62 o incl   0.7263E-02  # Theta=16.38
   0   1   7      359.90      342.53       10.34 o incl   0.1743E-02  # Theta=16.08
   1   1   7      115.99      136.12       11.00 o incl   0.4200E-02  # Theta=16.63
   2   1   7      166.14      185.37       14.13 o incl   0.2636E-02  # Theta=17.94
   3   1   7     5248.09     5179.23       59.52 o incl   0.1645E-04  # Theta=19.89
   4   1   7       36.24       20.24        8.07 o incl   0.1207E-01  # Theta=22.34
   5   1   7      189.09      184.41       13.16 o incl   0.2762E-02  # Theta=25.18
   6   1   7      260.13      230.93       14.72 o incl   0.2050E-02  # Theta=28.35
   7   1   7       18.55        4.96        6.18 o incl   0.2242E-01  # Theta=31.81
   8   1   7       -5.69        4.64        4.21 o incl   0.4774E-01  # Theta=35.55
   9   1   7      376.21      373.62       12.65 o incl   0.1468E-02  # Theta=39.59
  10   1   7       15.41       16.33        4.06 o incl   0.3636E-01  # Theta=43.97
  11   1   7        3.39        5.99        3.47 o incl   0.6515E-01  # Theta=48.78
  12   1   7        4.18        4.59        3.31 o incl   0.7218E-01  # Theta=54.18
  13   1   7      183.45      167.15        6.31 o incl   0.4723E-02  # Theta=60.46
  14   1   7       47.85       45.60        5.62 o incl   0.1521E-01  # Theta=68.39
 -14   2   7       39.34       27.95        5.86 o incl   0.1761E-01  # Theta=70.63
 -13   2   7        1.86        1.83        2.91 o incl   0.1035E+00  # Theta=62.37
 -12   2   7       55.51       53.33        5.85 o incl   0.1331E-01  # Theta=56.03
 -11   2   7       38.48       40.00        7.38 o incl   0.1205E-01  # Theta=50.69
 -10   2   7      409.74      459.33       19.04 o incl   0.9622E-03  # Theta=45.98
  -9   2   7      416.52      447.63       19.02 o incl   0.9749E-03  # Theta=41.77
  -8   2   7      397.07      378.00       18.10 o incl   0.1145E-02  # Theta=37.94
  -7   2   7     1104.81     1021.43       47.34 o incl   0.1958E-03  # Theta=34.46
  -6   2   7     1634.03     1523.47       64.66 o incl   0.9961E-04  # Theta=31.32
  -5   2   7      756.31      628.24       41.84 o incl   0.3250E-03  # Theta=28.54
  -4   2   7       86.13       99.05       14.30 o incl   0.3524E-02  # Theta=26.13
  -3   2   7      108.10      141.03       17.02 o incl   0.2454E-02  # Theta=24.17
  -2   2   7      142.77      145.20       13.03 o incl   0.3281E-02  # Theta=22.72
  -1   2   7      813.97      781.66       18.06 o incl   0.4790E-03  # Theta=21.86
   0   2   7      149.59      189.31        8.49 o incl   0.4029E-02  # Theta=21.63
   1   2   7     3494.03     3544.01       47.46 o incl   0.3410E-04  # Theta=22.06
   2   2   7     4186.10     4060.15       65.72 o incl   0.2471E-04  # Theta=23.11
   3   2   7        3.89        6.36        5.77 o incl   0.2705E-01  # Theta=24.72
   4   2   7     4919.16     4552.01       68.33 o incl   0.1953E-04  # Theta=26.82
   5   2   7     2174.99     2131.71       44.04 o incl   0.7997E-04  # Theta=29.35
   6   2   7       94.38      128.35        9.75 o incl   0.5040E-02  # Theta=32.24
   7   2   7        7.71        2.07        5.43 o incl   0.3121E-01  # Theta=35.48
   8   2   7      288.43      267.32       13.52 o incl   0.1956E-02  # Theta=39.06
   9   2   7       10.77        4.71        4.50 o incl   0.4043E-01  # Theta=43.00
  10   2   7        6.64        5.36        4.48 o incl   0.4184E-01  # Theta=47.36
  11   2   7      102.63      111.72        6.53 o incl   0.7357E-02  # Theta=52.23
  12   2   7      526.39      510.14       13.27 o incl   0.9595E-03  # Theta=57.83
  13   2   7       10.04        4.07        3.21 o incl   0.6999E-01  # Theta=64.60
  14   2   7       14.93       11.39        3.02 o incl   0.5638E-01  # Theta=73.94
 -13   3   7        5.80        6.98        2.64 o incl   0.8882E-01  # Theta=70.04
 -12   3   7       11.38        6.68        6.73 o incl   0.1966E-01  # Theta=62.47
 -11   3   7       34.44       47.58        9.30 o incl   0.8477E-02  # Theta=56.61
 -10   3   7      216.21      193.72       19.70 o incl   0.1666E-02  # Theta=51.69
  -9   3   7      579.53      620.90       20.38 o incl   0.6473E-03  # Theta=47.42
  -8   3   7      209.90      210.26       12.85 o incl   0.2569E-02  # Theta=43.66
  -7   3   7      143.07      130.40       13.87 o incl   0.3156E-02  # Theta=40.32
  -6   3   7     1255.46     1232.73       35.80 o incl   0.1940E-03  # Theta=37.40
  -5   3   7      412.95      391.22       35.38 o incl   0.5480E-03  # Theta=34.86
  -4   3   7      320.21      308.56       29.77 o incl   0.7781E-03  # Theta=32.74
  -3   3   7       20.48       29.14       10.90 o incl   0.7273E-02  # Theta=31.06
  -2   3   7      234.60      252.12       23.42 o incl   0.1206E-02  # Theta=29.85
  -1   3   7      647.96      708.52       24.85 o incl   0.4974E-03  # Theta=29.14
   0   3   7     1616.74     1525.00       33.65 o incl   0.1436E-03  # Theta=28.96
   1   3   7      123.23       97.51        9.98 o incl   0.5245E-02  # Theta=29.30
   2   3   7     2758.61     2729.89       50.14 o incl   0.5199E-04  # Theta=30.17
   3   3   7     2240.04     2154.31       56.66 o incl   0.7081E-04  # Theta=31.53
   4   3   7      770.53      754.63       35.21 o incl   0.3466E-03  # Theta=33.34
   5   3   7      165.80      167.28       12.62 o incl   0.3098E-02  # Theta=35.59
   6   3   7      517.12      509.83       16.20 o incl   0.8936E-03  # Theta=38.24
   7   3   7       14.29       12.38        4.88 o incl   0.3059E-01  # Theta=41.29
   8   3   7       64.40       74.04        9.03 o incl   0.7286E-02  # Theta=44.75
   9   3   7       17.70       23.55        6.79 o incl   0.1645E-01  # Theta=48.66
  10   3   7       31.15       26.12        5.98 o incl   0.1800E-01  # Theta=53.11
  11   3   7      274.98      278.62        9.46 o incl   0.2364E-02  # Theta=58.27
  12   3   7       70.46       65.55        5.26 o incl   0.1241E-01  # Theta=64.53
  13   3   7       88.95       95.67        7.19 o incl   0.7685E-02  # Theta=73.01
 -12   4   7      256.01      256.30       11.20 o incl   0.2360E-02  # Theta=74.04
 -11   4   7      159.16      169.54        7.96 o incl   0.4409E-02  # Theta=66.04
 -10   4   7       16.23       16.22        3.14 o incl   0.4799E-01  # Theta=60.25
  -9   4   7      756.65      758.19       16.57 o incl   0.5218E-03  # Theta=55.56
  -8   4   7      319.38      339.61       11.92 o incl   0.1722E-02  # Theta=51.62
  -7   4   7       61.06       58.65        5.08 o incl   0.1399E-01  # Theta=48.26
  -6   4   7      557.95      602.90       13.66 o incl   0.7934E-03  # Theta=45.39
  -5   4   7      313.72      325.35       15.29 o incl   0.1536E-02  # Theta=42.98
  -4   4   7       11.21       11.78        4.34 o incl   0.3754E-01  # Theta=41.01
  -3   4   7       13.72        9.36        4.11 o incl   0.4116E-01  # Theta=39.48
  -2   4   7      134.97      145.32        8.11 o incl   0.5031E-02  # Theta=38.39
  -1   4   7      232.35      253.75        8.19 o incl   0.2870E-02  # Theta=37.77
   0   4   7       21.45       21.54        3.05 o incl   0.4116E-01  # Theta=37.61
   1   4   7      804.79      809.59       14.25 o incl   0.4921E-03  # Theta=37.91
   2   4   7      137.68      161.61        6.33 o incl   0.5328E-02  # Theta=38.68
   3   4   7       17.24        9.13        4.14 o incl   0.3984E-01  # Theta=39.90
   4   4   7      355.87      360.82       14.74 o incl   0.1411E-02  # Theta=41.56
   5   4   7      130.70      134.86       10.80 o incl   0.4168E-02  # Theta=43.66
   6   4   7       25.46       32.58        5.26 o incl   0.2045E-01  # Theta=46.21
   7   4   7        3.04        0.98        4.11 o incl   0.5561E-01  # Theta=49.23
   8   4   7        3.69        1.76        3.88 o incl   0.6038E-01  # Theta=52.75
   9   4   7      181.52      161.23       11.38 o incl   0.3392E-02  # Theta=56.90
  10   4   7        1.82        1.48        3.91 o incl   0.6101E-01  # Theta=61.86
  11   4   7      130.00      133.62        6.72 o incl   0.6002E-02  # Theta=68.14
 -10   5   7      110.97      107.49        7.40 o incl   0.6681E-02  # Theta=74.78
  -9   5   7       21.33       19.17        3.74 o incl   0.3590E-01  # Theta=67.83
  -8   5   7       31.23       21.98        5.18 o incl   0.2253E-01  # Theta=62.86
  -7   5   7      262.02      229.02        8.40 o incl   0.2923E-02  # Theta=58.96
  -6   5   7      168.70      158.26        7.57 o incl   0.4649E-02  # Theta=55.81
  -5   5   7       34.25       36.99        4.68 o incl   0.2085E-01  # Theta=53.26
  -4   5   7      118.86      129.39        7.21 o incl   0.6032E-02  # Theta=51.23
  -3   5   7      188.25      177.06        7.39 o incl   0.4202E-02  # Theta=49.70
  -2   5   7      148.93      166.31        7.44 o incl   0.4750E-02  # Theta=48.63
  -1   5   7        1.57        1.90        3.09 o incl   0.9304E-01  # Theta=48.02
   0   5   7      424.60      438.75       10.80 o incl   0.1290E-02  # Theta=47.86
   1   5   7      120.41      131.31        8.02 o incl   0.5550E-02  # Theta=48.15
   2   5   7      228.49      221.36       10.83 o incl   0.2771E-02  # Theta=48.90
   3   5   7      451.35      492.17       14.55 o incl   0.1021E-02  # Theta=50.11
   4   5   7       44.15       54.33        7.91 o incl   0.9892E-02  # Theta=51.80
   5   5   7       21.20       31.20        6.39 o incl   0.1660E-01  # Theta=53.97
   6   5   7      332.02      295.25       13.67 o incl   0.1737E-02  # Theta=56.70
   7   5   7        4.89        3.02        3.64 o incl   0.6369E-01  # Theta=60.06
   8   5   7        5.54        1.91        3.21 o incl   0.8071E-01  # Theta=64.24
   9   5   7      229.95      206.55       12.38 o incl   0.2599E-02  # Theta=69.65
  -6   6   7       44.04       32.75        4.01 o incl   0.2344E-01  # Theta=71.66
  -5   6   7      203.22      184.80        6.82 o incl   0.4096E-02  # Theta=67.94
  -4   6   7       49.08       48.48        4.24 o incl   0.1840E-01  # Theta=65.25
  -3   6   7        3.92        0.23        2.96 o incl   0.1031E+00  # Theta=63.32
  -2   6   7      399.18      375.95       13.50 o incl   0.1377E-02  # Theta=62.02
  -1   6   7        6.93        6.14        3.28 o incl   0.6626E-01  # Theta=61.30
   0   6   7      177.32      186.21        6.42 o incl   0.4421E-02  # Theta=61.11
   1   6   7      345.19      327.81        8.87 o incl   0.1935E-02  # Theta=61.46
   2   6   7       14.09       15.55        3.27 o incl   0.4746E-01  # Theta=62.36
   3   6   7        4.94        4.94        3.69 o incl   0.5909E-01  # Theta=63.84
   4   6   7       11.21       11.64        3.41 o incl   0.5149E-01  # Theta=65.98
   5   6   7      309.26      379.92        9.61 o incl   0.1732E-02  # Theta=68.94
   6   6   7       11.50        8.06        4.15 o incl   0.4292E-01  # Theta=73.09
 -15   0   8       21.11       13.46        4.52 o incl   0.3192E-01  # Theta=75.68
 -14   0   8      387.83      387.42       19.16 o incl   0.1087E-02  # Theta=65.36
 -13   0   8       69.62       52.17       12.07 o incl   0.5279E-02  # Theta=58.14
 -12   0   8       36.09       32.84        6.60 o incl   0.1480E-01  # Theta=52.20
 -11   0   8     1178.83     1183.55       30.73 o incl   0.2221E-03  # Theta=47.03
 -10   0   8      144.08      145.21       11.88 o incl   0.3607E-02  # Theta=42.37
  -9   0   8      246.50      257.13       16.78 o incl   0.1745E-02  # Theta=38.10
  -8   0   8       67.15       33.35       22.67 o incl   0.1830E-02  # Theta=34.16
  -7   0   8     3688.92     3559.11      136.91 o incl   0.2130E-04  # Theta=30.50
  -6   0   8      961.83      893.03       39.10 o incl   0.2633E-03  # Theta=27.12
  -5   0   8     2304.33     2103.84       56.89 o incl   0.7137E-04  # Theta=24.04
  -4   0   8     1532.12     1717.50       65.96 o incl   0.9182E-04  # Theta=21.30
  -3   0   8     2203.56     2159.94       54.48 o incl   0.7247E-04  # Theta=18.98
  -2   0   8     3313.56     3399.39       63.95 o incl   0.3461E-04  # Theta=17.20
  -1   0   8      328.07      354.04       27.05 o incl   0.8385E-03  # Theta=16.12
   0   0   8       63.45       66.80       14.62 o incl   0.3776E-02  # Theta=15.84
   1   0   8       66.61       75.95       15.37 o incl   0.3402E-02  # Theta=16.41
   2   0   8      352.67      330.96       31.57 o incl   0.6931E-03  # Theta=17.75
   3   0   8      626.67      665.92       44.29 o incl   0.3093E-03  # Theta=19.73
   4   0   8      404.32      380.09       39.29 o incl   0.4772E-03  # Theta=22.21
   5   0   8      355.94      273.87       39.92 o incl   0.5079E-03  # Theta=25.08
   6   0   8     2440.27     2460.62      105.67 o incl   0.4038E-04  # Theta=28.27
   7   0   8       87.07       73.29       16.07 o incl   0.3116E-02  # Theta=31.74
   8   0   8     1839.44     1755.29       39.55 o incl   0.1107E-03  # Theta=35.49
   9   0   8     2521.04     2457.60       48.29 o incl   0.6168E-04  # Theta=39.54
  10   0   8       13.37        6.59        6.57 o incl   0.2033E-01  # Theta=43.94
  11   0   8     1111.84     1099.16       24.04 o incl   0.2699E-03  # Theta=48.76
  12   0   8      281.99      291.38       11.84 o incl   0.2027E-02  # Theta=54.16
  13   0   8      188.76      164.50        9.05 o incl   0.3942E-02  # Theta=60.46
  14   0   8       88.62       73.95        5.04 o incl   0.1118E-01  # Theta=68.40
 -14   1   8       32.03       33.48        4.55 o incl   0.2254E-01  # Theta=66.88
 -13   1   8      166.73      157.54        8.40 o incl   0.4408E-02  # Theta=59.41
 -12   1   8      521.73      540.66       16.19 o incl   0.8454E-03  # Theta=53.38
 -11   1   8      132.44      152.59        9.38 o incl   0.4433E-02  # Theta=48.16
 -10   1   8      291.06      327.26       13.45 o incl   0.1713E-02  # Theta=43.50
  -9   1   8      267.21      261.71       15.29 o incl   0.1839E-02  # Theta=39.26
  -8   1   8      872.89      778.12       28.04 o incl   0.3820E-03  # Theta=35.36
  -7   1   8       30.62       74.13        8.56 o incl   0.8410E-02  # Theta=31.78
  -6   1   8     1512.70     1265.39       45.01 o incl   0.1537E-03  # Theta=28.49
  -5   1   8     4157.20     4049.86       87.18 o incl   0.2298E-04  # Theta=25.53
  -4   1   8      460.97      467.71       21.60 o incl   0.8329E-03  # Theta=22.92
  -3   1   8      195.25      156.93       12.38 o incl   0.3125E-02  # Theta=20.75
  -2   1   8       83.74      117.44        6.93 o incl   0.7166E-02  # Theta=19.11
  -1   1   8      354.65      443.92       13.57 o incl   0.1258E-02  # Theta=18.12
   0   1   8     1876.16     1853.62       24.33 o incl   0.1150E-03  # Theta=17.87
   1   1   8     2485.41     2468.67       46.38 o incl   0.6274E-04  # Theta=18.39
   2   1   8        3.70        2.94        8.85 o incl   0.1244E-01  # Theta=19.61
   3   1   8      784.27      706.78       36.02 o incl   0.3523E-03  # Theta=21.45
   4   1   8     1037.38     1071.13       30.33 o incl   0.2601E-03  # Theta=23.78
   5   1   8     1845.78     1871.55       42.83 o incl   0.1005E-03  # Theta=26.52
   6   1   8     1960.57     1781.38       47.06 o incl   0.9843E-04  # Theta=29.60
   7   1   8      356.30      357.46       21.82 o incl   0.1039E-02  # Theta=32.99
   8   1   8      431.64      429.50       19.21 o incl   0.9821E-03  # Theta=36.68
   9   1   8      157.35      168.15        8.50 o incl   0.4284E-02  # Theta=40.69
  10   1   8        4.85        6.79        4.12 o incl   0.4738E-01  # Theta=45.07
  11   1   8      389.96      394.43       10.26 o incl   0.1492E-02  # Theta=49.90
  12   1   8       50.05       59.36        4.81 o incl   0.1526E-01  # Theta=55.36
  13   1   8       17.74       13.58        2.98 o incl   0.5272E-01  # Theta=61.79
  14   1   8       11.67       17.75        3.67 o incl   0.4112E-01  # Theta=70.10
 -14   2   8      221.14      239.81       11.03 o incl   0.2609E-02  # Theta=72.05
 -13   2   8       29.01       32.76        3.79 o incl   0.2754E-01  # Theta=63.45
 -12   2   8        4.10        0.04        3.86 o incl   0.6320E-01  # Theta=56.99
 -11   2   8      701.92      702.66       18.74 o incl   0.5578E-03  # Theta=51.60
 -10   2   8        2.18        9.58        6.12 o incl   0.2367E-01  # Theta=46.89
  -9   2   8       63.80       73.89        8.87 o incl   0.7460E-02  # Theta=42.68
  -8   2   8      169.37      185.44       14.08 o incl   0.2635E-02  # Theta=38.89
  -7   2   8     2265.83     2136.96       44.49 o incl   0.7777E-04  # Theta=35.45
  -6   2   8       90.09       72.48       16.81 o incl   0.2896E-02  # Theta=32.37
  -5   2   8      139.51      138.59       19.40 o incl   0.1982E-02  # Theta=29.66
  -4   2   8     3745.44     3497.10       88.92 o incl   0.2798E-04  # Theta=27.33
  -3   2   8     1554.96     1546.07       55.29 o incl   0.1130E-03  # Theta=25.45
  -2   2   8       24.47       18.65        8.04 o incl   0.1270E-01  # Theta=24.07
  -1   2   8     1742.58     1756.26       27.41 o incl   0.1249E-03  # Theta=23.26
   0   2   8      571.82      615.42       17.03 o incl   0.7140E-03  # Theta=23.05
   1   2   8      335.41      279.46       15.82 o incl   0.1613E-02  # Theta=23.47
   2   2   8        4.08        2.97        7.17 o incl   0.1866E-01  # Theta=24.49
   3   2   8      578.32      653.28       27.59 o incl   0.5115E-03  # Theta=26.05
   4   2   8      255.08      220.15       16.87 o incl   0.1848E-02  # Theta=28.09
   5   2   8      305.66      281.19       19.40 o incl   0.1370E-02  # Theta=30.56
   6   2   8       61.84      100.42       10.12 o incl   0.5725E-02  # Theta=33.41
   7   2   8      324.83      365.50       13.78 o incl   0.1503E-02  # Theta=36.61
   8   2   8        4.19       14.97        5.36 o incl   0.2758E-01  # Theta=40.16
   9   2   8       25.49       25.22        6.05 o incl   0.1838E-01  # Theta=44.09
  10   2   8      879.78      902.89       18.61 o incl   0.3957E-03  # Theta=48.46
  11   2   8       50.25       66.13        4.91 o incl   0.1415E-01  # Theta=53.38
  12   2   8       12.51       10.01        4.12 o incl   0.4133E-01  # Theta=59.09
  13   2   8      747.27      748.00       12.53 o incl   0.5686E-03  # Theta=66.09
 -13   3   8       17.38       21.36        3.02 o incl   0.4390E-01  # Theta=71.45
 -12   3   8       37.20       26.88        5.01 o incl   0.2139E-01  # Theta=63.56
 -11   3   8      127.83      144.49       14.22 o incl   0.3023E-02  # Theta=57.59
 -10   3   8      449.82      478.32       26.74 o incl   0.6866E-03  # Theta=52.62
  -9   3   8       25.49       33.91        6.14 o incl   0.1676E-01  # Theta=48.34
  -8   3   8      408.34      438.30       17.41 o incl   0.1054E-02  # Theta=44.58
  -7   3   8        3.00        5.97        5.19 o incl   0.3306E-01  # Theta=41.27
  -6   3   8        2.60        3.30        5.59 o incl   0.3011E-01  # Theta=38.37
  -5   3   8       12.86       12.27        5.91 o incl   0.2314E-01  # Theta=35.87
  -4   3   8       21.01        9.62       10.37 o incl   0.8568E-02  # Theta=33.79
  -3   3   8      660.22      633.96       41.57 o incl   0.3370E-03  # Theta=32.15
  -2   3   8      153.94      155.91       20.73 o incl   0.1727E-02  # Theta=30.98
  -1   3   8       10.74        5.23        6.86 o incl   0.1930E-01  # Theta=30.29
   0   3   8      807.14      762.61       24.30 o incl   0.4352E-03  # Theta=30.12
   1   3   8      188.22      184.13       12.25 o incl   0.2945E-02  # Theta=30.47
   2   3   8     1413.09     1289.06       37.46 o incl   0.1726E-03  # Theta=31.33
   3   3   8       47.07       36.10        9.94 o incl   0.7835E-02  # Theta=32.67
   4   3   8      627.10      606.73       33.09 o incl   0.4461E-03  # Theta=34.47
   5   3   8       89.15      120.08        7.18 o incl   0.6813E-02  # Theta=36.69
   6   3   8      202.11      237.93       10.27 o incl   0.2826E-02  # Theta=39.33
   7   3   8       21.24       22.24        4.95 o incl   0.2521E-01  # Theta=42.37
   8   3   8      205.15      220.66       10.96 o incl   0.2831E-02  # Theta=45.83
   9   3   8        9.34        1.45        6.04 o incl   0.2555E-01  # Theta=49.76
  10   3   8       94.29      107.54        7.85 o incl   0.6692E-02  # Theta=54.26
  11   3   8        6.30        6.55        3.41 o incl   0.6331E-01  # Theta=59.53
  12   3   8       46.23       53.01        4.32 o incl   0.1762E-01  # Theta=66.00
 -11   4   8        4.93        4.56        1.98 o incl   0.1426E+00  # Theta=67.27
 -10   4   8        0.56        0.19        2.99 o incl   0.1097E+00  # Theta=61.31
  -9   4   8       12.82       15.10        3.30 o incl   0.4864E-01  # Theta=56.55
  -8   4   8       47.76       61.94        5.62 o incl   0.1333E-01  # Theta=52.57
  -7   4   8       11.63       13.39        4.35 o incl   0.3637E-01  # Theta=49.20
  -6   4   8      206.83      206.46        8.59 o incl   0.3416E-02  # Theta=46.33
  -5   4   8       59.98       68.28        8.01 o incl   0.8690E-02  # Theta=43.93
  -4   4   8        9.28       19.02        5.31 o incl   0.2564E-01  # Theta=41.98
  -3   4   8        5.50        9.29        3.31 o incl   0.6146E-01  # Theta=40.46
  -2   4   8       18.31       13.95        3.50 o incl   0.4417E-01  # Theta=39.40
  -1   4   8       58.44       86.48        3.85 o incl   0.1310E-01  # Theta=38.79
   0   4   8      316.38      325.96        9.48 o incl   0.1972E-02  # Theta=38.64
   1   4   8       57.79       70.98        4.33 o incl   0.1415E-01  # Theta=38.95
   2   4   8        7.97        7.49        3.72 o incl   0.5294E-01  # Theta=39.72
   3   4   8       -3.20        0.12        4.20 o incl   0.5435E-01  # Theta=40.94
   4   4   8       12.29       12.81        4.84 o incl   0.3133E-01  # Theta=42.61
   5   4   8       85.25       89.46        8.94 o incl   0.6569E-02  # Theta=44.71
   6   4   8        2.99        7.44        3.89 o incl   0.5234E-01  # Theta=47.27
   7   4   8       65.28       66.07        6.56 o incl   0.1063E-01  # Theta=50.31
   8   4   8       43.62       54.17        5.31 o incl   0.1511E-01  # Theta=53.88
   9   4   8       -4.48        0.06        4.34 o incl   0.5035E-01  # Theta=58.10
  10   4   8       95.75      101.84        7.35 o incl   0.7207E-02  # Theta=63.21
  11   4   8        2.70        0.00        2.44 o incl   0.1530E+00  # Theta=69.80
  -9   5   8       51.30       55.71        4.70 o incl   0.1583E-01  # Theta=69.17
  -8   5   8       -0.88        0.87        3.70 o incl   0.7019E-01  # Theta=64.01
  -7   5   8      156.52      170.94        9.80 o incl   0.3870E-02  # Theta=60.03
  -6   5   8        9.24        7.22        3.98 o incl   0.4740E-01  # Theta=56.83
  -5   5   8      336.37      362.22        9.27 o incl   0.1771E-02  # Theta=54.25
  -4   5   8      165.35      180.51        7.67 o incl   0.4271E-02  # Theta=52.22
  -3   5   8        5.03        4.36        3.67 o incl   0.6063E-01  # Theta=50.68
  -2   5   8      273.22      287.33        9.85 o incl   0.2274E-02  # Theta=49.62
  -1   5   8      172.21      193.80        7.05 o incl   0.4177E-02  # Theta=49.01
   0   5   8      132.44      128.33        6.52 o incl   0.6264E-02  # Theta=48.86
   1   5   8      163.61      160.58        9.16 o incl   0.4147E-02  # Theta=49.17
   2   5   8      200.83      191.63       10.20 o incl   0.3278E-02  # Theta=49.94
   3   5   8       -2.43        0.06        4.81 o incl   0.4219E-01  # Theta=51.16
   4   5   8        2.78        3.13        5.76 o incl   0.2845E-01  # Theta=52.87
   5   5   8      101.95       92.67        6.98 o incl   0.7739E-02  # Theta=55.09
   6   5   8      110.18       93.96        8.13 o incl   0.6674E-02  # Theta=57.86
   7   5   8       87.17       87.92        6.93 o incl   0.8330E-02  # Theta=61.31
   8   5   8      137.31      109.34        7.55 o incl   0.6162E-02  # Theta=65.64
   9   5   8      311.82      271.15       13.47 o incl   0.1900E-02  # Theta=71.39
  -6   6   8        3.37        5.55        2.30 o incl   0.1175E+00  # Theta=73.30
  -5   6   8       78.44       68.96        4.31 o incl   0.1324E-01  # Theta=69.34
  -4   6   8        8.49       10.10        2.63 o incl   0.7573E-01  # Theta=66.54
  -3   6   8       76.41       64.17        6.30 o incl   0.1071E-01  # Theta=64.55
  -2   6   8        1.63        1.13        3.86 o incl   0.6353E-01  # Theta=63.23
  -1   6   8      158.98      150.74        6.95 o incl   0.5128E-02  # Theta=62.49
   0   6   8        0.32        1.90        2.69 o incl   0.1235E+00  # Theta=62.31
   1   6   8       40.06       35.31        4.22 o incl   0.2252E-01  # Theta=62.68
   2   6   8      106.68      108.76        7.32 o incl   0.6795E-02  # Theta=63.62
   3   6   8       90.99       85.35        9.71 o incl   0.6009E-02  # Theta=65.16
   4   6   8      101.33      108.53        6.08 o incl   0.7783E-02  # Theta=67.41
   5   6   8        1.81        3.70        4.27 o incl   0.4948E-01  # Theta=70.56
   6   6   8       29.14       24.81        4.61 o incl   0.2511E-01  # Theta=75.10
 -14   1   9        6.60        0.70        3.33 o incl   0.7780E-01  # Theta=68.30
 -13   1   9      175.07      157.74        7.25 o incl   0.4712E-02  # Theta=60.57
 -12   1   9       23.90       30.56        5.12 o incl   0.2172E-01  # Theta=54.44
 -11   1   9       80.23       83.31        7.64 o incl   0.7994E-02  # Theta=49.19
 -10   1   9        7.69        7.41        4.68 o incl   0.3712E-01  # Theta=44.54
  -9   1   9       80.03       93.54        8.75 o incl   0.6671E-02  # Theta=40.32
  -8   1   9      524.27      524.56       20.01 o incl   0.7760E-03  # Theta=36.47
  -7   1   9      408.09      373.86       25.89 o incl   0.8243E-03  # Theta=32.96
  -6   1   9      363.53      385.55       26.55 o incl   0.8094E-03  # Theta=29.76
  -5   1   9        0.42       11.92       10.25 o incl   0.9050E-02  # Theta=26.89
  -4   1   9     1756.70     1528.11       42.52 o incl   0.1256E-03  # Theta=24.41
  -3   1   9      202.60      167.75       13.16 o incl   0.2831E-02  # Theta=22.36
  -2   1   9        2.46        7.14        5.93 o incl   0.2573E-01  # Theta=20.85
  -1   1   9      220.10      181.13       12.13 o incl   0.2879E-02  # Theta=19.95
   0   1   9      593.20      632.31       21.94 o incl   0.6077E-03  # Theta=19.73
   1   1   9      142.64      130.28        9.34 o incl   0.4763E-02  # Theta=20.22
   2   1   9      553.63      596.39       25.42 o incl   0.5889E-03  # Theta=21.37
   3   1   9     2724.76     2692.64       57.07 o incl   0.5112E-04  # Theta=23.11
   4   1   9      988.39      993.94       35.49 o incl   0.2590E-03  # Theta=25.33
   5   1   9       37.41       17.32       13.46 o incl   0.5055E-02  # Theta=27.97
   6   1   9      817.01      710.32       36.39 o incl   0.3429E-03  # Theta=30.97
   7   1   9     1043.58      979.92       54.58 o incl   0.1779E-03  # Theta=34.29
   8   1   9      156.69      157.59       11.32 o incl   0.3580E-02  # Theta=37.94
   9   1   9      140.69      137.67        8.08 o incl   0.5172E-02  # Theta=41.92
  10   1   9      261.65      251.31        9.56 o incl   0.2588E-02  # Theta=46.30
  11   1   9        0.10        4.36        3.89 o incl   0.5869E-01  # Theta=51.17
  12   1   9      235.32      236.67        8.28 o incl   0.3008E-02  # Theta=56.71
  13   1   9       73.80       68.26        4.54 o incl   0.1314E-01  # Theta=63.34
  14   1   9       96.65       95.73        5.91 o incl   0.8667E-02  # Theta=72.18
 -14   2   9      186.29      182.40        9.27 o incl   0.3669E-02  # Theta=73.83
 -13   2   9        8.67        4.69        3.36 o incl   0.6543E-01  # Theta=64.73
 -12   2   9      121.39      106.71        7.57 o incl   0.6442E-02  # Theta=58.11
 -11   2   9       41.99       44.26        5.72 o incl   0.1538E-01  # Theta=52.66
 -10   2   9        3.55        3.34        4.06 o incl   0.5332E-01  # Theta=47.93
  -9   2   9      791.45      800.12       25.98 o incl   0.4057E-03  # Theta=43.73
  -8   2   9      670.15      681.43       28.58 o incl   0.4598E-03  # Theta=39.96
  -7   2   9      281.35      298.24       16.07 o incl   0.1617E-02  # Theta=36.57
  -6   2   9      934.85      889.96       51.56 o incl   0.2049E-03  # Theta=33.55
  -5   2   9       47.83       34.41       13.34 o incl   0.4858E-02  # Theta=30.90
  -4   2   9      -20.06        1.60       11.03 o incl   0.7880E-02  # Theta=28.65
  -3   2   9       50.95       63.00       12.98 o incl   0.4681E-02  # Theta=26.84
  -2   2   9      108.20      159.74       12.42 o incl   0.3478E-02  # Theta=25.53
  -1   2   9      121.93      114.27        8.51 o incl   0.5710E-02  # Theta=24.77
   0   2   9      224.54      209.34       11.58 o incl   0.2742E-02  # Theta=24.59
   1   2   9      628.64      714.46       21.86 o incl   0.5372E-03  # Theta=25.00
   2   2   9     4098.25     4072.54       71.20 o incl   0.2447E-04  # Theta=25.98
   3   2   9      868.10      856.81       34.83 o incl   0.3082E-03  # Theta=27.49
   4   2   9      502.63      525.09       28.41 o incl   0.5964E-03  # Theta=29.48
   5   2   9     1334.83     1277.51       47.87 o incl   0.1543E-03  # Theta=31.89
   6   2   9      229.82      260.16       20.92 o incl   0.1382E-02  # Theta=34.69
   7   2   9      245.24      234.16       12.83 o incl   0.2322E-02  # Theta=37.86
   8   2   9      280.17      306.63       14.00 o incl   0.1763E-02  # Theta=41.39
   9   2   9        1.80        1.98        5.04 o incl   0.3756E-01  # Theta=45.32
  10   2   9       92.61      107.36        6.99 o incl   0.7353E-02  # Theta=49.71
  11   2   9       10.42       12.27        3.59 o incl   0.4792E-01  # Theta=54.69
  12   2   9       42.07       38.31        3.98 o incl   0.2232E-01  # Theta=60.53
  13   2   9      139.26      129.97        6.60 o incl   0.6063E-02  # Theta=67.84
 -13   3   9       57.21       67.67        6.49 o incl   0.1083E-01  # Theta=73.18
 -12   3   9       54.48       39.95        5.69 o incl   0.1525E-01  # Theta=64.86
 -11   3   9       12.55       11.50        7.27 o incl   0.1640E-01  # Theta=58.73
 -10   3   9     1453.08     1415.24       45.36 o incl   0.1417E-03  # Theta=53.70
  -9   3   9       16.25        5.13        9.13 o incl   0.1120E-01  # Theta=49.39
  -8   3   9       68.70       75.94        8.08 o incl   0.8051E-02  # Theta=45.63
  -7   3   9     1691.94     1732.01       34.70 o incl   0.1218E-03  # Theta=42.34
  -6   3   9      417.29      400.17       21.12 o incl   0.9628E-03  # Theta=39.47
  -5   3   9       37.27       39.97        6.49 o incl   0.1417E-01  # Theta=37.01
  -4   3   9      614.04      588.52       23.60 o incl   0.6037E-03  # Theta=34.97
  -3   3   9      443.80      454.34       34.72 o incl   0.5253E-03  # Theta=33.36
  -2   3   9       45.22       39.99       12.03 o incl   0.5707E-02  # Theta=32.22
  -1   3   9      187.37      186.70       14.63 o incl   0.2466E-02  # Theta=31.57
   0   3   9     3114.36     2973.79       48.57 o incl   0.4444E-04  # Theta=31.41
   1   3   9      270.82      252.03       14.71 o incl   0.1938E-02  # Theta=31.77
   2   3   9      763.07      776.44       25.23 o incl   0.4295E-03  # Theta=32.61
   3   3   9     1345.08     1394.47       46.99 o incl   0.1450E-03  # Theta=33.94
   4   3   9      188.57      210.23       14.70 o incl   0.2324E-02  # Theta=35.71
   5   3   9       27.04       22.85        5.05 o incl   0.2353E-01  # Theta=37.92
   6   3   9       63.14       63.09        5.71 o incl   0.1222E-01  # Theta=40.54
   7   3   9       65.15       58.19        5.67 o incl   0.1266E-01  # Theta=43.58
   8   3   9      336.14      385.11       13.56 o incl   0.1444E-02  # Theta=47.05
   9   3   9       22.96       24.30        7.09 o incl   0.1497E-01  # Theta=51.01
  10   3   9      142.69      135.54        8.91 o incl   0.4814E-02  # Theta=55.57
  11   3   9       55.00       60.48        4.65 o incl   0.1506E-01  # Theta=60.97
  12   3   9       75.92       83.03        4.74 o incl   0.1137E-01  # Theta=67.74
 -11   4   9        8.62        3.46        2.06 o incl   0.1284E+00  # Theta=68.75
 -10   4   9        1.14        0.10        2.48 o incl   0.1550E+00  # Theta=62.55
  -9   4   9      467.82      431.07       15.66 o incl   0.1078E-02  # Theta=57.69
  -8   4   9        1.80        2.99        3.72 o incl   0.6482E-01  # Theta=53.67
  -7   4   9        8.73       15.11        3.93 o incl   0.4127E-01  # Theta=50.28
  -6   4   9       84.86       78.82        6.85 o incl   0.8875E-02  # Theta=47.41
  -5   4   9      192.27      167.26        9.75 o incl   0.3692E-02  # Theta=45.02
  -4   4   9        0.40        0.25        4.18 o incl   0.5669E-01  # Theta=43.07
  -3   4   9       53.56       67.01        5.42 o incl   0.1292E-01  # Theta=41.58
  -2   4   9      322.78      316.12        9.88 o incl   0.1975E-02  # Theta=40.53
  -1   4   9      292.22      316.27       10.26 o incl   0.2015E-02  # Theta=39.93
   0   4   9       73.98       74.67        5.21 o incl   0.1158E-01  # Theta=39.79
   1   4   9      499.79      508.54       11.83 o incl   0.1021E-02  # Theta=40.11
   2   4   9      488.05      550.30       13.21 o incl   0.9254E-03  # Theta=40.89
   3   4   9      106.31      118.40        6.86 o incl   0.6811E-02  # Theta=42.11
   4   4   9       65.00       76.80        6.34 o incl   0.1015E-01  # Theta=43.78
   5   4   9      586.91      595.75       20.58 o incl   0.6621E-03  # Theta=45.90
   6   4   9       -2.63        1.47        5.11 o incl   0.3664E-01  # Theta=48.47
   7   4   9        1.34        0.55        3.73 o incl   0.6939E-01  # Theta=51.54
   8   4   9      187.23      166.05        8.96 o incl   0.3958E-02  # Theta=55.16
   9   4   9      234.19      225.24       11.77 o incl   0.2559E-02  # Theta=59.48
  10   4   9      121.74      106.57        7.67 o incl   0.6407E-02  # Theta=64.77
  11   4   9      310.84      292.06        8.72 o incl   0.2229E-02  # Theta=71.80
  -9   5   9        0.47        2.58        2.63 o incl   0.1226E+00  # Theta=70.79
  -8   5   9       32.69       26.57        4.95 o incl   0.2224E-01  # Theta=65.38
  -7   5   9      437.58      425.01       11.51 o incl   0.1282E-02  # Theta=61.27
  -6   5   9       34.30       39.47        3.87 o incl   0.2352E-01  # Theta=58.01
  -5   5   9       46.03       30.43        4.80 o incl   0.2052E-01  # Theta=55.41
  -4   5   9       62.85       71.44        4.73 o incl   0.1306E-01  # Theta=53.36
  -3   5   9       99.60       96.33        6.42 o incl   0.8075E-02  # Theta=51.81
  -2   5   9       40.06       50.17        4.92 o incl   0.1696E-01  # Theta=50.75
  -1   5   9        1.18        0.70        3.05 o incl   0.1014E+00  # Theta=50.15
   0   5   9      176.34      196.60        8.03 o incl   0.3833E-02  # Theta=50.01
   1   5   9      129.58      128.30        8.23 o incl   0.5416E-02  # Theta=50.33
   2   5   9       11.53        7.92        4.77 o incl   0.3458E-01  # Theta=51.11
   3   5   9      249.57      247.43       10.83 o incl   0.2483E-02  # Theta=52.36
   4   5   9      152.47      165.16       10.95 o incl   0.3619E-02  # Theta=54.10
   5   5   9      169.13      185.64        8.48 o incl   0.3943E-02  # Theta=56.36
   6   5   9      283.92      271.91       12.25 o incl   0.2073E-02  # Theta=59.20
   7   5   9       70.55       67.29        6.19 o incl   0.1083E-01  # Theta=62.76
   8   5   9       36.36       38.50        4.21 o incl   0.2226E-01  # Theta=67.30
   9   5   9      315.37      291.27       12.46 o incl   0.1890E-02  # Theta=73.51
  -5   6   9      233.81      215.39       11.52 o incl   0.2668E-02  # Theta=71.04
  -4   6   9       -0.82        0.64        2.98 o incl   0.1068E+00  # Theta=68.08
  -3   6   9      133.06      123.47        7.47 o incl   0.5876E-02  # Theta=66.01
  -2   6   9      194.42      190.66        9.23 o incl   0.3520E-02  # Theta=64.64
  -1   6   9       22.10       11.10        3.76 o incl   0.4130E-01  # Theta=63.89
   0   6   9       -1.76        0.21        2.58 o incl   0.1406E+00  # Theta=63.71
   1   6   9      132.80      131.37        6.25 o incl   0.6265E-02  # Theta=64.11
   2   6   9        4.27        4.62        3.55 o incl   0.6402E-01  # Theta=65.09
   3   6   9       13.44        4.50        5.24 o incl   0.3088E-01  # Theta=66.73
   4   6   9       18.31       19.49        3.35 o incl   0.4083E-01  # Theta=69.12
   5   6   9       28.43       30.08        4.98 o incl   0.2185E-01  # Theta=72.53
 -14   0  10       48.14       47.05        7.44 o incl   0.1101E-01  # Theta=68.30
 -13   0  10       40.50       51.77        9.46 o incl   0.8020E-02  # Theta=60.59
 -12   0  10      166.31      166.20       11.48 o incl   0.3393E-02  # Theta=54.46
 -11   0  10      358.86      368.46       17.09 o incl   0.1256E-02  # Theta=49.22
 -10   0  10      355.99      369.32       17.72 o incl   0.1222E-02  # Theta=44.57
  -9   0  10       90.35       74.89       11.26 o incl   0.5210E-02  # Theta=40.37
  -8   0  10      224.65      237.14       15.96 o incl   0.1943E-02  # Theta=36.54
  -7   0  10     3451.26     3373.94      130.12 o incl   0.2370E-04  # Theta=33.03
  -6   0  10      320.89      341.08       38.70 o incl   0.5154E-03  # Theta=29.85
  -5   0  10       13.71       14.57        7.74 o incl   0.1440E-01  # Theta=27.00
  -4   0  10      405.48      478.79       37.50 o incl   0.4728E-03  # Theta=24.54
  -3   0  10     1097.04      896.43       43.02 o incl   0.2317E-03  # Theta=22.52
  -2   0  10      598.02      442.20       31.10 o incl   0.5639E-03  # Theta=21.02
  -1   0  10      867.37      836.48       49.84 o incl   0.2244E-03  # Theta=20.15
   0   0  10     2028.37     1811.29       74.92 o incl   0.7196E-04  # Theta=19.95
   1   0  10     3396.67     3218.35      101.01 o incl   0.2969E-04  # Theta=20.45
   2   0  10      212.79      145.83       28.28 o incl   0.1037E-02  # Theta=21.60
   3   0  10     3578.37     3521.33      113.97 o incl   0.2485E-04  # Theta=23.34
   4   0  10      128.79      168.32       26.13 o incl   0.1203E-02  # Theta=25.56
   5   0  10      502.69      541.82       49.37 o incl   0.2996E-03  # Theta=28.20
   6   0  10     1931.92     2138.70      100.05 o incl   0.5027E-04  # Theta=31.19
   7   0  10     3235.60     3398.50       94.06 o incl   0.3001E-04  # Theta=34.52
   8   0  10      618.08      662.51       24.08 o incl   0.5441E-03  # Theta=38.16
   9   0  10       32.42       25.29        7.87 o incl   0.1231E-01  # Theta=42.15
  10   0  10     1329.49     1287.73       33.33 o incl   0.1873E-03  # Theta=46.53
  11   0  10       18.28       29.61        5.22 o incl   0.2209E-01  # Theta=51.42
  12   0  10       34.70       33.62        6.54 o incl   0.1496E-01  # Theta=56.99
  13   0  10      239.68      240.34        9.01 o incl   0.2836E-02  # Theta=63.67
  14   0  10      185.19      151.68       10.83 o incl   0.3614E-02  # Theta=72.66
 -14   1  10      144.60      148.27        7.17 o incl   0.5290E-02  # Theta=70.00
 -13   1  10        7.25        2.27        3.46 o incl   0.6852E-01  # Theta=61.93
 -12   1  10      246.90      276.70       10.94 o incl   0.2295E-02  # Theta=55.67
 -11   1  10       48.19       45.86        6.73 o incl   0.1248E-01  # Theta=50.37
 -10   1  10      390.10      417.15       15.13 o incl   0.1212E-02  # Theta=45.70
  -9   1  10      341.36      330.08       14.30 o incl   0.1554E-02  # Theta=41.51
  -8   1  10     1504.72     1400.11       28.28 o incl   0.1712E-03  # Theta=37.71
  -7   1  10       40.04       28.88        9.08 o incl   0.9455E-02  # Theta=34.26
  -6   1  10      401.38      451.55       25.05 o incl   0.7762E-03  # Theta=31.14
  -5   1  10     6060.18     6087.59      112.78 o incl   0.1107E-04  # Theta=28.38
  -4   1  10      627.43      670.45       36.00 o incl   0.3877E-03  # Theta=26.00
  -3   1  10      511.48      558.69       20.77 o incl   0.7289E-03  # Theta=24.07
  -2   1  10      585.71      594.42       21.59 o incl   0.6458E-03  # Theta=22.66
  -1   1  10     1445.50     1532.61       30.59 o incl   0.1560E-03  # Theta=21.83
   0   1  10      266.28      240.53       16.51 o incl   0.1794E-02  # Theta=21.65
   1   1  10       49.80       63.80        9.31 o incl   0.7574E-02  # Theta=22.12
   2   1  10       19.91       24.51        9.00 o incl   0.1032E-01  # Theta=23.21
   3   1  10      175.19      183.30       16.62 o incl   0.2183E-02  # Theta=24.85
   4   1  10      471.68      461.97       32.30 o incl   0.5627E-03  # Theta=26.98
   5   1  10     1255.51     1264.19       43.52 o incl   0.1699E-03  # Theta=29.53
   6   1  10       30.90       39.02        8.75 o incl   0.9737E-02  # Theta=32.45
   7   1  10      841.96      816.28       28.41 o incl   0.3705E-03  # Theta=35.72
   8   1  10      102.42      107.87        8.73 o incl   0.5963E-02  # Theta=39.32
   9   1  10      389.48      405.96       11.64 o incl   0.1398E-02  # Theta=43.28
  10   1  10      927.81      933.91       17.14 o incl   0.3800E-03  # Theta=47.67
  11   1  10      128.00      127.16        9.38 o incl   0.4914E-02  # Theta=52.58
  12   1  10      246.75      234.67        8.13 o incl   0.2986E-02  # Theta=58.24
  13   1  10       41.05       45.22        3.60 o incl   0.2213E-01  # Theta=65.12
  14   1  10      238.82      235.17        8.03 o incl   0.3034E-02  # Theta=74.75
 -13   2  10       97.00       96.93        5.18 o incl   0.9180E-02  # Theta=66.24
 -12   2  10        8.10        7.98        4.41 o incl   0.4047E-01  # Theta=59.41
 -11   2  10       49.19       47.39        6.03 o incl   0.1380E-01  # Theta=53.87
 -10   2  10       -5.89        1.21        5.35 o incl   0.3285E-01  # Theta=49.11
  -9   2  10      759.64      743.80       20.47 o incl   0.4945E-03  # Theta=44.91
  -8   2  10        0.79        0.30        4.36 o incl   0.5178E-01  # Theta=41.16
  -7   2  10        8.78       13.56        4.84 o incl   0.3160E-01  # Theta=37.82
  -6   2  10     1795.22     1611.08       50.75 o incl   0.1084E-03  # Theta=34.85
  -5   2  10      442.84      406.97       34.95 o incl   0.5427E-03  # Theta=32.27
  -4   2  10      220.89      271.43       24.50 o incl   0.1118E-02  # Theta=30.09
  -3   2  10      851.50      720.02       44.49 o incl   0.2750E-03  # Theta=28.35
  -2   2  10       18.22       28.25        6.94 o incl   0.1526E-01  # Theta=27.10
  -1   2  10     1262.62     1355.82       39.29 o incl   0.1694E-03  # Theta=26.38
   0   2  10       25.36       24.94        7.58 o incl   0.1335E-01  # Theta=26.22
   1   2  10       28.64       27.42       10.97 o incl   0.7152E-02  # Theta=26.63
   2   2  10      725.33      750.18       31.41 o incl   0.3900E-03  # Theta=27.58
   3   2  10      811.60      823.17       35.01 o incl   0.3231E-03  # Theta=29.05
   4   2  10       10.22       14.54        8.81 o incl   0.1159E-01  # Theta=30.98
   5   2  10       23.61        2.04       13.16 o incl   0.5573E-02  # Theta=33.34
   6   2  10      371.06      366.30       15.61 o incl   0.1328E-02  # Theta=36.10
   7   2  10      345.74      335.04       15.51 o incl   0.1451E-02  # Theta=39.23
   8   2  10       -0.41        2.55        4.98 o incl   0.3845E-01  # Theta=42.74
   9   2  10        5.33        5.19        4.34 o incl   0.4470E-01  # Theta=46.67
  10   2  10       44.58       54.94        5.52 o incl   0.1442E-01  # Theta=51.10
  11   2  10        6.91        6.31        3.37 o incl   0.6361E-01  # Theta=56.16
  12   2  10        1.85        3.13        2.87 o incl   0.9927E-01  # Theta=62.17
  13   2  10        4.46        6.84        2.86 o incl   0.8149E-01  # Theta=69.92
 -13   3  10       12.46        5.21        3.98 o incl   0.4781E-01  # Theta=75.37
 -12   3  10       18.69       12.08        3.99 o incl   0.3886E-01  # Theta=66.39
 -11   3  10       31.77       39.57        5.67 o incl   0.1699E-01  # Theta=60.06
 -10   3  10      103.85      126.53       13.61 o incl   0.3447E-02  # Theta=54.94
  -9   3  10       34.58       53.44       10.17 o incl   0.7245E-02  # Theta=50.59
  -8   3  10      576.24      574.89       20.40 o incl   0.6904E-03  # Theta=46.82
  -7   3  10     1319.53     1365.71       30.66 o incl   0.1837E-03  # Theta=43.54
  -6   3  10       51.99       69.60        8.35 o incl   0.8389E-02  # Theta=40.69
  -5   3  10       41.22       37.62        4.40 o incl   0.2105E-01  # Theta=38.27
  -4   3  10       17.78       10.87        6.08 o incl   0.2181E-01  # Theta=36.26
  -3   3  10     1824.17     1750.92       40.52 o incl   0.1102E-03  # Theta=34.70
  -2   3  10      334.01      347.22       30.62 o incl   0.7173E-03  # Theta=33.59
  -1   3  10      182.41      210.37       23.56 o incl   0.1306E-02  # Theta=32.96
   0   3  10      106.16       99.04       17.98 o incl   0.2442E-02  # Theta=32.82
   1   3  10      198.74      210.97       17.92 o incl   0.1850E-02  # Theta=33.18
   2   3  10     1176.44     1159.12       42.59 o incl   0.1896E-03  # Theta=34.01
   3   3  10        2.74       18.76        4.46 o incl   0.3448E-01  # Theta=35.32
   4   3  10      136.13      130.65       13.66 o incl   0.3254E-02  # Theta=37.08
   5   3  10       19.89        1.31        5.38 o incl   0.2953E-01  # Theta=39.27
   6   3  10      147.20      170.93        9.05 o incl   0.4153E-02  # Theta=41.88
   7   3  10       55.45       69.15        5.30 o incl   0.1278E-01  # Theta=44.91
   8   3  10       10.39        7.98        5.44 o incl   0.2814E-01  # Theta=48.40
   9   3  10        7.96       18.40        6.21 o incl   0.2056E-01  # Theta=52.40
  10   3  10       -2.10        0.14        4.53 o incl   0.4758E-01  # Theta=57.05
  11   3  10       15.62       23.47        3.16 o incl   0.4088E-01  # Theta=62.62
  12   3  10       77.58       76.26        4.50 o incl   0.1225E-01  # Theta=69.79
 -11   4  10        2.79        2.79        2.09 o incl   0.1633E+00  # Theta=70.52
 -10   4  10       16.06       15.63        2.95 o incl   0.5131E-01  # Theta=64.01
  -9   4  10      194.48      216.06        8.31 o incl   0.3449E-02  # Theta=59.01
  -8   4  10       42.83       47.53        5.08 o incl   0.1679E-01  # Theta=54.93
  -7   4  10      104.81      111.42        8.83 o incl   0.5797E-02  # Theta=51.50
  -6   4  10      371.53      423.36       12.87 o incl   0.1322E-02  # Theta=48.62
  -5   4  10        8.20        7.59        4.37 o incl   0.4115E-01  # Theta=46.23
  -4   4  10        5.36        1.33        4.14 o incl   0.5299E-01  # Theta=44.30
  -3   4  10      210.20      234.36       10.60 o incl   0.2769E-02  # Theta=42.82
  -2   4  10        8.88        7.84        3.18 o incl   0.6438E-01  # Theta=41.79
  -1   4  10       18.21       16.78        3.84 o incl   0.3765E-01  # Theta=41.21
   0   4  10      378.52      381.58       11.60 o incl   0.1495E-02  # Theta=41.08
   1   4  10       15.94       30.54        3.43 o incl   0.3387E-01  # Theta=41.40
   2   4  10       86.61       77.65        6.36 o incl   0.9469E-02  # Theta=42.18
   3   4  10      407.93      390.41       12.13 o incl   0.1397E-02  # Theta=43.41
   4   4  10        2.24        2.81        4.23 o incl   0.5088E-01  # Theta=45.09
   5   4  10      113.42      115.39        9.95 o incl   0.5011E-02  # Theta=47.22
   6   4  10       68.41       72.71        7.83 o incl   0.8507E-02  # Theta=49.81
   7   4  10       10.05       21.26        3.90 o incl   0.3679E-01  # Theta=52.92
   8   4  10       30.87       25.04        4.75 o incl   0.2415E-01  # Theta=56.61
   9   4  10        8.12        3.89        4.35 o incl   0.4465E-01  # Theta=61.05
  10   4  10      115.88      123.09        7.08 o incl   0.6353E-02  # Theta=66.59
  11   4  10       10.30       12.70        3.42 o incl   0.5081E-01  # Theta=74.26
  -9   5  10       37.01       37.66        3.50 o incl   0.2541E-01  # Theta=72.78
  -8   5  10       39.20       32.02        4.70 o incl   0.2135E-01  # Theta=66.99
  -7   5  10       68.54       68.96        5.12 o incl   0.1245E-01  # Theta=62.72
  -6   5  10       96.30       99.41        5.31 o incl   0.9001E-02  # Theta=59.37
  -5   5  10       37.60       32.84        4.36 o incl   0.2285E-01  # Theta=56.72
  -4   5  10        2.48        8.36        3.10 o incl   0.7246E-01  # Theta=54.65
  -3   5  10       10.09       18.80        3.46 o incl   0.4396E-01  # Theta=53.10
  -2   5  10       42.00       40.46        4.87 o incl   0.1868E-01  # Theta=52.03
  -1   5  10      323.21      363.52        9.23 o incl   0.1797E-02  # Theta=51.44
   0   5  10       20.20       21.60        4.21 o incl   0.3093E-01  # Theta=51.30
   1   5  10       -3.17        0.89        4.62 o incl   0.4463E-01  # Theta=51.64
   2   5  10      162.90      163.00        9.07 o incl   0.4157E-02  # Theta=52.43
   3   5  10       -1.54        1.86        4.42 o incl   0.4832E-01  # Theta=53.71
   4   5  10      115.60      115.98        9.62 o incl   0.5142E-02  # Theta=55.48
   5   5  10       26.91       25.57        4.55 o incl   0.2565E-01  # Theta=57.80
   6   5  10       27.05       23.43        4.94 o incl   0.2406E-01  # Theta=60.73
   7   5  10       21.48       16.73        3.84 o incl   0.3659E-01  # Theta=64.44
   8   5  10        8.51        0.35        3.03 o incl   0.8925E-01  # Theta=69.25
  -5   6  10       13.44        7.31        4.09 o incl   0.4344E-01  # Theta=73.13
  -4   6  10       82.96       69.97        5.22 o incl   0.1152E-01  # Theta=69.91
  -3   6  10      388.85      375.55       11.36 o incl   0.1508E-02  # Theta=67.72
  -2   6  10      147.33      130.50        6.03 o incl   0.6204E-02  # Theta=66.29
  -1   6  10       14.47       16.70        3.14 o incl   0.4808E-01  # Theta=65.51
   0   6  10       58.62       57.22        3.63 o incl   0.1744E-01  # Theta=65.34
   1   6  10       14.92        9.19        3.31 o incl   0.5414E-01  # Theta=65.77
   2   6  10        8.03        6.53        3.51 o incl   0.5884E-01  # Theta=66.82
   3   6  10       77.42       67.90        8.09 o incl   0.8202E-02  # Theta=68.57
   4   6  10       68.45       76.59        4.59 o incl   0.1247E-01  # Theta=71.16
   5   6  10       -0.99        2.99        3.05 o incl   0.9258E-01  # Theta=74.98
 -14   1  11       37.50       30.75        3.82 o incl   0.2603E-01  # Theta=72.05
 -13   1  11        3.04        1.24        3.63 o incl   0.6939E-01  # Theta=63.49
 -12   1  11      530.56      558.96       13.12 o incl   0.8857E-03  # Theta=57.06
 -11   1  11       12.35       12.26        4.50 o incl   0.3504E-01  # Theta=51.69
 -10   1  11       -1.54        0.34        5.02 o incl   0.3895E-01  # Theta=47.01
  -9   1  11      254.57      267.33       12.46 o incl   0.2159E-02  # Theta=42.83
  -8   1  11      202.58      226.62       12.01 o incl   0.2625E-02  # Theta=39.07
  -7   1  11      123.26      131.84        9.12 o incl   0.5001E-02  # Theta=35.67
  -6   1  11       17.25       34.41       10.89 o incl   0.7202E-02  # Theta=32.64
  -5   1  11       51.02       64.67       13.47 o incl   0.4395E-02  # Theta=29.96
  -4   1  11      571.70      533.33       35.37 o incl   0.4545E-03  # Theta=27.69
  -3   1  11      581.29      528.73       28.28 o incl   0.5716E-03  # Theta=25.86
  -2   1  11       76.09       64.66        9.81 o incl   0.6671E-02  # Theta=24.54
  -1   1  11     1577.60     1485.95       33.90 o incl   0.1490E-03  # Theta=23.78
   0   1  11      261.44      282.73       16.62 o incl   0.1649E-02  # Theta=23.62
   1   1  11      500.25      444.19       23.71 o incl   0.7763E-03  # Theta=24.07
   2   1  11     1488.50     1321.84       37.33 o incl   0.1650E-03  # Theta=25.11
   3   1  11      669.35      706.88       31.45 o incl   0.4167E-03  # Theta=26.68
   4   1  11      764.50      751.39       34.71 o incl   0.3532E-03  # Theta=28.73
   5   1  11       -3.11       23.75        9.06 o incl   0.1067E-01  # Theta=31.19
   6   1  11      589.65      561.28       41.12 o incl   0.3689E-03  # Theta=34.04
   7   1  11      164.34      185.77       12.91 o incl   0.2892E-02  # Theta=37.25
   8   1  11      432.68      450.96       17.81 o incl   0.1000E-02  # Theta=40.82
   9   1  11      290.05      285.95       10.07 o incl   0.2208E-02  # Theta=44.77
  10   1  11       61.44       68.01        5.36 o incl   0.1253E-01  # Theta=49.18
  11   1  11       10.78       14.15        5.17 o incl   0.2811E-01  # Theta=54.16
  12   1  11      114.69      101.19        5.63 o incl   0.8144E-02  # Theta=59.96
  13   1  11       35.74       42.75        3.10 o incl   0.2578E-01  # Theta=67.18
 -13   2  11       -9.05        0.12        2.51 < excl   0.1199E+00  # Theta=68.02
 -12   2  11       14.15       11.74        3.57 o incl   0.4687E-01  # Theta=60.90
 -11   2  11        1.00        5.14        5.37 o incl   0.3194E-01  # Theta=55.24
 -10   2  11        8.17        0.76        5.07 o incl   0.3594E-01  # Theta=50.43
  -9   2  11       83.14       79.14        7.93 o incl   0.7788E-02  # Theta=46.22
  -8   2  11      571.77      582.52       17.79 o incl   0.7356E-03  # Theta=42.50
  -7   2  11      531.21      552.37       18.87 o incl   0.7682E-03  # Theta=39.19
  -6   2  11       34.36       41.22        5.72 o incl   0.1637E-01  # Theta=36.27
  -5   2  11       68.08      107.22       16.72 o incl   0.2789E-02  # Theta=33.75
  -4   2  11      247.44      263.14       26.67 o incl   0.9891E-03  # Theta=31.63
  -3   2  11       59.02       94.43       15.90 o incl   0.3126E-02  # Theta=29.96
  -2   2  11      183.97      246.37       14.75 o incl   0.2145E-02  # Theta=28.77
  -1   2  11        5.06       23.31        6.04 o incl   0.2066E-01  # Theta=28.09
   0   2  11       11.62        6.09        6.75 o incl   0.1967E-01  # Theta=27.95
   1   2  11      871.26      871.16       41.65 o incl   0.2623E-03  # Theta=28.35
   2   2  11     1262.71     1204.45       43.18 o incl   0.1773E-03  # Theta=29.28
   3   2  11      163.98      166.37       17.49 o incl   0.2140E-02  # Theta=30.70
   4   2  11      408.39      445.95       27.13 o incl   0.7181E-03  # Theta=32.59
   5   2  11      153.70      183.17       14.50 o incl   0.2613E-02  # Theta=34.90
   6   2  11      583.50      597.67       19.85 o incl   0.6757E-03  # Theta=37.62
   7   2  11       20.01       12.99        5.34 o incl   0.2576E-01  # Theta=40.72
   8   2  11      132.45      120.60        9.72 o incl   0.4842E-02  # Theta=44.22
   9   2  11        9.78        2.27        4.61 o incl   0.4090E-01  # Theta=48.17
  10   2  11      196.11      205.23        8.96 o incl   0.3423E-02  # Theta=52.64
  11   2  11       38.17       41.59        4.02 o incl   0.2179E-01  # Theta=57.81
  12   2  11       23.54       22.71        3.15 o incl   0.3837E-01  # Theta=64.05
  13   2  11       18.82       16.58        2.92 o incl   0.4909E-01  # Theta=72.42
 -12   3  11        1.09        0.41        3.27 o incl   0.8978E-01  # Theta=68.19
 -11   3  11       78.89       80.34        7.28 o incl   0.8567E-02  # Theta=61.57
 -10   3  11      463.71      475.55       24.90 o incl   0.7290E-03  # Theta=56.33
  -9   3  11      125.34      133.39        9.93 o incl   0.4617E-02  # Theta=51.94
  -8   3  11       61.04       73.34        7.38 o incl   0.9235E-02  # Theta=48.15
  -7   3  11      805.48      816.06       19.27 o incl   0.4511E-03  # Theta=44.87
  -6   3  11      229.96      219.52       10.69 o incl   0.2788E-02  # Theta=42.05
  -5   3  11       11.72        9.35        4.35 o incl   0.3888E-01  # Theta=39.65
  -4   3  11      274.42      289.41       12.28 o incl   0.2007E-02  # Theta=37.68
  -3   3  11      520.62      519.54       18.46 o incl   0.8210E-03  # Theta=36.15
  -2   3  11       10.89       19.75        4.33 o incl   0.3319E-01  # Theta=35.07
  -1   3  11      407.65      435.25       34.89 o incl   0.5382E-03  # Theta=34.47
   0   3  11      980.09      976.71       52.70 o incl   0.1880E-03  # Theta=34.34
   1   3  11      189.35      210.42       12.90 o incl   0.2630E-02  # Theta=34.70
   2   3  11      896.17      895.86       24.85 o incl   0.3570E-03  # Theta=35.53
   3   3  11      476.28      488.92       20.19 o incl   0.8386E-03  # Theta=36.83
   4   3  11       38.40       47.80        7.85 o incl   0.1058E-01  # Theta=38.57
   5   3  11      258.32      244.69       12.71 o incl   0.2240E-02  # Theta=40.74
   6   3  11       50.67       42.03        6.25 o incl   0.1380E-01  # Theta=43.34
   7   3  11       68.72       76.40        6.36 o incl   0.1006E-01  # Theta=46.38
   8   3  11       80.76       89.78        8.35 o incl   0.7100E-02  # Theta=49.89
   9   3  11       -2.25        0.73        5.60 o incl   0.3107E-01  # Theta=53.95
  10   3  11      142.30      131.52        8.43 o incl   0.5109E-02  # Theta=58.71
  11   3  11       -2.37        0.03        2.75 o incl   0.1240E+00  # Theta=64.51
  12   3  11       68.28       69.72        4.95 o incl   0.1261E-01  # Theta=72.25
 -11   4  11       17.25        1.77        4.48 o incl   0.4065E-01  # Theta=72.68
 -10   4  11       14.79        7.95        2.67 o incl   0.7108E-01  # Theta=65.70
  -9   4  11      196.60      187.49        7.85 o incl   0.3865E-02  # Theta=60.52
  -8   4  11       49.76       64.31        4.99 o incl   0.1409E-01  # Theta=56.34
  -7   4  11       57.07       64.16        5.79 o incl   0.1232E-01  # Theta=52.88
  -6   4  11      132.52      139.59       10.59 o incl   0.4176E-02  # Theta=49.98
  -5   4  11      781.58      849.79       23.83 o incl   0.4042E-03  # Theta=47.59
  -4   4  11      138.50      156.51       11.22 o incl   0.3722E-02  # Theta=45.67
  -3   4  11       34.46       29.34        6.81 o incl   0.1459E-01  # Theta=44.20
  -2   4  11      834.28      862.85       15.21 o incl   0.4459E-03  # Theta=43.18
  -1   4  11      490.40      515.74       11.86 o incl   0.1018E-02  # Theta=42.61
   0   4  11      285.84      323.11        9.29 o incl   0.2081E-02  # Theta=42.49
   1   4  11      701.44      744.98       15.72 o incl   0.5586E-03  # Theta=42.82
   2   4  11      225.84      230.03        9.23 o incl   0.2958E-02  # Theta=43.61
   3   4  11      232.57      255.55       10.89 o incl   0.2490E-02  # Theta=44.84
   4   4  11      144.82      174.47        8.59 o incl   0.4246E-02  # Theta=46.53
   5   4  11      468.29      461.95       18.04 o incl   0.9455E-03  # Theta=48.67
   6   4  11       76.57       86.68        7.84 o incl   0.7746E-02  # Theta=51.30
   7   4  11       -0.93        1.14        3.81 o incl   0.6568E-01  # Theta=54.46
   8   4  11      293.16      277.84       10.45 o incl   0.2201E-02  # Theta=58.24
   9   4  11       22.80       18.11        4.73 o incl   0.2775E-01  # Theta=62.84
  10   4  11       51.73       46.64        4.86 o incl   0.1676E-01  # Theta=68.72
  -9   5  11       -0.27        1.72        2.77 o incl   0.1183E+00  # Theta=75.26
  -8   5  11      213.76      226.07        8.55 o incl   0.3174E-02  # Theta=68.89
  -7   5  11      189.74      187.89        7.27 o incl   0.4043E-02  # Theta=64.39
  -6   5  11       17.28       15.60        4.04 o incl   0.3632E-01  # Theta=60.93
  -5   5  11      178.11      200.09        7.13 o incl   0.4009E-02  # Theta=58.21
  -4   5  11       11.75       10.35        3.13 o incl   0.5814E-01  # Theta=56.11
  -3   5  11       78.53       90.68        5.66 o incl   0.9650E-02  # Theta=54.53
  -2   5  11       18.79       17.54        4.22 o incl   0.3327E-01  # Theta=53.46
  -1   5  11       57.69       57.02        4.62 o incl   0.1531E-01  # Theta=52.87
   0   5  11      173.88      178.86        7.76 o incl   0.4190E-02  # Theta=52.75
   1   5  11      264.81      282.02       10.90 o incl   0.2225E-02  # Theta=53.09
   2   5  11      266.68      268.75       10.83 o incl   0.2301E-02  # Theta=53.91
   3   5  11      158.96      168.79        8.49 o incl   0.4257E-02  # Theta=55.22
   4   5  11      249.54      254.27       12.47 o incl   0.2238E-02  # Theta=57.04
   5   5  11      151.52      142.06        7.70 o incl   0.5121E-02  # Theta=59.43
   6   5  11      186.16      173.71        9.37 o incl   0.3744E-02  # Theta=62.48
   7   5  11       79.19       72.78        5.62 o incl   0.1091E-01  # Theta=66.38
   8   5  11        2.89        3.10        3.33 o incl   0.7659E-01  # Theta=71.60
  -5   6  11        4.65        0.44        3.04 o incl   0.9578E-01  # Theta=75.74
  -4   6  11        3.97        1.24        2.32 o incl   0.1471E+00  # Theta=72.13
  -3   6  11       15.18        7.46        3.40 o incl   0.5458E-01  # Theta=69.75
  -2   6  11       53.14       72.95        3.75 o incl   0.1539E-01  # Theta=68.22
  -1   6  11      119.28      117.97        5.38 o incl   0.7476E-02  # Theta=67.41
   0   6  11       -1.58        0.16        2.74 o incl   0.1263E+00  # Theta=67.25
   1   6  11       11.25       12.84        3.13 o incl   0.5593E-01  # Theta=67.72
   2   6  11       26.20       27.42        3.72 o incl   0.3032E-01  # Theta=68.86
   3   6  11       35.04       29.02        5.24 o incl   0.2019E-01  # Theta=70.76
   4   6  11       21.09       23.28        4.18 o incl   0.3003E-01  # Theta=73.66
 -14   0  12     1084.76     1018.71       25.12 o incl   0.2877E-03  # Theta=72.51
 -13   0  12     1178.02     1180.59       33.78 o incl   0.2129E-03  # Theta=63.84
 -12   0  12       34.53       38.09        7.06 o incl   0.1308E-01  # Theta=57.37
 -11   0  12     3177.39     3124.84       48.19 o incl   0.4155E-04  # Theta=52.00
 -10   0  12      789.31      787.36       25.58 o incl   0.4146E-03  # Theta=47.32
  -9   0  12      309.59      280.13       16.83 o incl   0.1567E-02  # Theta=43.15
  -8   0  12     2493.14     2553.65       44.34 o incl   0.6096E-04  # Theta=39.40
  -7   0  12     1064.18      989.19       31.66 o incl   0.2690E-03  # Theta=36.03
  -6   0  12     1235.49     1144.06       76.33 o incl   0.1071E-03  # Theta=33.02
  -5   0  12      140.26      111.63       17.67 o incl   0.2385E-02  # Theta=30.37
  -4   0  12       64.71       90.21       19.22 o incl   0.2295E-02  # Theta=28.13
  -3   0  12     1180.94     1067.05       48.93 o incl   0.1803E-03  # Theta=26.34
  -2   0  12     1343.73     1230.36       51.16 o incl   0.1505E-03  # Theta=25.05
  -1   0  12     2634.89     2423.32       96.45 o incl   0.4292E-04  # Theta=24.31
   0   0  12     1473.47     1406.98       72.57 o incl   0.9742E-04  # Theta=24.17
   1   0  12      269.46      271.02       33.75 o incl   0.6850E-03  # Theta=24.62
   2   0  12      638.65      465.76       50.65 o incl   0.2900E-03  # Theta=25.65
   3   0  12     2802.88     2696.71      110.91 o incl   0.3454E-04  # Theta=27.22
   4   0  12      672.42      776.54       57.82 o incl   0.2033E-03  # Theta=29.25
   5   0  12       18.17       68.51       13.11 o incl   0.4744E-02  # Theta=31.70
   6   0  12     2393.77     2365.96      118.08 o incl   0.3741E-04  # Theta=34.54
   7   0  12     1816.02     1771.34       41.65 o incl   0.1080E-03  # Theta=37.74
   8   0  12       48.77       63.99        7.51 o incl   0.9834E-02  # Theta=41.31
   9   0  12      264.49      260.90       15.36 o incl   0.1841E-02  # Theta=45.26
  10   0  12      576.65      589.56       21.94 o incl   0.6468E-03  # Theta=49.68
  11   0  12        2.87        2.34        4.22 o incl   0.5141E-01  # Theta=54.70
  12   0  12      140.76      154.21        9.73 o incl   0.4224E-02  # Theta=60.57
  13   0  12      257.80      258.09        8.09 o incl   0.2724E-02  # Theta=67.94
 -14   1  12       11.41        3.02        3.51 o incl   0.6177E-01  # Theta=74.59
 -13   1  12        5.43        2.79        3.59 o incl   0.6563E-01  # Theta=65.29
 -12   1  12       20.21       16.61        5.62 o incl   0.2268E-01  # Theta=58.63
 -11   1  12        0.48        0.53        3.69 o incl   0.7166E-01  # Theta=53.17
 -10   1  12      527.69      570.30       17.22 o incl   0.7846E-03  # Theta=48.45
  -9   1  12        1.83        1.98        4.96 o incl   0.3854E-01  # Theta=44.28
  -8   1  12       84.99       80.32        9.46 o incl   0.6397E-02  # Theta=40.55
  -7   1  12       10.93        0.58        4.67 o incl   0.4095E-01  # Theta=37.21
  -6   1  12      126.15      169.01       19.37 o incl   0.1910E-02  # Theta=34.24
  -5   1  12     1453.82     1477.08       59.89 o incl   0.1130E-03  # Theta=31.65
  -4   1  12       45.14       44.38       12.85 o incl   0.5051E-02  # Theta=29.47
  -3   1  12        3.94       15.18        8.17 o incl   0.1344E-01  # Theta=27.73
  -2   1  12        2.74        4.15        9.39 o incl   0.1104E-01  # Theta=26.49
  -1   1  12      121.26      157.95       10.85 o incl   0.3931E-02  # Theta=25.78
   0   1  12     2586.98     2391.80       52.37 o incl   0.6114E-04  # Theta=25.65
   1   1  12       76.77       75.43       11.23 o incl   0.5362E-02  # Theta=26.08
   2   1  12        8.16        3.71        8.41 o incl   0.1347E-01  # Theta=27.07
   3   1  12     1292.74     1257.54       45.30 o incl   0.1643E-03  # Theta=28.58
   4   1  12     1732.89     1845.94       54.54 o incl   0.9382E-04  # Theta=30.56
   5   1  12     1089.45     1098.93       45.53 o incl   0.1930E-03  # Theta=32.95
   6   1  12        1.03        3.04        6.19 o incl   0.2506E-01  # Theta=35.74
   7   1  12     1584.61     1557.64       33.29 o incl   0.1426E-03  # Theta=38.90
   8   1  12      324.24      344.37       14.00 o incl   0.1552E-02  # Theta=42.44
   9   1  12      640.24      652.18       16.40 o incl   0.6551E-03  # Theta=46.39
  10   1  12      380.57      396.37       11.05 o incl   0.1469E-02  # Theta=50.83
  11   1  12       54.81       57.86        6.51 o incl   0.1161E-01  # Theta=55.90
  12   1  12       17.59       18.77        3.23 o incl   0.4319E-01  # Theta=61.91
  13   1  12       28.09       22.38        2.69 o incl   0.4130E-01  # Theta=69.61
 -13   2  12       12.84       10.19        2.94 o incl   0.6185E-01  # Theta=70.13
 -12   2  12       34.55       29.60        4.10 o incl   0.2563E-01  # Theta=62.60
 -11   2  12        8.17       11.42        4.05 o incl   0.4269E-01  # Theta=56.77
 -10   2  12       16.83       24.49        6.20 o incl   0.1868E-01  # Theta=51.90
  -9   2  12      340.88      318.50       17.04 o incl   0.1401E-02  # Theta=47.67
  -8   2  12        3.05        1.84        5.80 o incl   0.2845E-01  # Theta=43.95
  -7   2  12       97.30      109.21        9.94 o incl   0.5278E-02  # Theta=40.68
  -6   2  12      420.59      413.42       20.06 o incl   0.9827E-03  # Theta=37.80
  -5   2  12       95.58      105.55       10.19 o incl   0.5239E-02  # Theta=35.34
  -4   2  12     1297.36     1347.42       60.65 o incl   0.1239E-03  # Theta=33.28
  -3   2  12      646.10      678.55       42.24 o incl   0.3217E-03  # Theta=31.67
  -2   2  12      225.26      188.30       16.97 o incl   0.2009E-02  # Theta=30.53
  -1   2  12     1285.75     1316.91       43.77 o incl   0.1620E-03  # Theta=29.89
   0   2  12      553.81      622.73       37.72 o incl   0.3951E-03  # Theta=29.76
   1   2  12      185.11      157.10       17.58 o incl   0.2120E-02  # Theta=30.16
   2   2  12      549.43      565.03       36.45 o incl   0.4313E-03  # Theta=31.07
   3   2  12      640.15      668.33       33.65 o incl   0.4121E-03  # Theta=32.46
   4   2  12       55.99       66.18       13.20 o incl   0.4494E-02  # Theta=34.30
   5   2  12       -6.42       15.57        6.50 o incl   0.1971E-01  # Theta=36.57
   6   2  12      143.09      158.59       10.09 o incl   0.4027E-02  # Theta=39.25
   7   2  12       27.83       26.40        6.00 o incl   0.1819E-01  # Theta=42.33
   8   2  12       -0.95        8.45        4.90 o incl   0.3575E-01  # Theta=45.83
   9   2  12       31.24       31.65        5.39 o incl   0.1938E-01  # Theta=49.80
  10   2  12        8.27        9.70        3.99 o incl   0.4549E-01  # Theta=54.35
  11   2  12       11.27       16.02        3.10 o incl   0.5166E-01  # Theta=59.66
  12   2  12       17.53       20.31        2.64 o incl   0.4904E-01  # Theta=66.22
  13   2  12       77.67       66.27        7.05 o incl   0.9501E-02  # Theta=75.55
 -12   3  12       47.64       33.96        4.46 o incl   0.2084E-01  # Theta=70.33
 -11   3  12        8.70        6.44        4.20 o incl   0.4467E-01  # Theta=63.31
 -10   3  12        8.19        4.47        4.87 o incl   0.3630E-01  # Theta=57.91
  -9   3  12       36.02       43.20        4.34 o incl   0.2048E-01  # Theta=53.43
  -8   3  12      200.11      180.26        8.55 o incl   0.3784E-02  # Theta=49.62
  -7   3  12      575.03      570.01       14.32 o incl   0.8166E-03  # Theta=46.34
  -6   3  12       52.90       50.62        4.50 o incl   0.1700E-01  # Theta=43.53
  -5   3  12       33.83       25.67        4.52 o incl   0.2472E-01  # Theta=41.15
  -4   3  12        3.53        0.08        4.06 o incl   0.5772E-01  # Theta=39.22
  -3   3  12      442.60      420.38       17.57 o incl   0.1051E-02  # Theta=37.72
  -2   3  12      192.04      182.05       11.02 o incl   0.3220E-02  # Theta=36.67
  -1   3  12      114.76      119.48        8.65 o incl   0.5583E-02  # Theta=36.08
   0   3  12        3.31        0.32        5.01 o incl   0.3855E-01  # Theta=35.97
   1   3  12      281.03      284.24       20.40 o incl   0.1314E-02  # Theta=36.33
   2   3  12     1090.94     1120.25       26.75 o incl   0.2568E-03  # Theta=37.16
   3   3  12       19.29        3.67        6.42 o incl   0.2125E-01  # Theta=38.44
   4   3  12      148.96      139.14       12.79 o incl   0.3369E-02  # Theta=40.17
   5   3  12        8.47       17.68        4.59 o incl   0.3225E-01  # Theta=42.34
   6   3  12      379.78      413.53       14.02 o incl   0.1282E-02  # Theta=44.94
   7   3  12      298.01      362.93       12.71 o incl   0.1623E-02  # Theta=47.99
   8   3  12        9.44        8.13        5.08 o incl   0.3177E-01  # Theta=51.54
   9   3  12       76.23       90.11        9.03 o incl   0.6595E-02  # Theta=55.67
  10   3  12        6.60        9.15        3.78 o incl   0.5039E-01  # Theta=60.58
  11   3  12       18.79       18.38        2.88 o incl   0.4745E-01  # Theta=66.69
  12   3  12       61.75       66.05        6.25 o incl   0.1118E-01  # Theta=75.34
 -11   4  12       98.87       83.92        6.52 o incl   0.8645E-02  # Theta=75.38
 -10   4  12       78.12       64.63        5.29 o incl   0.1216E-01  # Theta=67.68
  -9   4  12      142.36      140.33        6.52 o incl   0.5763E-02  # Theta=62.24
  -8   4  12        2.36        0.21        3.45 o incl   0.8012E-01  # Theta=57.94
  -7   4  12      135.67      128.88        7.74 o incl   0.5592E-02  # Theta=54.41
  -6   4  12       15.72       18.35        5.97 o incl   0.2105E-01  # Theta=51.49
  -5   4  12       15.75        8.56        5.77 o incl   0.2462E-01  # Theta=49.08
  -4   4  12      317.16      324.85       15.73 o incl   0.1509E-02  # Theta=47.16
  -3   4  12      205.71      197.88       10.48 o incl   0.3128E-02  # Theta=45.70
  -2   4  12       87.01       99.71        5.60 o incl   0.8992E-02  # Theta=44.69
  -1   4  12      245.84      243.41        8.73 o incl   0.2830E-02  # Theta=44.13
   0   4  12       73.16       83.36        6.29 o incl   0.9599E-02  # Theta=44.02
   1   4  12      302.17      300.32       12.12 o incl   0.1913E-02  # Theta=44.37
   2   4  12      368.47      396.92       11.59 o incl   0.1462E-02  # Theta=45.16
   3   4  12       39.67       40.52        5.45 o incl   0.1695E-01  # Theta=46.41
   4   4  12      311.89      346.59       15.15 o incl   0.1492E-02  # Theta=48.11
   5   4  12      343.78      355.51       15.41 o incl   0.1405E-02  # Theta=50.28
   6   4  12       85.65       83.27        8.15 o incl   0.7412E-02  # Theta=52.94
   7   4  12        3.75        9.47        3.39 o incl   0.6058E-01  # Theta=56.17
   8   4  12       51.39       40.64        4.89 o incl   0.1770E-01  # Theta=60.07
   9   4  12        5.07        4.12        3.58 o incl   0.6346E-01  # Theta=64.89
  10   4  12        2.33        0.19        2.29 o incl   0.1719E+00  # Theta=71.26
  -8   5  12       30.19       31.55        3.91 o incl   0.2673E-01  # Theta=71.15
  -7   5  12       -2.19        0.13        2.71 o incl   0.1269E+00  # Theta=66.32
  -6   5  12       13.77       11.45        3.47 o incl   0.4914E-01  # Theta=62.70
  -5   5  12       31.58       36.09        3.19 o incl   0.2849E-01  # Theta=59.90
  -4   5  12      133.21      138.13        5.69 o incl   0.6327E-02  # Theta=57.74
  -3   5  12       65.69       67.12        5.17 o incl   0.1272E-01  # Theta=56.14
  -2   5  12       -0.52        2.51        3.50 o incl   0.7400E-01  # Theta=55.06
  -1   5  12      156.15      162.51        7.16 o incl   0.4844E-02  # Theta=54.47
   0   5  12       23.90       33.47        4.04 o incl   0.2654E-01  # Theta=54.35
   1   5  12        3.40        8.00        4.37 o incl   0.4275E-01  # Theta=54.72
   2   5  12       94.54      116.65        6.83 o incl   0.7075E-02  # Theta=55.56
   3   5  12       43.94       38.32        6.87 o incl   0.1310E-01  # Theta=56.91
   4   5  12      178.84      167.72        8.20 o incl   0.4210E-02  # Theta=58.79
   5   5  12      105.13      117.21        6.20 o incl   0.7266E-02  # Theta=61.27
   6   5  12       19.20       19.14        4.10 o incl   0.3335E-01  # Theta=64.47
   7   5  12       19.03       14.20        3.22 o incl   0.4724E-01  # Theta=68.65
   8   5  12       40.98       33.86        4.61 o incl   0.2107E-01  # Theta=74.49
  -4   6  12       10.23        6.03        3.85 o incl   0.5061E-01  # Theta=74.87
  -3   6  12      163.15      155.25        6.33 o incl   0.5208E-02  # Theta=72.19
  -2   6  12      182.40      183.57        7.29 o incl   0.4197E-02  # Theta=70.52
  -1   6  12        6.66        7.69        2.41 o incl   0.9431E-01  # Theta=69.65
   0   6  12        3.37        0.39        3.03 o incl   0.9936E-01  # Theta=69.48
   1   6  12        1.05        1.08        2.03 o incl   0.2072E+00  # Theta=70.01
   2   6  12       22.73       20.43        3.29 o incl   0.3910E-01  # Theta=71.28
   3   6  12       19.47       19.62        2.78 o incl   0.4678E-01  # Theta=73.44
 -13   1  13      100.37       98.34        6.78 o incl   0.7700E-02  # Theta=67.39
 -12   1  13      179.88      181.92       10.37 o incl   0.3438E-02  # Theta=60.40
 -11   1  13      173.81      160.21        9.65 o incl   0.3942E-02  # Theta=54.81
 -10   1  13      312.11      319.91       13.58 o incl   0.1693E-02  # Theta=50.04
  -9   1  13       96.84      102.42        8.35 o incl   0.6421E-02  # Theta=45.86
  -8   1  13        5.89       12.21        3.90 o incl   0.4547E-01  # Theta=42.15
  -7   1  13      733.12      748.16       22.73 o incl   0.4762E-03  # Theta=38.86
  -6   1  13       -4.51       12.29        5.16 o incl   0.3020E-01  # Theta=35.95
  -5   1  13      107.80      129.27       17.62 o incl   0.2384E-02  # Theta=33.44
  -4   1  13        4.56       36.35       10.69 o incl   0.7540E-02  # Theta=31.34
  -3   1  13       56.32       84.34       11.19 o incl   0.5404E-02  # Theta=29.68
  -2   1  13        7.23        0.10        8.34 o incl   0.1404E-01  # Theta=28.50
  -1   1  13      332.59      267.49       28.71 o incl   0.8496E-03  # Theta=27.84
   0   1  13      221.99      185.71       17.32 o incl   0.1976E-02  # Theta=27.72
   1   1  13      382.56      368.08       22.96 o incl   0.9563E-03  # Theta=28.15
   2   1  13      336.61      315.09       23.02 o incl   0.1058E-02  # Theta=29.10
   3   1  13      187.78      178.81       18.26 o incl   0.1934E-02  # Theta=30.56
   4   1  13      583.18      593.65       33.12 o incl   0.4600E-03  # Theta=32.47
   5   1  13       59.85       68.43        8.32 o incl   0.8332E-02  # Theta=34.81
   6   1  13      149.14      186.25        9.09 o incl   0.3913E-02  # Theta=37.54
   7   1  13      730.63      720.94       22.92 o incl   0.4898E-03  # Theta=40.67
   8   1  13        9.12        8.74        4.97 o incl   0.3276E-01  # Theta=44.19
   9   1  13       -4.85        2.13        4.55 o incl   0.4408E-01  # Theta=48.16
  10   1  13       29.26       25.04        5.97 o incl   0.1844E-01  # Theta=52.65
  11   1  13       -1.90        0.00        4.28 o incl   0.5331E-01  # Theta=57.84
  12   1  13       29.74       29.21        3.77 o incl   0.2849E-01  # Theta=64.11
  13   1  13        0.12        0.33        1.91 o incl   0.2620E+00  # Theta=72.54
 -13   2  13        5.37        7.92        3.47 o incl   0.5969E-01  # Theta=72.67
 -12   2  13       20.41       19.38        4.54 o incl   0.2908E-01  # Theta=64.54
 -11   2  13       17.74       14.48        3.43 o incl   0.4441E-01  # Theta=58.50
 -10   2  13      120.57      139.19        7.85 o incl   0.5463E-02  # Theta=53.53
  -9   2  13     1052.73     1083.99       28.68 o incl   0.2615E-03  # Theta=49.26
  -8   2  13       48.37       42.54        7.78 o incl   0.1070E-01  # Theta=45.54
  -7   2  13     1730.91     1809.70       37.50 o incl   0.1123E-03  # Theta=42.29
  -6   2  13      948.51      923.12       31.23 o incl   0.3017E-03  # Theta=39.45
  -5   2  13       65.27       56.75        9.08 o incl   0.7794E-02  # Theta=37.03
  -4   2  13       33.42       40.89        7.10 o incl   0.1281E-01  # Theta=35.04
  -3   2  13      327.73      340.79       32.46 o incl   0.6673E-03  # Theta=33.48
  -2   2  13      199.18      212.50       16.29 o incl   0.2051E-02  # Theta=32.38
  -1   2  13      426.64      401.17       26.89 o incl   0.7558E-03  # Theta=31.77
   0   2  13      250.93      243.38       26.63 o incl   0.1012E-02  # Theta=31.66
   1   2  13     1127.34     1089.56       42.44 o incl   0.2024E-03  # Theta=32.06
   2   2  13      915.18      963.54       48.02 o incl   0.2124E-03  # Theta=32.94
   3   2  13      150.31      183.46       21.41 o incl   0.1589E-02  # Theta=34.30
   4   2  13      352.55      338.05       17.61 o incl   0.1303E-02  # Theta=36.11
   5   2  13      426.69      431.40       19.99 o incl   0.9555E-03  # Theta=38.35
   6   2  13      217.89      243.17       12.55 o incl   0.2385E-02  # Theta=41.00
   7   2  13      155.57      166.77        9.96 o incl   0.3871E-02  # Theta=44.07
   8   2  13      102.29       84.36        8.81 o incl   0.6566E-02  # Theta=47.58
   9   2  13       81.61       83.95        6.80 o incl   0.8760E-02  # Theta=51.60
  10   2  13       -1.77        0.14        3.49 o incl   0.7912E-01  # Theta=56.23
  11   2  13       53.38       60.48        4.10 o incl   0.1630E-01  # Theta=61.74
  12   2  13       31.29       25.82        3.22 o incl   0.3332E-01  # Theta=68.74
 -12   3  13       89.36       95.34        7.06 o incl   0.7833E-02  # Theta=72.92
 -11   3  13      220.25      208.62        9.84 o incl   0.3072E-02  # Theta=65.31
 -10   3  13      106.71       97.96        8.36 o incl   0.6376E-02  # Theta=59.68
  -9   3  13        2.07        0.85        3.60 o incl   0.7259E-01  # Theta=55.10
  -8   3  13      698.48      701.15       15.01 o incl   0.6024E-03  # Theta=51.24
  -7   3  13      371.44      366.12       10.11 o incl   0.1630E-02  # Theta=47.94
  -6   3  13        7.18       12.18        3.30 o incl   0.5558E-01  # Theta=45.13
  -5   3  13      449.45      422.02       12.55 o incl   0.1237E-02  # Theta=42.78
  -4   3  13      396.63      430.34       17.05 o incl   0.1093E-02  # Theta=40.87
  -3   3  13      113.66      111.30        9.84 o incl   0.5129E-02  # Theta=39.40
  -2   3  13      523.18      546.82       17.89 o incl   0.8019E-03  # Theta=38.37
  -1   3  13     1517.24     1523.71       31.36 o incl   0.1520E-03  # Theta=37.81
   0   3  13      248.35      269.12       15.36 o incl   0.1837E-02  # Theta=37.71
   1   3  13      183.30      205.00       16.15 o incl   0.2141E-02  # Theta=38.07
   2   3  13     1293.96     1281.41       28.85 o incl   0.2016E-03  # Theta=38.90
   3   3  13      475.95      521.63       15.21 o incl   0.9317E-03  # Theta=40.17
   4   3  13      132.40      139.33       11.66 o incl   0.3811E-02  # Theta=41.90
   5   3  13      715.53      753.95       18.96 o incl   0.5166E-03  # Theta=44.06
   6   3  13      163.30      174.06        9.67 o incl   0.3805E-02  # Theta=46.66
   7   3  13      108.76      117.88        8.01 o incl   0.6057E-02  # Theta=49.74
   8   3  13        2.69        0.67        4.77 o incl   0.4241E-01  # Theta=53.34
   9   3  13      204.21      190.31       12.29 o incl   0.2825E-02  # Theta=57.58
  10   3  13       49.95       46.85        5.21 o incl   0.1585E-01  # Theta=62.70
  11   3  13       -5.74        0.14        2.24 o incl   0.1583E+00  # Theta=69.24
 -10   4  13       21.97       20.81        4.80 o incl   0.2646E-01  # Theta=70.01
  -9   4  13      123.84      105.17        7.12 o incl   0.6722E-02  # Theta=64.20
  -8   4  13      421.65      421.60       11.40 o incl   0.1315E-02  # Theta=59.74
  -7   4  13       79.50       79.36        5.97 o incl   0.1006E-01  # Theta=56.12
  -6   4  13      564.38      529.04       19.26 o incl   0.7650E-03  # Theta=53.15
  -5   4  13      455.69      461.13       18.23 o incl   0.9488E-03  # Theta=50.73
  -4   4  13      165.25      183.90       11.81 o incl   0.3149E-02  # Theta=48.80
  -3   4  13       96.96       96.33        7.93 o incl   0.6943E-02  # Theta=47.34
  -2   4  13      258.74      271.92        8.77 o incl   0.2535E-02  # Theta=46.34
  -1   4  13      195.42      196.16        7.88 o incl   0.3758E-02  # Theta=45.79
   0   4  13        8.47        8.62        4.31 o incl   0.4113E-01  # Theta=45.69
   1   4  13      382.77      373.50       13.44 o incl   0.1409E-02  # Theta=46.04
   2   4  13        0.13        0.97        4.69 o incl   0.4459E-01  # Theta=46.85
   3   4  13       15.70       19.78        6.20 o incl   0.1959E-01  # Theta=48.11
   4   4  13      132.72      129.58       10.44 o incl   0.4375E-02  # Theta=49.83
   5   4  13      230.62      229.81       12.62 o incl   0.2405E-02  # Theta=52.03
   6   4  13        6.93       11.68        4.41 o incl   0.3811E-01  # Theta=54.75
   7   4  13       -0.15        0.79        4.21 o incl   0.5533E-01  # Theta=58.07
   8   4  13      278.96      262.60        9.29 o incl   0.2469E-02  # Theta=62.13
   9   4  13       65.98       63.05        5.64 o incl   0.1223E-01  # Theta=67.26
  10   4  13        4.08        0.38        3.44 o incl   0.7739E-01  # Theta=74.39
  -8   5  13       28.54       22.18        4.92 o incl   0.2419E-01  # Theta=73.93
  -7   5  13        8.60        6.69        2.59 o incl   0.8532E-01  # Theta=68.58
  -6   5  13       46.80       48.14        4.42 o incl   0.1812E-01  # Theta=64.73
  -5   5  13        8.52        8.27        2.37 o incl   0.8916E-01  # Theta=61.80
  -4   5  13        3.17        4.58        2.55 o incl   0.1097E+00  # Theta=59.57
  -3   5  13       47.58       50.50        4.57 o incl   0.1724E-01  # Theta=57.94
  -2   5  13        5.29        3.35        3.74 o incl   0.6018E-01  # Theta=56.84
  -1   5  13       23.15       25.26        3.66 o incl   0.3255E-01  # Theta=56.24
   0   5  13       99.38       90.21        5.82 o incl   0.8931E-02  # Theta=56.13
   1   5  13        3.24        0.39        4.82 o incl   0.4147E-01  # Theta=56.52
   2   5  13      148.80      156.52        7.82 o incl   0.4795E-02  # Theta=57.39
   3   5  13       42.30       42.24        6.32 o incl   0.1403E-01  # Theta=58.79
   4   5  13       17.61       12.47        3.61 o incl   0.4401E-01  # Theta=60.75
   5   5  13       79.80       80.65        5.34 o incl   0.1067E-01  # Theta=63.36
   6   5  13       74.48       79.78        5.56 o incl   0.1061E-01  # Theta=66.77
   7   5  13       61.26       56.50        3.36 o incl   0.1787E-01  # Theta=71.35
  -2   6  13      210.77      205.65        6.79 o incl   0.3748E-02  # Theta=73.32
  -1   6  13       30.58       36.61        2.66 o incl   0.3140E-01  # Theta=72.34
   0   6  13      105.11       94.00        5.44 o incl   0.8916E-02  # Theta=72.17
   1   6  13      197.16      208.10        7.24 o incl   0.3713E-02  # Theta=72.79
   2   6  13       75.97       75.14        4.61 o incl   0.1223E-01  # Theta=74.26
 -13   0  14       46.75       52.45        7.37 o incl   0.1089E-01  # Theta=68.17
 -12   0  14       14.50       10.03        7.01 o incl   0.1757E-01  # Theta=61.05
 -11   0  14        7.38        4.10        7.59 o incl   0.1638E-01  # Theta=55.41
 -10   0  14      470.60      492.67       27.41 o incl   0.6536E-03  # Theta=50.62
  -9   0  14       24.21       38.68        9.87 o incl   0.8222E-02  # Theta=46.44
  -8   0  14      198.65      192.39       13.69 o incl   0.2574E-02  # Theta=42.75
  -7   0  14       23.79       21.20        6.01 o incl   0.1937E-01  # Theta=39.47
  -6   0  14       41.67       31.15        6.79 o incl   0.1405E-01  # Theta=36.59
  -5   0  14       50.93       89.89       12.62 o incl   0.4524E-02  # Theta=34.11
  -4   0  14     1864.00     1889.44       92.36 o incl   0.5950E-04  # Theta=32.04
  -3   0  14      251.95      216.88       25.95 o incl   0.1082E-02  # Theta=30.42
  -2   0  14       29.21       22.97       10.69 o incl   0.7603E-02  # Theta=29.27
  -1   0  14      331.13      306.67       28.44 o incl   0.8259E-03  # Theta=28.64
   0   0  14     1031.86      873.79       67.09 o incl   0.1469E-03  # Theta=28.53
   1   0  14      355.49      336.81       40.66 o incl   0.4740E-03  # Theta=28.96
   2   0  14      323.74      297.37       41.56 o incl   0.4733E-03  # Theta=29.91
   3   0  14      424.39      403.74       46.92 o incl   0.3566E-03  # Theta=31.35
   4   0  14      392.96      354.11       48.33 o incl   0.3518E-03  # Theta=33.25
   5   0  14        1.77        8.59        5.36 o incl   0.3043E-01  # Theta=35.57
   6   0  14     6080.16     6159.12      113.92 o incl   0.1087E-04  # Theta=38.30
   7   0  14       55.21       65.07       10.34 o incl   0.6472E-02  # Theta=41.41
   8   0  14      169.01      185.74       12.98 o incl   0.2859E-02  # Theta=44.94
   9   0  14     1526.14     1508.67       34.49 o incl   0.1480E-03  # Theta=48.92
  10   0  14      214.57      215.52       13.35 o incl   0.2436E-02  # Theta=53.45
  11   0  14       25.72       26.34        5.85 o incl   0.1904E-01  # Theta=58.71
  12   0  14       45.33       44.51        5.40 o incl   0.1601E-01  # Theta=65.13
  13   0  14      217.15      206.90       11.22 o incl   0.2842E-02  # Theta=73.98
 -13   1  14       25.56       25.84        2.70 o incl   0.3925E-01  # Theta=69.85
 -12   1  14      360.80      353.33       13.74 o incl   0.1484E-02  # Theta=62.41
 -11   1  14      166.08      158.23        9.10 o incl   0.4179E-02  # Theta=56.63
 -10   1  14       34.28       26.50        6.10 o incl   0.1734E-01  # Theta=51.78
  -9   1  14      114.03      102.17        9.15 o incl   0.5700E-02  # Theta=47.57
  -8   1  14     1662.65     1662.37       30.24 o incl   0.1330E-03  # Theta=43.88
  -7   1  14      786.46      767.00       24.35 o incl   0.4371E-03  # Theta=40.62
  -6   1  14      598.43      637.55       19.32 o incl   0.6413E-03  # Theta=37.77
  -5   1  14     2446.78     2429.64       45.96 o incl   0.6435E-04  # Theta=35.32
  -4   1  14      203.90      212.00       24.68 o incl   0.1202E-02  # Theta=33.29
  -3   1  14      256.68      275.28       22.05 o incl   0.1241E-02  # Theta=31.70
  -2   1  14        8.69        9.94        7.94 o incl   0.1437E-01  # Theta=30.58
  -1   1  14        2.39       11.38        7.12 o incl   0.1776E-01  # Theta=29.96
   0   1  14     1134.29     1093.75       48.16 o incl   0.1825E-03  # Theta=29.86
   1   1  14      321.51      262.90       21.72 o incl   0.1231E-02  # Theta=30.28
   2   1  14       31.15       24.69       10.00 o incl   0.8420E-02  # Theta=31.20
   3   1  14       -9.94        6.78        8.85 o incl   0.1198E-01  # Theta=32.61
   4   1  14     1629.34     1641.76       55.25 o incl   0.1056E-03  # Theta=34.47
   5   1  14      456.26      458.57       17.95 o incl   0.9636E-03  # Theta=36.76
   6   1  14      175.87      195.32       10.04 o incl   0.3397E-02  # Theta=39.45
   7   1  14      676.48      673.88       16.74 o incl   0.6144E-03  # Theta=42.55
   8   1  14      680.26      675.61       19.56 o incl   0.5745E-03  # Theta=46.07
   9   1  14      223.12      220.69        9.99 o incl   0.2932E-02  # Theta=50.06
  10   1  14       11.23       18.08        5.47 o incl   0.2455E-01  # Theta=54.64
  11   1  14      102.80       89.85        6.25 o incl   0.8445E-02  # Theta=60.00
  12   1  14       14.97       15.99        2.98 o incl   0.5118E-01  # Theta=66.65
 -13   2  14        6.35        5.53        2.99 o incl   0.7867E-01  # Theta=75.88
 -12   2  14       10.55       10.66        3.25 o incl   0.5659E-01  # Theta=66.78
 -11   2  14        5.60        8.32        3.14 o incl   0.6720E-01  # Theta=60.43
 -10   2  14        2.88        5.30        4.31 o incl   0.4628E-01  # Theta=55.32
  -9   2  14       18.97       23.51        6.70 o incl   0.1658E-01  # Theta=51.00
  -8   2  14      333.60      320.27       16.91 o incl   0.1412E-02  # Theta=47.27
  -7   2  14     1113.66     1100.01       30.12 o incl   0.2460E-03  # Theta=44.02
  -6   2  14      202.75      200.95       13.94 o incl   0.2460E-02  # Theta=41.22
  -5   2  14      498.14      497.75       22.34 o incl   0.7601E-03  # Theta=38.84
  -4   2  14     3363.85     3316.19       36.67 o incl   0.3896E-04  # Theta=36.89
  -3   2  14     1509.28     1451.29       31.36 o incl   0.1600E-03  # Theta=35.38
  -2   2  14      417.34      415.26       24.63 o incl   0.8188E-03  # Theta=34.32
  -1   2  14     1267.33     1271.67       48.07 o incl   0.1572E-03  # Theta=33.74
   0   2  14     1149.49     1128.45       58.15 o incl   0.1495E-03  # Theta=33.65
   1   2  14       63.40       53.54       16.75 o incl   0.3091E-02  # Theta=34.04
   2   2  14      373.49      395.29       31.25 o incl   0.6539E-03  # Theta=34.91
   3   2  14     1061.97     1083.70       25.54 o incl   0.2730E-03  # Theta=36.24
   4   2  14      179.29      182.23       14.06 o incl   0.2626E-02  # Theta=38.03
   5   2  14        3.43        5.72        5.54 o incl   0.2941E-01  # Theta=40.24
   6   2  14      797.77      811.88       21.50 o incl   0.4376E-03  # Theta=42.87
   7   2  14      272.83      290.19       12.88 o incl   0.1952E-02  # Theta=45.94
   8   2  14        1.92        5.42        5.15 o incl   0.3410E-01  # Theta=49.48
   9   2  14       94.13      101.85        6.94 o incl   0.7545E-02  # Theta=53.55
  10   2  14      155.71      154.67        7.20 o incl   0.4980E-02  # Theta=58.32
  11   2  14       18.85       27.80        2.69 o incl   0.4085E-01  # Theta=64.10
  12   2  14        4.99        4.81        2.71 o incl   0.9434E-01  # Theta=71.76
 -12   3  14      241.05      248.22        9.69 o incl   0.2672E-02  # Theta=76.20
 -11   3  14       -2.44        1.68        4.64 o incl   0.4393E-01  # Theta=67.62
 -10   3  14       40.89       45.01        5.72 o incl   0.1548E-01  # Theta=61.68
  -9   3  14       79.64       80.83        7.79 o incl   0.7937E-02  # Theta=56.95
  -8   3  14       17.97        9.68        3.93 o incl   0.4194E-01  # Theta=53.02
  -7   3  14       24.99       27.60        3.72 o incl   0.3066E-01  # Theta=49.69
  -6   3  14      672.60      684.11       15.08 o incl   0.6301E-03  # Theta=46.88
  -5   3  14        5.90        8.97        3.60 o incl   0.5491E-01  # Theta=44.54
  -4   3  14      134.93      132.40        8.68 o incl   0.5075E-02  # Theta=42.64
  -3   3  14       93.67       94.95        8.66 o incl   0.6495E-02  # Theta=41.19
  -2   3  14       17.84       16.65        4.75 o incl   0.2930E-01  # Theta=40.19
  -1   3  14      378.33      377.87       14.50 o incl   0.1353E-02  # Theta=39.64
   0   3  14      -18.26        1.74        8.84 o incl   0.1205E-01  # Theta=39.55
   1   3  14       25.14       56.99        7.37 o incl   0.1126E-01  # Theta=39.92
   2   3  14      772.80      756.78       23.31 o incl   0.4558E-03  # Theta=40.75
   3   3  14      185.28      197.32        8.66 o incl   0.3650E-02  # Theta=42.02
   4   3  14       -4.06        1.02        4.08 o incl   0.5569E-01  # Theta=43.74
   5   3  14        1.65        5.09        3.81 o incl   0.5867E-01  # Theta=45.91
   6   3  14       -0.53        6.37        5.86 o incl   0.2682E-01  # Theta=48.53
   7   3  14       25.13       35.76        5.11 o incl   0.2043E-01  # Theta=51.65
   8   3  14      160.05      184.11       10.42 o incl   0.3525E-02  # Theta=55.33
   9   3  14       25.30       34.67        5.87 o incl   0.1762E-01  # Theta=59.71
  10   3  14       -1.21        1.21        3.54 o incl   0.7523E-01  # Theta=65.10
  11   3  14        5.02        4.56        2.26 o incl   0.1224E+00  # Theta=72.31
 -10   4  14      153.44      161.35        6.31 o incl   0.5209E-02  # Theta=72.83
  -9   4  14       45.12       45.01        4.58 o incl   0.1842E-01  # Theta=66.46
  -8   4  14      249.32      258.12       10.57 o incl   0.2457E-02  # Theta=61.76
  -7   4  14       38.52       45.85        4.48 o incl   0.1931E-01  # Theta=58.02
  -6   4  14      689.77      676.94       20.48 o incl   0.5603E-03  # Theta=54.98
  -5   4  14      175.54      168.14       11.62 o incl   0.3296E-02  # Theta=52.53
  -4   4  14        2.32        3.43        4.38 o incl   0.4716E-01  # Theta=50.58
  -3   4  14      192.85      196.16        9.99 o incl   0.3311E-02  # Theta=49.12
  -2   4  14       47.19       62.36        4.63 o incl   0.1541E-01  # Theta=48.13
  -1   4  14      224.85      231.37       10.62 o incl   0.2735E-02  # Theta=47.58
   0   4  14       13.04       13.81        5.16 o incl   0.2791E-01  # Theta=47.50
   1   4  14      269.19      265.47       11.50 o incl   0.2238E-02  # Theta=47.86
   2   4  14        5.54        2.89        5.43 o incl   0.3130E-01  # Theta=48.68
   3   4  14       99.39       97.73        9.32 o incl   0.5887E-02  # Theta=49.96
   4   4  14       19.95       18.77        5.58 o incl   0.2252E-01  # Theta=51.71
   5   4  14       33.42       19.85        6.19 o incl   0.1808E-01  # Theta=53.96
   6   4  14        8.38        4.12        4.24 o incl   0.4628E-01  # Theta=56.75
   7   4  14       28.15       36.52        5.15 o incl   0.1977E-01  # Theta=60.20
   8   4  14       -3.60        0.29        3.55 o incl   0.7391E-01  # Theta=64.48
   9   4  14       27.18       37.56        3.57 o incl   0.2692E-01  # Theta=70.05
  -7   5  14        3.87        6.28        2.74 o incl   0.8992E-01  # Theta=71.27
  -6   5  14       13.42       10.00        3.84 o incl   0.4481E-01  # Theta=67.06
  -5   5  14        3.22        4.09        2.74 o incl   0.9978E-01  # Theta=63.96
  -4   5  14       14.08       15.05        2.77 o incl   0.5667E-01  # Theta=61.63
  -3   5  14       16.86       23.01        3.57 o incl   0.3667E-01  # Theta=59.94
  -2   5  14       67.17       65.17        5.62 o incl   0.1207E-01  # Theta=58.81
  -1   5  14       37.73       37.12        4.00 o incl   0.2329E-01  # Theta=58.21
   0   5  14       13.44       17.13        3.37 o incl   0.4520E-01  # Theta=58.11
   1   5  14       -0.12        0.40        3.59 o incl   0.7642E-01  # Theta=58.51
   2   5  14       -0.73        3.27        4.53 o incl   0.4531E-01  # Theta=59.44
   3   5  14       73.28       83.74        7.19 o incl   0.8586E-02  # Theta=60.90
   4   5  14       66.50       64.51        4.87 o incl   0.1341E-01  # Theta=62.96
   5   5  14       18.62       15.67        3.15 o incl   0.4688E-01  # Theta=65.74
   6   5  14       29.55       34.20        2.79 o incl   0.3220E-01  # Theta=69.45
   0   6  14       52.10       41.27        5.04 o incl   0.1719E-01  # Theta=75.55
   1   6  14       -4.23        2.07        3.00 o incl   0.9232E-01  # Theta=76.32
 -13   1  15        7.81        6.69        2.62 o incl   0.8596E-01  # Theta=72.84
 -12   1  15        1.04        3.73        3.58 o incl   0.6796E-01  # Theta=64.68
 -11   1  15      197.11      210.49       11.29 o incl   0.2892E-02  # Theta=58.65
 -10   1  15        0.55        1.63        4.39 o incl   0.4985E-01  # Theta=53.68
  -9   1  15      201.00      204.06       10.92 o incl   0.3008E-02  # Theta=49.43
  -8   1  15     1123.85     1168.07       24.87 o incl   0.2487E-03  # Theta=45.73
  -7   1  15      128.84      151.06        9.05 o incl   0.4625E-02  # Theta=42.50
  -6   1  15      407.92      464.86       14.06 o incl   0.1133E-02  # Theta=39.69
  -5   1  15     1190.06     1241.70       27.37 o incl   0.2205E-03  # Theta=37.29
  -4   1  15      121.85      124.15       15.37 o incl   0.2882E-02  # Theta=35.32
  -3   1  15      123.09      141.12       16.27 o incl   0.2573E-02  # Theta=33.79
  -2   1  15      619.92      575.89       33.81 o incl   0.4503E-03  # Theta=32.72
  -1   1  15      -29.18        4.70        9.54 < excl   0.1003E-01  # Theta=32.14
   0   1  15      -15.27        1.05        9.36 o incl   0.1093E-01  # Theta=32.05
   1   1  15      -12.98        1.69        8.92 o incl   0.1201E-01  # Theta=32.46
   2   1  15        3.82        7.69        8.28 o incl   0.1375E-01  # Theta=33.36
   3   1  15       -8.36        5.11        5.79 o incl   0.2661E-01  # Theta=34.74
   4   1  15       18.60       14.21        4.41 o incl   0.3315E-01  # Theta=36.56
   5   1  15       65.34       63.95        8.18 o incl   0.8549E-02  # Theta=38.81
   6   1  15       -1.37        1.82        4.02 o incl   0.5791E-01  # Theta=41.47
   7   1  15      523.05      536.75       14.84 o incl   0.8843E-03  # Theta=44.56
   8   1  15       81.26       86.48        8.23 o incl   0.7298E-02  # Theta=48.09
   9   1  15      101.99      106.91        7.14 o incl   0.7067E-02  # Theta=52.13
  10   1  15      101.83       90.81        7.91 o incl   0.7051E-02  # Theta=56.82
  11   1  15        8.52       10.48        3.17 o incl   0.6016E-01  # Theta=62.42
  12   1  15      126.25      122.16        4.85 o incl   0.7454E-02  # Theta=69.62
 -12   2  15       32.33       26.44        3.89 o incl   0.2815E-01  # Theta=69.41
 -11   2  15       13.72       13.64        3.05 o incl   0.5394E-01  # Theta=62.61
 -10   2  15       74.96       71.16        6.20 o incl   0.1041E-01  # Theta=57.31
  -9   2  15      109.49      124.52        7.92 o incl   0.5915E-02  # Theta=52.90
  -8   2  15       64.51       62.68        8.68 o incl   0.8054E-02  # Theta=49.14
  -7   2  15      143.75      159.16       11.75 o incl   0.3506E-02  # Theta=45.89
  -6   2  15       89.73       93.24        7.68 o incl   0.7389E-02  # Theta=43.10
  -5   2  15      592.50      580.59       18.34 o incl   0.7151E-03  # Theta=40.76
  -4   2  15     1207.52     1225.72       21.28 o incl   0.2376E-03  # Theta=38.85
  -3   2  15       10.71        4.62        5.05 o incl   0.3353E-01  # Theta=37.37
  -2   2  15     1602.17     1720.85       31.49 o incl   0.1293E-03  # Theta=36.35
  -1   2  15     1742.54     1703.30       36.39 o incl   0.1202E-03  # Theta=35.80
   0   2  15       44.45       48.98        4.88 o incl   0.1697E-01  # Theta=35.71
   1   2  15     1307.87     1287.48       30.51 o incl   0.1958E-03  # Theta=36.10
   2   2  15       62.26       80.44        7.54 o incl   0.8587E-02  # Theta=36.96
   3   2  15      465.18      499.22       14.35 o incl   0.1004E-02  # Theta=38.28
   4   2  15      -23.77        5.72        8.26 o incl   0.1312E-01  # Theta=40.04
   5   2  15       -0.13        2.08        6.09 o incl   0.2632E-01  # Theta=42.24
   6   2  15       -3.29        0.42        5.76 o incl   0.2936E-01  # Theta=44.87
   7   2  15       -4.92        0.39        5.06 o incl   0.3729E-01  # Theta=47.95
   8   2  15       20.33       20.33        5.85 o incl   0.2068E-01  # Theta=51.53
   9   2  15       35.45       54.04        5.85 o incl   0.1431E-01  # Theta=55.70
  10   2  15       46.77       50.34        4.47 o incl   0.1772E-01  # Theta=60.64
  11   2  15      179.89      178.22        5.34 o incl   0.4783E-02  # Theta=66.80
  12   2  15        8.04        8.55        3.99 o incl   0.4645E-01  # Theta=75.56
 -11   3  15      372.66      376.12       14.77 o incl   0.1343E-02  # Theta=70.35
 -10   3  15        7.40        5.88        5.10 o incl   0.3328E-01  # Theta=63.93
  -9   3  15        7.91        1.54        4.59 o incl   0.4250E-01  # Theta=59.00
  -8   3  15       90.98       94.52        6.47 o incl   0.8325E-02  # Theta=54.97
  -7   3  15       42.92       46.03        4.61 o incl   0.1826E-01  # Theta=51.59
  -6   3  15      336.47      355.46       10.88 o incl   0.1699E-02  # Theta=48.76
  -5   3  15      122.22      124.07        7.06 o incl   0.6256E-02  # Theta=46.42
  -4   3  15      137.71      158.36        8.95 o incl   0.4445E-02  # Theta=44.54
  -3   3  15     3179.09     3189.59       38.80 o incl   0.4196E-04  # Theta=43.11
  -2   3  15     1317.72     1335.48       25.29 o incl   0.1991E-03  # Theta=42.12
  -1   3  15      902.06      885.94       31.35 o incl   0.3177E-03  # Theta=41.59
   0   3  15     1621.47     1574.45       53.37 o incl   0.1119E-03  # Theta=41.51
   1   3  15      131.98      143.13       15.10 o incl   0.2800E-02  # Theta=41.89
   2   3  15      512.58      495.48       16.07 o incl   0.9203E-03  # Theta=42.71
   3   3  15      234.74      227.51        9.54 o incl   0.2885E-02  # Theta=43.99
   4   3  15       20.74       31.53        4.75 o incl   0.2378E-01  # Theta=45.71
   5   3  15      220.25      245.88        9.37 o incl   0.2817E-02  # Theta=47.89
   6   3  15        1.41        1.83        5.56 o incl   0.3130E-01  # Theta=50.55
   7   3  15       12.36       14.95        4.26 o incl   0.3603E-01  # Theta=53.72
   8   3  15       29.65       30.03        5.40 o incl   0.1991E-01  # Theta=57.51
   9   3  15       26.27       21.75        5.11 o incl   0.2355E-01  # Theta=62.09
  10   3  15       42.58       37.40        4.21 o incl   0.2156E-01  # Theta=67.88
  -9   4  15      131.91      132.20        6.75 o incl   0.5981E-02  # Theta=69.10
  -8   4  15        4.74        7.72        3.11 o incl   0.7156E-01  # Theta=64.04
  -7   4  15       65.33       57.57        5.03 o incl   0.1401E-01  # Theta=60.13
  -6   4  15      329.34      324.51       11.06 o incl   0.1826E-02  # Theta=57.01
  -5   4  15       16.41       12.39        4.57 o incl   0.3299E-01  # Theta=54.50
  -4   4  15       95.76       92.41        7.20 o incl   0.7721E-02  # Theta=52.53
  -3   4  15       86.58       82.11        6.24 o incl   0.9316E-02  # Theta=51.06
  -2   4  15      194.22      203.07        8.33 o incl   0.3568E-02  # Theta=50.06
  -1   4  15       -3.07        4.66        4.68 o incl   0.4064E-01  # Theta=49.52
   0   4  15      166.91      168.70        9.38 o incl   0.3942E-02  # Theta=49.44
   1   4  15      653.92      637.42       21.72 o incl   0.5825E-03  # Theta=49.82
   2   4  15       53.81       55.64        8.04 o incl   0.9438E-02  # Theta=50.66
   3   4  15       15.42       18.84        5.83 o incl   0.2167E-01  # Theta=51.96
   4   4  15      794.68      806.94       22.09 o incl   0.4349E-03  # Theta=53.76
   5   4  15      130.81      119.36        9.07 o incl   0.5189E-02  # Theta=56.07
   6   4  15        7.39        2.23        3.69 o incl   0.6172E-01  # Theta=58.97
   7   4  15      324.89      326.41       12.28 o incl   0.1738E-02  # Theta=62.58
   8   4  15      360.04      351.72        8.87 o incl   0.1784E-02  # Theta=67.17
   9   4  15       20.46       17.61        4.72 o incl   0.2858E-01  # Theta=73.45
  -7   5  15      175.56      180.50        8.73 o incl   0.3885E-02  # Theta=74.59
  -6   5  15       13.48       12.18        3.32 o incl   0.5082E-01  # Theta=69.81
  -5   5  15       32.38       30.56        3.35 o incl   0.2987E-01  # Theta=66.43
  -4   5  15      189.10      188.55        6.00 o incl   0.4337E-02  # Theta=63.96
  -3   5  15       27.15       31.51        3.96 o incl   0.2691E-01  # Theta=62.19
  -2   5  15        0.33        1.09        3.16 o incl   0.9511E-01  # Theta=61.02
  -1   5  15      142.16      128.93        6.01 o incl   0.6299E-02  # Theta=60.40
   0   5  15      112.12      114.16        6.21 o incl   0.7231E-02  # Theta=60.31
   1   5  15        1.17        1.01        3.24 o incl   0.8920E-01  # Theta=60.74
   2   5  15      175.93      153.43        9.69 o incl   0.3988E-02  # Theta=61.72
   3   5  15       37.72       31.90        5.45 o incl   0.1842E-01  # Theta=63.27
   4   5  15      139.74      131.55        7.96 o incl   0.5359E-02  # Theta=65.48
   5   5  15       60.58       57.19        3.89 o incl   0.1667E-01  # Theta=68.51
   6   5  15      118.63      106.24        8.17 o incl   0.6123E-02  # Theta=72.70
 -13   0  16      232.25      217.12        7.59 o incl   0.3332E-02  # Theta=74.33
 -12   0  16       28.44       28.74        7.01 o incl   0.1442E-01  # Theta=65.76
 -11   0  16      185.73      194.86       15.68 o incl   0.2244E-02  # Theta=59.59
 -10   0  16      839.13      815.15       34.34 o incl   0.3258E-03  # Theta=54.57
  -9   0  16      107.03       79.66       14.25 o incl   0.3618E-02  # Theta=50.30
  -8   0  16      444.70      440.36       27.63 o incl   0.6943E-03  # Theta=46.59
  -7   0  16     1071.25     1053.72       41.84 o incl   0.2134E-03  # Theta=43.37
  -6   0  16      487.59      479.60       27.96 o incl   0.6419E-03  # Theta=40.58
  -5   0  16      338.67      357.31       23.07 o incl   0.9941E-03  # Theta=38.21
  -4   0  16     1789.51     1817.48       50.61 o incl   0.9740E-04  # Theta=36.27
  -3   0  16      241.82      236.36       26.77 o incl   0.1017E-02  # Theta=34.77
  -2   0  16      221.10      218.28       24.83 o incl   0.1172E-02  # Theta=33.72
  -1   0  16      604.14      554.31       41.22 o incl   0.3674E-03  # Theta=33.16
   0   0  16       93.71       54.82       25.12 o incl   0.1463E-02  # Theta=33.08
   1   0  16       48.36       69.10       19.78 o incl   0.2277E-02  # Theta=33.50
   2   0  16     1014.93     1015.78       76.52 o incl   0.1166E-03  # Theta=34.40
   3   0  16     1038.72      978.90       32.69 o incl   0.2698E-03  # Theta=35.76
   4   0  16       -7.61        0.86        6.45 o incl   0.2292E-01  # Theta=37.57
   5   0  16     1310.29     1333.00       38.12 o incl   0.1719E-03  # Theta=39.81
   6   0  16     3739.94     3805.61       79.37 o incl   0.2681E-04  # Theta=42.47
   7   0  16      177.26      189.25       12.81 o incl   0.2828E-02  # Theta=45.56
   8   0  16       -0.87        1.00        5.95 o incl   0.2773E-01  # Theta=49.11
   9   0  16      429.11      465.48       17.92 o incl   0.9744E-03  # Theta=53.20
  10   0  16     1034.61      973.21       25.24 o incl   0.3069E-03  # Theta=57.96
  11   0  16      102.18       91.75        7.64 o incl   0.7235E-02  # Theta=63.72
  12   0  16       27.84       27.82        3.91 o incl   0.2849E-01  # Theta=71.29
 -12   1  16      211.83      203.03        6.14 o incl   0.3881E-02  # Theta=67.31
 -11   1  16        9.35        6.13        4.25 o incl   0.4356E-01  # Theta=60.90
 -10   1  16       10.74        8.03        5.35 o incl   0.2887E-01  # Theta=55.77
  -9   1  16      189.54      168.94       12.41 o incl   0.3020E-02  # Theta=51.45
  -8   1  16      115.19      107.07        8.79 o incl   0.5774E-02  # Theta=47.73
  -7   1  16      342.33      369.88       14.07 o incl   0.1447E-02  # Theta=44.50
  -6   1  16     1841.35     1850.77       36.85 o incl   0.1066E-03  # Theta=41.72
  -5   1  16      101.01      101.13       10.36 o incl   0.5163E-02  # Theta=39.37
  -4   1  16      227.99      260.29       12.50 o incl   0.2263E-02  # Theta=37.45
  -3   1  16      827.47      823.60       25.65 o incl   0.3920E-03  # Theta=35.96
  -2   1  16      196.32      214.46       15.78 o incl   0.2122E-02  # Theta=34.94
  -1   1  16      377.53      401.80       27.61 o incl   0.7539E-03  # Theta=34.38
   0   1  16       42.52       31.83       14.20 o incl   0.4404E-02  # Theta=34.31
   1   1  16       58.80       75.60       10.15 o incl   0.6306E-02  # Theta=34.72
   2   1  16     1839.80     1864.34       40.54 o incl   0.1029E-03  # Theta=35.60
   3   1  16        8.92       17.06        4.17 o incl   0.3694E-01  # Theta=36.95
   4   1  16     1414.00     1438.78       27.03 o incl   0.1740E-03  # Theta=38.74
   5   1  16     1357.38     1353.67       30.71 o incl   0.1823E-03  # Theta=40.96
   6   1  16        8.39        5.06        4.22 o incl   0.4567E-01  # Theta=43.61
   7   1  16      360.70      360.58       12.36 o incl   0.1545E-02  # Theta=46.69
   8   1  16      403.82      406.16       12.66 o incl   0.1330E-02  # Theta=50.26
   9   1  16       55.01       53.26        5.85 o incl   0.1335E-01  # Theta=54.38
  10   1  16       40.79       40.25        5.59 o incl   0.1641E-01  # Theta=59.23
  11   1  16        0.79        3.38        2.94 o incl   0.9780E-01  # Theta=65.17
  12   1  16      144.81      133.30        4.67 o incl   0.6723E-02  # Theta=73.24
 -12   2  16       51.54       52.72        5.76 o incl   0.1383E-01  # Theta=72.57
 -11   2  16       12.74       18.92        2.80 o incl   0.5132E-01  # Theta=65.09
 -10   2  16       25.79       20.42        3.95 o incl   0.3211E-01  # Theta=59.52
  -9   2  16      314.56      291.98       10.24 o incl   0.2093E-02  # Theta=54.98
  -8   2  16        2.90        3.06        3.96 o incl   0.5654E-01  # Theta=51.16
  -7   2  16       20.10       25.39        4.95 o incl   0.2429E-01  # Theta=47.89
  -6   2  16       28.22       29.50        5.02 o incl   0.2184E-01  # Theta=45.11
  -5   2  16      454.70      463.74       13.20 o incl   0.1118E-02  # Theta=42.79
  -4   2  16       27.84       11.70        6.88 o incl   0.1692E-01  # Theta=40.91
  -3   2  16      220.58      224.78       12.46 o incl   0.2510E-02  # Theta=39.47
  -2   2  16      517.91      534.80       18.57 o incl   0.8037E-03  # Theta=38.47
  -1   2  16      151.25      146.52       10.56 o incl   0.3990E-02  # Theta=37.94
   0   2  16      159.26      167.26       11.01 o incl   0.3556E-02  # Theta=37.87
   1   2  16       44.80       51.99        8.38 o incl   0.9326E-02  # Theta=38.26
   2   2  16        1.67        0.91        5.84 o incl   0.2865E-01  # Theta=39.12
   3   2  16      349.34      377.58       15.72 o incl   0.1320E-02  # Theta=40.42
   4   2  16      268.17      275.43       15.90 o incl   0.1731E-02  # Theta=42.17
   5   2  16       59.94       57.39        9.02 o incl   0.7936E-02  # Theta=44.36
   6   2  16      840.22      886.24       22.31 o incl   0.3879E-03  # Theta=47.00
   7   2  16       70.17       69.78       10.31 o incl   0.6210E-02  # Theta=50.11
   8   2  16      211.01      209.06       10.89 o incl   0.2921E-02  # Theta=53.75
   9   2  16       43.85       50.96        4.72 o incl   0.1706E-01  # Theta=58.05
  10   2  16       -1.44        0.89        2.76 o incl   0.1209E+00  # Theta=63.25
  11   2  16       25.97       29.18        3.41 o incl   0.3183E-01  # Theta=69.98
 -11   3  16       88.20       89.85        6.98 o incl   0.8151E-02  # Theta=73.69
 -10   3  16       34.39       30.72        6.37 o incl   0.1578E-01  # Theta=66.52
  -9   3  16       79.07       69.30        9.80 o incl   0.6508E-02  # Theta=61.29
  -8   3  16        5.99        8.34        4.25 o incl   0.4327E-01  # Theta=57.11
  -7   3  16      182.89      181.97       10.98 o incl   0.3282E-02  # Theta=53.66
  -6   3  16       44.62       41.55        5.53 o incl   0.1617E-01  # Theta=50.80
  -5   3  16      904.08      889.42       20.17 o incl   0.3867E-03  # Theta=48.45
  -4   3  16       25.34       26.19        5.11 o incl   0.2254E-01  # Theta=46.57
  -3   3  16     1192.08     1188.92       24.03 o incl   0.2397E-03  # Theta=45.15
  -2   3  16     1955.52     1940.68       37.51 o incl   0.9783E-04  # Theta=44.18
  -1   3  16      302.04      291.13       21.41 o incl   0.1215E-02  # Theta=43.66
   0   3  16      339.88      341.83       22.86 o incl   0.1024E-02  # Theta=43.59
   1   3  16     1353.14     1379.79       30.82 o incl   0.1790E-03  # Theta=43.97
   2   3  16      486.75      496.28       13.52 o incl   0.1011E-02  # Theta=44.80
   3   3  16       38.02       43.82        4.98 o incl   0.1807E-01  # Theta=46.09
   4   3  16        6.51       13.00        5.34 o incl   0.2798E-01  # Theta=47.83
   5   3  16      137.23      175.61        9.18 o incl   0.4107E-02  # Theta=50.03
   6   3  16       59.47       56.81        8.15 o incl   0.9054E-02  # Theta=52.73
   7   3  16       56.41       58.74        5.91 o incl   0.1267E-01  # Theta=55.99
   8   3  16       29.78       23.88        4.50 o incl   0.2598E-01  # Theta=59.93
   9   3  16       13.01       14.63        4.37 o incl   0.3494E-01  # Theta=64.79
  10   3  16       -2.37        0.44        2.32 o incl   0.1645E+00  # Theta=71.19
  -9   4  16       76.24       82.50        4.92 o incl   0.1123E-01  # Theta=72.27
  -8   4  16        2.78        0.52        3.38 o incl   0.8171E-01  # Theta=66.67
  -7   4  16       18.90       13.09        3.61 o incl   0.4312E-01  # Theta=62.51
  -6   4  16      170.11      157.59        6.79 o incl   0.4923E-02  # Theta=59.25
  -5   4  16       18.91       14.97        3.65 o incl   0.4079E-01  # Theta=56.66
  -4   4  16        7.34       14.83        4.21 o incl   0.3850E-01  # Theta=54.65
  -3   4  16      118.21      107.43        7.89 o incl   0.6300E-02  # Theta=53.16
  -2   4  16       23.18       24.51        4.18 o incl   0.2931E-01  # Theta=52.16
  -1   4  16       55.92       82.75        4.90 o incl   0.1210E-01  # Theta=51.62
   0   4  16       70.58       68.67        8.54 o incl   0.7863E-02  # Theta=51.55
   1   4  16       90.93       96.72        9.39 o incl   0.5976E-02  # Theta=51.94
   2   4  16       10.83       18.58        7.98 o incl   0.1342E-01  # Theta=52.80
   3   4  16       -0.37        3.92        4.99 o incl   0.3747E-01  # Theta=54.15
   4   4  16      156.17      154.79       10.13 o incl   0.3985E-02  # Theta=55.99
   5   4  16      172.55      169.43        9.62 o incl   0.3832E-02  # Theta=58.39
   6   4  16       42.86       49.32        5.01 o incl   0.1667E-01  # Theta=61.43
   7   4  16        6.01        4.48        3.42 o incl   0.6673E-01  # Theta=65.28
   8   4  16        8.42        6.40        2.76 o incl   0.8128E-01  # Theta=70.35
  -6   5  16      162.91      185.73        6.02 o incl   0.4651E-02  # Theta=73.14
  -5   5  16        6.48        3.07        2.16 o incl   0.1351E+00  # Theta=69.33
  -4   5  16       81.94       85.07        4.72 o incl   0.1103E-01  # Theta=66.64
  -3   5  16        3.25        3.08        2.31 o incl   0.1354E+00  # Theta=64.74
  -2   5  16        3.60        4.37        2.87 o incl   0.9125E-01  # Theta=63.51
  -1   5  16        8.90        9.59        2.60 o incl   0.7743E-01  # Theta=62.86
   0   5  16        6.51       13.43        3.51 o incl   0.5068E-01  # Theta=62.78
   1   5  16       13.39       14.04        4.08 o incl   0.3839E-01  # Theta=63.25
   2   5  16       30.32       27.87        4.98 o incl   0.2217E-01  # Theta=64.30
   3   5  16      136.63      133.01        7.81 o incl   0.5436E-02  # Theta=65.98
   4   5  16      318.30      282.05       10.26 o incl   0.2131E-02  # Theta=68.41
   5   5  16       26.42       22.99        5.13 o incl   0.2317E-01  # Theta=71.83
 -12   1  17       48.73       49.29        2.92 o incl   0.2227E-01  # Theta=70.41
 -11   1  17       77.87       75.93        4.52 o incl   0.1223E-01  # Theta=63.43
 -10   1  17       84.40       90.45        7.63 o incl   0.7598E-02  # Theta=58.07
  -9   1  17      102.28       96.79        9.53 o incl   0.5740E-02  # Theta=53.64
  -8   1  17      236.61      258.26       14.00 o incl   0.2062E-02  # Theta=49.87
  -7   1  17      601.47      615.65       21.83 o incl   0.6184E-03  # Theta=46.63
  -6   1  17        2.95        5.40        5.03 o incl   0.3541E-01  # Theta=43.87
  -5   1  17        1.64        1.18        5.16 o incl   0.3634E-01  # Theta=41.55
  -4   1  17      762.88      752.14       21.85 o incl   0.4746E-03  # Theta=39.66
  -3   1  17      376.57      368.99       18.48 o incl   0.1165E-02  # Theta=38.22
  -2   1  17       90.38       88.11       12.40 o incl   0.4409E-02  # Theta=37.23
  -1   1  17       15.73       17.61        6.84 o incl   0.1714E-01  # Theta=36.70
   0   1  17       95.13       69.92       10.13 o incl   0.6038E-02  # Theta=36.64
   1   1  17      717.81      725.27       28.02 o incl   0.4358E-03  # Theta=37.04
   2   1  17      745.38      800.21       22.14 o incl   0.4511E-03  # Theta=37.92
   3   1  17      167.05      173.78        9.02 o incl   0.3977E-02  # Theta=39.24
   4   1  17        7.44       11.13        4.31 o incl   0.3977E-01  # Theta=41.01
   5   1  17      814.45      837.81       21.53 o incl   0.4209E-03  # Theta=43.22
   6   1  17      300.61      304.70       11.50 o incl   0.1949E-02  # Theta=45.87
   7   1  17      185.40      191.57        9.16 o incl   0.3599E-02  # Theta=48.97
   8   1  17        6.90        7.13        6.75 o incl   0.1989E-01  # Theta=52.60
   9   1  17      127.19      123.61        8.68 o incl   0.5331E-02  # Theta=56.84
  10   1  17       57.44       58.07        5.69 o incl   0.1307E-01  # Theta=61.92
  11   1  17       -0.32        0.02        2.39 o incl   0.1734E+00  # Theta=68.35
 -11   2  17        1.57        0.10        2.64 o incl   0.1361E+00  # Theta=67.96
 -10   2  17       -1.63        1.85        2.92 o incl   0.1031E+00  # Theta=61.99
  -9   2  17      152.96      155.25        7.91 o incl   0.4739E-02  # Theta=57.27
  -8   2  17       -4.30        5.20        4.16 o incl   0.4903E-01  # Theta=53.35
  -7   2  17       24.56       27.58        4.87 o incl   0.2362E-01  # Theta=50.04
  -6   2  17      284.09      302.42       12.22 o incl   0.1932E-02  # Theta=47.26
  -5   2  17     1149.33     1178.37       23.90 o incl   0.2462E-03  # Theta=44.94
  -4   2  17       19.36       15.97        5.42 o incl   0.2433E-01  # Theta=43.08
  -3   2  17      654.99      684.01       26.52 o incl   0.4874E-03  # Theta=41.66
  -2   2  17     1081.30     1108.56       28.36 o incl   0.2542E-03  # Theta=40.70
  -1   2  17       12.85       14.73        5.93 o incl   0.2238E-01  # Theta=40.18
   0   2  17       17.80       20.74        5.71 o incl   0.2169E-01  # Theta=40.12
   1   2  17      151.61      154.68       12.15 o incl   0.3394E-02  # Theta=40.52
   2   2  17      983.82      963.05       25.98 o incl   0.3148E-03  # Theta=41.37
   3   2  17       42.95       34.85        8.64 o incl   0.9826E-02  # Theta=42.67
   4   2  17       74.75       88.45        9.65 o incl   0.6211E-02  # Theta=44.41
   5   2  17       24.86       32.99        7.02 o incl   0.1417E-01  # Theta=46.61
   6   2  17       10.65        8.12        7.36 o incl   0.1663E-01  # Theta=49.27
   7   2  17       98.18       75.64       10.73 o incl   0.5459E-02  # Theta=52.43
   8   2  17      327.79      323.32       16.08 o incl   0.1469E-02  # Theta=56.18
   9   2  17       -4.68        1.01        3.59 o incl   0.6965E-01  # Theta=60.66
  10   2  17      102.33      103.57        5.73 o incl   0.8264E-02  # Theta=66.23
  11   2  17      401.88      368.59       10.71 o incl   0.1537E-02  # Theta=73.90
 -10   3  17       -2.52        1.10        4.34 o incl   0.5050E-01  # Theta=69.56
  -9   3  17        9.17        9.88        5.73 o incl   0.2547E-01  # Theta=63.88
  -8   3  17       25.01       27.61        4.65 o incl   0.2462E-01  # Theta=59.49
  -7   3  17      112.26       98.81        8.57 o incl   0.6162E-02  # Theta=55.93
  -6   3  17       39.68       45.59        6.47 o incl   0.1352E-01  # Theta=53.01
  -5   3  17      323.01      308.79       15.01 o incl   0.1599E-02  # Theta=50.63
  -4   3  17      283.33      264.65       14.43 o incl   0.1878E-02  # Theta=48.74
  -3   3  17      962.68      994.68       26.23 o incl   0.3068E-03  # Theta=47.32
  -2   3  17      361.92      374.94       16.78 o incl   0.1258E-02  # Theta=46.36
  -1   3  17      577.95      558.94       29.09 o incl   0.5395E-03  # Theta=45.85
   0   3  17       58.97       76.04       11.20 o incl   0.5512E-02  # Theta=45.79
   1   3  17      153.18      190.05       11.25 o incl   0.3284E-02  # Theta=46.18
   2   3  17      203.88      205.87        9.18 o incl   0.3308E-02  # Theta=47.03
   3   3  17       17.54        8.80        4.86 o incl   0.3161E-01  # Theta=48.32
   4   3  17       67.62       64.87        6.56 o incl   0.1062E-01  # Theta=50.09
   5   3  17      178.08      182.96        9.90 o incl   0.3551E-02  # Theta=52.34
   6   3  17      154.73      144.88       11.17 o incl   0.3768E-02  # Theta=55.11
   7   3  17      187.34      187.24        8.76 o incl   0.3734E-02  # Theta=58.49
   8   3  17       99.34       93.21        8.30 o incl   0.6722E-02  # Theta=62.64
   9   3  17      470.38      444.35       13.52 o incl   0.1126E-02  # Theta=67.90
  10   3  17      112.76      118.41        7.87 o incl   0.6073E-02  # Theta=75.36
  -8   4  17       89.96       85.98        5.51 o incl   0.9754E-02  # Theta=69.75
  -7   4  17       -3.66        2.02        2.58 o incl   0.1204E+00  # Theta=65.20
  -6   4  17      170.39      147.58        7.33 o incl   0.4909E-02  # Theta=61.75
  -5   4  17      407.42      404.52       11.65 o incl   0.1372E-02  # Theta=59.05
  -4   4  17       33.82       38.22        4.92 o incl   0.1971E-01  # Theta=56.98
  -3   4  17       -1.31        4.61        4.03 o incl   0.5410E-01  # Theta=55.45
  -2   4  17      398.69      395.87       10.56 o incl   0.1459E-02  # Theta=54.43
  -1   4  17      500.03      489.25       14.47 o incl   0.9865E-03  # Theta=53.90
   0   4  17        0.55        5.99        5.44 o incl   0.3091E-01  # Theta=53.83
   1   4  17      218.27      184.86       12.56 o incl   0.2758E-02  # Theta=54.25
   2   4  17      140.04      139.50        9.95 o incl   0.4370E-02  # Theta=55.14
   3   4  17      148.10      146.16       10.12 o incl   0.4171E-02  # Theta=56.53
   4   4  17      314.95      307.61       13.24 o incl   0.1755E-02  # Theta=58.46
   5   4  17      328.94      292.21       11.94 o incl   0.1899E-02  # Theta=60.98
   6   4  17       17.80       21.30        5.34 o incl   0.2359E-01  # Theta=64.21
   7   4  17      169.79      159.14        7.69 o incl   0.4585E-02  # Theta=68.43
   8   4  17      270.97      258.58       11.84 o incl   0.2221E-02  # Theta=74.29
  -5   5  17       20.38       23.40        4.02 o incl   0.3138E-01  # Theta=72.84
  -4   5  17      108.55      107.06        4.65 o incl   0.8708E-02  # Theta=69.77
  -3   5  17       23.76       22.32        2.41 o incl   0.4600E-01  # Theta=67.68
  -2   5  17       46.78       45.34        3.85 o incl   0.2049E-01  # Theta=66.35
  -1   5  17      263.06      221.44       14.73 o incl   0.2080E-02  # Theta=65.66
   0   5  17      120.83      134.01        7.03 o incl   0.5972E-02  # Theta=65.58
   1   5  17      116.00      110.06        6.95 o incl   0.6860E-02  # Theta=66.11
   2   5  17      207.55      199.63        8.67 o incl   0.3461E-02  # Theta=67.27
   3   5  17      136.28      126.65        6.93 o incl   0.5994E-02  # Theta=69.14
   4   5  17       51.00       45.40        4.22 o incl   0.1886E-01  # Theta=71.92
   5   5  17       33.95       36.46        4.53 o incl   0.2160E-01  # Theta=76.06
 -12   0  18      162.64      145.56        7.01 o incl   0.5187E-02  # Theta=72.20
 -11   0  18       21.47       18.65        6.47 o incl   0.1798E-01  # Theta=64.83
 -10   0  18      214.02      193.57       16.38 o incl   0.2086E-02  # Theta=59.32
  -9   0  18      150.25      131.91       16.02 o incl   0.2600E-02  # Theta=54.82
  -8   0  18        7.59        5.84        7.26 o incl   0.1758E-01  # Theta=51.01
  -7   0  18      268.17      272.49       22.06 o incl   0.1233E-02  # Theta=47.77
  -6   0  18      335.77      392.53       23.94 o incl   0.9129E-03  # Theta=45.01
  -5   0  18      536.81      582.11       29.49 o incl   0.5326E-03  # Theta=42.71
  -4   0  18     1090.68     1233.78       41.04 o incl   0.1896E-03  # Theta=40.85
  -3   0  18       -7.09       16.62        8.98 o incl   0.1112E-01  # Theta=39.42
  -2   0  18        6.06       26.65        6.93 o incl   0.1621E-01  # Theta=38.45
  -1   0  18      992.97      974.13       39.26 o incl   0.2439E-03  # Theta=37.94
   0   0  18      296.53      330.83       21.48 o incl   0.1145E-02  # Theta=37.89
   1   0  18       25.43       26.52        5.60 o incl   0.2012E-01  # Theta=38.30
   2   0  18       21.85       15.74        6.60 o incl   0.1791E-01  # Theta=39.17
   3   0  18        4.14        3.37        6.00 o incl   0.2608E-01  # Theta=40.50
   4   0  18      572.40      582.15       22.40 o incl   0.6468E-03  # Theta=42.27
   5   0  18       -0.28        0.76        6.54 o incl   0.2314E-01  # Theta=44.47
   6   0  18       17.51       23.41        9.11 o incl   0.1025E-01  # Theta=47.13
   7   0  18      414.55      416.97       18.46 o incl   0.1044E-02  # Theta=50.26
   8   0  18      703.87      679.35       22.39 o incl   0.5306E-03  # Theta=53.94
   9   0  18        2.17        2.41        4.23 o incl   0.5153E-01  # Theta=58.27
  10   0  18      410.75      386.97       13.94 o incl   0.1310E-02  # Theta=63.52
  11   0  18      166.03      145.72       11.55 o incl   0.3594E-02  # Theta=70.34
 -11   1  18        3.22        1.58        2.20 o incl   0.1606E+00  # Theta=66.33
 -10   1  18        3.52        4.28        2.55 o incl   0.1091E+00  # Theta=60.62
  -9   1  18        6.71        6.54        3.53 o incl   0.5892E-01  # Theta=56.02
  -8   1  18      163.41      161.25        8.89 o incl   0.4217E-02  # Theta=52.17
  -7   1  18      147.21      166.03        8.91 o incl   0.4278E-02  # Theta=48.91
  -6   1  18      188.92      185.13        9.91 o incl   0.3458E-02  # Theta=46.14
  -5   1  18      415.04      386.97       12.43 o incl   0.1377E-02  # Theta=43.84
  -4   1  18       78.04       93.92        5.89 o incl   0.9284E-02  # Theta=41.98
  -3   1  18       75.52       50.78       14.59 o incl   0.3871E-02  # Theta=40.57
  -2   1  18      558.76      575.19       27.41 o incl   0.5647E-03  # Theta=39.61
  -1   1  18       36.43       41.17        7.68 o incl   0.1139E-01  # Theta=39.10
   0   1  18      490.15      491.65       21.48 o incl   0.7912E-03  # Theta=39.05
   1   1  18       44.53       51.47        4.95 o incl   0.1627E-01  # Theta=39.46
   2   1  18      405.98      433.60       14.87 o incl   0.1167E-02  # Theta=40.32
   3   1  18     2045.71     2071.13       33.05 o incl   0.9157E-04  # Theta=41.64
   4   1  18      564.74      549.09       15.60 o incl   0.8214E-03  # Theta=43.40
   5   1  18      266.70      292.07       12.72 o incl   0.1971E-02  # Theta=45.60
   6   1  18      611.91      605.41       17.87 o incl   0.6906E-03  # Theta=48.27
   7   1  18      541.85      548.41       14.29 o incl   0.8657E-03  # Theta=51.42
   8   1  18      477.75      474.37       19.60 o incl   0.8732E-03  # Theta=55.13
   9   1  18      117.59      107.59        7.71 o incl   0.6412E-02  # Theta=59.54
  10   1  18       59.40       66.18        5.26 o incl   0.1290E-01  # Theta=64.96
  11   1  18      261.24      223.35        7.24 o incl   0.3153E-02  # Theta=72.20
 -11   2  18      164.51      157.84        9.15 o incl   0.4184E-02  # Theta=71.37
 -10   2  18       15.37       12.11        3.67 o incl   0.4442E-01  # Theta=64.78
  -9   2  18        1.32        0.26        3.12 o incl   0.9860E-01  # Theta=59.79
  -8   2  18      266.70      253.34       10.62 o incl   0.2416E-02  # Theta=55.74
  -7   2  18      178.38      184.26        9.44 o incl   0.3638E-02  # Theta=52.37
  -6   2  18       27.27       32.21        6.38 o incl   0.1609E-01  # Theta=49.55
  -5   2  18        3.95        1.07        5.22 o incl   0.3497E-01  # Theta=47.23
  -4   2  18     1357.59     1370.98       30.96 o incl   0.1794E-03  # Theta=45.38
  -3   2  18       42.74       69.57        6.36 o incl   0.1143E-01  # Theta=43.98
  -2   2  18       81.69       74.08        7.38 o incl   0.8649E-02  # Theta=43.02
  -1   2  18     1133.05     1150.92       23.29 o incl   0.2564E-03  # Theta=42.52
   0   2  18     1948.27     1925.19       30.75 o incl   0.1036E-03  # Theta=42.47
   1   2  18      242.79      269.70       13.74 o incl   0.2026E-02  # Theta=42.88
   2   2  18      629.17      675.95       18.38 o incl   0.6111E-03  # Theta=43.73
   3   2  18     2633.22     2553.85       47.16 o incl   0.5818E-04  # Theta=45.03
   4   2  18       17.80       29.85        7.21 o incl   0.1426E-01  # Theta=46.79
   5   2  18       93.77      105.87       10.86 o incl   0.4882E-02  # Theta=49.00
   6   2  18      747.86      769.05       25.17 o incl   0.4368E-03  # Theta=51.71
   7   2  18        9.96       10.63        6.88 o incl   0.1840E-01  # Theta=54.95
   8   2  18       41.24       39.09        7.46 o incl   0.1181E-01  # Theta=58.84
   9   2  18        3.21        5.35        4.43 o incl   0.4403E-01  # Theta=63.59
  10   2  18       13.67        8.28        3.87 o incl   0.4596E-01  # Theta=69.73
 -10   3  18       31.76       29.79        4.94 o incl   0.2181E-01  # Theta=73.26
  -9   3  18       73.81       85.63        8.22 o incl   0.7452E-02  # Theta=66.85
  -8   3  18       28.70       24.34        4.25 o incl   0.2756E-01  # Theta=62.14
  -7   3  18        9.45       10.19        3.95 o incl   0.4503E-01  # Theta=58.42
  -6   3  18        2.46        0.80        4.15 o incl   0.5529E-01  # Theta=55.41
  -5   3  18      139.54      157.38       10.19 o incl   0.4024E-02  # Theta=52.98
  -4   3  18        6.59        1.46        5.35 o incl   0.3259E-01  # Theta=51.07
  -3   3  18        6.70       13.78        5.12 o incl   0.2962E-01  # Theta=49.64
  -2   3  18       17.63        6.74        7.43 o incl   0.1610E-01  # Theta=48.68
  -1   3  18       96.76       97.33       12.93 o incl   0.4020E-02  # Theta=48.18
   0   3  18       94.38       95.69       13.09 o incl   0.3985E-02  # Theta=48.13
   1   3  18       62.59       58.45        6.81 o incl   0.1085E-01  # Theta=48.53
   2   3  18       73.27       71.66        6.05 o incl   0.1068E-01  # Theta=49.39
   3   3  18       12.62       14.40        4.70 o incl   0.3189E-01  # Theta=50.72
   4   3  18      103.65       96.48        6.54 o incl   0.7945E-02  # Theta=52.52
   5   3  18        1.21        1.43        5.11 o incl   0.3700E-01  # Theta=54.83
   6   3  18       -4.23        3.36        5.23 o incl   0.3366E-01  # Theta=57.71
   7   3  18       75.03       69.86        5.67 o incl   0.1125E-01  # Theta=61.26
   8   3  18       12.02       11.09        4.32 o incl   0.3800E-01  # Theta=65.71
   9   3  18       -9.23        0.02        3.18 o incl   0.8235E-01  # Theta=71.64
  -8   4  18      147.16      119.10        8.70 o incl   0.5209E-02  # Theta=73.53
  -7   4  18      105.15       93.41        4.81 o incl   0.9510E-02  # Theta=68.33
  -6   4  18        3.39        0.67        2.74 o incl   0.1177E+00  # Theta=64.57
  -5   4  18        6.62        9.03        3.29 o incl   0.6145E-01  # Theta=61.71
  -4   4  18        6.02        3.78        3.52 o incl   0.6486E-01  # Theta=59.55
  -3   4  18       -0.29        1.48        4.94 o incl   0.3980E-01  # Theta=57.97
  -2   4  18        8.71        4.70        3.91 o incl   0.5183E-01  # Theta=56.92
  -1   4  18        6.05        2.55        4.04 o incl   0.5325E-01  # Theta=56.37
   0   4  18       64.74       45.17        7.45 o incl   0.1061E-01  # Theta=56.32
   1   4  18      230.85      208.06        9.91 o incl   0.3030E-02  # Theta=56.76
   2   4  18      129.24      126.55        9.28 o incl   0.4971E-02  # Theta=57.69
   3   4  18        5.15        1.62        4.51 o incl   0.4507E-01  # Theta=59.15
   4   4  18      118.21      118.82        7.92 o incl   0.5964E-02  # Theta=61.19
   5   4  18      311.46      302.38       16.41 o incl   0.1531E-02  # Theta=63.88
   6   4  18       50.31       42.72        5.07 o incl   0.1690E-01  # Theta=67.42
   7   4  18       38.85       27.68        5.59 o incl   0.1867E-01  # Theta=72.22
  -4   5  18       73.39       85.14        6.52 o incl   0.9233E-02  # Theta=73.62
  -3   5  18       88.83       81.85        5.37 o incl   0.1026E-01  # Theta=71.19
  -2   5  18      114.37       89.80        5.73 o incl   0.8642E-02  # Theta=69.68
  -1   5  18        4.35        0.08        4.54 o incl   0.4641E-01  # Theta=68.93
   0   5  18       29.73       30.94        3.75 o incl   0.2805E-01  # Theta=68.86
   1   5  18       24.66       24.48        3.65 o incl   0.3280E-01  # Theta=69.46
   2   5  18        6.63        2.38        2.81 o incl   0.9604E-01  # Theta=70.79
   3   5  18       17.31       15.82        2.91 o incl   0.5118E-01  # Theta=73.00
 -11   1  19       -0.52        0.86        3.21 o incl   0.9263E-01  # Theta=69.74
 -10   1  19       -0.81        0.86        2.38 o incl   0.1609E+00  # Theta=63.49
  -9   1  19        4.97        3.77        3.14 o incl   0.7946E-01  # Theta=58.64
  -8   1  19      142.53      150.71        7.06 o incl   0.5278E-02  # Theta=54.67
  -7   1  19       11.65        9.66        3.70 o incl   0.4861E-01  # Theta=51.35
  -6   1  19      112.47      126.37        6.82 o incl   0.6454E-02  # Theta=48.56
  -5   1  19        2.87        3.83        3.58 o incl   0.6622E-01  # Theta=46.26
  -4   1  19       40.35       40.59        9.56 o incl   0.8267E-02  # Theta=44.42
  -3   1  19       23.38       32.89        5.60 o incl   0.1908E-01  # Theta=43.02
  -2   1  19       -8.36        5.46        6.89 o incl   0.1937E-01  # Theta=42.08
  -1   1  19       13.34        4.39        6.46 o incl   0.2149E-01  # Theta=41.59
   0   1  19      -29.52        3.34        8.79 < excl   0.1173E-01  # Theta=41.55
   1   1  19        0.37        3.96        4.12 o incl   0.5326E-01  # Theta=41.96
   2   1  19       34.68       45.52        5.90 o incl   0.1527E-01  # Theta=42.83
   3   1  19       72.80       81.71        6.61 o incl   0.9352E-02  # Theta=44.14
   4   1  19      759.76      741.29       20.94 o incl   0.4915E-03  # Theta=45.91
   5   1  19       74.82       73.16        7.76 o incl   0.8411E-02  # Theta=48.13
   6   1  19       14.35       17.84        4.99 o incl   0.2762E-01  # Theta=50.82
   7   1  19      180.16      180.19        8.53 o incl   0.3939E-02  # Theta=54.05
   8   1  19      405.43      380.91       17.28 o incl   0.1172E-02  # Theta=57.90
   9   1  19       -2.47        2.19        3.63 o incl   0.6816E-01  # Theta=62.56
  10   1  19       20.21       14.58        3.52 o incl   0.4254E-01  # Theta=68.50
 -10   2  19       18.52       16.83        3.31 o incl   0.4354E-01  # Theta=68.01
  -9   2  19      318.59      341.24       11.51 o incl   0.1746E-02  # Theta=62.61
  -8   2  19       28.75       30.19        5.06 o incl   0.2152E-01  # Theta=58.36
  -7   2  19        1.39        0.44        4.62 o incl   0.4575E-01  # Theta=54.88
  -6   2  19      370.56      386.45       15.58 o incl   0.1281E-02  # Theta=52.01
  -5   2  19      238.90      235.29       13.13 o incl   0.2282E-02  # Theta=49.67
  -4   2  19      110.07      118.78        7.88 o incl   0.6111E-02  # Theta=47.81
  -3   2  19      259.64      272.01       11.52 o incl   0.2221E-02  # Theta=46.42
  -2   2  19      536.78      535.25       16.15 o incl   0.8452E-03  # Theta=45.47
  -1   2  19      495.06      500.18       15.72 o incl   0.9384E-03  # Theta=44.98
   0   2  19       54.77       55.79        5.96 o incl   0.1290E-01  # Theta=44.94
   1   2  19      234.60      232.96       11.22 o incl   0.2584E-02  # Theta=45.36
   2   2  19       10.01       15.10        4.23 o incl   0.3707E-01  # Theta=46.22
   3   2  19       83.96       84.07       10.31 o incl   0.5721E-02  # Theta=47.53
   4   2  19       33.63       45.75        8.02 o incl   0.1053E-01  # Theta=49.31
   5   2  19       68.75       59.07        9.70 o incl   0.7021E-02  # Theta=51.57
   6   2  19       -1.10        0.15        6.67 o incl   0.2235E-01  # Theta=54.34
   7   2  19      351.01      314.18       16.24 o incl   0.1451E-02  # Theta=57.70
   8   2  19      123.02      133.45        9.56 o incl   0.4768E-02  # Theta=61.80
   9   2  19       51.71       51.95        4.60 o incl   0.1660E-01  # Theta=66.96
  10   2  19      142.10      136.86        6.71 o incl   0.5754E-02  # Theta=74.08
  -9   3  19       24.16       17.01        3.30 o incl   0.4135E-01  # Theta=70.35
  -8   3  19      115.72      106.76        6.67 o incl   0.7129E-02  # Theta=65.14
  -7   3  19      115.95      108.90        7.64 o incl   0.6421E-02  # Theta=61.18
  -6   3  19        2.27        0.31        4.15 o incl   0.5596E-01  # Theta=58.03
  -5   3  19        3.89        4.01        4.12 o incl   0.5096E-01  # Theta=55.53
  -4   3  19      163.41      164.34       10.78 o incl   0.3606E-02  # Theta=53.58
  -3   3  19      845.29      892.49       23.49 o incl   0.3762E-03  # Theta=52.13
  -2   3  19       14.67       26.74        7.00 o incl   0.1542E-01  # Theta=51.17
  -1   3  19       57.05       79.64       10.71 o incl   0.5802E-02  # Theta=50.67
   0   3  19      767.55      734.62       22.55 o incl   0.4750E-03  # Theta=50.63
   1   3  19      129.22      144.77        8.48 o incl   0.4967E-02  # Theta=51.05
   2   3  19        7.62       19.74        5.34 o incl   0.2543E-01  # Theta=51.93
   3   3  19      392.71      368.19       12.98 o incl   0.1437E-02  # Theta=53.29
   4   3  19        0.33        5.53        4.37 o incl   0.4636E-01  # Theta=55.15
   5   3  19      130.09      141.55        9.84 o incl   0.4453E-02  # Theta=57.55
   6   3  19      289.81      280.06       10.15 o incl   0.2233E-02  # Theta=60.58
   7   3  19      118.87      112.52        7.43 o incl   0.6406E-02  # Theta=64.38
   8   3  19      219.80      205.63        9.05 o incl   0.3257E-02  # Theta=69.32
  -7   4  19        9.47        5.21        4.08 o incl   0.4749E-01  # Theta=72.10
  -6   4  19       91.16       89.57        4.55 o incl   0.1041E-01  # Theta=67.83
  -5   4  19        9.24        6.56        4.00 o incl   0.4745E-01  # Theta=64.72
  -4   4  19        2.69        0.74        4.34 o incl   0.5077E-01  # Theta=62.41
  -3   4  19        5.31        8.70        4.44 o incl   0.4024E-01  # Theta=60.75
  -2   4  19      292.27      279.62        8.47 o incl   0.2391E-02  # Theta=59.66
  -1   4  19       89.66       96.85        6.36 o incl   0.8366E-02  # Theta=59.10
   0   4  19      229.19      208.19        9.24 o incl   0.3144E-02  # Theta=59.05
   1   4  19      370.59      335.06       13.80 o incl   0.1520E-02  # Theta=59.52
   2   4  19       25.54       20.70        5.23 o incl   0.2331E-01  # Theta=60.52
   3   4  19      158.67      157.83        8.81 o incl   0.4340E-02  # Theta=62.08
   4   4  19      497.53      482.97       13.39 o incl   0.1027E-02  # Theta=64.27
   5   4  19       90.95       83.66        8.88 o incl   0.6669E-02  # Theta=67.22
   6   4  19      195.51      180.97        7.50 o incl   0.4079E-02  # Theta=71.24
  -2   5  19      154.33      138.21        8.72 o incl   0.4755E-02  # Theta=73.80
  -1   5  19       90.25       74.93        7.24 o incl   0.8507E-02  # Theta=72.91
   0   5  19       43.60       46.43        5.92 o incl   0.1452E-01  # Theta=72.84
   1   5  19      227.47      240.16       10.67 o incl   0.2648E-02  # Theta=73.58
 -11   0  20       42.76       41.03        5.73 o incl   0.1568E-01  # Theta=71.94
 -10   0  20       91.67       80.82        6.98 o incl   0.8460E-02  # Theta=65.25
  -9   0  20       38.12       35.63        8.22 o incl   0.1068E-01  # Theta=60.22
  -8   0  20       37.26       54.94        8.89 o incl   0.8606E-02  # Theta=56.16
  -7   0  20      684.25      643.05       31.05 o incl   0.4434E-03  # Theta=52.79
  -6   0  20      227.45      246.86       19.18 o incl   0.1569E-02  # Theta=49.99
  -5   0  20     2582.09     2839.04       59.99 o incl   0.4867E-04  # Theta=47.69
  -4   0  20     1237.13     1239.01       41.51 o incl   0.1787E-03  # Theta=45.85
  -3   0  20      254.66      347.67       19.28 o incl   0.1288E-02  # Theta=44.47
  -2   0  20      561.41      637.28       28.05 o incl   0.5164E-03  # Theta=43.54
  -1   0  20     1349.60     1359.33       42.46 o incl   0.1571E-03  # Theta=43.06
   0   0  20       98.55      103.78        9.68 o incl   0.5526E-02  # Theta=43.03
   1   0  20      121.19      134.57       11.66 o incl   0.3930E-02  # Theta=43.45
   2   0  20       45.71       54.41        8.15 o incl   0.9482E-02  # Theta=44.32
   3   0  20      796.56      796.95       26.17 o incl   0.4044E-03  # Theta=45.64
   4   0  20      151.52      174.77       12.71 o incl   0.3073E-02  # Theta=47.42
   5   0  20      607.14      587.65       32.08 o incl   0.4724E-03  # Theta=49.66
   6   0  20     1762.83     1653.55       36.59 o incl   0.1227E-03  # Theta=52.40
   7   0  20      142.75      152.67       10.55 o incl   0.3956E-02  # Theta=55.69
   8   0  20      103.01       98.29        8.49 o incl   0.6390E-02  # Theta=59.65
   9   0  20     1587.85     1582.83       21.11 o incl   0.1540E-03  # Theta=64.52
  10   0  20      686.73      584.18       20.99 o incl   0.6227E-03  # Theta=70.91
 -11   1  20       95.98       90.69        4.86 o incl   0.9888E-02  # Theta=73.95
 -10   1  20        6.33        6.66        3.08 o incl   0.7282E-01  # Theta=66.77
  -9   1  20      166.31      160.80        7.32 o incl   0.4693E-02  # Theta=61.55
  -8   1  20      587.57      600.99       12.57 o incl   0.7948E-03  # Theta=57.40
  -7   1  20      160.30      176.73        8.70 o incl   0.4075E-02  # Theta=53.97
  -6   1  20       52.94       60.99       11.11 o incl   0.5936E-02  # Theta=51.14
  -5   1  20      544.91      553.57       28.86 o incl   0.5564E-03  # Theta=48.82
  -4   1  20      282.98      272.64       14.13 o incl   0.1885E-02  # Theta=46.98
  -3   1  20       26.94       36.64        9.27 o incl   0.9079E-02  # Theta=45.60
  -2   1  20      553.46      544.23       29.02 o incl   0.5561E-03  # Theta=44.67
  -1   1  20       22.24       33.88        6.47 o incl   0.1584E-01  # Theta=44.19
   0   1  20       14.99       11.50        4.99 o incl   0.2986E-01  # Theta=44.16
   1   1  20      229.52      234.84       10.26 o incl   0.2732E-02  # Theta=44.58
   2   1  20      775.56      759.36       18.04 o incl   0.5028E-03  # Theta=45.45
   3   1  20        8.33       11.47        4.74 o incl   0.3394E-01  # Theta=46.77
   4   1  20      153.14      145.87       10.27 o incl   0.4062E-02  # Theta=48.56
   5   1  20      271.04      304.55       12.78 o incl   0.1902E-02  # Theta=50.81
   6   1  20       23.69       15.72        4.69 o incl   0.2892E-01  # Theta=53.57
   7   1  20       38.42       45.88        5.80 o incl   0.1519E-01  # Theta=56.91
   8   1  20       99.96       96.03        6.99 o incl   0.7607E-02  # Theta=60.96
   9   1  20        2.60       10.42        3.27 o incl   0.6280E-01  # Theta=66.00
  10   1  20        0.40        4.86        3.21 o incl   0.8032E-01  # Theta=72.82
 -10   2  20       11.62       10.17        2.09 o incl   0.8593E-01  # Theta=71.90
  -9   2  20       48.59       46.45        3.67 o incl   0.2068E-01  # Theta=65.82
  -8   2  20      168.76      149.01        9.00 o incl   0.4330E-02  # Theta=61.26
  -7   2  20       -0.20        0.77        3.97 o incl   0.6186E-01  # Theta=57.62
  -6   2  20       43.01       34.68        6.47 o incl   0.1451E-01  # Theta=54.66
  -5   2  20       58.35       54.03        7.27 o incl   0.1053E-01  # Theta=52.28
  -4   2  20      144.77      142.71        8.74 o incl   0.4736E-02  # Theta=50.40
  -3   2  20      167.53      179.92        9.51 o incl   0.3751E-02  # Theta=49.00
  -2   2  20       64.46       83.68        6.33 o incl   0.9799E-02  # Theta=48.06
  -1   2  20      236.13      251.28       11.16 o incl   0.2463E-02  # Theta=47.58
   0   2  20      168.50      178.23        9.36 o incl   0.3803E-02  # Theta=47.55
   1   2  20      415.05      449.47       12.77 o incl   0.1205E-02  # Theta=47.97
   2   2  20      531.75      562.43       21.76 o incl   0.6935E-03  # Theta=48.85
   3   2  20       37.14       32.38        8.63 o incl   0.1009E-01  # Theta=50.19
   4   2  20       21.15       22.50        7.17 o incl   0.1499E-01  # Theta=52.00
   5   2  20      194.34      207.42       13.33 o incl   0.2550E-02  # Theta=54.32
   6   2  20      109.51      119.64       10.32 o incl   0.4775E-02  # Theta=57.20
   7   2  20        7.42        6.50        5.73 o incl   0.2679E-01  # Theta=60.74
   8   2  20       16.54       15.22        3.99 o incl   0.3766E-01  # Theta=65.16
   9   2  20       86.61       91.18        6.09 o incl   0.8952E-02  # Theta=70.98
  -9   3  20      164.30      152.03        8.22 o incl   0.4594E-02  # Theta=74.75
  -8   3  20       79.15       66.61        7.67 o incl   0.8711E-02  # Theta=68.64
  -7   3  20       12.36       13.75        3.42 o incl   0.4846E-01  # Theta=64.29
  -6   3  20        5.33        4.47        3.89 o incl   0.5463E-01  # Theta=60.94
  -5   3  20      188.88      193.29       10.32 o incl   0.3280E-02  # Theta=58.32
  -4   3  20       19.52       14.36        7.28 o incl   0.1564E-01  # Theta=56.31
  -3   3  20       27.98       23.38        7.98 o incl   0.1235E-01  # Theta=54.82
  -2   3  20       -0.03        0.73        6.52 o incl   0.2336E-01  # Theta=53.84
  -1   3  20       59.73       58.45       10.24 o incl   0.6660E-02  # Theta=53.34
   0   3  20       58.08       58.17        6.32 o incl   0.1186E-01  # Theta=53.31
   1   3  20        6.14        2.01        4.43 o incl   0.4576E-01  # Theta=53.75
   2   3  20       75.17       77.45        6.43 o incl   0.9715E-02  # Theta=54.67
   3   3  20       27.43       30.03        4.32 o incl   0.2547E-01  # Theta=56.08
   4   3  20       10.86       11.97        3.99 o incl   0.4204E-01  # Theta=58.03
   5   3  20       46.17       53.54        6.19 o incl   0.1304E-01  # Theta=60.56
   6   3  20       25.10       21.93        3.74 o incl   0.3344E-01  # Theta=63.80
   7   3  20      107.29      100.92        6.33 o incl   0.7796E-02  # Theta=68.00
   8   3  20        9.44       12.49        3.71 o incl   0.4646E-01  # Theta=73.78
  -6   4  20       26.15       31.89        3.49 o incl   0.3007E-01  # Theta=71.76
  -5   4  20        4.87       14.32        3.29 o incl   0.5476E-01  # Theta=68.21
  -4   4  20       19.22       13.46        3.43 o incl   0.4490E-01  # Theta=65.67
  -3   4  20        8.48       10.15        3.38 o incl   0.5604E-01  # Theta=63.87
  -2   4  20       40.48       45.31        4.48 o incl   0.1918E-01  # Theta=62.71
  -1   4  20       27.15       29.18        3.45 o incl   0.3122E-01  # Theta=62.13
   0   4  20       25.39       20.66        4.88 o incl   0.2548E-01  # Theta=62.09
   1   4  20       62.67       44.61        6.06 o incl   0.1338E-01  # Theta=62.61
   2   4  20      198.87      186.28        9.22 o incl   0.3561E-02  # Theta=63.69
   3   4  20       24.79       19.14        4.16 o incl   0.3143E-01  # Theta=65.39
   4   4  20      158.43      137.32       11.04 o incl   0.3896E-02  # Theta=67.83
   5   4  20        6.45        8.10        2.81 o incl   0.7733E-01  # Theta=71.22
 -10   1  21      109.48      105.71        5.80 o incl   0.7923E-02  # Theta=70.67
  -9   1  21       48.00       52.07        5.25 o incl   0.1529E-01  # Theta=64.84
  -8   1  21      263.54      249.30       11.62 o incl   0.2334E-02  # Theta=60.40
  -7   1  21       17.93       17.09        4.99 o incl   0.2709E-01  # Theta=56.83
  -6   1  21       99.06      119.44        8.80 o incl   0.5693E-02  # Theta=53.91
  -5   1  21       72.97       71.61        7.91 o incl   0.8359E-02  # Theta=51.55
  -4   1  21      565.82      602.67       19.23 o incl   0.6893E-03  # Theta=49.70
  -3   1  21      476.10      527.12       26.92 o incl   0.6348E-03  # Theta=48.31
  -2   1  21      320.58      353.37       16.20 o incl   0.1392E-02  # Theta=47.38
  -1   1  21      273.89      306.40       15.43 o incl   0.1653E-02  # Theta=46.91
   0   1  21       44.39       53.18        6.19 o incl   0.1314E-01  # Theta=46.89
   1   1  21        1.15        0.07        4.55 o incl   0.4776E-01  # Theta=47.33
   2   1  21      246.12      253.90       10.60 o incl   0.2490E-02  # Theta=48.21
   3   1  21      251.39      252.66       10.55 o incl   0.2493E-02  # Theta=49.56
   4   1  21       14.26       12.03        5.85 o incl   0.2334E-01  # Theta=51.37
   5   1  21       39.89       39.56        5.18 o incl   0.1803E-01  # Theta=53.69
   6   1  21        3.68        2.24        4.61 o incl   0.4337E-01  # Theta=56.55
   7   1  21       75.33       72.86        6.46 o incl   0.9966E-02  # Theta=60.06
   8   1  21       28.92       29.66        4.20 o incl   0.2605E-01  # Theta=64.41
   9   1  21       91.25       80.72        4.92 o incl   0.1075E-01  # Theta=70.08
  -9   2  21       -1.63        0.67        2.09 o incl   0.1978E+00  # Theta=69.59
  -8   2  21        4.37        5.74        3.03 o incl   0.7861E-01  # Theta=64.54
  -7   2  21       28.41       33.31        4.72 o incl   0.2231E-01  # Theta=60.65
  -6   2  21       41.77       48.80        6.10 o incl   0.1390E-01  # Theta=57.56
  -5   2  21      130.21      121.18        9.37 o incl   0.5007E-02  # Theta=55.09
  -4   2  21       52.51       71.65        5.70 o incl   0.1201E-01  # Theta=53.17
  -3   2  21      381.97      404.07       12.90 o incl   0.1353E-02  # Theta=51.75
  -2   2  21       83.53       80.16        7.06 o incl   0.8608E-02  # Theta=50.81
  -1   2  21       89.02       85.32        7.08 o incl   0.8241E-02  # Theta=50.33
   0   2  21      304.38      299.29       11.88 o incl   0.1931E-02  # Theta=50.31
   1   2  21       89.72       86.41        6.54 o incl   0.8744E-02  # Theta=50.75
   2   2  21       10.99        4.50        7.55 o incl   0.1628E-01  # Theta=51.65
   3   2  21       24.51       32.60        7.05 o incl   0.1407E-01  # Theta=53.03
   4   2  21       22.89       25.06        7.12 o incl   0.1479E-01  # Theta=54.90
   5   2  21       -1.74        2.23        6.05 o incl   0.2633E-01  # Theta=57.32
   6   2  21       29.44       24.24        6.67 o incl   0.1591E-01  # Theta=60.35
   7   2  21      208.75      216.86        8.18 o incl   0.3358E-02  # Theta=64.16
   8   2  21      122.60      133.26        7.22 o incl   0.5884E-02  # Theta=69.08
   9   2  21        9.83        1.77        4.04 o incl   0.5196E-01  # Theta=76.19
  -8   3  21       -1.47        3.14        2.05 o incl   0.1714E+00  # Theta=72.92
  -7   3  21       10.66       14.51        4.34 o incl   0.3579E-01  # Theta=67.89
  -6   3  21        2.40        1.17        4.60 o incl   0.4508E-01  # Theta=64.21
  -5   3  21        8.14       13.15        5.51 o incl   0.2639E-01  # Theta=61.42
  -4   3  21      193.03      185.71       14.07 o incl   0.2555E-02  # Theta=59.30
  -3   3  21      441.40      448.71       21.29 o incl   0.8760E-03  # Theta=57.75
  -2   3  21       81.43       81.30       10.73 o incl   0.5523E-02  # Theta=56.74
  -1   3  21       23.75       27.64        4.66 o incl   0.2476E-01  # Theta=56.23
   0   3  21      363.94      344.43       12.15 o incl   0.1607E-02  # Theta=56.21
   1   3  21       26.18       29.10        6.11 o incl   0.1749E-01  # Theta=56.68
   2   3  21       -0.74        0.85        3.33 o incl   0.8609E-01  # Theta=57.65
   3   3  21       16.54       24.73        4.11 o incl   0.3094E-01  # Theta=59.14
   4   3  21        4.29        7.95        3.79 o incl   0.5326E-01  # Theta=61.20
   5   3  21       31.35       27.45        5.26 o incl   0.2074E-01  # Theta=63.94
   6   3  21      117.59      117.90        5.55 o incl   0.7376E-02  # Theta=67.52
   7   3  21       51.89       49.89        4.32 o incl   0.1763E-01  # Theta=72.40
  -5   4  21      117.84      107.86        5.77 o incl   0.7667E-02  # Theta=72.45
  -4   4  21        2.31        3.57        2.98 o incl   0.9168E-01  # Theta=69.49
  -3   4  21      144.08      150.02        6.09 o incl   0.5628E-02  # Theta=67.48
  -2   4  21      623.24      593.66       12.12 o incl   0.7892E-03  # Theta=66.21
  -1   4  21       14.89       16.85        3.91 o incl   0.3788E-01  # Theta=65.58
   0   4  21      461.33      405.44       12.60 o incl   0.1261E-02  # Theta=65.55
   1   4  21      232.84      207.19        9.14 o incl   0.3147E-02  # Theta=66.13
   2   4  21       12.40        9.71        3.44 o incl   0.5266E-01  # Theta=67.34
   3   4  21       38.48       41.45        6.15 o incl   0.1484E-01  # Theta=69.28
   4   4  21      183.45      156.46        9.96 o incl   0.3814E-02  # Theta=72.14
 -10   0  22       61.79       53.59        6.06 o incl   0.1249E-01  # Theta=73.47
  -9   0  22      176.98      163.72       11.72 o incl   0.3302E-02  # Theta=67.06
  -8   0  22      102.26      120.45       10.64 o incl   0.4672E-02  # Theta=62.37
  -7   0  22      449.45      444.69       22.19 o incl   0.8456E-03  # Theta=58.68
  -6   0  22      107.88      119.31       12.21 o incl   0.3986E-02  # Theta=55.70
  -5   0  22      597.68      577.99       27.20 o incl   0.5543E-03  # Theta=53.30
  -4   0  22      270.98      253.04       18.98 o incl   0.1506E-02  # Theta=51.43
  -3   0  22       74.04       78.01       11.09 o incl   0.5418E-02  # Theta=50.04
  -2   0  22      152.47      194.07       14.46 o incl   0.2567E-02  # Theta=49.11
  -1   0  22     1305.29     1252.47       25.51 o incl   0.2124E-03  # Theta=48.65
   0   0  22      400.23      407.38       18.64 o incl   0.1065E-02  # Theta=48.64
   1   0  22      182.50      211.04       12.88 o incl   0.2649E-02  # Theta=49.08
   2   0  22      142.92      158.46       11.91 o incl   0.3461E-02  # Theta=49.99
   3   0  22      531.84      537.38       20.87 o incl   0.7361E-03  # Theta=51.36
   4   0  22       25.19       34.70        7.33 o incl   0.1311E-01  # Theta=53.21
   5   0  22      348.45      339.35       22.79 o incl   0.1024E-02  # Theta=55.58
   6   0  22        2.97        1.55        4.99 o incl   0.3805E-01  # Theta=58.53
   7   0  22        7.32       11.44        3.99 o incl   0.4441E-01  # Theta=62.19
   8   0  22        3.98        0.16        3.05 o incl   0.9781E-01  # Theta=66.83
   9   0  22        6.16        1.24        4.06 o incl   0.5438E-01  # Theta=73.13
 -10   1  22        8.10        4.75        3.25 o incl   0.6968E-01  # Theta=75.67
  -9   1  22      119.22      116.09        6.46 o incl   0.6849E-02  # Theta=68.68
  -8   1  22       23.07       15.94        4.19 o incl   0.3301E-01  # Theta=63.77
  -7   1  22      241.03      247.56       11.15 o incl   0.2475E-02  # Theta=59.96
  -6   1  22      108.35      100.38        8.31 o incl   0.6335E-02  # Theta=56.92
  -5   1  22       24.96       21.35        5.39 o incl   0.2227E-01  # Theta=54.49
  -4   1  22      338.17      343.69       14.49 o incl   0.1506E-02  # Theta=52.59
  -3   1  22      427.92      440.22       18.14 o incl   0.1006E-02  # Theta=51.19
  -2   1  22      806.87      817.23       24.74 o incl   0.4050E-03  # Theta=50.26
  -1   1  22       56.40       61.35        6.70 o incl   0.1102E-01  # Theta=49.79
   0   1  22      182.13      195.04       10.79 o incl   0.3194E-02  # Theta=49.78
   1   1  22     1631.19     1669.62       29.57 o incl   0.1343E-03  # Theta=50.23
   2   1  22      428.60      407.76       13.04 o incl   0.1277E-02  # Theta=51.14
   3   1  22       85.10       82.45        8.06 o incl   0.7530E-02  # Theta=52.52
   4   1  22      489.91      476.12       15.91 o incl   0.9719E-03  # Theta=54.39
   5   1  22       75.49       97.82        8.91 o incl   0.6465E-02  # Theta=56.80
   6   1  22        8.13       11.38        4.23 o incl   0.4041E-01  # Theta=59.82
   7   1  22       87.06       81.40        7.29 o incl   0.8236E-02  # Theta=63.59
   8   1  22       28.27       32.65        3.51 o incl   0.2884E-01  # Theta=68.43
   9   1  22       66.15       71.24        6.56 o incl   0.1024E-01  # Theta=75.28
  -8   2  22      453.61      453.18       17.48 o incl   0.9883E-03  # Theta=68.34
  -7   2  22        3.23        0.46        3.08 o incl   0.9630E-01  # Theta=64.06
  -6   2  22       38.05       36.45        5.41 o incl   0.1790E-01  # Theta=60.75
  -5   2  22       76.30       70.62        7.04 o incl   0.9317E-02  # Theta=58.16
  -4   2  22        8.17        6.80        3.49 o incl   0.5844E-01  # Theta=56.17
  -3   2  22       14.33       22.10        3.85 o incl   0.3541E-01  # Theta=54.71
  -2   2  22       30.68       34.37        4.21 o incl   0.2422E-01  # Theta=53.75
  -1   2  22       63.17       66.07        7.77 o incl   0.8987E-02  # Theta=53.27
   0   2  22       -0.04        0.51        4.87 o incl   0.4182E-01  # Theta=53.26
   1   2  22       67.69       68.70        5.85 o incl   0.1139E-01  # Theta=53.72
   2   2  22      378.73      351.79       17.31 o incl   0.1259E-02  # Theta=54.66
   3   2  22        0.80        4.73        5.76 o incl   0.2818E-01  # Theta=56.10
   4   2  22       65.57       50.12        8.22 o incl   0.9141E-02  # Theta=58.06
   5   2  22      171.60      170.61       11.12 o incl   0.3409E-02  # Theta=60.62
   6   2  22      146.63      154.08        9.74 o incl   0.4167E-02  # Theta=63.89
   7   2  22       28.35       24.75        4.92 o incl   0.2367E-01  # Theta=68.13
   8   2  22       65.22       66.08        4.95 o incl   0.1317E-01  # Theta=74.00
  -7   3  22       26.45       26.79        3.29 o incl   0.3379E-01  # Theta=72.26
  -6   3  22        5.97        0.52        3.94 o incl   0.5855E-01  # Theta=68.01
  -5   3  22      101.72      100.12        8.96 o incl   0.6015E-02  # Theta=64.92
  -4   3  22        5.23        2.92        4.97 o incl   0.3684E-01  # Theta=62.63
  -3   3  22       49.80       50.09        7.79 o incl   0.1018E-01  # Theta=60.99
  -2   3  22        9.35       15.48        4.09 o incl   0.3864E-01  # Theta=59.93
  -1   3  22       18.75       19.98        4.25 o incl   0.3171E-01  # Theta=59.40
   0   3  22        5.73        4.51        4.82 o incl   0.3780E-01  # Theta=59.39
   1   3  22       14.57       15.18        4.81 o incl   0.3002E-01  # Theta=59.90
   2   3  22      143.13      143.95        6.87 o incl   0.5514E-02  # Theta=60.94
   3   3  22        1.18        0.08        3.21 o incl   0.9411E-01  # Theta=62.54
   4   3  22       52.18       43.69        5.57 o incl   0.1523E-01  # Theta=64.80
   5   3  22      181.66      181.55        6.54 o incl   0.4417E-02  # Theta=67.85
   6   3  22        6.88        3.11        2.43 o incl   0.1138E+00  # Theta=72.04
  -4   4  22       55.52       47.52        4.04 o incl   0.1852E-01  # Theta=74.28
  -3   4  22       43.46       42.88        4.16 o incl   0.2044E-01  # Theta=71.84
  -2   4  22        2.29        0.72        4.61 o incl   0.4525E-01  # Theta=70.35
  -1   4  22       52.08       42.57        6.61 o incl   0.1291E-01  # Theta=69.64
   0   4  22      124.54      120.84        5.95 o incl   0.6922E-02  # Theta=69.62
   1   4  22       13.28       12.02        2.86 o incl   0.6032E-01  # Theta=70.30
   2   4  22       14.34        9.76        3.74 o incl   0.4640E-01  # Theta=71.75
   3   4  22      112.48      104.69        7.44 o incl   0.6761E-02  # Theta=74.15
  -9   1  23        8.48        4.14        3.56 o incl   0.6128E-01  # Theta=73.43
  -8   1  23        3.34        0.17        2.06 o incl   0.1975E+00  # Theta=67.67
  -7   1  23        2.38        7.41        3.13 o incl   0.7364E-01  # Theta=63.48
  -6   1  23       16.42       17.54        3.59 o incl   0.4056E-01  # Theta=60.23
  -5   1  23       28.68       24.52        4.65 o incl   0.2520E-01  # Theta=57.68
  -4   1  23      143.29      155.41       10.58 o incl   0.3908E-02  # Theta=55.71
  -3   1  23       29.49       23.86        6.70 o incl   0.1588E-01  # Theta=54.27
  -2   1  23      156.25      169.52        9.54 o incl   0.3962E-02  # Theta=53.33
  -1   1  23       17.51       25.75        7.07 o incl   0.1521E-01  # Theta=52.86
   0   1  23       11.08        3.22        5.67 o incl   0.2776E-01  # Theta=52.86
   1   1  23       16.02       22.45        5.73 o incl   0.2133E-01  # Theta=53.33
   2   1  23        1.73        6.36        5.36 o incl   0.3135E-01  # Theta=54.27
   3   1  23       93.36       94.15        8.10 o incl   0.6955E-02  # Theta=55.71
   4   1  23       20.10       22.25        5.33 o incl   0.2310E-01  # Theta=57.68
   5   1  23       62.58       58.88        6.27 o incl   0.1172E-01  # Theta=60.23
   6   1  23       20.41       18.92        4.27 o incl   0.3163E-01  # Theta=63.48
   7   1  23        1.50        1.71        3.77 o incl   0.6558E-01  # Theta=67.67
   8   1  23       49.15       39.86        4.39 o incl   0.1968E-01  # Theta=73.42
  -8   2  23      118.25      116.56        7.98 o incl   0.5981E-02  # Theta=73.03
  -7   2  23        1.30        2.98        4.10 o incl   0.5435E-01  # Theta=68.01
  -6   2  23       40.31       47.26        7.33 o incl   0.1146E-01  # Theta=64.35
  -5   2  23      115.98      120.97       11.90 o incl   0.4038E-02  # Theta=61.56
  -4   2  23       -3.28        2.51        4.35 o incl   0.4829E-01  # Theta=59.46
  -3   2  23      273.42      238.24       12.60 o incl   0.2242E-02  # Theta=57.94
  -2   2  23      136.77      142.27        9.46 o incl   0.4544E-02  # Theta=56.94
  -1   2  23       -3.17        0.47        4.95 o incl   0.3931E-01  # Theta=56.45
   0   2  23       40.18       43.60        4.81 o incl   0.1841E-01  # Theta=56.45
   1   2  23       20.54       17.57        4.80 o incl   0.2790E-01  # Theta=56.94
   2   2  23       97.63       93.94        9.25 o incl   0.6050E-02  # Theta=57.94
   3   2  23       -1.10        0.14        5.25 o incl   0.3586E-01  # Theta=59.46
   4   2  23      154.02      145.73        8.65 o incl   0.4637E-02  # Theta=61.56
   5   2  23       65.89       70.89        7.06 o incl   0.9579E-02  # Theta=64.35
   6   2  23       72.95       73.82        6.55 o incl   0.9862E-02  # Theta=68.01
   7   2  23      359.54      333.11       10.60 o incl   0.1759E-02  # Theta=73.03
  -6   3  23       15.33       12.51        4.15 o incl   0.3798E-01  # Theta=72.66
  -5   3  23        4.93        8.79        2.86 o incl   0.7523E-01  # Theta=69.02
  -4   3  23      286.07      303.46       10.07 o incl   0.2113E-02  # Theta=66.45
  -3   3  23       15.14       11.11        3.48 o incl   0.4864E-01  # Theta=64.65
  -2   3  23       52.20       50.11        4.68 o incl   0.1659E-01  # Theta=63.51
  -1   3  23      193.95      189.91       10.03 o incl   0.3344E-02  # Theta=62.95
   0   3  23       81.46       78.58        6.75 o incl   0.9078E-02  # Theta=62.95
   1   3  23       11.20        9.82        4.04 o incl   0.4315E-01  # Theta=63.51
   2   3  23      123.67      130.40        8.14 o incl   0.5470E-02  # Theta=64.65
   3   3  23      193.01      220.78        8.50 o incl   0.3333E-02  # Theta=66.45
   4   3  23       38.18       38.34        4.38 o incl   0.2130E-01  # Theta=69.02
   5   3  23      132.42      134.54        7.96 o incl   0.5371E-02  # Theta=72.65
  -8   0  24      236.72      231.52        8.65 o incl   0.2974E-02  # Theta=70.57
  -7   0  24       55.32       54.77        7.14 o incl   0.1070E-01  # Theta=65.99
  -6   0  24       36.17       31.06        7.05 o incl   0.1366E-01  # Theta=62.54
  -5   0  24      723.94      742.00       25.76 o incl   0.4491E-03  # Theta=59.88
  -4   0  24       28.83       31.25        6.22 o incl   0.1650E-01  # Theta=57.86
  -3   0  24       10.19        9.12        4.40 o incl   0.3882E-01  # Theta=56.39
  -2   0  24      128.92      133.08        8.08 o incl   0.5382E-02  # Theta=55.43
  -1   0  24     1978.56     1990.73       36.59 o incl   0.9505E-04  # Theta=54.96
   0   0  24      132.35      141.64       10.52 o incl   0.4170E-02  # Theta=54.97
   1   0  24        1.69        1.59        5.95 o incl   0.2739E-01  # Theta=55.46
   2   0  24      527.26      536.42       19.14 o incl   0.7795E-03  # Theta=56.44
   3   0  24      431.79      388.18       16.94 o incl   0.1145E-02  # Theta=57.93
   4   0  24        4.45        4.02        8.28 o incl   0.1404E-01  # Theta=59.99
   5   0  24       51.64       46.68        6.32 o incl   0.1312E-01  # Theta=62.67
   6   0  24        4.68        1.02        3.43 o incl   0.7567E-01  # Theta=66.16
   7   0  24       -0.16        1.87        2.29 o incl   0.1643E+00  # Theta=70.80
  -8   1  24        4.42        7.74        3.46 o incl   0.6132E-01  # Theta=72.45
  -7   1  24      130.33      106.32        6.92 o incl   0.6729E-02  # Theta=67.55
  -6   1  24      253.33      237.21       10.69 o incl   0.2561E-02  # Theta=63.95
  -5   1  24       92.84       92.81        7.74 o incl   0.7272E-02  # Theta=61.20
  -4   1  24       30.73       26.11        6.16 o incl   0.1739E-01  # Theta=59.13
  -3   1  24      174.29      165.99        9.17 o incl   0.3975E-02  # Theta=57.62
  -2   1  24      520.74      492.87       18.98 o incl   0.8388E-03  # Theta=56.64
  -1   1  24      128.74      120.18        8.71 o incl   0.5387E-02  # Theta=56.17
   0   1  24       67.42       59.17        6.96 o incl   0.1034E-01  # Theta=56.18
   1   1  24      413.71      400.61       14.13 o incl   0.1262E-02  # Theta=56.68
   2   1  24       75.13       60.45        7.13 o incl   0.9801E-02  # Theta=57.68
   3   1  24       24.56       21.79        5.13 o incl   0.2369E-01  # Theta=59.20
   4   1  24       18.35        9.78        5.55 o incl   0.2539E-01  # Theta=61.31
   5   1  24       16.89       14.05        4.12 o incl   0.3663E-01  # Theta=64.08
   6   1  24       15.53       20.79        4.38 o incl   0.3096E-01  # Theta=67.73
   7   1  24       84.46       79.00        5.73 o incl   0.1013E-01  # Theta=72.70
  -7   2  24       20.63       12.06        5.06 o incl   0.2808E-01  # Theta=72.87
  -6   2  24        3.17        2.51        5.01 o incl   0.3720E-01  # Theta=68.55
  -5   2  24        8.18       11.08        5.42 o incl   0.2760E-01  # Theta=65.43
  -4   2  24        6.55        4.28        3.74 o incl   0.5748E-01  # Theta=63.14
  -3   2  24       27.52       20.43        5.06 o incl   0.2406E-01  # Theta=61.50
  -2   2  24       18.89       28.55        4.44 o incl   0.2678E-01  # Theta=60.45
  -1   2  24       76.02       74.04        5.15 o incl   0.1157E-01  # Theta=59.94
   0   2  24      352.75      347.77       11.62 o incl   0.1647E-02  # Theta=59.95
   1   2  24       12.12       14.68        5.81 o incl   0.2319E-01  # Theta=60.49
   2   2  24      151.31      143.10       10.25 o incl   0.4126E-02  # Theta=61.56
   3   2  24      368.72      353.12       14.17 o incl   0.1447E-02  # Theta=63.22
   4   2  24      122.00      117.49        8.44 o incl   0.5658E-02  # Theta=65.54
   5   2  24       11.93        9.42        3.81 o incl   0.4651E-01  # Theta=68.71
   6   2  24      159.12      161.42        7.26 o incl   0.4790E-02  # Theta=73.10
  -5   3  24      200.58      179.34        7.21 o incl   0.4128E-02  # Theta=74.18
  -4   3  24       22.85       16.42        3.91 o incl   0.3566E-01  # Theta=71.03
  -3   3  24        8.66        6.69        3.74 o incl   0.5316E-01  # Theta=68.95
  -2   3  24       71.99       76.70        6.07 o incl   0.1031E-01  # Theta=67.65
  -1   3  24       40.53       38.42        4.95 o incl   0.1893E-01  # Theta=67.03
   0   3  24       54.86       56.35        5.22 o incl   0.1435E-01  # Theta=67.04
   1   3  24      -10.17        2.24        3.92 o incl   0.5371E-01  # Theta=67.69
   2   3  24        8.71       10.18        3.38 o incl   0.5608E-01  # Theta=69.02
   3   3  24      135.23      144.88        6.42 o incl   0.5778E-02  # Theta=71.14
   4   3  24       15.66       13.13        3.73 o incl   0.4259E-01  # Theta=74.34
  -7   1  25        4.31        1.55        2.93 o incl   0.9801E-01  # Theta=72.54
  -6   1  25       41.37       36.26        4.00 o incl   0.2291E-01  # Theta=68.29
  -5   1  25       69.27       57.93        5.25 o incl   0.1332E-01  # Theta=65.21
  -4   1  25      228.06      215.79        9.05 o incl   0.3112E-02  # Theta=62.94
  -3   1  25        6.96        2.59        4.31 o incl   0.4714E-01  # Theta=61.33
  -2   1  25      107.29      107.97        7.47 o incl   0.6719E-02  # Theta=60.29
  -1   1  25       50.93       41.82        6.00 o incl   0.1442E-01  # Theta=59.79
   0   1  25       21.99       25.64        4.69 o incl   0.2565E-01  # Theta=59.81
   1   1  25       87.06       81.57        6.94 o incl   0.8606E-02  # Theta=60.36
   2   1  25      155.34      138.09        8.41 o incl   0.4861E-02  # Theta=61.44
   3   1  25        2.49        3.17        3.84 o incl   0.6011E-01  # Theta=63.11
   4   1  25       -0.18        2.02        3.48 o incl   0.7679E-01  # Theta=65.44
   5   1  25       60.71       58.06        6.10 o incl   0.1210E-01  # Theta=68.60
   6   1  25       20.84       25.78        3.72 o incl   0.3263E-01  # Theta=72.99
  -6   2  25      144.34      117.01        9.53 o incl   0.4875E-02  # Theta=73.81
  -5   2  25       22.90       24.75        5.10 o incl   0.2328E-01  # Theta=70.02
  -4   2  25       16.97       11.79        4.38 o incl   0.3532E-01  # Theta=67.39
  -3   2  25      141.22      137.42        7.21 o incl   0.5528E-02  # Theta=65.57
  -2   2  25       45.01       59.96        3.85 o incl   0.1763E-01  # Theta=64.42
  -1   2  25       80.12       74.41        4.66 o incl   0.1208E-01  # Theta=63.87
   0   2  25       17.06       16.15        3.96 o incl   0.3702E-01  # Theta=63.89
   1   2  25       90.53       77.87        7.66 o incl   0.7942E-02  # Theta=64.49
   2   2  25       20.33       20.23        4.95 o incl   0.2596E-01  # Theta=65.70
   3   2  25       44.56       42.94        5.50 o incl   0.1603E-01  # Theta=67.58
   4   2  25      101.50       89.75        6.75 o incl   0.8022E-02  # Theta=70.30
   5   2  25        2.45        3.71        3.04 o incl   0.8731E-01  # Theta=74.22
  -3   3  25       78.34       77.05        7.28 o incl   0.8690E-02  # Theta=74.37
  -2   3  25       15.40       13.95        5.05 o incl   0.2828E-01  # Theta=72.75
  -1   3  25      210.04      216.70       11.74 o incl   0.2707E-02  # Theta=72.00
   0   3  25       11.71        9.43        3.03 o incl   0.6234E-01  # Theta=72.04
   1   3  25       12.42        6.79        3.12 o incl   0.6454E-01  # Theta=72.85
   2   3  25       78.20       61.08        6.43 o incl   0.1066E-01  # Theta=74.56
  -6   0  26       23.88       27.12        5.28 o incl   0.2170E-01  # Theta=71.73
  -5   0  26      602.15      567.28       21.85 o incl   0.6553E-03  # Theta=68.27
  -4   0  26       78.85       64.88       10.14 o incl   0.6317E-02  # Theta=65.80
  -3   0  26      308.07      288.20       11.74 o incl   0.1987E-02  # Theta=64.08
  -2   0  26      174.43      178.82        9.62 o incl   0.3686E-02  # Theta=62.99
  -1   0  26      959.56      897.96       21.53 o incl   0.3632E-03  # Theta=62.47
   0   0  26      430.76      452.75       14.77 o incl   0.1104E-02  # Theta=62.50
   1   0  26        1.02        1.33        4.10 o incl   0.5699E-01  # Theta=63.09
   2   0  26      181.80      168.67       14.85 o incl   0.2539E-02  # Theta=64.27
   3   0  26      370.71      347.58       18.75 o incl   0.1195E-02  # Theta=66.08
   4   0  26       13.66       13.12        3.65 o incl   0.4487E-01  # Theta=68.66
   5   0  26       -2.00        5.49        4.04 o incl   0.5199E-01  # Theta=72.28
  -6   1  26       15.95       20.13        5.10 o incl   0.2555E-01  # Theta=73.73
  -5   1  26      103.61       91.86        5.19 o incl   0.9259E-02  # Theta=69.97
  -4   1  26       24.13       22.16        3.69 o incl   0.3401E-01  # Theta=67.35
  -3   1  26       32.37       31.16        4.28 o incl   0.2431E-01  # Theta=65.54
  -2   1  26      280.68      261.18        9.79 o incl   0.2412E-02  # Theta=64.41
  -1   1  26       -5.40        2.66        3.81 o incl   0.5930E-01  # Theta=63.87
   0   1  26      282.49      254.42        9.98 o incl   0.2437E-02  # Theta=63.91
   1   1  26      447.55      429.26       12.11 o incl   0.1234E-02  # Theta=64.52
   2   1  26       24.84       28.39        4.08 o incl   0.2785E-01  # Theta=65.74
   3   1  26       40.08       42.21        4.96 o incl   0.1819E-01  # Theta=67.64
   4   1  26      168.44      137.81        8.44 o incl   0.4728E-02  # Theta=70.38
   5   1  26       79.13       86.17        5.25 o incl   0.1039E-01  # Theta=74.33
  -4   2  26      245.37      200.31        8.10 o incl   0.3345E-02  # Theta=72.63
  -3   2  26      128.19      114.85        5.76 o incl   0.7175E-02  # Theta=70.43
  -2   2  26        0.41        4.75        2.52 o incl   0.1167E+00  # Theta=69.08
  -1   2  26      128.60      114.18        7.29 o incl   0.6279E-02  # Theta=68.46
   0   2  26      195.16      190.44        8.87 o incl   0.3606E-02  # Theta=68.50
   1   2  26       23.53       28.16        4.16 o incl   0.2790E-01  # Theta=69.21
   2   2  26       66.03       69.58        4.69 o incl   0.1316E-01  # Theta=70.66
   3   2  26       36.51       39.77        4.03 o incl   0.2248E-01  # Theta=72.99
  -4   1  27      329.88      302.39        9.53 o incl   0.2052E-02  # Theta=72.82
  -3   1  27        4.78        9.67        2.56 o incl   0.8448E-01  # Theta=70.61
  -2   1  27       89.48       76.98        5.15 o incl   0.1081E-01  # Theta=69.27
  -1   1  27      186.71      170.05        7.13 o incl   0.4407E-02  # Theta=68.66
   0   1  27       14.52       10.31        3.32 o incl   0.5294E-01  # Theta=68.72
   1   1  27       99.68       85.44        5.50 o incl   0.9503E-02  # Theta=69.45
   2   1  27      138.63      139.83        7.01 o incl   0.5590E-02  # Theta=70.93
   3   1  27        9.39        7.78        3.40 o incl   0.5848E-01  # Theta=73.31
  -2   2  27       -1.82        5.03        3.68 o incl   0.6171E-01  # Theta=75.10
  -1   2  27       13.40       14.58        4.78 o incl   0.3085E-01  # Theta=74.29
   0   2  27       18.29       19.64        4.73 o incl   0.2799E-01  # Theta=74.37
   1   2  27      118.05      147.47        8.72 o incl   0.4908E-02  # Theta=75.34
  -3   0  28      281.75      290.51       12.39 o incl   0.1978E-02  # Theta=75.07
  -2   0  28        7.90       12.61        4.63 o incl   0.3465E-01  # Theta=73.43
  -1   0  28      444.50      397.86       16.84 o incl   0.1116E-02  # Theta=72.71
   0   0  28      202.62      209.92       11.70 o incl   0.2788E-02  # Theta=72.80
   1   0  28        0.14        0.29        4.01 o incl   0.6145E-01  # Theta=73.70
  -1   1  28       16.20       14.30        3.90 o incl   0.3940E-01  # Theta=74.82
   0   1  28      146.88      161.49        9.03 o incl   0.4300E-02  # Theta=74.91
   1   1  28      203.01      207.01        9.95 o incl   0.3143E-02  # Theta=75.94
