# Supplementary material for: A modular synthesis of azetidines from reactive triplet imine intermediates using an intermolecular aza Paternò–Büchi reaction
Source: Nat Catal. 2025 Sep 5;8(9):939–47. doi: 10.1038/s41929-025-01405-7 (PMC12460163; doi:10.1038/s41929-025-01405-7)
Supplement: Supplementary file 4 — Cartesian (x, y, z) of the computational section. [file 41929_2025_1405_MOESM4_ESM.zip]

Archive with 114 entries (105 files):
- DataS1_revised/
- DataS1_revised/14-CN-PhSO2F.xyz
- DataS1_revised/14-OMe-PhSO2F.xyz
- DataS1_revised/1A1(1A).xyz
- DataS1_revised/1a2.xyz
- DataS1_revised/1B1(1B).xyz
- DataS1_revised/1B2.xyz
- DataS1_revised/1F2.xyz
- DataS1_revised/1PhSO2Bn.xyz
- DataS1_revised/1PhSO2CF3.xyz
- DataS1_revised/1PhSO2Cl.xyz
- DataS1_revised/1PhSO2CN.xyz
- DataS1_revised/1PhSO2Me.xyz
- DataS1_revised/1PhSO2Ph.xyz
- DataS1_revised/3A1(3A).xyz
- DataS1_revised/3A2(3A').xyz
- DataS1_revised/3A3.xyz
- DataS1_revised/3B1(3B).xyz
- DataS1_revised/3B2.xyz
- DataS1_revised/3C1.xyz
- DataS1_revised/3D1.xyz
- DataS1_revised/3E1.xyz
- DataS1_revised/3F1.xyz
- DataS1_revised/3f2.xyz
- DataS1_revised/3PhSO2Bn.xyz
- DataS1_revised/3PhSO2Bn_twist.xyz
- DataS1_revised/3PhSO2CF3.xyz
- DataS1_revised/3PhSO2CF3_twist.xyz
- DataS1_revised/3PhSO2Cl.xyz
- DataS1_revised/3PhSO2Cl_twist.xyz
- DataS1_revised/3PhSO2CN.xyz
- DataS1_revised/3PhSO2CN_twist.xyz
- DataS1_revised/3PhSO2Me.xyz
- DataS1_revised/3PhSO2Me_twist.xyz
- DataS1_revised/3PhSO2Ph.xyz
- DataS1_revised/3PhSO2Ph_twist.xyz
- DataS1_revised/3_4-CN-PhSO2F.xyz
- DataS1_revised/3_4-CN-PhSO2F_twist.xyz
- DataS1_revised/3_4-OMe-PhSO2F.xyz
- DataS1_revised/3_4-OMe-PhSO2F_twist.xyz
- DataS1_revised/4-CNPhSO2F_radical_anion.xyz
- DataS1_revised/4_OMe-PhSO2F_radical_anion.xyz
- DataS1_revised/Imidyl_radical(2D).xyz
- DataS1_revised/isobutene.xyz
- DataS1_revised/isobutene_radical_cation.xyz
- DataS1_revised/MDtrajectories/
- DataS1_revised/MDtrajectories/seed1_2500.xyz
- DataS1_revised/MDtrajectories/seed2_2500.xyz
- DataS1_revised/MDtrajectories/seed3_2500.xyz
- DataS1_revised/MDtrajectories/seed4_2500.xyz
- DataS1_revised/MDtrajectories/seed5_2500.xyz
- DataS1_revised/MDtrajectories/seed6_2500.xyz
- DataS1_revised/MDtrajectories/seed7_2500.xyz
- DataS1_revised/MDtrajectories/seed8_2500.xyz
- DataS1_revised/MECP1a(MECP).xyz
- DataS1_revised/MECP1b.xyz
- DataS1_revised/MECP2a.xyz
- DataS1_revised/MECP2b.xyz
- DataS1_revised/MECP_PhSO2Bn.xyz
- DataS1_revised/MECP_PhSO2CF3.xyz
- DataS1_revised/MECP_PhSO2Cl.xyz
- DataS1_revised/MECP_PhSO2CN.xyz
- DataS1_revised/MECP_PhSO2F.xyz
- DataS1_revised/MECP_PhSO2Me.xyz
- DataS1_revised/MECP_PhSO2Ph.xyz
- DataS1_revised/methylene cyclobutene.xyz
- DataS1_revised/methylene_cyclobutene_radical_cation.xyz
- DataS1_revised/P1a(1C).xyz
- DataS1_revised/P1b.xyz
- DataS1_revised/P2.xyz
- DataS1_revised/photocatalysts/
- DataS1_revised/photocatalysts/3-F-TX/
- DataS1_revised/photocatalysts/3-F-TX/cation.xyz
- DataS1_revised/photocatalysts/3-F-TX/singlet.xyz
- DataS1_revised/photocatalysts/3-F-TX/triplet.xyz
- DataS1_revised/photocatalysts/ITX/
- DataS1_revised/photocatalysts/ITX/cation.xyz
- DataS1_revised/photocatalysts/ITX/singlet.xyz
- DataS1_revised/photocatalysts/ITX/triplet.xyz
- DataS1_revised/PhSO2F_radical_anion.xyz
- DataS1_revised/R_groups/
- DataS1_revised/R_groups/radical-H/
- DataS1_revised/R_groups/radical-H/benzene.xyz
- DataS1_revised/R_groups/radical-H/bnh.xyz
- DataS1_revised/R_groups/radical-H/cf3h.xyz
- DataS1_revised/R_groups/radical-H/clh.xyz
- DataS1_revised/R_groups/radical-H/hcn.xyz
- DataS1_revised/R_groups/radical-H/hf.xyz
- DataS1_revised/R_groups/radical-H/methane.xyz
- DataS1_revised/R_groups/radical-H/nh3.xyz
- DataS1_revised/R_groups/radicals/
- DataS1_revised/R_groups/radicals/Bn.xyz
- DataS1_revised/R_groups/radicals/cf3.xyz
- DataS1_revised/R_groups/radicals/cn.xyz
- DataS1_revised/R_groups/radicals/me.xyz
- DataS1_revised/R_groups/radicals/nh2.xyz
- DataS1_revised/R_groups/radicals/ph.xyz
- DataS1_revised/SO2F_radical.xyz
- DataS1_revised/tables/
- DataS1_revised/tables/ImineProperties.csv
- DataS1_revised/tables/Trend.csv
- DataS1_revised/TS-addition-PhSO2Bn.xyz
- DataS1_revised/TS-addition-PhSO2Me.xyz
- DataS1_revised/TS-addition-PhSO2Ph.xyz
- DataS1_revised/TS-frag-PhSO2Bn.xyz
- DataS1_revised/TS-frag-PhSO2CF3.xyz
- DataS1_revised/TS-frag-PhSO2Cl.xyz
- DataS1_revised/TS-frag-PhSO2CN.xyz
- DataS1_revised/TS-frag-PhSO2F.xyz
- DataS1_revised/TS-frag-PhSO2Me.xyz
- DataS1_revised/TS-frag-PhSO2Ph.xyz
- DataS1_revised/TS1.xyz
- DataS1_revised/TS2.xyz
- DataS1_revised/TS3.xyz
