# Supplementary material for: A modular synthesis of azetidines from reactive triplet imine intermediates using an intermolecular aza Paternò–Büchi reaction
Source: Nat Catal. 2025 Sep 5;8(9):939–47. doi: 10.1038/s41929-025-01405-7 (PMC12460163; doi:10.1038/s41929-025-01405-7)
Supplement: Supplementary file 4 — Cartesian (x, y, z) of the computational section. [file 41929_2025_1405_MOESM4_ESM.zip › DataS1_revised/14-CN-PhSO2F.xyz]

19
Coordinates from ORCA-job /scratch/univ4230/3962365/opt
  C   -4.95529811680051      0.89763634144929     -0.22126608667307
  C   -3.85188597821212      1.80506783197327     -0.07270437289110
  N   -5.83468597527409      0.17023328102355     -0.33869607154149
  C   -4.10094119001487      3.17745357137384      0.02365579294986
  C   -3.03956232995107      4.04692245354098      0.16652152025493
  H   -5.11735414422090      3.54463018907544     -0.01445704055988
  C   -2.55563046137528      1.29713675947299     -0.02899873550762
  C   -1.49710504236928      2.17703028203362      0.11218616912919
  H   -2.38648274682372      0.23194350219389     -0.10546371381675
  C   -1.73601121274722      3.54656357286840      0.21028962897371
  H   -3.21072503744107      5.11275213935647      0.24220050053016
  C   -0.58339195029787      4.43083599299991      0.35732848021525
  H   -0.48056717205849      1.80562351958370      0.14745125080964
  N   -0.72705038488461      5.69194356854451      0.48327424923062
  H   0.39725494732918      3.95475940914818      0.35446776262181
  S   0.51743722810144      6.70596643141906      0.65773866774787
  O   0.57032643206172      7.57885468828759     -0.45498484018368
  O   0.53960408703117      7.20424475386065      1.98267460596449
  F   1.77697824884761      5.78163185809461      0.52885608854605
