# Supplementary material for: A modular synthesis of azetidines from reactive triplet imine intermediates using an intermolecular aza Paternò–Büchi reaction
Source: Nat Catal. 2025 Sep 5;8(9):939–47. doi: 10.1038/s41929-025-01405-7 (PMC12460163; doi:10.1038/s41929-025-01405-7)
Supplement: Supplementary file 4 — Cartesian (x, y, z) of the computational section. [file 41929_2025_1405_MOESM4_ESM.zip › DataS1_revised/14-OMe-PhSO2F.xyz]

22
Coordinates from ORCA-job /scratch/univ4230/3953355/opt
  O   -3.25256439167010      0.47628886632100      0.07268705880195
  C   -2.44082635384231      1.51907438435810     -0.13900889791505
  C   -2.72549323677167      2.56581636722480     -1.01865004919401
  C   -4.47724994420362      0.41177583674631     -0.64782581664473
  H   -4.96133629548624     -0.50802565548412     -0.33164366939873
  H   -4.29296085015242      0.37799318114065     -1.72322733928476
  H   -5.11496194577861      1.26401682840451     -0.40636097024880
  C   -1.80509797224614      3.58901267675707     -1.16369914404508
  C   -0.60905647027265      3.59004171168227     -0.44537690035588
  C   -0.33744124620654      2.53338503775393      0.44015205873904
  H   -3.64484203167991      2.58591840849358     -1.58484257683075
  H   -2.01534743039161      4.40413875280522     -1.84635769001134
  C   0.31585626317999      4.67546931156481     -0.64908409681305
  N   1.43028508285947      4.75010511027291     -0.01397894604753
  H   0.02339323795820      5.43299196303535     -1.37684384825856
  S   2.48973484752244      5.93302464926450     -0.22453164968810
  O   3.68943646030706      5.41622727537259     -0.77557869581918
  O   2.52988872996024      6.76695993196175      0.92159858484597
  F   1.85568548364914      6.81409016510836     -1.36198992321948
  C   -1.23952320410674      1.51253531581725      0.59155571106284
  H   0.59014905678989      2.52955527249813      0.99854975067890
  H   -1.04869132831784      0.68682177220096      1.26443508514635
