# Supplementary material for: A modular synthesis of azetidines from reactive triplet imine intermediates using an intermolecular aza Paternò–Büchi reaction
Source: Nat Catal. 2025 Sep 5;8(9):939–47. doi: 10.1038/s41929-025-01405-7 (PMC12460163; doi:10.1038/s41929-025-01405-7)
Supplement: Supplementary file 4 — Cartesian (x, y, z) of the computational section. [file 41929_2025_1405_MOESM4_ESM.zip › DataS1_revised/1A1(1A).xyz]

18
Coordinates from ORCA-job /scratch/univ4230/3938844/m062x
  C   -3.67704890848765      0.14506269317280      0.18687150224470
  N   -3.43107668821197      1.38243930650560     -0.02574281389109
  C   -5.02063907537657     -0.39909984610897      0.08318119792604
  C   -6.10917752896229      0.39127395994809     -0.29945125324155
  C   -7.36966923132319     -0.17129118245000     -0.36638329978808
  C   -7.55116119190371     -1.51691324741180     -0.04932788413594
  C   -6.47247323701103     -2.30503255148891      0.33001132852256
  C   -5.20484082284190     -1.74726135484346      0.39354723709599
  H   -5.95423079543939      1.43496579861425     -0.54202414704390
  H   -2.89068112618430     -0.55805522551118      0.46353147493395
  H   -6.61877400700969     -3.34861964214530      0.57520402083205
  H   -4.35200655779880     -2.34775847402941      0.68741239263090
  H   -8.21700472754853      0.43252678232993     -0.66372263287521
  S   -1.95856793024329      2.01956632707561      0.09732561226318
  O   -1.88632458529401      2.85028753703451      1.24275739529770
  O   -1.53636057128513      2.49574370393667     -1.16777468999737
  F   -1.03921896294780      0.78639994333207      0.41065535777120
  H   -8.54219852493062     -1.95029227746047     -0.09920139564515
