# Supplementary material for: A modular synthesis of azetidines from reactive triplet imine intermediates using an intermolecular aza Paternò–Büchi reaction
Source: Nat Catal. 2025 Sep 5;8(9):939–47. doi: 10.1038/s41929-025-01405-7 (PMC12460163; doi:10.1038/s41929-025-01405-7)
Supplement: Supplementary file 4 — Cartesian (x, y, z) of the computational section. [file 41929_2025_1405_MOESM4_ESM.zip › DataS1_revised/1a2.xyz]

18
Coordinates from ORCA-job /scratch/univ4230/5278580/opt
  C   -3.64049361188001      0.08354036818099      1.33404486100230
  N   -2.70692273115533      0.91302649144707      1.04536638572909
  C   -4.83699733173899     -0.35657420627981      0.61976482591632
  C   -5.55989947889899      0.43737497831731     -0.27711208262819
  C   -6.71276261838504     -0.06111768415326     -0.85844900664538
  C   -7.14226699319815     -1.35272626172908     -0.56990125346719
  C   -6.43531999790904     -2.14301820339937      0.32794629777670
  C   -5.30110322696684     -1.63723169538907      0.94005788181581
  H   -5.25214990265967      1.45098963457560     -0.49214094309774
  H   -3.50441448172190     -0.39405654468804      2.30460140084808
  H   -6.77723437987388     -3.14235954533861      0.56244028367282
  H   -4.75697318297925     -2.23308420921837      1.66311712305549
  H   -7.28243985351005      0.56079281219126     -1.53632263807257
  S   -2.49065748167930      1.73947944127209     -0.32194357513376
  O   -1.09834050892419      1.88029183497510     -0.53258624055178
  O   -3.34481081922452      2.87043559958356     -0.40894187940977
  F   -2.96436331504167      0.74206454325493     -1.43525269246154
  H   -8.04113415045215     -1.73715550620231     -1.03526348724870
