# Supplementary material for: A modular synthesis of azetidines from reactive triplet imine intermediates using an intermolecular aza Paternò–Büchi reaction
Source: Nat Catal. 2025 Sep 5;8(9):939–47. doi: 10.1038/s41929-025-01405-7 (PMC12460163; doi:10.1038/s41929-025-01405-7)
Supplement: Supplementary file 4 — Cartesian (x, y, z) of the computational section. [file 41929_2025_1405_MOESM4_ESM.zip › DataS1_revised/1B1(1B).xyz]

30
Coordinates from ORCA-job /scratch/univ4230/3944402/2_m062x
  C   -6.61162931136327      4.43141817888778     -1.49974764343548
  C   -5.88126244536483      3.13797523639511     -1.41639384090398
  H   -6.95055478450000      4.76958342753642     -0.51841852158653
  H   -7.47366871448492      4.35985131992867     -2.16602567082781
  H   -5.96201213718240      5.22181861472700     -1.90660119201327
  C   -5.64166023019035      2.36013534991073     -2.66312777009317
  H   -6.53335733107509      2.34054076185633     -3.29271423129983
  H   -5.33905271759214      1.33380825303020     -2.44773816296385
  H   -4.84049509416081      2.81332785210607     -3.26539031680404
  C   -4.96773576531325      2.92493067869541     -0.26912646377817
  N   -3.67424666535751      3.68721853062450     -0.48402934758340
  H   -4.71423210784953      1.87291485727179     -0.15073610318220
  H   -5.38326257106981      3.29966609012293      0.66785810612640
  C   -3.65434641640059      5.03723474947272     -0.07089742569630
  S   -2.31152529956018      2.84639195800242     -0.49450854804588
  C   -3.26327810713503      6.09835661999286     -0.92000051026693
  H   -4.04557885012481      5.23375087187752      0.92074342026419
  C   -2.91043844980497      5.90797969917134     -2.27351832068361
  C   -2.57619106300941      6.98864569052198     -3.06644620828653
  C   -2.57607552125144      8.28067881895215     -2.54236050168674
  C   -3.25999376373721      7.41356831073437     -0.40455435458555
  C   -2.91974409922031      8.48432863763711     -1.20671620260255
  H   -2.92418595547422      9.48600567157650     -0.79572600264421
  H   -2.31419615460508      9.12202280448498     -3.17074674571950
  H   -2.91769722752422      4.90992908930031     -2.69284948146617
  H   -2.31607639504222      6.82900713500157     -4.10532238097985
  H   -3.53234552001304      7.57032350792811      0.63256224839109
  O   -2.50814342614964      1.59895352261349     -1.13923765119609
  O   -1.20274569798841      3.67414767955057     -0.79692119453939
  F   -2.12851317745523      2.47552708208889      1.02909101808941
