# Supplementary material for: A modular synthesis of azetidines from reactive triplet imine intermediates using an intermolecular aza Paternò–Büchi reaction
Source: Nat Catal. 2025 Sep 5;8(9):939–47. doi: 10.1038/s41929-025-01405-7 (PMC12460163; doi:10.1038/s41929-025-01405-7)
Supplement: Supplementary file 4 — Cartesian (x, y, z) of the computational section. [file 41929_2025_1405_MOESM4_ESM.zip › DataS1_revised/1B2.xyz]

30
Coordinates from ORCA-job /scratch/univ4230/3953359/tzvp
  C   -6.11921014116055      1.56779489514517     -2.41129960544073
  C   -5.94870934909999      2.71466234784609     -1.47643799307804
  H   -6.41976915293230      1.89556211650421     -3.40671592166933
  H   -6.86899074285550      0.86842790997961     -2.02983169391067
  H   -5.19004047167451      0.99145028244393     -2.52050510728344
  C   -5.72706168914738      2.43117312828887     -0.03089728657581
  H   -5.94039974721050      3.30249190547101      0.59162160633840
  H   -4.68621036485014      2.13526193770093      0.16495020048229
  H   -6.35267449897171      1.60057334086165      0.30487951630936
  C   -5.70864172901882      4.08497996250009     -1.99543754200583
  N   -4.25635812570278      4.52486933213734     -2.02730872498646
  H   -6.17574114282459      4.84034996866094     -1.36179280672417
  H   -6.08245921164687      4.19990561796390     -3.01125874552129
  C   -3.69767291566390      5.06899321535134     -0.84099658221826
  S   -3.27077261229923      3.74030757573326     -3.01404556624410
  C   -3.09400163569379      6.34439518312980     -0.81525585619011
  H   -3.78570523270177      4.47490279980615      0.06027422259887
  C   -3.04201061168489      7.18858107870055     -1.94637675039944
  C   -2.43564180317689      8.42652507835217     -1.86550144449840
  C   -1.86404867357647      8.85958758381208     -0.66972036386617
  C   -2.51680432572841      6.80143756739362      0.39183352991876
  C   -1.91034660594008      8.03912170410326      0.45712316002089
  H   -1.46828737694537      8.37255409679572      1.38747117349456
  H   -1.38750888984007      9.82982784311851     -0.61606536788059
  H   -3.48635400196869      6.85973515065986     -2.87663973394489
  H   -2.40528809308604      9.06520581222060     -2.73926943461797
  H   -2.55162691388148      6.16053594084687      1.26493996662478
  O   -3.98383440259258      3.28684947481250     -4.15245661738649
  O   -2.02272914890971      4.40103773905429     -3.12948175129189
  F   -2.93534538921492      2.43294241060560     -2.19540048005381
