# Supplementary material for: A modular synthesis of azetidines from reactive triplet imine intermediates using an intermolecular aza Paternò–Büchi reaction
Source: Nat Catal. 2025 Sep 5;8(9):939–47. doi: 10.1038/s41929-025-01405-7 (PMC12460163; doi:10.1038/s41929-025-01405-7)
Supplement: Supplementary file 4 — Cartesian (x, y, z) of the computational section. [file 41929_2025_1405_MOESM4_ESM.zip › DataS1_revised/1F2.xyz]

31
Coordinates from ORCA-job /scratch/univ4230/8738844/cyclobutene_sing
  C   -7.12405144594142     -0.41038830087516     -0.33139227685010
  C   -7.15309003894237     -0.02021078936498      1.11518010277655
  C   -6.26048681938937      0.74243974925879     -0.73793809612844
  C   -6.47232474032246      1.31142989046475      0.69280247368464
  H   -6.51825399646699     -0.65212864399036      1.74716352084410
  H   -8.13390955475188      0.05789201909446      1.59002495367429
  H   -5.56900732828740      1.57701918231936      1.23731751619930
  H   -7.16257720965756      2.15252592956585      0.70564756838060
  H   -6.61790588939548      1.35415251817609     -1.57039056721636
  H   -5.22087042590690      0.46470667703204     -0.94468965137449
  C   -7.49742800203922     -1.66594012988838     -1.01582331412207
  H   -7.24842290163025     -1.62975504403216     -2.07856071612944
  N   -8.95326653042563     -1.97050643483347     -0.84499161190180
  H   -6.99440252184922     -2.52725482994106     -0.56740016768375
  S   -9.92136732601637     -0.74377952224786     -1.33821054742965
  O   -9.37989478507124     -0.09229246239699     -2.47782148662782
  O   -10.40414600708866      0.03456052114455     -0.25509658859452
  F   -11.14504081836697     -1.56569615277832     -1.83773586378346
  C   -9.34053932783119     -3.31888940375093     -0.90069409807825
  H   -8.71625193752902     -3.95159983455668     -1.51950851979561
  C   -10.41494999053127     -3.86655061449843     -0.16457565865295
  C   -11.15135908107306     -3.13516092332324      0.79350756741822
  C   -12.19410759630037     -3.73063459708873      1.47783390088106
  C   -12.53686248420258     -5.05933266984709      1.23644323438293
  C   -11.81225221490614     -5.79794667578050      0.30106630877200
  C   -10.76842691071016     -5.21706628443991     -0.38923885272327
  H   -10.20827725136341     -5.79036248610765     -1.11850846264569
  H   -10.88559684861373     -2.10794152433580      1.00946503789903
  H   -12.74540439509096     -3.15658451075726      2.21209446071142
  H   -13.35682960633791     -5.51645348068752      1.77471559167703
  H   -12.06911486196016     -6.83283930983324      0.11265948653648
