# Supplementary material for: A modular synthesis of azetidines from reactive triplet imine intermediates using an intermolecular aza Paternò–Büchi reaction
Source: Nat Catal. 2025 Sep 5;8(9):939–47. doi: 10.1038/s41929-025-01405-7 (PMC12460163; doi:10.1038/s41929-025-01405-7)
Supplement: Supplementary file 4 — Cartesian (x, y, z) of the computational section. [file 41929_2025_1405_MOESM4_ESM.zip › DataS1_revised/1PhSO2Bn.xyz]

31
Coordinates from ORCA-job /scratch/univ4230/7301811/opt
  C   -4.73689459078222      0.20355952813881      0.21129472420537
  N   -4.37560691503152     -0.25778734999460     -0.92262417549126
  C   -5.95510105208448     -0.24148361213068      0.88211198417828
  C   -6.81510878616498     -1.17724183767708      0.30063230872262
  C   -7.95614634346439     -1.57136904194724      0.97538971696180
  C   -8.24470733617262     -1.03720441447994      2.23007561242102
  C   -7.39304428096537     -0.10719648367869      2.81141738536406
  C   -6.24849029089751      0.29219975705992      2.13682519041623
  H   -6.58014009443788     -1.58308754116682     -0.67510479051255
  H   -4.14144081229006      0.95734250197745      0.73184636534922
  H   -7.62022720012679      0.30539697382204      3.78565531192760
  H   -5.57460756462555      1.01779179868374      2.57735877320230
  H   -8.62638727009957     -2.29413899082459      0.52847250469025
  S   -2.97369435971015      0.34934894164966     -1.57992512933000
  O   -2.34864259478427      1.31619034972504     -0.71222474046621
  O   -3.28934706498932      0.75528169462428     -2.92252013357560
  C   -1.98112533651207     -1.13226787982518     -1.62438084030107
  H   -9.13973594391160     -1.34929773877775      2.75358866630990
  H   -2.55602844429697     -1.85366407376350     -2.20466932911043
  H   -1.90394607915892     -1.47053921210042     -0.59072289655758
  C   -0.63755493534103     -0.84726586468695     -2.22959674002615
  C   0.43711210817700     -0.49859854210994     -1.41516733721700
  C   -0.45896894385326     -0.91340247434423     -3.60936925966048
  C   1.67883872204687     -0.22673300834001     -1.97330916656358
  C   0.78242454592645     -0.63937373678570     -4.16731387069812
  C   1.85290170523148     -0.29615028657607     -3.35024899348926
  H   0.29807269030234     -0.44744779535107     -0.34166985848531
  H   -1.29475615729809     -1.18446586729041     -4.24338703860330
  H   2.51087008576739      0.03680371812427     -1.33275221016528
  H   0.91442879438240     -0.69672162446465     -5.24031809921347
  H   2.82193027937938     -0.08663792715763     -3.78538269552591
