# Supplementary material for: A modular synthesis of azetidines from reactive triplet imine intermediates using an intermolecular aza Paternò–Büchi reaction
Source: Nat Catal. 2025 Sep 5;8(9):939–47. doi: 10.1038/s41929-025-01405-7 (PMC12460163; doi:10.1038/s41929-025-01405-7)
Supplement: Supplementary file 4 — Cartesian (x, y, z) of the computational section. [file 41929_2025_1405_MOESM4_ESM.zip › DataS1_revised/1PhSO2CF3.xyz]

21
Coordinates from ORCA-job /scratch/univ4230/3942962/m062x
  C   -6.05130983674867     -2.51860997508874     -0.03259141994185
  C   -5.98792847186994     -1.16418582379871     -0.32243261765279
  C   -4.74779429299695     -0.53440075884014     -0.43716930900186
  C   -3.56772893686577     -1.26295952858304     -0.25750800539505
  C   -3.63689893610212     -2.61187719307048      0.03418438930085
  C   -4.87719603113476     -3.23893720638186      0.14512834033483
  H   -4.92457682908487     -4.29649245266991      0.37264093667797
  H   -7.01093055482521     -3.01069819612138      0.05468584354739
  H   -6.89433172359506     -0.58727318542633     -0.46423701202311
  C   -4.72608483642934      0.88644049690886     -0.74958132061539
  H   -2.61170541384083     -0.76293825449000     -0.34708173564145
  H   -2.72826370619430     -3.18199235711682      0.17652360767186
  N   -3.62666272072505      1.52104974895894     -0.89980942243690
  H   -5.70406740558836      1.36021787946994     -0.84526338871566
  S   -3.45146328283206      3.08274255497119     -1.26852835494140
  O   -2.96970056208922      3.18620321981235     -2.60718076131482
  O   -2.76441488366624      3.72862483354158     -0.19846939582928
  C   -5.12282461936729      3.88089958409260     -1.29823685123579
  F   -5.72690250328936      3.74371951089581     -0.12662893448816
  F   -4.96010749161158      5.16847352217739     -1.55096124272557
  F   -5.88223380784294      3.34885538605876     -2.24475165977380
