# Supplementary material for: A modular synthesis of azetidines from reactive triplet imine intermediates using an intermolecular aza Paternò–Büchi reaction
Source: Nat Catal. 2025 Sep 5;8(9):939–47. doi: 10.1038/s41929-025-01405-7 (PMC12460163; doi:10.1038/s41929-025-01405-7)
Supplement: Supplementary file 4 — Cartesian (x, y, z) of the computational section. [file 41929_2025_1405_MOESM4_ESM.zip › DataS1_revised/1PhSO2Cl.xyz]

18
Coordinates from ORCA-job /scratch/univ4230/7300140/Cl_planar
  C   -3.70385251673949      0.19430835233589      0.38126073092609
  N   -3.37634304704782      1.32076657691738     -0.14203549925939
  C   -5.02794528817312     -0.37144907586879      0.19945968577187
  C   -6.00118224730696      0.27351604104796     -0.57183331027616
  C   -7.24419136198396     -0.30870675339275     -0.72750275975880
  C   -7.52345181215646     -1.53008620419513     -0.11568556646061
  C   -6.56122639507900     -2.17260435150388      0.65292615290351
  C   -5.31149512665074     -1.59408859945214      0.81143296829744
  H   -5.76945343272286      1.22114117277170     -1.04100246149045
  H   -2.99848731825937     -0.38101823178986      0.98383248562845
  H   -6.78490499253788     -3.12000221368808      1.12519920260614
  H   -4.54810694507350     -2.08206155495216      1.40593108475799
  H   -8.00110893498189      0.18234514522363     -1.32484573057064
  S   -1.86262938306531      1.87002769504623      0.14509997713130
  O   -1.08874704463768      1.03279356922700      1.00312761844591
  O   -1.93698568861308      3.26787738226985      0.39550948078047
  H   -8.49956770190495     -1.98146140755666     -0.24233635553580
  Cl  -1.08024846890781      1.65936182348484     -1.72511124072032
