# Supplementary material for: A modular synthesis of azetidines from reactive triplet imine intermediates using an intermolecular aza Paternò–Büchi reaction
Source: Nat Catal. 2025 Sep 5;8(9):939–47. doi: 10.1038/s41929-025-01405-7 (PMC12460163; doi:10.1038/s41929-025-01405-7)
Supplement: Supplementary file 4 — Cartesian (x, y, z) of the computational section. [file 41929_2025_1405_MOESM4_ESM.zip › DataS1_revised/1PhSO2CN.xyz]

19
Coordinates from ORCA-job /scratch/univ4230/7300141/m062x
  C   -5.93001469778796     -2.65831420557445     -0.57643783422287
  C   -5.84612608526792     -1.35868972345015     -1.04919095198167
  C   -4.77317368291788     -0.54868442146229     -0.66876508424900
  C   -3.78033640405443     -1.04376907384952      0.18517560362695
  C   -3.86986228697813     -2.34018804301223      0.65233808981407
  C   -4.94336084746889     -3.14509509490720      0.27179685714080
  H   -5.00728441581267     -4.16076229544626      0.64172582771563
  H   -6.75923123943621     -3.28965027534598     -0.86656507787216
  H   -6.60581273903371     -0.96016460543894     -1.71127255063687
  C   -4.72963958058392      0.80383475272334     -1.17944259594019
  H   -2.95293045114880     -0.40633914249554      0.46951452610719
  H   -3.10755248844545     -2.73225691714539      1.31257502562056
  N   -3.78223138883477      1.61902681459255     -0.86673283967496
  H   -5.53851514735379      1.10755827050692     -1.84658456119348
  S   -3.82836899810638      3.10613127193019     -1.51409589050130
  O   -4.95454399200897      3.35519261534264     -2.35270949319490
  O   -2.52173206167030      3.47254111643978     -1.93610847389235
  C   -4.12404105520596      4.02145880611908     -0.03279629697442
  N   -4.31583103324775      4.63966982130144      0.91167148497498
