# Supplementary material for: A modular synthesis of azetidines from reactive triplet imine intermediates using an intermolecular aza Paternò–Büchi reaction
Source: Nat Catal. 2025 Sep 5;8(9):939–47. doi: 10.1038/s41929-025-01405-7 (PMC12460163; doi:10.1038/s41929-025-01405-7)
Supplement: Supplementary file 4 — Cartesian (x, y, z) of the computational section. [file 41929_2025_1405_MOESM4_ESM.zip › DataS1_revised/1PhSO2Me.xyz]

21
Coordinates from ORCA-job /scratch/univ4230/3950474/m062x
  C   -3.70330267773849      0.14744923323630      0.09424423886009
  N   -3.47515118663242      1.38821121088003     -0.06821742652088
  C   -5.06002174150209     -0.40106295744506      0.05171809677891
  C   -6.16905129828940      0.40754612267180     -0.20964689590473
  C   -7.43428747503784     -0.15079480029623     -0.23701675067542
  C   -7.60135765523622     -1.51442263927488     -0.00233645792331
  C   -6.50188850596181     -2.32163477915600      0.25756848902318
  C   -5.23064456928770     -1.76551966046724      0.28260850843366
  H   -6.02664857031630      1.46541129422661     -0.39032886002929
  H   -2.91041868938328     -0.58113152008525      0.27762268457193
  H   -6.63404229664025     -3.38016990756303      0.43972872763811
  H   -4.36451478956485     -2.38525847924340      0.48343589767661
  H   -8.29559880096808      0.47201009330720     -0.44097353451559
  S   -1.95522558486697      2.03490681291773     -0.01381020750545
  O   -1.92362122711779      2.88034317242002      1.14748405853149
  O   -1.73500995628312      2.63451534132500     -1.30043535527554
  C   -0.77802105686857      0.74140782921978      0.20409951302849
  H   -8.59426343427282     -1.94594053094698     -0.02328919733413
  H   -0.83253673326892      0.04488072175609     -0.63011980563125
  H   -0.93932195757075      0.24442987559445      1.15852843167058
  H   0.18946051640775      1.24344341122307      0.20649374500253
