# Supplementary material for: A modular synthesis of azetidines from reactive triplet imine intermediates using an intermolecular aza Paternò–Büchi reaction
Source: Nat Catal. 2025 Sep 5;8(9):939–47. doi: 10.1038/s41929-025-01405-7 (PMC12460163; doi:10.1038/s41929-025-01405-7)
Supplement: Supplementary file 4 — Cartesian (x, y, z) of the computational section. [file 41929_2025_1405_MOESM4_ESM.zip › DataS1_revised/1PhSO2Ph.xyz]

28
Coordinates from ORCA-job /scratch/univ4230/4028496/opt
  C   -3.56053739395563      0.23391974080836      0.08016912416420
  N   -3.38496849909682      1.48840054848939     -0.03716287761854
  C   -4.89394308478526     -0.36728854792496      0.03529667002266
  C   -6.04177972497661      0.40778044979893     -0.14899646980608
  C   -7.28301860636170     -0.20132032777261     -0.18236558609656
  C   -7.38735461973499     -1.58286769157229     -0.03164882464229
  C   -6.24922432172510     -2.35681866319739      0.15137852084651
  C   -5.00210786805372     -1.74939173923589      0.18423736195815
  H   -5.94811300557397      1.48012395856916     -0.26425806793687
  H   -2.73058852699847     -0.46338626744704      0.22190335951159
  H   -6.33289003625798     -3.42942980979039      0.26789415156239
  H   -4.10583169908792     -2.34207098472801      0.32613251469721
  H   -8.17444798064004      0.39553935103664     -0.32551379976256
  S   -1.89387128205628      2.19975592673069      0.01691937337183
  O   -1.89823841296766      3.02783517420360      1.18902814271384
  O   -1.70573107089125      2.81359873440511     -1.26645074423348
  H   -8.36176426542493     -2.05440454838872     -0.05789411298281
  C   -0.67727193775043      0.93900519296916      0.22076601014122
  C   -0.29940724613982      0.56360064352080      1.50400796221086
  C   -0.14000918007516      0.33030924305553     -0.90712599070457
  C   0.64647269263276     -0.44009556486084      1.65648075506805
  C   0.80473216996422     -0.67188767247474     -0.74083092972444
  C   1.19555606156418     -1.05452501676684      0.53716239688932
  H   -0.73260618049676      1.05700861015554      2.36420957222138
  H   -0.45087663736995      0.64410803226970     -1.89513933183983
  H   0.95628855382181     -0.73900105012572      2.64917748205209
  H   1.23743569946975     -1.15103636131457     -1.60916088044888
  H   1.93503738292778     -1.83533761188561      0.66125675127161
