# Supplementary material for: A modular synthesis of azetidines from reactive triplet imine intermediates using an intermolecular aza Paternò–Büchi reaction
Source: Nat Catal. 2025 Sep 5;8(9):939–47. doi: 10.1038/s41929-025-01405-7 (PMC12460163; doi:10.1038/s41929-025-01405-7)
Supplement: Supplementary file 4 — Cartesian (x, y, z) of the computational section. [file 41929_2025_1405_MOESM4_ESM.zip › DataS1_revised/3A1(3A).xyz]

18
Coordinates from ORCA-job /scratch/univ4230/3940916/3a1
  C   -3.69943453079922      0.15531929974887      0.34143853408901
  N   -3.46711798308308      1.39523723295275     -0.11713293055010
  C   -4.98192137518399     -0.38675136027468      0.20105125210948
  C   -6.07711161476246      0.37910940806454     -0.40593756228410
  C   -7.29945514791550     -0.18249119295434     -0.54915288836564
  C   -7.54506672690700     -1.51225105066752     -0.11371595810045
  C   -6.47955903761703     -2.27276831548951      0.49568797735951
  C   -5.25322722967315     -1.74046471740153      0.65245306227155
  H   -5.87466368097972      1.38979150610755     -0.72883769986269
  H   -2.92436598874961     -0.44471754021571      0.81034874760857
  H   -6.68465766335982     -3.28297024462094      0.82547248449305
  H   -4.44575794614144     -2.30035796420798      1.10598209246326
  H   -8.10731757053429      0.38079314957305     -0.99778238773177
  S   -1.98833411116637      1.97183125087660      0.07523313813176
  O   -1.42641269652270      1.71260199029498      1.35878652854740
  O   -1.90462252988114      3.27088107232876     -0.48916200102310
  F   -1.16691690653825      1.04414110157549     -0.90408647221736
  H   -8.52234132638504     -1.95626177829042     -0.23122065583840
