# Supplementary material for: A modular synthesis of azetidines from reactive triplet imine intermediates using an intermolecular aza Paternò–Büchi reaction
Source: Nat Catal. 2025 Sep 5;8(9):939–47. doi: 10.1038/s41929-025-01405-7 (PMC12460163; doi:10.1038/s41929-025-01405-7)
Supplement: Supplementary file 4 — Cartesian (x, y, z) of the computational section. [file 41929_2025_1405_MOESM4_ESM.zip › DataS1_revised/3A2(3A').xyz]

18
Coordinates from ORCA-job /scratch/univ4230/3940917/3a2
  C   -4.25544224662215      0.50395143689606      1.33753723645214
  N   -3.94626427131047      1.79132187486991      0.91710058968138
  C   -5.24045188548636     -0.28834717146671      0.70341148128809
  C   -5.93353782268596      0.14813818565209     -0.44776039152576
  C   -6.89043271378820     -0.66055806062295     -1.02884710199578
  C   -7.18288735262999     -1.91248035149877     -0.49072912987260
  C   -6.50706881481186     -2.35253247658601      0.64744191206387
  C   -5.54937762380676     -1.55767819054577      1.24215251941115
  H   -5.71865000122891      1.12223950013395     -0.87011378679392
  H   -3.76858029100455      0.19828186069610      2.26039342767609
  H   -6.73353209157068     -3.32371373962694      1.06897271365946
  H   -5.02320908253177     -1.89648719824150      2.12638596487839
  H   -7.41719343181066     -0.31495866042164     -1.90936078529804
  S   -2.62284913588115      1.90409062289543     -0.06913555015366
  O   -2.86399206478700      1.27691900704533     -1.31400116242527
  O   -1.44930844081191      1.66799242208437      0.68487501067311
  F   -2.68857067591372      3.42591410823843     -0.32108208100742
  H   -7.93381482991775     -2.53974930900139     -0.95301461791125
