# Supplementary material for: A modular synthesis of azetidines from reactive triplet imine intermediates using an intermolecular aza Paternò–Büchi reaction
Source: Nat Catal. 2025 Sep 5;8(9):939–47. doi: 10.1038/s41929-025-01405-7 (PMC12460163; doi:10.1038/s41929-025-01405-7)
Supplement: Supplementary file 4 — Cartesian (x, y, z) of the computational section. [file 41929_2025_1405_MOESM4_ESM.zip › DataS1_revised/3A3.xyz]

18
Coordinates from ORCA-job /scratch/univ4230/5278684/opt
  C   -3.55955865923262     -0.06876163013390      1.24146172831265
  N   -2.67463039220716      0.89645935079642      0.98089918936117
  C   -4.79543073086961     -0.39473269504254      0.65581478817737
  C   -5.52992168447936      0.42386924028681     -0.31580948546674
  C   -6.62648226990409     -0.07278392654342     -0.93175026368663
  C   -7.13245091909210     -1.36213874970690     -0.60793341798876
  C   -6.50728676704905     -2.11882418613372      0.44739422406158
  C   -5.41592833471375     -1.64831925275670      1.07713583997775
  H   -5.19849601338499      1.42886398242485     -0.52392634667885
  H   -3.28480299453565     -0.67339580170790      2.10093468537043
  H   -6.92946686711540     -3.07551855351174      0.72628170276827
  H   -4.93472606503448     -2.21214154972447      1.86554123247067
  H   -7.14947610458100      0.52695783375724     -1.66529043954892
  S   -2.52923228722554      1.82481672287700     -0.28814112258913
  O   -1.15385550648348      2.07435487609348     -0.53477294646541
  O   -3.43731004845250      2.92366757472402     -0.29519527430235
  F   -2.98742985969954      0.90285370210140     -1.48938943370263
  H   -8.00179749593960     -1.75455593779992     -1.11383066007046
