# Supplementary material for: A modular synthesis of azetidines from reactive triplet imine intermediates using an intermolecular aza Paternò–Büchi reaction
Source: Nat Catal. 2025 Sep 5;8(9):939–47. doi: 10.1038/s41929-025-01405-7 (PMC12460163; doi:10.1038/s41929-025-01405-7)
Supplement: Supplementary file 4 — Cartesian (x, y, z) of the computational section. [file 41929_2025_1405_MOESM4_ESM.zip › DataS1_revised/3B1(3B).xyz]

30
Coordinates from ORCA-job /scratch/univ4230/3943552/m062x
  C   -6.96867427034997      4.18010456944834     -0.96657943891351
  C   -5.89825371310137      3.24176623085142     -1.39973876535739
  H   -7.19267669079251      4.07937917293807      0.09633989857581
  H   -7.88862289529458      4.01631450885555     -1.53445914158725
  H   -6.67735624299711      5.22583380733973     -1.14498681747719
  C   -5.58174991496493      3.13480312014221     -2.85005951197484
  H   -6.48705931416340      2.97789328855189     -3.44220278352561
  H   -4.88346949572085      2.32050312892216     -3.05338282248552
  H   -5.12206352983218      4.06149491944606     -3.22260559119056
  C   -4.87904279464252      2.76275428321958     -0.42993165675091
  N   -3.62386849545047      3.58179861792471     -0.56011564557233
  H   -4.59517699241137      1.73018388064177     -0.63601482980770
  H   -5.23019790206892      2.84329936960787      0.60157250149588
  C   -3.76949606768895      4.95850736962516     -0.25008448996494
  S   -2.22627723329937      2.86637791944342     -0.21789555696027
  C   -3.28227832343004      5.98471761172762     -1.08846815978664
  H   -4.34508261150778      5.18516723743717      0.64030790948910
  C   -2.64683840842426      5.72763853755815     -2.32364957420537
  C   -2.20436042751731      6.77206156624187     -3.11167595835394
  C   -2.37389984299116      8.09332209322545     -2.69983100081752
  C   -3.45168917813910      7.32989184735238     -0.68831828612605
  C   -3.00151045592619      8.36369761016257     -1.48441139585907
  H   -3.13736784119767      9.38829609404788     -1.16194846795333
  H   -2.02180735879117      8.90566603090174     -3.32237477326867
  H   -2.51679717436656      4.70537974272860     -2.65466169268852
  H   -1.72307481865465      6.56033568065147     -4.05825077741424
  H   -3.93923778889187      7.53791844834066      0.25691311565454
  O   -2.19935080234623      1.55265805927298     -0.74986214528285
  O   -1.14774757157546      3.76630523380273     -0.39643382657932
  F   -2.31921684346186      2.65597201959053      1.34320868468835
