# Supplementary material for: A modular synthesis of azetidines from reactive triplet imine intermediates using an intermolecular aza Paternò–Büchi reaction
Source: Nat Catal. 2025 Sep 5;8(9):939–47. doi: 10.1038/s41929-025-01405-7 (PMC12460163; doi:10.1038/s41929-025-01405-7)
Supplement: Supplementary file 4 — Cartesian (x, y, z) of the computational section. [file 41929_2025_1405_MOESM4_ESM.zip › DataS1_revised/3B2.xyz]

30
Coordinates from ORCA-job /scratch/univ4230/3943558/m062x
  C   -6.14089232579455      1.55650727980797     -2.43598638762217
  C   -5.94362863595902      2.68035495285372     -1.47920527983973
  H   -6.49391699912918      1.90665715183967     -3.40635386344826
  H   -6.85998866199798      0.83396006221550     -2.03931418055719
  H   -5.20862268198117      1.00023730408231     -2.60665241591324
  C   -5.65358398027697      2.36893829350583     -0.05186685089340
  H   -5.91936202383912      3.19997937627362      0.60570254769604
  H   -4.58586811074678      2.15903562841655      0.10707309017351
  H   -6.19777656203213      1.47917851645003      0.27203986520963
  C   -5.74486161285678      4.06831709167740     -1.97189830705797
  N   -4.30998261767123      4.54995260339760     -2.00254501682909
  H   -6.22938615136765      4.79590477993723     -1.31787850755790
  H   -6.13219235199143      4.19416045201571     -2.98130458723641
  C   -3.78119028739919      5.12675762913496     -0.81861798767764
  S   -3.30006370055490      3.77526765338104     -2.97797117568214
  C   -3.11962397390372      6.37393977641604     -0.81235133841352
  H   -3.95540928138176      4.58555984354760      0.10271333017914
  C   -2.99832216800453      7.18512468937957     -1.96224285141514
  C   -2.34702427786116      8.40062519207278     -1.89318531663473
  C   -1.79716618280675      8.84403287640905     -0.69108333313666
  C   -2.56495151306313      6.84234255916207      0.40078249312084
  C   -1.91310809197948      8.05738722608654      0.45440725584465
  H   -1.48983933202578      8.39905678594638      1.39046609725109
  H   -1.28537316318342      9.79657324193720     -0.64659662664846
  H   -3.42857730024231      6.85211966893613     -2.89737380674307
  H   -2.26526603378436      9.01394877262455     -2.78173051892459
  H   -2.65444960941817      6.22838137998331      1.28925898551281
  O   -3.99681162447810      3.31160744575598     -4.12222790541067
  O   -2.05893861122110      4.44983787929527     -3.08254275174209
  F   -2.95806713304809      2.47429688745833     -2.15311665560366
