# Supplementary material for: A modular synthesis of azetidines from reactive triplet imine intermediates using an intermolecular aza Paternò–Büchi reaction
Source: Nat Catal. 2025 Sep 5;8(9):939–47. doi: 10.1038/s41929-025-01405-7 (PMC12460163; doi:10.1038/s41929-025-01405-7)
Supplement: Supplementary file 4 — Cartesian (x, y, z) of the computational section. [file 41929_2025_1405_MOESM4_ESM.zip › DataS1_revised/3C1.xyz]

30
Coordinates from ORCA-job /scratch/univ4230/4830209/opt
  C   -5.84081091821282      2.32739958636995     -1.05007973130864
  C   -5.62337083686017      0.96190787026717     -0.92941891828095
  C   -5.04637873391345      0.44956680716622      0.23183370554966
  C   -4.67838749343446      1.31022819744434      1.26137490053393
  C   -4.90680223599443      2.67421630823353      1.14089102099235
  C   -5.48485623835973      3.18424000205980     -0.01543352591612
  H   -5.65502569391172      4.24907988040382     -0.11121432051847
  H   -4.62791136390862      3.33883275067678      1.94865086175077
  H   -6.28713339865158      2.72234548660106     -1.95371795753476
  H   -5.90186543687531      0.29362828856395     -1.73561497465984
  H   -4.21709858580428      0.90956648207439      2.15627748962306
  C   -4.82615478049447     -1.05143940925096      0.37817692025378
  N   -4.02896197102312     -1.46305896557895     -0.76768676169525
  S   -2.41851752316386     -1.28823594427834     -0.75448726067586
  C   -6.13071681939283     -1.86734693755119      0.38180717426004
  C   -5.88556913109317     -3.33184470180675      0.53710352087493
  H   -6.66910475998906     -1.65485190914265     -0.54468555112095
  H   -6.72404955114239     -1.48263312744116      1.21727017921409
  C   -5.68769323459253     -4.18499595438069     -0.66846940433656
  C   -5.35254600748694     -3.82645862621154      1.83842198496848
  H   -4.25291674708050     -3.78399299571045      1.86625285957933
  H   -5.62347220247086     -4.87212396660806      2.00564437476656
  H   -5.71934926491344     -3.23397111431308      2.67941033551474
  H   -6.22978492284048     -3.79827938193787     -1.53306467950377
  H   -6.01530488248187     -5.21197277760934     -0.48218798391612
  H   -4.62624773850784     -4.24644432620186     -0.95166055116650
  O   -1.83666007600897     -2.55591875616915     -0.50079262529021
  O   -2.01681602537818     -0.49472632316966     -1.85493664508658
  F   -2.12473202339573     -0.42807551868090      0.51750791024998
  H   -4.27674649511688     -1.22797866281830      1.30777399777886
