# Supplementary material for: A modular synthesis of azetidines from reactive triplet imine intermediates using an intermolecular aza Paternò–Büchi reaction
Source: Nat Catal. 2025 Sep 5;8(9):939–47. doi: 10.1038/s41929-025-01405-7 (PMC12460163; doi:10.1038/s41929-025-01405-7)
Supplement: Supplementary file 4 — Cartesian (x, y, z) of the computational section. [file 41929_2025_1405_MOESM4_ESM.zip › DataS1_revised/3D1.xyz]

30
Coordinates from ORCA-job /scratch/univ4230/8018822/opt
  C   -10.12036568619840      4.43437490943160     -3.17300141281230
  C   -8.74999659655157      3.96376526449741     -2.93632746654217
  H   -10.75098687961355      4.36508519821720     -2.29015970025155
  H   -10.55919727535586      3.88723294467070     -4.01231342164220
  H   -10.07396924061659      5.48494973566705     -3.49871448981410
  C   -7.86386314194626      3.71615120102692     -4.09248273416519
  H   -8.09874425755276      2.70991957674393     -4.46771943773933
  H   -6.81138890217931      3.73259761811786     -3.81531425236485
  H   -8.06689771172595      4.41376644120016     -4.90475534177929
  C   -8.31149622017156      3.65233933362272     -1.63879508788181
  N   -5.53596671461719      5.18788809214033     -0.98105554251153
  H   -7.32402303448868      3.23950797405544     -1.48297368547112
  H   -8.99073854607365      3.72325519634476     -0.79964185749099
  C   -6.72923384187487      5.64249475370991     -0.51609577097225
  S   -4.63117577264140      4.38311829077529     -0.00798980090738
  C   -7.62225574761860      6.33739175441249     -1.36426734887337
  H   -7.00918551147577      5.50590893037574      0.52569740599381
  C   -7.31427320821478      6.61760558593586     -2.72615375879058
  C   -8.17665260699919      7.36473280413743     -3.50380242248413
  C   -9.38057168994623      7.83902407911556     -2.98279448468706
  C   -8.86638731045639      6.81507495810383     -0.85830096884842
  C   -9.71510311540108      7.54890265737302     -1.64966184138390
  H   -10.65151947490822      7.90885299937498     -1.24140120566593
  H   -10.05109546490202      8.42442433579276     -3.59799663626834
  H   -6.37599091259078      6.26197187307072     -3.13146895415238
  H   -7.91550448452973      7.57985193419228     -4.53309995156231
  H   -9.12396609851104      6.60328999408197      0.17337964823047
  O   -3.34018416351985      4.15739325111662     -0.57264468551002
  O   -4.72552177567634      4.73186268909986      1.37914574770778
  F   -5.29536461363815      2.91189762359240     -0.02934454135843
