# Supplementary material for: A modular synthesis of azetidines from reactive triplet imine intermediates using an intermolecular aza Paternò–Büchi reaction
Source: Nat Catal. 2025 Sep 5;8(9):939–47. doi: 10.1038/s41929-025-01405-7 (PMC12460163; doi:10.1038/s41929-025-01405-7)
Supplement: Supplementary file 4 — Cartesian (x, y, z) of the computational section. [file 41929_2025_1405_MOESM4_ESM.zip › DataS1_revised/3E1.xyz]

30
Coordinates from ORCA-job /scratch/univ4230/4937257/opt
  C   -9.07019858529144      3.34373299082010     -2.02487539444261
  C   -8.54247043112164      4.04791801110561     -3.22856056915670
  H   -8.27368145250338      3.06948462435331     -1.33048274203929
  H   -9.60602033871239      2.42988537425658     -2.30659927047669
  H   -9.79438463500268      3.95936326777261     -1.47288015787594
  C   -9.50204115856611      4.36388743800011     -4.32388141195319
  H   -10.06791621673859      3.47246752712570     -4.61768770170821
  H   -8.99848084125440      4.75661229532948     -5.20900022759453
  H   -10.24849119908294      5.10824703151992     -4.01249490205470
  C   -7.15091233865076      4.58573677455948     -3.24220195808185
  N   -6.07128346168481      4.93538363039758     -0.27786631471155
  H   -6.73374927115822      4.55677215957250     -4.25328411377913
  H   -6.50982541081668      3.98698925836079     -2.59479755089756
  C   -7.16891587535409      5.65061442251196     -0.25750266943534
  S   -5.58349869855982      4.28878766958132      1.10585166766149
  C   -7.67719607141409      6.27199357431987     -1.41978351425435
  H   -7.71600641447478      5.80533240124204      0.67276047001656
  C   -7.02551873233427      6.08014668744790     -2.75447479171758
  C   -7.57550074322222      6.97998915605779     -3.80457592333479
  C   -8.66285614368775      7.75748914558782     -3.61649319542074
  C   -8.81529191015975      7.06386639442305     -1.28379742118943
  C   -9.32107999795849      7.78142491493631     -2.35218167054788
  H   -10.20504305706001      8.39084961818672     -2.21954255811361
  H   -9.04710237342764      8.36853974590933     -4.42311407984979
  H   -5.94620782274552      6.25921494831054     -2.65921079741077
  H   -7.08250704459498      6.95378034645708     -4.76996341723447
  H   -9.29275556309748      7.13283012866080     -0.31296508380431
  O   -4.16505059206576      4.27024987538683      1.15633211162010
  O   -6.33316346801486      4.68004082346665      2.25272450271882
  F   -5.99447240154424      2.79300165004012      0.85049539576809
