# Supplementary material for: A modular synthesis of azetidines from reactive triplet imine intermediates using an intermolecular aza Paternò–Büchi reaction
Source: Nat Catal. 2025 Sep 5;8(9):939–47. doi: 10.1038/s41929-025-01405-7 (PMC12460163; doi:10.1038/s41929-025-01405-7)
Supplement: Supplementary file 4 — Cartesian (x, y, z) of the computational section. [file 41929_2025_1405_MOESM4_ESM.zip › DataS1_revised/3F1.xyz]

31
Coordinates from ORCA-job /scratch/univ4230/7286699/tzvp
  C   -6.96001377123466      4.07105956166094     -1.13305711522737
  C   -5.85915724880230      3.05889981380208     -1.26282600156310
  C   -5.81696830825182      3.12890418746879     -2.76072987745089
  C   -4.81927768512040      2.61842816919682     -0.31071953526120
  N   -3.58945841142894      3.46920167544626     -0.47605065078593
  H   -4.51504455986695      1.58860367943504     -0.49921355891674
  H   -5.16250503101856      2.70923312421515      0.72340346610578
  C   -3.77473361584599      4.84984886122916     -0.19929077710099
  S   -2.16336016456508      2.81566016516666     -0.13384650149514
  C   -3.41796243388467      5.86280653404402     -1.11452034921188
  H   -4.29221851144575      5.08400551691923      0.72435337066373
  C   -2.84112866206866      5.58778173553940     -2.37431692303810
  C   -2.53247234955391      6.61901415080578     -3.23976282219346
  C   -2.78372438137653      7.94344244199505     -2.88386177387997
  C   -3.66886939504664      7.21100716897904     -0.76972279482729
  C   -3.35445741173521      8.23098049964305     -1.64418409491076
  H   -3.55331588368042      9.25814092671239     -1.36551000187510
  H   -2.53812373559961      8.74542446197482     -3.56786622097471
  H   -2.64673331462504      4.56196797856456     -2.65926045020166
  H   -2.09290432776501      6.39437056699101     -4.20349295318280
  H   -4.11369782855150      7.43143620738881      0.19366248123585
  O   -2.12481188453135      1.46544790583516     -0.56306555608164
  O   -1.11304294706380      3.72000828216499     -0.42575952394661
  F   -2.18868078976113      2.73224342787775      1.44143632268837
  C   -6.90359530129393      4.23706490214430     -2.67778397954349
  H   -6.71201431535883      4.96510517793962     -0.55252898172913
  H   -7.90808524314780      3.67784543342545     -0.75378108143818
  H   -6.54136446115017      5.21508737298740     -2.98932205111352
  H   -7.83144289299543      4.01460051816335     -3.20026996852236
  H   -6.13092115265573      2.21726583252164     -3.27788117432684
  H   -4.85797854797374      3.44227571796175     -3.18501920029475
