# Supplementary material for: A modular synthesis of azetidines from reactive triplet imine intermediates using an intermolecular aza Paternò–Büchi reaction
Source: Nat Catal. 2025 Sep 5;8(9):939–47. doi: 10.1038/s41929-025-01405-7 (PMC12460163; doi:10.1038/s41929-025-01405-7)
Supplement: Supplementary file 4 — Cartesian (x, y, z) of the computational section. [file 41929_2025_1405_MOESM4_ESM.zip › DataS1_revised/3f2.xyz]

31
Coordinates from ORCA-job /scratch/univ4230/8738042/tzvp
  C   -7.12052929252446     -0.41750887343196     -0.32842810618702
  C   -7.18182144375991     -0.00909044394294      1.11185596813781
  C   -6.23983724906451      0.72437830023071     -0.72766545596579
  C   -6.49347347347624      1.31753268647414      0.68641169430236
  H   -6.55905818918344     -0.63109435636111      1.76538487811483
  H   -8.17286559214733      0.07223565311451      1.56439734561735
  H   -5.60771833784952      1.59833772862285      1.25179156946708
  H   -7.18866501615308      2.15437565606289      0.66403143907402
  H   -6.56802130847708      1.32255220816901     -1.58171226852047
  H   -5.19501951275352      0.44011077784443     -0.89591148438242
  C   -7.49902655729460     -1.67288696668850     -1.01077559661713
  H   -7.24989338657771     -1.63827786410689     -2.07376982465174
  N   -8.95310338659135     -1.96980079320699     -0.83519704290403
  H   -6.99877154854857     -2.53659789766362     -0.56243703622329
  S   -9.91531404885375     -0.73758824621121     -1.34025577850577
  O   -9.37675384381034     -0.10260408265381     -2.49072419662554
  O   -10.38730597234843      0.05306743467250     -0.26151881104637
  F   -11.14681850990232     -1.55672134948501     -1.82667608297462
  C   -9.34472952638710     -3.31659949844338     -0.91471111888028
  H   -8.73276737551532     -3.94124275158553     -1.55371159370090
  C   -10.41470302036695     -3.86712527026575     -0.17366905849326
  C   -11.12953464064272     -3.14125593803330      0.80448333376737
  C   -12.16475269097227     -3.73706524306289      1.49988719430215
  C   -12.52085431562778     -5.06048033122332      1.24892907152104
  C   -11.81924227810129     -5.79267528055963      0.29121159570154
  C   -10.78299080197652     -5.21123233933588     -0.41018560451044
  H   -10.24015101521917     -5.77941294379197     -1.15632880312257
  H   -10.85197987184860     -2.11826442657301      1.02673429139513
  H   -12.69897573962625     -3.16806659670055      2.25051733466926
  H   -13.33385711004367     -5.51857951028971      1.79688225025178
  H   -12.08788379235561     -6.82300757987392      0.09450514108993
