# Supplementary material for: A modular synthesis of azetidines from reactive triplet imine intermediates using an intermolecular aza Paternò–Büchi reaction
Source: Nat Catal. 2025 Sep 5;8(9):939–47. doi: 10.1038/s41929-025-01405-7 (PMC12460163; doi:10.1038/s41929-025-01405-7)
Supplement: Supplementary file 4 — Cartesian (x, y, z) of the computational section. [file 41929_2025_1405_MOESM4_ESM.zip › DataS1_revised/3PhSO2Bn.xyz]

31
Coordinates from ORCA-job /scratch/univ4230/7301808/opt
  C   -4.71706664621691      0.29976783834505      0.27944771475889
  N   -4.40346580191443     -0.13155909170214     -0.94673502544112
  C   -5.87009131185289     -0.17454525107531      0.89910147188870
  C   -6.76103597868092     -1.14345042088417      0.23653270215979
  C   -7.87809705178007     -1.57758749482821      0.86155976594343
  C   -8.21470530046844     -1.11635410399575      2.16451097492537
  C   -7.35059071234121     -0.17007918334551      2.83150364226580
  C   -6.23225932918797      0.28208992097735      2.23816477209767
  H   -6.49275869961081     -1.48592883941594     -0.75208438318229
  H   -4.08988297274326      1.01675862064287      0.80282688506811
  H   -7.61990572890605      0.16992048320350      3.82323368728114
  H   -5.57749760106415      0.99050985031708      2.72935781875175
  H   -8.53240407928237     -2.28756786445934      0.37195848294658
  S   -3.00644976470572      0.41580107761803     -1.60907671168709
  O   -2.35749622017702      1.41361040823707     -0.79097949738441
  O   -3.28809835954016      0.76289511223451     -2.97839911312955
  C   -2.02086829663310     -1.07814406910473     -1.58264360725282
  H   -9.10834814023510     -1.46941401678731      2.65710159800657
  H   -2.60074414833212     -1.82266445408109     -2.12713539852483
  H   -1.94586173959380     -1.36685507685361     -0.53383116537309
  C   -0.67568210202407     -0.83748022316377     -2.20097628843877
  C   0.40235535744579     -0.44995117865174     -1.40850048491208
  C   -0.49736409315282     -0.98255458886846     -3.57511899605344
  C   1.64550746012364     -0.21802014723150     -1.98138219505336
  C   0.74547514889648     -0.74957573404041     -4.14810452088550
  C   1.81865787698381     -0.36676809231741     -3.35229466465751
  H   0.26432089195284     -0.33673539547952     -0.33962796281123
  H   -1.33547429617507     -1.28339554013449     -4.19246284405394
  H   2.47945290168979      0.07674981226594     -1.35705120139846
  H   0.87656300851917     -0.86946965947089     -5.21608653684248
  H   2.78869226322162     -0.18816273761803     -3.79882768025576
