# Supplementary material for: A modular synthesis of azetidines from reactive triplet imine intermediates using an intermolecular aza Paternò–Büchi reaction
Source: Nat Catal. 2025 Sep 5;8(9):939–47. doi: 10.1038/s41929-025-01405-7 (PMC12460163; doi:10.1038/s41929-025-01405-7)
Supplement: Supplementary file 4 — Cartesian (x, y, z) of the computational section. [file 41929_2025_1405_MOESM4_ESM.zip › DataS1_revised/3PhSO2Bn_twist.xyz]

31
Coordinates from ORCA-job /scratch/univ4230/5278542/benzyl
  C   -4.00495741317968      0.33441998559387      1.12723034279557
  N   -3.64018692961446      1.57035807529905      0.63414005840602
  C   -5.16879962263515     -0.34577918377118      0.69510523859821
  C   -5.99591759030789      0.16067600660984     -0.33232420942003
  C   -7.12784908459164     -0.53021266801302     -0.71948916058406
  C   -7.47000717781722     -1.73357486743690     -0.10504809771851
  C   -6.66283817167349     -2.24276566552379      0.91240811237862
  C   -5.52957315348750     -1.56436051200161      1.31238974945026
  H   -5.73914424809884      1.09594290374137     -0.81506054559921
  H   -3.40200218048651     -0.03472545161303      1.95272345879715
  H   -6.92528109607391     -3.17632912548679      1.39414661757443
  H   -4.90297057306017     -1.95879363097878      2.10335707443484
  H   -7.75362549417800     -0.12973580782275     -1.50730809652464
  S   -2.47434101910831      1.57141707121845     -0.58970106719147
  O   -2.94900206357616      0.78412740161285     -1.69125488018097
  O   -1.23378101658647      1.21615457491248      0.04047944290908
  H   -8.35844052411643     -2.26861026013703     -0.41409857793913
  C   -2.48138154364135      3.29619326196597     -1.01713896026723
  H   -3.50681202716188      3.51986629781595     -1.31408499098044
  H   -2.24228166759375      3.82542635607375     -0.09442497338190
  C   -1.49040084427563      3.56343788589013     -2.11266929238684
  C   -0.16703887796531      3.86522504828747     -1.80080375547945
  C   -1.88457022069656      3.49114322507615     -3.44636785573795
  C   0.75212442438798      4.09860830903492     -2.81443565804423
  C   -0.96463972245885      3.72544658820674     -4.45892517725509
  C   0.35460489195296      4.02866546811585     -4.14419736946429
  H   0.13831812197208      3.92193944493737     -0.76263517371161
  H   -2.91457630323365      3.25592398032099     -3.68745004150747
  H   1.77825983793870      4.33728308912889     -2.56548911124545
  H   -1.27848395916390      3.67272223712673     -5.49361202235857
  H   1.07125836181006      4.21310933872300     -4.93442681548363
