# Supplementary material for: A modular synthesis of azetidines from reactive triplet imine intermediates using an intermolecular aza Paternò–Büchi reaction
Source: Nat Catal. 2025 Sep 5;8(9):939–47. doi: 10.1038/s41929-025-01405-7 (PMC12460163; doi:10.1038/s41929-025-01405-7)
Supplement: Supplementary file 4 — Cartesian (x, y, z) of the computational section. [file 41929_2025_1405_MOESM4_ESM.zip › DataS1_revised/3PhSO2CF3.xyz]

21
Coordinates from ORCA-job /scratch/univ4230/3943499/m062x
  C   -5.86131462257177     -2.78728715302709     -0.57316547307617
  C   -5.84851947450210     -1.58465221730067     -1.17632229115392
  C   -4.84860294782429     -0.59527540367346     -0.81005555434948
  C   -3.87339358406931     -0.94016920371074      0.23366187716760
  C   -3.91185461127782     -2.15651241179463      0.82210015645502
  C   -4.89200030259188     -3.11655657658583      0.44805065066550
  H   -4.91980414964875     -4.08612068772499      0.92238103089496
  H   -6.60086528160041     -3.52916676036449     -0.84530522128116
  H   -6.56870092592193     -1.32691506427595     -1.94185271242966
  C   -4.82602472674740      0.65232562874679     -1.44836686686937
  H   -3.13824589314833     -0.19804876659794      0.50844285218552
  H   -3.19322829250876     -2.41190539088886      1.58998650946895
  N   -3.88855803217138      1.54288252039709     -1.10320354647956
  H   -5.56300790309691      0.87033029800384     -2.21603545886698
  S   -3.92006207361779      2.98508183794968     -1.80549694799063
  O   -4.91264568521407      3.13610773069911     -2.83043821506763
  O   -2.58444494372184      3.44093132967959     -2.03896215346683
  C   -4.53792275559673      4.01438237968576     -0.40467329841369
  F   -3.72723255273950      3.93683663771023      0.63975355592786
  F   -4.60902920174888      5.27956086016662     -0.79813597364943
  F   -5.74766888637976      3.61103221820591     -0.03963123387084
