# Supplementary material for: A modular synthesis of azetidines from reactive triplet imine intermediates using an intermolecular aza Paternò–Büchi reaction
Source: Nat Catal. 2025 Sep 5;8(9):939–47. doi: 10.1038/s41929-025-01405-7 (PMC12460163; doi:10.1038/s41929-025-01405-7)
Supplement: Supplementary file 4 — Cartesian (x, y, z) of the computational section. [file 41929_2025_1405_MOESM4_ESM.zip › DataS1_revised/3PhSO2CF3_twist.xyz]

21
Coordinates from ORCA-job /scratch/univ4230/7272976/m062x
  C   -5.65433691543253     -2.85525637536425     -0.93559648536427
  C   -5.18017786411651     -1.82024209490490     -1.71537540974560
  C   -4.64714493212251     -0.65954867307663     -1.11203141771139
  C   -4.59990697820099     -0.58802179061286      0.29827403419784
  C   -5.07604544474463     -1.63477792205460      1.06287748675154
  C   -5.60836567167820     -2.77070844690050      0.45588991142091
  H   -5.98288063154565     -3.58501516298283      1.06226817554198
  H   -6.06625751039388     -3.73690496873113     -1.41003574334808
  H   -5.21746818388657     -1.88260276811765     -2.79609132681142
  C   -4.17697805513420      0.39318687805258     -1.93214197330761
  H   -4.18185382386535      0.28768015151061      0.78053768042936
  H   -5.03321569276804     -1.56898777007563      2.14270060058161
  N   -3.62332421403943      1.54818914494298     -1.39831251160918
  H   -4.15142066838523      0.32480862265341     -3.01646694116649
  S   -4.66711496695162      2.83518121725808     -1.23033270658597
  O   -5.77095814502860      2.49943188920370     -0.39540281488024
  O   -4.84548530101938      3.44956565675509     -2.50344558842309
  C   -3.56133130673427      3.92719148643237     -0.23545352487438
  F   -2.51024414166152      4.28204814362874     -0.94765588257175
  F   -4.25058750506073      5.00088979903184      0.10599143273918
  F   -3.16802889392936      3.29075478865144      0.85253469053718
