# Supplementary material for: A modular synthesis of azetidines from reactive triplet imine intermediates using an intermolecular aza Paternò–Büchi reaction
Source: Nat Catal. 2025 Sep 5;8(9):939–47. doi: 10.1038/s41929-025-01405-7 (PMC12460163; doi:10.1038/s41929-025-01405-7)
Supplement: Supplementary file 4 — Cartesian (x, y, z) of the computational section. [file 41929_2025_1405_MOESM4_ESM.zip › DataS1_revised/3PhSO2Cl.xyz]

18
Coordinates from ORCA-job /scratch/univ4230/7298586/Cl_planar
  C   -3.68798633772515      0.15617156866003      0.38974974747803
  N   -3.45016998256738      1.39375537232480     -0.07077634191269
  C   -4.96590228525309     -0.39067491446355      0.21420829958066
  C   -6.03595945383406      0.35926372028795     -0.45091647902685
  C   -7.25937857611900     -0.19757896805900     -0.60800489723598
  C   -7.52743899053992     -1.50796043806791     -0.13194689946427
  C   -6.48476222286544     -2.25569270291103      0.52776013063188
  C   -5.25717598414950     -1.72776401956358      0.69681539877398
  H   -5.81659784898107      1.35598967953905     -0.80466576002524
  H   -2.92539788909054     -0.43070018988870      0.89410978221809
  H   -6.70698048524132     -3.25232785202900      0.88643484133025
  H   -4.46667488710430     -2.27847868087055      1.18971082717838
  H   -8.04937782387851      0.35542837188748     -1.09909427830564
  S   -1.96870276938201      1.97332614520570      0.11947769297429
  O   -1.35256105371578      1.59163033015189      1.35189290526059
  O   -1.94174679426571      3.33788840174332     -0.28679209899093
  H   -8.50597239629078     -1.94725751104013     -0.25743954161062
  Cl  -0.91714192483838      0.94564105301826     -1.34709686567692
