# Supplementary material for: A modular synthesis of azetidines from reactive triplet imine intermediates using an intermolecular aza Paternò–Büchi reaction
Source: Nat Catal. 2025 Sep 5;8(9):939–47. doi: 10.1038/s41929-025-01405-7 (PMC12460163; doi:10.1038/s41929-025-01405-7)
Supplement: Supplementary file 4 — Cartesian (x, y, z) of the computational section. [file 41929_2025_1405_MOESM4_ESM.zip › DataS1_revised/3PhSO2Cl_twist.xyz]

18
Coordinates from ORCA-job /scratch/univ4230/5278956/chloro
  C   -4.25692468898983      0.47890823375476      1.34946308879176
  N   -3.95024471959509      1.76760088885925      0.94783829723292
  C   -5.24393551387260     -0.30778976360452      0.70766337492749
  C   -5.93724624451151      0.14145174221182     -0.43778312018409
  C   -6.90040760508223     -0.65734010908654     -1.02231205560879
  C   -7.19777253734654     -1.91175285084780     -0.49269177400412
  C   -6.52057041684113     -2.36493831001598      0.63908705670117
  C   -5.55649699189937     -1.57954738332974      1.23672232106482
  H   -5.71728450835839      1.11755003093668     -0.85326439456380
  H   -3.75927911495368      0.15254276119724      2.25971936778114
  H   -6.75067964952570     -3.33839442992792      1.05327210226416
  H   -5.02940563813628     -1.92792141236904      2.11666233927578
  H   -7.42809468635740     -0.30252344063890     -1.89853577757616
  S   -2.59741837486794      1.86133677084684     -0.05286856151574
  O   -2.81415345241888      1.13316561099075     -1.25428740207096
  O   -1.44305822481240      1.64016685959543      0.74767231307898
  Cl  -2.66845693063924      3.82108320510327     -0.50480648239793
  H   -7.95373347839164     -2.53125454317559     -0.95732444439663
