# Supplementary material for: A modular synthesis of azetidines from reactive triplet imine intermediates using an intermolecular aza Paternò–Büchi reaction
Source: Nat Catal. 2025 Sep 5;8(9):939–47. doi: 10.1038/s41929-025-01405-7 (PMC12460163; doi:10.1038/s41929-025-01405-7)
Supplement: Supplementary file 4 — Cartesian (x, y, z) of the computational section. [file 41929_2025_1405_MOESM4_ESM.zip › DataS1_revised/3PhSO2CN.xyz]

19
Coordinates from ORCA-job /scratch/univ4230/7298605/m062x
  C   -6.06936336577523     -2.50697978772268     -0.36786615353768
  C   -5.99870114548153     -1.24230275203425     -0.82667484440367
  C   -4.77667504553458     -0.47996414192639     -0.66883841516583
  C   -3.62989781975811     -1.12096664274032     -0.01974273071736
  C   -3.72843197276708     -2.39306961702261      0.43103128127004
  C   -4.93590803057231     -3.12451539912998      0.27914121311832
  H   -5.01156079319381     -4.13974792636701      0.63927351235404
  H   -6.98078192785590     -3.08019965501140     -0.47734758129636
  H   -6.84189733773243     -0.76787464174117     -1.31134952378911
  C   -4.71002715815433      0.84580761883778     -1.12964377260870
  H   -2.71832895200216     -0.55071454094154      0.08348883936711
  H   -2.88260970531348     -2.86749415152340      0.91102526727373
  N   -3.57536982205950      1.53801868741681     -0.94226587679388
  H   -5.57935418851288      1.27721556472453     -1.61911247729920
  S   -3.54899487970528      3.04878926679140     -1.45214368659318
  O   -4.19689884854423      3.25503878685307     -2.70910207397887
  O   -2.26293631949769      3.61111085339178     -1.21499972407434
  C   -4.61956621988582      3.84074882262807     -0.26724191289121
  N   -5.30328506301761      4.33859932634532      0.50646442443215
