# Supplementary material for: A modular synthesis of azetidines from reactive triplet imine intermediates using an intermolecular aza Paternò–Büchi reaction
Source: Nat Catal. 2025 Sep 5;8(9):939–47. doi: 10.1038/s41929-025-01405-7 (PMC12460163; doi:10.1038/s41929-025-01405-7)
Supplement: Supplementary file 4 — Cartesian (x, y, z) of the computational section. [file 41929_2025_1405_MOESM4_ESM.zip › DataS1_revised/3PhSO2CN_twist.xyz]

19
Coordinates from ORCA-job /scratch/univ4230/5278549/cn
  C   -4.20047538097257      0.52348128313374      1.28253994499023
  N   -3.84290343143244      1.78116389888361      0.81198137377014
  C   -5.20385027288242     -0.26285585222863      0.66941889176496
  C   -5.87455824912201      0.14911310115763     -0.50338650104776
  C   -6.85369127938185     -0.65121857406423     -1.05809186104793
  C   -7.18943026817965     -1.87008701045753     -0.47163235242169
  C   -6.53481830458757     -2.28590482393330      0.68770279112583
  C   -5.55573397167405     -1.49862881499749      1.25688049553940
  H   -5.62548386500189      1.09804550796769     -0.96293455887678
  H   -3.72906023748804      0.23904450298876      2.22016294695271
  H   -6.79462382289917     -3.23176200003975      1.14579871214903
  H   -5.04508591495322     -1.81773772835572      2.15731143781355
  H   -7.36443142636944     -0.32485123613465     -1.95512860443896
  S   -2.49730931979699      1.80040988735409     -0.15951240016460
  O   -2.74602269009837      1.12235207485954     -1.38125870545191
  O   -1.34381360691753      1.54240027934091      0.62655053232133
  H   -7.95776617775673     -2.49096740302503     -0.91342184082794
  C   -2.48678599934549      3.51528956952673     -0.52781542459716
  N   -2.44767295689852      4.62665635196662     -0.79677755952544
