# Supplementary material for: A modular synthesis of azetidines from reactive triplet imine intermediates using an intermolecular aza Paternò–Büchi reaction
Source: Nat Catal. 2025 Sep 5;8(9):939–47. doi: 10.1038/s41929-025-01405-7 (PMC12460163; doi:10.1038/s41929-025-01405-7)
Supplement: Supplementary file 4 — Cartesian (x, y, z) of the computational section. [file 41929_2025_1405_MOESM4_ESM.zip › DataS1_revised/3PhSO2Me.xyz]

21
Coordinates from ORCA-job /scratch/univ4230/3950631/m062x
  C   -3.69587486974642      0.06124546472933      0.13979206808507
  N   -3.49159187742067      1.37136266121117     -0.08057901450021
  C   -4.98626493126322     -0.43911278125547      0.08772192387111
  C   -6.14194007343991      0.42626012983176     -0.20169282074084
  C   -7.38888391814675     -0.09742868916391     -0.25253360085011
  C   -7.61118995997971     -1.48165737939959     -0.02758828870355
  C   -6.49377754718136     -2.34530051646534      0.26024278075102
  C   -5.24078948423632     -1.85907639941878      0.31790349718425
  H   -5.95983321102149      1.47761073549976     -0.36997178834029
  H   -2.88338436546806     -0.62711251365805      0.35330590680676
  H   -6.67970733859994     -3.39808068718816      0.43042066532866
  H   -4.39553593057264     -2.50041584420596      0.53287559313359
  H   -8.23596032220116      0.54181174639186     -0.46639193871804
  S   -2.00517292101685      2.04053499244570     -0.02261511006292
  O   -1.97017496219333      2.88076499774327      1.14745088410803
  O   -1.78867976311526      2.66967924169128     -1.29968115247384
  C   -0.79043064511276      0.77707973636048      0.17438993502477
  H   -8.61021289539653     -1.88974468083562     -0.06872954875800
  H   -0.84416279324128      0.08086985386731     -0.66036221473598
  H   -0.92879630644968      0.27176717494700      1.12799534859192
  H   0.16689642540346      1.29756260117198      0.16540477489861
