# Supplementary material for: A modular synthesis of azetidines from reactive triplet imine intermediates using an intermolecular aza Paternò–Büchi reaction
Source: Nat Catal. 2025 Sep 5;8(9):939–47. doi: 10.1038/s41929-025-01405-7 (PMC12460163; doi:10.1038/s41929-025-01405-7)
Supplement: Supplementary file 4 — Cartesian (x, y, z) of the computational section. [file 41929_2025_1405_MOESM4_ESM.zip › DataS1_revised/3PhSO2Me_twist.xyz]

21
Coordinates from ORCA-job /scratch/univ4230/3953691/opt
  C   -3.56252377547859     -0.13897300720415     -1.25043436717522
  N   -3.19596033642155      1.17739823254954     -1.40906224970925
  C   -4.74633733374388     -0.51843245135587     -0.57249406301984
  C   -5.58065477744088      0.43513597660865      0.05251370813714
  C   -6.72881414493208      0.03271404122272      0.70773808361235
  C   -7.07817587650697     -1.31505098159669      0.76189896622437
  C   -6.26162840314485     -2.26593994387915      0.14888555488201
  C   -5.11177599799880     -1.88127917402948     -0.51025809456969
  H   -5.32238626987865      1.48726123805640      0.00724086136135
  H   -2.93334211214499     -0.86638641396064     -1.75771102652452
  H   -6.53039381183811     -3.31408898193900      0.18799422411739
  H   -4.47747513605024     -2.61877633970688     -0.98724504826224
  H   -7.36154461413342      0.77417591110899      1.17924756750693
  S   -2.08041941695038      1.90473277540379     -0.37932958004930
  O   -2.67209187760236      3.15116987453210      0.00669134110223
  O   -0.86013574131200      1.90833118210398     -1.13366733233926
  C   -1.90594012408667      0.87118154310570      1.03187610819621
  H   -7.98000227650140     -1.62236099361048      1.27493461240506
  H   -1.51719017375421     -0.09609553726285      0.71981944658574
  H   -2.87327879330357      0.77601048953182      1.52306342803590
  H   -1.19539600677637      1.37788856032150      1.68565685948266
