# Supplementary material for: A modular synthesis of azetidines from reactive triplet imine intermediates using an intermolecular aza Paternò–Büchi reaction
Source: Nat Catal. 2025 Sep 5;8(9):939–47. doi: 10.1038/s41929-025-01405-7 (PMC12460163; doi:10.1038/s41929-025-01405-7)
Supplement: Supplementary file 4 — Cartesian (x, y, z) of the computational section. [file 41929_2025_1405_MOESM4_ESM.zip › DataS1_revised/3PhSO2Ph.xyz]

28
Coordinates from ORCA-job /scratch/univ4230/4027982/planar
  C   -3.55448583747205      0.12441026238290      0.10847861768747
  N   -3.39684747704902      1.44809876422097     -0.04610129769351
  C   -4.83122233086688     -0.41398844191789      0.06131252531770
  C   -6.02032411575781      0.42828795695567     -0.15209012118875
  C   -7.25087829573463     -0.13177126576949     -0.20262531866722
  C   -7.42421521809904     -1.53326541834874     -0.04935373973968
  C   -6.27287499505913     -2.37481160811430      0.16508925516997
  C   -5.03497883909401     -1.85187232138306      0.22092383134175
  H   -5.87565130945306      1.49266965302402     -0.26584018381377
  H   -2.71198011851292     -0.54381890190934      0.26768717837219
  H   -6.42150734654108     -3.44070585300451      0.28167684456498
  H   -4.16478709130832     -2.47547887200545      0.38171790967446
  H   -8.12250104076184      0.49036029209649     -0.36117517511839
  S   -1.93785356355539      2.17414233233628      0.01282124952133
  O   -1.94003726811187      3.00711699469584      1.18611315594625
  O   -1.74221151311763      2.80494877070896     -1.26516406139165
  H   -8.41067958805226     -1.97078792154629     -0.09042035729515
  C   -0.68845424280040      0.94108966216220      0.21469793472532
  C   -0.30036216575932      0.57113518213926      1.49622131145883
  C   -0.13805763194258      0.34533372831169     -0.91341099319584
  C   0.66651780896276     -0.41314165552298      1.64688795557984
  C   0.82796085303869     -0.63737246681085     -0.75000803272348
  C   1.22775630499179     -1.01476417535586      0.52668217496423
  H   -0.74281457320740      1.05361292027897      2.35799348639112
  H   -0.45534683060591      0.65457206508610     -1.90082132093958
  H   0.98318007768928     -0.70663100685539      2.63914098485676
  H   1.27020790933732     -1.10497413918539     -1.61992125434001
  H   1.98338941880274     -1.78027078814280      0.64895997344084
