# Supplementary material for: A modular synthesis of azetidines from reactive triplet imine intermediates using an intermolecular aza Paternò–Büchi reaction
Source: Nat Catal. 2025 Sep 5;8(9):939–47. doi: 10.1038/s41929-025-01405-7 (PMC12460163; doi:10.1038/s41929-025-01405-7)
Supplement: Supplementary file 4 — Cartesian (x, y, z) of the computational section. [file 41929_2025_1405_MOESM4_ESM.zip › DataS1_revised/3PhSO2Ph_twist.xyz]

28
Coordinates from ORCA-job /scratch/univ4230/4027985/twist
  C   -3.44180165973212      0.26473478352261     -1.35659479494737
  N   -3.22903262471450      1.62090723339811     -1.27305726193777
  C   -4.37003712123602     -0.42775503004729     -0.54162670332369
  C   -5.12547043247362      0.22821704460412      0.45571935684097
  C   -5.98810748453805     -0.49047815504024      1.26169809575201
  C   -6.12901769383495     -1.86720281254414      1.09938561744284
  C   -5.39816673117900     -2.52419570746354      0.10882067659319
  C   -4.53205718624859     -1.82175721613613     -0.70380024411638
  H   -5.03127590130180      1.30040285997625      0.58286137855378
  H   -2.88285772653447     -0.24098179145656     -2.14038436380402
  H   -5.50745004274307     -3.59326070975904     -0.02381897993369
  H   -3.95905840090240     -2.33226692778594     -1.46854903896741
  H   -6.55973255123536      0.02481147179272      2.02357727118696
  S   -1.88348700279021      2.17504680644461     -0.39402728007148
  O   -2.11224301703438      3.56680590177324     -0.16185841159016
  O   -0.75624188945879      1.75024598659248     -1.17484948093524
  H   -6.80499022301567     -2.42343288470181      1.73546963845368
  C   -1.94653332680741      1.30488025251267      1.12530906853610
  C   -2.57554171455978      1.90189799471963      2.21195504729723
  C   -1.44318042830498      0.00944271837435      1.18193020417680
  C   -2.69996976317158      1.17762647151310      3.38790635951147
  C   -1.58332819914060     -0.70459461509871      2.36226718255060
  C   -2.21294176238896     -0.12259166049389      3.45759394710842
  H   -2.95860306468337      2.91072144636801      2.13341289337153
  H   -0.95180626611463     -0.42636144258812      0.32157579953830
  H   -3.18153952530746      1.62641752737280      4.24648453431469
  H   -1.20032349610105     -1.71433471773874      2.42700222673516
  H   -2.32104042336906     -0.68709652703756      4.37499979395546
