# Supplementary material for: A modular synthesis of azetidines from reactive triplet imine intermediates using an intermolecular aza Paternò–Büchi reaction
Source: Nat Catal. 2025 Sep 5;8(9):939–47. doi: 10.1038/s41929-025-01405-7 (PMC12460163; doi:10.1038/s41929-025-01405-7)
Supplement: Supplementary file 4 — Cartesian (x, y, z) of the computational section. [file 41929_2025_1405_MOESM4_ESM.zip › DataS1_revised/3_4-CN-PhSO2F.xyz]

19
Coordinates from ORCA-job /scratch/univ4230/3962459/opt
  C   -4.96483324571078      0.94705311108782     -0.20860817698486
  C   -3.86921725342079      1.81380778103313     -0.07259874016270
  N   -5.86513101743780      0.23194936298415     -0.31985632601993
  C   -4.07307558364838      3.23830663588938     -0.04775795132735
  C   -3.02503992877640      4.06618353586719      0.08911347889863
  H   -5.08099654291292      3.62021853955005     -0.13890418612414
  C   -2.52476109130205      1.26433332446546      0.04899256031664
  C   -1.47534081548558      2.08458425354264      0.18590395109581
  H   -2.40369149470809      0.18965697823508      0.02683499979626
  C   -1.66121573177308      3.52999740498470      0.21320921121909
  H   -3.15714404290594      5.13820922627537      0.11353026884431
  C   -0.55877843781371      4.37397561381097      0.35438371044920
  H   -0.47006938014500      1.69483781424147      0.27915128250474
  N   -0.74671983034458      5.68883983911030      0.37024524018225
  H   0.43026839958600      3.93032214924740      0.43496825596250
  S   0.45310612107758      6.70362352275709      0.66574921685987
  O   0.32317981117432      7.84604444090216     -0.16270299589844
  O   0.66683156297847      6.85042356662786      2.06263891471275
  F   1.72753770246875      5.94886304568772      0.13578114147538
