# Supplementary material for: A modular synthesis of azetidines from reactive triplet imine intermediates using an intermolecular aza Paternò–Büchi reaction
Source: Nat Catal. 2025 Sep 5;8(9):939–47. doi: 10.1038/s41929-025-01405-7 (PMC12460163; doi:10.1038/s41929-025-01405-7)
Supplement: Supplementary file 4 — Cartesian (x, y, z) of the computational section. [file 41929_2025_1405_MOESM4_ESM.zip › DataS1_revised/3_4-CN-PhSO2F_twist.xyz]

19
Coordinates from ORCA-job /scratch/univ4230/4999122/twist
  C   -4.27312826655575      0.49413707760246      1.33244204511336
  N   -3.95587085187617      1.77443438297850      0.91119602308649
  C   -5.25123515660388     -0.29528767099177      0.69910447493277
  C   -5.94166643552140      0.14438219243910     -0.45580215018989
  C   -6.89255563340707     -0.65656882016746     -1.04135358649136
  C   -7.17989513449909     -1.91434590543944     -0.49498632857304
  C   -6.50814857682589     -2.36433003577804      0.65063641249796
  C   -5.55862795717998     -1.56678259227249      1.24027483667030
  H   -5.72985992988981      1.11882935036875     -0.87718275765533
  H   -3.78256330495027      0.18199452743421      2.25183777833284
  H   -6.74178715450396     -3.33656345246537      1.06347410830762
  H   -5.03499806771529     -1.90510584603100      2.12533646962160
  H   -7.42340057057042     -0.32066883261679     -1.92226126247838
  S   -2.63272775267951      1.89454032332846     -0.07488232322709
  O   -2.87817709436778      1.26510568570845     -1.31688959251075
  O   -1.46108351153504      1.66082747580252      0.68087809064605
  F   -2.70802645461510      3.41396993033929     -0.32353647594053
  C   -8.17131531423152     -2.74125871775264     -1.10831294454216
  N   -8.96877863424804     -3.40520761641474     -1.60221252286946
