# Supplementary material for: A modular synthesis of azetidines from reactive triplet imine intermediates using an intermolecular aza Paternò–Büchi reaction
Source: Nat Catal. 2025 Sep 5;8(9):939–47. doi: 10.1038/s41929-025-01405-7 (PMC12460163; doi:10.1038/s41929-025-01405-7)
Supplement: Supplementary file 4 — Cartesian (x, y, z) of the computational section. [file 41929_2025_1405_MOESM4_ESM.zip › DataS1_revised/3_4-OMe-PhSO2F.xyz]

22
Coordinates from ORCA-job /scratch/univ4230/3953356/opt
  O   -3.32341626554380      0.59639268308115      0.18384241396019
  C   -2.49304961110541      1.58226129779956     -0.09492804293073
  C   -2.63934752362971      2.47156155596652     -1.20571313754758
  C   -4.46364569269555      0.36497106532476     -0.65093116130821
  H   -4.97608438242305     -0.48695720857202     -0.21544358367873
  H   -4.14427096143950      0.13149278186781     -1.66647903026617
  H   -5.11585811877068      1.23809066625889     -0.64563461943184
  C   -1.72268434273448      3.44796584449439     -1.40711558971753
  C   -0.59229256811736      3.61045064158092     -0.52108212730048
  C   -0.46759208633428      2.71004312632805      0.59927017190711
  H   -3.47558841555746      2.36288734462506     -1.88245452117888
  H   -1.82081879011348      4.12548796788045     -2.24510102103293
  C   0.36067299236261      4.62563764418366     -0.76811055596595
  N   1.40729962730127      4.75306880541817      0.07057803366053
  H   0.23895325854290      5.26132679068174     -1.63945642855956
  S   2.47747379794175      5.87406305461142     -0.25961311388590
  O   2.62997786281015      6.17231859535871     -1.64798005472545
  O   3.63161790484854      5.70600591261458      0.55428560068987
  F   1.77444731310838      7.17048079238296      0.32650925567681
  C   -1.38676151533556      1.73582192164214      0.79677692698317
  H   0.37105701743535      2.82693287041214      1.26971288942109
  H   -1.31105303945061      1.04691300935880      1.62904573073120
