# Supplementary material for: A modular synthesis of azetidines from reactive triplet imine intermediates using an intermolecular aza Paternò–Büchi reaction
Source: Nat Catal. 2025 Sep 5;8(9):939–47. doi: 10.1038/s41929-025-01405-7 (PMC12460163; doi:10.1038/s41929-025-01405-7)
Supplement: Supplementary file 4 — Cartesian (x, y, z) of the computational section. [file 41929_2025_1405_MOESM4_ESM.zip › DataS1_revised/3_4-OMe-PhSO2F_twist.xyz]

22
Coordinates from ORCA-job /scratch/univ4230/4999121/twist
  C   -4.25298095964019      0.47790575537186      1.34754025309492
  N   -4.00490867290132      1.79874336076515      0.97693830655807
  C   -5.18826091071885     -0.33384870415963      0.67454339292798
  C   -5.90078542026241      0.10990074309196     -0.46789894573114
  C   -6.79736046289294     -0.71555643626463     -1.09816763927792
  C   -7.02554857757340     -2.01601063064824     -0.62534479937693
  C   -6.34038467427678     -2.47210770143418      0.50534073182164
  C   -5.44000675986382     -1.64154570664532      1.14155423319512
  H   -5.74222129059103      1.11193817089373     -0.84725269518517
  H   -3.75134668528401      0.16177620161953      2.25837992050055
  H   -6.50455317413347     -3.46871068872775      0.88948085203929
  H   -4.91008020004731     -1.99865854703484      2.01625628077804
  H   -7.34359443295722     -0.37913814650951     -1.97036235599181
  S   -2.69680431707578      1.99159215516449     -0.01904600087745
  O   -2.92714484784212      1.39106580271650     -1.27966119194550
  O   -1.50197522476615      1.78324834489554      0.71028168732746
  F   -2.82498465645192      3.51746346440339     -0.22926557819897
  O   -7.91805136070934     -2.74883477355573     -1.31923955313703
  C   -8.17988978988794     -4.07365720194394     -0.88240149154060
  H   -7.27328340362726     -4.68184767069930     -0.91278757416732
  H   -8.59313348115008     -4.07853713088792      0.12852692354010
  H   -8.91204287118162     -4.47982870023216     -1.57548518950231
