# Supplementary material for: A modular synthesis of azetidines from reactive triplet imine intermediates using an intermolecular aza Paternò–Büchi reaction
Source: Nat Catal. 2025 Sep 5;8(9):939–47. doi: 10.1038/s41929-025-01405-7 (PMC12460163; doi:10.1038/s41929-025-01405-7)
Supplement: Supplementary file 4 — Cartesian (x, y, z) of the computational section. [file 41929_2025_1405_MOESM4_ESM.zip › DataS1_revised/4-CNPhSO2F_radical_anion.xyz]

19
Coordinates from ORCA-job /scratch/univ4230/4024517/opt
  C   -4.93638055610610      0.90669335208025     -0.38117143251759
  C   -3.85608143751624      1.79203854967082     -0.12418223778048
  N   -5.81244753341022      0.18701512398472     -0.59005328946430
  C   -4.03189076165267      3.18234281408320     -0.26403153322011
  C   -2.98966075124660      4.04023406133221     -0.02710051654714
  H   -4.99880713507381      3.56705120658720     -0.56298308022557
  C   -2.59972420248286      1.28494884428932      0.26782572604513
  C   -1.55749864769891      2.14125685535473      0.50459464036267
  H   -2.46764229641786      0.21610130025447      0.37723877223631
  C   -1.71093561576118      3.54851896976354      0.36047487076555
  H   -3.12775719943879      5.10732616738074     -0.13886507949383
  C   -0.62136253751676      4.40315617988773      0.58748233822864
  H   -0.59304573454158      1.74801194976318      0.80368343963901
  N   -0.74674045187482      5.74886574418809      0.47848853586280
  H   0.33195742371885      3.96310483793855      0.87097986311700
  S   0.52986382869516      6.62602392132367      0.60299213699320
  O   0.19570066369308      7.99468436364358      0.83534425802433
  O   1.62589601811831      6.05698493138034      1.33207956911174
  F   1.09146612741302      6.64687097339361     -0.90272312533738
