# Supplementary material for: A modular synthesis of azetidines from reactive triplet imine intermediates using an intermolecular aza Paternò–Büchi reaction
Source: Nat Catal. 2025 Sep 5;8(9):939–47. doi: 10.1038/s41929-025-01405-7 (PMC12460163; doi:10.1038/s41929-025-01405-7)
Supplement: Supplementary file 4 — Cartesian (x, y, z) of the computational section. [file 41929_2025_1405_MOESM4_ESM.zip › DataS1_revised/4_OMe-PhSO2F_radical_anion.xyz]

22
Coordinates from ORCA-job /scratch/univ4230/4025487/2_opt
  O   -3.19539079611860      0.36214145367314     -0.05359669442975
  C   -2.41462968724048      1.46886164796550     -0.19453049247090
  C   -2.80851812222120      2.63456577710528     -0.85629330484375
  C   -4.48140395361818      0.39091209299971     -0.63992788883825
  H   -4.93521694125407     -0.57499467043665     -0.42981637646014
  H   -4.42030225863816      0.53291415560985     -1.72240849879082
  H   -5.09927545042995      1.18179647725632     -0.20627192686200
  C   -1.93436527883084      3.70329408660725     -0.94974554555888
  C   -0.63396494888227      3.65972514876883     -0.39792402015647
  C   -0.26504547198897      2.46529558727467      0.27379945729895
  H   -3.79092975952992      2.71551355121989     -1.30071299931243
  H   -2.25271597632076      4.60090371474757     -1.46802750692574
  C   0.24016772214769      4.76349605098611     -0.52811448601221
  N   1.51622153409322      4.72216799876250     -0.01802793351157
  H   -0.11859798400287      5.65583844401287     -1.03320156639400
  S   2.43483556998172      5.93522074953039     -0.25025137239473
  O   3.67366400347282      5.80786219504979      0.45635260028682
  O   1.80547309467079      7.22824371796221     -0.27493842075092
  F   2.90111454933487      5.78157102592844     -1.79728951957730
  C   -1.13641306863868      1.40322387131473      0.37084643555202
  H   0.72087268267451      2.39417101806627      0.71478174858634
  H   -0.84654299756059      0.49449306889514      0.88527634706578
