# Supplementary material for: A modular synthesis of azetidines from reactive triplet imine intermediates using an intermolecular aza Paternò–Büchi reaction
Source: Nat Catal. 2025 Sep 5;8(9):939–47. doi: 10.1038/s41929-025-01405-7 (PMC12460163; doi:10.1038/s41929-025-01405-7)
Supplement: Supplementary file 4 — Cartesian (x, y, z) of the computational section. [file 41929_2025_1405_MOESM4_ESM.zip › DataS1_revised/Imidyl_radical(2D).xyz]

14
Coordinates from ORCA-job /scratch/univ4230/3943500/m062x
  C   -3.66883307950901      0.17439588258160      0.20034893335284
  N   -3.36274974048600      1.35896259482859     -0.02808801825097
  C   -5.03233438661224     -0.39892837787386      0.10221632938742
  C   -6.12226151842244      0.38860151460679     -0.27207866583676
  C   -7.38313011084647     -0.17703595213200     -0.35386328870292
  C   -7.56424519062925     -1.52716311773809     -0.06422160418114
  C   -6.48114357802132     -2.31138040105808      0.30791389552629
  C   -5.21451031671552     -1.74797883043300      0.39114448928611
  H   -5.97432365635200      1.43801411025718     -0.49592976574343
  H   -2.87127964797625     -0.51866842471762      0.50465438352930
  H   -6.62057464692953     -3.36085622940683      0.53321703095794
  H   -4.36283002761394     -2.35219227192521      0.68063108952927
  H   -8.22921967990894      0.43284902353322     -0.64368631266128
  H   -8.55217546557702     -1.96528182922271     -0.12935663049269
