# Supplementary material for: A modular synthesis of azetidines from reactive triplet imine intermediates using an intermolecular aza Paternò–Büchi reaction
Source: Nat Catal. 2025 Sep 5;8(9):939–47. doi: 10.1038/s41929-025-01405-7 (PMC12460163; doi:10.1038/s41929-025-01405-7)
Supplement: Supplementary file 4 — Cartesian (x, y, z) of the computational section. [file 41929_2025_1405_MOESM4_ESM.zip › DataS1_revised/isobutene.xyz]

12
Coordinates from ORCA-job /scratch/univ4230/3943501/m062x
  C   -5.61700476539309      3.70816760991386     -0.02441084274961
  C   -5.44061206090269      2.21818065300264     -0.01788786934025
  H   -6.10018150974731      4.03921691752614      0.89900413618609
  H   -6.27151513133375      4.01186990200434     -0.84605088756963
  H   -4.66538159541698      4.22890807561640     -0.12633839988635
  C   -6.70505156193205      1.42188289814822      0.11766863967968
  H   -7.22367948156827      1.68338169617432      1.04418268416054
  H   -6.51097798212725      0.34972599038513      0.11742633753308
  H   -7.39161473526230      1.65331016516028     -0.70133117148647
  C   -4.24651399762614      1.64328622628696     -0.12374982214258
  H   -3.34287913041774      2.23459001492001     -0.22160118697359
  H   -4.13786665977232      0.56442522726167     -0.11690882521093
