# Supplementary material for: A modular synthesis of azetidines from reactive triplet imine intermediates using an intermolecular aza Paternò–Büchi reaction
Source: Nat Catal. 2025 Sep 5;8(9):939–47. doi: 10.1038/s41929-025-01405-7 (PMC12460163; doi:10.1038/s41929-025-01405-7)
Supplement: Supplementary file 4 — Cartesian (x, y, z) of the computational section. [file 41929_2025_1405_MOESM4_ESM.zip › DataS1_revised/isobutene_radical_cation.xyz]

12
Coordinates from ORCA-job /scratch/univ4230/8299895/m062x
  C   -5.61079683683735      3.70491652090988     -0.02190729417931
  C   -5.49208648882813      2.24365364512394     -0.01167309331825
  H   -6.12224491658981      4.02172888532119      0.89467434435962
  H   -6.28375150554731      3.99494456246512     -0.83757989030077
  H   -4.65537432524279      4.21137509299651     -0.11966613331690
  C   -6.69734023475781      1.41951151422731      0.11933462873024
  H   -7.22776199761915      1.71501735978117      1.03208122780951
  H   -6.48804250616994      0.35420583350276      0.12752632413730
  H   -7.38132583928138      1.66919294595602     -0.70067245771140
  C   -4.22467963965172      1.63189719966963     -0.13042317993438
  H   -3.33298463284069      2.23718292185940     -0.22833497950853
  H   -4.13688968813380      0.55331889458703     -0.12335670456716
