# Supplementary material for: A modular synthesis of azetidines from reactive triplet imine intermediates using an intermolecular aza Paternò–Büchi reaction
Source: Nat Catal. 2025 Sep 5;8(9):939–47. doi: 10.1038/s41929-025-01405-7 (PMC12460163; doi:10.1038/s41929-025-01405-7)
Supplement: Supplementary file 4 — Cartesian (x, y, z) of the computational section. [file 41929_2025_1405_MOESM4_ESM.zip › DataS1_revised/MDtrajectories/seed1_2500.xyz]

30
# ORCA AIMD Position Step 0, t=0.00 fs, E_Pot=-1129.63710026 Hartree, Unit is Angstrom
 C     -6.8036330544      3.4710720089      0.0588773787
 C     -6.2266269003      2.6742765600     -1.0767676732
 H     -6.4823907224      3.0863855948      1.0357157367
 H     -7.9048426189      3.4561251989      0.0175412390
 H     -6.5078965821      4.5314070186     -0.0159436732
 C     -6.6241933513      3.1141511030     -2.4577711051
 H     -7.7138527151      3.0146894882     -2.5908852515
 H     -6.1204349344      2.5247684672     -3.2356901988
 H     -6.3899007899      4.1798997280     -2.6153825452
 C     -5.4161575579      1.6259512316     -0.8697649301
 N     -3.1903747553      3.8182645234     -1.5623352321
 H     -5.0058749119      1.0518756886     -1.7050706977
 H     -5.1442302174      1.3099304191      0.1406345597
 C     -3.7267662786      5.0900103406     -1.5045671838
 S     -2.4965255987      3.2051280813     -0.1519374802
 C     -2.9622856057      6.2562695542     -1.7967722805
 H     -4.8031879489      5.1514103794     -1.3042130571
 C     -1.5877818609      6.1929021635     -2.1404655364
 C     -0.8866548825      7.3550949337     -2.4291746605
 C     -1.5236106276      8.6006071601     -2.3840998413
 C     -3.5972058515      7.5236847412     -1.7580842349
 C     -2.8810603006      8.6753300734     -2.0480435751
 H     -3.3817016556      9.6444731010     -2.0132523004
 H     -0.9652075317      9.5096125435     -2.6124078812
 H     -1.0839062566      5.2258254550     -2.1803004348
 H      0.1697433252      7.2925532338     -2.6959468433
 H     -4.6555662954      7.5802043200     -1.4962279582
 O     -2.4094605694      1.7811422707     -0.2289051436
 O     -1.3732937884      4.0254755307      0.2041013553
 F     -3.6393647053      3.5415247346      0.9075402673
30
# ORCA AIMD Position Step 1, t=0.50 fs, E_Pot=-1129.63652048 Hartree, Unit is Angstrom
 C     -6.8021193334      3.4708795635      0.0597115368
 C     -6.2283839478      2.6799646146     -1.0713243759
 H     -6.4729407604      3.0861757726      1.0362574232
 H     -7.8926313959      3.4441258714      0.0259236531
 H     -6.5185245081      4.5393568330     -0.0213720449
 C     -6.6278141279      3.1164739984     -2.4594543465
 H     -7.7106369529      3.0083054368     -2.5949919008
 H     -6.1132419079      2.5187624930     -3.2372259183
 H     -6.4023930411      4.1839808769     -2.6155622351
 C     -5.4162574822      1.6206285960     -0.8715266683
 N     -3.1900710508      3.8172763487     -1.5652918337
 H     -5.0045784967      1.0450569503     -1.7025912224
 H     -5.1327909215      1.3047402757      0.1421873905
 C     -3.7313641214      5.0895846305     -1.5064790153
 S     -2.4975246323      3.2046914310     -0.1510243840
 C     -2.9617274768      6.2544399999     -1.7975897827
 H     -4.8019696759      5.1486364048     -1.3033021917
 C     -1.5897003849      6.1948595873     -2.1449394245
 C     -0.8884800514      7.3599276817     -2.4263336363
 C     -1.5233564823      8.5999786235     -2.3856087699
 C     -3.6018530927      7.5211896619     -1.7599370195
 C     -2.8844492798      8.6746910489     -2.0483632182
 H     -3.3803252916      9.6515643536     -2.0153195589
 H     -0.9606332467      9.5159626370     -2.6049633660
 H     -1.0837760392      5.2198928756     -2.1844221956
 H      0.1707861768      7.3112579742     -2.6924607638
 H     -4.6603443535      7.5764236046     -1.4973961628
 O     -2.4107764520      1.7806048172     -0.2282858445
 O     -1.3769677322      4.0262356627      0.2036819001
 F     -3.6393994806      3.5443770220      0.9084047946
30
# ORCA AIMD Position Step 2, t=1.00 fs, E_Pot=-1129.63492358 Hartree, Unit is Angstrom
 C     -6.8005330149      3.4707270407      0.0605897146
 C     -6.2300812462      2.6855758667     -1.0659198769
 H     -6.4634720622      3.0861105602      1.0366742103
 H     -7.8812635870      3.4320777179      0.0342991566
 H     -6.5292584279      4.5469565518     -0.0267366412
 C     -6.6313810963      3.1187650490     -2.4611466755
 H     -7.7078576524      3.0018383527     -2.5991606055
 H     -6.1063561398      2.5132130230     -3.2382813337
 H     -6.4148825505      4.1880735452     -2.6157975529
 C     -5.4163806272      1.6153769166     -0.8732537408
 N     -3.1897901387      3.8162728520     -1.5682478221
 H     -5.0033005194      1.0382054641     -1.7003035578
 H     -5.1215010909      1.2996855075      0.1433365736
 C     -3.7359213103      5.0891424033     -1.5084058084
 S     -2.4985347930      3.2042513151     -0.1501138472
 C     -2.9611977739      6.2526146891     -1.7984148296
 H     -4.8011572077      5.1458900939     -1.3023436584
 C     -1.5915936328      6.1967681228     -2.1494235359
 C     -0.8902754283      7.3647519149     -2.4234993825
 C     -1.5231329535      8.5994185019     -2.3871069712
 C     -3.6064958374      7.5187049548     -1.7617995220
 C     -2.8878511257      8.6740653731     -2.0486914260
 H     -3.3788558649      9.6582922132     -2.0173789247
 H     -0.9563242153      9.5218964820     -2.5974325529
 H     -1.0838980841      5.2145442375     -2.1885594244
 H      0.1716796170      7.3298565056     -2.6888980733
 H     -4.6651178274      7.5726214717     -1.4985771469
 O     -2.4120979155      1.7800672356     -0.2276618589
 O     -1.3806404571      4.0270061276      0.2032655802
 F     -3.6394364819      3.5472382082      0.9092719177
30
# ORCA AIMD Position Step 3, t=1.50 fs, E_Pot=-1129.63261523 Hartree, Unit is Angstrom
 C     -6.7988122284      3.4706550179      0.0615510759
 C     -6.2316550586      2.6910140465     -1.0606171557
 H     -6.4540004062      3.0863295286      1.0368544081
 H     -7.8715917032      3.4199683407      0.0426431454
 H     -6.5401483014      4.5538451139     -0.0319511228
 C     -6.6348314915      3.1209880522     -2.4628458334
 H     -7.7059294547      2.9952263733     -2.6034291096
 H     -6.1000798986      2.5085558721     -3.2384365618
 H     -6.4273114056      4.1921633871     -2.6161434618
 C     -5.4165640033      1.6102669101     -0.8749013172
 N     -3.1895380618      3.8152587588     -1.5711946436
 H     -5.0020717916      1.0313182584     -1.6983926190
 H     -5.1105510349      1.2949034841      0.1437145876
 C     -3.7403821013      5.0886677525     -1.5103561808
 S     -2.4995639224      3.2038064138     -0.1492124738
 C     -2.9607260333      6.2508048851     -1.7992517753
 H     -4.8011321074      5.1432293444     -1.3012768356
 C     -1.5934320841      6.1985773574     -2.1539097584
 C     -0.8920041029      7.3695394690     -2.4206898019
 C     -1.5229731374      8.5989946527     -2.3885767595
 C     -3.6111106873      7.5162513392     -1.7636738652
 C     -2.8912645639      8.6734663891     -2.0490353951
 H     -3.3772242118      9.6642954783     -2.0194140788
 H     -0.9525391300      9.5270160270     -2.5897783350
 H     -1.0844884569      5.2103169314     -2.1927136220
 H      0.1722792207      7.3481643778     -2.6851998300
 H     -4.6698620710      7.5687936826     -1.4997791760
 O     -2.4134248493      1.7795307699     -0.2270308319
 O     -1.3842952447      4.0277947407      0.2028573280
 F     -3.6394774828      3.5501056552      0.9101407046
30
# ORCA AIMD Position Step 4, t=2.00 fs, E_Pot=-1129.63000778 Hartree, Unit is Angstrom
 C     -6.7969084110      3.4707016072      0.0626322134
 C     -6.2330462072      2.6961881290     -1.0554803076
 H     -6.4445368210      3.0869599088      1.0367126161
 H     -7.8643314651      3.4077761307      0.0509454510
 H     -6.5512275276      4.5597135028     -0.0369327003
 C     -6.6381131834      3.1231131881     -2.4645438803
 H     -7.7051900066      2.9884115006     -2.6078251828
 H     -6.0946621797      2.5051577917     -3.2373659945
 H     -6.4396262963      4.1962277232     -2.6166492554
 C     -5.4168403993      1.6053641723     -0.8764312930
 N     -3.1893208780      3.8142386861     -1.5741238483
 H     -5.0009332557      1.0244083405     -1.6970137180
 H     -5.1001160806      1.2905096289      0.1430229874
 C     -3.7446965484      5.0881453472     -1.5123379371
 S     -2.5006197664      3.2033554804     -0.1483267824
 C     -2.9603407436      6.2490217147     -1.8001051348
 H     -4.8022102721      5.1407066966     -1.3000513122
 C     -1.5951910841      6.2002467306     -2.1583898406
 C     -0.8936316841      7.3742616890     -2.4179216677
 C     -1.5229125608      8.5987685797     -2.3899992943
 C     -3.6156745928      7.5138489408     -1.7655620231
 C     -2.8946866933      8.6729033054     -2.0494023026
 H     -3.3753909734      9.6692687731     -2.0214071495
 H     -0.9494940518      9.5309971766     -2.5819858861
 H     -1.0857092712      5.2076412432     -2.1968894663
 H      0.1724636291      7.3659971783     -2.6813136624
 H     -4.6745530757      7.5649369575     -1.5010103905
 O     -2.4147571354      1.7789965871     -0.2263903913
 O     -1.3879156415      4.0286092472      0.2024619343
 F     -3.6395242991      3.5529767532      0.9110102660
30
# ORCA AIMD Position Step 5, t=2.50 fs, E_Pot=-1129.62749665 Hartree, Unit is Angstrom
 C     -6.7947944523      3.4708998980      0.0638659330
 C     -6.2342011638      2.7010139180     -1.0505732358
 H     -6.4350851467      3.0881116466      1.0361995066
 H     -7.8599645939      3.3954783889      0.0592093008
 H     -6.5625104167      4.5643259510     -0.0416054605
 C     -6.6411890854      3.1251177984     -2.4662267380
 H     -7.7058607847      2.9813470919     -2.6123603102
 H     -6.0902837300      2.5032995454     -3.2348544892
 H     -6.4517798954      4.2002343943     -2.6173568131
 C     -5.4172380547      1.6007280342     -0.8778153102
 N     -3.1891446509      3.8132170636     -1.5770271848
 H     -4.9999413751      1.0175124297     -1.6962800830
 H     -5.0903481208      1.2865916248      0.1410524212
 C     -3.7488239237      5.0875608338     -1.5143573725
 S     -2.5017098458      3.2028974036     -0.1474631175
 C     -2.9600688640      6.2472760847     -1.8009796637
 H     -4.8046039065      5.1383665201     -1.2986350108
 C     -1.5968518870      6.2017479467     -2.1628553943
 C     -0.8951281803      7.3788899027     -2.4152101725
 C     -1.5229893393      8.5987926513     -2.3913546181
 C     -3.6201650906      7.5115169398     -1.7674657999
 C     -2.8981125112      8.6723797720     -2.0497992635
 H     -3.3733532022      9.6729822461     -2.0233388418
 H     -0.9473503571      9.5336129978     -2.5740642237
 H     -1.0876573013      5.2068155218     -2.2010952403
 H      0.1721473154      7.3831726503     -2.6771971185
 H     -4.6791678357      7.5610494084     -1.5022787430
 O     -2.4160946787      1.7784657649     -0.2257381601
 O     -1.3914857123      4.0294571786      0.2020839538
 F     -3.6395787713      3.5558489474      0.9118797592
30
# ORCA AIMD Position Step 6, t=3.00 fs, E_Pot=-1129.62534903 Hartree, Unit is Angstrom
 C     -6.7924704527      3.4712755088      0.0652804139
 C     -6.2350729735      2.7054154044     -1.0459582014
 H     -6.4256403582      3.0898740521      1.0353080764
 H     -7.8586668314      3.3830622241      0.0674474098
 H     -6.5739915486      4.5675347349     -0.0459032647
 C     -6.6440401800      3.1269865778     -2.4678742569
 H     -7.7080197903      2.9740049945     -2.6170247484
 H     -6.0870472011      2.5031653820     -3.2308054638
 H     -6.4637316539      4.2041416204     -2.6182992793
 C     -5.4177805453      1.5964107494     -0.8790368210
 N     -3.1890154089      3.8121980565     -1.5798966651
 H     -4.9991715062      1.0106958837     -1.6962548211
 H     -5.0813690008      1.2832059396      0.1376951450
 C     -3.7527353101      5.0869011429     -1.5164186835
 S     -2.5028413227      3.2024312886     -0.1466275719
 C     -2.9599353728      6.2455786319     -1.8018804373
 H     -4.8083933961      5.1362431236     -1.2970208037
 C     -1.5984023006      6.2030664329     -2.1672978684
 C     -0.8964695899      7.3833959651     -2.4125686143
 C     -1.5232440855      8.5991078424     -2.3926218015
 C     -3.6245605125      7.5092732397     -1.7693867952
 C     -2.9015346799      8.6718930575     -2.0502332816
 H     -3.3711482794      9.6752946575     -2.0251885944
 H     -0.9462050684      9.5347481465     -2.5660460636
 H     -1.0903576244      5.2079912767     -2.2053429456
 H      0.1712904317      7.3995147541     -2.6728203558
 H     -4.6836845969      7.5571309772     -1.5035919576
 O     -2.4174374307      1.7779392759     -0.2250717705
 O     -1.3949902847      4.0303456908      0.2017276147
 F     -3.6396427511      3.5587197435      0.9127483835
30
# ORCA AIMD Position Step 7, t=3.50 fs, E_Pot=-1129.62364473 Hartree, Unit is Angstrom
 C     -6.7899653594      3.4718444451      0.0668986801
 C     -6.2356220210      2.7093259257     -1.0416942923
 H     -6.4161878348      3.0923140781      1.0340761461
 H     -7.8602822059      3.3705353899      0.0756763068
 H     -6.5856466446      4.5692890249     -0.0497721980
 C     -6.6466668110      3.1287114479     -2.4694604865
 H     -7.7115915811      2.9663808460     -2.6217850002
 H     -6.0849711250      2.5048371219     -3.2252436047
 H     -6.4754480052      4.2078989342     -2.6195001419
 C     -5.4184869203      1.5924570804     -0.8800921243
 N     -3.1889390967      3.8111855012     -1.5827246093
 H     -4.9987185632      1.0040539333     -1.6969483269
 H     -5.0732658662      1.2803762906      0.1329508117
 C     -3.7564148654      5.0861547240     -1.5185236121
 S     -2.5040208651      3.2019565398     -0.1458259154
 C     -2.9599628900      6.2439396639     -1.8028129086
 H     -4.8135145565      5.1343599067     -1.2952303164
 C     -1.5998370062      6.2042020375     -2.1717085090
 C     -0.8976390995      7.3877528387     -2.4100082228
 C     -1.5237193484      8.5997420902     -2.3937792311
 C     -3.6288401820      7.5071341459     -1.7713263602
 C     -2.9049435196      8.6714337463     -2.0507111872
 H     -3.3688549083      9.6761603993     -2.0269348821
 H     -0.9460867463      9.5344069300     -2.5579857837
 H     -1.0937611451      5.2111661534     -2.2096482583
 H      0.1699045901      7.4148569750     -2.6681677219
 H     -4.6880830066      7.5531838618     -1.5049574988
 O     -2.4187854020      1.7774179765     -0.2243888812
 O     -1.3984151744      4.0312813894      0.2013967384
 F     -3.6397180936      3.5615867003      0.9136153750
30
# ORCA AIMD Position Step 8, t=4.00 fs, E_Pot=-1129.62228882 Hartree, Unit is Angstrom
 C     -6.7873338734      3.4726115294      0.0687382793
 C     -6.2358166462      2.7126891512     -1.0378358760
 H     -6.4067034658      3.0954761685      1.0325851506
 H     -7.8643513854      3.3579336856      0.0839106817
 H     -6.5974346313      4.5696383088     -0.0531725702
 C     -6.6490881537      3.1302913193     -2.4709539499
 H     -7.7163566971      2.9584963475     -2.6265842972
 H     -6.0839867444      2.5082916342     -3.2183139047
 H     -6.4869020641      4.2114492073     -2.6209726592
 C     -5.4193720776      1.5889042851     -0.8809904002
 N     -3.1889215154      3.8101828495     -1.5855036810
 H     -4.9986947244      0.9977088932     -1.6983213261
 H     -5.0660882729      1.2780937868      0.1269262454
 C     -3.7598595408      5.0853117049     -1.5206713967
 S     -2.5052545131      3.2014729423     -0.1450635290
 C     -2.9601713759      6.2423690766     -1.8037829430
 H     -4.8197639227      5.1327295228     -1.2933140962
 C     -1.6011576176      6.2051690692     -2.1760783114
 C     -0.8986278406      7.3919352073     -2.4075381160
 C     -1.5244587968      8.6007092475     -2.3948049766
 C     -3.6329846048      7.5051140557     -1.7732855500
 C     -2.9083272120      8.6709859309     -2.0512395614
 H     -3.3665913806      9.6756306462     -2.0285556493
 H     -0.9469549319      9.5327149272     -2.5499562417
 H     -1.0977453318      5.2161835810     -2.2140304187
 H      0.1680544938      7.4290455882     -2.6632382840
 H     -4.6923441955      7.5492129106     -1.5063825534
 O     -2.4201386751      1.7769025995     -0.2236871979
 O     -1.4017473965      4.0322701569      0.2010946668
 F     -3.6398066574      3.5644474200      0.9144799906
30
# ORCA AIMD Position Step 9, t=4.50 fs, E_Pot=-1129.62108263 Hartree, Unit is Angstrom
 C     -6.7846494728      3.4735696301      0.0708110875
 C     -6.2356336059      2.7154599008     -1.0344311123
 H     -6.3971546026      3.0993835623      1.0309553197
 H     -7.8701847796      3.3453226664      0.0921594262
 H     -6.6093006073      4.5687305828     -0.0560804271
 C     -6.6513400457      3.1317318028     -2.4723179099
 H     -7.7219782795      2.9503980203     -2.6313460078
 H     -6.0839376479      2.5134016049     -3.2102773530
 H     -6.4980729495      4.2147316858     -2.6227195582
 C     -5.4204473070      1.5857824330     -0.8817528051
 N     -3.1889682550      3.8091931252     -1.5882269181
 H     -4.9992244566      0.9918037199     -1.7002928731
 H     -5.0598470226      1.2763186525      0.1198294472
 C     -3.7630773510      5.0843639916     -1.5228590446
 S     -2.5065475557      3.2009807370     -0.1443453433
 C     -2.9605779124      6.2408762369     -1.8047968259
 H     -4.8268209851      5.1313548357     -1.2913480740
 C     -1.6023724812      6.2059956601     -2.1803979833
 C     -0.8994351647      7.3959201031     -2.4051653700
 C     -1.5255061721      8.6020086923     -2.3956772241
 C     -3.6369756610      7.5032251626     -1.7752650792
 C     -2.9116722152      8.6705278994     -2.0518246500
 H     -3.3645112755      9.6738485090     -2.0300288345
 H     -0.9487031536      9.5299140772     -2.5420446847
 H     -1.1021182778      5.2227393328     -2.2185120364
 H      0.1658552884      7.4419427272     -2.6580452855
 H     -4.6964507760      7.5452259736     -1.5078740292
 O     -2.4214974225      1.7763937467     -0.2229644936
 O     -1.4049753632      4.0333169871      0.2008242005
 F     -3.6399103172      3.5672995424      0.9153414891
30
# ORCA AIMD Position Step 10, t=5.00 fs, E_Pot=-1129.61982255 Hartree, Unit is Angstrom
 C     -6.7819955673      3.4746996916      0.0731232087
 C     -6.2350583836      2.7176048124     -1.0315206122
 H     -6.3875024158      3.1040408635      1.0293373937
 H     -7.8769586538      3.3327935976      0.1004242047
 H     -6.6211765855      4.5668051772     -0.0584878086
 C     -6.6534715601      3.1330447612     -2.4735107923
 H     -7.7280402953      2.9421527512     -2.6359792512
 H     -6.0845832463      2.5199407742     -3.2015020330
 H     -6.5089448529      4.2176859162     -2.6247329512
 C     -5.4217208696      1.5831149059     -0.8824107153
 N     -3.1890846251      3.8082188867     -1.5908877635
 H     -5.0004374764      0.9864927280     -1.7027520450
 H     -5.0545151499      1.2749835341      0.1119576266
 C     -3.7660845644      5.0833053242     -1.5250818725
 S     -2.5079044232      3.2004806870     -0.1436757814
 C     -2.9611965777      6.2394698338     -1.8058612444
 H     -4.8342830146      5.1302302923     -1.2894268701
 C     -1.6034961298      6.2067223207     -2.1846579415
 C     -0.9000684155      7.3996875031     -2.4028951887
 C     -1.5269040007      8.6036257337     -2.3963747736
 C     -3.6407968043      7.5014771696     -1.7772652850
 C     -2.9149638881      8.6700333368     -2.0524722688
 H     -3.3627966140      9.6710379502     -2.0313329729
 H     -0.9511660506      9.5263504228     -2.5343478598
 H     -1.1066269081      5.2303966752     -2.2231186740
 H      0.1634656356      7.4534290184     -2.6526145734
 H     -4.7003868031      7.5412341956     -1.5094385660
 O     -2.4228619295      1.7758918846     -0.2222186289
 O     -1.4080890654      4.0344258295      0.2005875443
 F     -3.6400310294      3.5701407970      0.9161990870
30
# ORCA AIMD Position Step 11, t=5.50 fs, E_Pot=-1129.61839112 Hartree, Unit is Angstrom
 C     -6.7794561552      3.4759719961      0.0756751166
 C     -6.2340853316      2.7191028564     -1.0291363315
 H     -6.3777057792      3.1094376919      1.0279012749
 H     -7.8838108495      3.3204554181      0.1087004183
 H     -6.6329939957      4.5641788807     -0.0604050382
 C     -6.6555407258      3.1342474706     -2.4744870503
 H     -7.7340905159      2.9338410427     -2.6403857007
 H     -6.0856080078      2.5275957210     -3.1924473844
 H     -6.5195060150      4.2202563412     -2.6269944311
 C     -5.4231984591      1.5809189183     -0.8830032093
 N     -3.1892755899      3.8072621936     -1.5934800951
 H     -5.0024605534      0.9819306638     -1.7055717183
 H     -5.0500317510      1.2739985472      0.1036787322
 C     -3.7689023280      5.0821313055     -1.5273342148
 S     -2.5093285977      3.1999741319     -0.1430587060
 C     -2.9620384056      6.2381577110     -1.8069832450
 H     -4.8417064101      5.1293435103     -1.2876554139
 C     -1.6045482741      6.2073994933     -2.1888483589
 C     -0.9005421963      7.4032208505     -2.4007311573
 C     -1.5286920162      8.6055329722     -2.3968775943
 C     -3.6444332682      7.4998770118     -1.7792860971
 C     -2.9181873291      8.6694730631     -2.0531877030
 H     -3.3616484395      9.6674861365     -2.0324478733
 H     -0.9541314657      9.5224532546     -2.5269664226
 H     -1.1109706255      5.2386125795     -2.2278780137
 H      0.1610766166      7.4634056026     -2.6469820674
 H     -4.7041377453      7.5372522371     -1.5110825452
 O     -2.4242326138      1.7753973442     -0.2214475689
 O     -1.4110802358      4.0355994614      0.2003862579
 F     -3.6401706069      3.5729688742      0.9170520264
30
# ORCA AIMD Position Step 12, t=6.00 fs, E_Pot=-1129.61681483 Hartree, Unit is Angstrom
 C     -6.7771085054      3.4773478355      0.0784619267
 C     -6.2327176325      2.7199456684     -1.0273007831
 H     -6.3677252250      3.1155532814      1.0268224446
 H     -7.8899206621      3.3084248406      0.1169797065
 H     -6.6446835433      4.5612259026     -0.0618585538
 C     -6.6576097065      3.1353611309     -2.4751987752
 H     -7.7396821647      2.9255491144     -2.6444665412
 H     -6.0866387205      2.5359865119     -3.1836390412
 H     -6.5297477472      4.2223972578     -2.6294753466
 C     -5.4248834041      1.5792059039     -0.8835738882
 N     -3.1895457080      3.8063245689     -1.5959982546
 H     -5.0054091391      0.9782614219     -1.7086227483
 H     -5.0463092122      1.2732582637      0.0954060901
 C     -3.7715532396      5.0808394099     -1.5296101891
 S     -2.5108225451      3.1994630222     -0.1424973770
 C     -2.9631114159      6.2369466953     -1.8081701725
 H     -4.8486486524      5.1286767962     -1.2861399406
 C     -1.6055522236      6.2080839186     -2.1929592765
 C     -0.9008771590      7.4065074674     -2.3986755603
 C     -1.5309052523      8.6076927268     -2.3971674263
 C     -3.6478722737      7.4984286057     -1.7813270171
 C     -2.9213284247      8.6688172941     -2.0539756016
 H     -3.3612749221      9.6635192339     -2.0333553518
 H     -0.9573581988      9.5187046833     -2.5199988075
 H     -1.1148215169      5.2467771925     -2.2328184752
 H      0.1588969520      7.4717954213     -2.6411904351
 H     -4.7076905088      7.5332984033     -1.5128120855
 O     -2.4256100361      1.7749103339     -0.2206493970
 O     -1.4139424835      4.0368393851      0.2002212137
 F     -3.6403308183      3.5757815147      0.9178995296
30
# ORCA AIMD Position Step 13, t=6.50 fs, E_Pot=-1129.61527661 Hartree, Unit is Angstrom
 C     -6.7750175565      3.4787820777      0.0814739628
 C     -6.2309670944      2.7201376819     -1.0260266275
 H     -6.3575260555      3.1223616907      1.0262672160
 H     -7.8945676811      3.2968162631      0.1252530341
 H     -6.6561794649      4.5583508101     -0.0628887421
 C     -6.6597396006      3.1364085338     -2.4755982757
 H     -7.7444101125      2.9173609195     -2.6481287800
 H     -6.0872717257      2.5446978442     -3.1756323844
 H     -6.5396636121      4.2240776981     -2.6321372196
 C     -5.4267765154      1.5779816587     -0.8841671790
 N     -3.1898990766      3.8054069608     -1.5984370683
 H     -5.0093796486      0.9756074932     -1.7117871756
 H     -5.0432439577      1.2726506310      0.0875665424
 C     -3.7740582584      5.0794289728     -1.5319044213
 S     -2.5123876700      3.1989499360     -0.1419944260
 C     -2.9644207038      6.2358424405     -1.8094295900
 H     -4.8547061352      5.1282084965     -1.2849793789
 C     -1.6065326940      6.2088337782     -2.1969807822
 C     -0.9010983906      7.4095388366     -2.3967297405
 C     -1.5335718029      8.6100605221     -2.3972284008
 C     -3.6511032191      7.4971326439     -1.7833871069
 C     -2.9243750825      8.6680383437     -2.0548398630
 H     -3.3618773246      9.6594724619     -2.0340400244
 H     -0.9605995434      9.5155997922     -2.5135348851
 H     -1.1178515544      5.2542672792     -2.2379672717
 H      0.1571353814      7.4785436782     -2.6352852232
 H     -4.7110335117      7.5293946851     -1.5146330195
 O     -2.4269949016      1.7744309601     -0.2198223244
 O     -1.4166713894      4.0381457590      0.2000925720
 F     -3.6405134278      3.5785765195      0.9187407911
30
# ORCA AIMD Position Step 14, t=7.00 fs, E_Pot=-1129.61407239 Hartree, Unit is Angstrom
 C     -6.7732321762      3.4802263909      0.0846975354
 C     -6.2288538091      2.7196960575     -1.0253166671
 H     -6.3470821881      3.1298369419      1.0263778983
 H     -7.8971704551      3.2857326221      0.1335137140
 H     -6.6674232118      4.5559552909     -0.0635464008
 C     -6.6619849515      3.1374108694     -2.4756416783
 H     -7.7479396264      2.9093508528     -2.6512904614
 H     -6.0871109100      2.5533205929     -3.1689646136
 H     -6.5492488405      4.2252857426     -2.6349323197
 C     -5.4288755490      1.5772461889     -0.8848243381
 N     -3.1903392833      3.8045097088     -1.6007918567
 H     -5.0144429755      0.9740609464     -1.7149694610
 H     -5.0407302236      1.2720674987      0.0805637224
 C     -3.7764341856      5.0779011641     -1.5342126617
 S     -2.5140242930      3.1984380778     -0.1415518441
 C     -2.9659685678      6.2348492974     -1.8107691864
 H     -4.8595450331      5.1279141848     -1.2842579453
 C     -1.6075130847      6.2097028255     -2.2009032492
 C     -0.9012335210      7.4123107335     -2.3948944701
 C     -1.5367103348      8.6125894181     -2.3970476349
 C     -3.6541178430      7.4959864496     -1.7854649825
 C     -2.9273185737      8.6671135751     -2.0557835147
 H     -3.3636346646      9.6556564904     -2.0344901537
 H     -0.9636314979      9.5135995400     -2.5076499002
 H     -1.1197657648      5.2605114299     -2.2433479695
 H      0.1559814911      7.4836175518     -2.6293107990
 H     -4.7141568070      7.5255666782     -1.5165508430
 O     -2.4283880510      1.7739592544     -0.2189646972
 O     -1.4192645527      4.0395173546      0.1999997752
 F     -3.6407202195      3.5813517547      0.9195749701
30
# ORCA AIMD Position Step 15, t=7.50 fs, E_Pot=-1129.61351752 Hartree, Unit is Angstrom
 C     -6.7717829844      3.4816329434      0.0881158191
 C     -6.2264057110      2.7186504258     -1.0251642203
 H     -6.3363810387      3.1379574020      1.0272591403
 H     -7.8973087175      3.2752577498      0.1417600575
 H     -6.6783662181      4.5544008339     -0.0638879362
 C     -6.6643881508      3.1383839665     -2.4752932842
 H     -7.7500273120      2.9015775770     -2.6538846490
 H     -6.0858145122      2.5615004619     -3.1640985113
 H     -6.5585000263      4.2260316193     -2.6378043820
 C     -5.4311743511      1.5769932862     -0.8855794840
 N     -3.1908693646      3.8036325154     -1.6030584297
 H     -5.0206396116      0.9736764589     -1.7181051161
 H     -5.0386756025      1.2714159053      0.0747397379
 C     -3.7786917992      5.0762589401     -1.5365322577
 S     -2.5157316487      3.1979312622     -0.1411709823
 C     -2.9677546462      6.2339702175     -1.8121966756
 H     -4.8629241585      5.1277677237     -1.2840393239
 C     -1.6085125137      6.2107341486     -2.2047176180
 C     -0.9013107362      7.4148232025     -2.3931702980
 C     -1.5403275757      8.6152347122     -2.3966157430
 C     -3.6569103505      7.4949839075     -1.7875588115
 C     -2.9301548592      8.6660282991     -2.0568085872
 H     -3.3666884447      9.6523237146     -2.0346985270
 H     -0.9662828089      9.5130813487     -2.5023993435
 H     -1.1203379580      5.2650598468     -2.2489775913
 H      0.1555867743      7.4870053186     -2.6233065424
 H     -4.7170522596      7.5218433770     -1.5185706312
 O     -2.4297904431      1.7734952073     -0.2180750029
 O     -1.4217215836      4.0409515419      0.1999415594
 F     -3.6409529799      3.5841051478      0.9204011847
30
# ORCA AIMD Position Step 16, t=8.00 fs, E_Pot=-1129.61382745 Hartree, Unit is Angstrom
 C     -6.7706813639      3.4829582719      0.0917096980
 C     -6.2236580829      2.7170424643     -1.0255538174
 H     -6.3254274916      3.1467089029      1.0289670981
 H     -7.8947344972      3.2654501503      0.1499975314
 H     -6.6889713514      4.5539712391     -0.0639697291
 C     -6.6669742205      3.1393346529     -2.4745299899
 H     -7.7505348801      2.8940791015     -2.6558622848
 H     -6.0831442793      2.5689859282     -3.1613660154
 H     -6.5674150959      4.2263490443     -2.6406894755
 C     -5.4336618399      1.5772099260     -0.8864561069
 N     -3.1914917711      3.8027744275     -1.6052330677
 H     -5.0279765532      0.9744666780     -1.7211663752
 H     -5.0370162473      1.2706286968      0.0703401025
 C     -3.7808346234      5.0745069765     -1.5388624720
 S     -2.5175078994      3.1974338807     -0.1408525646
 C     -2.9697760329      6.2332066952     -1.8137196977
 H     -4.8647099990      5.1277422568     -1.2843625454
 C     -1.6095431351      6.2119546522     -2.2084156874
 C     -0.9013569141      7.4170803800     -2.3915578355
 C     -1.5444161646      8.6179582962     -2.3959271978
 C     -3.6594774936      7.4941154903     -1.7896663139
 C     -2.9328857306      8.6647782141     -2.0579159905
 H     -3.3711292969      9.6496390660     -2.0346633213
 H     -0.9684621045      9.5142949773     -2.4978154616
 H     -1.1194428279      5.2676461464     -2.2548634605
 H      0.1560480094      7.4887151719     -2.6173037662
 H     -4.7197137902      7.5182568326     -1.5206969127
 O     -2.4312031309      1.7730388130     -0.2171518787
 O     -1.4240440419      4.0424443020      0.1999159801
 F     -3.6412134954      3.5868346706      0.9212185054
30
# ORCA AIMD Position Step 17, t=8.50 fs, E_Pot=-1129.61501818 Hartree, Unit is Angstrom
 C     -6.7699191501      3.4841666336      0.0954583446
 C     -6.2206538220      2.7149261550     -1.0264620461
 H     -6.3142475859      3.1560859810      1.0315019972
 H     -7.8893758523      3.2563386880      0.1582397839
 H     -6.6992120588      4.5548391367     -0.0638421730
 C     -6.6697466484      3.1402580870     -2.4733446700
 H     -7.7494363991      2.8868696316     -2.6571937102
 H     -6.0790068012      2.5756640894     -3.1609237435
 H     -6.5759929866      4.2262938480     -2.6435168149
 C     -5.4363209527      1.5778755635     -0.8874646196
 N     -3.1922086420      3.8019337386     -1.6073123085
 H     -5.0364237540      0.9763980746     -1.7241671502
 H     -5.0357275047      1.2696714632      0.0674908580
 C     -3.7828579449      5.0726516415     -1.5412046161
 S     -2.5193499817      3.1969512790     -0.1405968190
 C     -2.9720271223      6.2325587194     -1.8153458970
 H     -4.8648839636      5.1278107996     -1.2852399350
 C     -1.6106086001      6.2133714518     -2.2119901238
 C     -0.9013961822      7.4190902237     -2.3900580729
 C     -1.5489528069      8.6207316090     -2.3949806040
 C     -3.6618186400      7.4933681578     -1.7917847123
 C     -2.9355198149      8.6633708513     -2.0591052900
 H     -3.3769882948      9.6476629489     -2.0343888872
 H     -0.9701763629      9.5173334889     -2.4939063633
 H     -1.1170781197      5.2682284361     -2.2609998025
 H      0.1573936991      7.4887742485     -2.6113240710
 H     -4.7221380756      7.5148422760     -1.5229334793
 O     -2.4326272527      1.7725897989     -0.2161941002
 O     -1.4262354796      4.0439899739      0.1999204328
 F     -3.6415036765      3.5895382192      0.9220259933
30
# ORCA AIMD Position Step 18, t=9.00 fs, E_Pot=-1129.61687137 Hartree, Unit is Angstrom
 C     -6.7694690511      3.4852335400      0.0993399615
 C     -6.2174413233      2.7123654712     -1.0278588037
 H     -6.3028879358      3.1660910733      1.0348079759
 H     -7.8813428938      3.2479156786      0.1665118240
 H     -6.7090728050      4.5570473736     -0.0635455804
 C     -6.6726856909      3.1411374886     -2.4717479170
 H     -7.7468212602      2.8799358319     -2.6578706734
 H     -6.0734744393      2.5815751632     -3.1627316054
 H     -6.5842352567      4.2259417148     -2.6462100873
 C     -5.4391280869      1.5789616485     -0.8886011061
 N     -3.1930211722      3.8011081051     -1.6092932962
 H     -5.0459197999      0.9793956786     -1.7271570413
 H     -5.0348338781      1.2685495396      0.0661790232
 C     -3.7847494017      5.0707007251     -1.5435621441
 S     -2.5212540001      3.1964887830     -0.1404032805
 C     -2.9744998441      6.2320248190     -1.8170825394
 H     -4.8635462128      5.1279480281     -1.2866550256
 C     -1.6117032184      6.2149712910     -2.2154350995
 C     -0.9014488568      7.4208641069     -2.3886721751
 C     -1.5538990760      8.6235375470     -2.3937783972
 C     -3.6639357113      7.4927262032     -1.7939108831
 C     -2.9380723812      8.6618261678     -2.0603748589
 H     -3.3842314878      9.6463391255     -2.0338862404
 H     -0.9715371890      9.5221208245     -2.4906561822
 H     -1.1133671969      5.2669921604     -2.2673668985
 H      0.1595809109      7.4872274305     -2.6053781675
 H     -4.7243247889      7.5116361238     -1.5252830629
 O     -2.4340639756      1.7721484167     -0.2152006361
 O     -1.4283010097      4.0455819304      0.1999517055
 F     -3.6418253157      3.5922137922      0.9228225728
30
# ORCA AIMD Position Step 19, t=9.50 fs, E_Pot=-1129.61898740 Hartree, Unit is Angstrom
 C     -6.7692851643      3.4861471442      0.1033317550
 C     -6.2140748019      2.7094344323     -1.0297083566
 H     -6.2914172987      3.1767318105      1.0387754557
 H     -7.8709261164      3.2401338804      0.1748506387
 H     -6.7185459058      4.5605011870     -0.0631067249
 C     -6.6757488567      3.1419457161     -2.4697668567
 H     -7.7428898245      2.8732363996     -2.6579062991
 H     -6.0667818438      2.5868998873     -3.1665615044
 H     -6.5921460466      4.2253815827     -2.6486884474
 C     -5.4420530461      1.5804315918     -0.8898479887
 N     -3.1939299030      3.8002945658     -1.6111735439
 H     -5.0563712976      0.9833432630     -1.7302204562
 H     -5.0344063045      1.2673052654      0.0662611023
 C     -3.7864890489      5.0686634656     -1.5459405199
 S     -2.5232151166      3.1960521806     -0.1402709564
 C     -2.9771837318      6.2316020045     -1.8189365892
 H     -4.8609076672      5.1281306043     -1.2885642840
 C     -1.6128134100      6.2167229495     -2.2187460194
 C     -0.9015310057      7.4224161749     -2.3874015814
 C     -1.5592022432      8.6263697355     -2.3923266896
 C     -3.6658331594      7.4921712142     -1.7960413044
 C     -2.9405653364      8.6601754078     -2.0617216876
 H     -3.3927628195      9.6455059918     -2.0331734347
 H     -0.9727504569      9.5284274694     -2.4880288138
 H     -1.1085459691      5.2643228046     -2.2739302997
 H      0.1624953204      7.4841372518     -2.5994673271
 H     -4.7262761579      7.5086758956     -1.5277474329
 O     -2.4355144679      1.7717149883     -0.2141706274
 O     -1.4302472808      4.0472123309      0.2000060224
 F     -3.6421801652      3.5948593426      0.9236070985
30
# ORCA AIMD Position Step 20, t=10.00 fs, E_Pot=-1129.62090340 Hartree, Unit is Angstrom
 C     -6.7693041564      3.4869087613      0.1074100030
 C     -6.2106136122      2.7062161832     -1.0319704254
 H     -6.2799237857      3.1880167896      1.0432491646
 H     -7.8585931434      3.2329027595      0.1833065629
 H     -6.7276293925      4.5649787318     -0.0625384842
 C     -6.6788741960      3.1426490182     -2.4674421016
 H     -7.7379438258      2.8667022649     -2.6573345842
 H     -6.0592976558      2.5919240178     -3.1720330088
 H     -6.5997329448      4.2247084778     -2.6508674772
 C     -5.4450593404      1.5822406916     -0.8911761287
 N     -3.1949346578      3.7994895761     -1.6129509238
 H     -5.0676575489      0.9880890960     -1.7334691145
 H     -5.0345546222      1.2660124445      0.0674821507
 C     -3.7880504321      5.0665503826     -1.5483469753
 S     -2.5252276456      3.1956475250     -0.1401983498
 C     -2.9800658174      6.2312858225     -1.8209146652
 H     -4.8572783750      5.1283378523     -1.2908994264
 C     -1.6139199728      6.2185820082     -2.2219194633
 C     -0.9016547160      7.4237627742     -2.3862478010
 C     -1.5647978026      8.6292303386     -2.3906347845
 C     -3.6675178962      7.4916825716     -1.7981721280
 C     -2.9430262259      8.6584589673     -2.0631414469
 H     -3.4024324258      9.6449173958     -2.0322753760
 H     -0.9740945502      9.5359024994     -2.4859723673
 H     -1.1029350878      5.2607507863     -2.2806423336
 H      0.1659592854      7.4795837099     -2.5935854105
 H     -4.7279976197      7.5059991129     -1.5303271175
 O     -2.4369798900      1.7712900669     -0.2131033911
 O     -1.4320822829      4.0488722970      0.2000790992
 F     -3.6425698992      3.5974727956      0.9243783553
30
# ORCA AIMD Position Step 21, t=10.50 fs, E_Pot=-1129.62223000 Hartree, Unit is Angstrom
 C     -6.7694472011      3.4875319395      0.1115499059
 C     -6.2071215294      2.7028019241     -1.0346012417
 H     -6.2685104113      3.1999505310      1.0480400102
 H     -7.8449765480      3.2260871014      0.1919440377
 H     -6.7363251838      4.5701556589     -0.0618416423
 C     -6.6819856422      3.1432116801     -2.4648232897
 H     -7.7323689680      2.8602392791     -2.6562085037
 H     -6.0514781142      2.5969911630     -3.1786649659
 H     -6.6070078703      4.2240149366     -2.6526600725
 C     -5.4481051111      1.5843365675     -0.8925482066
 N     -3.1960345867      3.7986890250     -1.6146236922
 H     -5.0796363907      0.9934537920     -1.7370317781
 H     -5.0354140485      1.2647665706      0.0695070651
 C     -3.7894022976      5.0643731507     -1.5507901030
 S     -2.5272851565      3.1952810469     -0.1401835015
 C     -2.9831306060      6.2310704016     -1.8230230260
 H     -4.8530469943      5.1285519412     -1.2935720503
 C     -1.6150010398      6.2204967299     -2.2249529773
 C     -0.9018288655      7.4249218024     -2.3852121455
 C     -1.5706128153      8.6321268593     -2.3887146157
 C     -3.6689991868      7.4912379769     -1.8002992607
 C     -2.9454868835      8.6567233794     -2.0646285813
 H     -3.4130494184      9.6442729006     -2.0312232574
 H     -0.9758900482      9.5441180418     -2.4844243286
 H     -1.0969045793      5.2568837516     -2.2874449366
 H      0.1697462713      7.4736643928     -2.5877220187
 H     -4.7294979813      7.5036421810     -1.5330212721
 O     -2.4384613869      1.7708744598     -0.2119984146
 O     -1.4338151587      4.0505520573      0.2001662108
 F     -3.6429960793      3.6000520618      0.9251350648
30
# ORCA AIMD Position Step 22, t=11.00 fs, E_Pot=-1129.62275790 Hartree, Unit is Angstrom
 C     -6.7696231681      3.4880403895      0.1157254291
 C     -6.2036658037      2.6992895391     -1.0375545205
 H     -6.2572903260      3.2125280623      1.0529396496
 H     -7.8308471631      3.2195093450      0.2008414255
 H     -6.7446381165      4.5756396592     -0.0610085875
 C     -6.6849995194      3.1436004985     -2.4619644638
 H     -7.7266091295      2.8537337539     -2.6545963782
 H     -6.0438159596      2.6024547605     -3.1859315319
 H     -6.6139879950      4.2233826934     -2.6539772156
 C     -5.4511443827      1.5866598508     -0.8939228507
 N     -3.1972281896      3.7978882630     -1.6161905074
 H     -5.0921515509      0.9992406258     -1.7410409577
 H     -5.0371287500      1.2636730252      0.0719576371
 C     -3.7905110374      5.0621444737     -1.5532792759
 S     -2.5293806072      3.1949590293     -0.1402240327
 C     -2.9863600616      6.2309485128     -1.8252675664
 H     -4.8486519475      5.1287574880     -1.2964804505
 C     -1.6160350389      6.2224139364     -2.2278448246
 C     -0.9020602850      7.4259121016     -2.3842954220
 C     -1.5765696279      8.6350686227     -2.3865801329
 C     -3.6702885107      7.4908140800     -1.8024184718
 C     -2.9479817546      8.6550179017     -2.0661764787
 H     -3.4243973864      9.6432519770     -2.0300535696
 H     -0.9784670982      9.5526168897     -2.4833166099
 H     -1.0908378821      5.2533395060     -2.2942733610
 H      0.1735994162      7.4664943526     -2.5818660622
 H     -4.7307896542      7.5016391462     -1.5358275360
 O     -2.4399600926      1.7704692771     -0.2108553432
 O     -1.4354559958      4.0522411333      0.2002622639
 F     -3.6434600662      3.6025950610      0.9258758977
30
# ORCA AIMD Position Step 23, t=11.50 fs, E_Pot=-1129.62250588 Hartree, Unit is Angstrom
 C     -6.7697335751      3.4884649662      0.1199092520
 C     -6.2003159852      2.6957818817     -1.0407823319
 H     -6.2463773130      3.2257305941      1.0577361003
 H     -7.8170670521      3.2129576901      0.2100889466
 H     -6.7525758723      4.5810091897     -0.0600280493
 C     -6.6878314606      3.1437882163     -2.4589201130
 H     -7.7211318670      2.8470613602     -2.6525762296
 H     -6.0367935161      2.6086378196     -3.1933125988
 H     -6.6206966148      4.2228755768     -2.6547286951
 C     -5.4541285502      1.5891451853     -0.8952590112
 N     -3.1985133390      3.7970821397     -1.6176504401
 H     -5.1050407521      1.0052474489     -1.7456176417
 H     -5.0398349022      1.2628348043      0.0744503173
 C     -3.7913437933      5.0598779900     -1.5558239063
 S     -2.5315064915      3.1946876819     -0.1403172009
 C     -2.9897336508      6.2309116474     -1.8276538186
 H     -4.8445444368      5.1289404415     -1.2995185632
 C     -1.6170032742      6.2242840871     -2.2305937250
 C     -0.9023551136      7.4267529072     -2.3834976262
 C     -1.5825895498      8.6380635316     -2.3842466887
 C     -3.6713993940      7.4903871489     -1.8045255154
 C     -2.9505460901      8.6533911081     -2.0677776961
 H     -3.4362506936      9.6415476540     -2.0288067759
 H     -0.9821349043      9.5609567604     -2.4825800719
 H     -1.0851000469      5.2506884967     -2.3010602265
 H      0.1772521556      7.4582055244     -2.5760093009
 H     -4.7318887175      7.5000204298     -1.5387419443
 O     -2.4414771413      1.7700759686     -0.2096739606
 O     -1.4370156170      4.0539285396      0.2003618797
 F     -3.6439630801      3.6050997458      0.9265994880
30
# ORCA AIMD Position Step 24, t=12.00 fs, E_Pot=-1129.62170016 Hartree, Unit is Angstrom
 C     -6.7696795450      3.4888399409      0.1240729427
 C     -6.1971424845      2.6923846444     -1.0442358439
 H     -6.2358737231      3.2395223972      1.0622289741
 H     -7.8045186821      3.2062018471      0.2197839458
 H     -6.7601495735      4.5858513401     -0.0588901383
 C     -6.6904032048      3.1437555515     -2.4557423033
 H     -7.7163866489      2.8400993603     -2.6502282148
 H     -6.0308447237      2.6158039977     -3.2003335146
 H     -6.6271638668      4.2225345643     -2.6548239078
 C     -5.4570079978      1.5917225611     -0.8965201405
 N     -3.1998873107      3.7962650397     -1.6190029831
 H     -5.1181438076      1.0112792642     -1.7508552984
 H     -5.0436453804      1.2623411623      0.0766305616
 C     -3.7918720161      5.0575882123     -1.5584325878
 S     -2.5336549948      3.1944730112     -0.1404599664
 C     -2.9932284514      6.2309501068     -1.8301869499
 H     -4.8411457772      5.1290862883     -1.3025864049
 C     -1.6178919279      6.2260652164     -2.2331986144
 C     -0.9027201594      7.4274633878     -2.3828176760
 C     -1.5885962117      8.6411154169     -2.3817304519
 C     -3.6723472110      7.4899337613     -1.8066162561
 C     -2.9532141449      8.6518878029     -2.0694242246
 H     -3.4483900435      9.6388961999     -2.0275257548
 H     -0.9871561672      9.5687472371     -2.4821483514
 H     -1.0800123336      5.2494095612     -2.3077394395
 H      0.1804487568      7.4489454649     -2.5701494687
 H     -4.7328148455      7.4988115909     -1.5417588857
 O     -2.4430136784      1.7696963567     -0.2084541628
 O     -1.4385053665      4.0556029924      0.2004594840
 F     -3.6445063565      3.6075641194      0.9273044608
30
# ORCA AIMD Position Step 25, t=12.50 fs, E_Pot=-1129.62069327 Hartree, Unit is Angstrom
 C     -6.7693705334      3.4891987770      0.1281873969
 C     -6.1942148641      2.6892037857     -1.0478659049
 H     -6.2258630858      3.2538482582      1.0662432848
 H     -7.7940113530      3.1990174318      0.2300230291
 H     -6.7673747163      4.5897951835     -0.0575910749
 C     -6.6926488523      3.1434918514     -2.4524789025
 H     -7.7127594417      2.8327413579     -2.6476257663
 H     -6.0263275735      2.6241398149     -3.2065933878
 H     -6.6334271747      4.2223755091     -2.6541728604
 C     -5.4597338378      1.5943190684     -0.8976778453
 N     -3.2013468201      3.7954309234     -1.6202480539
 H     -5.1313097704      1.0171601166     -1.7568049548
 H     -5.0486373241      1.2622579824      0.0782014651
 C     -3.7920750918      5.0552904987     -1.5611122084
 S     -2.5358181524      3.1943207019     -0.1406490514
 C     -2.9968193275      6.2310531024     -1.8328717459
 H     -4.8388035537      5.1291777791     -1.3056008775
 C     -1.6186934583      6.2277256879     -2.2356584392
 C     -0.9031641164      7.4280622882     -2.3822532124
 C     -1.5945184458      8.6442220979     -2.3790478688
 C     -3.6731489683      7.4894314853     -1.8086867884
 C     -2.9560174858      8.6505464535     -2.0711077705
 H     -3.4606162640      9.6351009055     -2.0262541463
 H     -0.9937276282      9.5756779564     -2.4819610207
 H     -1.0758336167      5.2498591587     -2.3142496816
 H      0.1829629670      7.4388753946     -2.5642927046
 H     -4.7335910299      7.4980321634     -1.5448711140
 O     -2.4445708697      1.7693326611     -0.2071959361
 O     -1.4399368861      4.0572531164      0.2005493930
 F     -3.6450911046      3.6099862731      0.9279894483
30
# ORCA AIMD Position Step 26, t=13.00 fs, E_Pot=-1129.61984447 Hartree, Unit is Angstrom
 C     -6.7687339827      3.4895696623      0.1322235896
 C     -6.1915998582      2.6863425366     -1.0516234357
 H     -6.2164042775      3.2686322419      1.0696408299
 H     -7.7861753450      3.1912174479      0.2408909146
 H     -6.7742720750      4.5925386914     -0.0561372242
 C     -6.6945201472      3.1429946771     -2.4491726585
 H     -7.7105296360      2.8249127446     -2.6448266752
 H     -6.0235061389      2.6337460744     -3.2117834868
 H     -6.6395313388      4.2223896730     -2.6526875204
 C     -5.4622597972      1.5968611518     -0.8987147733
 N     -3.2028880571      3.7945733776     -1.6213859850
 H     -5.1444021841      1.0227428357     -1.7634633635
 H     -5.0548431355      1.2626202288      0.0789457939
 C     -3.7919435155      5.0530010313     -1.5638671576
 S     -2.5379879985      3.1942360078     -0.1408809969
 C     -3.0004791640      6.2312088575     -1.8357125714
 H     -4.8377528034      5.1291925900     -1.3085053815
 C     -1.6194074650      6.2292459045     -2.2379719859
 C     -0.9036985182      7.4285676822     -2.3818004802
 C     -1.6002926413      8.6473741302     -2.3762151842
 C     -3.6738230762      7.4888595257     -1.8107335404
 C     -2.9589834799      8.6493972279     -2.0728200287
 H     -3.4727616890      9.6300491954     -2.0250347195
 H     -1.0019666968      9.5815381753     -2.4819661531
 H     -1.0727478957      5.2522523125     -2.3205373644
 H      0.1846135393      7.4281676198     -2.5584551590
 H     -4.7342431015      7.4976946114     -1.5480698146
 O     -2.4461499019      1.7689875196     -0.2058993412
 O     -1.4413218885      4.0588676388      0.2006258965
 F     -3.6457184431      3.6123644087      0.9286531030
30
# ORCA AIMD Position Step 27, t=13.50 fs, E_Pot=-1129.61939687 Hartree, Unit is Angstrom
 C     -6.7677240584      3.4899713185      0.1361535607
 C     -6.1893591973      2.6838980903     -1.0554596108
 H     -6.2075257773      3.2837780052      1.0723284805
 H     -7.7813654429      3.1826851246      0.2524473368
 H     -6.7808684569      4.5938685773     -0.0545482444
 C     -6.6959903251      3.1422687771     -2.4458607655
 H     -7.7098367666      2.8165841833     -2.6418658078
 H     -6.0225400395      2.6446359362     -3.2156981923
 H     -6.6455281992      4.2225467824     -2.6502835455
 C     -5.4645442737      1.5992773894     -0.8996265903
 N     -3.2045067293      3.7936856770     -1.6224175053
 H     -5.1573014628      1.0279153114     -1.7707660775
 H     -5.0622449693      1.2634265876      0.0787414069
 C     -3.7914810508      5.0507367598     -1.5666987706
 S     -2.5401566983      3.1942236524     -0.1411522205
 C     -3.0041791590      6.2314047054     -1.8387133063
 H     -4.8380888178      5.1291015207     -1.3112765659
 C     -1.6200411196      6.2306191901     -2.2401377409
 C     -0.9043383630      7.4289968331     -2.3814542900
 C     -1.6058645805      8.6505541494     -2.3732480323
 C     -3.6743891216      7.4881993098     -1.8127533573
 C     -2.9621340054      8.6484606462     -2.0745529284
 H     -3.4846988535      9.6237231244     -2.0239078751
 H     -1.0119035032      9.5862286990     -2.4821224009
 H     -1.0708567628      5.2566525575     -2.3265590790
 H      0.1852757883      7.4170025329     -2.5526637311
 H     -4.7347990506      7.4978034317     -1.5513447271
 O     -2.4477519833      1.7686639965     -0.2045645136
 O     -1.4426719404      4.0604355653      0.2006833382
 F     -3.6463893932      3.6146968506      0.9292941056
30
# ORCA AIMD Position Step 28, t=14.00 fs, E_Pot=-1129.61939801 Hartree, Unit is Angstrom
 C     -6.7663271381      3.4904098037      0.1399514165
 C     -6.1875473460      2.6819581574     -1.0593258582
 H     -6.1992219994      3.2991704109      1.0742628946
 H     -7.7796006023      3.1733994675      0.2647149486
 H     -6.7871973329      4.5936732447     -0.0528592611
 C     -6.6970561516      3.1413249419     -2.4425745453
 H     -7.7106638144      2.8077802969     -2.6387510878
 H     -6.0234792977      2.6567371817     -3.2182413165
 H     -6.6514758708      4.2228000354     -2.6468824004
 C     -5.4665524363      1.6015016564     -0.9004229610
 N     -3.2061981016      3.7927608714     -1.6233437086
 H     -5.1699051829      1.0326024853     -1.7785868474
 H     -5.0707725525      1.2646363073      0.0775703305
 C     -3.7907054370      5.0485152632     -1.5696051214
 S     -2.5423166611      3.1942877422     -0.1414590690
 C     -3.0078891720      6.2316271825     -1.8418772549
 H     -4.8397567654      5.1288677983     -1.3139268974
 C     -1.6206092740      6.2318520388     -2.2421537790
 C     -0.9051023715      7.4293661492     -2.3812080557
 C     -1.6111907724      8.6537367205     -2.3701611036
 C     -3.6748676294      7.4874349721     -1.8147435667
 C     -2.9654844907      8.6477468470     -2.0762988241
 H     -3.4963459014      9.6162037232     -2.0229104718
 H     -1.0234778001      9.5897672639     -2.4824006180
 H     -1.0701756816      5.2629685985     -2.3322836189
 H      0.1848888182      7.4055653623     -2.5469559960
 H     -4.7352881839      7.4983544256     -1.5546843183
 O     -2.4493783250      1.7683655939     -0.2031916579
 O     -1.4439982568      4.0619463368      0.2007161883
 F     -3.6471048728      3.6169820472      0.9299111668
30
# ORCA AIMD Position Step 29, t=14.50 fs, E_Pot=-1129.61969266 Hartree, Unit is Angstrom
 C     -6.7645623792      3.4908769584      0.1435941044
 C     -6.1862093256      2.6805976190     -1.0631737090
 H     -6.1914520970      3.3146784046      1.0754514490
 H     -7.7805591701      3.1634456233      0.2776715632
 H     -6.7932994508      4.5919492335     -0.0511220036
 C     -6.6977379689      3.1401791024     -2.4393389803
 H     -7.7128408270      2.7985815114     -2.6354637399
 H     -6.0262626534      2.6698970934     -3.2194295704
 H     -6.6574375746      4.2230923105     -2.6424137788
 C     -5.4682579406      1.6034763613     -0.9011276149
 N     -3.2079570452      3.7917918842     -1.6241660161
 H     -5.1821311552      1.0367641144     -1.7867441583
 H     -5.0803042070      1.2661683378      0.0755214607
 C     -3.7896474800      5.0463544909     -1.5725812099
 S     -2.5444606409      3.1944316925     -0.1417978662
 C     -3.0115781320      6.2318621218     -1.8452070365
 H     -4.8425601677      5.1284478611     -1.3165025453
 C     -1.6211344124      6.2329638298     -2.2440176610
 C     -0.9060126717      7.4296913200     -2.3810539392
 C     -1.6162392891      8.6568886679     -2.3669678923
 C     -3.6752798874      7.4865538169     -1.8167020195
 C     -2.9690431327      8.6472553972     -2.0780506628
 H     -3.5076700566      9.6076689165     -2.0220746563
 H     -1.0365415130      9.5922882721     -2.4827848651
 H     -1.0706326832      5.2709570763     -2.3376937453
 H      0.1834577751      7.3940405978     -2.5413791779
 H     -4.7357401353      7.4993341425     -1.5580760151
 O     -2.4510300242      1.7680963197     -0.2017809270
 O     -1.4453115119      4.0633899701      0.2007191099
 F     -3.6478656872      3.6192185626      0.9305030288
30
# ORCA AIMD Position Step 30, t=15.00 fs, E_Pot=-1129.61999382 Hartree, Unit is Angstrom
 C     -6.7624771922      3.4913507862      0.1470618010
 C     -6.1853787770      2.6798755111     -1.0669545718
 H     -6.1841411481      3.3301590279      1.0759492594
 H     -7.7836314989      3.1530066424      0.2912490666
 H     -6.7992234230      4.5888014025     -0.0494048272
 C     -6.6980778590      3.1388518150     -2.4361720484
 H     -7.7160680032      2.7891185158     -2.6319627468
 H     -6.0307189082      2.6838894434     -3.2193937019
 H     -6.6634801389      4.2233628201     -2.6368182244
 C     -5.4696448967      1.6051557081     -0.9017771661
 N     -3.2097780905      3.7907716237     -1.6248861359
 H     -5.1939094690      1.0403886660     -1.7950126125
 H     -5.0906711722      1.2679030446      0.0727863512
 C     -3.7883486942      5.0442723739     -1.5756195104
 S     -2.5465818287      3.1946581680     -0.1421649569
 C     -3.0152144987      6.2320947566     -1.8487044682
 H     -4.8461863564      5.1277936575     -1.3190770716
 C     -1.6216461910      6.2339858952     -2.2457264019
 C     -0.9070943305      7.4299873432     -2.3809830064
 C     -1.6209900557      8.6599699251     -2.3636805393
 C     -3.6756477582      7.4855466493     -1.8186271210
 C     -2.9728105960      8.6469757135     -2.0798020706
 H     -3.5186870913      9.5983854620     -2.0214272249
 H     -1.0508643255      9.5940352350     -2.4832730205
 H     -1.0720716373      5.2802316856     -2.3427872274
 H      0.1810521534      7.3826098703     -2.5359887373
 H     -4.7361838196      7.5007195246     -1.5615064823
 O     -2.4527081255      1.7678606234     -0.2003325206
 O     -1.4466216697      4.0647571841      0.2006870193
 F     -3.6486725336      3.6214050671      0.9310684608
30
# ORCA AIMD Position Step 31, t=15.50 fs, E_Pot=-1129.62000007 Hartree, Unit is Angstrom
 C     -6.7601390616      3.4917975786      0.1503379362
 C     -6.1850764253      2.6798325835     -1.0706195184
 H     -6.1771841658      3.3454622234      1.0758521040
 H     -7.7880128984      3.1423394575      0.3053391319
 H     -6.8050261845      4.5844367222     -0.0477914541
 C     -6.6981362690      3.1373680358     -2.4330840326
 H     -7.7199531618      2.7795604978     -2.6281924508
 H     -6.0365720994      2.6984241203     -3.2183762203
 H     -6.6696722583      4.2235534766     -2.6300497934
 C     -5.4707090370      1.6065083573     -0.9024189627
 N     -3.2116554858      3.7896930967     -1.6255060191
 H     -5.2051778709      1.0434847070     -1.8031393292
 H     -5.1016657566      1.2696869611      0.0696470124
 C     -3.7868579439      5.0422863294     -1.5787107698
 S     -2.5486739409      3.1949690374     -0.1425567486
 C     -3.0187667633      6.2323098557     -1.8523704498
 H     -4.8502438335      5.1268561191     -1.3217422433
 C     -1.6221805653      6.2349597864     -2.2472765213
 C     -0.9083743300      7.4302685619     -2.3809854701
 C     -1.6254345112      8.6629350314     -2.3603097904
 C     -3.6759935122      7.4844079917     -1.8205178576
 C     -2.9767801867      8.6468880848     -2.0815473643
 H     -3.5294568441      9.5886945313     -2.0209894831
 H     -1.0661454584      9.5953455999     -2.4838763313
 H     -1.0742614271      5.2902809874     -2.3475768171
 H      0.1777990563      7.3714503680     -2.5308462510
 H     -4.7366464271      7.5024777519     -1.5649619256
 O     -2.4544136041      1.7676633778     -0.1988466858
 O     -1.4479378392      4.0660395196      0.2006151363
 F     -3.6495259978      3.6235403364      0.9316062565
30
# ORCA AIMD Position Step 32, t=16.00 fs, E_Pot=-1129.61951121 Hartree, Unit is Angstrom
 C     -6.7576260248      3.4921752295      0.1534090144
 C     -6.1853090913      2.6804896519     -1.0741191681
 H     -6.1704526595      3.3604362053      1.0752855210
 H     -7.7928098250      3.1317426210      0.3198036821
 H     -6.8107730504      4.5791511029     -0.0463782533
 C     -6.6979875462      3.1357569291     -2.4300771587
 H     -7.7240562515      2.7700994955     -2.6240916553
 H     -6.0434523701      2.7131605155     -3.2167231872
 H     -6.6760826218      4.2236143910     -2.6220785943
 C     -5.4714580824      1.6075191919     -0.9031078903
 N     -3.2135832595      3.7885495174     -1.6260278156
 H     -5.2158772858      1.0460711476     -1.8108629047
 H     -5.1130538624      1.2713409873      0.0664544773
 C     -3.7852276401      5.0404127099     -1.5818449206
 S     -2.5507313003      3.1953653442     -0.1429697503
 C     -3.0222039890      6.2324919007     -1.8562048627
 H     -4.8543049936      5.1255892401     -1.3245976281
 C     -1.6227783273      6.2359345039     -2.2486642193
 C     -0.9098804389      7.4305490150     -2.3810509450
 C     -1.6295745595      8.6657353432     -2.3568650976
 C     -3.6763396805      7.4831361749     -1.8223738156
 C     -2.9809385212      8.6469654504     -2.0832815035
 H     -3.5400751097      9.5789899429     -2.0207774783
 H     -1.0820314312      9.5966260875     -2.4846176183
 H     -1.0769097801      5.3004987443     -2.3520891142
 H      0.1738727375      7.3607293376     -2.5260169027
 H     -4.7371525377      7.5045663416     -1.5684284113
 O     -2.4561473318      1.7675098514     -0.1973237109
 O     -1.4492681569      4.0672294472      0.2004990261
 F     -3.6504265552      3.6256232602      0.9321152355
30
# ORCA AIMD Position Step 33, t=16.50 fs, E_Pot=-1129.61850481 Hartree, Unit is Angstrom
 C     -6.7550178456      3.4924371627      0.1562644245
 C     -6.1860693479      2.6818468863     -1.0774037400
 H     -6.1638030795      3.3749331489      1.0743907957
 H     -7.7971359598      3.1215237016      0.3344873652
 H     -6.8165370206      4.5733086977     -0.0452698691
 C     -6.6977147773      3.1340514155     -2.4271459812
 H     -7.7279338069      2.7609335294     -2.6196026132
 H     -6.0509147703      2.7277256913     -3.2148668382
 H     -6.6827780041      4.2235081479     -2.6128930838
 C     -5.4719111868      1.6081899098     -0.9039021948
 N     -3.2155552830      3.7873344059     -1.6264538280
 H     -5.2259481519      1.0481676472     -1.8179329042
 H     -5.1245913371      1.2726723248      0.0635974068
 C     -3.7835100143      5.0386662607     -1.5850119768
 S     -2.5527489095      3.1958472938     -0.1434006097
 C     -3.0254963820      6.2326253094     -1.8602064863
 H     -4.8579480926      5.1239541432     -1.3277405222
 C     -1.6234829216      6.2369625288     -2.2498857136
 C     -0.9116396410      7.4308425056     -2.3811687522
 C     -1.6334207223      8.6683221767     -2.3533549023
 C     -3.6767089131      7.4817332969     -1.8241951913
 C     -2.9852667955      8.6471757172     -2.0849999581
 H     -3.5506602328      9.5696904004     -2.0208030222
 H     -1.0981406748      9.5983177529     -2.4855276583
 H     -1.0796871917      5.3102274265     -2.3563613146
 H      0.1694796862      7.3506026305     -2.5215666207
 H     -4.7377234376      7.5069334904     -1.5718921815
 O     -2.4579100378      1.7674056718     -0.1957639149
 O     -1.4506196968      4.0683204624      0.2003346341
 F     -3.6513745802      3.6276528575      0.9325942388
30
# ORCA AIMD Position Step 34, t=17.00 fs, E_Pot=-1129.61715236 Hartree, Unit is Angstrom
 C     -6.7523889480      3.4925365086      0.1588963312
 C     -6.1873358377      2.6838840867     -1.0804233095
 H     -6.1570869218      3.3888146603      1.0733086947
 H     -7.8001865919      3.1119712661      0.3492299526
 H     -6.8223969439      4.5673136253     -0.0445731214
 C     -6.6974041887      3.1322872514     -2.4242788954
 H     -7.7311782502      2.7522507048     -2.6146787110
 H     -6.0584678860      2.7417378130     -3.2132959989
 H     -6.6898213910      4.2232126242     -2.6025020086
 C     -5.4720974989      1.6085383129     -0.9048584930
 N     -3.2175653277      3.7860416791     -1.6267864676
 H     -5.2353279696      1.0497862818     -1.8241280465
 H     -5.1360422507      1.2734899852      0.0614614468
 C     -3.7817538606      5.0370596356     -1.5882028088
 S     -2.5547225144      3.1964142590     -0.1438461467
 C     -3.0286158704      6.2326947067     -1.8643729320
 H     -4.8607939866      5.1219226117     -1.3312572956
 C     -1.6243375070      6.2380946542     -2.2509377528
 C     -0.9136763880      7.4311626876     -2.3813282389
 C     -1.6369896842      8.6706507470     -2.3497871009
 C     -3.6771238321      7.4802050604     -1.8259827924
 C     -2.9897425768      8.6474846210     -2.0866985129
 H     -3.5613354332      9.5612063177     -2.0210752675
 H     -1.1140929739      9.6008508249     -2.4866396187
 H     -1.0822592113      5.3188158428     -2.3604358896
 H      0.1648407592      7.3412134173     -2.5175591027
 H     -4.7383767120      7.5095186626     -1.5753399284
 O     -2.4597022895      1.7673567730     -0.1941676365
 O     -1.4519984017      4.0693071558      0.2001183173
 F     -3.6523703560      3.6296282912      0.9330421282
30
# ORCA AIMD Position Step 35, t=17.50 fs, E_Pot=-1129.61576961 Hartree, Unit is Angstrom
 C     -6.7498033631      3.4924303422      0.1612996440
 C     -6.1890742086      2.6865618887     -1.0831282804
 H     -6.1501619510      3.4019565219      1.0721623778
 H     -7.8012895349      3.1033332868      0.3638773479
 H     -6.8284342573      4.5615750587     -0.0443893300
 C     -6.6971392579      3.1305015560     -2.4214610093
 H     -7.7334493522      2.7442156550     -2.6092902572
 H     -6.0656130644      2.7548344859     -3.2125123748
 H     -6.6972701760      4.2227222908     -2.5909359383
 C     -5.4720540198      1.6085963838     -0.9060263161
 N     -3.2196071096      3.7846657310     -1.6270282110
 H     -5.2439501793      1.0509251416     -1.8292717305
 H     -5.1471970978      1.2736227428      0.0603822556
 C     -3.7800019470      5.0356030027     -1.5914097454
 S     -2.5566486559      3.1970648041     -0.1443033827
 C     -3.0315366640      6.2326852407     -1.8687005890
 H     -4.8625352743      5.1194797601     -1.3352167293
 C     -1.6253814107      6.2393739306     -2.2518182946
 C     -0.9160107737      7.4315231195     -2.3815191010
 C     -1.6403014814      8.6726846084     -2.3461696695
 C     -3.6776069472      7.4785606041     -1.8277380211
 C     -2.9943419652      8.6478589077     -2.0883730286
 H     -3.5722073809      9.5539040627     -2.0216028771
 H     -1.1295409664      9.6045925471     -2.4879817172
 H     -1.0843256944      5.3256873386     -2.3643531561
 H      0.1601715932      7.3326917246     -2.5140529223
 H     -4.7391259086      7.5122519992     -1.5787589631
 O     -2.4615244976      1.7673693245     -0.1925352269
 O     -1.4534090308      4.0701852664      0.1998468714
 F     -3.6534140653      3.6315488856      0.9334577862
30
# ORCA AIMD Position Step 36, t=18.00 fs, E_Pot=-1129.61471117 Hartree, Unit is Angstrom
 C     -6.7473115489      3.4920838016      0.1634719965
 C     -6.1912385646      2.6898237524     -1.0854700764
 H     -6.1429032650      3.4142524295      1.0710414793
 H     -7.7999354055      3.0958020950      0.3782905332
 H     -6.8347282161      4.5564681087     -0.0448055185
 C     -6.6969947763      3.1287309284     -2.4186783071
 H     -7.7344971523      2.7369588975     -2.6034282416
 H     -6.0718919627      2.7667038418     -3.2129734794
 H     -6.7051744680      4.2220479729     -2.5782483447
 C     -5.4718230521      1.6084074522     -0.9074427686
 N     -3.2216743266      3.7832015057     -1.6271815683
 H     -5.2517443297      1.0515642358     -1.8332439731
 H     -5.1578888574      1.2729372484      0.0605980447
 C     -3.7782891546      5.0343037579     -1.5946269803
 S     -2.5585247029      3.1977967212     -0.1447695642
 C     -3.0342357685      6.2325829312     -1.8731845798
 H     -4.8629572116      5.1166257285     -1.3396654540
 C     -1.6266464007      6.2408295009     -2.2525272758
 C     -0.9186568158      7.4319372280     -2.3817316827
 C     -1.6433766844      8.6744000366     -2.3425113908
 C     -3.6781803288      7.4768119952     -1.8294628789
 C     -2.9990418672      8.6482694518     -2.0900191932
 H     -3.5833459529      9.5480710793     -2.0223958112
 H     -1.1441997488      9.6097950226     -2.4895687928
 H     -1.0856619766      5.3304097827     -2.3681424854
 H      0.1556630617      7.3251547441     -2.5110989125
 H     -4.7399812181      7.5150575551     -1.5821374399
 O     -2.4633769222      1.7674496483     -0.1908670467
 O     -1.4548551189      4.0709517133      0.1995175499
 F     -3.6545057776      3.6334141319      0.9338401169
30
# ORCA AIMD Position Step 37, t=18.50 fs, E_Pot=-1129.61424242 Hartree, Unit is Angstrom
 C     -6.7449487370      3.4914738467      0.1654136264
 C     -6.1937733470      2.6935985237     -1.0874019920
 H     -6.1352128739      3.4256165255      1.0699894233
 H     -7.7957923596      3.0895048632      0.3923524806
 H     -6.8413498767      4.5522946516     -0.0458853585
 C     -6.6970311977      3.1270095011     -2.4159225568
 H     -7.7341769587      2.7305690895     -2.5971062144
 H     -6.0769376509      2.7771138864     -3.2150291456
 H     -6.7135755267      4.2212152052     -2.5645161915
 C     -5.4714496298      1.6080228979     -0.9091280906
 N     -3.2237606661      3.7816445889     -1.6272490479
 H     -5.2586373613      1.0516638485     -1.8359891216
 H     -5.1680041758      1.2713532078      0.0622100472
 C     -3.7766412858      5.0331663390     -1.5978507998
 S     -2.5603488661      3.1986070743     -0.1452421788
 C     -3.0366934397      6.2323750287     -1.8778187200
 H     -4.8619509626      5.1133764220     -1.3446252968
 C     -1.6281534709      6.2424715229     -2.2530673254
 C     -0.9216210181      7.4324181968     -2.3819572367
 C     -1.6462341457      8.6757895141     -2.3388225434
 C     -3.6788654034      7.4749738542     -1.8311599433
 C     -3.0038220274      8.6486938563     -2.0916323103
 H     -3.5947653133      9.5438881267     -2.0234671662
 H     -1.1578686597      9.6165526968     -2.4913942885
 H     -1.0861537565      5.3327537512     -2.3718138909
 H      0.1514638431      7.3187076750     -2.5087380337
 H     -4.7409499558      7.5178539272     -1.5854644129
 O     -2.4652596689      1.7676041266     -0.1891634695
 O     -1.4563389474      4.0716046086      0.1991280802
 F     -3.6556454333      3.6352236845      0.9341880433
30
# ORCA AIMD Position Step 38, t=19.00 fs, E_Pot=-1129.61443799 Hartree, Unit is Angstrom
 C     -6.7427343285      3.4905923339      0.1671270419
 C     -6.1966154811      2.6978033388     -1.0888801911
 H     -6.1270267266      3.4359846366      1.0689956415
 H     -7.7887111524      3.0844980170      0.4059742512
 H     -6.8483555298      4.5492497053     -0.0476610776
 C     -6.6972900894      3.1253674172     -2.4131958534
 H     -7.7324572424      2.7250878276     -2.5903614612
 H     -6.0805186295      2.7859344269     -3.2188633170
 H     -6.7225044148      4.2202614850     -2.5498399930
 C     -5.4709793003      1.6074988676     -0.9110829445
 N     -3.2258598201      3.7799913060     -1.6272331367
 H     -5.2645558160      1.0511654205     -1.8375188022
 H     -5.1774872397      1.2688526464      0.0651595642
 C     -3.7750744417      5.0321921363     -1.6010796568
 S     -2.5621201913      3.1994922469     -0.1457189642
 C     -3.0388935748      6.2320503673     -1.8825954858
 H     -4.8595201700      5.1097633931     -1.3500922668
 C     -1.6299108812      6.2442884276     -2.2534442416
 C     -0.9249013960      7.4329787930     -2.3821881206
 C     -1.6488897650      8.6768634973     -2.3351153881
 C     -3.6796826673      7.4730628990     -1.8328323485
 C     -3.0086664638      8.6491181030     -2.0932071729
 H     -3.6064117077      9.5414129047     -2.0248341239
 H     -1.1704406341      9.6247792527     -2.4934245051
 H     -1.0858168375      5.3327246519     -2.3753522287
 H      0.1476672243      7.3134446740     -2.5069998806
 H     -4.7420374223      7.5205555670     -1.5887298493
 O     -2.4671726790      1.7678391026     -0.1874248916
 O     -1.4578615231      4.0721432555      0.1986766760
 F     -3.6568328300      3.6369773469      0.9345005031
30
# ORCA AIMD Position Step 39, t=19.50 fs, E_Pot=-1129.61515079 Hartree, Unit is Angstrom
 C     -6.7406719085      3.4894480454      0.1686164119
 C     -6.1996966265      2.7023466462     -1.0898648088
 H     -6.1183183562      3.4453143141      1.0679938194
 H     -7.7787257646      3.0807638190      0.4191006219
 H     -6.8557806442      4.5473992450     -0.0501277118
 C     -6.6977914252      3.1238301559     -2.4105135202
 H     -7.7294217161      2.7205067298     -2.5832550596
 H     -6.0825655261      2.7931464729     -3.2244560029
 H     -6.7319809649      4.2192328001     -2.5343432606
 C     -5.4704564860      1.6068933791     -0.9132880015
 N     -3.2279655225      3.7782388175     -1.6271362853
 H     -5.2694287847      1.0499950478     -1.8379095460
 H     -5.1863355782      1.2654813565      0.0692271871
 C     -3.7735948842      5.0313794760     -1.6043141153
 S     -2.5638385404      3.2004479920     -0.1461979092
 C     -3.0408240334      6.2315996979     -1.8875060033
 H     -4.8557816803      5.1058329931     -1.3560369460
 C     -1.6319139098      6.2462472763     -2.2536670929
 C     -0.9284871227      7.4336311607     -2.3824179177
 C     -1.6513565051      8.6776500479     -2.3314043066
 C     -3.6806513461      7.4710974780     -1.8344837717
 C     -3.0135640596      8.6495369417     -2.0947380525
 H     -3.6181604620      9.5405780961     -2.0265177490
 H     -1.1818969018      9.6342094554     -2.4955967390
 H     -1.0847961660      5.3305600378     -2.3787157296
 H      0.1443038401      7.3094494436     -2.5059019387
 H     -4.7432480183      7.5230742541     -1.5919246008
 O     -2.4691157211      1.7681607765     -0.1856517455
 O     -1.4594225676      4.0725681381      0.1981620471
 F     -3.6580676034      3.6386750550      0.9347764453
30
# ORCA AIMD Position Step 40, t=20.00 fs, E_Pot=-1129.61606689 Hartree, Unit is Angstrom
 C     -6.7387496197      3.4880673532      0.1698867028
 C     -6.2029453559      2.7071312022     -1.0903212234
 H     -6.1090986038      3.4535839371      1.0668665346
 H     -7.7660522823      3.0782080764      0.4317150337
 H     -6.8636353763      4.5466738054     -0.0532408862
 C     -6.6985333477      3.1224189292     -2.4079044257
 H     -7.7252662703      2.7167668005     -2.5758695762
 H     -6.0831726662      2.7988366520     -3.2315761423
 H     -6.7420130973      4.2181795680     -2.5181711745
 C     -5.4699234628      1.6062639592     -0.9157059051
 N     -3.2300716055      3.7763852022     -1.6269608991
 H     -5.2731913957      1.0480695934     -1.8372948809
 H     -5.1945890808      1.2613424513      0.0740546658
 C     -3.7721993859      5.0307236594     -1.6075566764
 S     -2.5655045684      3.2014694864     -0.1466772527
 C     -3.0424768711      6.2310160029     -1.8925400688
 H     -4.8509604429      5.1016448618     -1.3624062442
 C     -1.6341463040      6.2482971291     -2.2537479094
 C     -0.9323588813      7.4343866241     -2.3826414712
 C     -1.6536454146      8.6781921306     -2.3277055495
 C     -3.6817890145      7.4690971123     -1.8361184308
 C     -3.0185082226      8.6499531197     -2.0962188195
 H     -3.6298230006      9.5412039515     -2.0285415693
 H     -1.1922905581      9.6444268746     -2.4978217138
 H     -1.0833444997      5.3266930424     -2.3818393041
 H      0.1413412482      7.3067951113     -2.5054496178
 H     -4.7445865052      7.5253206839     -1.5950403505
 O     -2.4710883902      1.7685750979     -0.1838445099
 O     -1.4610205151      4.0728809070      0.1975834029
 F     -3.6593492115      3.6403168619      0.9350148271
30
# ORCA AIMD Position Step 41, t=20.50 fs, E_Pot=-1129.61682022 Hartree, Unit is Angstrom
 C     -6.7369408804      3.4864933520      0.1709426516
 C     -6.2062893300      2.7120569745     -1.0902214000
 H     -6.0994113768      3.4607912005      1.0654556877
 H     -7.7510848559      3.0766596338      0.4438453037
 H     -6.8719025005      4.5468790494     -0.0569187004
 C     -6.6994943846      3.1211519169     -2.4054084426
 H     -7.7202893602      2.7137603890     -2.5683065057
 H     -6.0825753439      2.8031783718     -3.2398080999
 H     -6.7525965516      4.2171521490     -2.5014883914
 C     -5.4694197844      1.6056657919     -0.9182852698
 N     -3.2321720631      3.7744295391     -1.6267093384
 H     -5.2757886507      1.0453052122     -1.8358521900
 H     -5.2023149628      1.2565836599      0.0791847394
 C     -3.7708761459      5.0302170596     -1.6108114823
 S     -2.5671197001      3.2025513957     -0.1471554806
 C     -3.0438484921      6.2302947767     -1.8976861996
 H     -4.8453776752      5.0972697900     -1.3691266789
 C     -1.6365829558      6.2503745739     -2.2537010426
 C     -0.9364898923      7.4352555231     -2.3828548400
 C     -1.6557673093      8.6785433449     -2.3240366535
 C     -3.6831112081      7.4670820353     -1.8377410908
 C     -3.0234957975      8.6503755491     -2.0976431487
 H     -3.6411626355      9.5430227717     -2.0309291659
 H     -1.2017224179      9.6549098984     -2.4999899032
 H     -1.0817866354      5.3216919779     -2.3846416844
 H      0.1386901708      7.3055432995     -2.5056370056
 H     -4.7460592124      7.5272061567     -1.5980695871
 O     -2.4730901176      1.7690876519     -0.1820037162
 O     -1.4626525253      4.0730843595      0.1969404487
 F     -3.6606769368      3.6419029247      0.9352146140
30
# ORCA AIMD Position Step 42, t=21.00 fs, E_Pot=-1129.61711907 Hartree, Unit is Angstrom
 C     -6.7352055894      3.4847835382      0.1717877785
 C     -6.2096573545      2.7170238679     -1.0895452448
 H     -6.0893261757      3.4669513028      1.0635772466
 H     -7.7343856753      3.0758726091      0.4555678454
 H     -6.8805382167      4.5477209917     -0.0610474454
 C     -6.7006376875      3.1200458601     -2.4030717223
 H     -7.7148752128      2.7113363122     -2.5606824266
 H     -6.0811093878      2.8064048829     -3.2486040784
 H     -6.7637150597      4.2161963142     -2.4844760275
 C     -5.4689819491      1.6051502329     -0.9209659882
 N     -3.2342611259      3.7723719922     -1.6263839287
 H     -5.2771794529      1.0416279889     -1.8337849980
 H     -5.2095919412      1.2513811482      0.0841106481
 C     -3.7696063507      5.0298492866     -1.6140838956
 S     -2.5686861054      3.2036879515     -0.1476313204
 C     -3.0449397446      6.2294342582     -1.9029317137
 H     -4.8394311628      5.0927869493     -1.3761093950
 C     -1.6391930677      6.2524101763     -2.2535423607
 C     -0.9408475118      7.4362470902     -2.3830551804
 C     -1.6577346219      8.6787629097     -2.3204156547
 C     -3.6846310573      7.4650727210     -1.8393570754
 C     -3.0285255010      8.6508168200     -2.0990047699
 H     -3.6519161753      9.5457106383     -2.0337012608
 H     -1.2103148333      9.6650864454     -2.5019803118
 H     -1.0804779672      5.3161905506     -2.3870345580
 H      0.1362163329      7.3057424402     -2.5064482053
 H     -4.7476750459      7.5286443295     -1.6010056338
 O     -2.4751201906      1.7697035404     -0.1801299454
 O     -1.4643145203      4.0731824107      0.1962333730
 F     -3.6620498995      3.6434335030      0.9353747855
30
# ORCA AIMD Position Step 43, t=21.50 fs, E_Pot=-1129.61683891 Hartree, Unit is Angstrom
 C     -6.7334922411      3.4830062478      0.1724236211
 C     -6.2129812299      2.7219341784     -1.0882818802
 H     -6.0789288370      3.4720950743      1.0610383288
 H     -7.7166633718      3.0755335728      0.4670093720
 H     -6.8894756925      4.5488409031     -0.0654901115
 C     -6.7019165166      3.1191174487     -2.4009410351
 H     -7.7094688481      2.7093087518     -2.5531237288
 H     -6.0791636350      2.8087805785     -3.2573487201
 H     -6.7753409628      4.2153491033     -2.4673280787
 C     -5.4686431465      1.6047635271     -0.9236850260
 N     -3.2363333454      3.7702138875     -1.6259869765
 H     -5.2773406399      1.0369861268     -1.8313019196
 H     -5.2164963012      1.2459227093      0.0883266930
 C     -3.7683664361      5.0296074155     -1.6173799466
 S     -2.5702066707      3.2048730369     -0.1481037298
 C     -3.0457559635      6.2284356111     -1.9082628368
 H     -4.8335670094      5.0882806205     -1.3832569910
 C     -1.6419431476      6.2543347123     -2.2532884387
 C     -0.9453952310      7.4373693677     -2.3832405735
 C     -1.6595629927      8.6789106486     -2.3168602364
 C     -3.6863589770      7.4630894110     -1.8409722762
 C     -3.0335961971      8.6512905284     -2.1002977199
 H     -3.6618177410      9.5489212956     -2.0368728443
 H     -1.2181882889      9.6743884561     -2.5036700744
 H     -1.0797652378      5.3108215855     -2.3889317970
 H      0.1337562460      7.3074256120     -2.5078590970
 H     -4.7494461836      7.5295529634     -1.6038427492
 O     -2.4771777820      1.7704272686     -0.1782238198
 O     -1.4660012431      4.0731800518      0.1954628224
 F     -3.6634670691      3.6449089606      0.9354943464
30
# ORCA AIMD Position Step 44, t=22.00 fs, E_Pot=-1129.61605729 Hartree, Unit is Angstrom
 C     -6.7317413744      3.4812361494      0.1728494494
 C     -6.2161973877      2.7266947224     -1.0864306864
 H     -6.0683114480      3.4762672437      1.0576547179
 H     -7.6987345566      3.0752759852      0.4783434330
 H     -6.8986306424      4.5498539661     -0.0700963159
 C     -6.7032802103      3.1183840512     -2.3990583814
 H     -7.7045424070      2.7074703369     -2.5457599348
 H     -6.0771348524      2.8105755358     -3.2654224062
 H     -6.7874361451      4.2146353934     -2.4502475620
 C     -5.4684329582      1.6045456737     -0.9263820268
 N     -3.2383837011      3.7679577634     -1.6255207951
 H     -5.2762707578      1.0313626702     -1.8285944293
 H     -5.2230912939      1.2403923830      0.0913734432
 C     -3.7671310284      5.0294762692     -1.6207056636
 S     -2.5716849642      3.2061002802     -0.1485718812
 C     -3.0463069583      6.2273030490     -1.9136648303
 H     -4.8282432682      5.0838365980     -1.3904719193
 C     -1.6447994512      6.2560844824     -2.2529558554
 C     -0.9500948662      7.4386291532     -2.3834098120
 C     -1.6612723814      8.6790425423     -2.3133869304
 C     -3.6883024377      7.4611516605     -1.8425931504
 C     -3.0387052958      8.6518087779     -2.1015165534
 H     -3.6706215416      9.5523179730     -2.0404507884
 H     -1.2254431337      9.6822997312     -2.5049435858
 H     -1.0799541582      5.3061619083     -2.3902574812
 H      0.1311349166      7.3106082662     -2.5098393469
 H     -4.7513883493      7.5298556119     -1.6065763106
 O     -2.4792619855      1.7712626372     -0.1762859856
 O     -1.4677063349      4.0730832944      0.1946298697
 F     -3.6649272759      3.6463297718      0.9355723392
30
# ORCA AIMD Position Step 45, t=22.50 fs, E_Pot=-1129.61502713 Hartree, Unit is Angstrom
 C     -6.7298906922      3.4795490681      0.1730627276
 C     -6.2192482405      2.7312186186     -1.0840020648
 H     -6.0575617580      3.4795249768      1.0532671445
 H     -7.6814646323      3.0747039587      0.4897790568
 H     -6.9079080174      4.5503864165     -0.0747124002
 C     -6.7046801907      3.1178636155     -2.3974566513
 H     -7.7005536704      2.7056092401     -2.5387159704
 H     -6.0753906265      2.8120457019     -3.2722547048
 H     -6.7999531086      4.2140655253     -2.4334425651
 C     -5.4683770031      1.6045294219     -0.9290041486
 N     -3.2404077090      3.7656074000     -1.6249877362
 H     -5.2739932322      1.0247872442     -1.8258163434
 H     -5.2294201549      1.2349576420      0.0928740714
 C     -3.7658763986      5.0294387402     -1.6240663239
 S     -2.5731251898      3.2073631482     -0.1490351426
 C     -3.0466069352      6.2260438987     -1.9191221254
 H     -4.8238876207      5.0795385918     -1.3976658096
 C     -1.6477297594      6.2576054331     -2.2525606436
 C     -0.9549087267      7.4400319618     -2.3835621702
 C     -1.6628876359      8.6792071306     -2.3100104503
 C     -3.6904658423      7.4592779159     -1.8442267012
 C     -3.0438474596      8.6523800873     -2.1026564895
 H     -3.6781214136      9.5556005016     -2.0444321857
 H     -1.2321469762      9.6883939357     -2.5057003452
 H     -1.0812854133      5.3026909584     -2.3909521041
 H      0.1281835186      7.3152862274     -2.5123544804
 H     -4.7535205712      7.5294831686     -1.6092030827
 O     -2.4813718478      1.7722126457     -0.1743170955
 O     -1.4694224280      4.0728991011      0.1937359751
 F     -3.6664292534      3.6476965249      0.9356078579
30
# ORCA AIMD Position Step 46, t=23.00 fs, E_Pot=-1129.61409572 Hartree, Unit is Angstrom
 C     -6.7278820215      3.4780161430      0.1730605416
 C     -6.2220842034      2.7354280843     -1.0810176284
 H     -6.0467533904      3.4819367529      1.0477531340
 H     -7.6656827722      3.0734270937      0.5015384623
 H     -6.9172093884      4.5501059350     -0.0791912418
 C     -6.7060755653      3.1175736740     -2.3961566370
 H     -7.6978990515      2.7035286579     -2.5321033580
 H     -6.0742408971      2.8134188310     -3.2773661022
 H     -6.8128365201      4.2136343686     -2.4171214856
 C     -5.4684959330      1.6047389623     -0.9315098193
 N     -3.2424020131      3.7631675020     -1.6243897192
 H     -5.2705582684      1.0173430519     -1.8230713859
 H     -5.2355022719      1.2297579401      0.0925648593
 C     -3.7645834553      5.0294765955     -1.6274657837
 S     -2.5745320796      3.2086551753     -0.1494933232
 C     -3.0466741396      6.2246683436     -1.9246187034
 H     -4.8208519448      5.0754640180     -1.4047692961
 C     -1.6507050526      6.2588561171     -2.2521177023
 C     -0.9598015854      7.4415822072     -2.3836972161
 C     -1.6644377185      8.6794423726     -2.3067431234
 C     -3.6928504455      7.4574849885     -1.8458804450
 C     -3.0490141653      8.6530075838     -2.1037134578
 H     -3.6841681113      9.5585291482     -2.0488034835
 H     -1.2383272103      9.6923639242     -2.5058614315
 H     -1.0839193124      5.3007632434     -2.3909766985
 H      0.1247537795      7.3214353483     -2.5153679153
 H     -4.7558649557      7.5283760595     -1.6117218876
 O     -2.4835063983      1.7732794305     -0.1723176641
 O     -1.4711413108      4.0726351492      0.1927830153
 F     -3.6679717225      3.6490099102      0.9356001035
30
# ORCA AIMD Position Step 47, t=23.50 fs, E_Pot=-1129.61359520 Hartree, Unit is Angstrom
 C     -6.7256692904      3.4766985474      0.1728419768
 C     -6.2246624213      2.7392527290     -1.0775106389
 H     -6.0359384301      3.4835809682      1.0410412772
 H     -7.6520928039      3.0711016986      0.5138263865
 H     -6.9264385792      4.5487497391     -0.0833993684
 C     -6.7074382684      3.1175303116     -2.3951651963
 H     -7.6968705465      2.7010680038     -2.5260146172
 H     -6.0739210123      2.8148855269     -3.2803934924
 H     -6.8260230413      4.2133222212     -2.4014908304
 C     -5.4688063804      1.6051905503     -0.9338708921
 N     -3.2443635124      3.7606442947     -1.6237292681
 H     -5.2660442686      1.0091755983     -1.8203982000
 H     -5.2413321993      1.2249010185      0.0903026379
 C     -3.7632422385      5.0295698012     -1.6309056721
 S     -2.5759108906      3.2099698039     -0.1499461047
 C     -3.0465309150      6.2231898715     -1.9301377333
 H     -4.8193764502      5.0716834709     -1.4117380648
 C     -1.6536992094      6.2598094606     -2.2516409175
 C     -0.9647423463      7.4432827577     -2.3838145110
 C     -1.6659570336      8.6797747931     -2.3035947395
 C     -3.6954545806      7.4557880985     -1.8475623250
 C     -3.0541923122      8.6536884712     -2.1046841564
 H     -3.6886751458      9.5609338615     -2.0535403649
 H     -1.2439678125      9.6940348798     -2.5053730734
 H     -1.0879254339      5.3005901260     -2.3903156921
 H      0.1207347529      7.3290087435     -2.5188427231
 H     -4.7584445888      7.5264839026     -1.6141333216
 O     -2.4856646641      1.7744641482     -0.1702883273
 O     -1.4728539470      4.0723000091      0.1917730963
 F     -3.6695533968      3.6502707334      0.9355482990
30
# ORCA AIMD Position Step 48, t=24.00 fs, E_Pot=-1129.61372431 Hartree, Unit is Angstrom
 C     -6.7232266237      3.4756419253      0.1724112057
 C     -6.2269481131      2.7426314347     -1.0735257574
 H     -6.0251427022      3.4845451225      1.0331167001
 H     -7.6411726222      3.0674763340      0.5267907269
 H     -6.9355078654      4.5461411834     -0.0872237152
 C     -6.7087568225      3.1177466179     -2.3944742958
 H     -7.6976169202      2.6981206781     -2.5205174187
 H     -6.0745797081      2.8165938936     -3.2811080483
 H     -6.8394423460      4.2130958143     -2.3867510719
 C     -5.4693203459      1.6058922961     -0.9360736548
 N     -3.2462896408      3.7580454747     -1.6230092900
 H     -5.2605568549      1.0004892837     -1.8177746404
 H     -5.2468797265      1.2204561872      0.0860782225
 C     -3.7618540736      5.0296971713     -1.6343850439
 S     -2.5772671889      3.2113008219     -0.1503931501
 C     -3.0462034509      6.2216249365     -1.9356618098
 H     -4.8195581114      5.0682582992     -1.4185584731
 C     -1.6566896453      6.2604541358     -2.2511428718
 C     -0.9697051549      7.4451345213     -2.3839134665
 C     -1.6674843968      8.6802181549     -2.3005722512
 C     -3.6982738312      7.4541999843     -1.8492805523
 C     -3.0593642412      8.6544135255     -2.1055660820
 H     -3.6916268017      9.5627264435     -2.0586082793
 H     -1.2490087428      9.6933767390     -2.5042100183
 H     -1.0932785852      5.3022314514     -2.3889780172
 H      0.1160608150      7.3379380869     -2.5227431012
 H     -4.7612818598      7.5237673509     -1.6164404230
 O     -2.4878456712      1.7757665845     -0.1682297477
 O     -1.4745507766      4.0719027821      0.1907084991
 F     -3.6711730384      3.6514798634      0.9354517624
30
# ORCA AIMD Position Step 49, t=24.50 fs, E_Pot=-1129.61446933 Hartree, Unit is Angstrom
 C     -6.7205543300      3.4748724339      0.1717808468
 C     -6.2289145369      2.7455128654     -1.0691183143
 H     -6.0143631849      3.4849244186      1.0240240957
 H     -7.6331021691      3.0624281138      0.5404859310
 H     -6.9443433116      4.5422026640     -0.0905772821
 C     -6.7100386740      3.1182316181     -2.3940610733
 H     -7.7001237839      2.6946451568     -2.5156525241
 H     -6.0762712779      2.8186457610     -3.2794265849
 H     -6.8530179063      4.2129136149     -2.3730928966
 C     -5.4700447609      1.6068440313     -0.9381183237
 N     -3.2481784454      3.7553799503     -1.6222329744
 H     -5.2542269001      0.9915431180     -1.8151241367
 H     -5.2520923884      1.2164540246      0.0800129842
 C     -3.7604324262      5.0298365995     -1.6379002294
 S     -2.5786072212      3.2126414373     -0.1508341563
 C     -3.0457218331      6.2199925765     -1.9411729511
 H     -4.8213401121      5.0652402094     -1.4252481976
 C     -1.6596577618      6.2607951439     -2.2506347559
 C     -0.9746698411      7.4471374400     -2.3839932315
 C     -1.6690624338      8.6807729003     -2.2976797957
 C     -3.7013013085      7.4527318278     -1.8510435882
 C     -3.0645081301      8.6551666842     -2.1063573031
 H     -3.6930769390      9.5639004889     -2.0639637837
 H     -1.2533476747      9.6905038932     -2.5023763007
 H     -1.0998542547      5.3055859343     -2.3869986092
 H      0.1107172655      7.3481335870     -2.5270355307
 H     -4.7643944260      7.5201977363     -1.6186495630
 O     -2.4900483897      1.7771860948     -0.1661426408
 O     -1.4762212501      4.0714536517      0.1895918634
 F     -3.6728292909      3.6526383704      0.9353098096
30
# ORCA AIMD Position Step 50, t=25.00 fs, E_Pot=-1129.61559620 Hartree, Unit is Angstrom
 C     -6.7176802371      3.4743945878      0.1709736546
 C     -6.2305442930      2.7478572316     -1.0643529519
 H     -6.0035701755      3.4848209855      1.0138634770
 H     -7.6277358115      3.0559802633      0.5548497392
 H     -6.9528892883      4.5369567618     -0.0934015949
 C     -6.7113100274      3.1189895602     -2.3938879252
 H     -7.7042128266      2.6906670313     -2.5114342378
 H     -6.0789527761      2.8210957794     -3.2754155744
 H     -6.8666685288      4.2127287880     -2.3606935083
 C     -5.4709813185      1.6080384171     -0.9400176707
 N     -3.2500290612      3.7526575731     -1.6214034026
 H     -5.2472050028      0.9826327552     -1.8123390718
 H     -5.2568977826      1.2128819757      0.0723610117
 C     -3.7590017579      5.0299658590     -1.6414452095
 S     -2.5799371977      3.2139856896     -0.1512690237
 C     -3.0451186475      6.2183138937     -1.9466531088
 H     -4.8245175261      5.0626701524     -1.4318538110
 C     -1.6625893436      6.2608532920     -2.2501261022
 C     -0.9796225058      7.4492895000     -2.3840526429
 C     -1.6707353693      8.6814260463     -2.2949186479
 C     -3.7045279174      7.4513918124     -1.8528599249
 C     -3.0695990045      8.6559257321     -2.1070564651
 H     -3.6931514001      9.5645362458     -2.0695557715
 H     -1.2568443565      9.6856749565     -2.4999056898
 H     -1.1074369750      5.3104030957     -2.3844356391
 H      0.1047401214      7.3594883908     -2.5316895891
 H     -4.7677962965      7.5157601008     -1.6207707287
 O     -2.4922717904      1.7787204268     -0.1640276279
 O     -1.4778547435      4.0709628014      0.1884259526
 F     -3.6745209005      3.6537473364      0.9351219352
30
# ORCA AIMD Position Step 51, t=25.50 fs, E_Pot=-1129.61672969 Hartree, Unit is Angstrom
 C     -6.7146565164      3.4741920095      0.1700231464
 C     -6.2318284131      2.7496355694     -1.0593023330
 H     -5.9927112120      3.4843422031      1.0027863734
 H     -7.6246362111      3.0482949407      0.5697014479
 H     -6.9611114267      4.5305281730     -0.0956683031
 C     -6.7126143702      3.1200201692     -2.3939032840
 H     -7.7095640132      2.6862727871     -2.5078552808
 H     -6.0824834120      2.8239503874     -3.2692912829
 H     -6.8803088859      4.2124957009     -2.3497138746
 C     -5.4721268613      1.6094619822     -0.9417943708
 N     -3.2518413424      3.7498892513     -1.6205239811
 H     -5.2396564761      0.9740770785     -1.8092975965
 H     -5.2612076350      1.2096892093      0.0634900565
 C     -3.7575958710      5.0300624233     -1.6450120720
 S     -2.5812634311      3.2153278422     -0.1516976051
 C     -3.0444289672      6.2166118887     -1.9520840031
 H     -4.8287644794      5.0605796694     -1.4384431645
 C     -1.6654740618      6.2606644861     -2.2496250261
 C     -0.9845550790      7.4515868369     -2.3840901681
 C     -1.6725488733      8.6821525965     -2.2922875433
 C     -3.7079428004      7.4501854852     -1.8547379580
 C     -3.0746091323      8.6566633622     -2.1076626786
 H     -3.6920380294      9.5647890932     -2.0753273760
 H     -1.2593271830      9.6792766262     -2.4968589713
 H     -1.1157246628      5.3162888397     -2.3813693497
 H      0.0982141411      7.3718797310     -2.5366780297
 H     -4.7714942463      7.5104526027     -1.6228177510
 O     -2.4945148169      1.7803662599     -0.1618853837
 O     -1.4794403998      4.0704407431      0.1872136630
 F     -3.6762465867      3.6548079425      0.9348877107
30
# ORCA AIMD Position Step 52, t=26.00 fs, E_Pot=-1129.61748528 Hartree, Unit is Angstrom
 C     -6.7115523944      3.4742301958      0.1689722061
 C     -6.2327662850      2.7508299686     -1.0540455614
 H     -5.9817178900      3.4835995547      0.9909866965
 H     -7.6231506319      3.0396446301      0.5847622525
 H     -6.9689990996      4.5231376216     -0.0973789953
 C     -6.7140091033      3.1213192974     -2.3940427670
 H     -7.7157521368      2.6815960201     -2.5048925959
 H     -6.0866286699      2.8271692822     -3.2614126271
 H     -6.8938512781      4.2121748842     -2.3402954706
 C     -5.4734736035      1.6110962807     -0.9434777660
 N     -3.2536158422      3.7470868205     -1.6195984434
 H     -5.2317545256      0.9661993670     -1.8058855212
 H     -5.2649227644      1.2067914331      0.0538603800
 C     -3.7562547762      5.0301038931     -1.6485917464
 S     -2.5825921932      3.2166625860     -0.1521196801
 C     -3.0436898309      6.2149108335     -1.9574472793
 H     -4.8336709648      5.0589913173     -1.4450972211
 C     -1.6683050405      6.2602778339     -2.2491383412
 C     -0.9894645432      7.4540235700     -2.3841039915
 C     -1.6745486697      8.6829175125     -2.2897830114
 C     -3.7115337792      7.4491155899     -1.8566858347
 C     -3.0795093726      8.6573486905     -2.1081754176
 H     -3.6899754868      9.5648764015     -2.0812180764
 H     -1.2606028892      9.6718012033     -2.4933196309
 H     -1.1243415803      5.3227255950     -2.3778983423
 H      0.0912657157      7.3851722507     -2.5419765476
 H     -4.7754856828      7.5042870121     -1.6248086891
 O     -2.4967763814      1.7821190334     -0.1597166246
 O     -1.4809673449      4.0698981139      0.1859579582
 F     -3.6780050301      3.6558214534      0.9346067970
30
# ORCA AIMD Position Step 53, t=26.50 fs, E_Pot=-1129.61760419 Hartree, Unit is Angstrom
 C     -6.7084450024      3.4744608388      0.1678705410
 C     -6.2333654086      2.7514336846     -1.0486662310
 H     -5.9705149914      3.4827073631      0.9786881946
 H     -7.6225088152      3.0303711899      0.5996903732
 H     -6.9765661887      4.5150899687     -0.0985634171
 C     -6.7155610682      3.1228797590     -2.3942312490
 H     -7.7222926806      2.6767991573     -2.5025137242
 H     -6.0910698218      2.8306691674     -3.2522658412
 H     -6.9072071987      4.2117389780     -2.3325570957
 C     -5.4750092827      1.6129186784     -0.9450999923
 N     -3.2553537331      3.7442628623     -1.6186308782
 H     -5.2236730203      0.9593088263     -1.8020160063
 H     -5.2679393969      1.2040801194      0.0439935999
 C     -3.7550211320      5.0300683868     -1.6521748377
 S     -2.5839296089      3.2179850857     -0.1525349085
 C     -3.0429396668      6.2132356676     -1.9627246819
 H     -4.8387864882      5.0579192440     -1.4519004364
 C     -1.6710778494      6.2597525384     -2.2486718427
 C     -0.9943517769      7.4565917416     -2.3840921549
 C     -1.6767789712      8.6836788438     -2.2873999512
 C     -3.7152878024      7.4481820157     -1.8587113181
 C     -3.0842707547      8.6579493070     -2.1085944290
 H     -3.6872374106      9.5650574556     -2.0871657916
 H     -1.2604705436      9.6638110917     -2.4893866271
 H     -1.1328588484      5.3291051783     -2.3741340197
 H      0.0840518473      7.3992214711     -2.5475629241
 H     -4.7797572323      7.4972889176     -1.6267659493
 O     -2.4990553778      1.7839729863     -0.1575221093
 O     -1.4824248775      4.0693455396      0.1846618070
 F     -3.6797948539      3.6567892278      0.9342789377
30
# ORCA AIMD Position Step 54, t=27.00 fs, E_Pot=-1129.61704150 Hartree, Unit is Angstrom
 C     -6.7054105299      3.4748267558      0.1667717096
 C     -6.2336411195      2.7514512145     -1.0432503346
 H     -5.9590311961      3.4817816427      0.9661293314
 H     -7.6219171424      3.0208436040      0.6141206200
 H     -6.9838496882      4.5067556667     -0.0992758282
 C     -6.7173413205      3.1246920160     -2.3943860259
 H     -7.7286884110      2.6720542010     -2.5006825106
 H     -6.0954217776      2.8343313141     -3.2424369578
 H     -6.9202894780      4.2111781083     -2.3265917269
 C     -5.4767172499      1.6149027726     -0.9466916755
 N     -3.2570567193      3.7414305035     -1.6176257503
 H     -5.2155791706      0.9536832613     -1.7976458762
 H     -5.2701567566      1.2014356452      0.0344331708
 C     -3.7539367049      5.0299349986     -1.6557524053
 S     -2.5852815427      3.2192910660     -0.1529427860
 C     -3.0422176846      6.2116113390     -1.9678982483
 H     -4.8436632483      5.0573694774     -1.4589321699
 C     -1.6737888470      6.2591533648     -2.2482307444
 C     -0.9992200625      7.4592812610     -2.3840527722
 C     -1.6792805600      8.6843920125     -2.2851324135
 C     -3.7191913819      7.4473817323     -1.8608216669
 C     -3.0888663734      8.6584338076     -2.1089196631
 H     -3.6841128143      9.5656075574     -2.0931087869
 H     -1.2587402527      9.6558910986     -2.4851644763
 H     -1.1408240609      5.3347774933     -2.3701929189
 H      0.0767459916      7.4138773569     -2.5534155901
 H     -4.7842840267      7.4894978001     -1.6287162200
 O     -2.5013506999      1.7859211743     -0.1553026290
 O     -1.4838026858      4.0687934724      0.1833281093
 F     -3.6816146276      3.6577127243      0.9339039535
30
# ORCA AIMD Position Step 55, t=27.50 fs, E_Pot=-1129.61597694 Hartree, Unit is Angstrom
 C     -6.7025170382      3.4752669804      0.1657301614
 C     -6.2336158776      2.7508979633     -1.0378837053
 H     -5.9472111673      3.4809392496      0.9535460255
 H     -7.6206342437      3.0114212464      0.6277012712
 H     -6.9909061510      4.4985443784     -0.0995891550
 C     -6.7194193057      3.1267445099     -2.3944214461
 H     -7.7344731672      2.6675238540     -2.4993637341
 H     -6.0992610704      2.8380141501     -3.2325702012
 H     -6.9330155680      4.2105056865     -2.3224633674
 C     -5.4785766421      1.6170184348     -0.9482774601
 N     -3.2587271582      3.7386026787     -1.6165874860
 H     -5.2076264749      0.9495555726     -1.7927860171
 H     -5.2714863420      1.1987447625      0.0256961683
 C     -3.7530388340      5.0296842783     -1.6593166166
 S     -2.5866533291      3.2205771478     -0.1533427791
 C     -3.0415620465      6.2100623243     -1.9729509377
 H     -4.8478993341      5.0573398343     -1.4662595175
 C     -1.6764330588      6.2585439579     -2.2478201113
 C     -1.0040739245      7.4620802675     -2.3839842891
 C     -1.6820878794      8.6850148062     -2.2829746064
 C     -3.7232308179      7.4467090654     -1.8630235981
 C     -3.0932737927      8.6587746718     -2.1091511555
 H     -3.6808846402      9.5667876186     -2.0989871432
 H     -1.2552569415      9.6485889989     -2.4807505045
 H     -1.1478031438      5.3391198281     -2.3661861414
 H      0.0695224732      7.4289883233     -2.5595120320
 H     -4.7890337247      7.4809674550     -1.6306897691
 O     -2.5036613266      1.7879555794     -0.1530589131
 O     -1.4850912881      4.0682517428      0.1819595772
 F     -3.6834629277      3.6585934654      0.9334817650
30
# ORCA AIMD Position Step 56, t=28.00 fs, E_Pot=-1129.61475024 Hartree, Unit is Angstrom
 C     -6.6998198097      3.4757212148      0.1647992500
 C     -6.2333194730      2.7498006965     -1.0326507715
 H     -5.9350271493      3.4802964199      0.9411577074
 H     -7.6180221924      3.0024281692      0.6401200140
 H     -6.9978033909      4.4908758156     -0.0995880019
 C     -6.7218572133      3.1290231894     -2.3942543448
 H     -7.7392413292      2.6633491703     -2.4985258896
 H     -6.1021660281      2.8415708856     -3.2233094553
 H     -6.9453080922      4.2097595155     -2.3202055890
 C     -5.4805619815      1.6192312030     -0.9498716960
 N     -3.2603675057      3.7357929383     -1.6155213779
 H     -5.1999488676      0.9470999373     -1.7875103104
 H     -5.2718599555      1.1959186295      0.0182287620
 C     -3.7523588840      5.0292986749     -1.6628612228
 S     -2.5880500000      3.2218403519     -0.1537339038
 C     -3.0410116442      6.2086116101     -1.9778659620
 H     -4.8511592563      5.0578204302     -1.4739325312
 C     -1.6790009284      6.2579816181     -2.2474457939
 C     -1.0089162367      7.4649745876     -2.3838858316
 C     -1.6852279820      8.6855134407     -2.2809218383
 C     -3.7273928572      7.4461552050     -1.8653231019
 C     -3.0974763811      8.6589511426     -2.1092891763
 H     -3.6778054276      9.5688111696     -2.1047435853
 H     -1.2499256591      9.6423562426     -2.4762232836
 H     -1.1534174635      5.3416012713     -2.3622115067
 H      0.0625382783      7.4444022581     -2.5658256704
 H     -4.7939594501      7.4717643815     -1.6327207688
 O     -2.5059862098      1.7900670566     -0.1507917914
 O     -1.4862817515      4.0677300078      0.1805587526
 F     -3.6853381883      3.6594331351      0.9330122977
30
# ORCA AIMD Position Step 57, t=28.50 fs, E_Pot=-1129.61373409 Hartree, Unit is Angstrom
 C     -6.6973584982      3.4761343978      0.1640289989
 C     -6.2327882205      2.7481970507     -1.0276321316
 H     -5.9224899242      3.4799679007      0.9291524671
 H     -7.6135787391      2.9941334752      0.6511254538
 H     -7.0046109559      4.4841423899     -0.0993593697
 C     -6.7247037177      3.1315107220     -2.3938108906
 H     -7.7426751819      2.6596369906     -2.4981431871
 H     -6.1037658609      2.8448722719     -3.2152296939
 H     -6.9570980790      4.2090048757     -2.3198197446
 C     -5.4826432665      1.6215017771     -0.9514749379
 N     -3.2619803786      3.7330147109     -1.6144331009
 H     -5.1926553449      0.9464248175     -1.7819565113
 H     -5.2712388869      1.1929116980      0.0123604046
 C     -3.7519200380      5.0287629836     -1.6663818872
 S     -2.5894760385      3.2230784156     -0.1541148994
 C     -3.0406041513      6.2072802901     -1.9826274167
 H     -4.8532016811      5.0587936333     -1.4819809140
 C     -1.6814755764      6.2575097176     -2.2471148783
 C     -1.0137472031      7.4679481315     -2.3837574919
 C     -1.6887175115      8.6858674795     -2.2789714625
 C     -3.7316647333      7.4457085117     -1.8677254355
 C     -3.1014653397      8.6589518736     -2.1093342167
 H     -3.6750784195      9.5718148344     -2.1103235197
 H     -1.2427378869      9.6374905286     -2.4716307687
 H     -1.1573932789      5.3418625464     -2.3583427692
 H      0.0559184030      7.4599701525     -2.5723237663
 H     -4.7990059306      7.4619680341     -1.6348460740
 O     -2.5083243433      1.7922454848     -0.1485020935
 O     -1.4873661167      4.0672373077      0.1791278960
 F     -3.6872387348      3.6602335385      0.9324955177
30
# ORCA AIMD Position Step 58, t=29.00 fs, E_Pot=-1129.61319522 Hartree, Unit is Angstrom
 C     -6.6951562143      3.4764607133      0.1634643429
 C     -6.2320644079      2.7461351617     -1.0229028579
 H     -5.9096552158      3.4800657374      0.9176770672
 H     -7.6069533095      2.9867395777      0.6605402069
 H     -7.0113880199      4.4786717539     -0.0989829694
 C     -6.7279882876      3.1341854365     -2.3930332803
 H     -7.7445616127      2.6564520614     -2.4981964890
 H     -6.1037935781      2.8478307663     -3.2087653275
 H     -6.9683266951      4.2083338680     -2.3212746236
 C     -5.4847859822      1.6237855387     -0.9530718014
 N     -3.2635684794      3.7302811173     -1.6133286990
 H     -5.1858262033      0.9475689150     -1.7763234717
 H     -5.2696204717      1.1897358457      0.0082720236
 C     -3.7517361519      5.0280646866     -1.6698763332
 S     -2.5909352847      3.2242898338     -0.1544842180
 C     -3.0403752887      6.2060870217     -1.9872204361
 H     -4.8538940888      5.0602342753     -1.4904125048
 C     -1.6838309621      6.2571525351     -2.2468359814
 C     -1.0185630779      7.4709831319     -2.3836005910
 C     -1.6925608899      8.6860733016     -2.2771234597
 C     -3.7360342442      7.4453547133     -1.8702350997
 C     -3.1052408243      8.6587767565     -2.1092870730
 H     -3.6728436696      9.5758357735     -2.1156743149
 H     -1.2337915027      9.6340983361     -2.4669833733
 H     -1.1595943549      5.3397738000     -2.3546238594
 H      0.0497439084      7.4755464469     -2.5789652170
 H     -4.8041124325      7.4516702862     -1.6371042204
 O     -2.5106747574      1.7944798228     -0.1461906475
 O     -1.4883375556      4.0667819365      0.1776689451
 F     -3.6891628166      3.6609965989      0.9319314420
30
# ORCA AIMD Position Step 59, t=29.50 fs, E_Pot=-1129.61319714 Hartree, Unit is Angstrom
 C     -6.6932198963      3.4766669844      0.1631434767
 C     -6.2311956193      2.7436730324     -1.0185310428
 H     -5.8966252258      3.4806978687      0.9068316130
 H     -7.5979526886      2.9803754445      0.6682687183
 H     -7.0181710061      4.4746924997     -0.0985219877
 C     -6.7317166163      3.1370206324     -2.3918851264
 H     -7.7448018336      2.6538119880     -2.4986737531
 H     -6.1021331506      2.8504199562     -3.2041519640
 H     -6.9789462534      4.2078617737     -2.3245072549
 C     -5.4869513842      1.6260325759     -0.9546307032
 N     -3.2651345148      3.7276048164     -1.6122145534
 H     -5.1795108523      0.9505011590     -1.7708639860
 H     -5.2670412257      1.1864667482      0.0059825229
 C     -3.7518111359      5.0271942591     -1.6733443094
 S     -2.5924308549      3.2254738727     -0.1548400260
 C     -3.0403580094      6.2050475908     -1.9916313367
 H     -4.8532206279      5.0621100036     -1.4992131619
 C     -1.6860315688      6.2569129624     -2.2466191624
 C     -1.0233553642      7.4740603625     -2.3834178622
 C     -1.6967494992      8.6861451128     -2.2753805144
 C     -3.7404897086      7.4450771699     -1.8728558382
 C     -3.1088124765      8.6584376897     -2.1091489126
 H     -3.6711700111      9.5808016220     -2.1207447044
 H     -1.2232998025      9.6320855287     -2.4622532928
 H     -1.1600366617      5.3354592251     -2.3510678490
 H      0.0440448362      7.4909898712     -2.5856989784
 H     -4.8092161075      7.4409733696     -1.6395341496
 O     -2.5130365029      1.7967581916     -0.1438582858
 O     -1.4891905073      4.0663713337      0.1761834839
 F     -3.6911086700      3.6617243498      0.9313201583
30
# ORCA AIMD Position Step 60, t=30.00 fs, E_Pot=-1129.61358773 Hartree, Unit is Angstrom
 C     -6.6915413705      3.4767351992      0.1630962105
 C     -6.2302339378      2.7408775940     -1.0145766159
 H     -5.8835459796      3.4819664264      0.8966694228
 H     -7.5865415466      2.9750924031      0.6743022995
 H     -7.0249632011      4.4723083257     -0.0980157303
 C     -6.7358683643      3.1399847913     -2.3903541323
 H     -7.7434148254      2.6516847049     -2.4995702709
 H     -6.0988450065      2.8526856623     -3.2013961852
 H     -6.9889201985      4.2077194426     -2.3294250005
 C     -5.4890971774      1.6281884635     -0.9561057065
 N     -3.2666811529      3.7249979488     -1.6110972827
 H     -5.1737272831      0.9551246661     -1.7658737030
 H     -5.2635756240      1.1832402019      0.0053568045
 C     -3.7521389059      5.0261452706     -1.6767874864
 S     -2.5939651231      3.2266304941     -0.1551802551
 C     -3.0405814412      6.2041746123     -1.9958477895
 H     -4.8512826642      5.0643814166     -1.5083482416
 C     -1.6880343731      6.2567735543     -2.2464753445
 C     -1.0281105539      7.4771598240     -2.3832135574
 C     -1.7012619015      8.6861129984     -2.2737475539
 C     -3.7450198215      7.4448572981     -1.8755906944
 C     -3.1121989951      8.6579578231     -2.1089213247
 H     -3.6700596356      9.5865338536     -2.1254833969
 H     -1.2115862550      9.6311794991     -2.4573805015
 H     -1.1588797492      5.3292813128     -2.3476610678
 H      0.0387993454      7.5061631716     -2.5924635328
 H     -4.8142555604      7.4299896441     -1.6421742976
 O     -2.5154086220      1.7990680601     -0.1415058331
 O     -1.4899207366      4.0660120254      0.1746727484
 F     -3.6930745347      3.6624189259      0.9306618385
30
# ORCA AIMD Position Step 61, t=30.50 fs, E_Pot=-1129.61407095 Hartree, Unit is Angstrom
 C     -6.6900985735      3.4766639478      0.1633424153
 C     -6.2292349498      2.7378234991     -1.0110905488
 H     -5.8706007474      3.4839652108      0.8872021038
 H     -7.5728417516      2.9708606416      0.6787230241
 H     -7.0317289404      4.4714869745     -0.0974758524
 C     -6.7403977536      3.1430429302     -2.3884513548
 H     -7.7405366260      2.6499878932     -2.5008888146
 H     -6.0941623715      2.8547442415     -3.2002828961
 H     -6.9982224100      4.2080437404     -2.3359080832
 C     -5.4911782745      1.6301954401     -0.9574401037
 N     -3.2682109860      3.7224718758     -1.6099838930
 H     -5.1684645841      0.9612858905     -1.7616754535
 H     -5.2593308014      1.1802405541      0.0061302586
 C     -3.7527038073      5.0249144296     -1.6802093793
 S     -2.5955395448      3.2277605499     -0.1555025159
 C     -3.0410705340      6.2034772164     -1.9998588420
 H     -4.8482966667      5.0670036609     -1.5177636039
 C     -1.6897910767      6.2567013779     -2.2464157259
 C     -1.0328107745      7.4802599410     -2.3829932677
 C     -1.7060661744      8.6860196168     -2.2722308660
 C     -3.7496134497      7.4446748164     -1.8784419698
 C     -3.1154262314      8.6573702055     -2.1086065222
 H     -3.6694583634      9.5927628747     -2.1298383802
 H     -1.1990663710      9.6309731884     -2.4522835498
 H     -1.1563984025      5.3217903556     -2.3443711877
 H      0.0339378388      7.5209336201     -2.5991872405
 H     -4.8191765264      7.4188393681     -1.6450604484
 O     -2.5177901557      1.8013960722     -0.1391341666
 O     -1.4905255511      4.0657094741      0.1731375533
 F     -3.6950587072      3.6630825504      0.9299567860
30
# ORCA AIMD Position Step 62, t=31.00 fs, E_Pot=-1129.61432639 Hartree, Unit is Angstrom
 C     -6.6888567517      3.4764685210      0.1638905710
 C     -6.2282566197      2.7345914437     -1.0081142173
 H     -5.8579993379      3.4867775784      0.8784080102
 H     -7.5571300786      2.9675661726      0.6817072202
 H     -7.0383935568      4.4720636612     -0.0968860972
 C     -6.7452369205      3.1461592315     -2.3862074257
 H     -7.7364118882      2.6485914652     -2.5026397299
 H     -6.0884639222      2.8567672142     -3.2004170484
 H     -7.0068351917      4.2089622633     -2.3438136172
 C     -5.4931481740      1.6319944697     -0.9585714905
 N     -3.2697265189      3.7200372649     -1.6088814936
 H     -5.1636866115      0.9687868811     -1.7586009873
 H     -5.2544375821      1.1776803962      0.0079490360
 C     -3.7534816313      5.0235015160     -1.6836149870
 S     -2.5971547506      3.2288655774     -0.1558042451
 C     -3.0418446599      6.2029609852     -2.0036551561
 H     -4.8445794565      5.0699263436     -1.5273901957
 C     -1.6912533425      6.2566537179     -2.2464506681
 C     -1.0374347802      7.4833388825     -2.3827638037
 C     -1.7111217804      8.6859144005     -2.2708370616
 C     -3.7542594967      7.4445085650     -1.8814113784
 C     -3.1185258995      8.6567145219     -2.1082071742
 H     -3.6692731270      9.5991568068     -2.1337568951
 H     -1.1862179403      9.6309867963     -2.4468729498
 H     -1.1529410335      5.3136514546     -2.3411565289
 H      0.0293542988      7.5351735953     -2.6057904884
 H     -4.8239339648      7.4076484706     -1.6482253712
 O     -2.5201801138      1.8037284272     -0.1367441568
 O     -1.4910037399      4.0654680946      0.1715783430
 F     -3.6970595002      3.6637175305      0.9292054281
30
# ORCA AIMD Position Step 63, t=31.50 fs, E_Pot=-1129.61412408 Hartree, Unit is Angstrom
 C     -6.6877696112      3.4761796906      0.1647367710
 C     -6.2273578516      2.7312660522     -1.0056791140
 H     -5.8459646151      3.4904739908      0.8702430971
 H     -7.5398333681      2.9650092656      0.6835269339
 H     -7.0448496973      4.4737609129     -0.0962060556
 C     -6.7503015098      3.1493001656     -2.3836667981
 H     -7.7313799656      2.6473230577     -2.5048408546
 H     -6.0822259371      2.8589577129     -3.2012875928
 H     -7.0147469489      4.2105781176     -2.3529793594
 C     -5.4949603132      1.6335273152     -0.9594373179
 N     -3.2712302034      3.7177039986     -1.6077972938
 H     -5.1593391179      0.9774024817     -1.7569687778
 H     -5.2490397797      1.1757787348      0.0104128617
 C     -3.7544412479      5.0219092413     -1.6870104228
 S     -2.5988105241      3.2299478078     -0.1560827196
 C     -3.0429169534      6.2026279892     -2.0072291153
 H     -4.8405286963      5.0730946425     -1.5371482192
 C     -1.6923769136      6.2565847958     -2.2465889266
 C     -1.0419594098      7.4863746000     -2.3825328611
 C     -1.7163827114      8.6858481970     -2.2695720702
 C     -3.7589466339      7.4443369518     -1.8845001219
 C     -3.1215333206      8.6560340040     -2.1077263743
 H     -3.6693910096      9.6053536476     -2.1371860668
 H     -1.1735490304      9.6307292813     -2.4410636022
 H     -1.1488860468      5.3055680322     -2.3379749688
 H      0.0249199024      7.5487608051     -2.6121884096
 H     -4.8284959815      7.3965465434     -1.6516975374
 O     -2.5225774792      1.8060509606     -0.1343366675
 O     -1.4913556197      4.0652912152      0.1699951883
 F     -3.6990752653      3.6643262531      0.9284083320
30
# ORCA AIMD Position Step 64, t=32.00 fs, E_Pot=-1129.61339924 Hartree, Unit is Angstrom
 C     -6.6867807874      3.4758412540      0.1658644109
 C     -6.2265968981      2.7279334179     -1.0038068052
 H     -5.8347173316      3.4951099364      0.8626524627
 H     -7.5215163946      2.9629067608      0.6845469433
 H     -7.0509687378      4.4762196464     -0.0953777196
 C     -6.7554975707      3.1524374432     -2.3808815591
 H     -7.7258527795      2.6459778455     -2.5075167000
 H     -6.0759674241      2.8615249595     -3.2023367855
 H     -7.0219496760      4.2129546395     -2.3632273032
 C     -5.4965694532      1.6347385995     -0.9599804408
 N     -3.2727244683      3.7154811235     -1.6067385216
 H     -5.1553590737      0.9869003420     -1.7570597494
 H     -5.2432829986      1.1747394310      0.0131166477
 C     -3.7555469839      5.0201430678     -1.6904024658
 S     -2.6005058223      3.2310101250     -0.1563351105
 C     -3.0442937163      6.2024768927     -2.0105749275
 H     -4.8365938056      5.0764501838     -1.5469527277
 C     -1.6931253848      6.2564516292     -2.2468370303
 C     -1.0463612733      7.4893450993     -2.3823086340
 C     -1.7218006750      8.6858683171     -2.2684403048
 C     -3.7636631433      7.4441385595     -1.8877089895
 C     -3.1244852432      8.6553721380     -2.1071675336
 H     -3.6696985602      9.6109944640     -2.1400740369
 H     -1.1615637569      9.6297520597     -2.4347851172
 H     -1.1446028737      5.2982139464     -2.3347908736
 H      0.0204990454      7.5615801515     -2.6182945371
 H     -4.8328464193      7.3856641053     -1.6555002777
 O     -2.5249812177      1.8083493108     -0.1319125330
 O     -1.4915830362      4.0651810587      0.1683877973
 F     -3.7011044181      3.6649111839      0.9275662181
30
# ORCA AIMD Position Step 65, t=32.50 fs, E_Pot=-1129.61226889 Hartree, Unit is Angstrom
 C     -6.6858259797      3.4755065918      0.1672448909
 C     -6.2260302139      2.7246791255     -1.0025093757
 H     -5.8244605173      3.5007236277      0.8555820011
 H     -7.5028589474      2.9609007484      0.6852139869
 H     -7.0566148468      4.4790362352     -0.0943337024
 C     -6.7607286608      3.1555500084     -2.3779061288
 H     -7.7202841113      2.6443336182     -2.5106958403
 H     -6.0702001288      2.8646619533     -3.2030201380
 H     -7.0284363930      4.2161018765     -2.3743661664
 C     -5.4979324353      1.6355773252     -0.9601541684
 N     -3.2742119238      3.7133768464     -1.6057124850
 H     -5.1516880537      0.9970600594     -1.7590946369
 H     -5.2373038718      1.1747315080      0.0156881084
 C     -3.7567614752      5.0182113226     -1.6937980940
 S     -2.6022386810      3.2320561118     -0.1565585632
 C     -3.0459737928      6.2025030455     -2.0136886436
 H     -4.8332390188      5.0799313489     -1.5567188220
 C     -1.6934729634      6.2562184823     -2.2471989779
 C     -1.0506186314      7.4922279449     -2.3820993184
 C     -1.7273278203      8.6860148773     -2.2674441491
 C     -3.7683968347      7.4438922131     -1.8910383732
 C     -3.1274179596      8.6547695349     -2.1065342655
 H     -3.6700990010      9.6157575223     -2.1423719354
 H     -1.1507313187      9.6276917494     -2.4279896279
 H     -1.1404238107      5.2921852288     -2.3315795709
 H      0.0159653094      7.5735267499     -2.6240244602
 H     -4.8369877191      7.3751305632     -1.6596506470
 O     -2.5273902412      1.8106089708     -0.1294724907
 O     -1.4916894853      4.0651386822      0.1667555521
 F     -3.7031455537      3.6654748883      0.9266800662
30
# ORCA AIMD Position Step 66, t=33.00 fs, E_Pot=-1129.61099739 Hartree, Unit is Angstrom
 C     -6.6848368775      3.4752339774      0.1688394561
 C     -6.2257093624      2.7215836696     -1.0017892371
 H     -5.8153656146      3.5073367910      0.8489865426
 H     -7.4846104074      2.9585809157      0.6860336488
 H     -7.0616607514      4.4818002191     -0.0930051165
 C     -6.7659033435      3.1586249094     -2.3747929619
 H     -7.7151308750      2.6421703570     -2.5144084587
 H     -6.0653833361      2.8685277101     -3.2028578795
 H     -7.0342012930      4.2199712522     -2.3861946945
 C     -5.4990105699      1.6359994930     -0.9599264632
 N     -3.2756950566      3.7113983717     -1.6047262090
 H     -5.1482800148      1.0076967861     -1.7632062237
 H     -5.2312214519      1.1758774108      0.0178119517
 C     -3.7580497166      5.0161245219     -1.6972039085
 S     -2.6040065538      3.2330897504     -0.1567502013
 C     -3.0479490801      6.2026988418     -2.0165682680
 H     -4.8308983866      5.0834733919     -1.5663701442
 C     -1.6934066703      6.2558603512     -2.2476758925
 C     -1.0547125295      7.4950021153     -2.3819128822
 C     -1.7329197341      8.6863175285     -2.2665835262
 C     -3.7731349774      7.4435787154     -1.8944885353
 C     -3.1303655983      8.6542611168     -2.1058301482
 H     -3.6705224645      9.6193775096     -2.1440348846
 H     -1.1414606765      9.6242970749     -2.4206544800
 H     -1.1366162027      5.2879518714     -2.3283299101
 H      0.0112161435      7.5845068328     -2.6293003954
 H     -4.8409383248      7.3650698105     -1.6641604781
 O     -2.5298034950      1.8128157718     -0.1270172068
 O     -1.4916797243      4.0651641531      0.1650974952
 F     -3.7051973119      3.6660199762      0.9257509233
30
# ORCA AIMD Position Step 67, t=33.50 fs, E_Pot=-1129.60992386 Hartree, Unit is Angstrom
 C     -6.6837461432      3.4750812705      0.1706026241
 C     -6.2256799582      2.7187204990     -1.0016399171
 H     -5.8075603491      3.5149535689      0.8428383589
 H     -7.4675302560      2.9555182678      0.6875330879
 H     -7.0660010514      4.4841285804     -0.0913293950
 C     -6.7709414587      3.1616564895     -2.3715901670
 H     -7.7108085570      2.6392950813     -2.5186800310
 H     -6.0618948614      2.8732362840     -3.2014655819
 H     -7.0392394400      4.2244535237     -2.3985027325
 C     -5.4997703356      1.6359694885     -0.9592830555
 N     -3.2771763782      3.7095520045     -1.6037865161
 H     -5.1451112675      1.0186731569     -1.7694234220
 H     -5.2251293323      1.1782417842      0.0192529819
 C     -3.7593826645      5.0138954703     -1.7006256619
 S     -2.6058062360      3.2341154362     -0.1569072463
 C     -3.0502043201      6.2030539744     -2.0192136764
 H     -4.8299308949      5.0870070620     -1.5758433676
 C     -1.6929271856      6.2553647880     -2.2482661539
 C     -1.0586283562      7.4976472310     -2.3817565880
 C     -1.7385370975      8.6867939370     -2.2658558866
 C     -3.7778643879      7.4431806212     -1.8980595406
 C     -3.1333587481      8.6538742107     -2.1050586678
 H     -3.6709374452      9.6216685974     -2.1450237796
 H     -1.1340816097      9.6194480170     -2.4127843815
 H     -1.1333714851      5.2858403530     -2.3250447231
 H      0.0061849405      7.5944406361     -2.6340543005
 H     -4.8447334476      7.3555988897     -1.6690357596
 O     -2.5322199430      1.8149558975     -0.1245472636
 O     -1.4915598538      4.0652565299      0.1634124049
 F     -3.7072584901      3.6665491282      0.9247800428
30
# ORCA AIMD Position Step 68, t=34.00 fs, E_Pot=-1129.60936448 Hartree, Unit is Angstrom
 C     -6.6824941255      3.4750996792      0.1724869728
 C     -6.2259799473      2.7161532960     -1.0020465820
 H     -5.8011193620      3.5235611357      0.8371325021
 H     -7.4523083573      2.9513148976      0.6902088013
 H     -7.0695635498      4.4856942011     -0.0892567846
 C     -6.7757796051      3.1646444766     -2.3683402596
 H     -7.7076467393      2.6355677193     -2.5235242640
 H     -6.0600107597      2.8788507147     -3.1985738331
 H     -7.0435484558      4.2293850476     -2.4110726142
 C     -5.5001846603      1.6354619990     -0.9582293657
 N     -3.2786583920      3.7078430936     -1.6028999461
 H     -5.1421868941      1.0299062420     -1.7776607301
 H     -5.2190897463      1.1818260343      0.0198699393
 C     -3.7607405884      5.0115391702     -1.7040679080
 S     -2.6076339744      3.2351378292     -0.1570270682
 C     -3.0527177380      6.2035556500     -2.0216265239
 H     -4.8305802461      5.0904567745     -1.5850920348
 C     -1.6920490496      6.2547329957     -2.2489655455
 C     -1.0623567008      7.5001439005     -2.3816367100
 C     -1.7441473350      8.6874488579     -2.2652562707
 C     -3.7825715604      7.4426828333     -1.9017512770
 C     -3.1364233865      8.6536271356     -2.1042231388
 H     -3.6713560809      9.6225361325     -2.1453063300
 H     -1.1288308578      9.6131634613     -2.4044105628
 H     -1.1307961758      5.2860191218     -2.3217402736
 H      0.0008494796      7.6032641829     -2.6382307422
 H     -4.8484226028      7.3468256970     -1.6742771473
 O     -2.5346385580      1.8170161159     -0.1220631481
 O     -1.4913371500      4.0654139696      0.1616988440
 F     -3.7093280352      3.6670650907      0.9237688725
30
# ORCA AIMD Position Step 69, t=34.50 fs, E_Pot=-1129.60950789 Hartree, Unit is Angstrom
 C     -6.6810363268      3.4753270705      0.1744488995
 C     -6.2266381406      2.7139336646     -1.0029865393
 H     -5.7960582692      3.5331306674      0.8318899076
 H     -7.4394756741      2.9456651502      0.6944638673
 H     -7.0723175764      4.4862476524     -0.0867554352
 C     -6.7803751825      3.1675913582     -2.3650798169
 H     -7.7058515054      2.6309245995     -2.5289353357
 H     -6.0598936846      2.8853809168     -3.1940380742
 H     -7.0471312518      4.2345603637     -2.4236806522
 C     -5.5002342780      1.6344640781     -0.9567911561
 N     -3.2801435537      3.7062760191     -1.6020726840
 H     -5.1395421774      1.0413653599     -1.7877176413
 H     -5.2131293560      1.1865664232      0.0196238589
 C     -3.7621154693      5.0090727916     -1.7075338029
 S     -2.6094855387      3.2361617250     -0.1571072608
 C     -3.0554617378      6.2041887910     -2.0238101131
 H     -4.8329458581      5.0937387238     -1.5940882669
 C     -1.6908003705      6.2539801857     -2.2497674919
 C     -1.0658938520      7.5024738599     -2.3815583266
 C     -1.7497257567      8.6882738538     -2.2647775020
 C     -3.7872428864      7.4420729225     -1.9055634117
 C     -3.1395801812      8.6535283914     -2.1033266669
 H     -3.6718365418      9.6219832301     -2.1448578260
 H     -1.1258423221      9.6056029178     -2.3955886945
 H     -1.1289080008      5.2884931853     -2.3184448664
 H     -0.0047634908      7.6109309236     -2.6417888061
 H     -4.8520663238      7.3388473498     -1.6798806247
 O     -2.5370583045      1.8189839652     -0.1195652564
 O     -1.4910199344      4.0656338140      0.1599552271
 F     -3.7114050447      3.6675706707      0.9227190736
30
# ORCA AIMD Position Step 70, t=35.00 fs, E_Pot=-1129.61033395 Hartree, Unit is Angstrom
 C     -6.6793499803      3.4757819574      0.1764543043
 C     -6.2276728860      2.7120990617     -1.0044296604
 H     -5.7923308681      3.5436191694      0.8271577977
 H     -7.4293249322      2.9384148555      0.7005482378
 H     -7.0742799651      4.4856327019     -0.0838153008
 C     -6.7847087328      3.1704997791     -2.3618395462
 H     -7.7054825858      2.6253941780     -2.5348814976
 H     -6.0615864850      2.8927840834     -3.1878425982
 H     -7.0499995809      4.2397499653     -2.4360993994
 C     -5.4999091108      1.6329771266     -0.9550138199
 N     -3.2816340213      3.7048543173     -1.6013101813
 H     -5.1372390958      1.0530625994     -1.7992879697
 H     -5.2072369730      1.1923366940      0.0185795292
 C     -3.7635119410      5.0065145373     -1.7110250175
 S     -2.6113565514      3.2371918027     -0.1571458858
 C     -3.0584041145      6.2049365705     -2.0257693068
 H     -4.8369734543      5.0967610466     -1.6028231633
 C     -1.6892216022      6.2531354089     -2.2506633863
 C     -1.0692419296      7.5046205006     -2.3815252323
 C     -1.7552567442      8.6892477049     -2.2644104127
 C     -3.7918650488      7.4413418440     -1.9094953562
 C     -3.1428436859      8.6535765864     -2.1023721929
 H     -3.6724811279      9.6201082090     -2.1436609623
 H     -1.1251428504      9.5970597028     -2.3863947457
 H     -1.1276343541      5.2931019165     -2.3151967732
 H     -0.0105769024      7.6174122389     -2.6447034258
 H     -4.8557315965      7.3317477892     -1.6858386235
 O     -2.5394780778      1.8208481703     -0.1170538258
 O     -1.4906171851      4.0659127917      0.1581799581
 F     -3.7134886978      3.6680687109      0.9216325350
30
# ORCA AIMD Position Step 71, t=35.50 fs, E_Pot=-1129.61159685 Hartree, Unit is Angstrom
 C     -6.6774373464      3.4764594352      0.1784824171
 C     -6.2290917452      2.7106723061     -1.0063388737
 H     -5.7898309792      3.5549699210      0.8230083427
 H     -7.4218678028      2.9296017000      0.7085185970
 H     -7.0755169095      4.4837948046     -0.0804502935
 C     -6.7887838711      3.1733703612     -2.3586444641
 H     -7.7064498230      2.6191024606     -2.5413001563
 H     -6.0650126007      2.9009671361     -3.1800985824
 H     -7.0521767290      4.2447186745     -2.4480997929
 C     -5.4992094886      1.6310186175     -0.9529606292
 N     -3.2831319370      3.7035804024     -1.6006176616
 H     -5.1353573099      1.0650338389     -1.8119803152
 H     -5.2013627742      1.1989510458      0.0169059149
 C     -3.7649465500      5.0038854281     -1.7145420737
 S     -2.6132420698      3.2382326801     -0.1571412141
 C     -3.0615084558      6.2057798795     -2.0275102183
 H     -4.8424588318      5.0994225172     -1.6113019954
 C     -1.6873654102      6.2522407643     -2.2516428461
 C     -1.0724083497      7.5065684339     -2.3815399164
 C     -1.7607332915      8.6903370147     -2.2641443048
 C     -3.7964252049      7.4404831247     -1.9135460577
 C     -3.1462230536      8.6537605347     -2.1013624935
 H     -3.6734341728      9.6171043300     -2.1417066448
 H     -1.1266486602      9.5879561545     -2.3769224552
 H     -1.1268171931      5.2995303458     -2.3120423242
 H     -0.0164690661      7.6226988445     -2.6469642521
 H     -4.8594876817      7.3255986786     -1.6921404107
 O     -2.5418967496      1.8225984024     -0.1145291264
 O     -1.4901388592      4.0662469240      0.1563713822
 F     -3.7155783809      3.6685621178      0.9205113997
30
# ORCA AIMD Position Step 72, t=36.00 fs, E_Pot=-1129.61289376 Hartree, Unit is Angstrom
 C     -6.6753249205      3.4773303486      0.1805271614
 C     -6.2308909730      2.7096608132     -1.0086703767
 H     -5.7883986692      3.5671145161      0.8195334493
 H     -7.4168388415      2.9194634444      0.7182312189
 H     -7.0761447169      4.4807839445     -0.0766992703
 C     -6.7926256148      3.1762005831     -2.3555138262
 H     -7.7085303264      2.6122646977     -2.5480980722
 H     -6.0699771023      2.9097899556     -3.1710413864
 H     -7.0537007000      4.2492463283     -2.4594549361
 C     -5.4981471068      1.6286230545     -0.9507096630
 N     -3.2846391976      3.7024556382     -1.5999998170
 H     -5.1339833018      1.0773205808     -1.8253432524
 H     -5.1954206400      1.2061744281      0.0148644593
 C     -3.7664455796      5.0012081041     -1.7180845820
 S     -2.6151368587      3.2392886751     -0.1570918982
 C     -3.0647355872      6.2066977687     -2.0290401241
 H     -4.8490752650      5.1016160550     -1.6195409494
 C     -1.6852947494      6.2513498828     -2.2526940823
 C     -1.0754050489      7.5083042228     -2.3816037093
 C     -1.7661571387      8.6914978862     -2.2639673433
 C     -3.8009115088      7.4394933869     -1.9177139213
 C     -3.1497220591      8.6540603157     -2.1003002888
 H     -3.6748734183      9.6132444661     -2.1389929453
 H     -1.1301717049      9.5788234901     -2.3672771844
 H     -1.1262193066      5.3073207531     -2.3090330855
 H     -0.0222805679      7.6267999506     -2.6485747913
 H     -4.8634000933      7.3204576849     -1.6987734818
 O     -2.5443131294      1.8242256609     -0.1119914201
 O     -1.4895955331      4.0666317139      0.1545279008
 F     -3.7176736226      3.6690538371      0.9193580507
30
# ORCA AIMD Position Step 73, t=36.50 fs, E_Pot=-1129.61380427 Hartree, Unit is Angstrom
 C     -6.6730583193      3.4783439832      0.1825955935
 C     -6.2330557927      2.7090570096     -1.0113739678
 H     -5.7878313624      3.5799742291      0.8168370399
 H     -7.4137480441      2.9084098649      0.7293697056
 H     -7.0763275836      4.4767507680     -0.0726253075
 C     -6.7962769061      3.1789845471     -2.3524609831
 H     -7.7114016439      2.6051661662     -2.5551552923
 H     -6.0761730895      2.9190703876     -3.1610227845
 H     -7.0546262449      4.2531460118     -2.4699441615
 C     -5.4967451393      1.6258418033     -0.9483497926
 N     -3.2861573296      3.7014804182     -1.5994607057
 H     -5.1332001298      1.0899493302     -1.8388944076
 H     -5.1892935473      1.2137362417      0.0127900077
 C     -3.7680418197      4.9985063993     -1.7216516285
 S     -2.6170354635      3.2403636606     -0.1569970106
 C     -3.0680447428      6.2076676042     -2.0303672944
 H     -4.8564116332      5.1032329866     -1.6275624943
 C     -1.6830807881      6.2505253888     -2.2538042966
 C     -1.0782472735      7.5098167630     -2.3817170099
 C     -1.7715377917      8.6926783981     -2.2638670795
 C     -3.8053135713      7.4383722133     -1.9219967024
 C     -3.1533398589      8.6544489100     -2.0991883595
 H     -3.6769987929      9.6088615428     -2.1355240845
 H     -1.1354332330      9.5702744427     -2.3575695945
 H     -1.1255383479      5.3158984171     -2.3062227207
 H     -0.0278261125      7.6297421256     -2.6495499476
 H     -4.8675253342      7.3163679811     -1.7057245777
 O     -2.5467259654      1.8257224526     -0.1094409836
 O     -1.4889982516      4.0670622541      0.1526480274
 F     -3.7197740870      3.6695468486      0.9181751080
30
# ORCA AIMD Position Step 74, t=37.00 fs, E_Pot=-1129.61404257 Hartree, Unit is Angstrom
 C     -6.6706944067      3.4794336390      0.1847042710
 C     -6.2355614345      2.7088397967     -1.0143935867
 H     -5.7878992707      3.5934611774      0.8150245059
 H     -7.4119639989      2.8969671287      0.7414982418
 H     -7.0762724873      4.4719353208     -0.0683130956
 C     -6.7997938350      3.1817133919     -2.3494933773
 H     -7.7146840775      2.5981352990     -2.5623325645
 H     -6.0831948780      2.9285917546     -3.1504960854
 H     -7.0550258501      4.2562790315     -2.4793573850
 C     -5.4950376832      1.6227413468     -0.9459752373
 N     -3.2876875537      3.7006539551     -1.5990037238
 H     -5.1330719897      1.1029179893     -1.8521537350
 H     -5.1828428091      1.2213486739      0.0110612174
 C     -3.7697707710      4.9958048782     -1.7252422221
 S     -2.6189321771      3.2414610461     -0.1568560451
 C     -3.0713949448      6.2086654584     -2.0315007281
 H     -4.8640171423      5.1041685293     -1.6353916599
 C     -1.6807998970      6.2498350515     -2.2549601337
 C     -1.0809520353      7.5110973020     -2.3818796131
 C     -1.7768908603      8.6938224294     -2.2638310079
 C     -3.8096229994      7.4371215198     -1.9263914594
 C     -3.1570720331      8.6548946088     -2.0980296796
 H     -3.6800173889      9.6043222460     -2.1313090007
 H     -1.1420874205      9.5629644003     -2.3479084033
 H     -1.1244298167      5.3246128793     -2.3036631823
 H     -0.0329091861      7.6315675776     -2.6499127609
 H     -4.8719054082      7.3133581789     -1.7129808699
 O     -2.5491339927      1.8270828197     -0.1068781267
 O     -1.4883584576      4.0675332661      0.1507303606
 F     -3.7218796385      3.6700441581      0.9169654408
30
# ORCA AIMD Position Step 75, t=37.50 fs, E_Pot=-1129.61355887 Hartree, Unit is Angstrom
 C     -6.6682931693      3.4805235145      0.1868750991
 C     -6.2383738797      2.7089758304     -1.0176676783
 H     -5.7883652061      3.6074789198      0.8141903983
 H     -7.4108009793      2.8857147705      0.7541214947
 H     -7.0762204008      4.4666486752     -0.0638641028
 C     -6.8032403975      3.1843760047     -2.3466131346
 H     -7.7179834636      2.5915153197     -2.5694806738
 H     -6.0905587250      2.9381130943     -3.1399937460
 H     -7.0549896703      4.2585666119     -2.4875002267
 C     -5.4930685314      1.6194007139     -0.9436797179
 N     -3.2892305411      3.6999743821     -1.5986315937
 H     -5.1336351409      1.1161848499     -1.8646708272
 H     -5.1759224152      1.2287290904      0.0100596860
 C     -3.7716672748      4.9931281141     -1.7288554774
 S     -2.6208213494      3.2425834465     -0.1566689977
 C     -3.0747458680      6.2096660164     -2.0324502139
 H     -4.8714428284      5.1043272973     -1.6430514387
 C     -1.6785303966      6.2493466170     -2.2561481227
 C     -1.0835363913      7.5121407738     -2.3820910442
 C     -1.7822347991      8.6948737052     -2.2638472330
 C     -3.8138336448      7.4357460527     -1.9308944428
 C     -3.1609125044      8.6553636112     -2.0968275329
 H     -3.6841252649      9.5999930558     -2.1263600169
 H     -1.1497565843      9.5575398760     -2.3383937396
 H     -1.1225382041      5.3327912463     -2.3014013329
 H     -0.0373400077      7.6323311955     -2.6496901227
 H     -4.8765653507      7.3114417440     -1.7205301611
 O     -2.5515358980      1.8283027481     -0.1043032090
 O     -1.4876876743      4.0680393529      0.1487737565
 F     -3.7239901875      3.6705488139      0.9157320991
30
# ORCA AIMD Position Step 76, t=38.00 fs, E_Pot=-1129.61255084 Hartree, Unit is Angstrom
 C     -6.6659106535      3.4815360612      0.1891314993
 C     -6.2414515904      2.7094219895     -1.0211300877
 H     -5.7890053617      3.6219229320      0.8144048328
 H     -7.4095944751      2.8752250727      0.7667406824
 H     -7.0764338303      4.4612459209     -0.0593895733
 C     -6.8066825520      3.1869596093     -2.3438185038
 H     -7.7209301332      2.5856363818     -2.5764505627
 H     -6.0977355691      2.9473836005     -3.1300916380
 H     -7.0546242168      4.2599966267     -2.4941986877
 C     -5.4908885619      1.6159075067     -0.9415498447
 N     -3.2907864490      3.6994387051     -1.5983463448
 H     -5.1348925376      1.1296616420     -1.8760522211
 H     -5.1683966973      1.2356242238      0.0101210910
 C     -3.7737622989      4.9905001453     -1.7324908859
 S     -2.6226973330      3.2437327163     -0.1564363205
 C     -3.0780590667      6.2106431266     -2.0332261272
 H     -4.8782804015      5.1036286401     -1.6505608925
 C     -1.6763480381      6.2491213219     -2.2573551345
 C     -1.0860156309      7.5129459532     -2.3823509518
 C     -1.7875873493      8.6957815899     -2.2639049967
 C     -3.8179419848      7.4342527092     -1.9355011146
 C     -3.1648552826      8.6558233287     -2.0955855972
 H     -3.6894870340      9.5962038378     -2.1206914984
 H     -1.1580758554      9.5545765001     -2.3291106194
 H     -1.1195386042      5.3398090413     -2.2994750131
 H     -0.0409530938      7.6320977278     -2.6489086210
 H     -4.8815100774      7.3106171469     -1.7283616206
 O     -2.5539303487      1.8293801655     -0.1017165975
 O     -1.4869974561      4.0685750214      0.1467772699
 F     -3.7261057553      3.6710638949      0.9144783018
30
# ORCA AIMD Position Step 77, t=38.50 fs, E_Pot=-1129.61137912 Hartree, Unit is Angstrom
 C     -6.6635940861      3.4823988739      0.1914955073
 C     -6.2447472572      2.7101279307     -1.0247110787
 H     -5.7896299094      3.6366803639      0.8157007699
 H     -7.4077551750      2.8660158167      0.7788965956
 H     -7.0771803443      4.4560918648     -0.0550015100
 C     -6.8101820692      3.1894500721     -2.3411064128
 H     -7.7232099886      2.5807921240     -2.5831027885
 H     -6.1041951726      2.9561605216     -3.1213612777
 H     -7.0540498917      4.2606257428     -2.4993034430
 C     -5.4885527485      1.6123535634     -0.9396586656
 N     -3.2923548557      3.6990428250     -1.5981492885
 H     -5.1368103704      1.1432116036     -1.8859830070
 H     -5.1601601287      1.2418328878      0.0114841334
 C     -3.7760805013      4.9879439419     -1.7361484469
 S     -2.6245545749      3.2449098743     -0.1561589222
 C     -3.0812989456      6.2115702179     -2.0338393090
 H     -4.8841922885      5.1020110433     -1.6579338628
 C     -1.6743213118      6.2492069241     -2.2585687707
 C     -1.0884015837      7.5135158943     -2.3826594467
 C     -1.7929613914      8.6965069929     -2.2639950844
 C     -3.8219472724      7.4326501577     -1.9402061739
 C     -3.1688963767      8.6562455702     -2.0943079695
 H     -3.6962156110      9.5932116031     -2.1143191614
 H     -1.1667424916      9.5545124797     -2.3201245814
 H     -1.1151829646      5.3451664953     -2.2979099805
 H     -0.0436240665      7.6309386956     -2.6475905490
 H     -4.8867234288      7.3108679239     -1.7364659553
 O     -2.5563159981      1.8303150270     -0.0991186456
 O     -1.4862992409      4.0691347904      0.1447401679
 F     -3.7282264565      3.6715925126      0.9132073999
30
# ORCA AIMD Position Step 78, t=39.00 fs, E_Pot=-1129.61042284 Hartree, Unit is Angstrom
 C     -6.6613792589      3.4830507928      0.1939857333
 C     -6.2482095828      2.7110386550     -1.0283385414
 H     -5.7900998246      3.6516300913      0.8180633793
 H     -7.4048028023      2.8585172612      0.7901992786
 H     -7.0787129606      4.4515217192     -0.0508023735
 C     -6.8137903233      3.1918319125     -2.3384760426
 H     -7.7245870407      2.5772215294     -2.5893156715
 H     -6.1094601229      2.9642295126     -3.1143117294
 H     -7.0533973967      4.2605767650     -2.5026932532
 C     -5.4861171714      1.6088308101     -0.9380601243
 N     -3.2939347155      3.6987815791     -1.5980410274
 H     -5.1393153610      1.1566515325     -1.8942427475
 H     -5.1511558451      1.2472231796      0.0142465633
 C     -3.7786385073      4.9854809449     -1.7398286845
 S     -2.6263876841      3.2461150570     -0.1558381495
 C     -3.0844335448      6.2124207751     -2.0343009574
 H     -4.8889332777      5.0994353215     -1.6651785220
 C     -1.6725071344      6.2496314181     -2.2597776433
 C     -1.0907012520      7.5138582723     -2.3830173458
 C     -1.7983612040      8.6970276200     -2.2641099779
 C     -3.8258514941      7.4309484820     -1.9450036071
 C     -3.1730354365      8.6566092308     -2.0929991128
 H     -3.7043549838      9.5911702980     -2.1072602671
 H     -1.1755601665      9.5575890226     -2.3114804626
 H     -1.1093433003      5.3485574879     -2.2967180216
 H     -0.0452832315      7.6289295910     -2.6457508118
 H     -4.8921688976      7.3121627652     -1.7448352543
 O     -2.5586915234      1.8311093189     -0.0965097359
 O     -1.4856042260      4.0697132812      0.1426619395
 F     -3.7303524688      3.6721378048      0.9119228449
30
# ORCA AIMD Position Step 79, t=39.50 fs, E_Pot=-1129.60993340 Hartree, Unit is Angstrom
 C     -6.6592898532      3.4834469753      0.1966159439
 C     -6.2517849782      2.7120968745     -1.0319393288
 H     -5.7903377808      3.6666429558      0.8214234596
 H     -7.4003839232      2.8530517691      0.8003462230
 H     -7.0812491666      4.4478010592     -0.0468746731
 C     -6.8175424925      3.1940882353     -2.3359328541
 H     -7.7249180738      2.5750960772     -2.5949918196
 H     -6.1131631955      2.9714248784     -3.1093283975
 H     -7.0528031223      4.2600311220     -2.5042771777
 C     -5.4836362981      1.6054278272     -0.9367853876
 N     -3.2955243265      3.6986488174     -1.5980214865
 H     -5.1422960291      1.1697570295     -1.9007160545
 H     -5.1413891717      1.2517406804      0.0183382215
 C     -3.7814438097      4.9831306923     -1.7435325863
 S     -2.6281914853      3.2473474914     -0.1554757584
 C     -3.0874351122      6.2131688350     -2.0346225322
 H     -4.8923644147      5.0958865760     -1.6722975445
 C     -1.6709478181      6.2503989241     -2.2609715000
 C     -1.0929159609      7.5139855622     -2.3834262757
 C     -1.8037801100      8.6973413701     -2.2642437018
 C     -3.8296591240      7.4291588667     -1.9498867626
 C     -3.1772768000      8.6569020066     -2.0916637218
 H     -3.7138691724      9.5901122366     -2.0995348219
 H     -1.1844668371      9.5638116567     -2.3032048499
 H     -1.1020414647      5.3499142310     -2.2958966928
 H     -0.0459241091      7.6261477180     -2.6433952235
 H     -4.8977919829      7.3144556202     -1.7534625233
 O     -2.5610556290      1.8317670335     -0.0938902935
 O     -1.4849232559      4.0703052980      0.1405423041
 F     -3.7324839965      3.6727029210      0.9106281607
30
# ORCA AIMD Position Step 80, t=40.00 fs, E_Pot=-1129.60994901 Hartree, Unit is Angstrom
 C     -6.6573381604      3.4835626728      0.1993939795
 C     -6.2554190867      2.7132450289     -1.0354406580
 H     -5.7903315968      3.6815824065      0.8256562846
 H     -7.3942787679      2.8498229291      0.8091322688
 H     -7.0849513149      4.4450910208     -0.0432719774
 C     -6.8214529743      3.1962009633     -2.3334920369
 H     -7.7241608854      2.5745114833     -2.6000631013
 H     -6.1150968519      2.9776458447     -3.1066209849
 H     -7.0524036832      4.2592165682     -2.5039954021
 C     -5.4811609855      1.6022274912     -0.9358416651
 N     -3.2971213143      3.6986375158     -1.5980899626
 H     -5.1456062609      1.1822702448     -1.9053972056
 H     -5.1309331159      1.2554061294      0.0235180636
 C     -3.7844941789      4.9809105248     -1.7472614910
 S     -2.6299610643      3.2486054838     -0.1550738764
 C     -3.0902804628      6.2137894909     -2.0348156870
 H     -4.8944602491      5.0913749697     -1.6792886963
 C     -1.6696700362      6.2514888725     -2.2621411911
 C     -1.0950411502      7.5139150249     -2.3838886101
 C     -1.8092002205      8.6974669759     -2.2643914083
 C     -3.8333767017      7.4272933398     -1.9548484243
 C     -3.1816297081      8.6571207994     -2.0903065453
 H     -3.7246397350      9.5899450245     -2.0911676031
 H     -1.1935381689      9.5729428810     -2.2953115221
 H     -1.0934569417      5.3494149694     -2.2954307599
 H     -0.0456056343      7.6226708741     -2.6405205060
 H     -4.9035239643      7.3176858204     -1.7623409746
 O     -2.5634070392      1.8322941011     -0.0912608068
 O     -1.4842667254      4.0709058958      0.1383812236
 F     -3.7346212290      3.6732910157      0.9093269186
30
# ORCA AIMD Position Step 81, t=40.50 fs, E_Pot=-1129.61030121 Hartree, Unit is Angstrom
 C     -6.6555265470      3.4833954346      0.2023207855
 C     -6.2590581189      2.7144268998     -1.0387715221
 H     -5.7901296686      3.6963061617      0.8305861907
 H     -7.3864020675      2.8489104204      0.8164548621
 H     -7.0899116159      4.4434251189     -0.0400129752
 C     -6.8255129226      3.1981517445     -2.3311802361
 H     -7.7223775013      2.5754832210     -2.6044942656
 H     -6.1152424725      2.9828650522     -3.1061940339
 H     -7.0523298737      4.2583903662     -2.5018185873
 C     -5.4787373568      1.5993057043     -0.9352136988
 N     -3.2987226386      3.6987399284     -1.5982451927
 H     -5.1490710497      1.1939095801     -1.9083881462
 H     -5.1199242653      1.2583037045      0.0293963944
 C     -3.7877775137      4.9788353638     -1.7510169433
 S     -2.6316918073      3.2498864314     -0.1546349556
 C     -3.0929511513      6.2142593727     -2.0348922140
 H     -4.8953102728      5.0859354296     -1.6861457029
 C     -1.6686859644      6.2528586933     -2.2632785189
 C     -1.0970668576      7.5136684886     -2.3844072532
 C     -1.8145943730      8.6974416940     -2.2645488270
 C     -3.8370122649      7.4253645716     -1.9598809119
 C     -3.1861076225      8.6572707591     -2.0889321866
 H     -3.7364725856      9.5904645862     -2.0821905384
 H     -1.2029656399      9.5845284008     -2.2878082209
 H     -1.0839102036      5.3474525458     -2.2952949046
 H     -0.0444476762      7.6185769070     -2.6371159909
 H     -4.9092867702      7.3217782453     -1.7714631708
 O     -2.5657445003      1.8326982843     -0.0886218526
 O     -1.4836444961      4.0715104369      0.1361789110
 F     -3.7367643044      3.6739052313      0.9080227052
30
# ORCA AIMD Position Step 82, t=41.00 fs, E_Pot=-1129.61070058 Hartree, Unit is Angstrom
 C     -6.6538490390      3.4829655546      0.2053894494
 C     -6.2626500176      2.7155888477     -1.0418640775
 H     -5.7898292521      3.7106691940      0.8359964175
 H     -7.3768016493      2.8502676668      0.8223175556
 H     -7.0961444742      4.4427025728     -0.0370798060
 C     -6.8296904957      3.1999236965     -2.3290348334
 H     -7.7197331662      2.5779453824     -2.6082852905
 H     -6.1137712405      2.9871272555     -3.1078485390
 H     -7.0527004195      4.2578185468     -2.4977457681
 C     -5.4764064284      1.5967309321     -0.9348675732
 N     -3.3003246272      3.6989477734     -1.5984854376
 H     -5.1524944287      1.2043810895     -1.9098890220
 H     -5.1085503593      1.2605631383      0.0354770920
 C     -3.7912721309      4.9769175538     -1.7548005342
 S     -2.6333794373      3.2511868540     -0.1541617173
 C     -3.0954335013      6.2145570979     -2.0348640089
 H     -4.8951146499      5.0796263407     -1.6928593262
 C     -1.6679961528      6.2544492194     -2.2643760318
 C     -1.0989788455      7.5132719374     -2.3849852905
 C     -1.8199297049      8.6973166418     -2.2647117454
 C     -3.8405746887      7.4233857072     -1.9649761943
 C     -3.1907267672      8.6573632003     -2.0875449373
 H     -3.7491129941      9.5913815096     -2.0726448136
 H     -1.2130160316      9.5979501987     -2.2807028150
 H     -1.0738264332      5.3445733263     -2.2954569928
 H     -0.0426204652      7.6139439677     -2.6331667452
 H     -4.9149985363      7.3266436034     -1.7808201357
 O     -2.5680667934      1.8329890386     -0.0859741214
 O     -1.4830658229      4.0721146378      0.1339358314
 F     -3.7389132866      3.6745486796      0.9067190875
30
# ORCA AIMD Position Step 83, t=41.50 fs, E_Pot=-1129.61085877 Hartree, Unit is Angstrom
 C     -6.6522926802      3.4823147972      0.2085841207
 C     -6.2661443320      2.7166795151     -1.0446542957
 H     -5.7895615051      3.7245269809      0.8416424755
 H     -7.3656569677      2.8537222305      0.8268330037
 H     -7.1035865490      4.4426990441     -0.0344202989
 C     -6.8339336410      3.2015038063     -2.3271009345
 H     -7.7164930419      2.5817526189     -2.6114727851
 H     -6.1110174112      2.9905392750     -3.1112143193
 H     -7.0536163847      4.2577544084     -2.4918025046
 C     -5.4742050434      1.5945651066     -0.9347562592
 N     -3.3019231662      3.6992522605     -1.5988090044
 H     -5.1556697770      1.2133913623     -1.9101779960
 H     -5.0970353614      1.2623397023      0.0412070397
 C     -3.7949471737      4.9751672211     -1.7586135179
 S     -2.6350199288      3.2525022946     -0.1536568765
 C     -3.0977178557      6.2146633209     -2.0347434386
 H     -4.8941760115      5.0725269031     -1.6994164078
 C     -1.6675937752      6.2561905908     -2.2654267573
 C     -1.1007604850      7.5127559275     -2.3856254325
 C     -1.8251710523      8.6971506173     -2.2648756861
 C     -3.8440729036      7.4213711082     -1.9701257679
 C     -3.1955049218      8.6574124468     -2.0861487125
 H     -3.7622660815      9.5923546607     -2.0625833048
 H     -1.2239841756      9.6124917018     -2.2740084814
 H     -1.0636902421      5.3414041477     -2.2958815802
 H     -0.0403280098      7.6088515153     -2.6286584567
 H     -4.9205804569      7.3321787337     -1.7903996706
 O     -2.5703727534      1.8331775635     -0.0833185905
 O     -1.4825394511      4.0727146338      0.1316527021
 F     -3.7410681064      3.6752244592      0.9054194899
30
# ORCA AIMD Position Step 84, t=42.00 fs, E_Pot=-1129.61058982 Hartree, Unit is Angstrom
 C     -6.6508382990      3.4815034295      0.2118796198
 C     -6.2694953983      2.7176529066     -1.0470845830
 H     -5.7894679573      3.7377431549      0.8472691116
 H     -7.3532746570      2.8589741812      0.8302252733
 H     -7.1121082307      4.4430947553     -0.0319564553
 C     -6.8381753744      3.2028855968     -2.3254265198
 H     -7.7130074942      2.5866878927     -2.6141278353
 H     -6.1074296254      2.9932531100     -3.1158025767
 H     -7.0551551446      4.2584097332     -2.4840337113
 C     -5.4721644594      1.5928617304     -0.9348257254
 N     -3.3035136064      3.6996447214     -1.5992135516
 H     -5.1583914875      1.2206619455     -1.9095902261
 H     -5.0856156256      1.2637953573      0.0460375486
 C     -3.7987647311      4.9735913068     -1.7624570896
 S     -2.6366097618      3.2538276786     -0.1531234641
 C     -3.0997998389      6.2145619141     -2.0345425618
 H     -4.8928768016      5.0647343000     -1.7058056728
 C     -1.6674673795      6.2580105651     -2.2664242238
 C     -1.1023941929      7.5121529279     -2.3863298203
 C     -1.8302867807      8.6970046579     -2.2650356331
 C     -3.8475154372      7.4193344051     -1.9753213217
 C     -3.2004577120      8.6574336109     -2.0847469770
 H     -3.7756200045      9.5930295059     -2.0520682639
 H     -1.2361460822      9.6274095796     -2.2677431848
 H     -1.0539964235      5.3385771796     -2.2965315928
 H     -0.0377927770      7.6033803283     -2.6235800356
 H     -4.9259600736      7.3382677421     -1.8001875534
 O     -2.5726612650      1.8332762282     -0.0806562183
 O     -1.4820732404      4.0733069647      0.1293304259
 F     -3.7432286901      3.6759355613      0.9041272979
30
# ORCA AIMD Position Step 85, t=42.50 fs, E_Pot=-1129.60986864 Hartree, Unit is Angstrom
 C     -6.6494613786      3.4806060199      0.2152410066
 C     -6.2726621023      2.7184679565     -1.0491041853
 H     -5.7896825577      3.7501941245      0.8526263751
 H     -7.3400806502      2.8656037064      0.8328274214
 H     -7.1215280999      4.4435107033     -0.0295935601
 C     -6.8423397442      3.2040712587     -2.3240574601
 H     -7.7096966712      2.5924743423     -2.6163523061
 H     -6.1035156893      2.9954476390     -3.1210674894
 H     -7.0573669964      4.2599342449     -2.4745008215
 C     -5.4703112587      1.5916665349     -0.9350216714
 N     -3.3050908949      3.7001165722     -1.5996964643
 H     -5.1604690673      1.2259443084     -1.9084814509
 H     -5.0745218636      1.2650834814      0.0494703268
 C     -3.8026818606      4.9721940975     -1.7663319716
 S     -2.6381459047      3.2551572832     -0.1525646614
 C     -3.1016794649      6.2142399227     -2.0342735194
 H     -4.8916536828      5.0563593372     -1.7120175002
 C     -1.6676046665      6.2598396642     -2.2673623150
 C     -1.1038637121      7.5114973850     -2.3870994603
 C     -1.8352512310      8.6969364331     -2.2651860585
 C     -3.8509097227      7.4172890800     -1.9805545671
 C     -3.2055972000      8.6574395338     -2.0833429045
 H     -3.7888691080      9.5930718840     -2.0411714408
 H     -1.2497236180      9.6419920631     -2.2619304729
 H     -1.0452102011      5.3366707055     -2.2973705527
 H     -0.0352358311      7.5976134857     -2.6179285617
 H     -4.9310773269      7.3447830423     -1.8101661196
 O     -2.5749313340      1.8332985149     -0.0779880948
 O     -1.4816742709      4.0738886381      0.1269701189
 F     -3.7453949170      3.6766848950      0.9028457686
30
# ORCA AIMD Position Step 86, t=43.00 fs, E_Pot=-1129.60883484 Hartree, Unit is Angstrom
 C     -6.6481331496      3.4797062385      0.2186241408
 C     -6.2756084882      2.7190888438     -1.0506700764
 H     -5.7903142260      3.7617750251      0.8574846077
 H     -7.3266031379      2.8730858098      0.8350718698
 H     -7.1316318322      4.4435486946     -0.0272308072
 C     -6.8463482478      3.2050727387     -2.3230331352
 H     -7.7070249456      2.5987943362     -2.6182712998
 H     -6.0997901429      2.9973117456     -3.1264628268
 H     -7.0602729900      4.2623974584     -2.4632783448
 C     -5.4686674614      1.5910171587     -0.9352958152
 N     -3.3066497079      3.7006595553     -1.6002550170
 H     -5.1617415023      1.2290350873     -1.9071889181
 H     -5.0639622836      1.2663376039      0.0510966037
 C     -3.8066535144      4.9709774080     -1.7702382512
 S     -2.6396258354      3.2564848373     -0.1519837003
 C     -3.1033609117      6.2136877878     -2.0339485442
 H     -4.8909617122      5.0475210976     -1.7180454742
 C     -1.6679950232      6.2616157286     -2.2682352460
 C     -1.1051560129      7.5108249689     -2.3879338754
 C     -1.8400468650      8.6969960302     -2.2653210472
 C     -3.8542616347      7.4152483058     -1.9858173608
 C     -3.2109302456      8.6574383637     -2.0819395068
 H     -3.8017338559      9.5921973355     -2.0299719050
 H     -1.2648599959      9.6556064004     -2.2565977599
 H     -1.0377352278      5.3361639491     -2.2983637211
 H     -0.0328593031      7.5916369442     -2.6117125793
 H     -4.9358883782      7.3515871128     -1.8203141883
 O     -2.5771821366      1.8332587886     -0.0753154338
 O     -1.4813488072      4.0744571552      0.1245730563
 F     -3.7475666428      3.6774752783      0.9015779820
30
# ORCA AIMD Position Step 87, t=43.50 fs, E_Pot=-1129.60775339 Hartree, Unit is Angstrom
 C     -6.6468225075      3.4788908935      0.2219773692
 C     -6.2783042824      2.7194852944     -1.0517476531
 H     -5.7914324930      3.7724050500      0.8616472734
 H     -7.3134425112      2.8808171415      0.8374687016
 H     -7.1421916259      4.4428290301     -0.0247715498
 C     -6.8501260560      3.2059113735     -2.3223833106
 H     -7.7054666028      2.6053153705     -2.6200214303
 H     -6.0967312712      2.9990305926     -3.1314875276
 H     -7.0638646687      4.2657778645     -2.4504518404
 C     -5.4672503647      1.5909426237     -0.9356114528
 N     -3.3081845821      3.7012659251     -1.6008864990
 H     -5.1620911269      1.2297903443     -1.9059911883
 H     -5.0541105545      1.2676635521      0.0506253058
 C     -3.8106361009      4.9699408123     -1.7741752132
 S     -2.6410475693      3.2578036217     -0.1513837883
 C     -3.1048522557      6.2128995314     -2.0335799810
 H     -4.8912315222      5.0383413969     -1.7238879383
 C     -1.6686311896      6.2632872795     -2.2690375881
 C     -1.1062630190      7.5101717859     -2.3888308323
 C     -1.8446654718      8.6972228458     -2.2654344782
 C     -3.8575751611      7.4132247096     -1.9911017739
 C     -3.2164572222      8.6574318133     -2.0805398372
 H     -3.8139774070      9.5901933351     -2.0185531249
 H     -1.2816057354      9.6677338691     -2.2517739544
 H     -1.0318908636      5.3374068103     -2.2994788472
 H     -0.0308311840      7.5855391155     -2.6049544580
 H     -4.9403683124      7.3585347335     -1.8306071698
 O     -2.5794129970      1.8331720754     -0.0726395584
 O     -1.4811022715      4.0750105342      0.1221406314
 F     -3.7497437146      3.6783094351      0.9003268013
30
# ORCA AIMD Position Step 88, t=44.00 fs, E_Pot=-1129.60694480 Hartree, Unit is Angstrom
 C     -6.6454991349      3.4782433034      0.2252446517
 C     -6.2807253218      2.7196328715     -1.0523112301
 H     -5.7930569729      3.7820318602      0.8649610094
 H     -7.3012252143      2.8881578053      0.8405680256
 H     -7.1529841588      4.4410222285     -0.0221321809
 C     -6.8536078382      3.2066159879     -2.3221263864
 H     -7.7054636343      2.6117217185     -2.6217351679
 H     -6.0947494259      3.0007753796     -3.1357185696
 H     -7.0681056573      4.2699612257     -2.4361176575
 C     -5.4660722892      1.5914627429     -0.9359478250
 N     -3.3096900415      3.7019285959     -1.6015883036
 H     -5.1614552179      1.2281374971     -1.9050729002
 H     -5.0450969221      1.2691347430      0.0479010674
 C     -3.8145913256      4.9690818391     -1.7781411880
 S     -2.6424096832      3.2591065795     -0.1507680644
 C     -3.1061651790      6.2118728816     -2.0331803036
 H     -4.8928234100      5.0289397970     -1.7295492458
 C     -1.6695102629      6.2648158191     -2.2697643069
 C     -1.1071829566      7.5095735883     -2.3897861804
 C     -1.8491085518      8.6976434896     -2.2655202397
 C     -3.8608522312      7.4112301119     -1.9964001185
 C     -3.2221711932      8.6574140389     -2.0791472129
 H     -3.8254179865      9.5869343828     -2.0069996482
 H     -1.2999131170      9.6779937186     -2.2474868988
 H     -1.0278974168      5.3406019583     -2.3006866892
 H     -0.0292736031      7.5794102701     -2.5976916152
 H     -4.9445124309      7.3654755919     -1.8410173938
 O     -2.5816233581      1.8330538255     -0.0699618818
 O     -1.4809392233      4.0755473252      0.1196743338
 F     -3.7519259752      3.6791899921      0.8990948504
30
# ORCA AIMD Position Step 89, t=44.50 fs, E_Pot=-1129.60669652 Hartree, Unit is Angstrom
 C     -6.6441379819      3.4778360726      0.2283703170
 C     -6.2828538790      2.7195132621     -1.0523443415
 H     -5.7951510125      3.7906347536      0.8673226292
 H     -7.2905405082      2.8944893090      0.8449040198
 H     -7.1638059248      4.4378731311     -0.0192491594
 C     -6.8567430295      3.2072197290     -2.3222688100
 H     -7.7073790949      2.6177486762     -2.6235226925
 H     -6.0941656266      3.0026963477     -3.1388324441
 H     -7.0729348156      4.2747483815     -2.4203843512
 C     -5.4651404129      1.5925876073     -0.9363028551
 N     -3.3111607152      3.7026412436     -1.6023579868
 H     -5.1598335758      1.2240834627     -1.9045008665
 H     -5.0370015123      1.2707900311      0.0429134221
 C     -3.8184897805      4.9683961016     -1.7821334280
 S     -2.6437113334      3.2603864335     -0.1501395791
 C     -3.1073146433      6.2106093344     -2.0327621300
 H     -4.8959845503      5.0194299381     -1.7350406334
 C     -1.6706342234      6.2661773022     -2.2704108013
 C     -1.1079212637      7.5090650068     -2.3907938019
 C     -1.8533870680      8.6982705041     -2.2655724478
 C     -3.8640927027      7.4092752563     -2.0017049262
 C     -3.2280575423      8.6573711113     -2.0777654337
 H     -3.8359370673      9.5823903915     -1.9953936925
 H     -1.3196367244      9.6861581306     -2.2437609979
 H     -1.0258673770      5.3457960210     -2.3019614313
 H     -0.0282551849      7.5733419524     -2.5899765946
 H     -4.9483361427      7.3722570841     -1.8515145789
 O     -2.5838127688      1.8329196624     -0.0672838960
 O     -1.4808633457      4.0760666129      0.1171757445
 F     -3.7541132584      3.6801194728      0.8978845052
30
# ORCA AIMD Position Step 90, t=45.00 fs, E_Pot=-1129.60716898 Hartree, Unit is Angstrom
 C     -6.6427247212      3.4777236554      0.2313051841
 C     -6.2846788874      2.7191145701     -1.0518398543
 H     -5.7976197844      3.7982262780      0.8686828871
 H     -7.2818648590      2.8992845897      0.8509237172
 H     -7.1744855325      4.4332171932     -0.0160839594
 C     -6.8595002477      3.2077562419     -2.3228052278
 H     -7.7114524960      2.6232140441     -2.6254541314
 H     -6.0951981387      3.0049184030     -3.1406179014
 H     -7.0782705453      4.2798713768     -2.4033752368
 C     -5.4644567956      1.5943172899     -0.9366939189
 N     -3.3125914478      3.7033983528     -1.6031932962
 H     -5.1572907451      1.2177177810     -1.9042164223
 H     -5.0298501362      1.2726334456      0.0357981910
 C     -3.8223136507      4.9678773251     -1.7861480194
 S     -2.6449522627      3.2616358077     -0.1495012965
 C     -3.1083185353      6.2091141508     -2.0323382372
 H     -4.9008166866      5.0099177938     -1.7403806097
 C     -1.6720100946      6.2673629713     -2.2709729408
 C     -1.1084910213      7.5086788757     -2.3918456626
 C     -1.8575206943      8.6991017232     -2.2655856577
 C     -3.8672945059      7.4073695362     -2.0070088744
 C     -3.2340940305      8.6572810448     -2.0763989839
 H     -3.8454835387      9.5766289959     -1.9838119050
 H     -1.3405387914      9.6921604894     -2.2406151041
 H     -1.0258012522      5.3528768800     -2.3032810236
 H     -0.0277878716      7.5674259127     -2.5818761418
 H     -4.9518734137      7.3787271022     -1.8620663941
 O     -2.5859808690      1.8327851298     -0.0646071707
 O     -1.4808774398      4.0765680083      0.1146465527
 F     -3.7563053676      3.6811002868      0.8966978954
30
# ORCA AIMD Position Step 91, t=45.50 fs, E_Pot=-1129.60832036 Hartree, Unit is Angstrom
 C     -6.6412609471      3.4779357525      0.2340129854
 C     -6.2861960653      2.7184316117     -1.0507999076
 H     -5.8003129683      3.8048520862      0.8690468877
 H     -7.2754882730      2.9021771540      0.8589133247
 H     -7.1848930394      4.4269896931     -0.0126259491
 C     -6.8618703955      3.2082560241     -2.3237188786
 H     -7.7177656764      2.6280403282     -2.6275459911
 H     -6.0979546042      3.0075383176     -3.1409829946
 H     -7.0840157595      4.2850156182     -2.3852313166
 C     -5.4640186128      1.5966418300     -0.9371565145
 N     -3.3139774014      3.7041952073     -1.6040921706
 H     -5.1539524186      1.2092100627     -1.9040456672
 H     -5.0236131897      1.2746355340      0.0268311990
 C     -3.8260580143      4.9675172656     -1.7901798643
 S     -2.6461327982      3.2628473495     -0.1488561129
 C     -3.1091972868      6.2073963071     -2.0319215746
 H     -4.9072607668      5.0005021089     -1.7455943531
 C     -1.6736498682      6.2683796131     -2.2714470906
 C     -1.1089128710      7.5084456738     -2.3929319716
 C     -1.8615366467      8.7001203187     -2.2655550361
 C     -3.8704540121      7.4055207933     -2.0123046633
 C     -3.2402513082      8.6571143178     -2.0750531942
 H     -3.8540729969      9.5698124876     -1.9723226689
 H     -1.3622985389      9.6960976651     -2.2380608683
 H     -1.0275867289      5.3615763122     -2.3046275930
 H     -0.0278282806      7.5617515647     -2.5734693551
 H     -4.9551735909      7.3847352710     -1.8726391268
 O     -2.5881273597      1.8326654517     -0.0619333603
 O     -1.4809834273      4.0770516301      0.1120885889
 F     -3.7585020371      3.6821347172      0.8955369160
30
# ORCA AIMD Position Step 92, t=46.00 fs, E_Pot=-1129.60988812 Hartree, Unit is Angstrom
 C     -6.6397673262      3.4784730524      0.2364754282
 C     -6.2874079533      2.7174661778     -1.0492357110
 H     -5.8030320481      3.8105889573      0.8684710295
 H     -7.2714634287      2.9030104232      0.8689423668
 H     -7.1949466173      4.4192288499     -0.0088933309
 C     -6.8638680272      3.2087437085     -2.3249817910
 H     -7.7262269276      2.6322622783     -2.6297552880
 H     -6.1024276116      3.0106230593     -3.1399587330
 H     -7.0900630503      4.2898451766     -2.3661137060
 C     -5.4638185091      1.5995414827     -0.9377409513
 N     -3.3153141385      3.7050278435     -1.6050527072
 H     -5.1499965785      1.1988018886     -1.9037253745
 H     -5.0182081890      1.2767365778      0.0164137002
 C     -3.8297304548      4.9673055529     -1.7942227460
 S     -2.6472538402      3.2640138496     -0.1482068878
 C     -3.1099735032      6.2054683948     -2.0315252445
 H     -4.9151019096      4.9912763986     -1.7507123571
 C     -1.6755702267      6.2692491534     -2.2718301267
 C     -1.1092145085      7.5083929748     -2.3940413987
 C     -1.8654682880      8.7012951644     -2.2654765368
 C     -3.8735663517      7.4037349116     -2.0175849202
 C     -3.2464937157      8.6568350988     -2.0737343307
 H     -3.8617849421      9.5621878177     -1.9609837779
 H     -1.3845241288      9.6982260369     -2.2361015329
 H     -1.0310009318      5.3714792343     -2.3059879823
 H     -0.0282829369      7.5564051245     -2.5648450442
 H     -4.9582977625      7.3901374481     -1.8831983026
 O     -2.5902519625      1.8325753132     -0.0592642090
 O     -1.4811823584      4.0775180777      0.1095038628
 F     -3.7607028872      3.6832249051      0.8944032429
30
# ORCA AIMD Position Step 93, t=46.50 fs, E_Pot=-1129.61145354 Hartree, Unit is Angstrom
 C     -6.6382831827      3.4793065466      0.2386944136
 C     -6.2883239231      2.7162272577     -1.0471672201
 H     -5.8055427352      3.8155416072      0.8670560936
 H     -7.2695945526      2.9018518151      0.8808439219
 H     -7.2046166597      4.4100734088     -0.0049322321
 C     -6.8655307282      3.2092367058     -2.3265546236
 H     -7.7365773068      2.6360178339     -2.6319830137
 H     -6.1084929729      3.0142090002     -3.1377002316
 H     -7.0962997387      4.2940283062     -2.3462046591
 C     -5.4638448952      1.6029871226     -0.9385073987
 N     -3.3165976739      3.7058930059     -1.6060731183
 H     -5.1456407381      1.1867939843     -1.9029394629
 H     -5.0135064880      1.2788520379      0.0050484546
 C     -3.8333490970      4.9672295495     -1.7982694882
 S     -2.6483168455      3.2651283577     -0.1475564741
 C     -3.1106716430      6.2033464398     -2.0311624562
 H     -4.9239933451      4.9823315467     -1.7557685522
 C     -1.6777916703      6.2700073396     -2.2721194568
 C     -1.1094296613      7.5085450646     -2.3951613901
 C     -1.8693533894      8.7025822147     -2.2653470039
 C     -3.8766260033      7.4020155795     -2.0228421054
 C     -3.2527805648      8.6564029280     -2.0724495790
 H     -3.8687541301      9.5540708191     -1.9498412133
 H     -1.4067686450      9.6989479744     -2.2347314703
 H     -1.0357200285      5.3820408074     -2.3073538634
 H     -0.0290181913      7.5514683047     -2.5560984834
 H     -4.9613134782      7.3947977337     -1.8937095263
 O     -2.5923543854      1.8325286608     -0.0566015418
 O     -1.4814744261      4.0779683962      0.1068945889
 F     -3.7629073875      3.6843728250      0.8932983498
30
# ORCA AIMD Position Step 94, t=47.00 fs, E_Pot=-1129.61257859 Hartree, Unit is Angstrom
 C     -6.6368623370      3.4803808528      0.2406907613
 C     -6.2889601690      2.7147312112     -1.0446226425
 H     -5.8075914963      3.8198359887      0.8649366924
 H     -7.2694699905      2.8989675793      0.8942376992
 H     -7.2139269816      4.3997547200     -0.0008140588
 C     -6.8669165733      3.2097452021     -2.3283863049
 H     -7.7484177055      2.6395246890     -2.6340860961
 H     -6.1159113563      3.0183020742     -3.1344846759
 H     -7.1026126671      4.2972609945     -2.3257066983
 C     -5.4640819737      1.6069406562     -0.9395197717
 N     -3.3178245034      3.7067880786     -1.6071516949
 H     -5.1411270489      1.1735300472     -1.9013595845
 H     -5.0093451601      1.2808814008     -0.0066938777
 C     -3.8369394863      4.9672743270     -1.8023121773
 S     -2.6493238070      3.2661842995     -0.1469077357
 C     -3.1113177282      6.2010496205     -2.0308464440
 H     -4.9334943516      4.9737581567     -1.7607981188
 C     -1.6803370026      6.2707012509     -2.2723130664
 C     -1.1095966083      7.5089226689     -2.3962785367
 C     -1.8732319922      8.7039268995     -2.2651642160
 C     -3.8796274499      7.4003640482     -2.0280684557
 C     -3.2590679162      8.6557750011     -2.0712068853
 H     -3.8751570304      9.5458240268     -1.9389293107
 H     -1.4285510706      9.6987864558     -2.2339365228
 H     -1.0413374953      5.3926156491     -2.3087214717
 H     -0.0298740519      7.5470169089     -2.5473277948
 H     -4.9642889116      7.3985905968     -1.9041393461
 O     -2.5944342983      1.8325385118     -0.0539472455
 O     -1.4818589899      4.0784040421      0.1042631916
 F     -3.7651148077      3.6855802774      0.8922235123
30
# ORCA AIMD Position Step 95, t=47.50 fs, E_Pot=-1129.61296107 Hartree, Unit is Angstrom
 C     -6.6355661222      3.4816206998      0.2425001526
 C     -6.2893396412      2.7130018502     -1.0416377673
 H     -5.8089263722      3.8236110014      0.8622669007
 H     -7.2705275467      2.8947675493      0.9085879322
 H     -7.2229524780      4.3885832479      0.0033687776
 C     -6.8681000096      3.2102731160     -2.3304139108
 H     -7.7612504562      2.6430480440     -2.6358949732
 H     -6.1243353591      3.0228793250     -3.1307037161
 H     -7.1088926895      4.2992871395     -2.3048396629
 C     -5.4645093329      1.6113553184     -0.9408389781
 N     -3.3189916135      3.7077109778     -1.6082867730
 H     -5.1367070250      1.1593789096     -1.8986838385
 H     -5.0055446269      1.2827204354     -0.0182183578
 C     -3.8405308991      4.9674227897     -1.8063424158
 S     -2.6502772319      3.2671755938     -0.1462635564
 C     -3.1119390662      6.1985999265     -2.0305903752
 H     -4.9431154504      4.9656480035     -1.7658352499
 C     -1.6832289416      6.2713853767     -2.2724095991
 C     -1.1097563386      7.5095427814     -2.3973789729
 C     -1.8771438912      8.7052678054     -2.2649268536
 C     -3.8825658799      7.3987789045     -2.0332559648
 C     -3.2653107917      8.6549090070     -2.0700146449
 H     -3.8811936117      9.5378283329     -1.9282726804
 H     -1.4493823577      9.6983448074     -2.2336952509
 H     -1.0473937767      5.4025019628     -2.3100907174
 H     -0.0306811518      7.5431195784     -2.5386302687
 H     -4.9672869730      7.4014029685     -1.9144560489
 O     -2.5964913194      1.8326167782     -0.0513032384
 O     -1.4823346114      4.0788268505      0.1016122941
 F     -3.7673241781      3.6868488843      0.8911798054
30
# ORCA AIMD Position Step 96, t=48.00 fs, E_Pot=-1129.61253833 Hartree, Unit is Angstrom
 C     -6.6344554855      3.4829390644      0.2441678068
 C     -6.2894918876      2.7110704082     -1.0382551383
 H     -5.8093205954      3.8270089989      0.8592029798
 H     -7.2721323162      2.8897375095      0.9232773613
 H     -7.2318124125      4.3769293478      0.0075086994
 C     -6.8691665725      3.2108194346     -2.3325633686
 H     -7.7745271150      2.6468662705     -2.6372329388
 H     -6.1333250743      3.0278925581     -3.1268468233
 H     -7.1150388044      4.2999146941     -2.2838359135
 C     -5.4651010706      1.6161757934     -0.9425160952
 N     -3.3200964715      3.7086600149     -1.6094766991
 H     -5.1326272797      1.1447165746     -1.8946694023
 H     -5.0019314853      1.2842766596     -0.0289569607
 C     -3.8441526482      4.9676559548     -1.8103515838
 S     -2.6511801168      3.2680967666     -0.1456268480
 C     -3.1125639887      6.1960217677     -2.0304072383
 H     -4.9523643518      4.9580940173     -1.7709111205
 C     -1.6864867552      6.2721162085     -2.2724084925
 C     -1.1099504830      7.5104185839     -2.3984487745
 C     -1.8811258151      8.7065417440     -2.2646343944
 C     -3.8854378726      7.3972558730     -2.0383964050
 C     -3.2714657069      8.6537663719     -2.0688812269
 H     -3.8870651867      9.5304498705     -1.9178900482
 H     -1.4687960308      9.6982501846     -2.2339809453
 H     -1.0534184859      5.4110016465     -2.3114634305
 H     -0.0312795435      7.5398368139     -2.5300989325
 H     -4.9703598548      7.4031362148     -1.9246303513
 O     -2.5985250096      1.8327741069     -0.0486714275
 O     -1.4828991010      4.0792390033      0.0989446925
 F     -3.7695342636      3.6881800889      0.8901680968
30
# ORCA AIMD Position Step 97, t=48.50 fs, E_Pot=-1129.61149589 Hartree, Unit is Angstrom
 C     -6.6335840596      3.4842454475      0.2457433900
 C     -6.2894527687      2.7089753617     -1.0345230897
 H     -5.8085967478      3.8301657934      0.8558848982
 H     -7.2736477626      2.8843764117      0.9376778945
 H     -7.2406585436      4.3651983258      0.0114902253
 C     -6.8702067379      3.2113794104     -2.3347515263
 H     -7.7876950843      2.6512399390     -2.6379339439
 H     -6.1423752807      3.0332748137     -3.1234721105
 H     -7.1209618771      4.2990277491     -2.2629339660
 C     -5.4658246125      1.6213382305     -0.9445861192
 N     -3.3211369917      3.7096337439     -1.6107197935
 H     -5.1291171598      1.1299091963     -1.8891568360
 H     -4.9983642188      1.2854866923     -0.0384219599
 C     -3.8478308128      4.9679533757     -1.8143310840
 S     -2.6520359199      3.2689430548     -0.1450005553
 C     -3.1132216000      6.1933415420     -2.0303097223
 H     -4.9607877341      4.9511886397     -1.7760522811
 C     -1.6901220642      6.2729456267     -2.2723101815
 C     -1.1102192075      7.5115594373     -2.3994743230
 C     -1.8852084780      8.7076900069     -2.2642869508
 C     -3.8882420059      7.3957876671     -2.0434813882
 C     -3.2774933107      8.6523156376     -2.0678143642
 H     -3.8929502186      9.5240049628     -1.9077998380
 H     -1.4863813723      9.6990828546     -2.2347641720
 H     -1.0589834146      5.4174937151     -2.3128405904
 H     -0.0315374625      7.5372203699     -2.5218197002
 H     -4.9735444931      7.4037078800     -1.9346359323
 O     -2.6005348691      1.8330197430     -0.0460536586
 O     -1.4835495745      4.0796429940      0.0962633209
 F     -3.7717435444      3.6895751617      0.8891890427
30
# ORCA AIMD Position Step 98, t=49.00 fs, E_Pot=-1129.61017751 Hartree, Unit is Angstrom
 C     -6.6329932527      3.4854535040      0.2472766681
 C     -6.2892629277      2.7067604511     -1.0304944130
 H     -5.8066493503      3.8332021782      0.8524189383
 H     -7.2744910248      2.8791468251      0.9512090851
 H     -7.2496583052      4.3538001648      0.0151992409
 C     -6.8713089747      3.2119452318     -2.3368900088
 H     -7.8002401040      2.6563872565     -2.6378578693
 H     -6.1509582142      3.0389513377     -3.1211610326
 H     -7.1265881796      4.2965959555     -2.2423708113
 C     -5.4666404231      1.6267714829     -0.9470630656
 N     -3.3221111189      3.7106308006     -1.6120147333
 H     -5.1263794896      1.1152975561     -1.8820832183
 H     -4.9947585354      1.2863340677     -0.0462566116
 C     -3.8515857761      4.9682947196     -1.8182728546
 S     -2.6528483668      3.2697103690     -0.1443871336
 C     -3.1139410799      6.1905863248     -2.0303099357
 H     -4.9680077751      4.9450197443     -1.7812799215
 C     -1.6941344960      6.2739135166     -2.2721162569
 C     -1.1105992708      7.5129710875     -2.4004426746
 C     -1.8894132793      8.7086650765     -2.2638851566
 C     -3.8909793371      7.3943645252     -2.0485026901
 C     -3.2833615979      8.6505353756     -2.0668202142
 H     -3.8989809668      9.5187268875     -1.8980261730
 H     -1.5018152832      9.7012995406     -2.2360153543
 H     -1.0637606703      5.4215136603     -2.3142185697
 H     -0.0313671119      7.5353132581     -2.5138689164
 H     -4.9768609786      7.4030535993     -1.9444504831
 O     -2.6025204054      1.8333614662     -0.0434517418
 O     -1.4842826553      4.0800415885      0.0935709052
 F     -3.7739501848      3.6910351930      0.8882428951
30
# ORCA AIMD Position Step 99, t=49.50 fs, E_Pot=-1129.60894620 Hartree, Unit is Angstrom
 C     -6.6327101446      3.4864868280      0.2488149778
 C     -6.2889695415      2.7044775669     -1.0262257828
 H     -5.8034586987      3.8362148636      0.8488652422
 H     -7.2741652920      2.8744445179      0.9633714392
 H     -7.2589718505      4.3431176189      0.0185302946
 C     -6.8725528244      3.2125064056     -2.3388903432
 H     -7.8117141733      2.6624668542     -2.6368980430
 H     -6.1585734866      3.0448496928     -3.1204623433
 H     -7.1318607747      4.2926764849     -2.2223738831
 C     -5.4674996076      1.6323952578     -0.9499370568
 N     -3.3230176542      3.7116494613     -1.6133596897
 H     -5.1245806726      1.1011835671     -1.8734936568
 H     -4.9911030702      1.2868582993     -0.0522600193
 C     -3.8554301220      4.9686585211     -1.8221689180
 S     -2.6536215815      3.2703956446     -0.1437895503
 C     -3.1147523035      6.1877854458     -2.0304196684
 H     -4.9737437491      4.9396697323     -1.7866089479
 C     -1.6985078386      6.2750427801     -2.2718298728
 C     -1.1111225798      7.5146552680     -2.4013416083
 C     -1.8937516034      8.7094365960     -2.2634298265
 C     -3.8936535683      7.3929726475     -2.0534517616
 C     -3.2890460462      8.6484170277     -2.0659033353
 H     -3.9052253477      9.5147420347     -1.8886069656
 H     -1.5148860214      9.7051651657     -2.2377069655
 H     -1.0675691362      5.4228149032     -2.3155860443
 H     -0.0307383320      7.5341495256     -2.5063133578
 H     -4.9803068555      7.4011273669     -1.9540541159
 O     -2.6044810095      1.8338053410     -0.0408673229
 O     -1.4850943800      4.0804377469      0.0908705414
 F     -3.7761521050      3.6925611517      0.8873298828
30
# ORCA AIMD Position Step 100, t=50.00 fs, E_Pot=-1129.60804599 Hartree, Unit is Angstrom
 C     -6.6327471690      3.4872842841      0.2504006144
 C     -6.2886236592      2.7021832433     -1.0217760623
 H     -5.7991005745      3.8392734304      0.8452298796
 H     -7.2722827965      2.8705763592      0.9737749135
 H     -7.2687271583      4.3334717506      0.0213973022
 C     -6.8740014235      3.2130495310     -2.3406709543
 H     -7.8217631936      2.6695666788     -2.6349892066
 H     -6.1648146993      3.0509163377     -3.1218198371
 H     -7.1367410158      4.2874163640     -2.2031533957
 C     -5.4683458320      1.6381231695     -0.9531738866
 N     -3.3238553117      3.7126883810     -1.6147526162
 H     -5.1238457086      1.0878183299     -1.8635390872
 H     -4.9874668073      1.2871613844     -0.0564021369
 C     -3.8593674841      4.9690229571     -1.8260117714
 S     -2.6543603207      3.2709966642     -0.1432109542
 C     -3.1156849580      6.1849681196     -2.0306499893
 H     -4.9778317105      4.9352112125     -1.7920491267
 C     -1.7032082108      6.2763353584     -2.2714557837
 C     -1.1118150367      7.5166105788     -2.4021598868
 C     -1.8982226739      8.7099950611     -2.2629220387
 C     -3.8962713282      7.3915959772     -2.0583202580
 C     -3.2945319769      8.6459657464     -2.0650657585
 H     -3.9116770954      9.5120557606     -1.8795978049
 H     -1.5255061987      9.7107073791     -2.2398141803
 H     -1.0704032723      5.4214066159     -2.3169211708
 H     -0.0296849859      7.5337546453     -2.4992093418
 H     -4.9838607326      7.3979029814     -1.9634304532
 O     -2.6064159071      1.8343558674     -0.0383017808
 O     -1.4859801077      4.0808346914      0.0881654414
 F     -3.7783467907      3.6941538188      0.8864500592
30
# ORCA AIMD Position Step 101, t=50.50 fs, E_Pot=-1129.60752901 Hartree, Unit is Angstrom
 C     -6.6331038403      3.4878031393      0.2520690541
 C     -6.2882799973      2.6999385858     -1.0172052493
 H     -5.7937425330      3.8424190079      0.8414662989
 H     -7.2685718585      2.8677515726      0.9821488149
 H     -7.2789960123      4.3250941416      0.0237409791
 C     -6.8756952123      3.2135581959     -2.3421635291
 H     -7.8301418128      2.6776988612     -2.6321090986
 H     -6.1694273145      3.0571275821     -3.1255067978
 H     -7.1412087922      4.2810488016     -2.1848959525
 C     -5.4691162428      1.6438642652     -0.9567171429
 N     -3.3246234906      3.7137454158     -1.6161914066
 H     -5.1242540084      1.0753929764     -1.8524715633
 H     -4.9839921206      1.2874016415     -0.0588089084
 C     -3.8633917048      4.9693673471     -1.8297944704
 S     -2.6550693565      3.2715122500     -0.1426544177
 C     -3.1167682966      6.1821643162     -2.0310113298
 H     -4.9802361428      4.9317033935     -1.7976044313
 C     -1.7081845103      6.2777725888     -2.2710003652
 C     -1.1126965675      7.5188315112     -2.4028871838
 C     -1.9028148378      8.7103527935     -2.2623630753
 C     -3.8988418726      7.3902150131     -2.0630998758
 C     -3.2998136296      8.6432006612     -2.0643070777
 H     -3.9182560936      9.5105547796     -1.8710746429
 H     -1.5337100426      9.7177101858     -2.2423137013
 H     -1.0724325092      5.4175527960     -2.3181909133
 H     -0.0283027256      7.5341463025     -2.4926039452
 H     -4.9874820071      7.3933744470     -1.9725656398
 O     -2.6083242890      1.8350156596     -0.0357564072
 O     -1.4869349381      4.0812357257      0.0854588253
 F     -3.7805315169      3.6958138599      0.8856032895
30
# ORCA AIMD Position Step 102, t=51.00 fs, E_Pot=-1129.60726330 Hartree, Unit is Angstrom
 C     -6.6337692717      3.4880211750      0.2538471355
 C     -6.2879943222      2.6978060063     -1.0125730936
 H     -5.7876322275      3.8456679477      0.8374830221
 H     -7.2628802776      2.8660767551      0.9883494228
 H     -7.2897756717      4.3181059947      0.0255362914
 C     -6.8776476335      3.2140134075     -2.3433183708
 H     -7.8367256877      2.6867983494     -2.6282798326
 H     -6.1723525384      3.0634971683     -3.1315749645
 H     -7.1452615959      4.2738846584     -2.1677602958
 C     -5.4697452052      1.6495271796     -0.9604924250
 N     -3.3253214057      3.7148185049     -1.6176736405
 H     -5.1258386958      1.0640333334     -1.8406320172
 H     -4.9808769007      1.2877812716     -0.0597313631
 C     -3.8674869795      4.9696715815     -1.8335106065
 S     -2.6557539573      3.2719421703     -0.1421231830
 C     -3.1180300823      6.1794030492     -2.0315133323
 H     -4.9810516682      4.9291905549     -1.8032748540
 C     -1.7133718611      6.2793184645     -2.2704713324
 C     -1.1137814308      7.5213096248     -2.4035140849
 C     -1.9075061947      8.7105407863     -2.2617546838
 C     -3.9013768347      7.3888085832     -2.0677826540
 C     -3.3048939350      8.6401530149     -2.0636243419
 H     -3.9248199086      9.5100227024     -1.8631321272
 H     -1.5396377842      9.7257439541     -2.2451817271
 H     -1.0739697927      5.4117289743     -2.3193525872
 H     -0.0267422133      7.5353348078     -2.4865359288
 H     -4.9911177410      7.3875565783     -1.9814483219
 O     -2.6102051683      1.8357857047     -0.0332322346
 O     -1.4879535303      4.0816442617      0.0827540025
 F     -3.7827031210      3.6975417375      0.8847892776
30
# ORCA AIMD Position Step 103, t=51.50 fs, E_Pot=-1129.60700945 Hartree, Unit is Angstrom
 C     -6.6347248596      3.4879369838      0.2557513885
 C     -6.2878225162      2.6958481355     -1.0079381589
 H     -5.7810766824      3.8490166672      0.8331572271
 H     -7.2551733631      2.8655550512      0.9923610904
 H     -7.3009802053      4.3125099873      0.0267961504
 C     -6.8798437772      3.2143948013     -2.3441065626
 H     -7.8415166232      2.6967246241     -2.6235659142
 H     -6.1737383121      3.0700735445     -3.1398380702
 H     -7.1489125523      4.2662981123     -2.1518745809
 C     -5.4701673906      1.6550234516     -0.9644126646
 N     -3.3259487803      3.7159049401     -1.6191967998
 H     -5.1285861345      1.0537966780     -1.8284371936
 H     -4.9783482177      1.2885258945     -0.0595005169
 C     -3.8716278039      4.9699172521     -1.8371543428
 S     -2.6564194408      3.2722872459     -0.1416204661
 C     -3.1194964144      6.1767127674     -2.0321648889
 H     -4.9804994321      4.9276995963     -1.8090564497
 C     -1.7186962193      6.2809256115     -2.2698774025
 C     -1.1150792644      7.5240327992     -2.4040319750
 C     -1.9122677030      8.7106039602     -2.2610991545
 C     -3.9038897170      7.3873532836     -2.0723608877
 C     -3.3097821280      8.6368639150     -2.0630126811
 H     -3.9311822137      9.5101672632     -1.8558793215
 H     -1.5435109224      9.7342257208     -2.2483910105
 H     -1.0754216990      5.4045559414     -2.3203572522
 H     -0.0251947186      7.5373236094     -2.4810374879
 H     -4.9947049652      7.3804846450     -1.9900687802
 O     -2.6120574884      1.8366651091     -0.0307301635
 O     -1.4890303567      4.0820637264      0.0800543034
 F     -3.7848582254      3.6993377764      0.8840075816
30
# ORCA AIMD Position Step 104, t=52.00 fs, E_Pot=-1129.60652486 Hartree, Unit is Angstrom
 C     -6.6359464501      3.4875688699      0.2577865026
 C     -6.2878182993      2.6941250060     -1.0033569031
 H     -5.7744171169      3.8524490913      0.8283513060
 H     -7.2455322778      2.8660851595      0.9942988243
 H     -7.3124416208      4.3081979323      0.0275690293
 C     -6.8822424401      3.2146827820     -2.3445189136
 H     -7.8446443705      2.7072663076     -2.6180719118
 H     -6.1739174766      3.0769299167     -3.1498920671
 H     -7.1521869780      4.2587063929     -2.1373360060
 C     -5.4703216582      1.6602718855     -0.9683842213
 N     -3.3265056628      3.7170017041     -1.6207581485
 H     -5.1324425589      1.0446711049     -1.8163583570
 H     -4.9766345825      1.2898632123     -0.0584818457
 C     -3.8757799193      4.9700876608     -1.8407203937
 S     -2.6570712733      3.2725493356     -0.1411495056
 C     -3.1211909144      6.1741206451     -2.0329741159
 H     -4.9789165167      4.9272395774     -1.8149416387
 C     -1.7240799685      6.2825418374     -2.2692278021
 C     -1.1165964085      7.5269856484     -2.4044329529
 C     -1.9170657019      8.7105946553     -2.2603994782
 C     -3.9063953072      7.3858243766     -2.0768272700
 C     -3.3144917455      8.6333810442     -2.0624659061
 H     -3.9371361541      9.5106532003     -1.8494325790
 H     -1.5456041083      9.7424931439     -2.2519085854
 H     -1.0772312823      5.3967227229     -2.3211540828
 H     -0.0238749005      7.5401096452     -2.4761356003
 H     -4.9981771938      7.3722139709     -1.9984185359
 O     -2.6138801016      1.8376511858     -0.0282509172
 O     -1.4901597082      4.0824975254      0.0773630876
 F     -3.7869932178      3.7012021408      0.8832576150
30
# ORCA AIMD Position Step 105, t=52.50 fs, E_Pot=-1129.60565754 Hartree, Unit is Angstrom
 C     -6.6374055693      3.4869528264      0.2599440665
 C     -6.2880317933      2.6926924528     -0.9988833168
 H     -5.7680022769      3.8559433523      0.8229301710
 H     -7.2341527820      2.8674598834      0.9944105839
 H     -7.3239228706      4.3049694471      0.0279340735
 C     -6.8847808231      3.2148613158     -2.3445620217
 H     -7.8463622058      2.7181484523     -2.6119378961
 H     -6.1733589685      3.0841482536     -3.1611655652
 H     -7.1551172183      4.2515430498     -2.1242132477
 C     -5.4701544181      1.6652016507     -0.9723122487
 N     -3.3269931431      3.7181052618     -1.6223546041
 H     -5.1373169043      1.0365828775     -1.8049013282
 H     -4.9759402444      1.2920013515     -0.0570332206
 C     -3.8799009528      4.9701673004     -1.8442037308
 S     -2.6577151463      3.2727315754     -0.1407139019
 C     -3.1231342885      6.1716527583     -2.0339483930
 H     -4.9767400464      4.9278012509     -1.8209188784
 C     -1.7294458757      6.2841165455     -2.2685320531
 C     -1.1183377597      7.5301485612     -2.4047096317
 C     -1.9218652256      8.7105669727     -2.2596593164
 C     -3.9089092794      7.3841958455     -2.0811748703
 C     -3.3190374125      8.6297558801     -2.0619775472
 H     -3.9424791254      9.5111368549     -1.8439073236
 H     -1.5462192405      9.7498748702     -2.2556940945
 H     -1.0798290624      5.3889190370     -2.3216945187
 H     -0.0230021123      7.5436835697     -2.4718535185
 H     -5.0014716557      7.3628190844     -2.0064890897
 O     -2.6156717535      1.8387393564     -0.0257950098
 O     -1.4913356398      4.0829489624      0.0746839760
 F     -3.7891043227      3.7031348146      0.8825387561
30
# ORCA AIMD Position Step 106, t=53.00 fs, E_Pot=-1129.60439778 Hartree, Unit is Angstrom
 C     -6.6390703782      3.4861392812      0.2622015683
 C     -6.2885061064      2.6915976674     -0.9945679249
 H     -5.7621618027      3.8594816483      0.8167763874
 H     -7.2213375429      2.8693692410      0.9930764482
 H     -7.3351426603      4.3025593969      0.0279944551
 C     -6.8873817436      3.2149206576     -2.3442526049
 H     -7.8470356272      2.7290456448     -2.6053343590
 H     -6.1726033985      3.0918037837     -3.1729915966
 H     -7.1577371220      4.2452291089     -2.1125497196
 C     -5.4696233095      1.6697564531     -0.9761064639
 N     -3.3274123364      3.7192118423     -1.6239832484
 H     -5.1430930056      1.0294103297     -1.7945740785
 H     -4.9764247921      1.2951137382     -0.0554734843
 C     -3.8839446014      4.9701434524     -1.8476001039
 S     -2.6583566416      3.2728379450     -0.1403168151
 C     -3.1253432634      6.1693325098     -2.0350943131
 H     -4.9744681112      4.9293584729     -1.8269756046
 C     -1.7347236287      6.2856050182     -2.2677990330
 C     -1.1203074952      7.5335001214     -2.4048553275
 C     -1.9266311096      8.7105702116     -2.2588830878
 C     -3.9114471057      7.3824423522     -2.0853974795
 C     -3.3234347983      8.6260391666     -2.0615410612
 H     -3.9470323971      9.5112963667     -1.8394096142
 H     -1.5456603232      9.7557587482     -2.2597003855
 H     -1.0835855473      5.3817722293     -2.3219361482
 H     -0.0227810801      7.5480301453     -2.4682109457
 H     -5.0045325878      7.3523922280     -2.0142733759
 O     -2.6174312307      1.8399233934     -0.0233627808
 O     -1.4925523373      4.0834212298      0.0720202751
 F     -3.7911876890      3.7051356643      0.8818501168
30
# ORCA AIMD Position Step 107, t=53.50 fs, E_Pot=-1129.60288577 Hartree, Unit is Angstrom
 C     -6.6409061051      3.4851895520      0.2645226344
 C     -6.2892762157      2.6908781803     -0.9904577943
 H     -5.7571839458      3.8630553726      0.8098028280
 H     -7.2074861332      2.8714067084      0.9908011401
 H     -7.3458017975      4.3006680875      0.0278686668
 C     -6.8899610560      3.2148597792     -2.3436118286
 H     -7.8471198168      2.7395984879     -2.5984528342
 H     -6.1722011103      3.0999502940     -3.1846763468
 H     -7.1600756076      4.2401396196     -2.1023709498
 C     -5.4686988011      1.6738955159     -0.9796854987
 N     -3.3277648519      3.7203174586     -1.6256411098
 H     -5.1496394207      1.0230021012     -1.7858593720
 H     -4.9781887007      1.2993249283     -0.0540578987
 C     -3.8878633366      4.9700051627     -1.8509056938
 S     -2.6590013472      3.2728734590     -0.1399613603
 C     -3.1278300857      6.1671810073     -2.0364177613
 H     -4.9726226694      4.9318699588     -1.8330984826
 C     -1.7398519094      6.2869722034     -2.2670368881
 C     -1.1225107858      7.5370164457     -2.4048638892
 C     -1.9313305084      8.7106453219     -2.2580757667
 C     -3.9140236804      7.3805395022     -2.0894894957
 C     -3.3276979318      8.6222785965     -2.0611508527
 H     -3.9506598278      9.5108583416     -1.8360290109
 H     -1.5442160379      9.7596363373     -2.2638740816
 H     -1.0887851385      5.3758085425     -2.3218453133
 H     -0.0233856875      7.5531284380     -2.4652250077
 H     -5.0073178626      7.3410416639     -2.0217644928
 O     -2.6191573469      1.8411953930     -0.0209543662
 O     -1.4938040851      4.0839173408      0.0693752238
 F     -3.7932394733      3.7072044306      0.8811906910
30
# ORCA AIMD Position Step 108, t=54.00 fs, E_Pot=-1129.60137810 Hartree, Unit is Angstrom
 C     -6.6428759621      3.4841715916      0.2668584174
 C     -6.2903674937      2.6905602632     -0.9865964462
 H     -5.7532969207      3.8666704311      0.8019614506
 H     -7.1930745763      2.8730852549      0.9881954354
 H     -7.3556111966      4.2989905699      0.0276820278
 C     -6.8924352856      3.2146877653     -2.3426605486
 H     -7.8471258409      2.7494359069     -2.5914942473
 H     -6.1726604631      3.1086106595     -3.1955586743
 H     -7.1621512279      4.2365727130     -2.0936923441
 C     -5.4673652345      1.6775939981     -0.9829809020
 N     -3.3280528875      3.7214179228     -1.6273252128
 H     -5.1568223952      1.0172011206     -1.7791825262
 H     -4.9812646713      1.3047018971     -0.0529628444
 C     -3.8916124240      4.9697431834     -1.8541170857
 S     -2.6596548228      3.2728441334     -0.1396505708
 C     -3.1306021326      6.1652168582     -2.0379239284
 H     -4.9716997758      4.9352814852     -1.8392742336
 C     -1.7447805914      6.2881949354     -2.2662527500
 C     -1.1249547064      7.5406714042     -2.4047297248
 C     -1.9359345303      8.7108222127     -2.2572426673
 C     -3.9166528084      7.3784645977     -2.0934459767
 C     -3.3318379434      8.6185164438     -2.0608028421
 H     -3.9532805723      9.5096177925     -1.8338327039
 H     -1.5421457265      9.7611357933     -2.2681572363
 H     -1.0956078851      5.3714256768     -2.3213989739
 H     -0.0249454525      7.5589521246     -2.4629105046
 H     -5.0098026894      7.3288895488     -2.0289556881
 O     -2.6208489780      1.8425458567     -0.0185696836
 O     -1.4950853313      4.0844400947      0.0667519485
 F     -3.7952559204      3.7093407446      0.8805593436
30
# ORCA AIMD Position Step 109, t=54.50 fs, E_Pot=-1129.60018656 Hartree, Unit is Angstrom
 C     -6.6449429192      3.4831550250      0.2691506564
 C     -6.2917946527      2.6906579245     -0.9830238776
 H     -5.7506551580      3.8703510572      0.7932485346
 H     -7.1786225578      2.8738670157      0.9859409081
 H     -7.3643171254      4.2972422375      0.0275588551
 C     -6.8947290218      3.2144239522     -2.3414159784
 H     -7.8475744724      2.7582023307     -2.5846545240
 H     -6.1744095603      3.1177719411     -3.2050556446
 H     -7.1639685768      4.2347243140     -2.0865268313
 C     -5.4656210433      1.6808422076     -0.9859404360
 N     -3.3282792740      3.7225088695     -1.6290326187
 H     -5.1645186413      1.0118718690     -1.7748797421
 H     -4.9856141464      1.3112491725     -0.0522774418
 C     -3.8951543299      4.9693498101     -1.8572312410
 S     -2.6603225575      3.2727569421     -0.1393873848
 C     -3.1336615508      6.1634559932     -2.0396173113
 H     -4.9721160794      4.9395281805     -1.8454901013
 C     -1.7494720711      6.2892631692     -2.2654525555
 C     -1.1276488320      7.5444368729     -2.4044478266
 C     -1.9404194813      8.7111181318     -2.2563892081
 C     -3.9193468062      7.3761974584     -2.0972626519
 C     -3.3358621682      8.6147877589     -2.0604949094
 H     -3.9548773494      9.5074519106     -1.8328613731
 H     -1.5396691867      9.7600417001     -2.2724894250
 H     -1.1041201030      5.3688764653     -2.3205857311
 H     -0.0275362094      7.5654698439     -2.4612800044
 H     -5.0119825027      7.3160696150     -2.0358403401
 O     -2.6225050878      1.8439638009     -0.0162084289
 O     -1.4963907535      4.0849920403      0.0641534424
 F     -3.7972334373      3.7115441402      0.8799548206
30
# ORCA AIMD Position Step 110, t=55.00 fs, E_Pot=-1129.59959985 Hartree, Unit is Angstrom
 C     -6.6470725735      3.4822052961      0.2713366685
 C     -6.2935611744      2.6911725363     -0.9797766342
 H     -5.7493306543      3.8741421634      0.7837065557
 H     -7.1646470380      2.8732099306      0.9847343536
 H     -7.3717219981      4.2951794923      0.0276156513
 C     -6.8967818386      3.2140966988     -2.3398898457
 H     -7.8489400239      2.7655879008     -2.5781084869
 H     -6.1777709889      3.1273844478     -3.2126942223
 H     -7.1655172780      4.2346723454     -2.0808905401
 C     -5.4634783373      1.6836439465     -0.9885305363
 N     -3.3284474717      3.7235857556     -1.6307604541
 H     -5.1726258334      1.0069269289     -1.7731706121
 H     -4.9911280333      1.3189073165     -0.0520005825
 C     -3.8984628710      4.9688187914     -1.8602455080
 S     -2.6610099272      3.2726197546     -0.1391746284
 C     -3.1370050279      6.1619115143     -2.0415016932
 H     -4.9741586217      4.9445362126     -1.8517337789
 C     -1.7539020072      6.2901804800     -2.2646409309
 C     -1.1306054047      7.5482829641     -2.4040138244
 C     -1.9447678140      8.7115369047     -2.2555206623
 C     -3.9221162299      7.3737212160     -2.1009359025
 C     -3.3397736497      8.6111191175     -2.0602271827
 H     -3.9555004457      9.5043279766     -1.8331268133
 H     -1.5369592243      9.7563052875     -2.2768100744
 H     -1.1142710499      5.3682603383     -2.3194061962
 H     -0.0311750612      7.5726455852     -2.4603437965
 H     -5.0138742265      7.3027247516     -2.0424120277
 O     -2.6241247402      1.8454368878     -0.0138700867
 O     -1.4977153155      4.0855754439      0.0615825508
 F     -3.7991686422      3.7138140581      0.8793757553
30
# ORCA AIMD Position Step 111, t=55.50 fs, E_Pot=-1129.59979639 Hartree, Unit is Angstrom
 C     -6.6492371441      3.4813768955      0.2733564125
 C     -6.2956593845      2.6920932248     -0.9768872901
 H     -5.7493110359      3.8781099126      0.7734215047
 H     -7.1516018795      2.8706331984      0.9852096768
 H     -7.3776993083      4.2926139962      0.0279554171
 C     -6.8985544637      3.2137409034     -2.3380881056
 H     -7.8515914646      2.7713581226     -2.5719940423
 H     -6.1829462924      3.1373636954     -3.2181327370
 H     -7.1667741721      4.2363742114     -2.0768041153
 C     -5.4609616608      1.6860141711     -0.9907378411
 N     -3.3285611441      3.7246440198     -1.6325059963
 H     -5.1810696063      1.0023482736     -1.7741381816
 H     -4.9976313436      1.3275556314     -0.0520435466
 C     -3.9015269083      4.9681453189     -1.8631578113
 S     -2.6617220397      3.2724408450     -0.1390148753
 C     -3.1406235312      6.1605935525     -2.0435800870
 H     -4.9779467709      4.9502240276     -1.8579937375
 C     -1.7580601373      6.2909636448     -2.2638209822
 C     -1.1338391221      7.5521791882     -2.4034241039
 C     -1.9489687562      8.7120687571     -2.2546418894
 C     -3.9249696393      7.3710235765     -2.1044627460
 C     -3.3435711952      8.6075275294     -2.0600020510
 H     -3.9552666362      9.5003037198     -1.8346120335
 H     -1.5341361672      9.7500454103     -2.2810612757
 H     -1.1258922010      5.3695180767     -2.3178729072
 H     -0.0358179011      7.5804386685     -2.4601097210
 H     -5.0155147628      7.2890042248     -2.0486651388
 O     -2.6257071489      1.8469519101     -0.0115539691
 O     -1.4990543598      4.0861924057      0.0590418411
 F     -3.8010584864      3.7161499560      0.8788207394
30
# ORCA AIMD Position Step 112, t=56.00 fs, E_Pot=-1129.60077164 Hartree, Unit is Angstrom
 C     -6.6514191896      3.4807063016      0.2751600987
 C     -6.2980706280      2.6933974601     -0.9743856389
 H     -5.7504980855      3.8823412419      0.7625225006
 H     -7.1398220703      2.8657882485      0.9878548080
 H     -7.3822062433      4.2894265599      0.0286626932
 C     -6.9000330619      3.2133950843     -2.3360106239
 H     -7.8557384527      2.7753774369     -2.5663993608
 H     -6.1900115595      3.1475941456     -3.2211692817
 H     -7.1677071601      4.2396725693     -2.0742931858
 C     -5.4581076563      1.6879773855     -0.9925689240
 N     -3.3286247795      3.7256787580     -1.6342664432
 H     -5.1898019856      0.9981976752     -1.7777229401
 H     -5.0048906124      1.3370143786     -0.0522347117
 C     -3.9043506640      4.9673259577     -1.8659664571
 S     -2.6624639409      3.2722296055     -0.1389107664
 C     -3.1445025433      6.1595091686     -2.0458546613
 H     -4.9834160440      4.9565007942     -1.8642562728
 C     -1.7619489352      6.2916430553     -2.2629946557
 C     -1.1373664363      7.5560927017     -2.4026757637
 C     -1.9530189710      8.7126908856     -2.2537571510
 C     -3.9279138337      7.3680964243     -2.1078407214
 C     -3.3472492149      8.6040212319     -2.0598243709
 H     -3.9543566153      9.4955286999     -1.8372710296
 H     -1.5312648144      9.7415486225     -2.2851893004
 H     -1.1387057360      5.3724378727     -2.3160095447
 H     -0.0413675680      7.5888048699     -2.4605830290
 H     -5.0169620992      7.2750613263     -2.0545942328
 O     -2.6272515482      1.8484943402     -0.0092591969
 O     -1.5004035392      4.0868445569      0.0565338969
 F     -3.8029000677      3.7185510755      0.8782882561
30
# ORCA AIMD Position Step 113, t=56.50 fs, E_Pot=-1129.60230497 Hartree, Unit is Angstrom
 C     -6.6536145903      3.4802058855      0.2767157182
 C     -6.3007661496      2.6950523637     -0.9722978308
 H     -5.7527176136      3.8869403928      0.7511734817
 H     -7.1294731753      2.8585284263      0.9929304588
 H     -7.3852890261      4.2855725794      0.0297998499
 C     -6.9012317586      3.2130981750     -2.3336519957
 H     -7.8613987265      2.7776222351     -2.5613560911
 H     -6.1989144043      3.1579340474     -3.2217499431
 H     -7.1682817657      4.2443158040     -2.0733820619
 C     -5.4549634450      1.6895656714     -0.9940489749
 N     -3.3286433414      3.7266847925     -1.6360390572
 H     -5.1987970488      0.9946157395     -1.7837272662
 H     -5.0126261004      1.3470541420     -0.0523332156
 C     -3.9069535880      4.9663591627     -1.8686704035
 S     -2.6632404029      3.2719960655     -0.1388647947
 C     -3.1486223026      6.1586619831     -2.0483266270
 H     -4.9903232778      4.9632653861     -1.8705048347
 C     -1.7655836327      6.2922613586     -2.2621626360
 C     -1.1412043900      7.5599894463     -2.4017667973
 C     -1.9569227194      8.7133684534     -2.2528698716
 C     -3.9309539041      7.3649369009     -2.1110678668
 C     -3.3507985385      8.6005997786     -2.0597011313
 H     -3.9530063583      9.4902325673     -1.8410324223
 H     -1.5283529134      9.7312575721     -2.2891472371
 H     -1.1523312591      5.3766607155     -2.3138500400
 H     -0.0476802407      7.5976960343     -2.4617659695
 H     -5.0182904570      7.2610509673     -2.0601947400
 O     -2.6287572283      1.8500488204     -0.0069847644
 O     -1.5017589116      4.0875331465      0.0540611840
 F     -3.8046906929      3.7210165219      0.8777767003
30
# ORCA AIMD Position Step 114, t=57.00 fs, E_Pot=-1129.60400291 Hartree, Unit is Angstrom
 C     -6.6558327583      3.4798604621      0.2780137840
 C     -6.3037082947      2.6970163249     -0.9706460584
 H     -5.7557333094      3.8920235945      0.7395639674
 H     -7.1205336803      2.8489516399      1.0004242463
 H     -7.3870851249      4.2810851751      0.0314042904
 C     -6.9021922499      3.2128869317     -2.3310019921
 H     -7.8683927433      2.7781796848     -2.5568399058
 H     -6.2094760054      3.1682209008     -3.2199715661
 H     -7.1684679721      4.2499844065     -2.0740860030
 C     -5.4515850549      1.6908172853     -0.9952186841
 N     -3.3286221312      3.7276566534     -1.6378211433
 H     -5.2080413611      0.9918082575     -1.7918332352
 H     -5.0205266473      1.3574074807     -0.0520501191
 C     -3.9093678467      4.9652455460     -1.8712693971
 S     -2.6640558639      3.2717507482     -0.1388792878
 C     -3.1529581595      6.1580519194     -2.0509961031
 H     -4.9982762187      4.9704050150     -1.8767187152
 C     -1.7689908112      6.2928716120     -2.2613245146
 C     -1.1453691543      7.5638344026     -2.4006962188
 C     -1.9606916948      8.7140565081     -2.2519824687
 C     -3.9340935833      7.3615478296     -2.1141426557
 C     -3.3542074489      8.5972552578     -2.0596410667
 H     -3.9514944410      9.4847088889     -1.8458043655
 H     -1.5253537453      9.7197509363     -2.2928967950
 H     -1.1663030664      5.3816972612     -2.3114367806
 H     -0.0545780784      7.6070607365     -2.4636572799
 H     -5.0195856790      7.2471271229     -2.0654632665
 O     -2.6302235076      1.8515994047     -0.0047295846
 O     -1.5031169655      4.0882590293      0.0516260631
 F     -3.8064278493      3.7235452542      0.8772843991
30
# ORCA AIMD Position Step 115, t=57.50 fs, E_Pot=-1129.60542171 Hartree, Unit is Angstrom
 C     -6.6580937676      3.4796281708      0.2790679659
 C     -6.3068520290      2.6992408967     -0.9694480319
 H     -5.7592672637      3.8977109844      0.7278972119
 H     -7.1128099454      2.8373978465      1.0100527024
 H     -7.3878208462      4.2760737833      0.0334871558
 C     -6.9029806247      3.2127941609     -2.3280458507
 H     -7.8763677852      2.7772329643     -2.5527781407
 H     -6.2213969929      3.1782774090     -3.2160807620
 H     -7.1682466319      4.2563208792     -2.0764024681
 C     -5.4480354313      1.6917754952     -0.9961296852
 N     -3.3285666631      3.7285885772     -1.6396100269
 H     -5.2175225478      0.9900231378     -1.8016300888
 H     -5.0282704252      1.3677847092     -0.0510767131
 C     -3.9116344073      4.9639880802     -1.8737640667
 S     -2.6649143738      3.2715045171     -0.1389563940
 C     -3.1574811034      6.1576749254     -2.0538619819
 H     -5.0067797610      4.9777946778     -1.8828724809
 C     -1.7722062342      6.2935342861     -2.2604790271
 C     -1.1498742964      7.5675919030     -2.3994642017
 C     -1.9643443410      8.7147029948     -2.2510962474
 C     -3.9373356170      7.3579378672     -2.1170639745
 C     -3.3574632354      8.5939742409     -2.0596540807
 H     -3.9501245468      9.4792915678     -1.8514813220
 H     -1.5221741408      9.7077107334     -2.2964093974
 H     -1.1800953824      5.3869588853     -2.3088182090
 H     -0.0618651274      7.6168440060     -2.4662514931
 H     -5.0209401076      7.2334413075     -2.0703978575
 O     -2.6316497048      1.8531298334     -0.0024925213
 O     -1.5044746470      4.0890226522      0.0492307957
 F     -3.8081091731      3.7261360797      0.8768096266
30
# ORCA AIMD Position Step 116, t=58.00 fs, E_Pot=-1129.60622292 Hartree, Unit is Angstrom
 C     -6.6604229361      3.4794453800      0.2799117721
 C     -6.3101466638      2.7016728479     -0.9687163301
 H     -5.7630263187      3.9041160065      0.7163762505
 H     -7.1059814708      2.8244059438      1.0213106706
 H     -7.3878036086      4.2707174351      0.0360340009
 C     -6.9036818786      3.2128477665     -2.3247646375
 H     -7.8848450174      2.7750366239     -2.5490624126
 H     -6.2342688341      3.1879177463     -3.2104667248
 H     -7.1676146694      4.2629596351     -2.0803030084
 C     -5.4443820036      1.6924874735     -0.9968388924
 N     -3.3284825510      3.7294745119     -1.6414030422
 H     -5.2272183798      0.9895224266     -1.8126474609
 H     -5.0355482839      1.3778927186     -0.0491213054
 C     -3.9137984558      4.9625921898     -1.8761559666
 S     -2.6658195469      3.2712684113     -0.1390980676
 C     -3.1621584482      6.1575227166     -2.0569218061
 H     -5.0152901092      4.9852980141     -1.8889361730
 C     -1.7752717668      6.2943128633     -2.2596243697
 C     -1.1547288775      7.5712259979     -2.3980722285
 C     -1.9679045084      8.7152529873     -2.2502113973
 C     -3.9406822607      7.3541214842     -2.1198311182
 C     -3.3605541323      8.5907404171     -2.0597505237
 H     -3.9492034501      9.4743241548     -1.8579523767
 H     -1.5186896808      9.6958753073     -2.2996660863
 H     -1.1931576089      5.3918056118     -2.3060456347
 H     -0.0693456228      7.6269867282     -2.4695380361
 H     -5.0224468956      7.2201406543     -2.0749982731
 O     -2.6330351201      1.8546238379     -0.0002724169
 O     -1.5058293849      4.0898240476      0.0468775417
 F     -3.8097324083      3.7287876603      0.8763506198
30
# ORCA AIMD Position Step 117, t=58.50 fs, E_Pot=-1129.60629061 Hartree, Unit is Angstrom
 C     -6.6628443868      3.4792345478      0.2805926228
 C     -6.3135376675      2.7042562581     -0.9684576875
 H     -5.7667324063      3.9113329872      0.7051888563
 H     -7.0996613828      2.8106434317      1.0335508411
 H     -7.3874078288      4.2652516443      0.0390079433
 C     -6.9043929365      3.2130704079     -2.3211361365
 H     -7.8932782287      2.7718875153     -2.5455632992
 H     -6.2475928960      3.1969538257     -3.2036442251
 H     -7.1665886479      4.2695542462     -2.0857270582
 C     -5.4406939507      1.6930031108     -0.9974022095
 N     -3.3283754048      3.7303081296     -1.6431975321
 H     -5.2370882073      0.9905539661     -1.8243904086
 H     -5.0420870002      1.3874549237     -0.0459522536
 C     -3.9159048657      4.9610656964     -1.8784475627
 S     -2.6667745255      3.2710534686     -0.1393060539
 C     -3.1669546380      6.1575825853     -2.0601716732
 H     -5.0232684267      4.9927696336     -1.8948762491
 C     -1.7782313174      6.2952679543     -2.2587585978
 C     -1.1599355475      7.5747008920     -2.3965232482
 C     -1.9713994805      8.7156543382     -2.2493271039
 C     -3.9441358084      7.3501187360     -2.1224438066
 C     -3.3634716056      8.5875376099     -2.0599403921
 H     -3.9490157036      9.4701237602     -1.8651103346
 H     -1.5147662502      9.6849770737     -2.3026561155
 H     -1.2049602777      5.3956112773     -2.3031692152
 H     -0.0768431197      7.6374252162     -2.4735001031
 H     -5.0241943426      7.2073662427     -2.0792662071
 O     -2.6343790330      1.8560654657      0.0019318862
 O     -1.5071791116      4.0906628354      0.0445683488
 F     -3.8112953733      3.7314985339      0.8759055919
30
# ORCA AIMD Position Step 118, t=59.00 fs, E_Pot=-1129.60575495 Hartree, Unit is Angstrom
 C     -6.6653753901      3.4789133551      0.2811651710
 C     -6.3169684443      2.7069345283     -0.9686722915
 H     -5.7701536527      3.9194241601      0.6944930488
 H     -7.0934540485      2.7968284294      1.0460694964
 H     -7.3870534759      4.2599480496      0.0423556021
 C     -6.9052149973      3.2134795154     -2.3171367531
 H     -7.9011128286      2.7680963568     -2.5421444068
 H     -6.2608091487      3.2052010584     -3.1962229412
 H     -7.1652066185      4.2758004084     -2.0925784180
 C     -5.4370394379      1.6933737921     -0.9978683934
 N     -3.3282507334      3.7310828449     -1.6449908601
 H     -5.2470676928      0.9933262151     -1.8363729900
 H     -5.0476700116      1.3962298358     -0.0414404417
 C     -3.9179942422      4.9594186175     -1.8806421661
 S     -2.6677819552      3.2708705409     -0.1395818726
 C     -3.1718321188      6.1578373141     -2.0636061795
 H     -5.0302276789      5.0000584318     -1.9006570697
 C     -1.7811261012      6.2964502990     -2.2578800536
 C     -1.1654889222      7.5779815369     -2.3948218291
 C     -1.9748571927      8.7158638373     -2.2484418280
 C     -3.9476990931      7.3459548469     -2.1249022126
 C     -3.3662126615      8.5843531456     -2.0602325548
 H     -3.9497975595      9.4669433044     -1.8728603781
 H     -1.5102909866      9.6756717241     -2.3053735774
 H     -1.2150476553      5.3978420747     -2.3002336210
 H     -0.0842181093      7.6480897754     -2.4781132917
 H     -5.0262607321      7.1952519537     -2.0832054227
 O     -2.6356807147      1.8574394210      0.0041215247
 O     -1.5085222791      4.0915382340      0.0423051365
 F     -3.8127959303      3.7342671442      0.8754727419
30
# ORCA AIMD Position Step 119, t=59.50 fs, E_Pot=-1129.60491590 Hartree, Unit is Angstrom
 C     -6.6680227725      3.4784035501      0.2816852757
 C     -6.3203819724      2.7096521901     -0.9693531457
 H     -5.7731319322      3.9284079389      0.6844051988
 H     -7.0869989744      2.7836610902      1.0581801852
 H     -7.3871771314      4.2550867455      0.0460156829
 C     -6.9062457706      3.2140874967     -2.3127447983
 H     -7.9078371344      2.7639631992     -2.5386741769
 H     -6.2733357392      3.2124831107     -3.1888601613
 H     -7.1635283081      4.2814537776     -2.1007247206
 C     -5.4334831937      1.6936512989     -0.9982739461
 N     -3.3281138571      3.7317918416     -1.6467804253
 H     -5.2570668955      0.9979883462     -1.8481480092
 H     -5.0521520691      1.4040251903     -0.0355929664
 C     -3.9200998255      4.9576628541     -1.8827438258
 S     -2.6688439713      3.2707301065     -0.1399268030
 C     -3.1767522175      6.1582652247     -2.0672184030
 H     -5.0357693045      5.0070112488     -1.9062426591
 C     -1.7839899988      6.2978936797     -2.2569877447
 C     -1.1713743887      7.5810342141     -2.3929742873
 C     -1.9783030555      8.7158535109     -2.2475537049
 C     -3.9513758916      7.3416596560     -2.1272069902
 C     -3.3687818914      8.5811808408     -2.0606341390
 H     -3.9517137498      9.4649376746     -1.8811267658
 H     -1.5052067640      9.6684661158     -2.3078128134
 H     -1.2230889715      5.3981366678     -2.2972742739
 H     -0.0913820553      7.6589034798     -2.4833441956
 H     -5.0287100071      7.1839238980     -2.0868217716
 O     -2.6369394501      1.8587314027      0.0062975904
 O     -1.5098578643      4.0924490787      0.0400896812
 F     -3.8142319644      3.7370918731      0.8750502639
30
# ORCA AIMD Position Step 120, t=60.00 fs, E_Pot=-1129.60411040 Hartree, Unit is Angstrom
 C     -6.6707818727      3.4776386591      0.2822051010
 C     -6.3237222319      2.7123564346     -0.9704855553
 H     -5.7756022393      3.9382505308      0.6749926606
 H     -7.0799984497      2.7717711949      1.0692685733
 H     -7.3881968696      4.2509227395      0.0499294434
 C     -6.9075719409      3.2149020704     -2.3079452469
 H     -7.9130222282      2.7597581275     -2.5350348575
 H     -6.2846189928      3.2186353150     -3.1821962278
 H     -7.1616337656      4.2863423371     -2.1099997423
 C     -5.4300847488      1.6938870090     -0.9986398122
 N     -3.3279698344      3.7324281064     -1.6485636775
 H     -5.2669711656      1.0046165035     -1.8593314280
 H     -5.0554652323      1.4107053824     -0.0285700253
 C     -3.9222453107      4.9558118111     -1.8847571879
 S     -2.6699621969      3.2706420833     -0.1403418676
 C     -3.1816759768      6.1588403824     -2.0709999241
 H     -5.0396090663      5.0134765519     -1.9115985073
 C     -1.7868459634      6.2996093208     -2.2560815868
 C     -1.1775674368      7.5838272693     -2.3909887862
 C     -1.9817572578      8.7156155938     -2.2466609418
 C     -3.9551711700      7.3372669847     -2.1293592959
 C     -3.3711928554      8.5780231536     -2.0611501953
 H     -3.9548413003      9.4641400270     -1.8898561767
 H     -1.4995414481      9.6636587815     -2.3099638572
 H     -1.2289168619      5.3963694682     -2.2943151850
 H     -0.0983057584      7.6697809867     -2.4891491074
 H     -5.0315885288      7.1735000491     -2.0901230808
 O     -2.6381545610      1.8599284332      0.0084610985
 O     -1.5111853603      4.0933938453      0.0379236081
 F     -3.8156013656      3.7399710681      0.8746363540
30
# ORCA AIMD Position Step 121, t=60.50 fs, E_Pot=-1129.60358557 Hartree, Unit is Angstrom
 C     -6.6736378425      3.4765701326      0.2827693092
 C     -6.3269354013      2.7149983277     -0.9720467801
 H     -5.7776003155      3.9488627101      0.6662721736
 H     -7.0722314744      2.7616820505      1.0788289948
 H     -7.3904742792      4.2476499606      0.0540515731
 C     -6.9092622425      3.2159267265     -2.3027355499
 H     -7.9163498030      2.7557072077     -2.5311287997
 H     -6.2941896311      3.2235065996     -3.1767775100
 H     -7.1596206090      4.2903732696     -2.1202081414
 C     -5.4268974904      1.6941314690     -0.9989703180
 N     -3.3278234058      3.7329844704     -1.6503381295
 H     -5.2766440757      1.0132062063     -1.8696208153
 H     -5.0576154348      1.4161915262     -0.0206802851
 C     -3.9244434874      4.9538799870     -1.8866873360
 S     -2.6711377475      3.2706156505     -0.1408278132
 C     -3.1865649186      6.1595329545     -2.0749408737
 H     -5.0415932683      5.0193082304     -1.9166932839
 C     -1.7897043635      6.3015833230     -2.2551624587
 C     -1.1840337753      7.5863317586     -2.3888753669
 C     -1.9852328134      8.7151650600     -2.2457621758
 C     -3.9590911272      7.3328139783     -2.1313607961
 C     -3.3734685111      8.5748920326     -2.0617837089
 H     -3.9591634621      9.4644534797     -1.8990169788
 H     -1.4934273746      9.6613083147     -2.3118086339
 H     -1.2325427403      5.3926790574     -2.2913690143
 H     -0.1050206670      7.6806276841     -2.4954730715
 H     -5.0349230735      7.1640894830     -2.0931189035
 O     -2.6393254287      1.8610191633      0.0106129469
 O     -1.5125047522      4.0943706773      0.0358083912
 F     -3.8169020292      3.7429030584      0.8742292120
30
# ORCA AIMD Position Step 122, t=61.00 fs, E_Pot=-1129.60342657 Hartree, Unit is Angstrom
 C     -6.6765686194      3.4751715934      0.2834122207
 C     -6.3299708412      2.7175337330     -0.9740058953
 H     -5.7792572233      3.9601026414      0.6582140922
 H     -7.0635578230      2.7537884806      1.0864857567
 H     -7.3942790152      4.2453682895      0.0583594909
 C     -6.9113617952      3.2171613281     -2.2971313629
 H     -7.9176293644      2.7519829409     -2.5268826423
 H     -6.3017158577      3.2269603020     -3.1729797142
 H     -7.1576000624      4.2935344601     -2.1311320161
 C     -5.4239684574      1.6944342709     -0.9992542928
 N     -3.3276789560      3.7334536624     -1.6521013693
 H     -5.2859316633      1.0236703524     -1.8788078769
 H     -5.0586710329      1.4204552483     -0.0123552580
 C     -3.9266955446      4.9518825516     -1.8885396199
 S     -2.6723712426      3.2706590826     -0.1413850881
 C     -3.1913817344      6.1603097183     -2.0790300043
 H     -5.0417070381      5.0243696198     -1.9215003688
 C     -1.7925636295      6.3037778955     -2.2542320685
 C     -1.1907302008      7.5885220765     -2.3866458967
 C     -1.9887350933      8.7145389455     -2.2448566548
 C     -3.9631430156      7.3283404500     -2.1332136614
 C     -3.3756405869      8.5718082305     -2.0625359415
 H     -3.9645746179      9.4656605334     -1.9085947220
 H     -1.4871032932      9.6612375470     -2.3133193865
 H     -1.2341449326      5.3874527725     -2.2884392734
 H     -0.1116129290      7.6913394648     -2.5022495238
 H     -5.0387202914      7.1557908923     -2.0958201860
 O     -2.6404515180      1.8619941485      0.0127538663
 O     -1.5138164822      4.0953774182      0.0337453537
 F     -3.8181318641      3.7458861573      0.8738270413
30
# ORCA AIMD Position Step 123, t=61.50 fs, E_Pot=-1129.60355828 Hartree, Unit is Angstrom
 C     -6.6795484941      3.4734411075      0.2841557317
 C     -6.3327810829      2.7199231946     -0.9763235185
 H     -5.7807840560      3.9717833153      0.6507519577
 H     -7.0539168832      2.7483462641      1.0920029146
 H     -7.3997614083      4.2440600251      0.0628589280
 C     -6.9138886554      3.2186027763     -2.2911707423
 H     -7.9168079635      2.7486981909     -2.5222509663
 H     -6.3070406619      3.2288756243     -3.1709507757
 H     -7.1556923937      4.2958922899     -2.1425381927
 C     -5.4213393579      1.6948443628     -0.9994678357
 N     -3.3275406449      3.7338278206     -1.6538512521
 H     -5.2946670380      1.0358437289     -1.8867829885
 H     -5.0587469247      1.4235088208     -0.0041107215
 C     -3.9289907350      4.9498361754     -1.8903196533
 S     -2.6736625579      3.2707798553     -0.1420134805
 C     -3.1960906660      6.1611339852     -2.0832545974
 H     -5.0400766725      5.0285368062     -1.9259979683
 C     -1.7954127763      6.3061355608     -2.2532927791
 C     -1.1976062081      7.5903764042     -2.3843139885
 C     -1.9922628551      8.7137925897     -2.2439442571
 C     -3.9673346492      7.3238888991     -2.1349206528
 C     -3.3777485074      8.5687993935     -2.0634069347
 H     -3.9708946474      9.4674458265     -1.9185845487
 H     -1.4808977570      9.6630729305     -2.3144596910
 H     -1.2340349036      5.3812752350     -2.2855240397
 H     -0.1182092953      7.7018024435     -2.5094002830
 H     -5.0429694085      7.1486900544     -2.0982384962
 O     -2.6415324988      1.8628459174      0.0148841924
 O     -1.5151216568      4.0964114450      0.0317355426
 F     -3.8192887727      3.7489185529      0.8734278381
30
# ORCA AIMD Position Step 124, t=62.00 fs, E_Pot=-1129.60380052 Hartree, Unit is Angstrom
 C     -6.6825517208      3.4714010196      0.2850079577
 C     -6.3353241730      2.7221340050     -0.9789528645
 H     -5.7824429585      3.9836881215      0.6437931691
 H     -7.0433210560      2.7454639868      1.0952918760
 H     -7.4069418968      4.2435810488      0.0675847657
 C     -6.9168325635      3.2202458622     -2.2849148128
 H     -7.9139708629      2.7459026117     -2.5172162793
 H     -6.3101962394      3.2291486062     -3.1705855757
 H     -7.1540208385      4.2975802182     -2.1541874063
 C     -5.4190456974      1.6954093456     -0.9995783083
 N     -3.3274121082      3.7340997407     -1.6555856019
 H     -5.3026764248      1.0494873437     -1.8935406124
 H     -5.0579852369      1.4253930644      0.0035068446
 C     -3.9313070360      4.9477560108     -1.8920328029
 S     -2.6750113811      3.2709839247     -0.1427127608
 C     -3.2006586540      6.1619677763     -2.0876009567
 H     -5.0369636034      5.0317047343     -1.9301725061
 C     -1.7982352227      6.3085866363     -2.2523471325
 C     -1.2046060166      7.5918776640     -2.3818945993
 C     -1.9958104720      8.7129936795     -2.2430251942
 C     -3.9716740556      7.3195026489     -2.1364849242
 C     -3.3798360735      8.5658971908     -2.0643962686
 H     -3.9778934424      9.4694340710     -1.9289842893
 H     -1.4751994478      9.6663028433     -2.3151881241
 H     -1.2326068851      5.3748443778     -2.2826194980
 H     -0.1249634295      7.7118954095     -2.5168378416
 H     -5.0476416000      7.1428578878     -2.1003865142
 O     -2.6425680894      1.8635695955      0.0170041757
 O     -1.5164214583      4.0974701576      0.0297799642
 F     -3.8203707964      3.7519985339      0.8730298041
30
# ORCA AIMD Position Step 125, t=62.50 fs, E_Pot=-1129.60395073 Hartree, Unit is Angstrom
 C     -6.6855548100      3.4690962468      0.2859623275
 C     -6.3375634956      2.7241398412     -0.9818400869
 H     -5.7845187529      3.9955858501      0.6372324336
 H     -7.0318511298      2.7451005957      1.0964144686
 H     -7.4157150826      4.2436700463      0.0725957970
 C     -6.9201570343      3.2220840532     -2.2784452024
 H     -7.9093393041      2.7435813484     -2.5117909308
 H     -6.3113882544      3.2276967680     -3.1715455269
 H     -7.1527060265      4.2987866012     -2.1658419841
 C     -5.4171179071      1.6961752996     -0.9995486021
 N     -3.3272965454      3.7342623725     -1.6573023503
 H     -5.3097843239      1.0643021077     -1.8991715091
 H     -5.0565387997      1.4261667093      0.0099660362
 C     -3.9336122163      4.9456565362     -1.8936842730
 S     -2.6764169435      3.2712760003     -0.1434823047
 C     -3.2050555882      6.1627722632     -2.0920543571
 H     -5.0327516274      5.0337894621     -1.9340183270
 C     -1.8010126500      6.3110559645     -2.2513976955
 C     -1.2116711415      7.5930136089     -2.3794037440
 C     -1.9993707321      8.7122154624     -2.2420997452
 C     -3.9761686543      7.3152255097     -2.1379100505
 C     -3.3819493269      8.5631342127     -2.0655036461
 H     -3.9853152637      9.4712278661     -1.9397865973
 H     -1.4704187475      9.6703490929     -2.3154629297
 H     -1.2302897919      5.3688928794     -2.2797232225
 H     -0.1320350528      7.7214928732     -2.5244669889
 H     -5.0526949080      7.1383478836     -2.1022772227
 O     -2.6435581915      1.8641627512      0.0191137515
 O     -1.5177174375      4.0985507424      0.0278794317
 F     -3.8213761125      3.7551243536      0.8726311156
30
# ORCA AIMD Position Step 126, t=63.00 fs, E_Pot=-1129.60386067 Hartree, Unit is Angstrom
 C     -6.6885376318      3.4665910242      0.2869971778
 C     -6.3394682648      2.7259209667     -0.9849251476
 H     -5.7872899802      4.0072473535      0.6309634807
 H     -7.0196501757      2.7470636231      1.0955861361
 H     -7.4258697172      4.2439725957      0.0779657659
 C     -6.9238036397      3.2241103081     -2.2718582580
 H     -7.9032618159      2.7416561940     -2.5060171503
 H     -6.3109582597      3.2244647516     -3.1733129101
 H     -7.1518602374      4.2997370065     -2.1772737695
 C     -5.4155817878      1.6971860232     -0.9993414604
 N     -3.3271967118      3.7343089775     -1.6589995756
 H     -5.3158187532      1.0799450398     -1.9038505986
 H     -5.0545567035      1.4258970857      0.0147928675
 C     -3.9358655508      4.9435511697     -1.8952790052
 S     -2.6778780954      3.2716594055     -0.1443210953
 C     -3.2092550170      6.1635087070     -2.0965992033
 H     -5.0279251214      5.0347300555     -1.9375377204
 C     -1.8037282359      6.3134692516     -2.2504468885
 C     -1.2187430114      7.5937772755     -2.3768580592
 C     -2.0029374612      8.7115302765     -2.2411679403
 C     -3.9808245125      7.3111010638     -2.1392000121
 C     -3.3841339889      8.5605409314     -2.0667293685
 H     -3.9929035361      9.4724451550     -1.9509735032
 H     -1.4669513812      9.6746318887     -2.3152469300
 H     -1.2275041590      5.3641157382     -2.2768361677
 H     -0.1395704177      7.7304680995     -2.5321877244
 H     -5.0580785920      7.1351940202     -2.1039236494
 O     -2.6445029138      1.8646255477      0.0212125222
 O     -1.5190114075      4.0996502764      0.0260345527
 F     -3.8223030936      3.7582942541      0.8722299236
30
# ORCA AIMD Position Step 127, t=63.50 fs, E_Pot=-1129.60348598 Hartree, Unit is Angstrom
 C     -6.6914834879      3.4639646963      0.2880759321
 C     -6.3410139824      2.7274643442     -0.9881429422
 H     -5.7910028855      4.0184613738      0.6248889815
 H     -7.0069166103      2.7510099226      1.0931771170
 H     -7.4371193065      4.2440756524      0.0837721659
 C     -6.9276978322      3.2263178939     -2.2652576789
 H     -7.8961985890      2.7399900923     -2.4999653955
 H     -6.3093341279      3.2194299561     -3.1752651630
 H     -7.1515820734      4.3006732400     -2.1882710396
 C     -5.4144587389      1.6984818032     -0.9989236579
 N     -3.3271149101      3.7342332110     -1.6606755620
 H     -5.3206162248      1.0960495011     -1.9078174657
 H     -5.0521729209      1.4246527804      0.0176046177
 C     -3.9380205078      4.9414521139     -1.8968216693
 S     -2.6793933244      3.2721360362     -0.1452276786
 C     -3.2132347853      6.1641395258     -2.1012191933
 H     -5.0230365933      5.0344884705     -1.9407402208
 C     -1.8063691153      6.3157580677     -2.2494969032
 C     -1.2257655562      7.5941673123     -2.3742743130
 C     -2.0065076284      8.7110039993     -2.2402293116
 C     -3.9856455852      7.3071718230     -2.1403591710
 C     -3.3864331684      8.5581430944     -2.0680746391
 H     -4.0004228327      9.4727517456     -1.9625130855
 H     -1.4651473116      9.6786235065     -2.3145117899
 H     -1.2246286996      5.3611141030     -2.2739634699
 H     -0.1476845228      7.7386968312     -2.5398985975
 H     -5.0637375505      7.1334094024     -2.1053386720
 O     -2.6454026143      1.8649607730      0.0232997311
 O     -1.5203054168      4.1007657815      0.0242456803
 F     -3.8231503672      3.7615064762      0.8718243343
30
# ORCA AIMD Position Step 128, t=64.00 fs, E_Pot=-1129.60290077 Hartree, Unit is Angstrom
 C     -6.6943786609      3.4613068357      0.2891480705
 C     -6.3421828619      2.7287636852     -0.9914245973
 H     -5.7958504210      4.0290484465      0.6189280162
 H     -6.9938945254      2.7564529893      1.0897069467
 H     -7.4491372031      4.2435456984      0.0900851322
 C     -6.9317554533      3.2287010892     -2.2587472086
 H     -7.8886971181      2.7383963120     -2.4937301970
 H     -6.3069799298      3.2126066211     -3.1767512278
 H     -7.1519518769      4.3018305422     -2.1986439926
 C     -5.4137658218      1.7000978599     -0.9982699538
 N     -3.3270529738      3.7340292100     -1.6623288441
 H     -5.3240263022      1.1122483518     -1.9113499981
 H     -5.0494978722      1.4224979629      0.0181345022
 C     -3.9400283935      4.9393703000     -1.8983167152
 S     -2.6809607922      3.2727063339     -0.1462001436
 C     -3.2169776524      6.1646293675     -2.1058974825
 H     -5.0186630316      5.0330474242     -1.9436411184
 C     -1.8089280196      6.3178634503     -2.2485496864
 C     -1.2326875564      7.5941882517     -2.3716688995
 C     -2.0100827862      8.7106916879     -2.2392827385
 C     -3.9906329974      7.3034783512     -2.1413922518
 C     -3.3888854575      8.5559597281     -2.0695416855
 H     -4.0076767740      9.4718868258     -1.9743583156
 H     -1.4652871027      9.6818881913     -2.3132411765
 H     -1.2219764643      5.3603558249     -2.2711145122
 H     -0.1564464601      7.7460611914     -2.5475002346
 H     -5.0696165681      7.1329856209     -2.1065349126
 O     -2.6462579304      1.8651738226      0.0253742508
 O     -1.5216017056      4.1018942900      0.0225128797
 F     -3.8239168674      3.7647592813      0.8714124007
30
# ORCA AIMD Position Step 129, t=64.50 fs, E_Pot=-1129.60227929 Hartree, Unit is Angstrom
 C     -6.6972120848      3.4587115487      0.2901514613
 C     -6.3429643257      2.7298194896     -0.9946993514
 H     -5.8019560521      4.0388735577      0.6130207787
 H     -6.9808585062      2.7627828134      1.0858257668
 H     -7.4615918844      4.2419653510      0.0969580563
 C     -6.9358894759      3.2312556603     -2.2524244356
 H     -7.8813551567      2.7366546155     -2.4874219307
 H     -6.3043532078      3.2040466536     -3.1771564182
 H     -7.1530278872      4.3034129899     -2.2082287432
 C     -5.4135156059      1.7020626084     -0.9973667408
 N     -3.3270121088      3.7336919598     -1.6639581495
 H     -5.3259155833      1.1281994775     -1.9147316943
 H     -5.0466127375      1.4194878245      0.0162471393
 C     -3.9418432036      4.9373148927     -1.8997683817
 S     -2.6825786472      3.2733692345     -0.1472363091
 C     -3.2204718329      6.1649466124     -2.1106169729
 H     -5.0153501566      5.0304063055     -1.9462596309
 C     -1.8114041023      6.3197389551     -2.2476069850
 C     -1.2394645639      7.5938503428     -2.3690572733
 C     -2.0136697679      8.7106342535     -2.2383263939
 C     -3.9957846308      7.3000575220     -2.1423042614
 C     -3.3915228657      8.5540018656     -2.0711337710
 H     -4.0145237693      9.4696845196     -1.9864479847
 H     -1.4675665079      9.6841098450     -2.3114326174
 H     -1.2197793902      5.3621506349     -2.2683026235
 H     -0.1658722988      7.7524529119     -2.5548984637
 H     -5.0756635074      7.1338933756     -2.1075248103
 O     -2.6470696957      1.8652725561      0.0274347077
 O     -1.5229024194      4.1030330454      0.0208360072
 F     -3.8246018264      3.7680510003      0.8709921972
30
# ORCA AIMD Position Step 130, t=65.00 fs, E_Pot=-1129.60185655 Hartree, Unit is Angstrom
 C     -6.6999752198      3.4562718003      0.2910157423
 C     -6.3433549809      2.7306387458     -0.9978950683
 H     -5.8093660457      4.0478523682      0.6071318244
 H     -6.9680952369      2.7693005616      1.0822781565
 H     -7.4741745155      4.2389627312      0.1044206808
 C     -6.9400161786      3.2339784161     -2.2463770431
 H     -7.8747811660      2.7345310055     -2.4811576501
 H     -6.3018727521      3.1938403799     -3.1759522116
 H     -7.1548448682      4.3055784552     -2.2168883142
 C     -5.4137162564      1.7043960106     -0.9962152747
 N     -3.3269931182      3.7332166546     -1.6655625822
 H     -5.3261717916      1.1436078567     -1.9182176376
 H     -5.0435656587      1.4156658259      0.0119461962
 C     -3.9434257141      4.9352946474     -1.9011810660
 S     -2.6842444964      3.2741223416     -0.1483333057
 C     -3.2237112153      6.1650633601     -2.1153601804
 H     -5.0135609864      5.0265768715     -1.9486153409
 C     -1.8138035698      6.3213505443     -2.2466703673
 C     -1.2460605455      7.5931701998     -2.3664536794
 C     -2.0172811290      8.7108566606     -2.2373577654
 C     -4.0010941897      7.2969434197     -2.1431006275
 C     -3.3943710351      8.5522717583     -2.0728549211
 H     -4.0208812824      9.4660774889     -1.9987082551
 H     -1.4720855141      9.6851073567     -2.3090985776
 H     -1.2181795876      5.3666389602     -2.2655445525
 H     -0.1759113584      7.7577780339     -2.5620079529
 H     -5.0818344938      7.1360819518     -2.1083204281
 O     -2.6478391634      1.8652672964      0.0294792138
 O     -1.5242100874      4.1041792325      0.0192144991
 F     -3.8252048876      3.7713799783      0.8705616381
30
# ORCA AIMD Position Step 131, t=65.50 fs, E_Pot=-1129.60186821 Hartree, Unit is Angstrom
 C     -6.7026628397      3.4540721340      0.2916682817
 C     -6.3433592645      2.7312350740     -1.0009404562
 H     -5.8180428158      4.0559592390      0.6012508484
 H     -6.9558763636      2.7752746358      1.0798427690
 H     -7.4866244328      4.2342358658      0.1124743644
 C     -6.9440614415      3.2368663271     -2.2406801939
 H     -7.8695376696      2.7318071174     -2.4750458775
 H     -6.2998965268      3.1821123138     -3.1727281710
 H     -7.1574128855      4.3084214877     -2.2245129223
 C     -5.4143709886      1.7071079822     -0.9948341180
 N     -3.3269962932      3.7325990859     -1.6671415885
 H     -5.3247075691      1.1582464416     -1.9220010990
 H     -5.0403699523      1.4110608781      0.0053752902
 C     -3.9447484527      4.9333175460     -1.9025593767
 S     -2.6859556663      3.2749619252     -0.1494877920
 C     -3.2266959235      6.1649566814     -2.1201095014
 H     -5.0136173188      5.0215780715     -1.9507256225
 C     -1.8161397617      6.3226781811     -2.2457412898
 C     -1.2524486421      7.5921705283     -2.3638707250
 C     -2.0209349488      8.7113664649     -2.2363737359
 C     -4.0065511094      7.2941656216     -2.1437870995
 C     -3.3974480270      8.5507626574     -2.0747097402
 H     -4.0267329901      9.4611050581     -2.0110558507
 H     -1.4788444717      9.6848440219     -2.3062664573
 H     -1.2172231660      5.3737844266     -2.2628597804
 H     -0.1864486677      7.7619590471     -2.5687544306
 H     -5.0880942972      7.1394814366     -2.1089337334
 O     -2.6485679095      1.8651705571      0.0315055195
 O     -1.5255273427      4.1053301573      0.0176474781
 F     -3.8257261038      3.7747446274      0.8701185932
30
# ORCA AIMD Position Step 132, t=66.00 fs, E_Pot=-1129.60247965 Hartree, Unit is Angstrom
 C     -6.7052742195      3.4521807828      0.2920419970
 C     -6.3429898011      2.7316287077     -1.0037666903
 H     -5.8278649151      4.0632305841      0.5953921777
 H     -6.9444279898      2.7800171779      1.0792467761
 H     -7.4987469066      4.2275688426      0.1210897029
 C     -6.9479663185      3.2399147621     -2.2353955664
 H     -7.8660843297      2.7283124177     -2.4691707682
 H     -6.2987079278      3.1690162062     -3.1672109699
 H     -7.1607178490      4.3119654827     -2.2310185557
 C     -5.4154775498      1.7101973154     -0.9932603270
 N     -3.3270214056      3.7318356954     -1.6686949188
 H     -5.3214642750      1.1719698560     -1.9261870709
 H     -5.0370046732      1.4056859877     -0.0031897865
 C     -3.9457992554      4.9313908401     -1.9039082563
 S     -2.6877092404      3.2758830026     -0.1506959987
 C     -3.2294324756      6.1646092103     -2.1248472944
 H     -5.0156572704      5.0154327139     -1.9526032506
 C     -1.8184331353      6.3237161439     -2.2448211684
 C     -1.2586113869      7.5908799510     -2.3613191604
 C     -2.0246544095      8.7121533262     -2.2353707152
 C     -4.0121404459      7.2917484382     -2.1443697492
 C     -3.4007641219      8.5494591330     -2.0767030927
 H     -4.0321297439      9.4549118990     -2.0234014733
 H     -1.4877438671      9.6834300518     -2.3029779376
 H     -1.2168575947      5.3833735526     -2.2602697499
 H     -0.1973086689      7.7649368629     -2.5750761723
 H     -5.0944171640      7.1440047076     -2.1093767339
 O     -2.6492578122      1.8649968225      0.0335110298
 O     -1.5268568654      4.1064832783      0.0161337832
 F     -3.8261659292      3.7781434225      0.8696609090
30
# ORCA AIMD Position Step 133, t=66.50 fs, E_Pot=-1129.60371631 Hartree, Unit is Angstrom
 C     -6.7078143608      3.4506415459      0.2920845532
 C     -6.3422677198      2.7318464902     -1.0063089579
 H     -5.8386323577      4.0697645968      0.5895931866
 H     -6.9339008601      2.7829738556      1.0810627734
 H     -7.5104248258      4.2188411761      0.1302060832
 C     -6.9516914947      3.2431152591     -2.2305712340
 H     -7.8647270846      2.7239553376     -2.4635775472
 H     -6.2985079626      3.1547290833     -3.1592736772
 H     -7.1647231556      4.3161624975     -2.2363448107
 C     -5.4170274860      1.7136511498     -0.9915488993
 N     -3.3270677707      3.7309235714     -1.6702225463
 H     -5.3164158407      1.1847195008     -1.9307770483
 H     -5.0334181225      1.3995387855     -0.0133583223
 C     -3.9465829290      4.9295209629     -1.9052330338
 S     -2.6895020619      3.2768795135     -0.1519537898
 C     -3.2319336897      6.1640093737     -2.1295558835
 H     -5.0196148398      5.0081667509     -1.9542550039
 C     -1.8207110878      6.3244727616     -2.2439114705
 C     -1.2645403143      7.5893328422     -2.3588078038
 C     -2.0284669435      8.7131892347     -2.2343448593
 C     -4.0178429878      7.2897104815     -2.1448550147
 C     -3.4043221947      8.5483378095     -2.0788397020
 H     -4.0371862935      9.4477405506     -2.0356532399
 H     -1.4985883166      9.6811187606     -2.2992876428
 H     -1.2169322698      5.3950214175     -2.2577969783
 H     -0.2082638642      7.7666718327     -2.5809242674
 H     -5.1007866869      7.1495496961     -2.1096615787
 O     -2.6499110304      1.8647622587      0.0354928131
 O     -1.5282013518      4.1076361865      0.0146720173
 F     -3.8265251856      3.7815748579      0.8691864269
30
# ORCA AIMD Position Step 134, t=67.00 fs, E_Pot=-1129.60542312 Hartree, Unit is Angstrom
 C     -6.7102945321      3.4494669362      0.2917671475
 C     -6.3412228170      2.7319217124     -1.0085079423
 H     -5.8500780116      4.0757179772      0.5839108490
 H     -6.9243480542      2.7838073755      1.0856105084
 H     -7.5216260944      4.2080309531      0.1397333229
 C     -6.9552200479      3.2464535367     -2.2262416381
 H     -7.8655840164      2.7187466246     -2.4582624654
 H     -6.2994105917      3.1394441646     -3.1489396910
 H     -7.1693716925      4.3208996932     -2.2404533777
 C     -5.4190053065      1.7174450755     -0.9897700156
 N     -3.3271342093      3.7298605840     -1.6717247142
 H     -5.3095714262      1.1965201804     -1.9356689960
 H     -5.0295353911      1.3926043337     -0.0246528657
 C     -3.9471208227      4.9277131064     -1.9065393150
 S     -2.6913307709      3.2779443335     -0.1532566684
 C     -3.2342185051      6.1631517982     -2.1342177122
 H     -5.0252267791      4.9998112343     -1.9556818919
 C     -1.8230072002      6.3249696402     -2.2430137763
 C     -1.2702349718      7.5875684986     -2.3563435425
 C     -2.0324035007      8.7144299264     -2.2332922036
 C     -4.0236356057      7.2880638448     -2.1452496520
 C     -3.4081181561      8.5473689161     -2.0811238358
 H     -4.0420730853      9.4399175966     -2.0477209382
 H     -1.5110956577      9.6782948693     -2.2952611240
 H     -1.2172037162      5.4081860089     -2.2554641175
 H     -0.2190479080      7.7671438046     -2.5862620417
 H     -5.1071942892      7.1560020228     -2.1098007306
 O     -2.6505299500      1.8644844639      0.0374476498
 O     -1.5295634378      4.1087866893      0.0132605503
 F     -3.8268050102      3.7850374691      0.8686930190
30
# ORCA AIMD Position Step 135, t=67.50 fs, E_Pot=-1129.60728892 Hartree, Unit is Angstrom
 C     -6.7127313402      3.4486349719      0.2910902209
 C     -6.3398936832      2.7318940326     -1.0103110402
 H     -5.8618849378      4.0812971444      0.5784175487
 H     -6.9157195328      2.7824486710      1.0928932594
 H     -7.5324054848      4.1952126093      0.1495548536
 C     -6.9585578394      3.2499081475     -2.2224274611
 H     -7.8685769154      2.7128088763     -2.4531703575
 H     -6.3014408289      3.1233636678     -3.1363820759
 H     -7.1745885120      4.3260122937     -2.2433265336
 C     -5.4213873141      1.7215435372     -0.9880042458
 N     -3.3272191414      3.7286454100     -1.6732018813
 H     -5.3009778172      1.2074679886     -1.9406714876
 H     -5.0252700561      1.3848620081     -0.0365476265
 C     -3.9474481078      4.9259708076     -1.9078328230
 S     -2.6931917846      3.2790694611     -0.1545998186
 C     -3.2363115655      6.1620370723     -2.1388153336
 H     -5.0320646260      4.9904064695     -1.9568806434
 C     -1.8253601136      6.3252396483     -2.2421298734
 C     -1.2757013652      7.5856306645     -2.3539315380
 C     -2.0364969610      8.7158172510     -2.2322089753
 C     -4.0294918464      7.2868140165     -2.1455607820
 C     -3.4121422573      8.5465181446     -2.0835589068
 H     -4.0470032558      9.4318322304     -2.0595192429
 H     -1.5249122932      9.6754520922     -2.2909719103
 H     -1.2173481639      5.4221942386     -2.2532929552
 H     -0.2293731197      7.7663510734     -2.5910627893
 H     -5.1136368806      7.1632375838     -2.1098069344
 O     -2.6511171532      1.8641821524      0.0393720442
 O     -1.5309456856      4.1099327792      0.0118975555
 F     -3.8270067851      3.7885297833      0.8681786052
30
# ORCA AIMD Position Step 136, t=68.00 fs, E_Pot=-1129.60894501 Hartree, Unit is Angstrom
 C     -6.7151441685      3.4480909501      0.2900843351
 C     -6.3383276407      2.7318092958     -1.0116733622
 H     -5.8737098370      4.0867443915      0.5731949649
 H     -6.9078750384      2.7790989332      1.1025909124
 H     -7.5429017983      4.1805491545      0.1595327589
 C     -6.9617315506      3.2534503356     -2.2191351519
 H     -7.8734499816      2.7063696245     -2.4482003377
 H     -6.3045347989      3.1066908527     -3.1219193493
 H     -7.1802835703      4.3313002900     -2.2449665303
 C     -5.4241402648      1.7259004035     -0.9863360142
 N     -3.3273206623      3.7272775899     -1.6746546922
 H     -5.2907201173      1.2177129234     -1.9455295367
 H     -5.0205404985      1.3762967617     -0.0485160551
 C     -3.9476095939      4.9242954480     -1.9091191504
 S     -2.6950812983      3.2802461825     -0.1559781556
 C     -3.2382427003      6.1606714136     -2.1433314677
 H     -5.0395851949      4.9800067189     -1.9578462884
 C     -1.8278115150      6.3253236303     -2.2412618266
 C     -1.2809499643      7.5835667941     -2.3515755351
 C     -2.0407801049      8.7172829891     -2.2310919271
 C     -4.0353827349      7.2859598091     -2.1457959056
 C     -3.4163808558      8.5457491572     -2.0861471520
 H     -4.0522138734      9.4239076980     -2.0709706130
 H     -1.5396361130      9.6731571770     -2.2864976744
 H     -1.2169844028      5.4362836573     -2.2513035164
 H     -0.2389514255      7.7643084206     -2.5953063842
 H     -5.1201136188      7.1711251373     -2.1096931346
 O     -2.6516753769      1.8638748319      0.0412622683
 O     -1.5323505608      4.1110726253      0.0105810430
 F     -3.8271320819      3.7920503021      0.8676411708
30
# ORCA AIMD Position Step 137, t=68.50 fs, E_Pot=-1129.61010060 Hartree, Unit is Angstrom
 C     -6.7175514522      3.4477542721      0.2888059996
 C     -6.3365803999      2.7317191895     -1.0125584505
 H     -5.8852115879      4.0923187571      0.5683262389
 H     -6.9006113994      2.7741823630      1.1141121578
 H     -7.5533290688      4.1642785534      0.1695144610
 C     -6.9647847156      3.2570451113     -2.2163564260
 H     -7.8798106338      2.6997396517     -2.4432181882
 H     -6.3085429312      3.0896215904     -3.1060058870
 H     -7.1863546405      4.3365469692     -2.2453956134
 C     -5.4272200279      1.7304595201     -0.9848461626
 N     -3.3274366126      3.7257575725     -1.6760839568
 H     -5.2789204568      1.2274390797     -1.9499569692
 H     -5.0152898318      1.3669145446     -0.0600830063
 C     -3.9476548837      4.9226858405     -1.9104034929
 S     -2.6969952937      3.2814652418     -0.1573863832
 C     -3.2400462829      6.1590661831     -2.1477490888
 H     -5.0471897342      4.9686838680     -1.9585750546
 C     -1.8304030636      6.3252656039     -2.2404120317
 C     -1.2859934408      7.5814271749     -2.3492782649
 C     -2.0452830172      8.7187541522     -2.2299387129
 C     -4.0412777388      7.2854934400     -2.1459629094
 C     -3.4208186979      8.5450266228     -2.0888894002
 H     -4.0579418166      9.4165663548     -2.0820073089
 H     -1.5548472799      9.6719985816     -2.2819156543
 H     -1.2157095092      5.4496621912     -2.2495133598
 H     -0.2475173283      7.7610444684     -2.5989748926
 H     -5.1266223012      7.1795287415     -2.1094723726
 O     -2.6522074703      1.8635824750      0.0431144180
 O     -1.5337804135      4.1122045641      0.0093088935
 F     -3.8271826376      3.7955974995      0.8670787833
30
# ORCA AIMD Position Step 138, t=69.00 fs, E_Pot=-1129.61064383 Hartree, Unit is Angstrom
 C     -6.7199667970      3.4475288414      0.2873300070
 C     -6.3347153413      2.7316806298     -1.0129387053
 H     -5.8960830389      4.0982728806      0.5638867625
 H     -6.8936954616      2.7682665682      1.1266876144
 H     -7.5639604750      4.1466940358      0.1793406823
 C     -6.9677724464      3.2606532202     -2.2140682536
 H     -7.8871824866      2.6932817453     -2.4380723336
 H     -6.3132382060      3.0723363574     -3.0892145244
 H     -7.1926905442      4.3415373165     -2.2446563779
 C     -5.4305705444      1.7351552394     -0.9836047523
 N     -3.3275646368      3.7240867261     -1.6774906269
 H     -5.2657344983      1.2368451689     -1.9536697917
 H     -5.0095068511      1.3567599379     -0.0708736673
 C     -3.9476336509      4.9211379831     -1.9116904157
 S     -2.6989295578      3.2827170219     -0.1588190620
 C     -3.2417604850      6.1572372724     -2.1520515339
 H     -5.0542822330      4.9565293330     -1.9590669005
 C     -1.8331721930      6.3251065306     -2.2395832527
 C     -1.2908443609      7.5792639159     -2.3470418939
 C     -2.0500300375      8.7201595994     -2.2287482692
 C     -4.0471458396      7.2854007777     -2.1460700588
 C     -3.4254415335      8.5443195563     -2.0917849580
 H     -4.0643961055      9.4101907241     -2.0925722311
 H     -1.5701453852      9.6725208516     -2.2772978011
 H     -1.2131482449      5.4615849357     -2.2479369922
 H     -0.2548507701      7.7565987859     -2.6020476758
 H     -5.1331559349      7.1883099990     -2.1091577480
 O     -2.6527163565      1.8633251869      0.0449244804
 O     -1.5352374652      4.1133270907      0.0080788911
 F     -3.8271603602      3.7991698370      0.8664895968
30
# ORCA AIMD Position Step 139, t=69.50 fs, E_Pot=-1129.61065411 Hartree, Unit is Angstrom
 C     -6.7223960564      3.4473147207      0.2857407237
 C     -6.3328023369      2.7317547688     -1.0127955310
 H     -5.9060832878      4.1048281084      0.5599342134
 H     -6.8868937024      2.7619754888      1.1394749078
 H     -7.5751039435      4.1281187920      0.1888540214
 C     -6.9707555862      3.2642334237     -2.2122338598
 H     -7.8950598108      2.6873763352     -2.4326099821
 H     -6.3183315685      3.0549944321     -3.0722090130
 H     -7.1991748302      4.3460748427     -2.2428120363
 C     -5.4341234906      1.7399131447     -0.9826653074
 N     -3.3277022218      3.7222673002     -1.6788757696
 H     -5.2513458312      1.2461272378     -1.9564159927
 H     -5.0032438052      1.3459323253     -0.0806495845
 C     -3.9475915902      4.9196450159     -1.9129836785
 S     -2.7008797120      3.2839917281     -0.1602706837
 C     -3.2434264421      6.1552044100     -2.1562226277
 H     -5.0603197184      4.9436544124     -1.9593273238
 C     -1.8361471179      6.3248773754     -2.2387786533
 C     -1.2955130968      7.5771297978     -2.3448684516
 C     -2.0550366244      8.7214373401     -2.2275211418
 C     -4.0529566291      7.2856617372     -2.1461259748
 C     -3.4302387454      8.5436045914     -2.0948316341
 H     -4.0717299325      9.4050850817     -2.1026184530
 H     -1.5851886742      9.6751509626     -2.2727063601
 H     -1.2090122517      5.4714398987     -2.2465853030
 H     -0.2607972373      7.7510193062     -2.6044967063
 H     -5.1396999342      7.1973300976     -2.1087624298
 O     -2.6532049991      1.8631228804      0.0466884070
 O     -1.5367237957      4.1144388586      0.0068887516
 F     -3.8270673259      3.8027657855      0.8658718612
30
# ORCA AIMD Position Step 140, t=70.00 fs, E_Pot=-1129.61033002 Hartree, Unit is Angstrom
 C     -6.7248361742      3.4470189266      0.2841244244
 C     -6.3309160417      2.7320055453     -1.0121192399
 H     -5.9150660398      4.1121511581      0.5564991674
 H     -6.8799933479      2.7559151011      1.1516507022
 H     -7.5870695936      4.1088767304      0.1979072334
 C     -6.9737947952      3.2677445153     -2.2108051126
 H     -7.9029556568      2.6823894161     -2.4266909418
 H     -6.3234961786      3.0377320973     -3.0557043291
 H     -7.2056897452      4.3499960948     -2.2399461335
 C     -5.4377989253      1.7446514211     -0.9820616072
 N     -3.3278466586      3.7203024534     -1.6802404719
 H     -5.2359611961      1.2554625481     -1.9579979375
 H     -4.9966263784      1.3345960527     -0.0893237469
 C     -3.9475673029      4.9181973839     -1.9142861290
 S     -2.7028412468      3.2852795673     -0.1617357465
 C     -3.2450873317      6.1529904433     -2.1602468299
 H     -5.0648512908      4.9301891003     -1.9593683582
 C     -1.8393419343      6.3245928909     -2.2380018034
 C     -1.3000062368      7.5750769783     -2.3427601737
 C     -2.0603067275      8.7225413287     -2.2262596899
 C     -4.0586813525      7.2862508065     -2.1461395869
 C     -3.4352055415      8.5428687307     -2.0980258914
 H     -4.0800172347      9.4014433106     -2.1121075410
 H     -1.5997281068      9.6801293272     -2.2681907074
 H     -1.2031584229      5.4788259537     -2.2454651013
 H     -0.2652824402      7.7443606273     -2.6062829028
 H     -5.1462303007      7.2064515498     -2.1082996385
 O     -2.6536763730      1.8629949606      0.0484021873
 O     -1.5382413299      4.1155386853      0.0057361459
 F     -3.8269057666      3.8063838488      0.8652239293
30
# ORCA AIMD Position Step 141, t=70.50 fs, E_Pot=-1129.60988403 Hartree, Unit is Angstrom
 C     -6.7272760801      3.4465640930      0.2825635709
 C     -6.3291336236      2.7324977421     -1.0109087730
 H     -5.9229987470      4.1203362286      0.5535781095
 H     -6.8728144880      2.7506200993      1.1624784382
 H     -7.6001311130      4.0892622485      0.2063702599
 C     -6.9769447888      3.2711466873     -2.2097263982
 H     -7.9104397932      2.6786459896     -2.4201978890
 H     -6.3284010282      3.0206662344     -3.0404143570
 H     -7.2121201754      4.3531825083     -2.2361613387
 C     -5.4415077373      1.7492830635     -0.9818067814
 N     -3.3279951201      3.7181959914     -1.6815858888
 H     -5.2197982567      1.2650022721     -1.9582911700
 H     -4.9898526451      1.3229809322     -0.0969514244
 C     -3.9475901571      4.9167831849     -1.9155996648
 S     -2.7048095594      3.2865709181     -0.1632088277
 C     -3.2467873639      6.1506206275     -2.1641093775
 H     -5.0675458809      4.9162789838     -1.9592088722
 C     -1.8427531083      6.3242479040     -2.2372566670
 C     -1.3043257041      7.5731555707     -2.3407196920
 C     -2.0658314025      8.7234463589     -2.2249681118
 C     -4.0642938169      7.2871376858     -2.1461200673
 C     -3.4403442899      8.5421109016     -2.1013630736
 H     -4.0892376806      9.3993300486     -2.1210073078
 H     -1.6136281210      9.6874617881     -2.2637861409
 H     -1.1956313664      5.4836025270     -2.2445788857
 H     -0.2683193481      7.7366836269     -2.6073542362
 H     -5.1527129417      7.2155396418     -2.1077825696
 O     -2.6541334415      1.8629600273      0.0500619183
 O     -1.5397918215      4.1166255566      0.0046187218
 F     -3.8266780521      3.8100225818      0.8645442674
30
# ORCA AIMD Position Step 142, t=71.00 fs, E_Pot=-1129.60946333 Hartree, Unit is Angstrom
 C     -6.7296994308      3.4458944768      0.2811329531
 C     -6.3275319933      2.7332945427     -1.0091713053
 H     -5.9299684315      4.1293959242      0.5511303970
 H     -6.8652149657      2.7465204844      1.1713521754
 H     -7.6144853959      4.0695128749      0.2141351988
 C     -6.9802488844      3.2744020581     -2.2089396537
 H     -7.9171658650      2.6764101577     -2.4130429352
 H     -6.3327520893      3.0039044404     -3.0269905616
 H     -7.2183572921      4.3555692220     -2.2315771753
 C     -5.4451552209      1.7537192807     -0.9818952176
 N     -3.3281446278      3.7159522985     -1.6829131738
 H     -5.2030778133      1.2748637674     -1.9572539574
 H     -4.9831806416      1.3113720567     -0.1036998759
 C     -3.9476790066      4.9153886452     -1.9169252460
 S     -2.7067799888      3.2878564838     -0.1646846499
 C     -3.2485706848      6.1481219460     -2.1677964108
 H     -5.0682100471      4.9020805280     -1.9588744248
 C     -1.8463584111      6.3238173441     -2.2365475837
 C     -1.3084687372      7.5714121626     -2.3387500261
 C     -2.0715891411      8.7241497778     -2.2236522676
 C     -4.0697711273      7.2882880349     -2.1460767512
 C     -3.4456646458      8.5413421368     -2.1048376563
 H     -4.0992741113      9.3986781514     -2.1292895786
 H     -1.6268680880      9.6969060038     -2.2595149421
 H     -1.1866772702      5.4858961470     -2.2439248356
 H     -0.2700064915      7.7280568283     -2.6076460668
 H     -5.1591040936      7.2244634946     -2.1072243136
 O     -2.6545791373      1.8630356001      0.0516638671
 O     -1.5413768319      4.1176986314      0.0035341280
 F     -3.8263866854      3.8136806002      0.8638314634
30
# ORCA AIMD Position Step 143, t=71.50 fs, E_Pot=-1129.60912699 Hartree, Unit is Angstrom
 C     -6.7320885725      3.4449791164      0.2798972746
 C     -6.3261846811      2.7344546629     -1.0069218002
 H     -5.9361728878      4.1392626228      0.5490798715
 H     -6.8570902432      2.7439239666      1.1778212443
 H     -7.6302168102      4.0497892876      0.2211187226
 C     -6.9837341850      3.2774744588     -2.2083897774
 H     -7.9228890305      2.6758715365     -2.4051709953
 H     -6.3363357019      2.9875610791     -3.0159603466
 H     -7.2243017912      4.3571503142     -2.2263267998
 C     -5.4486457992      1.7578738132     -0.9823060538
 N     -3.3282920369      3.7135762416     -1.6842234327
 H     -5.1860152421      1.2851263741     -1.9549313289
 H     -4.9769071177      1.3000907606     -0.1098051016
 C     -3.9478415961      4.9139986603     -1.9182629438
 S     -2.7087478508      3.2891274292     -0.1661581391
 C     -3.2504802127      6.1455224844     -2.1712950814
 H     -5.0667973557      4.8877556114     -1.9583968891
 C     -1.8501189218      6.3232601380     -2.2358792262
 C     -1.3124286340      7.5698882812     -2.3368543772
 C     -2.0775475892      8.7246697711     -2.2223193948
 C     -4.0750942145      7.2896643082     -2.1460190448
 C     -3.4511824236      8.5405843090     -2.1084434619
 H     -4.1099228169      9.3993030245     -2.1369286817
 H     -1.6395282698      9.7079973068     -2.2553885159
 H     -1.1767228045      5.4860630363     -2.2434971243
 H     -0.2705180755      7.7185571045     -2.6070838265
 H     -5.1653519160      7.2330967862     -2.1066377750
 O     -2.6550163483      1.8632378682      0.0532045268
 O     -1.5429977040      4.1187572460      0.0024800338
 F     -3.8260343107      3.8173565800      0.8630842358
30
# ORCA AIMD Position Step 144, t=72.00 fs, E_Pot=-1129.60886610 Hartree, Unit is Angstrom
 C     -6.7344287753      3.4438122370      0.2789097193
 C     -6.3251585679      2.7360292547     -1.0041825663
 H     -5.9418991201      4.1497996876      0.5473207908
 H     -6.8483703950      2.7430095291      1.1816013413
 H     -7.6472732362      4.0301667415      0.2272620309
 C     -6.9874079622      3.2803288799     -2.2080293192
 H     -7.9274761654      2.6771368794     -2.3965607223
 H     -6.3390553919      2.9717757481     -3.0076770457
 H     -7.2298665405      4.3579798959     -2.2205530950
 C     -5.4518883109      1.7616677555     -0.9830073839
 N     -3.3284340309      3.7110730797     -1.6855176896
 H     -5.1688123905      1.2958296462     -1.9514539381
 H     -4.9713416649      1.2894703455     -0.1155252760
 C     -3.9480745040      4.9125973618     -1.9196120189
 S     -2.7107084718      3.2903754977     -0.1676244735
 C     -3.2525564432      6.1428508723     -2.1745936423
 H     -5.0634107654      4.8734657913     -1.9578138426
 C     -1.8539834385      6.3225258482     -2.2352565490
 C     -1.3161961797      7.5686189722     -2.3350357555
 C     -2.0836668476      8.7250406381     -2.2209776830
 C     -4.0802479787      7.2912264751     -2.1459563366
 C     -3.4569174326      8.5398676972     -2.1121738032
 H     -4.1209158092      9.4009298597     -2.1439009808
 H     -1.6517582456      9.7201052698     -2.2514111791
 H     -1.1663261608      5.4846196584     -2.2432863809
 H     -0.2700869605      7.7082732845     -2.6055875705
 H     -5.1713999209      7.2413207408     -2.1060354926
 O     -2.6554479099      1.8635814677      0.0546806666
 O     -1.5446555328      4.1198009229      0.0014541484
 F     -3.8256237294      3.8210492536      0.8623014393
30
# ORCA AIMD Position Step 145, t=72.50 fs, E_Pot=-1129.60864107 Hartree, Unit is Angstrom
 C     -6.7367117482      3.4424113551      0.2782110272
 C     -6.3245107175      2.7380588490     -1.0009828476
 H     -5.9474933164      4.1608199870      0.5457268827
 H     -6.8390159269      2.7438272634      1.1825779684
 H     -7.6654595837      4.0106397678      0.2325290457
 C     -6.9912558530      3.2829311856     -2.2078214149
 H     -7.9309106132      2.6802257221     -2.3872237075
 H     -6.3409527464      2.9567283092     -3.0022925660
 H     -7.2349783428      4.3581685881     -2.2144044266
 C     -5.4548012572      1.7650343605     -0.9839604440
 N     -3.3285671357      3.7084483903     -1.6867968655
 H     -5.1516505588      1.3069737985     -1.9470324530
 H     -4.9667804428      1.2798305211     -0.1210985992
 C     -3.9483635762      4.9111686740     -1.9209710263
 S     -2.7126572260      3.2915931165     -0.1690791247
 C     -3.2548362723      6.1401358051     -2.1776815173
 H     -5.0582985574      4.8593664970     -1.9571676640
 C     -1.8578940940      6.3215622876     -2.2346847353
 C     -1.3197615405      7.5676316226     -2.3332965037
 C     -2.0899031208      8.7253065095     -2.2196358769
 C     -4.0852213417      7.2929328807     -2.1458979076
 C     -3.4628906861      8.5392278651     -2.1160215530
 H     -4.1319485219      9.4032290237     -2.1501854942
 H     -1.6637418619      9.7325075019     -2.2475835318
 H     -1.1561142317      5.4821609268     -2.2432801997
 H     -0.2689833137      7.6973087790     -2.6030777795
 H     -5.1771908920      7.2490248076     -2.1054294003
 O     -2.6558766002      1.8640792829      0.0560893785
 O     -1.5463511353      4.1208293798      0.0004542313
 F     -3.8251579266      3.8247574083      0.8614820681
30
# ORCA AIMD Position Step 146, t=73.00 fs, E_Pot=-1129.60841392 Hartree, Unit is Angstrom
 C     -6.7389377472      3.4408138248      0.2778287143
 C     -6.3242855652      2.7405706121     -0.9973584508
 H     -5.9533275608      4.1721082974      0.5441619010
 H     -6.8290133313      2.7463005993      1.1808069598
 H     -7.6844508083      3.9911385964      0.2369039660
 C     -6.9952422445      3.2852486489     -2.2077404252
 H     -7.9332927714      2.6850693076     -2.3772024247
 H     -6.3422065786      2.9426447964     -2.9997583192
 H     -7.2395785355      4.3578751400     -2.2080304378
 C     -5.4573174733      1.7679233013     -0.9851233586
 N     -3.3286877574      3.7057080151     -1.6880617724
 H     -5.1346851765      1.3185224171     -1.9419478018
 H     -4.9634827053      1.2714537848     -0.1267100332
 C     -3.9486849338      4.9096968295     -1.9223379410
 S     -2.7145895736      3.2927734882     -0.1705178910
 C     -3.2573519008      6.1374056485     -2.1805493537
 H     -5.0518428845      4.8456015491     -1.9565042770
 C     -1.8617920147      6.3203224978     -2.2341691354
 C     -1.3231162585      7.5669450419     -2.3316378023
 C     -2.0962121912      8.7255148404     -2.2183029418
 C     -4.0900070828      7.2947410549     -2.1458528537
 C     -3.4691214536      8.5387023544     -2.1199791543
 H     -4.1427094879      9.4058530201     -2.1557652412
 H     -1.6756645214      9.7444647690     -2.2439051198
 H     -1.1467203503      5.4792843122     -2.2434635807
 H     -0.2674917734      7.6857843497     -2.5994815479
 H     -5.1826714829      7.2561073193     -2.1048305148
 O     -2.6563051393      1.8647422735      0.0574281219
 O     -1.5480850215      4.1218425427     -0.0005219022
 F     -3.8246400977      3.8284798853      0.8606252570
30
# ORCA AIMD Position Step 147, t=73.50 fs, E_Pot=-1129.60816865 Hartree, Unit is Angstrom
 C     -6.7411160951      3.4390726198      0.2777763046
 C     -6.3245127015      2.7435761610     -0.9933513896
 H     -5.9597679486      4.1834442519      0.5424901634
 H     -6.8183705118      2.7502291368      1.1765141906
 H     -7.7038217767      3.9715529518      0.2403891603
 C     -6.9993128125      3.2872515266     -2.2077704328
 H     -7.9348365914      2.6915128509     -2.3665670180
 H     -6.3431107286      2.9297914072     -2.9998524809
 H     -7.2436222931      4.3572933274     -2.2015782363
 C     -5.4593877902      1.7703039469     -0.9864543120
 N     -3.3287922518      3.7028580236     -1.6893131248
 H     -5.1180427656      1.3304075599     -1.9365371670
 H     -4.9616521069      1.2645659191     -0.1324683986
 C     -3.9490067080      4.9081668049     -1.9237103046
 S     -2.7165011014      3.2939106724     -0.1719369249
 C     -3.2601298731      6.1346881252     -2.1831890552
 H     -5.0445389649      4.8322985908     -1.9558715395
 C     -1.8656221913      6.3187701692     -2.2337151964
 C     -1.3262552629      7.5665690174     -2.3300591978
 C     -2.1025523127      8.7257106434     -2.2169878196
 C     -4.0946015365      7.2966084653     -2.1458300192
 C     -3.4756245428      8.5383275905     -2.1240385994
 H     -4.1529079083      9.4084704248     -2.1606288814
 H     -1.6876871497      9.7552867047     -2.2403761208
 H     -1.1387309738      5.4765303689     -2.2438196186
 H     -0.2658887266      7.6738382731     -2.5947384384
 H     -5.1877967761      7.2624758002     -2.1042486255
 O     -2.6567361875      1.8655793261      0.0586947652
 O     -1.5498573648      4.1228405592     -0.0014763786
 F     -3.8240736743      3.8322155819      0.8597302807
30
# ORCA AIMD Position Step 148, t=74.00 fs, E_Pot=-1129.60791774 Hartree, Unit is Angstrom
 C     -6.7432644077      3.4372519672      0.2780527133
 C     -6.3252054435      2.7470701470     -0.9890095147
 H     -5.9671473046      4.1946233191      0.5405859321
 H     -6.8071117246      2.7552927446      1.1700934759
 H     -7.7230876545      3.9517578509      0.2430038157
 C     -7.0033987795      3.2889154536     -2.2079023379
 H     -7.9358609254      2.6993219890     -2.3554108201
 H     -6.3440367562      2.9184577574     -3.0022249392
 H     -7.2470766653      4.3566348089     -2.1951892389
 C     -5.4609833902      1.7721673357     -0.9879142135
 N     -3.3288770250      3.6999046940     -1.6905515642
 H     -5.1018206834      1.3425372430     -1.9311754857
 H     -4.9614235145      1.2593216665     -0.1383932834
 C     -3.9492916618      4.9065646202     -1.9250853868
 S     -2.7183875638      3.2949996535     -0.1733327535
 C     -3.2631902964      6.1320100763     -2.1855938028
 H     -5.0369630179      4.8195660554     -1.9553173056
 C     -1.8693372742      6.3168832848     -2.2333283798
 C     -1.3291785869      7.5665042738     -2.3285582294
 C     -2.1088863826      8.7259319376     -2.2156992726
 C     -4.0990042120      7.2984931989     -2.1458379385
 C     -3.4824080697      8.5381362326     -2.1281914017
 H     -4.1622966820      9.4107940307     -2.1647722476
 H     -1.6999280029      9.7643831828     -2.2369981195
 H     -1.1326452168      5.4743412662     -2.2443302543
 H     -0.2644220855      7.6616251716     -2.5888053527
 H     -5.1925342647      7.2680471394     -2.1036920431
 O     -2.6571723404      1.8665971335      0.0598876229
 O     -1.5516679728      4.1238238125     -0.0024112669
 F     -3.8234623481      3.8359634595      0.8587965482
30
# ORCA AIMD Position Step 149, t=74.50 fs, E_Pot=-1129.60770443 Hartree, Unit is Angstrom
 C     -6.7454070247      3.4354231860      0.2786420559
 C     -6.3263604380      2.7510297263     -0.9843866503
 H     -5.9757427426      4.2054751220      0.5383418347
 H     -6.7952722243      2.7610580154      1.1621013413
 H     -7.7417483559      3.9316378413      0.2447835533
 C     -7.0074220642      3.2902239087     -2.2081303665
 H     -7.9367729579      2.7081953197     -2.3438444274
 H     -6.3453921826      2.9089349512     -3.0064472266
 H     -7.2499173774      4.3561081624     -2.1889968051
 C     -5.4620967463      1.7735268450     -0.9894689535
 N     -3.3289386946      3.6968541771     -1.6917779721
 H     -5.0860905324      1.3548044016     -1.9262524734
 H     -4.9628542983      1.2557955635     -0.1444098271
 C     -3.9495009748      4.9048770453     -1.9264602358
 S     -2.7202445940      3.2960360875     -0.1747020799
 C     -3.2665446120      6.1293987477     -2.1877582760
 H     -5.0297384579      4.8074912807     -1.9548880287
 C     -1.8728996002      6.3146564857     -2.2330141137
 C     -1.3318932441      7.5667421886     -2.3271302962
 C     -2.1151830304      8.7262063583     -2.2144458615
 C     -4.1032177843      7.3003538586     -2.1458847416
 C     -3.4894708855      8.5381554037     -2.1324284744
 H     -4.1706931992      9.4126045445     -2.1681999185
 H     -1.7124542502      9.7712960673     -2.2337740589
 H     -1.1288536165      5.4730392754     -2.2449768354
 H     -0.2633000187      7.6493146430     -2.5816584119
 H     -5.1968708010      7.2727483199     -2.1031673053
 O     -2.6576162455      1.8678003327      0.0610053530
 O     -1.5535163343      4.1247930716     -0.0033286917
 F     -3.8228103575      3.8397226904      0.8578237079
30
# ORCA AIMD Position Step 150, t=75.00 fs, E_Pot=-1129.60759081 Hartree, Unit is Angstrom
 C     -6.7475733092      3.4336602970      0.2795149668
 C     -6.3279577368      2.7554151883     -0.9795403851
 H     -5.9857655837      4.2158742318      0.5356717466
 H     -6.7828890463      2.7669999249      1.1532299109
 H     -7.7593264203      3.9111016656      0.2457795399
 C     -7.0113019242      3.2911708684     -2.2084495676
 H     -7.9380449354      2.7177818140     -2.3319882191
 H     -6.3475746487      2.9014871450     -3.0120655832
 H     -7.2521263125      4.3559018690     -2.1831246605
 C     -5.4627408214      1.7744167371     -0.9910916034
 N     -3.3289741419      3.6937134887     -1.6929927246
 H     -5.0709025549      1.3670997163     -1.9221454596
 H     -4.9659244450      1.2539787467     -0.1503520058
 C     -3.9495980670      4.9030927488     -1.9278322240
 S     -2.7220686728      3.2970171894     -0.1760424150
 C     -3.2702001935      6.1268771623     -2.1896780284
 H     -5.0234502485      4.7961452921     -1.9546242822
 C     -1.8762852192      6.3121009380     -2.2327775635
 C     -1.3344120034      7.5672672434     -2.3257682812
 C     -2.1214187696      8.7265495626     -2.2132357123
 C     -4.1072465084      7.3021523214     -2.1459782234
 C     -3.4968044444      8.5384040822     -2.1367404550
 H     -4.1779808028      9.4137577164     -2.1709246378
 H     -1.7252679680      9.7757356078     -2.2307083771
 H     -1.1276007627      5.4727990617     -2.2457410427
 H     -0.2626641116      7.6370874639     -2.5732997400
 H     -5.2008026712      7.2765152495     -2.1026793901
 O     -2.6580702237      1.8691907873      0.0620473780
 O     -1.5554013805      4.1257491210     -0.0042305098
 F     -3.8221217478      3.8434922518      0.8568113510
30
# ORCA AIMD Position Step 151, t=75.50 fs, E_Pot=-1129.60765679 Hartree, Unit is Angstrom
 C     -6.7497956911      3.4320360708      0.2806304393
 C     -6.3299619481      2.7601704253     -0.9745342696
 H     -5.9973451790      4.2257550521      0.5325190510
 H     -6.7699968735      2.7725211009      1.1442848012
 H     -7.7754085630      3.8900995628      0.2460599093
 C     -7.0149601752      3.2917611298     -2.2088527306
 H     -7.9401749079      2.7277094523     -2.3199643854
 H     -6.3509450897      2.8963357916     -3.0186346721
 H     -7.2536874186      4.3561610667     -2.1776864645
 C     -5.4629477246      1.7748911244     -0.9927638928
 N     -3.3289807747      3.6904892048     -1.6941967085
 H     -5.0562976713      1.3793204279     -1.9191894420
 H     -4.9705352691      1.2537793385     -0.1559697702
 C     -3.9495541026      4.9012004514     -1.9291987435
 S     -2.7238560442      3.2979410403     -0.1773512662
 C     -3.2741535997      6.1244699935     -2.1913502081
 H     -5.0186250733      4.7855828008     -1.9545616451
 C     -1.8794822497      6.3092456837     -2.2326237400
 C     -1.3367560468      7.5680552093     -2.3244630564
 C     -2.1275766932      8.7269632280     -2.2120767749
 C     -4.1110973953      7.3038508900     -2.1461256894
 C     -3.5043886219      8.5388934368     -2.1411172480
 H     -4.1841298952      9.4142041557     -2.1729691030
 H     -1.7383163066      9.7775778973     -2.2278058838
 H     -1.1290027501      5.4736613576     -2.2466052730
 H     -0.2626038148      7.6251326506     -2.5637511354
 H     -5.2043514785      7.2792956511     -2.1022312503
 O     -2.6585366570      1.8707680435      0.0630134564
 O     -1.5573217867      4.1266930991     -0.0051187298
 F     -3.8214012150      3.8472713248      0.8557592879
30
# ORCA AIMD Position Step 152, t=76.00 fs, E_Pot=-1129.60797581 Hartree, Unit is Angstrom
 C     -6.7521082271      3.4306168394      0.2819414314
 C     -6.3323253558      2.7652274036     -0.9694337714
 H     -6.0105379694      4.2351087905      0.5288518002
 H     -6.7566166425      2.7770077649      1.1361087720
 H     -7.7896614686      3.8686208852      0.2457065448
 C     -7.0183285639      3.2920108843     -2.2093302251
 H     -7.9436413341      2.7376163307     -2.3078875270
 H     -6.3557953171      2.8936364284     -3.0257552140
 H     -7.2545850056      4.3569765066     -2.1727840470
 C     -5.4627638841      1.7750184923     -0.9944776061
 N     -3.3289565665      3.6871887948     -1.6953904209
 H     -5.0423164890      1.3913811024     -1.9176526459
 H     -4.9765190198      1.2550295548     -0.1609439988
 C     -3.9493517667      4.8991895897     -1.9305576905
 S     -2.7256037030      3.2988067548     -0.1786269520
 C     -3.2783971464      6.1221975924     -2.1927730121
 H     -5.0156394171      4.7758533097     -1.9547266924
 C     -1.8824939388      6.3061349001     -2.2325571491
 C     -1.3389524975      7.5690774706     -2.3232031743
 C     -2.1336483366      8.7274358748     -2.2109765774
 C     -4.1147785872      7.3054166693     -2.1463339572
 C     -3.5121954705      8.5396249069     -2.1455486174
 H     -4.1891837115      9.4139783855     -2.1743636173
 H     -1.7514832093      9.7768797260     -2.2250714864
 H     -1.1330156390      5.4755138781     -2.2475534804
 H     -0.2631305283      7.6136417768     -2.5530602239
 H     -5.2075479401      7.2810460780     -2.1018241936
 O     -2.6590176143      1.8725294141      0.0639041027
 O     -1.5592755734      4.1276264013     -0.0059950815
 F     -3.8206533913      3.8510590697      0.8546674210
30
# ORCA AIMD Position Step 153, t=76.50 fs, E_Pot=-1129.60859917 Hartree, Unit is Angstrom
 C     -6.7545447144      3.4294570642      0.2834006372
 C     -6.3349890989      2.7705067125     -0.9643083822
 H     -6.0253199687      4.2439941423      0.5246686667
 H     -6.7427545493      2.7798821433      1.1295149366
 H     -7.8018631646      3.8467021011      0.2448163851
 C     -7.0213540267      3.2919453824     -2.2098680916
 H     -7.9488457828      2.7471891215     -2.2958584319
 H     -6.3623372494      2.8934728199     -3.0330907310
 H     -7.2548027061      4.3583738318     -2.1685083829
 C     -5.4622473252      1.7748795381     -0.9962347024
 N     -3.3289002696      3.6838197286     -1.6965746872
 H     -5.0290136221      1.4032195079     -1.9177089811
 H     -4.9836498547      1.2574982793     -0.1649081454
 C     -3.9489892963      4.8970491995     -1.9319073181
 S     -2.7273087760      3.2996145158     -0.1798679829
 C     -3.2829144639      6.1200800591     -2.1939459902
 H     -5.0146992779      4.7670040097     -1.9551377369
 C     -1.8853370333      6.3028284272     -2.2325818845
 C     -1.3410350941      7.5702995749     -2.3219755999
 C     -2.1396320994      8.7279420348     -2.2099424448
 C     -4.1183000784      7.3068188607     -2.1466093079
 C     -3.5201872352      8.5405910927     -2.1500238356
 H     -4.1932680618      9.4132066364     -2.1751464578
 H     -1.7645994363      9.7738704160     -2.2225092509
 H     -1.1394564426      5.4781095553     -2.2485717022
 H     -0.2641993914      7.6028057309     -2.5412925343
 H     -5.2104409696      7.2817349345     -2.1014576605
 O     -2.6595150153      1.8744697468      0.0647203642
 O     -1.5612603478      4.1285507085     -0.0068613151
 F     -3.8198831993      3.8548547001      0.8535357973
30
# ORCA AIMD Position Step 154, t=77.00 fs, E_Pot=-1129.60951566 Hartree, Unit is Angstrom
 C     -6.7571366791      3.4285928297      0.2849692946
 C     -6.3378865173      2.7759216900     -0.9592296762
 H     -6.0415977583      4.2525329832      0.5199955670
 H     -6.7284045480      2.7806825710      1.1251790623
 H     -7.8119119742      3.8244217709      0.2434986947
 C     -7.0240043793      3.2915966349     -2.2104479711
 H     -7.9560571159      2.7561974362     -2.2839592862
 H     -6.3706911505      2.8958491356     -3.0403846348
 H     -7.2543241980      4.3603131289     -2.1649386059
 C     -5.4614627373      1.7745618719     -0.9980463360
 N     -3.3288114943      3.6803897632     -1.6977504798
 H     -5.0164613501      1.4147990093     -1.9194224592
 H     -4.9916622410      1.2609099741     -0.1674774778
 C     -3.9484819570      4.8947679176     -1.9332463574
 S     -2.7289686678      3.3003655646     -0.1810732129
 C     -3.2876824712      6.1181356611     -2.1948699334
 H     -5.0158100010      4.7590859750     -1.9558040723
 C     -1.8880417693      6.2993994557     -2.2327014680
 C     -1.3430424355      7.5716832825     -2.3207660038
 C     -2.1455331393      8.7284434934     -2.2089814621
 C     -4.1216732943      7.3080301346     -2.1469574333
 C     -3.5283184012      8.5417757855     -2.1545319287
 H     -4.1965787213      9.4120956638     -2.1753620526
 H     -1.7774471147      9.7689442483     -2.2201216963
 H     -1.1480037272      5.4810720211     -2.2496485783
 H     -0.2657110700      7.5928096903     -2.5285297358
 H     -5.2130910614      7.2813418587     -2.1011293673
 O     -2.6600306072      1.8765814815      0.0654637770
 O     -1.5632732772      4.1294679351     -0.0077191135
 F     -3.8190955707      3.8586574667      0.8523645645
30
# ORCA AIMD Position Step 155, t=77.50 fs, E_Pot=-1129.61063147 Hartree, Unit is Angstrom
 C     -6.7599110788      3.4280361095      0.2866252786
 C     -6.3409459652      2.7813816832     -0.9542703514
 H     -6.0592186114      4.2609049290      0.5148834446
 H     -6.7135542687      2.7791395159      1.1235415201
 H     -7.8198316723      3.8018988552      0.2418760882
 C     -7.0262727587      3.2910006012     -2.2110462079
 H     -7.9653620907      2.7645175562     -2.2722625818
 H     -6.3808812131      2.9006882087     -3.0474702958
 H     -7.2531353108      4.3626949912     -2.1621411173
 C     -5.4604766493      1.7741551972     -0.9999304119
 N     -3.3286907746      3.6769069818     -1.6989189064
 H     -5.0047559724      1.4261067787     -1.9227415360
 H     -5.0002743026      1.2649700916     -0.1682866969
 C     -3.9478613981      4.8923340397     -1.9345740282
 S     -2.7305810896      3.3010621981     -0.1822418319
 C     -3.2926721472      6.1163805950     -2.1955468153
 H     -5.0187799819      4.7521561444     -1.9567263854
 C     -1.8906504852      6.2959320603     -2.2329187649
 C     -1.3450162963      7.5731877329     -2.3195592661
 C     -2.1513625106      8.7288911089     -2.2081004964
 C     -4.1249110698      7.3090269115     -2.1473834077
 C     -3.5365374064      8.5431549836     -2.1590617839
 H     -4.1993684944      9.4109174389     -2.1750591888
 H     -1.7897687300      9.7626404968     -2.2179090831
 H     -1.1582130458      5.4839135313     -2.2507757117
 H     -0.2675238718      7.5838288522     -2.5148654892
 H     -5.2155655934      7.2798579203     -2.1008354993
 O     -2.6605658982      1.8788546962      0.0661364016
 O     -1.5653110696      4.1303802136     -0.0085700686
 F     -3.8182954067      3.8624665804      0.8511539939
30
# ORCA AIMD Position Step 156, t=78.00 fs, E_Pot=-1129.61177009 Hartree, Unit is Angstrom
 C     -6.7628875586      3.4277711928      0.2883687093
 C     -6.3440938417      2.7867956261     -0.9495028498
 H     -6.0779840551      4.2693366025      0.5094041194
 H     -6.6981982253      2.7752305597      1.1247376941
 H     -7.8257775076      3.7792810888      0.2400755456
 C     -7.0281780849      3.2901952559     -2.2116344253
 H     -7.9766497771      2.7721436585     -2.2608172145
 H     -6.3928353964      2.9078329854     -3.0542772724
 H     -7.2512271960      4.3653732231     -2.1601680252
 C     -5.4593526453      1.7737463714     -1.0019076859
 N     -3.3285397529      3.6733792695     -1.7000811316
 H     -4.9940171581      1.4371484811     -1.9275051844
 H     -5.0092153222      1.2693948464     -0.1670341566
 C     -3.9471724335      4.8897369602     -1.9358901439
 S     -2.7321439209      3.3017080413     -0.1833733432
 C     -3.2978496110      6.1148279536     -2.1959796070
 H     -5.0232512091      4.7462750925     -1.9578974100
 C     -1.8932148574      6.2925176601     -2.2332359740
 C     -1.3469995633      7.5747704382     -2.3183400090
 C     -2.1571353373      8.7292277781     -2.2073062318
 C     -4.1280277723      7.3097898844     -2.1478916787
 C     -3.5447894026      8.5446983377     -2.1636023189
 H     -4.2019292620      9.4099877582     -2.1742892045
 H     -1.8012806557      9.7556104991     -2.2158684018
 H     -1.1695462807      5.4860662429     -2.2519474527
 H     -0.2694711029      7.5760250904     -2.5003999295
 H     -5.2179342751      7.2772862099     -2.1005708092
 O     -2.6611221420      1.8812769405      0.0667408263
 O     -1.5673701996      4.1312896766     -0.0094157097
 F     -3.8174875741      3.8662811352      0.8499044483
30
# ORCA AIMD Position Step 157, t=78.50 fs, E_Pot=-1129.61272358 Hartree, Unit is Angstrom
 C     -6.7660753357      3.4277551944      0.2902233283
 C     -6.3472565701      2.7920743377     -0.9449982330
 H     -6.0976650534      4.2780860233      0.5036464051
 H     -6.6823576424      2.7691946513      1.1285815288
 H     -7.8300316082      3.7567394089      0.2382271418
 C     -7.0297644086      3.2892192513     -2.2121787099
 H     -7.9896137971      2.7791782348     -2.2496629279
 H     -6.4063892046      2.9170516179     -3.0608332469
 H     -7.2485996505      4.3681702696     -2.1590555438
 C     -5.4581482389      1.7734156230     -1.0039967659
 N     -3.3283608390      3.6698152847     -1.7012383965
 H     -4.9843838230      1.4479393585     -1.9334599300
 H     -5.0182512856      1.2739426096     -0.1635273917
 C     -3.9464696179      4.8869660144     -1.9371948696
 S     -2.7336555587      3.3023073839     -0.1844675873
 C     -3.3031769320      6.1134888212     -2.1961724745
 H     -5.0287447367      4.7415027564     -1.9593038055
 C     -1.8957924495      6.2892503693     -2.2336545219
 C     -1.3490341650      7.5763885061     -2.3170931653
 C     -2.1628701224      8.7293928468     -2.2066051183
 C     -4.1310392330      7.3103035632     -2.1484859680
 C     -3.5530179938      8.5463719809     -2.1681425456
 H     -4.2045666039      9.4096354210     -2.1731040907
 H     -1.8116911149      9.7485671885     -2.2139933461
 H     -1.1814100769      5.4869239798     -2.2531607400
 H     -0.2713775758      7.5695430982     -2.4852366247
 H     -5.2202627919      7.2736412681     -2.1003291880
 O     -2.6617002295      1.8838338839      0.0672801411
 O     -1.5694464352      4.1321988478     -0.0102573754
 F     -3.8166768061      3.8701001699      0.8486164117
30
# ORCA AIMD Position Step 158, t=79.00 fs, E_Pot=-1129.61333377 Hartree, Unit is Angstrom
 C     -6.7694709346      3.4279226433      0.2922327751
 C     -6.3503630426      2.7971334580     -0.9408243922
 H     -6.1180209459      4.2874209063      0.4977094540
 H     -6.6660944087      2.7615023207      1.1346061324
 H     -7.8329911063      3.7344573691      0.2364608868
 C     -7.0310968571      3.2881114868     -2.2126397281
 H     -8.0037854502      2.7858074834     -2.2388368092
 H     -6.4212946045      2.9280455425     -3.0672608761
 H     -7.2452644617      4.3708959529     -2.1588218638
 C     -5.4569121566      1.7732331335     -1.0062090036
 N     -3.3281572926      3.6662238602     -1.7023920673
 H     -4.9760035348      1.4584952472     -1.9402859478
 H     -5.0272067787      1.2784398904     -0.1577229024
 C     -3.9458120027      4.8840123124     -1.9384888068
 S     -2.7351145782      3.3028655299     -0.1855246519
 C     -3.3086132652      6.1123715359     -2.1961306319
 H     -5.0347187987      4.7378906963     -1.9609273330
 C     -1.8984413730      6.2862208355     -2.2341751361
 C     -1.3511588202      7.5779994811     -2.3158044626
 C     -2.1685861639      8.7293278314     -2.2060033642
 C     -4.1339628904      7.3105565141     -2.1491692415
 C     -3.5611686971      8.5481412816     -2.1726717217
 H     -4.2075723414      9.4101678380     -2.1715553309
 H     -1.8207234965      9.7422195399     -2.2122735986
 H     -1.1932142159      5.4859040461     -2.2544136839
 H     -0.2730809524      7.5645083279     -2.4694776403
 H     -5.2226083111      7.2689495559     -2.1001038992
 O     -2.6623007545      1.8865090680      0.0677579374
 O     -1.5715352380      4.1331103279     -0.0110963047
 F     -3.8158678016      3.8739226325      0.8472904597
30
# ORCA AIMD Position Step 159, t=79.50 fs, E_Pot=-1129.61355674 Hartree, Unit is Angstrom
 C     -6.7730571819      3.4281937467      0.2944531795
 C     -6.3533464392      2.8018955602     -0.9370443495
 H     -6.1388197007      4.2975921281      0.4916953990
 H     -6.6495169185      2.7527893553      1.1421496535
 H     -7.8351475759      3.7126187440      0.2349036136
 C     -7.0322555140      3.2869110862     -2.2129735827
 H     -8.0185863026      2.7922678759     -2.2283788483
 H     -6.4372352038      2.9404619558     -3.0737665285
 H     -7.2412480741      4.3733661560     -2.1594651069
 C     -5.4556832418      1.7732570682     -1.0085442484
 N     -3.3279330938      3.6626138824     -1.7035435408
 H     -4.9690203459      1.4688243722     -1.9476268887
 H     -5.0359769777      1.2827979531     -0.1497515459
 C     -3.9452581792      4.8808698040     -1.9397729973
 S     -2.7365198498      3.3033886102     -0.1865448823
 C     -3.3141160718      6.1114812833     -2.1958602546
 H     -5.0406250873      4.7354747264     -1.9627462432
 C     -1.9012140847      6.2835091616     -2.2347979399
 C     -1.3534069398      7.5795621590     -2.3144608214
 C     -2.1743010220      8.7289831668     -2.2055068819
 C     -4.1368178430      7.3105413675     -2.1499436792
 C     -3.5691921651      8.5499740373     -2.1771794259
 H     -4.2111952699      9.4118336953     -2.1696934266
 H     -1.8281431282      9.7371943895     -2.2106946197
 H     -1.2044393194      5.4825206751     -2.2557039237
 H     -0.2744518896      7.5610253804     -2.4532201774
 H     -5.2250154770      7.2632496013     -2.0998879642
 O     -2.6629239909      1.8892842022      0.0681782698
 O     -1.5736316885      4.1340268607     -0.0119335980
 F     -3.8150651852      3.8777474151      0.8459272241
30
# ORCA AIMD Position Step 160, t=80.00 fs, E_Pot=-1129.61346808 Hartree, Unit is Angstrom
 C     -6.7768038768      3.4284842137      0.2969443615
 C     -6.3561457174      2.8062918698     -0.9337145600
 H     -6.1598596259      4.3088042655      0.4857011071
 H     -6.6327765684      2.7437753953      1.1504577634
 H     -7.8370551031      3.6913942649      0.2336766912
 C     -7.0333281513      3.2856572275     -2.2131337263
 H     -8.0333882511      2.7988116197     -2.2183347301
 H     -6.4538484552      2.9539108296     -3.0806189639
 H     -7.2365931527      4.3754199008     -2.1609616145
 C     -5.4544908354      1.7735330769     -1.0109883989
 N     -3.3276928202      3.6589941317     -1.7046942348
 H     -4.9635621177      1.4789206594     -1.9551205303
 H     -5.0445269035      1.2870154860     -0.1399216118
 C     -3.9448620508      4.8775361799     -1.9410489236
 S     -2.7378704836      3.3038835424     -0.1875288482
 C     -3.3196422425      6.1108198812     -2.1953684031
 H     -5.0459581704      4.7342684130     -1.9647366159
 C     -1.9041511952      6.2811776616     -2.2355225708
 C     -1.3558049207      7.5810373301     -2.3130506125
 C     -2.1800280723      8.7283250818     -2.2051211962
 C     -4.1396247927      7.3102547047     -2.1508106451
 C     -3.5770470349      8.5518435202     -2.1816555703
 H     -4.2156143754      9.4147882002     -2.1675683838
 H     -1.8337843106      9.7339561635     -2.2092378985
 H     -1.2147046312      5.4764611886     -2.2570266188
 H     -0.2754108962      7.5591769137     -2.4365547709
 H     -5.2275134020      7.2565919475     -2.0996745774
 O     -2.6635699262      1.8921393199      0.0685456232
 O     -1.5757305704      4.1349512784     -0.0127702260
 F     -3.8142734955      3.8815733803      0.8445273900
30
# ORCA AIMD Position Step 161, t=80.50 fs, E_Pot=-1129.61321172 Hartree, Unit is Angstrom
 C     -6.7806703006      3.4287146585      0.2997618010
 C     -6.3587067657      2.8102635620     -0.9308833407
 H     -6.1809867508      4.3211866902      0.4798108777
 H     -6.6160572089      2.7351876936      1.1587768330
 H     -7.8392869088      3.6709284578      0.2328947389
 C     -7.0344027146      3.2843884787     -2.2130740743
 H     -8.0475709273      2.8056767357     -2.2087557119
 H     -6.4707547265      2.9679860300     -3.0881164521
 H     -7.2313588377      4.3769337635     -2.1632648775
 C     -5.4533563213      1.7740951402     -1.0135131394
 N     -3.3274414956      3.6553731461     -1.7058455592
 H     -4.9597292617      1.4887592407     -1.9624266683
 H     -5.0528789884      1.2911670421     -0.1286982917
 C     -3.9446695232      4.8740135582     -1.9423185095
 S     -2.7391658255      3.3043579219     -0.1884773082
 C     -3.3251490845      6.1103856192     -2.1946629365
 H     -5.0502945088      4.7342583986     -1.9668735539
 C     -1.9072766746      6.2792649917     -2.2363482966
 C     -1.3583710091      7.5823884470     -2.3115637550
 C     -2.1857744793      8.7273411692     -2.2048513230
 C     -4.1424058586      7.3096968964     -2.1517706723
 C     -3.5847020264      8.5537307931     -2.1860903424
 H     -4.2209194320      9.4190674280     -2.1652311000
 H     -1.8375726281      9.7327409564     -2.2078816983
 H     -1.2238197357      5.4676478283     -2.2583726920
 H     -0.2759401331      7.5590228764     -2.4195650194
 H     -5.2301142571      7.2490389349     -2.0994575055
 O     -2.6642382931      1.8950530216      0.0688648650
 O     -1.5778264101      4.1358864839     -0.0136070363
 F     -3.8134972190      3.8853993811      0.8430916746
30
# ORCA AIMD Position Step 162, t=81.00 fs, E_Pot=-1129.61293231 Hartree, Unit is Angstrom
 C     -6.7846093151      3.4288182000      0.3029504706
 C     -6.3609832994      2.8137626783     -0.9285895319
 H     -6.2021109330      4.3347701832      0.4740902729
 H     -6.5995607297      2.7277007619      1.1664248475
 H     -7.8423822610      3.6513279339      0.2326653440
 C     -7.0355602413      3.2831416116     -2.2127531938
 H     -8.0605702892      2.8130645702     -2.1996962376
 H     -6.4875913617      2.9822888528     -3.0965429078
 H     -7.2256196448      4.3778327022     -2.1663053928
 C     -5.4522953722      1.7749673761     -1.0160777031
 N     -3.3271844438      3.6517591068     -1.7069988972
 H     -4.9575858340      1.4982941252     -1.9692503639
 H     -5.0610927071      1.2953810645     -0.1166631007
 C     -3.9447161697      4.8703089179     -1.9435841104
 S     -2.7404054403      3.3048199153     -0.1893911583
 C     -3.3305951246      6.1101731796     -2.1937524220
 H     -5.0533203280      4.7354018275     -1.9691321854
 C     -1.9105957741      6.2777831951     -2.2372740734
 C     -1.3611148740      7.5835822357     -2.3099916644
 C     -2.1915400608      8.7260432030     -2.2047016310
 C     -4.1451842338      7.3088719227     -2.1528234637
 C     -3.5921369275      8.5556258015     -2.1904740991
 H     -4.2271027836      9.4245772307     -2.1627352546
 H     -1.8395371670      9.7335218278     -2.2066022699
 H     -1.2318048616      5.4562674295     -2.2597279295
 H     -0.2760884671      7.5605998025     -2.4023287391
 H     -5.2328135418      7.2406642354     -2.0992314411
 O     -2.6649286082      1.8980027278      0.0691411906
 O     -1.5799135246      4.1368354208     -0.0144447681
 F     -3.8127406308      3.8892242534      0.8416208308
30
# ORCA AIMD Position Step 163, t=81.50 fs, E_Pot=-1129.61272635 Hartree, Unit is Angstrom
 C     -6.7885726122      3.4287456303      0.3065406189
 C     -6.3629375570      2.8167526980     -0.9268614726
 H     -6.2232142818      4.3494737112      0.4685828204
 H     -6.5834914786      2.7218939743      1.1728387951
 H     -7.8467889880      3.6326526298      0.2330897053
 C     -7.0368687675      3.2819501524     -2.2121391400
 H     -8.0719159596      2.8211251230     -2.1912101489
 H     -6.5040475326      2.9964510134     -3.1061168720
 H     -7.2194631234      4.3780967380     -2.1699916871
 C     -5.4513203289      1.7761662654     -1.0186320454
 N     -3.3269271557      3.6481597667     -1.7081555872
 H     -4.9571534739      1.5074578059     -1.9753595280
 H     -5.0692415659      1.2998132284     -0.1044616177
 C     -3.9450257667      4.8664342693     -1.9448484855
 S     -2.7415890988      3.3052781280     -0.1902713781
 C     -3.3359407204      6.1101736369     -2.1926460484
 H     -5.0548492537      4.7376257804     -1.9714884652
 C     -1.9140962191      6.2767185044     -2.2382985080
 C     -1.3640379336      7.5845892606     -2.3083270894
 C     -2.1973173156      8.7244663546     -2.2046757040
 C     -4.1479836943      7.3077872032     -2.1539679125
 C     -3.5993423232      8.5575269978     -2.1947972543
 H     -4.2340639713      9.4310993748     -2.1601390925
 H     -1.8398092923      9.7360152715     -2.2053753591
 H     -1.2388733732      5.4427591332     -2.2610733780
 H     -0.2759691000      7.5639200202     -2.3849201096
 H     -5.2355920353      7.2315521106     -2.0989922821
 O     -2.6656402178      1.9009649670      0.0693800591
 O     -1.5819860610      4.1378010473     -0.0152840669
 F     -3.8120076261      3.8930467618      0.8401156439
30
# ORCA AIMD Position Step 164, t=82.00 fs, E_Pot=-1129.61262997 Hartree, Unit is Angstrom
 C     -6.7925164810      3.4284679462      0.3105451942
 C     -6.3645406084      2.8192085244     -0.9257163120
 H     -6.2443430403      4.3651021388      0.4633119877
 H     -6.5680417185      2.7182263428      1.1776009651
 H     -7.8528103093      3.6149118623      0.2342639455
 C     -7.0383788795      3.2808431336     -2.2112140743
 H     -8.0812562774      2.8299494776     -2.1833468805
 H     -6.5198931085      3.0101533561     -3.1169414945
 H     -7.2129864968      4.3777625998     -2.1742128823
 C     -5.4504426073      1.7777030230     -1.0211205401
 N     -3.3266751581      3.6445827436     -1.7093171611
 H     -4.9584079800      1.5161623577     -1.9805968445
 H     -5.0773918478      1.3046208657     -0.0927491501
 C     -3.9456094579      4.8624066461     -1.9461147418
 S     -2.7427168137      3.3057411806     -0.1911189353
 C     -3.3411487006      6.1103742977     -2.1913535595
 H     -5.0548307113      4.7408279763     -1.9739194114
 C     -1.9177520826      6.2760356689     -2.2394196655
 C     -1.3671343100      7.5853844279     -2.3065639215
 C     -2.2030926114      8.7226650739     -2.2047762136
 C     -4.1508280743      7.3064535929     -2.1552021589
 C     -3.6063182230      8.5594394920     -2.1990501231
 H     -4.2416258467      9.4383133267     -2.1575065092
 H     -1.8386083269      9.7397264520     -2.2041780463
 H     -1.2453819649      5.4277630541     -2.2623870972
 H     -0.2757503262      7.5689705939     -2.3674128458
 H     -5.2384183424      7.2217963974     -2.0987376061
 O     -2.6663723467      1.9039158055      0.0695871157
 O     -1.5840378465      4.1387865208     -0.0161255076
 F     -3.8113019178      3.8968656217      0.8385769315
30
# ORCA AIMD Position Step 165, t=82.50 fs, E_Pot=-1129.61263100 Hartree, Unit is Angstrom
 C     -6.7964069888      3.4279767545      0.3149583872
 C     -6.3657731077      2.8211169904     -0.9251597659
 H     -6.2655920561      4.3813565963      0.4582886080
 H     -6.5533786835      2.7170216901      1.1804532584
 H     -7.8605672851      3.5980653392      0.2362799885
 C     -7.0401208476      3.2798444241     -2.2099778911
 H     -8.0883765716      2.8395664192     -2.1761466285
 H     -6.5349955218      3.0231364578     -3.1289661963
 H     -7.2062936186      4.3769213714     -2.1788435539
 C     -5.4496734125      1.7795849118     -1.0234861098
 N     -3.3264340679      3.6410349117     -1.7104849461
 H     -4.9612801728      1.5243023401     -1.9848847367
 H     -5.0855866189      1.3099401894     -0.0821402853
 C     -3.9464656255      4.8582478274     -1.9473862920
 S     -2.7437887158      3.3062180228     -0.1919348193
 C     -3.3461843874      6.1107591999     -2.1898851313
 H     -5.0533530978      4.7448801526     -1.9764041842
 C     -1.9215293218      6.2756843211     -2.2406350135
 C     -1.3703924961      7.5859474541     -2.3046968734
 C     -2.2088480211      8.7207063669     -2.2050048906
 C     -4.1537403996      7.3048850285     -2.1565236329
 C     -3.6130719337      8.5613724796     -2.2032230877
 H     -4.2495586870      9.4458308083     -2.1549068734
 H     -1.8362175306      9.7440221493     -2.2029894546
 H     -1.2517660482      5.4120456010     -2.2636458989
 H     -0.2756405718      7.5757128827     -2.3498813334
 H     -5.2412550012      7.2114988598     -2.0984662250
 O     -2.6671241572      1.9068310245      0.0697681267
 O     -1.5860628069      4.1397948039     -0.0169696364
 F     -3.8106269495      3.9006794119      0.8370054062
30
# ORCA AIMD Position Step 166, t=83.00 fs, E_Pot=-1129.61269235 Hartree, Unit is Angstrom
 C     -6.8002236484      3.4272819936      0.3197556046
 C     -6.3666254139      2.8224764705     -0.9251862468
 H     -6.2870842488      4.3978587346      0.4535102485
 H     -6.5396345548      2.7184643657      1.1812997664
 H     -7.8699841783      3.5820307214      0.2392258267
 C     -7.0421040571      3.2789729900     -2.2084494554
 H     -8.0932067607      2.8499436199     -2.1696373683
 H     -6.5493214816      3.0352016803     -3.1419716185
 H     -7.1994882706      4.3757122645     -2.1837457834
 C     -5.4490247395      1.7818166807     -1.0256737014
 N     -3.3262095030      3.6375227431     -1.7116602011
 H     -4.9656583757      1.5317580414     -1.9882259230
 H     -5.0938341951      1.3158696385     -0.0731682424
 C     -3.9475803272      4.8539836739     -1.9486667357
 S     -2.7448050731      3.3067175706     -0.1927200226
 C     -3.3510159658      6.1113093837     -2.1882513489
 H     -5.0506377389      4.7496320035     -1.9789241741
 C     -1.9253912125      6.2756061317     -2.2419411901
 C     -1.3737972206      7.5862632457     -2.3027213075
 C     -2.2145637042      8.7186625284     -2.2053624999
 C     -4.1567422207      7.3030984214     -2.1579291390
 C     -3.6196154957      8.5633360346     -2.2073066068
 H     -4.2576071639      9.4532343923     -2.1524138137
 H     -1.8329561723      9.7482112394     -2.2017919231
 H     -1.2584736939      5.3964172901     -2.2648272288
 H     -0.2758700621      7.5840818752     -2.3324029645
 H     -5.2440626280      7.2007672389     -2.0981784378
 O     -2.6678947977      1.9096865213      0.0699289196
 O     -1.5880548413      4.1408288381     -0.0178170027
 F     -3.8099860628      3.9044866597      0.8354017486
30
# ORCA AIMD Position Step 167, t=83.50 fs, E_Pot=-1129.61276854 Hartree, Unit is Angstrom
 C     -6.8039610128      3.4264090882      0.3248937225
 C     -6.3670976220      2.8232963940     -0.9257793880
 H     -6.3089484170      4.4141792437      0.4489688590
 H     -6.5268968661      2.7225982035      1.1802061552
 H     -7.8808004589      3.5666947611      0.2431843750
 C     -7.0443181558      3.2782440259     -2.2066653878
 H     -8.0958246538      2.8609907674     -2.1638324008
 H     -6.5629226402      3.0462041261     -3.1555815368
 H     -7.1926698468      4.3743111436     -2.1887748049
 C     -5.4485095167      1.7844013051     -1.0276334283
 N     -3.3260070397      3.6340524413     -1.7128441819
 H     -4.9713939311      1.5383997457     -1.9906979890
 H     -5.1021019262      1.3224588150     -0.0662540881
 C     -3.9489283362      4.8496433826     -1.9499597566
 S     -2.7457662828      3.3072484925     -0.1934754839
 C     -3.3556147134      6.1120033106     -2.1864631720
 H     -5.0470256236      4.7549161643     -1.9814633310
 C     -1.9293028207      6.2757412251     -2.2433338662
 C     -1.3773314838      7.5863221369     -2.3006330898
 C     -2.2202201324      8.7166043395     -2.2058488795
 C     -4.1598529071      7.3011134587     -2.1594149411
 C     -3.6259630956      8.5653380566     -2.2112913780
 H     -4.2655175768      9.4601152744     -2.1501029556
 H     -1.8291523449      9.7516193155     -2.2005714196
 H     -1.2659119413      5.3816597563     -2.2659106047
 H     -0.2766711361      7.5939862545     -2.3150590270
 H     -5.2468052796      7.1897136136     -2.0978759442
 O     -2.6686834510      1.9124587156      0.0700752984
 O     -1.5900078513      4.1418915726     -0.0186682144
 F     -3.8093825569      3.9082858781      0.8337665866
30
# ORCA AIMD Position Step 168, t=84.00 fs, E_Pot=-1129.61282059 Hartree, Unit is Angstrom
 C     -6.8076283165      3.4253956940      0.3303118767
 C     -6.3671994726      2.8235966287     -0.9269129307
 H     -6.3313000255      4.4298698257      0.4446565214
 H     -6.5151995320      2.7293272407      1.1773973519
 H     -7.8926062061      3.5519260182      0.2482308153
 C     -7.0467354777      3.2776706475     -2.2046766028
 H     -8.0964546126      2.8725644785     -2.1587287475
 H     -6.5759105457      3.0560408796     -3.1692990898
 H     -7.1859290487      4.3729157961     -2.1937844664
 C     -5.4481411515      1.7873402101     -1.0293233458
 N     -3.3258321980      3.6306300780     -1.7140381935
 H     -4.9783091958      1.5440926400     -1.9924424814
 H     -5.1103142799      1.3297024761     -0.0616852071
 C     -3.9504749097      4.8452585659     -1.9512690242
 S     -2.7466728591      3.3078190188     -0.1942020424
 C     -3.3599552655      6.1128173904     -2.1845319065
 H     -5.0429553385      4.7605542576     -1.9840081238
 C     -1.9332341844      6.2760332808     -2.2448076485
 C     -1.3809785104      7.5861200250     -2.2984285204
 C     -2.2257999539      8.7145955093     -2.2064630189
 C     -4.1630890199      7.2989523525     -2.1609768544
 C     -3.6321288407      8.5673816488     -2.2151685436
 H     -4.2730610047      9.4661065624     -2.1480490923
 H     -1.8251195565      9.7536488856     -2.1993175246
 H     -1.2744084822      5.3684687159     -2.2668790383
 H     -0.2782593034      7.6053092043     -2.2979346159
 H     -5.2494552105      7.1784523595     -2.0975616961
 O     -2.6694893737      1.9151249501      0.0702129598
 O     -1.5919157781      4.1429859542     -0.0195239625
 F     -3.8088196555      3.9120755761      0.8321004982
30
# ORCA AIMD Position Step 169, t=84.50 fs, E_Pot=-1129.61282321 Hartree, Unit is Angstrom
 C     -6.8112475221      3.4242884365      0.3359327994
 C     -6.3669501203      2.8234067413     -0.9285519066
 H     -6.3542292337      4.4444954110      0.4405685686
 H     -6.5045146209      2.7384183773      1.1732531593
 H     -7.9048926259      3.5375868898      0.2544289876
 C     -7.0493142349      3.2772657228     -2.2025434261
 H     -8.0954606565      2.8844752234     -2.1543064105
 H     -6.5884275041      3.0646382607     -3.1825582250
 H     -7.1793443152      4.3717291259     -2.1986321824
 C     -5.4479326315      1.7906330993     -1.0307119547
 N     -3.3256904431      3.6272617251     -1.7152436349
 H     -4.9862077215      1.5487023749     -1.9936486811
 H     -5.1183541711      1.3375384702     -0.0596016806
 C     -3.9521784117      4.8408622136     -1.9525981099
 S     -2.7475254267      3.3084367560     -0.1949003914
 C     -3.3640159231      6.1137265761     -2.1824691811
 H     -5.0389307718      4.7663635852     -1.9865472134
 C     -1.9371622646      6.2764332153     -2.2463560354
 C     -1.3847234658      7.5856583767     -2.2961043409
 C     -2.2312893996      8.7126886071     -2.2072031561
 C     -4.1664637947      7.2966395131     -2.1626103349
 C     -3.6381249775      8.5694631200     -2.2189299188
 H     -4.2800515406      9.4709096762     -2.1463231562
 H     -1.8211382662      9.7538227741     -2.1980230925
 H     -1.2841878332      5.3574139083     -2.2677201971
 H     -0.2808164965      7.6179100268     -2.2811176257
 H     -5.2519967375      7.1670981600     -2.0972397249
 O     -2.6703119253      1.9176638899      0.0703474100
 O     -1.5937726322      4.1441149087     -0.0203850306
 F     -3.8083003395      3.9158542486      0.8304040450
30
# ORCA AIMD Position Step 170, t=85.00 fs, E_Pot=-1129.61276810 Hartree, Unit is Angstrom
 C     -6.8148506474      3.4231397581      0.3416648332
 C     -6.3663777635      2.8227652075     -0.9306540056
 H     -6.3777861177      4.4576625345      0.4367064299
 H     -6.4947457522      2.7495089757      1.1682985889
 H     -7.9171078738      3.5235428782      0.2618274402
 C     -7.0520021428      3.2770434126     -2.2003302698
 H     -8.0933317938      2.8964968982     -2.1505285073
 H     -6.6006191688      3.0719408542     -3.1947793477
 H     -7.1729794460      4.3709417218     -2.2031830894
 C     -5.4478953187      1.7942774867     -1.0317804983
 N     -3.3255871905      3.6239535695     -1.7164620307
 H     -4.9948861576      1.5521012059     -1.9945327230
 H     -5.1260664497      1.3458484839     -0.0599893723
 C     -3.9539938097      4.8364876188     -1.9539504374
 S     -2.7483247078      3.3091084940     -0.1955710600
 C     -3.3677789857      6.1147050255     -2.1802869495
 H     -5.0354784814      4.7721639912     -1.9890707900
 C     -1.9410718674      6.2769016021     -2.2479714066
 C     -1.3885548522      7.5849440899     -2.2936578236
 C     -2.2366792434      8.7109224009     -2.2080668832
 C     -4.1699867678      7.2942011369     -2.1643105509
 C     -3.6439605927      8.5715706746     -2.2225682174
 H     -4.2863593213      9.4743133258     -2.1449892980
 H     -1.8174423597      9.7518119007     -2.1966836708
 H     -1.2953594375      5.3489135476     -2.2684269404
 H     -0.2844775939      7.6316266207     -2.2646969982
 H     -5.2544289555      7.1557642382     -2.0969149640
 O     -2.6711505850      1.9200559252      0.0704838864
 O     -1.5955725242      4.1452813271     -0.0212522962
 F     -3.8078275064      3.9196204086      0.8286777568
30
# ORCA AIMD Position Step 171, t=85.50 fs, E_Pot=-1129.61266720 Hartree, Unit is Angstrom
 C     -6.8184763305      3.4220044725      0.3474049391
 C     -6.3655191883      2.8217183927     -0.9331711851
 H     -6.4019801353      4.4690453586      0.4330771928
 H     -6.4857259496      2.7621241298      1.1631827404
 H     -7.9287101398      3.5096687817      0.2704562786
 C     -7.0547404369      3.2770200652     -2.1981003780
 H     -8.0906549742      2.9083806322     -2.1473424243
 H     -6.6126127774      3.0779034606     -3.2054205087
 H     -7.1668824859      4.3707148371     -2.2073134096
 C     -5.4480377744      1.7982683361     -1.0325249569
 N     -3.3255276352      3.6207120005     -1.7176950051
 H     -5.0041465410      1.5541742325     -1.9953142212
 H     -5.1332623354      1.3544605895     -0.0626785258
 C     -3.9558775239      4.8321665939     -1.9553292669
 S     -2.7490714495      3.3098402446     -0.1962143865
 C     -3.3712308388      6.1157278152     -2.1779975070
 H     -5.0330954352      4.7777846528     -1.9915700674
 C     -1.9449558798      6.2774101836     -2.2496451496
 C     -1.3924654561      7.5839890978     -2.2910868634
 C     -2.2419657982      8.7093203454     -2.2090512733
 C     -4.1736635174      7.2916640630     -2.1660723730
 C     -3.6496402536      8.5736841351     -2.2260773690
 H     -4.2919185074      9.4762056791     -2.1441023290
 H     -1.8142096718      9.7474510256     -2.1952964474
 H     -1.3079158110      5.3432181459     -2.2689971020
 H     -0.2893210913      7.6462800085     -2.2487598178
 H     -5.2567667018      7.1445597541     -2.0965928176
 O     -2.6720049517      1.9222833603      0.0706273126
 O     -1.5973098285      4.1464879207     -0.0221267490
 F     -3.8074037753      3.9233725285      0.8269221301
30
# ORCA AIMD Position Step 172, t=86.00 fs, E_Pot=-1129.61255469 Hartree, Unit is Angstrom
 C     -6.8221665561      3.4209359904      0.3530424388
 C     -6.3644213260      2.8203224408     -0.9360495286
 H     -6.4267788807      4.4783990920      0.4296922320
 H     -6.4772231308      2.7757053345      1.1586437969
 H     -7.9392044518      3.4958531238      0.2803240189
 C     -7.0574676477      3.2772142202     -2.1959122281
 H     -8.0880811456      2.9198684936     -2.1446807981
 H     -6.6245011386      3.0824866458     -3.2140188347
 H     -7.1610865046      4.3711665603     -2.2109114082
 C     -5.4483636760      1.8025957432     -1.0329580338
 N     -3.3255173025      3.6175437734     -1.7189445554
 H     -5.0138023697      1.5548261524     -1.9962012171
 H     -5.1397235624      1.3631506374     -0.0673399709
 C     -3.9577897842      4.8279314461     -1.9567377731
 S     -2.7497666366      3.3106369031     -0.1968305236
 C     -3.3743636693      6.1167676721     -2.1756133656
 H     -5.0321957505      4.7830675940     -1.9940341232
 C     -1.9488149143      6.2779421721     -2.2513674071
 C     -1.3964531481      7.5828110036     -2.2883903616
 C     -2.2471502356      8.7078902990     -2.2101529064
 C     -4.1774956931      7.2890578077     -2.1678906529
 C     -3.6551650038      8.5757735677     -2.2294522494
 H     -4.2967298265      9.4765757087     -2.1437061163
 H     -1.8115559292      9.7407406024     -2.1938605096
 H     -1.3217317467      5.3404029090     -2.2694335939
 H     -0.2953606961      7.6616765489     -2.2333910076
 H     -5.2590397655      7.1335891297     -2.0962800758
 O     -2.6728747139      1.9243306768      0.0707822669
 O     -1.5989788085      4.1477374570     -0.0230094724
 F     -3.8070314649      3.9271090258      0.8251376482
30
# ORCA AIMD Position Step 173, t=86.50 fs, E_Pot=-1129.61247370 Hartree, Unit is Angstrom
 C     -6.8259633706      3.4199823719      0.3584668149
 C     -6.3631341184      2.8186346022     -0.9392339720
 H     -6.4521054739      4.4855932038      0.4265676476
 H     -6.4689526206      2.7896562160      1.1554545784
 H     -7.9481970883      3.4819979310      0.2914167506
 C     -7.0601264197      3.2776464775     -2.1938158713
 H     -8.0862687411      2.9307183758     -2.1424669187
 H     -6.6363338887      3.0856531890     -3.2202206927
 H     -7.1556103697      4.3723675678     -2.2138822854
 C     -5.4488714238      1.8072465869     -1.0331086121
 N     -3.3255610626      3.6144557932     -1.7202125335
 H     -5.0237095007      1.5539910878     -1.9973306413
 H     -5.1452186417      1.3716660839     -0.0735368644
 C     -3.9597020710      4.8238096350     -1.9581790039
 S     -2.7504112171      3.3115015018     -0.1974193217
 C     -3.3771731002      6.1178021204     -2.1731474812
 H     -5.0330647545      4.7878739078     -1.9964515926
 C     -1.9526566951      6.2784938826     -2.2531277624
 C     -1.4005204773      7.5814301457     -2.2855679732
 C     -2.2522397623      8.7066238700     -2.2113680468
 C     -4.1814813219      7.2864096529     -2.1697598478
 C     -3.6605303291      8.5778021741     -2.2326895741
 H     -4.3008649454      9.4755200879     -2.1438312541
 H     -1.8095304284      9.7318536575     -2.1923741277
 H     -1.3365737004      5.3403695782     -2.2697432719
 H     -0.3025532993      7.6776143069     -2.2186677860
 H     -5.2612939800      7.1229506561     -2.0959832509
 O     -2.6737597708      1.9261860706      0.0709525801
 O     -1.6005740266      4.1490327638     -0.0239016267
 F     -3.8067126387      3.9308284786      0.8233247771
30
# ORCA AIMD Position Step 174, t=87.00 fs, E_Pot=-1129.61247679 Hartree, Unit is Angstrom
 C     -6.8299040521      3.4191796388      0.3635725476
 C     -6.3617188779      2.8167231074     -0.9426653212
 H     -6.4778393465      4.4906000840      0.4237184074
 H     -6.4606091386      2.8034044576      1.1543474334
 H     -7.9553958821      3.4680187361      0.3036965126
 C     -7.0626667699      3.2783372481     -2.1918507886
 H     -8.0858231870      2.9407208767     -2.1406153901
 H     -6.6481127800      3.0873684495     -3.2238019883
 H     -7.1504612402      4.3743296256     -2.2161455195
 C     -5.4495512967      1.8121995667     -1.0330225952
 N     -3.3256642431      3.6114553819     -1.7215009910
 H     -5.0337467100      1.5516343749     -1.9987985089
 H     -5.1495014347      1.3797178595     -0.0807013456
 C     -3.9615968025      4.8198290029     -1.9596560752
 S     -2.7510062894      3.3124362594     -0.1979806739
 C     -3.3796622386      6.1188060538     -2.1706128740
 H     -5.0358111752      4.7920820093     -1.9988060450
 C     -1.9564962626      6.2790735600     -2.2549147137
 C     -1.4046746314      7.5798724962     -2.2826207882
 C     -2.2572463756      8.7054977162     -2.2126925975
 C     -4.1856146850      7.2837489224     -2.1716744979
 C     -3.6657288686      8.5797243032     -2.2357870780
 H     -4.3044557122      9.4732274529     -2.1444958062
 H     -1.8081146274      9.7211212047     -2.1908358277
 H     -1.3520974843      5.3428369821     -2.2699367044
 H     -0.3107916291      7.6938847180     -2.2046610615
 H     -5.2635826808      7.1127363378     -2.0957105968
 O     -2.6746600499      1.9278397904      0.0711418405
 O     -1.6020901099      4.1503764158     -0.0248043838
 F     -3.8064493475      3.9345293610      0.8214840328
30
# ORCA AIMD Position Step 175, t=87.50 fs, E_Pot=-1129.61258794 Hartree, Unit is Angstrom
 C     -6.8340168771      3.4185469432      0.3682698025
 C     -6.3602380645      2.8146551376     -0.9462849705
 H     -6.5038220267      4.4935164808      0.4211594244
 H     -6.4519068479      2.8164758109      1.1559211386
 H     -7.9606449462      3.4538421529      0.3171036438
 C     -7.0650539836      3.2793056951     -2.1900441368
 H     -8.0872236804      2.9497264575     -2.1390407173
 H     -6.6597926768      3.0875990739     -3.2246772023
 H     -7.1456375161      4.3770143955     -2.2176391142
 C     -5.4503864637      1.8174279128     -1.0327584478
 N     -3.3258313022      3.6085496448     -1.7228119063
 H     -5.0438479742      1.5477608898     -2.0006007947
 H     -5.1523351605      1.3870207008     -0.0882286377
 C     -3.9634717964      4.8160116274     -1.9611719614
 S     -2.7515529267      3.3134414754     -0.1985140240
 C     -3.3818369779      6.1197607437     -2.1680230448
 H     -5.0403719992      4.7955901904     -2.0010792711
 C     -1.9603536770      6.2797011387     -2.2567164563
 C     -1.4089272372      7.5781650542     -2.2795509339
 C     -2.2621877128      8.7044749140     -2.2141222711
 C     -4.1898869593      7.2811015369     -2.1736287392
 C     -3.6707485504      8.5814906621     -2.2387443805
 H     -4.3076907537      9.4699715960     -2.1457046783
 H     -1.8072266161      9.7090199759     -2.1892415626
 H     -1.3678746633      5.3473701328     -2.2700268495
 H     -0.3199195956      7.7102794071     -2.1914302540
 H     -5.2659729503      7.1030296454     -2.0954699631
 O     -2.6755756107      1.9292861320      0.0713528531
 O     -1.6035220547      4.1517710015     -0.0257190265
 F     -3.8062435827      3.9382103561      0.8196158153
30
# ORCA AIMD Position Step 176, t=88.00 fs, E_Pot=-1129.61278605 Hartree, Unit is Angstrom
 C     -6.8383153623      3.4180804000      0.3724912051
 C     -6.3587618265      2.8125046660     -0.9500330322
 H     -6.5298673306      4.4945534162      0.4188997567
 H     -6.4426303975      2.8285591518      1.1605518264
 H     -7.9639187543      3.4394044795      0.3315561127
 C     -7.0672718309      3.2805672173     -2.1884100183
 H     -8.0907640354      2.9576580551     -2.1376588281
 H     -6.6712824791      3.0863139068     -3.2229046922
 H     -7.1411314979      4.3803338009     -2.2183172026
 C     -5.4513504124      1.8228943305     -1.0323839196
 N     -3.3260667328      3.6057459102     -1.7241471439
 H     -5.0539775891      1.5424143669     -2.0026698600
 H     -5.1535007194      1.3933000672     -0.0954904346
 C     -3.9653374335      4.8123784280     -1.9627296333
 S     -2.7520522959      3.3145162873     -0.1990188729
 C     -3.3837101969      6.1206473817     -2.1653915622
 H     -5.0465031967      4.7983131090     -2.0032486713
 C     -1.9642539779      6.2804066037     -2.2585205849
 C     -1.4132926002      7.5763385022     -2.2763620610
 C     -2.2670852526      8.7035073736     -2.2156525007
 C     -4.1942864833      7.2784929843     -2.1756166427
 C     -3.6755759532      8.5830475142     -2.2415622404
 H     -4.3107975850      9.4660866993     -2.1474518948
 H     -1.8067252032      9.6961462842     -2.1875855684
 H     -1.3833970228      5.3533815257     -2.2700283927
 H     -0.3297375625      7.7265922271     -2.1790251908
 H     -5.2685315762      7.0939067553     -2.0952707695
 O     -2.6765065285      1.9305221800      0.0715879915
 O     -1.6048650492      4.1532188391     -0.0266467765
 F     -3.8060972105      3.9418701445      0.8177205726
30
# ORCA AIMD Position Step 177, t=88.50 fs, E_Pot=-1129.61298616 Hartree, Unit is Angstrom
 C     -6.8427942397      3.4177506700      0.3761984739
 C     -6.3573645679      2.8103486509     -0.9538499514
 H     -6.5557705991      4.4940333929      0.4169411267
 H     -6.4326790132      2.8395523758      1.1683242187
 H     -7.9653270746      3.4246480227      0.3469530502
 C     -7.0693261292      3.2821322178     -2.1869491507
 H     -8.0965110946      2.9645208192     -2.1363919693
 H     -6.6824499030      3.0834836945     -3.2186840379
 H     -7.1369314206      4.3841618043     -2.2181521755
 C     -5.4524070167      1.8285504476     -1.0319690216
 N     -3.3263746820      3.6030515245     -1.7255083775
 H     -5.0641309814      1.5356777549     -2.0048721204
 H     -5.1528186851      1.3983265855     -0.1019144658
 C     -3.9672148878      4.8089476454     -1.9643319036
 S     -2.7525056223      3.3156583705     -0.1994946592
 C     -3.3853005959      6.1214494574     -2.1627320871
 H     -5.0538167694      4.8001812284     -2.0052893666
 C     -1.9682246891      6.2812271075     -2.2603144638
 C     -1.4177863352      7.5744257594     -2.2730592010
 C     -2.2719635000      8.7025393575     -2.2172784403
 C     -4.1987993541      7.2759464327     -2.1776320687
 C     -3.6801972695      8.5843404691     -2.2442426151
 H     -4.3140250044      9.4619414047     -2.1497229703
 H     -1.8064237880      9.6831785697     -2.1858597862
 H     -1.3981073831      5.3601721324     -2.2699565064
 H     -0.3400179489      7.7426216102     -2.1674849616
 H     -5.2713225331      7.0854358827     -2.0951235757
 O     -2.6774528950      1.9315483315      0.0718490383
 O     -1.6061145458      4.1547220495     -0.0275887880
 F     -3.8060119222      3.9455074618      0.8157987823
30
# ORCA AIMD Position Step 178, t=89.00 fs, E_Pot=-1129.61306831 Hartree, Unit is Angstrom
 C     -6.8474273157      3.4175041505      0.3793843726
 C     -6.3561236256      2.8082658197     -0.9576771556
 H     -6.5813181388      4.4923753456      0.4152768068
 H     -6.4220919384      2.8495682227      1.1790095303
 H     -7.9651081448      3.4095177605      0.3631786851
 C     -7.0712449053      3.2840054341     -2.1856492444
 H     -8.1042963517      2.9703993661     -2.1351713014
 H     -6.6931279400      3.0790811584     -3.2123472014
 H     -7.1330232132      4.3883463868     -2.2171359046
 C     -5.4535104391      1.8343355784     -1.0315785680
 N     -3.3267588866      3.6004737227     -1.7268969888
 H     -5.0743259683      1.5276700461     -2.0070251911
 H     -5.1501700395      1.4019464963     -0.1070536088
 C     -3.9691323846      4.8057348940     -1.9659812535
 S     -2.7529141650      3.3168640430     -0.1999408109
 C     -3.3866325764      6.1221527726     -2.1600583128
 H     -5.0618275434      4.8011401409     -2.0071760342
 C     -1.9722928954      6.2822024205     -2.2620854264
 C     -1.4224238873      7.5724615496     -2.2696487224
 C     -2.2768479493      8.7015122138     -2.2189948662
 C     -4.2034100160      7.2734822520     -2.1796686399
 C     -3.6846004548      8.5853176124     -2.2467883977
 H     -4.3176200216      9.4579058843     -2.1524984278
 H     -1.8061108533      9.6708261959     -2.1840545597
 H     -1.4114366726      5.3669857560     -2.2698256687
 H     -0.3505206042      7.7581724439     -2.1568385534
 H     -5.2744019872      7.0776771944     -2.0950402607
 O     -2.6784147783      1.9323682165      0.0721371989
 O     -1.6072663353      4.1562824729     -0.0285461162
 F     -3.8059892483      3.9491210785      0.8138509614
30
# ORCA AIMD Position Step 179, t=89.50 fs, E_Pot=-1129.61293464 Hartree, Unit is Angstrom
 C     -6.8521681204      3.4172684457      0.3820699887
 C     -6.3551175821      2.8063351135     -0.9614576354
 H     -6.6063019638      4.4900689018      0.4138910479
 H     -6.4110454524      2.8588990127      1.1920968720
 H     -7.9636133677      3.3939580631      0.3801074690
 C     -7.0730755439      3.2861860239     -2.1844862169
 H     -8.1137421973      2.9754447382     -2.1339380359
 H     -6.7031237344      3.0730815349     -3.2043417592
 H     -7.1293917498      4.3927226258     -2.2152809994
 C     -5.4546056765      1.8401764040     -1.0312651540
 N     -3.3272226068      3.5980195355     -1.7283139915
 H     -5.0845927947      1.5185405882     -2.0089199713
 H     -5.1455147034      1.4041080707     -0.1106443109
 C     -3.9711209700      4.8027531592     -1.9676796487
 S     -2.7532792065      3.3181283496     -0.2003567918
 C     -3.3877360709      6.1227453678     -2.1573838726
 H     -5.0700058940      4.8011506403     -2.0088849844
 C     -1.9764815849      6.2833687895     -2.2638209878
 C     -1.4272189280      7.5704819609     -2.2661382180
 C     -2.2817624675      8.7003701854     -2.2207959998
 C     -4.2081018503      7.2711175713     -2.1817197204
 C     -3.6887776145      8.5859328863     -2.2492031138
 H     -4.3218018604      9.4543153514     -2.1557579332
 H     -1.8055776871      9.6597660315     -2.1821603232
 H     -1.4228505060      5.3730822187     -2.2696486755
 H     -0.3610090472      7.7730581505     -2.1471059396
 H     -5.2778136484      7.0706828165     -2.0950341412
 O     -2.6793921839      1.9329885967      0.0724531204
 O     -1.6083165955      4.1579016178     -0.0295196816
 F     -3.8060304686      3.9527098083      0.8118776556
30
# ORCA AIMD Position Step 180, t=90.00 fs, E_Pot=-1129.61256202 Hartree, Unit is Angstrom
 C     -6.8569534952      3.4169609036      0.3842982368
 C     -6.3544244770      2.8046341014     -0.9651363214
 H     -6.6305332195      4.4876383520      0.4127592705
 H     -6.3998238656      2.8679526256      1.2068671298
 H     -7.9612825472      3.3779106687      0.3976092980
 C     -7.0748794782      3.2886681527     -2.1834264049
 H     -8.1243151446      2.9798540776     -2.1326432272
 H     -6.7122298626      3.0654643283     -3.1952047747
 H     -7.1260217946      4.3971258041     -2.2126217047
 C     -5.4556297075      1.8459878579     -1.0310641940
 N     -3.3277686697      3.5956954522     -1.7297598298
 H     -5.0949642152      1.5084619335     -2.0103439687
 H     -5.1389040984      1.4048768942     -0.1126395619
 C     -3.9732103037      4.8000132763     -1.9694283134
 S     -2.7536019562      3.3194453463     -0.2007422063
 C     -3.3886461081      6.1232167391     -2.1547222997
 H     -5.0778290902      4.8001895006     -2.0103961530
 C     -1.9808053233      6.2847516272     -2.2655089665
 C     -1.4321819144      7.5685242205     -2.2625363475
 C     -2.2867258281      8.6990666300     -2.2226752375
 C     -4.2128578139      7.2688664237     -2.1837784427
 C     -3.6927276195      8.5861491077     -2.2514905728
 H     -4.3267366106      9.4514347730     -2.1594841568
 H     -1.8046528482      9.6505725777     -2.1801705663
 H     -1.4319033439      5.3778262970     -2.2694360825
 H     -0.3712667166      7.7871002949     -2.1383002594
 H     -5.2815861625      7.0644967422     -2.0951200195
 O     -2.6803850304      1.9334191222      0.0727969406
 O     -1.6092620708      4.1595804666     -0.0305102588
 F     -3.8061365971      3.9562724871      0.8098794336
30
# ORCA AIMD Position Step 181, t=90.50 fs, E_Pot=-1129.61201627 Hartree, Unit is Angstrom
 C     -6.8617097181      3.4164988748      0.3861253361
 C     -6.3541187059      2.8032357564     -0.9686607968
 H     -6.6538549679      4.4855956450      0.4118487781
 H     -6.3887727712      2.8771798211      1.2224887919
 H     -7.9586064863      3.3613127694      0.4155560083
 C     -7.0767253921      3.2914417293     -2.1824298729
 H     -8.1353941860      2.9838483314     -2.1312471642
 H     -6.7202403593      3.0562174730     -3.1855220756
 H     -7.1228979562      4.4014032111     -2.2092147453
 C     -5.4565148385      1.8516768021     -1.0309916331
 N     -3.3283992275      3.5935077890     -1.7312346067
 H     -5.1054675090      1.4976205603     -2.0111028813
 H     -5.1304822976      1.4044365350     -0.1132085526
 C     -3.9754255145      4.7975229555     -1.9712277041
 S     -2.7538836531      3.3208080169     -0.2010967340
 C     -3.3894026210      6.1235588319     -2.1520867891
 H     -5.0848244148      4.7982495885     -2.0116946918
 C     -1.9852664816      6.2863581648     -2.2671377507
 C     -1.4373184166      7.5666262944     -2.2588525508
 C     -2.2917494273      8.6975703823     -2.2246248911
 C     -4.2176608220      7.2667385944     -2.1858376509
 C     -3.6964576132      8.5859410849     -2.2536547022
 H     -4.3325137692      9.4494276427     -2.1636665567
 H     -1.8032366861      9.6436509167     -2.1780852479
 H     -1.4382890793      5.3807743411     -2.2691963789
 H     -0.3811090481      7.8001285501     -2.1304284309
 H     -5.2857284868      7.0591551798     -2.0953141169
 O     -2.6813931008      1.9336721541      0.0731683187
 O     -1.6100999319      4.1613196606     -0.0315184389
 F     -3.8063084127      3.9598080704      0.8078568904
30
# ORCA AIMD Position Step 182, t=91.00 fs, E_Pot=-1129.61142099 Hartree, Unit is Angstrom
 C     -6.8663595046      3.4158090455      0.3876128740
 C     -6.3542684368      2.8022060683     -0.9719814988
 H     -6.6761518790      4.4843900882      0.4111194526
 H     -6.3782514426      2.8870106060      1.2381081523
 H     -7.9560817256      3.3440992308      0.4338247937
 C     -7.0786822612      3.2944928434     -2.1814548772
 H     -8.1463387550      2.9876507495     -2.1297181336
 H     -6.7269681636      3.0453446951     -3.1758782700
 H     -7.1200046641      4.4054250495     -2.2051390517
 C     -5.4571921266      1.8571464635     -1.0310451426
 N     -3.3291157692      3.5914624132     -1.7327379242
 H     -5.1161179061      1.4862085543     -2.0110381469
 H     -5.1204773873      1.4030717299     -0.1127014617
 C     -3.9777845560      4.7952871656     -1.9730773537
 S     -2.7541254977      3.3222085122     -0.2014202041
 C     -3.3900495985      6.1237653425     -2.1494901674
 H     -5.0906039024      4.7953402014     -2.0127721248
 C     -1.9898522193      6.2881720327     -2.2686963068
 C     -1.4426283642      7.5648265385     -2.2550968482
 C     -2.2968345081      8.6958700193     -2.2266358806
 C     -4.2224941987      7.2647399936     -2.1878899513
 C     -3.6999843791      8.5852969966     -2.2556993582
 H     -4.3391328639      9.4483381132     -2.1683029091
 H     -1.8013295404      9.6391881564     -2.1759148592
 H     -1.4418813194      5.3817436639     -2.2689368458
 H     -0.3903937262      7.8119805107     -2.1234932863
 H     -5.2902301335      7.0546864161     -2.0956339185
 O     -2.6824160266      1.9337625026      0.0735664864
 O     -1.6108279172      4.1631193642     -0.0325446337
 F     -3.8065465290      3.9633156110      0.8058106399
30
# ORCA AIMD Position Step 183, t=91.50 fs, E_Pot=-1129.61090733 Hartree, Unit is Angstrom
 C     -6.8708291824      3.4148349882      0.3888215111
 C     -6.3549327183      2.8016012709     -0.9750519747
 H     -6.6973584105      4.4843581383      0.4105244510
 H     -6.3685925665      2.8978089096      1.2529214435
 H     -7.9541580149      3.3262075328      0.4522994503
 C     -7.0808129796      3.2978036708     -2.1804630800
 H     -8.1565473732      2.9914697080     -2.1280312631
 H     -6.7322649463      3.0328767809     -3.1667973713
 H     -7.1173256215      4.4090934274     -2.2004946261
 C     -5.4575958208      1.8623023285     -1.0312076457
 N     -3.3299191190      3.5895646329     -1.7342688311
 H     -5.1269141559      1.4744151209     -2.0100402485
 H     -5.1091830191      1.4011387822     -0.1115904172
 C     -3.9802964750      4.7933082427     -1.9749757800
 S     -2.7543286212      3.3236383585     -0.2017126515
 C     -3.3906342624      6.1238313642     -2.1469448020
 H     -5.0948888074      4.7914867830     -2.0136271136
 C     -1.9945336154      6.2901514401     -2.2701741881
 C     -1.4481056142      7.5631631845     -2.2512796313
 C     -2.3019710053      8.6939756155     -2.2286975323
 C     -4.2273419801      7.2628728466     -2.1899277647
 C     -3.7033344855      8.5842185753     -2.2576283224
 H     -4.3465005928      9.4480878212     -2.1733990077
 H     -1.7990452495      9.6371349407     -2.1736835880
 H     -1.4427488994      5.3808398353     -2.2686648363
 H     -0.3990258606      7.8225021454     -2.1174947642
 H     -5.2950620051      7.0511106674     -2.0960978903
 O     -2.6834532542      1.9337070875      0.0739903211
 O     -1.6114443933      4.1649792148     -0.0335890689
 F     -3.8068514157      3.9667942697      0.8037413111
30
# ORCA AIMD Position Step 184, t=92.00 fs, E_Pot=-1129.61057361 Hartree, Unit is Angstrom
 C     -6.8750554394      3.4135420971      0.3898066568
 C     -6.3561586511      2.8014651826     -0.9778290818
 H     -6.7174630559      4.4856829285      0.4100117786
 H     -6.3600728118      2.9098455912      1.2662260888
 H     -7.9531851104      3.3075857211      0.4708684658
 C     -7.0831691614      3.3013518525     -2.1794248582
 H     -8.1655026284      2.9954863172     -2.1261674899
 H     -6.7360403617      3.0188862214     -3.1586827228
 H     -7.1148430891      4.4123493233     -2.1954004270
 C     -5.4576681010      1.8670584194     -1.0314520534
 N     -3.3308094337      3.5878191109     -1.7358257903
 H     -5.1378360203      1.4624188190     -2.0080575117
 H     -5.0969340562      1.3990295883     -0.1104010801
 C     -3.9829603794      4.7915860154     -1.9769205279
 S     -2.7544940613      3.3250886642     -0.2019743621
 C     -3.3912060580      6.1237531178     -2.1444625375
 H     -5.0975251522      4.7867300285     -2.0142658344
 C     -1.9992672724      6.2922317360     -2.2715615046
 C     -1.4537380566      7.5616736265     -2.2474115061
 C     -2.3071381171      8.6919173906     -2.2307975437
 C     -4.2321890885      7.2611359857     -2.1919433928
 C     -3.7065432331      8.5827199095     -2.2594454391
 H     -4.3544398313      9.4484885276     -2.1789664214
 H     -1.7966058540      9.6372222990     -2.1714307348
 H     -1.4411425671      5.3784339821     -2.2683890181
 H     -0.4069582483      7.8315491505     -2.1124305073
 H     -5.3001786937      7.0484397391     -2.0967250630
 O     -2.6845040164      1.9335245788      0.0744384215
 O     -1.6119484071      4.1668982855     -0.0346517902
 F     -3.8072233829      3.9702433001      0.8016495659
30
# ORCA AIMD Position Step 185, t=92.50 fs, E_Pot=-1129.61046733 Hartree, Unit is Angstrom
 C     -6.8789910443      3.4119195176      0.3906159211
 C     -6.3579788789      2.8018269366     -0.9802731659
 H     -6.7365061488      4.4883723388      0.4095254505
 H     -6.3528936436      2.9232864114      1.2774535251
 H     -7.9533677206      3.2882024911      0.4894201965
 C     -7.0857874160      3.3051095937     -2.1783237017
 H     -8.1728022979      2.9998464483     -2.1241126902
 H     -6.7382771369      3.0035029524     -3.1517678573
 H     -7.1125372102      4.4151771637     -2.1899913086
 C     -5.4573635302      1.8713430781     -1.0317460753
 N     -3.3317862117      3.5862298026     -1.7374066583
 H     -5.1488436537      1.4503808792     -2.0051005490
 H     -5.0840797706      1.3971362098     -0.1096481529
 C     -3.9857650590      4.7901179500     -1.9789081945
 S     -2.7546227447      3.3265503333     -0.2022059142
 C     -3.3918155082      6.1235277322     -2.1420546629
 H     -5.0984915485      4.7811244384     -2.0147020203
 C     -2.0039990310      6.2943316982     -2.2728488807
 C     -1.4595082193      7.5603935094     -2.2435032045
 C     -2.3123064797      8.6897416819     -2.2329221503
 C     -4.2370213988      7.2595252514     -2.1939290991
 C     -3.7096525849      8.5808251104     -2.2611548470
 H     -4.3627087164      9.4492677277     -2.1850188741
 H     -1.7943187424      9.6390087913     -2.1692098783
 H     -1.4374569469      5.3750974856     -2.2681201154
 H     -0.4141870559      7.8389894231     -2.1082958099
 H     -5.3055220075      7.0466765182     -2.0975345163
 O     -2.6855673481      1.9332350097      0.0749091739
 O     -1.6123397271      4.1688750554     -0.0357326737
 F     -3.8076625486      3.9736620397      0.7995361067
30
# ORCA AIMD Position Step 186, t=93.00 fs, E_Pot=-1129.61058648 Hartree, Unit is Angstrom
 C     -6.8826088346      3.4099791484      0.3912879591
 C     -6.3604096574      2.8026993460     -0.9823482458
 H     -6.7545723316      4.4922602790      0.4090068399
 H     -6.3471697652      2.9381909676      1.2861868809
 H     -7.9547380841      3.2680576451      0.5078362238
 C     -7.0886875578      3.3090428279     -2.1771584591
 H     -8.1781785355      3.0046563004     -2.1218569522
 H     -6.7390331213      2.9869300973     -3.1460904726
 H     -7.1103855405      4.4176065239     -2.1844141956
 C     -5.4566527039      1.8751036029     -1.0320563872
 N     -3.3328483093      3.5847999168     -1.7390086772
 H     -5.1598788210      1.4384400405     -2.0012425629
 H     -5.0709581028      1.3958207447     -0.1097829932
 C     -3.9886892224      4.7888992491     -1.9809345611
 S     -2.7547154751      3.3280142797     -0.2024082199
 C     -3.3925129806      6.1231530815     -2.1397319105
 H     -5.0979003392      4.7747354354     -2.0149579189
 C     -2.0086688638      6.2963618348     -2.2740274153
 C     -1.4653942759      7.5593556516     -2.2395655673
 C     -2.3174414224      8.6875053273     -2.2350564716
 C     -4.2418257190      7.2580339645     -2.1958771989
 C     -3.7127084229      8.5785652979     -2.2627612435
 H     -4.3710261241      9.4501020780     -2.1915681130
 H     -1.7925422797      9.6419453634     -2.1670859412
 H     -1.4321785783      5.3715138255     -2.2678709472
 H     -0.4207439541      7.8447065572     -2.1050829878
 H     -5.3110253488      7.0458143484     -2.0985447981
 O     -2.6866421532      1.9328593683      0.0754008105
 O     -1.6126188742      4.1709073858     -0.0368314430
 F     -3.8081688219      3.9770499002      0.7974016836
30
# ORCA AIMD Position Step 187, t=93.50 fs, E_Pot=-1129.61089132 Hartree, Unit is Angstrom
 C     -6.8859034100      3.4077523462      0.3918521401
 C     -6.3634497094      2.8040780911     -0.9840222160
 H     -6.7717792274      4.4970305780      0.4083961843
 H     -6.3429229551      2.9545185251      1.2921680985
 H     -7.9571526548      3.2471905062      0.5259849116
 C     -7.0918710051      3.3131113857     -2.1759438390
 H     -8.1815079761      3.0099804796     -2.1193940238
 H     -6.7384542677      2.9694413261     -3.1414949732
 H     -7.1083645992      4.4197073173     -2.1788238021
 C     -5.4555247161      1.8783093737     -1.0323519410
 N     -3.3339939616      3.5835319059     -1.7406284822
 H     -5.1708678017      1.4267090905     -1.9966155900
 H     -5.0578744905      1.3953922552     -0.1111561809
 C     -3.9917019221      4.7879232653     -1.9829943395
 S     -2.7547729254      3.3294716293     -0.2025825649
 C     -3.3933474237      6.1226277406     -2.1375046545
 H     -5.0959910553      4.7676402559     -2.0150599766
 C     -2.0132159026      6.2982327737     -2.2750886478
 C     -1.4713713217      7.5585888741     -2.2356095838
 C     -2.3225066163      8.6852697012     -2.2371849749
 C     -4.2465897208      7.2566534290     -2.1977801565
 C     -3.7157575227      8.5759753949     -2.2642701178
 H     -4.3790993588      9.4506530105     -2.1986201192
 H     -1.7916477931      9.6454435919     -2.1651308201
 H     -1.4258322096      5.3683896626     -2.2676558326
 H     -0.4266859642      7.8486040482     -2.1027803495
 H     -5.3166163655      7.0458391107     -2.0997732085
 O     -2.6877272594      1.9324192005      0.0759114744
 O     -1.6127871414      4.1729925097     -0.0379476815
 F     -3.8087419685      3.9804062757      0.7952471469
30
# ORCA AIMD Position Step 188, t=94.00 fs, E_Pot=-1129.61132404 Hartree, Unit is Angstrom
 C     -6.8888907004      3.4052854344      0.3923285756
 C     -6.3670793163      2.8059413461     -0.9852664579
 H     -6.7882654308      4.5022548950      0.4076346158
 H     -6.3400805841      2.9721382026      1.2952968171
 H     -7.9603109847      3.2256844937      0.5437170620
 C     -7.0953221510      3.3172697633     -2.1747077207
 H     -8.1828168595      3.0158413924     -2.1167210387
 H     -6.7367541116      2.9513809404     -3.1376669011
 H     -7.1064475473      4.4215907275     -2.1733781493
 C     -5.4539884785      1.8809531417     -1.0326064878
 N     -3.3352207409      3.5824282140     -1.7422617789
 H     -5.1817258940      1.4152758530     -1.9913996913
 H     -5.0450885294      1.3960932535     -0.1139982899
 C     -3.9947634186      4.7871804157     -1.9850814568
 S     -2.7547961102      3.3309128913     -0.2027310120
 C     -3.3943657326      6.1219508411     -2.1353826855
 H     -5.0931176274      4.7599243031     -2.0150399026
 C     -2.0175825789      6.2998619350     -2.2760245572
 C     -1.4774127228      7.5581168388     -2.2316466391
 C     -2.3274679174      8.6830960866     -2.2392919357
 C     -4.2513020099      7.2553738678     -2.1996307103
 C     -3.7188446785      8.5730910311     -2.2656878823
 H     -4.3866491741      9.4505985548     -2.2061722413
 H     -1.7919845493      9.6489344209     -2.1634184608
 H     -1.4189329258      5.3663789875     -2.2674897744
 H     -0.4320791321      7.8506116965     -2.1013699288
 H     -5.3222233262      7.0467247465     -2.1012355161
 O     -2.6888213101      1.9319373424      0.0764392522
 O     -1.6128460655      4.1751275871     -0.0390806000
 F     -3.8093815848      3.9837308226      0.7930735786
30
# ORCA AIMD Position Step 189, t=94.50 fs, E_Pot=-1129.61182014 Hartree, Unit is Angstrom
 C     -6.8916049578      3.4026341881      0.3927274064
 C     -6.3712632388      2.8082523906     -0.9860580183
 H     -6.8041797989      4.5074518855      0.4066654749
 H     -6.3384701664      2.9908364556      1.2956395083
 H     -7.9638046519      3.2036633377      0.5608682408
 C     -7.0990095496      3.3214688239     -2.1734859460
 H     -8.1822748812      3.0222216151     -2.1138373273
 H     -6.7341956870      2.9331494879     -3.1341827773
 H     -7.1046042979      4.4233934372     -2.1682336879
 C     -5.4520718773      1.8830513394     -1.0328005479
 N     -3.3365257796      3.5814891521     -1.7439043916
 H     -5.1923620633      1.4041974097     -1.9858214377
 H     -5.0327970895      1.3980820687     -0.1183944282
 C     -3.9978289751      4.7866616373     -1.9871896660
 S     -2.7547850875      3.3323309650     -0.2028553260
 C     -3.3956096507      6.1211221366     -2.1333752655
 H     -5.0897197378      4.7516754673     -2.0149322113
 C     -2.0217190254      6.3011804400     -2.2768274297
 C     -1.4834915776      7.5579569798     -2.2276880549
 C     -2.3322950912      8.6810390773     -2.2413620760
 C     -4.2559515124      7.2541836347     -2.2014219056
 C     -3.7220098440      8.5699462961     -2.2670220020
 H     -4.3934361723      9.4496652023     -2.2142117178
 H     -1.7938511373      9.6519228066     -2.1620199328
 H     -1.4119514046      5.3660314387     -2.2673869679
 H     -0.4370046759      7.8506835146     -2.1008296747
 H     -5.3277853687      7.0484336770     -2.1029451078
 O     -2.6899230329      1.9314344374      0.0769823688
 O     -1.6127988776      4.1773081907     -0.0402297512
 F     -3.8100872301      3.9870228233      0.7908817596
30
# ORCA AIMD Position Step 190, t=95.00 fs, E_Pot=-1129.61232472 Hartree, Unit is Angstrom
 C     -6.8940957086      3.3998594769      0.3930487512
 C     -6.3759501983      2.8109598781     -0.9863778449
 H     -6.8196708708      4.5121269249      0.4054355932
 H     -6.3378265944      3.0103318690      1.2934170749
 H     -7.9671583883      3.1812866645      0.5772615856
 C     -7.1028885097      3.3256586571     -2.1723179707
 H     -8.1801932807      3.0290650023     -2.1107447373
 H     -6.7310690348      2.9151816076     -3.1305743533
 H     -7.1028032182      4.4252696332     -2.1635418493
 C     -5.4498213090      1.8846421709     -1.0329229305
 N     -3.3379057112      3.5807149052     -1.7455513543
 H     -5.2026849984      1.3935106769     -1.9801295249
 H     -5.0211325926      1.4014358361     -0.1242935826
 C     -4.0008499878      4.7863553179     -1.9893121102
 S     -2.7547400183      3.3337187865     -0.2029580282
 C     -3.3971164931      6.1201421495     -2.1314912966
 H     -5.0862946551      4.7429847728     -2.0147739472
 C     -2.0255847771      6.3021350926     -2.2774898508
 C     -1.4895818118      7.5581194610     -2.2237457503
 C     -2.3369651417      8.6791458753     -2.2433808103
 C     -4.2605280247      7.2530706812     -2.2031472294
 C     -3.7252862750      8.5665715742     -2.2682809257
 H     -4.3992748634      9.4476456627     -2.2227149738
 H     -1.7974751578      9.6540156980     -2.1609993767
 H     -1.4052854333      5.3677542920     -2.2673599873
 H     -0.4415327180      7.8488076216     -2.1011292196
 H     -5.3332502364      7.0509175132     -2.1049129082
 O     -2.6910310111      1.9309314978      0.0775391417
 O     -1.6126493117      4.1795295816     -0.0413944223
 F     -3.8108583564      3.9902817265      0.7886727228
30
# ORCA AIMD Position Step 191, t=95.50 fs, E_Pot=-1129.61279524 Hartree, Unit is Angstrom
 C     -6.8964233302      3.3970229752      0.3932824174
 C     -6.3810760761      2.8140010026     -0.9862118400
 H     -6.8348806504      4.5158211846      0.4038959381
 H     -6.3377942013      3.0302877365      1.2890019215
 H     -7.9698855916      3.1587380690      0.5927169656
 C     -7.1069037224      3.3297916318     -2.1712417682
 H     -8.1770106248      3.0362811607     -2.1074468783
 H     -6.7276693850      2.8979197312     -3.1263854595
 H     -7.1010118510      4.4273730717     -2.1594452424
 C     -5.4472990592      1.8857827371     -1.0329719725
 N     -3.3393567174      3.5801050504     -1.7471972340
 H     -5.2126086387      1.3832363181     -1.9745808556
 H     -5.0101554202      1.4061479516     -0.1315068764
 C     -4.0037783479      4.7862483311     -1.9914416711
 S     -2.7546610501      3.3350699699     -0.2030420965
 C     -3.3989176448      6.1190121663     -2.1297392985
 H     -5.0833502527      4.7339438059     -2.0146025097
 C     -2.0291508772      6.3026912269     -2.2780046485
 C     -1.4956591936      7.5586066471     -2.2198320466
 C     -2.3414634837      8.6774533054     -2.2453346639
 C     -4.2650220328      7.2520226255     -2.2048006877
 C     -3.7286988267      8.5629922244     -2.2694739674
 H     -4.4040467646      9.4444139672     -2.2316485549
 H     -1.8030000892      9.6549464751     -2.1604107296
 H     -1.3992420915      5.3717924427     -2.2674190797
 H     -0.4457212563      7.8450060043     -2.1022306284
 H     -5.3385787976      7.0541176740     -2.1071470588
 O     -2.6921437477      1.9304489184      0.0781080427
 O     -1.6124017040      4.1817865654     -0.0425737824
 F     -3.8116942726      3.9935070151      0.7864475741
30
# ORCA AIMD Position Step 192, t=96.00 fs, E_Pot=-1129.61320350 Hartree, Unit is Angstrom
 C     -6.8986545871      3.3941836321      0.3934083071
 C     -6.3865669053      2.8173045075     -0.9855510907
 H     -6.8499408991      4.5181468718      0.4020022746
 H     -6.3379368063      3.0503295841      1.2829021041
 H     -7.9715334341      3.1362123658      0.6070609898
 C     -7.1109923901      3.3338253290     -2.1702897969
 H     -8.1732709616      3.0437519258     -2.1039488655
 H     -6.7242781073      2.8817881274     -3.1212192189
 H     -7.0991983257      4.4298398962     -2.1560747539
 C     -5.4445804035      1.8865453314     -1.0329563643
 N     -3.3408746145      3.5796585179     -1.7488362169
 H     -5.2220569737      1.3733865555     -1.9694220641
 H     -4.9998523976      1.4121317363     -0.1397167957
 C     -4.0065707793      4.7863260371     -1.9935711333
 S     -2.7545482601      3.3363790244     -0.2031109156
 C     -3.4010377119      6.1177343397     -2.1281274400
 H     -5.0813540677      4.7246445002     -2.0144540681
 C     -2.0324010398      6.3028336913     -2.2783648136
 C     -1.5017019602      7.5594127147     -2.2159596742
 C     -2.3457847925      8.6759865985     -2.2472115284
 C     -4.2694248327      7.2510268908     -2.2063768670
 C     -3.7322629247      8.5592278276     -2.2706111422
 H     -4.4077078380      9.4399338702     -2.2409706115
 H     -1.8104785027      9.6545876131     -2.1602953415
 H     -1.3940266960      5.3782203382     -2.2675715518
 H     -0.4496119767      7.8393353261     -2.1040884614
 H     -5.3437468576      7.0579662619     -2.1096527684
 O     -2.6932596883      1.9300061441      0.0786877309
 O     -1.6120610433      4.1840734408     -0.0437669251
 F     -3.8125941741      3.9966981698      0.7842074679
30
# ORCA AIMD Position Step 193, t=96.50 fs, E_Pot=-1129.61353669 Hartree, Unit is Angstrom
 C     -6.9008579354      3.3913945113      0.3933981344
 C     -6.3923426542      2.8207943780     -0.9843921465
 H     -6.8649723318      4.5188135714      0.3997151620
 H     -6.3377561436      3.0700679285      1.2757310790
 H     -7.9717189331      3.1139017212      0.6201373135
 C     -7.1150879645      3.3377248397     -2.1694859983
 H     -8.1695902737      3.0513412145     -2.1002572982
 H     -6.7211471832      2.8671692211     -3.1147723174
 H     -7.0973327541      4.4327721155     -2.1535470028
 C     -5.4417495587      1.8870128362     -1.0328954179
 N     -3.3424550928      3.5793735380     -1.7504619201
 H     -5.2309687597      1.3639730880     -1.9648710872
 H     -4.9901392796      1.4192292336     -0.1484941340
 C     -4.0091932711      4.7865720822     -1.9956933336
 S     -2.7544018529      3.3376411451     -0.2031684989
 C     -3.4034937843      6.1163116146     -2.1266634895
 H     -5.0806796333      4.7151813442     -2.0143627023
 C     -2.0353324969      6.3025668863     -2.2785634503
 C     -1.5076911404      7.5605237759     -2.2121416578
 C     -2.3499330914      8.6747586871     -2.2490008731
 C     -4.2737287482      7.2500711059     -2.2078709863
 C     -3.7359843868      8.5552916635     -2.2717029487
 H     -4.4102910514      9.4342614941     -2.2506334345
 H     -1.8198698010      9.6529565915     -2.1606804389
 H     -1.3897364876      5.3869417840     -2.2678217515
 H     -0.4532287320      7.8318864596     -2.1066502253
 H     -5.3487449136      7.0623872645     -2.1124325687
 O     -2.6943771620      1.9296216663      0.0792771316
 O     -1.6116326254      4.1863843120     -0.0449727063
 F     -3.8135571554      3.9998547686      0.7819536942
30
# ORCA AIMD Position Step 194, t=97.00 fs, E_Pot=-1129.61380033 Hartree, Unit is Angstrom
 C     -6.9030991436      3.3887002374      0.3932186788
 C     -6.3983198869      2.8243924011     -0.9827372412
 H     -6.8800841934      4.5176439097      0.3970007144
 H     -6.3367206771      3.0891232947      1.2681620504
 H     -7.9701526927      3.0919845143      0.6318156529
 C     -7.1191244709      3.3414643157     -2.1688440306
 H     -8.1666128085      3.0589070119     -2.0963810922
 H     -6.7184881469      2.8543851370     -3.1068558589
 H     -7.0953894180      4.4362256849     -2.1519626933
 C     -5.4388964434      1.8872741246     -1.0328183583
 N     -3.3440937789      3.5792473703     -1.7520678789
 H     -5.2392989620      1.3550170553     -1.9610999844
 H     -4.9808708668      1.4272241598     -0.1573239689
 C     -4.0116248553      4.7869685456     -1.9978012344
 S     -2.7542215722      3.3388532677     -0.2032189756
 C     -3.4062953048      6.1147477032     -2.1253548278
 H     -5.0815633603      4.7056535286     -2.0143594115
 C     -2.0379561466      6.3019145478     -2.2785937453
 C     -1.5136104232      7.5619181526     -2.2083913093
 C     -2.3539218897      8.6737702460     -2.2506938331
 C     -4.2779273133      7.2491428256     -2.2092789565
 C     -3.7398590190      8.5511912891     -2.2727601053
 H     -4.4119045355      9.4275419397     -2.2605855226
 H     -1.8310436466      9.6502137068     -2.1615783962
 H     -1.3863563742      5.3976932162     -2.2681702019
 H     -0.4565795342      7.8227817580     -2.1098574974
 H     -5.3535788285      7.0672971674     -2.1154859772
 O     -2.6954944913      1.9293121228      0.0798753902
 O     -1.6111228251      4.1887123306     -0.0461901148
 F     -3.8145822589      4.0029762030      0.7796874439
30
# ORCA AIMD Position Step 195, t=97.50 fs, E_Pot=-1129.61401790 Hartree, Unit is Angstrom
 C     -6.9054362036      3.3861346137      0.3928367727
 C     -6.4044149517      2.8280211617     -0.9805945699
 H     -6.8953756794      4.5145822877      0.3938308151
 H     -6.3343075230      3.1071546763      1.2608628921
 H     -7.9666543040      3.0706140828      0.6419997346
 C     -7.1230417936      3.3450275002     -2.1683661137
 H     -8.1649523411      3.0663174261     -2.0923334325
 H     -6.7164637038      2.8436827455     -3.0974067275
 H     -7.0933485549      4.4402006745     -2.1514053853
 C     -5.4361129311      1.8874191401     -1.0327622243
 N     -3.3457859586      3.5792771211     -1.7536475690
 H     -5.2470186435      1.3465555006     -1.9582238397
 H     -4.9718559137      1.4358609873     -0.1656417966
 C     -4.0138602054      4.7874950572     -1.9998879541
 S     -2.7540073098      3.3400131256     -0.2032667559
 C     -3.4094438207      6.1130474903     -2.1242084889
 H     -5.0840726552      4.6961680377     -2.0144715481
 C     -2.0402965485      6.3009186515     -2.2784489151
 C     -1.5194457341      7.5635666453     -2.2047220826
 C     -2.3577737888      8.6730101083     -2.2522832899
 C     -4.2820156194      7.2482292818     -2.2105973567
 C     -3.7438732326      8.5469291877     -2.2737932878
 H     -4.4127250376      9.4200013264     -2.2707744169
 H     -1.8437852787      9.6466569355     -2.1629865931
 H     -1.3837597226      5.4100553267     -2.2686144684
 H     -0.4596599840      7.8121723785     -2.1136470542
 H     -5.3582661756      7.0726066443     -2.1188099624
 O     -2.6966098413      1.9290929134      0.0804818802
 O     -1.6105383588      4.1910504558     -0.0474180747
 F     -3.8156683511      4.0060618845      0.7774099167
30
# ORCA AIMD Position Step 196, t=98.00 fs, E_Pot=-1129.61422186 Hartree, Unit is Angstrom
 C     -6.9079139824      3.3837187308      0.3922256234
 C     -6.4105467652      2.8316066690     -0.9779785526
 H     -6.9109379874      4.5096972503      0.3901833376
 H     -6.3300556456      3.1238869005      1.2544176251
 H     -7.9611600804      3.0499092821      0.6506334150
 C     -7.1267912233      3.3484072581     -2.1680424411
 H     -8.1651283367      3.0734676307     -2.0881346117
 H     -6.7151817124      2.8352224783     -3.0864918323
 H     -7.0911977798      4.4446395232     -2.1519401468
 C     -5.4334883179      1.8875340191     -1.0327685508
 N     -3.3475268342      3.5794593842     -1.7551944070
 H     -5.2541149667      1.3386459071     -1.9562928232
 H     -4.9628806825      1.4448709847     -0.1728824228
 C     -4.0159103112      4.7881288477     -2.0019468397
 S     -2.7537589749      3.3411195179     -0.2033164372
 C     -3.4129330780      6.1112167599     -2.1232310074
 H     -5.0880980827      4.6868432073     -2.0147234527
 C     -2.0423913752      6.2996374128     -2.2781222688
 C     -1.5251846022      7.5654337562     -2.2011473665
 C     -2.3615191483      8.6724563245     -2.2537638377
 C     -4.2859906458      7.2473175182     -2.2118234684
 C     -3.7480052876      8.5425039090     -2.2748128690
 H     -4.4129864955      9.4119320542     -2.2811495345
 H     -1.8578072026      9.6427064461     -2.1648886558
 H     -1.3817139155      5.4234702820     -2.2691493600
 H     -0.4624593196      7.8002339818     -2.1179522500
 H     -5.3628337515      7.0782217171     -2.1223992879
 O     -2.6977212316      1.9289779390      0.0810962022
 O     -1.6098863610      4.1933913428     -0.0486554776
 F     -3.8168141261      4.0091111939      0.7751222446
30
# ORCA AIMD Position Step 197, t=98.50 fs, E_Pot=-1129.61443444 Hartree, Unit is Angstrom
 C     -6.9105590322      3.3814598311      0.3913714890
 C     -6.4166388071      2.8350803009     -0.9749100789
 H     -6.9268562126      4.5031775185      0.3860427874
 H     -6.3236247570      3.1391324538      1.2492453963
 H     -7.9537244976      3.0299470093      0.6577050081
 C     -7.1303407535      3.3516044889     -2.1678509646
 H     -8.1675034650      3.0802953687     -2.0838158324
 H     -6.7146912947      2.8290708474     -3.0743070664
 H     -7.0889331680      4.4494308498     -2.1536126012
 C     -5.4311053123      1.8876968453     -1.0328785948
 N     -3.3493115734      3.5797903014     -1.7567018432
 H     -5.2605888617      1.3313673122     -1.9552916852
 H     -4.9537396929      1.4540016721     -0.1785374893
 C     -4.0178010366      4.7888447303     -2.0039715228
 S     -2.7534765019      3.3421723256     -0.2033727422
 C     -3.4167493870      6.1092621932     -2.1224283388
 H     -5.0933692345      4.6778097558     -2.0151371496
 C     -2.0442899431      6.2981422251     -2.2776072537
 C     -1.5308152917      7.5674787697     -2.1976803003
 C     -2.3651943783      8.6720781577     -2.2551316494
 C     -4.2898516129      7.2463941729     -2.2129552653
 C     -3.7522270283      8.5379118512     -2.2758286940
 H     -4.4129634949      9.4036720479     -2.2916643703
 H     -1.8727660571      9.6388796435     -2.1672567847
 H     -1.3798949243      5.4372711011     -2.2697675252
 H     -0.4649676460      7.7871622214     -2.1227044053
 H     -5.3673136803      7.0840452884     -2.1262469343
 O     -2.6988265185      1.9289795105      0.0817181859
 O     -1.6091743302      4.1957273878     -0.0499011923
 F     -3.8180180764      4.0121234835      0.7728254686
30
# ORCA AIMD Position Step 198, t=99.00 fs, E_Pot=-1129.61464665 Hartree, Unit is Angstrom
 C     -6.9133749911      3.3793517922      0.3902788135
 C     -6.4226206170      2.8383798279     -0.9714167917
 H     -6.9432110912      4.4953219831      0.3814011576
 H     -6.3148472078      3.1528027184      1.2455358989
 H     -7.9445169712      3.0107563264      0.6632499420
 C     -7.1336790892      3.3546267837     -2.1677575582
 H     -8.1722357893      3.0867913882     -2.0794230304
 H     -6.7149807861      2.8251960868     -3.0611721498
 H     -7.0865595817      4.4544190320     -2.1564480955
 C     -5.4290363039      1.8879742094     -1.0331277196
 N     -3.3511353397      3.5802655971     -1.7581634387
 H     -5.2664518393      1.3248180404     -1.9551455090
 H     -4.9442711517      1.4630469256     -0.1822163337
 C     -4.0195702045      4.7896153171     -2.0059556804
 S     -2.7531598648      3.3431725139     -0.2034404433
 C     -3.4208722425      6.1071913195     -2.1218057567
 H     -5.0994910499      4.6692090966     -2.0157327820
 C     -2.0460506084      6.2965132463     -2.2768975338
 C     -1.5363258725      7.5696570173     -2.1943335791
 C     -2.3688395775      8.6718391631     -2.2563842240
 C     -4.2936003125      7.2454452617     -2.2139914001
 C     -3.7565061611      8.5331495813     -2.2768499179
 H     -4.4129497346      9.3955776111     -2.3022779102
 H     -1.8882859448      9.6357532556     -2.1700554972
 H     -1.3779136970      5.4507252549     -2.2704603365
 H     -0.4671834876      7.7731680911     -2.1278340564
 H     -5.3717393411      7.0899787026     -2.1303445141
 O     -2.6999233773      1.9291082943      0.0823478832
 O     -1.6084100696      4.1980507700     -0.0511540755
 F     -3.8192784434      4.0150980683      0.7705205024
30
# ORCA AIMD Position Step 199, t=99.50 fs, E_Pot=-1129.61481252 Hartree, Unit is Angstrom
 C     -6.9163405208      3.3773769353      0.3889725365
 C     -6.4284286101      2.8414501361     -0.9675331744
 H     -6.9600802911      4.4865229377      0.3762588806
 H     -6.3037579234      3.1649057302      1.2432208065
 H     -7.9338143610      2.9923144553      0.6673516628
 C     -7.1368173619      3.3574871417     -2.1677166989
 H     -8.1792571589      3.0930018785     -2.0750195049
 H     -6.7159780832      2.8234675098     -3.0475207241
 H     -7.0840901483      4.4594181303     -2.1604510378
 C     -5.4273402234      1.8884189250     -1.0335399341
 N     -3.3529933165      3.5808805795     -1.7595729339
 H     -5.2717224670      1.3191104710     -1.9557307785
 H     -4.9343913203      1.4718719870     -0.1836995729
 C     -4.0212633852      4.7904115389     -2.0078930622
 S     -2.7528090825      3.3441221269     -0.2035242867
 C     -3.4252751684      6.1050124562     -2.1213677344
 H     -5.1059929961      4.6611888539     -2.0165288931
 C     -2.0477368063      6.2948335387     -2.2759870963
 C     -1.5417033744      7.5719212317     -2.1911192704
 C     -2.3724955895      8.6717014377     -2.2575200203
 C     -4.2972413819      7.2444559820     -2.2149311907
 C     -3.7608089456      8.5282165802     -2.2778849366
 H     -4.4132324704      9.3879910251     -2.3129548763
 H     -1.9039879182      9.6339113827     -2.1732466855
 H     -1.3753568141      5.4630941372     -2.2712189888
 H     -0.4691205849      7.7584734622     -2.1332719512
 H     -5.3761413816      7.0959232714     -2.1346826319
 O     -2.7010092837      1.9293732821      0.0829855554
 O     -1.6076016325      4.2003534826     -0.0524129761
 F     -3.8205932041      4.0180341975      0.7682081098
30
# ORCA AIMD Position Step 200, t=100.00 fs, E_Pot=-1129.61486359 Hartree, Unit is Angstrom
 C     -6.9194102482      3.3755092688      0.3874966768
 C     -6.4340071143      2.8442442222     -0.9633003721
 H     -6.9775388792      4.4772413779      0.3706252584
 H     -6.2905950033      3.1755306433      1.2419907380
 H     -7.9219884764      2.9745453353      0.6701401625
 C     -7.1397878543      3.3602028096     -2.1676729548
 H     -8.1882836986      3.0990218333     -2.0706857439
 H     -6.7175544160      2.8236598458     -3.0338839599
 H     -7.0815448352      4.4642286252     -2.1656039905
 C     -5.4260595993      1.8890689053     -1.0341239698
 N     -3.3548810788      3.5816297907     -1.7609239144
 H     -5.2764238426      1.3143632150     -1.9568899132
 H     -4.9241198361      1.4804274030     -0.1829727686
 C     -4.0229290031      4.7912036053     -2.0097774797
 S     -2.7524242502      3.3450243877     -0.2036292407
 C     -3.4299269169      6.1027341709     -2.1211177872
 H     -5.1123821109      4.6538973947     -2.0175432095
 C     -2.0494116551      6.2931819993     -2.2748704037
 C     -1.5469331948      7.5742229167     -2.1880486428
 C     -2.3762004885      8.6716308803     -2.2585380293
 C     -4.3007825267      7.2434108365     -2.2157746634
 C     -3.7651032848      8.5231180045     -2.2789414123
 H     -4.4140653341      9.3812058518     -2.3236645067
 H     -1.9195234999      9.6338815397     -2.1767954177
 H     -1.3718418181      5.4737063746     -2.2720354601
 H     -0.4708127751      7.7433072002     -2.1389497346
 H     -5.3805442094      7.1017817828     -2.1392511949
 O     -2.7020814798      1.9297817047      0.0836317426
 O     -1.6067572102      4.2026273377     -0.0536765859
 F     -3.8219600736      4.0209310533      0.7658889705
30
# ORCA AIMD Position Step 201, t=100.50 fs, E_Pot=-1129.61473971 Hartree, Unit is Angstrom
 C     -6.9225188349      3.3737189600      0.3859093617
 C     -6.4393072749      2.8467220707     -0.9587659582
 H     -6.9956589948      4.4679744442      0.3645200385
 H     -6.2757704821      3.1848242711      1.2413536979
 H     -7.9094870431      2.9573218596      0.6717888214
 C     -7.1426401312      3.3627942378     -2.1675634146
 H     -8.1988544177      3.1049815258     -2.0665179108
 H     -6.7195360027      2.8254642953     -3.0208643237
 H     -7.0789485098      4.4686537679     -2.1718685315
 C     -5.4252216705      1.8899486036     -1.0348711971
 N     -3.3567938322      3.5825076088     -1.7622106638
 H     -5.2805792002      1.3106935353     -1.9584482672
 H     -4.9135896667      1.4887474412     -0.1802315897
 C     -4.0246147394      4.7919614600     -2.0116030578
 S     -2.7520055107      3.3458833603     -0.2037597694
 C     -3.4347922546      6.1003662057     -2.1210584146
 H     -5.1181933523      4.6474742961     -2.0187899635
 C     -2.0511320340      6.2916259481     -2.2735425634
 C     -1.5519987569      7.5765136582     -2.1851320396
 C     -2.3799867235      8.6716028055     -2.2594373142
 C     -4.3042345131      7.2422930064     -2.2165224498
 C     -3.7693610193      8.5178676981     -2.2800264599
 H     -4.4156422745      9.3754333057     -2.3343780741
 H     -1.9346079715      9.6360653637     -2.1806757867
 H     -1.3670798560      5.4820347362     -2.2729030329
 H     -0.4723161740      7.7279014419     -2.1448005018
 H     -5.3849631490      7.1074596681     -2.1440394629
 O     -2.7031370215      1.9303392345      0.0842870604
 O     -1.6058851281      4.2048641184     -0.0549437566
 F     -3.8233764113      4.0237877684      0.7635634804
30
# ORCA AIMD Position Step 202, t=101.00 fs, E_Pot=-1129.61441391 Hartree, Unit is Angstrom
 C     -6.9255876456      3.3719770630      0.3842763506
 C     -6.4442869954      2.8488505957     -0.9539833755
 H     -7.0145073176      4.4592145943      0.3579738934
 H     -6.2598151822      3.1929676269      1.2407144378
 H     -7.8968067772      2.9404730720      0.6725068704
 C     -7.1454351961      3.3652835903     -2.1673212214
 H     -8.2103897819      3.1110287309     -2.0626227620
 H     -6.7217177606      2.8285105550     -3.0090987038
 H     -7.0763286467      4.4725155473     -2.1791854151
 C     -5.4248393906      1.8910711450     -1.0357565217
 N     -3.3587263825      3.5835082428     -1.7634281978
 H     -5.2842098113      1.3082091206     -1.9602303313
 H     -4.9030376801      1.4969345460     -0.1758558783
 C     -4.0263640070      4.7926556471     -2.0133642978
 S     -2.7515530765      3.3467038665     -0.2039197924
 C     -3.4398329629      6.0979195918     -2.1211910468
 H     -5.1230312666      4.6420411284     -2.0202805868
 C     -2.0529428250      6.2902146845     -2.2719995264
 C     -1.5568816010      7.5787461675     -2.1823787906
 C     -2.3838784645      8.6716068788     -2.2602166877
 C     -4.3076110495      7.2410842143     -2.2171757726
 C     -3.7735600848      8.5124902328     -2.2811468944
 H     -4.4180780952      9.3707771094     -2.3450652874
 H     -1.9490465610      9.6406774034     -2.1848750362
 H     -1.3609363925      5.4877628934     -2.2738159272
 H     -0.4737082139      7.7124897050     -2.1507590564
 H     -5.3894028857      7.1128661991     -2.1490360411
 O     -2.7041728309      1.9310500154      0.0849521763
 O     -1.6049937668      4.2070556438     -0.0562134986
 F     -3.8248394242      4.0266033953      0.7612317830
30
# ORCA AIMD Position Step 203, t=101.50 fs, E_Pot=-1129.61390447 Hartree, Unit is Angstrom
 C     -6.9285326677      3.3702598861      0.3826647844
 C     -6.4489124425      2.8506050667     -0.9490109558
 H     -7.0341408360      4.4514024915      0.3510274764
 H     -6.2433217020      3.2001538849      1.2394551464
 H     -7.8844580892      2.9237968166      0.6725274691
 C     -7.1482381945      3.3676925512     -2.1668804696
 H     -8.2222577166      3.1173104548     -2.0591093996
 H     -6.7238836813      2.8323977715     -2.9992100352
 H     -7.0737129198      4.4756696244     -2.1874738868
 C     -5.4249114773      1.8924404514     -1.0367419021
 N     -3.3606740787      3.5846247830     -1.7645712908
 H     -5.2873358708      1.3069994075     -1.9620736610
 H     -4.8927780596      1.5051350495     -0.1703595661
 C     -4.0282122741      4.7932590536     -2.0150559037
 S     -2.7510672863      3.3474917855     -0.2041134800
 C     -3.4450096556      6.0954048295     -2.1215158323
 H     -5.1266008766      4.6376975449     -2.0220255763
 C     -2.0548723993      6.2889756236     -2.2702383967
 C     -1.5615620291      7.5808754578     -2.1797971115
 C     -2.3878894041      8.6716501581     -2.2608746205
 C     -4.3109286490      7.2397658856     -2.2177366444
 C     -3.7776865151      8.5070211814     -2.2823094270
 H     -4.4213987830      9.3672208277     -2.3556904513
 H     -1.9627478487      9.6477049071     -2.1893949039
 H     -1.3534720826      5.4908237716     -2.2747679337
 H     -0.4750831931      7.6973049256     -2.1567620852
 H     -5.3938570009      7.1179154476     -2.1542290065
 O     -2.7051857749      1.9319164476      0.0856279953
 O     -1.6040913663      4.2091937262     -0.0574845871
 F     -3.8263462558      4.0293769428      0.7588939843
30
# ORCA AIMD Position Step 204, t=102.00 fs, E_Pot=-1129.61327239 Hartree, Unit is Angstrom
 C     -6.9312727875      3.3685529787      0.3811379670
 C     -6.4531556060      2.8519668426     -0.9439112905
 H     -7.0546078167      4.4448776613      0.3437324053
 H     -6.2268913476      3.2065726184      1.2370056582
 H     -7.8729223271      2.9070795167      0.6720937214
 C     -7.1511114518      3.3700395540     -2.1661817765
 H     -8.2338332722      3.1239584928     -2.0560837739
 H     -6.7258381371      2.8367351689     -2.9917467991
 H     -7.0711273533      4.4780144917     -2.1966342725
 C     -5.4254284921      1.8940555299     -1.0377801290
 N     -3.3626314567      3.5858503594     -1.7656358036
 H     -5.2899728755      1.3071313393     -1.9638415672
 H     -4.8831681304      1.5135099920     -0.1643294293
 C     -4.0301866244      4.7937463881     -2.0166732406
 S     -2.7505485938      3.3482534679     -0.2043441105
 C     -3.4502815906      6.0928344013     -2.1220318428
 H     -5.1287290995      4.6345114737     -2.0240312107
 C     -2.0569318466      6.2879138505     -2.2682575850
 C     -1.5660200176      7.5828597927     -2.1773941546
 C     -2.3920236732      8.6717572024     -2.2614093461
 C     -4.3142059281      7.2383178810     -2.2182076283
 C     -3.7817335709      8.5015073946     -2.2835209464
 H     -4.4255429440      9.3646300293     -2.3662095470
 H     -1.9757218046      9.6569016562     -2.1942497245
 H     -1.3449496764      5.4913990392     -2.2757505829
 H     -0.4765442339      7.6825733227     -2.1627484125
 H     -5.3983092070      7.1225268393     -2.1596053485
 O     -2.7061728054      1.9329395531      0.0863153348
 O     -1.6031860797      4.2112703948     -0.0587561034
 F     -3.8278936623      4.0321073139      0.7565498664
30
# ORCA AIMD Position Step 205, t=102.50 fs, E_Pot=-1129.61260867 Hartree, Unit is Angstrom
 C     -6.9337380106      3.3668529192      0.3797522224
 C     -6.4569954938      2.8529244791     -0.9387499910
 H     -7.0759351283      4.4398377593      0.3361511378
 H     -6.2110884618      3.2124002424      1.2328921722
 H     -7.8626059287      2.8901208835      0.6714404536
 C     -7.1541075695      3.3723364429     -2.1651784481
 H     -8.2445497627      3.1310781977     -2.0536404421
 H     -6.7274381626      2.8411854918     -2.9871204657
 H     -7.0685942776      4.4794996886     -2.2065485320
 C     -5.4263740622      1.8959125461     -1.0388198092
 N     -3.3645931094      3.5871773298     -1.7666178747
 H     -5.2921332912      1.3086441179     -1.9654312491
 H     -4.8745721109      1.5222102338     -0.1583640320
 C     -4.0323035884      4.7940959225     -2.0182121164
 S     -2.7499975972      3.3489959602     -0.2046147629
 C     -3.4556083110      6.0902206962     -2.1227369016
 H     -5.1293758754      4.6325180992     -2.0263012156
 C     -2.0591161924      6.2870152111     -2.2660570620
 C     -1.5702365976      7.5846615806     -2.1751759820
 C     -2.3962763733      8.6719672214     -2.2618192279
 C     -4.3174631989      7.2367201210     -2.2185920605
 C     -3.7857016578      8.4960044158     -2.2847885255
 H     -4.4303748306      9.3627698304     -2.3765687941
 H     -1.9880610043      9.6678154111     -2.1994615144
 H     -1.3358079725      5.4898789399     -2.2767512273
 H     -0.4781941504      7.6685142098     -2.1686592285
 H     -5.4027350216      7.1266249393     -2.1651510084
 O     -2.7071309940      1.9341188361      0.0870150978
 O     -1.6022858008      4.2132778804     -0.0600271013
 F     -3.8294783005      4.0347933533      0.7541990797
30
# ORCA AIMD Position Step 206, t=103.00 fs, E_Pot=-1129.61201233 Hartree, Unit is Angstrom
 C     -6.9358765880      3.3651675808      0.3785552091
 C     -6.4604173162      2.8534729607     -0.9335946032
 H     -7.0981191460      4.4363119279      0.3283577970
 H     -6.1964046383      3.2177951595      1.2267691287
 H     -7.8537972591      2.8727621970      0.6707762725
 C     -7.1572642577      3.3745855937     -2.1638417680
 H     -8.2539366467      3.1387417556     -2.0518570580
 H     -6.7286228723      2.8455047120     -2.9855504902
 H     -7.0661306645      4.4801292632     -2.2170827905
 C     -5.4277284236      1.8980071231     -1.0398094387
 N     -3.3665532966      3.5885976802     -1.7675141143
 H     -5.2938257044      1.3115477512     -1.9667793767
 H     -4.8673299010      1.5313563049     -0.1530213285
 C     -4.0345691809      4.7942891928     -2.0196689255
 S     -2.7494150510      3.3497270119     -0.2049281276
 C     -3.4609499190      6.0875769481     -2.1236277323
 H     -5.1286365038      4.6317169492     -2.0288359198
 C     -2.0614087637      6.2862517997     -2.2636384457
 C     -1.5741952628      7.5862480467     -2.1731476761
 C     -2.4006360906      8.6723288039     -2.2621031877
 C     -4.3207214259      7.2349523337     -2.2188939766
 C     -3.7895963165      8.4905738441     -2.2861193683
 H     -4.4357053699      9.3613337437     -2.3867050603
 H     -1.9999130819      9.6798438724     -2.2050534546
 H     -1.3266076105      5.4867957517     -2.2777514404
 H     -0.4801253997      7.6553372600     -2.1744383259
 H     -5.4071051470      7.1301408213     -2.1708503618
 O     -2.7080575645      1.9354522853      0.0877282405
 O     -1.6013982522      4.2152085546     -0.0612967351
 F     -3.8310967584      4.0374337769      0.7518410831
30
# ORCA AIMD Position Step 207, t=103.50 fs, E_Pot=-1129.61156790 Hartree, Unit is Angstrom
 C     -6.9376603206      3.3635145658      0.3775853694
 C     -6.4634117725      2.8536128940     -0.9285145781
 H     -7.1211171865      4.4341567449      0.3204388602
 H     -6.1832339533      3.2228953888      1.2184378380
 H     -7.8466360337      2.8549120809      0.6702691376
 C     -7.1606008381      3.3767781199     -2.1621641064
 H     -8.2616408932      3.1469862867     -2.0507907177
 H     -6.7294346152      2.8495705798     -2.9870270782
 H     -7.0637473648      4.4799573762     -2.2280902637
 C     -5.4294708850      1.9003357993     -1.0407006951
 N     -3.3685059211      3.5901023713     -1.7683215763
 H     -5.2950554328      1.3158262083     -1.9678598934
 H     -4.8617341235      1.5410265133     -0.1487817812
 C     -4.0369791071      4.7943107233     -2.0210406983
 S     -2.7488019152      3.3504547825     -0.2052863723
 C     -3.4662650497      6.0849184760     -2.1247000145
 H     -5.1267500075      4.6320697034     -2.0316327051
 C     -2.0637850704      6.2855878293     -2.2610047533
 C     -1.5778844092      7.5875903879     -2.1713135896
 C     -2.4050871141      8.6728936730     -2.2622610926
 C     -4.3240014667      7.2329945773     -2.2191181984
 C     -3.7934259260      8.4852807077     -2.2875206581
 H     -4.4413187810      9.3599783643     -2.3965480241
 H     -2.0114512990      9.6923017043     -2.2110436259
 H     -1.3179798678      5.4827608175     -2.2787269537
 H     -0.4824100856      7.6432410903     -2.1800322238
 H     -5.4113981452      7.1330117252     -2.1766852222
 O     -2.7089499380      1.9369367466      0.0884556125
 O     -1.6005308637      4.2170551557     -0.0625643313
 F     -3.8327455890      4.0400272414      0.7494751609
30
# ORCA AIMD Position Step 208, t=104.00 fs, E_Pot=-1129.61131215 Hartree, Unit is Angstrom
 C     -6.9390870325      3.3619178221      0.3768708289
 C     -6.4659781178      2.8533528478     -0.9235776396
 H     -7.1448425321      4.4330642431      0.3124915257
 H     -6.1718594327      3.2278189492      1.2078491795
 H     -7.8410897504      2.8365675110      0.6700334479
 C     -7.1641164213      3.3788937752     -2.1601595631
 H     -8.2674475694      3.1558118286     -2.0504731737
 H     -6.7300189604      2.8533834614     -2.9913128063
 H     -7.0614471637      4.4790853118     -2.2394141971
 C     -5.4315808293      1.9028969476     -1.0414519616
 N     -3.3704450478      3.5916824131     -1.7690382374
 H     -5.2958244360      1.3214268159     -1.9686959302
 H     -4.8579972258      1.5512443493     -0.1460045685
 C     -4.0395188539      4.7941508951     -2.0223250377
 S     -2.7481594498      3.3511872294     -0.2056911898
 C     -3.4715173691      6.0822584394     -2.1259482325
 H     -5.1240600241      4.6335062578     -2.0346864240
 C     -2.0662203754      6.2849861091     -2.2581608511
 C     -1.5812966479      7.5886681631     -2.1696768356
 C     -2.4096120289      8.6737102221     -2.2622941556
 C     -4.3273231296      7.2308292972     -2.2192702811
 C     -3.7972009650      8.4801868356     -2.2889990022
 H     -4.4469942346      9.3583576998     -2.4060246645
 H     -2.0228421109      9.7044938199     -2.2174402106
 H     -1.3105307325      5.4783700437     -2.2796476045
 H     -0.4850885744      7.6324060232     -2.1853921082
 H     -5.4155813195      7.1351813858     -2.1826370816
 O     -2.7098058751      1.9385678244      0.0891980862
 O     -1.5996901364      4.2188113437     -0.0638292738
 F     -3.8344213977      4.0425725516      0.7471005334
30
# ORCA AIMD Position Step 209, t=104.50 fs, E_Pot=-1129.61124130 Hartree, Unit is Angstrom
 C     -6.9401813203      3.3604042392      0.3764298119
 C     -6.4681213883      2.8527068034     -0.9188502607
 H     -7.1691624949      4.4326054156      0.3046232025
 H     -6.1624410417      3.2326635422      1.1951074746
 H     -7.8369676090      2.8178188045      0.6701310671
 C     -7.1677913058      3.3809036842     -2.1578619541
 H     -8.2712868889      3.1651832434     -2.0509102813
 H     -6.7306099256      2.8570496000     -2.9979697683
 H     -7.0592247367      4.4776529234     -2.2508916588
 C     -5.4340390621      1.9056901789     -1.0420300083
 N     -3.3723647045      3.5933281858     -1.7696624368
 H     -5.2961324926      1.3282761267     -1.9693428225
 H     -4.8562498219      1.5619821232     -0.1449221130
 C     -4.0421657126      4.7938038568     -2.0235201192
 S     -2.7474890959      3.3519326588     -0.2061438572
 C     -3.4766712580      6.0796101034     -2.1273658433
 H     -5.1210112287      4.6359260559     -2.0379900366
 C     -2.0686914846      6.2844127032     -2.2551128081
 C     -1.5844313485      7.5894664930     -2.1682397999
 C     -2.4141930121      8.6748179790     -2.2622049756
 C     -4.3307043142      7.2284413253     -2.2193566087
 C     -3.8009313350      8.4753494965     -2.2905601734
 H     -4.4525327680      9.3561569479     -2.4150635302
 H     -2.0342268833      9.7157738643     -2.2242386285
 H     -1.3048152639      5.4741707756     -2.2804790564
 H     -0.4881680538      7.6229941151     -2.1904736464
 H     -5.4196337165      7.1365999616     -2.1886853523
 O     -2.7106235030      1.9403400599      0.0899564442
 O     -1.5988822155      4.2204711607     -0.0650910994
 F     -3.8361206731      4.0450684530      0.7447162884
30
# ORCA AIMD Position Step 210, t=105.00 fs, E_Pot=-1129.61131632 Hartree, Unit is Angstrom
 C     -6.9409920452      3.3589997614      0.3762695424
 C     -6.4698540028      2.8516951679     -0.9143959208
 H     -7.1939019960      4.4322734521      0.2969499834
 H     -6.1550103933      3.2375082048      1.1804655502
 H     -7.8339439273      2.7988449683      0.6705755731
 C     -7.1715889209      3.3827737391     -2.1553200032
 H     -8.2732336941      3.1750331414     -2.0520819433
 H     -6.7315020371      2.8607480762     -3.0064135471
 H     -7.0570672842      4.4758233259     -2.2623566104
 C     -5.4368287463      1.9087164633     -1.0424117910
 N     -3.3742589235      3.5950299416     -1.7701933170
 H     -5.2959769613      1.3362788080     -1.9698881273
 H     -4.8565261743      1.5731583614     -0.1456225277
 C     -4.0448911703      4.7932677548     -2.0246247263
 S     -2.7467926640      3.3526991962     -0.2066450861
 C     -3.4816939930      6.0769862889     -2.1289453270
 H     -5.1181083689      4.6392048060     -2.0415352556
 C     -2.0711808312      6.2838400316     -2.2518679066
 C     -1.5872946679      7.5899776994     -2.1670039411
 C     -2.4188136088      8.6762437179     -2.2619975747
 C     -4.3341601206      7.2258187048     -2.2193843137
 C     -3.8046252518      8.4708175584     -2.2922086727
 H     -4.4577722813      9.3531180899     -2.4235990786
 H     -2.0457069398      9.7255921245     -2.2314206965
 H     -1.3012874158      5.4706152335     -2.2811844486
 H     -0.4916154693      7.6151444932     -2.1952381222
 H     -5.4235398949      7.1372239909     -2.1948079285
 O     -2.7114013400      1.9422470138      0.0907313629
 O     -1.5981124201      4.2220295029     -0.0663495134
 F     -3.8378398006      4.0475137695      0.7423214127
30
# ORCA AIMD Position Step 211, t=105.50 fs, E_Pot=-1129.61148257 Hartree, Unit is Angstrom
 C     -6.9415886914      3.3577265449      0.3763857204
 C     -6.4711952077      2.8503439176     -0.9102741017
 H     -7.2188508119      4.4315373501      0.2895927737
 H     -6.1494642883      3.2424152997      1.1643186837
 H     -7.8316008704      2.7798949286      0.6713447396
 C     -7.1754592808      3.3844692366     -2.1525921191
 H     -8.2735052998      3.1852654035     -2.0539429757
 H     -6.7330148460      2.8646898931     -3.0159787803
 H     -7.0549554812      4.4737698797     -2.2736426734
 C     -5.4399354583      1.9119769404     -1.0425857275
 N     -3.3761218269      3.5967778208     -1.7706306562
 H     -5.2953540134      1.3453279767     -1.9704384132
 H     -4.8587638696      1.5846429806     -0.1480496882
 C     -4.0476642352      4.7925437518     -2.0256382631
 S     -2.7460722675      3.3534949113     -0.2071950689
 C     -3.4865551348      6.0743994703     -2.1306782325
 H     -5.1158770575      4.6432024262     -2.0453119306
 C     -2.0736778609      6.2832492821     -2.2484343328
 C     -1.5898999759      7.5902006839     -2.1659698960
 C     -2.4234593563      8.6779986080     -2.2616772248
 C     -4.3377021818      7.2229532733     -2.2193612652
 C     -3.8082881668      8.4666295455     -2.2939473812
 H     -4.4626019545      9.3490601213     -2.4315761922
 H     -2.0573357001      9.7335282428     -2.2389556858
 H     -1.3002799184      5.4680400857     -2.2817264533
 H     -0.4953602137      7.6089714924     -2.1996528892
 H     -5.4272967351      7.1370162753     -2.2009811213
 O     -2.7121383173      1.9442813797      0.0915233941
 O     -1.5973854132      4.2234819515     -0.0676044101
 F     -3.8395750676      4.0499073220      0.7399147944
30
# ORCA AIMD Position Step 212, t=106.00 fs, E_Pot=-1129.61168283 Hartree, Unit is Angstrom
 C     -6.9420562521      3.3566007124      0.3767617931
 C     -6.4721718301      2.8486849335     -0.9065389844
 H     -7.2437741375      4.4298881429      0.2826733483
 H     -6.1455647335      3.2474334317      1.1471921457
 H     -7.8294740048      2.7612625572      0.6723946460
 C     -7.1793423754      3.3859588543     -2.1497407943
 H     -8.2724499951      3.1957604227     -2.0564253332
 H     -6.7354598614      2.8690808160     -3.0259829037
 H     -7.0528656417      4.4716595801     -2.2845848242
 C     -5.4433471980      1.9154721374     -1.0425527113
 N     -3.3779476870      3.5985619926     -1.7709750398
 H     -5.2942593601      1.3553102561     -1.9711106928
 H     -4.8628017506      1.5962606683     -0.1520026888
 C     -4.0504554125      4.7916355458     -2.0265608205
 S     -2.7453304047      3.3543275428     -0.2077933975
 C     -3.4912272171      6.0718616157     -2.1325552109
 H     -5.1148111939      4.6477723430     -2.0493078956
 C     -2.0761802772      6.2826315258     -2.2448210298
 C     -1.5922674410      7.5901410868     -2.1651373897
 C     -2.4281184838      8.6800768299     -2.2612502694
 C     -4.3413381617      7.2198412751     -2.2192960255
 C     -3.8119222405      8.4628117401     -2.2957772358
 H     -4.4669708299      9.3438907410     -2.4389537135
 H     -2.0691146496      9.7393122340     -2.2468024032
 H     -1.3019869692      5.4666513827     -2.2820692940
 H     -0.4992965692      7.6045621509     -2.2036919634
 H     -5.4309123537      7.1359464036     -2.2071800945
 O     -2.7128337690      1.9464351193      0.0923329371
 O     -1.5967049892      4.2248249959     -0.0688558874
 F     -3.8413227072      4.0522479813      0.7374952310
30
# ORCA AIMD Position Step 213, t=106.50 fs, E_Pot=-1129.61186297 Hartree, Unit is Angstrom
 C     -6.9424896928      3.3556312409      0.3773692340
 C     -6.4728157906      2.8467535214     -0.9032382949
 H     -7.2684266798      4.4268816154      0.2763102150
 H     -6.1429481535      3.2526018288      1.1297196329
 H     -7.8270991353      2.7432568733      0.6736763929
 C     -7.1831726262      3.3872182531     -2.1468278662
 H     -8.2705305910      3.2063819763     -2.0594423072
 H     -6.7391109090      2.8740895088     -3.0357838742
 H     -7.0507719193      4.4696419686     -2.2950220775
 C     -5.4470553366      1.9192012994     -1.0423261441
 N     -3.3797307608      3.6003736633     -1.7712284051
 H     -5.2926888164      1.3661194161     -1.9720145503
 H     -4.8683914874      1.6077998100     -0.1571523571
 C     -4.0532411780      4.7905492013     -2.0273932494
 S     -2.7445698172      3.3552041860     -0.2084387158
 C     -3.4956870158      6.0693825428     -2.1345660519
 H     -5.1153134163      4.6527708123     -2.0535071302
 C     -2.0786938173      6.2819887153     -2.2410374043
 C     -1.5944228156      7.5898102683     -2.1645050656
 C     -2.4327826236      8.6824554993     -2.2607238962
 C     -4.3450716090      7.2164838030     -2.2191978079
 C     -3.8155262907      8.4593772650     -2.2976969833
 H     -4.4708918839      9.3376131232     -2.4457079463
 H     -2.0809925534      9.7428380274     -2.2549127706
 H     -1.3064559313      5.4665181508     -2.2821810643
 H     -0.5032904684      7.6019744705     -2.2073370316
 H     -5.4344055896      7.1339910309     -2.2133798048
 O     -2.7134873979      1.9486998158      0.0931601685
 O     -1.5960741149      4.2260561028     -0.0701044090
 F     -3.8430788987      4.0545346725      0.7350613457
30
# ORCA AIMD Position Step 214, t=107.00 fs, E_Pot=-1129.61198401 Hartree, Unit is Angstrom
 C     -6.9429880342      3.3548194186      0.3781691223
 C     -6.4731677781      2.8445912571     -0.9004129820
 H     -7.2925637136      4.4221646143      0.2706133620
 H     -6.1411427209      3.2579531375      1.1126157266
 H     -7.8240473742      2.7261774105      0.6751458377
 C     -7.1868818397      3.3882316926     -2.1439112299
 H     -8.2682911997      3.2169850720     -2.0628914398
 H     -6.7441877335      2.8798315052     -3.0448141932
 H     -7.0486499762      4.4678329549     -2.3047951717
 C     -5.4510520420      1.9231601009     -1.0419322351
 N     -3.3814651785      3.6022040320     -1.7713937286
 H     -5.2906397977      1.3776549803     -1.9732503261
 H     -4.8751980722      1.6190164868     -0.1630451691
 C     -4.0560075151      4.7892916048     -2.0281373816
 S     -2.7437936302      3.3561316033     -0.2091288437
 C     -3.4999136673      6.0669725464     -2.1366997518
 H     -5.1176601425      4.6580621113     -2.0578867968
 C     -2.0812325903      6.2813333126     -2.2370932984
 C     -1.5963970431      7.5892250949     -2.1640707117
 C     -2.4374465535      8.6850944981     -2.2601058726
 C     -4.3489018315      7.2128866817     -2.2190764149
 C     -3.8190954204      8.4563261217     -2.2997030776
 H     -4.4744423721      9.3303248708     -2.4518331654
 H     -2.0928694965      9.7441616928     -2.2632342740
 H     -1.3135925850      5.4675754719     -2.2820349110
 H     -0.5071922801      7.6012376899     -2.2105758348
 H     -5.4378080598      7.1311340436     -2.2195542734
 O     -2.7140992871      1.9510664877      0.0940050232
 O     -1.5954950111      4.2271735750     -0.0713507755
 F     -3.8448396947      4.0567663208      0.7326116136
30
# ORCA AIMD Position Step 215, t=107.50 fs, E_Pot=-1129.61203310 Hartree, Unit is Angstrom
 C     -6.9436472066      3.3541582057      0.3791146041
 C     -6.4732781603      2.8422470456     -0.8980954530
 H     -7.3159565333      4.4154973135      0.2656784968
 H     -6.1396072940      3.2635191035      1.0966274588
 H     -7.8199558022      2.7102880159      0.6767735972
 C     -7.1904033683      3.3889928639     -2.1410419145
 H     -8.2663176179      3.2274257965     -2.0666579610
 H     -6.7508413181      2.8863559153     -3.0526130224
 H     -7.0464799009      4.4663103140     -2.3137471667
 C     -5.4553262792      1.9273389708     -1.0414090696
 N     -3.3831463201      3.6040433197     -1.7714733026
 H     -5.2881158673      1.3898269777     -1.9748946319
 H     -4.8828216712      1.6296474750     -0.1691365751
 C     -4.0587529930      4.7878691159     -2.0287959571
 S     -2.7430056139      3.3571163540     -0.2098621367
 C     -3.5038892690      6.0646423820     -2.1389445533
 H     -5.1219545719      4.6635302644     -2.0624207467
 C     -2.0838195320      6.2806874434     -2.2329989371
 C     -1.5982244524      7.5884086622     -2.1638312236
 C     -2.4421076980      8.6879372069     -2.2594042973
 C     -4.3528237558      7.2090606923     -2.2189420972
 C     -3.8226219797      8.4536452535     -2.3017896649
 H     -4.4777595385      9.3222128355     -2.4573424432
 H     -2.1046002413      9.7434998871     -2.2717133841
 H     -1.3231618630      5.4696246872     -2.2816102647
 H     -0.5108498727      7.6023520728     -2.2134014968
 H     -5.4411601757      7.1273669890     -2.2256771941
 O     -2.7146697051      1.9535254471      0.0948675823
 O     -1.5949685976      4.2281767304     -0.0725954409
 F     -3.8466012149      4.0589419859      0.7301447709
30
# ORCA AIMD Position Step 216, t=108.00 fs, E_Pot=-1129.61203157 Hartree, Unit is Angstrom
 C     -6.9445534759      3.3536325176      0.3801560678
 C     -6.4732033334      2.8397737728     -0.8963098206
 H     -7.3384063987      4.4067688965      0.2615840853
 H     -6.1377853764      3.2693381183      1.0824763003
 H     -7.8145484293      2.6957987081      0.6785534654
 C     -7.1936779701      3.3895051504     -2.1382623756
 H     -8.2651851629      3.2375721128     -2.0706222799
 H     -6.7591465805      2.8936401257     -3.0588450299
 H     -7.0442482508      4.4651121019     -2.3217255188
 C     -5.4598653414      1.9317222649     -1.0408031816
 N     -3.3847691264      3.6058830087     -1.7714711365
 H     -5.2851237910      1.4025648642     -1.9769929736
 H     -4.8908266609      1.6394248500     -0.1748321265
 C     -4.0614899954      4.7862893079     -2.0293729547
 S     -2.7422097203      3.3581641492     -0.2106356983
 C     -3.5076004974      6.0624011722     -2.1412880083
 H     -5.1281134562      4.6690738463     -2.0670734272
 C     -2.0864840621      6.2800834876     -2.2287645808
 C     -1.5999404732      7.5873873577     -2.1637823970
 C     -2.4467673653      8.6909131394     -2.2586273955
 C     -4.3568288622      7.2050209655     -2.2188055435
 C     -3.8260957459      8.4513101317     -2.3039486173
 H     -4.4810317881      9.3135407658     -2.4622674587
 H     -2.1160003162      9.7412191736     -2.2803003669
 H     -1.3347955608      5.4723415702     -2.2808952313
 H     -0.5141232772      7.6052890022     -2.2158130082
 H     -5.4445061871      7.1226894132     -2.2317229269
 O     -2.7151991802      1.9560669805      0.0957476097
 O     -1.5944950380      4.2290658801     -0.0738393668
 F     -3.8483594906      4.0610607764      0.7276593152
30
# ORCA AIMD Position Step 217, t=108.50 fs, E_Pot=-1129.61203631 Hartree, Unit is Angstrom
 C     -6.9457748458      3.3532190378      0.3812461191
 C     -6.4730088296      2.8372314064     -0.8950706940
 H     -7.3597570444      4.3960024355      0.2583862052
 H     -6.1351790870      3.2754600962      1.0707871991
 H     -7.8076480745      2.6828506453      0.6805044556
 C     -7.1966580849      3.3897803198     -2.1356051609
 H     -8.2653970529      3.2473139538     -2.0746624334
 H     -6.7691010343      2.9015910499     -3.0633092467
 H     -7.0419504584      4.4642382885     -2.3285819224
 C     -5.4646477221      1.9362858329     -1.0401663229
 N     -3.3863298242      3.6077134700     -1.7713904287
 H     -5.2816789032      1.4158126825     -1.9795549320
 H     -4.8987771409      1.6480935316     -0.1795409972
 C     -4.0642434994      4.7845599196     -2.0298734320
 S     -2.7414105595      3.3592803695     -0.2114472783
 C     -3.5110379047      6.0602575517     -2.1437169548
 H     -5.1358739674      4.6746107122     -2.0718036579
 C     -2.0892620969      6.2795611031     -2.2244007270
 C     -1.6015800269      7.5861927654     -2.1639190941
 C     -2.4514286023      8.6939398377     -2.2577833042
 C     -4.3609053353      7.2007873335     -2.2186777900
 C     -3.8295060614      8.4492859845     -2.3061698348
 H     -4.4844854953      9.3046305824     -2.4666552584
 H     -2.1268552813      9.7378125853     -2.2889512984
 H     -1.3480104184      5.4752913134     -2.2798864695
 H     -0.5169008125      7.6099922801     -2.2178127446
 H     -5.4478903445      7.1171094046     -2.2376661751
 O     -2.7156882493      1.9586809092      0.0966450444
 O     -1.5940731002      4.2298424138     -0.0750830931
 F     -3.8501106462      4.0631219708      0.7251540484
30
# ORCA AIMD Position Step 218, t=109.00 fs, E_Pot=-1129.61211641 Hartree, Unit is Angstrom
 C     -6.9473538673      3.3528868798      0.3823459171
 C     -6.4727660745      2.8346842255     -0.8943836250
 H     -7.3799063432      4.3833585316      0.2561162200
 H     -6.1314268229      3.2819515085      1.0620209546
 H     -7.7991834926      2.6715065019      0.6826741912
 C     -7.1993136231      3.3898375597     -2.1330922061
 H     -8.2673244909      3.2565713956     -2.0786595186
 H     -6.7806255633      2.9100478248     -3.0659447060
 H     -7.0395912838      4.4636576801     -2.3341756726
 C     -5.4696424622      1.9409960477     -1.0395495497
 N     -3.3878246879      3.6095257187     -1.7712351972
 H     -5.2778024463      1.4295319023     -1.9825538074
 H     -4.9062820677      1.6554322534     -0.1827408324
 C     -4.0670485557      4.7826899488     -2.0303036609
 S     -2.7406130238      3.3604695959     -0.2122940488
 C     -3.5141968808      6.0582187840     -2.1462176678
 H     -5.1448281048      4.6800689907     -2.0765616012
 C     -2.0921925853      6.2791659077     -2.2199179158
 C     -1.6031753958      7.5848589250     -2.1642351427
 C     -2.4560968509      8.6969273397     -2.2568799475
 C     -4.3650390825      7.1963829380     -2.2185701094
 C     -3.8328424367      8.4475311389     -2.3084416135
 H     -4.4883666129      9.2958371249     -2.4705647457
 H     -2.1369330912      9.7338656285     -2.2976315507
 H     -1.3622360141      5.4779562414     -2.2785895449
 H     -0.5191127971      7.6163790615     -2.2194063593
 H     -5.4513519766      7.1106439439     -2.2434825782
 O     -2.7161374936      1.9613571212      0.0975596848
 O     -1.5937005890      4.2305087366     -0.0763273123
 F     -3.8518508039      4.0651249664      0.7226277399
30
# ORCA AIMD Position Step 219, t=109.50 fs, E_Pot=-1129.61231586 Hartree, Unit is Angstrom
 C     -6.9493013365      3.3525984304      0.3834297202
 C     -6.4725520571      2.8322008476     -0.8942450108
 H     -7.3988152582      4.3691313665      0.2547784881
 H     -6.1263713663      3.2888955537      1.0564207434
 H     -7.7891904933      2.6617441114      0.6851388582
 C     -7.2016357720      3.3897020575     -2.1307344342
 H     -8.2711569604      3.2652988668     -2.0824994290
 H     -6.7935687550      2.9187876738     -3.0668303990
 H     -7.0371848822      4.4633160623     -2.3383763750
 C     -5.4748050481      1.9458085045     -1.0389975092
 N     -3.3892503198      3.6113108894     -1.7710097162
 H     -5.2735223058      1.4436966800     -1.9859296139
 H     -4.9130404265      1.6612745846     -0.1840441877
 C     -4.0699461635      4.7806899585     -2.0306709748
 S     -2.7398223719      3.3617356677     -0.2131730261
 C     -3.5170776100      6.0562908076     -2.1487758937
 H     -5.1544705370      4.6853829609     -2.0812908329
 C     -2.0953145088      6.2789454262     -2.2153269394
 C     -1.6047547375      7.5834223581     -2.1647233956
 C     -2.4607782966      8.6997829685     -2.2559250151
 C     -4.3692144175      7.1918337890     -2.2184939303
 C     -3.8360967458      8.4460000510     -2.3107512151
 H     -4.4929178641      9.2875172427     -2.4740607081
 H     -2.1460001965      9.7300067902     -2.3063163363
 H     -1.3768556624      5.4797762793     -2.2770170355
 H     -0.5207423717      7.6243412154     -2.2206013380
 H     -5.4549212272      7.1033193539     -2.2491486075
 O     -2.7165474336      1.9640855877      0.0984912868
 O     -1.5933742274      4.2310682702     -0.0775726438
 F     -3.8535761258      4.0670693217      0.7200792579
30
# ORCA AIMD Position Step 220, t=110.00 fs, E_Pot=-1129.61262145 Hartree, Unit is Angstrom
 C     -6.9515933131      3.3523109726      0.3844871468
 C     -6.4724481811      2.8298534906     -0.8946423540
 H     -7.4165132501      4.3537385480      0.2543498218
 H     -6.1200967565      3.2963877696      1.0539884857
 H     -7.7778087221      2.6534534597      0.6880023595
 C     -7.2036389895      3.3894036621     -2.1285318578
 H     -8.2768750582      3.2734844073     -2.0860736041
 H     -6.8077138798      2.9275337323     -3.0661809834
 H     -7.0347531863      4.4631459228     -2.3410663785
 C     -5.4800748839      1.9506675975     -1.0385432257
 N     -3.3906036976      3.6130601522     -1.7707183280
 H     -5.2688723600      1.4582885201     -1.9895954462
 H     -4.9188787177      1.6655264259     -0.1832536226
 C     -4.0729787000      4.7785724100     -2.0309835378
 S     -2.7390442027      3.3630816673     -0.2140812050
 C     -3.5196852337      6.0544781515     -2.1513769338
 H     -5.1642535938      4.6904885648     -2.0859309267
 C     -2.0986625347      6.2789441820     -2.2106390973
 C     -1.6063409525      7.5819215120     -2.1653757625
 C     -2.4654783381      8.7024174230     -2.2549261007
 C     -4.3734148195      7.1871679812     -2.2184607422
 C     -3.8392653340      8.4446469101     -2.3130855347
 H     -4.4983526574      9.2799954240     -2.4772069370
 H     -2.1538409622      9.7268449631     -2.3149893879
 H     -1.3912594127      5.4802040315     -2.2751851012
 H     -0.5218313725      7.6337466684     -2.2214061953
 H     -5.4586151952      7.0951716148     -2.2546415860
 O     -2.7169184779      1.9668564545      0.0994395878
 O     -1.5930896610      4.2315254126     -0.0788195473
 F     -3.8552828459      4.0689547756      0.7175076196
30
# ORCA AIMD Position Step 221, t=110.50 fs, E_Pot=-1129.61295682 Hartree, Unit is Angstrom
 C     -6.9541724838      3.3519792141      0.3855224089
 C     -6.4725385212      2.8277163882     -0.8955547980
 H     -7.4330995016      4.3377019633      0.2547819759
 H     -6.1129223378      3.3045272331      1.0544974037
 H     -7.7652736129      2.6464378222      0.6913941698
 C     -7.2053601869      3.3889759630     -2.1264740701
 H     -8.2842530153      3.2811442747     -2.0892784661
 H     -6.8227891758      2.9359657047     -3.0643361893
 H     -7.0323246162      4.4630751345     -2.3421460674
 C     -5.4853748928      1.9555073291     -1.0382047118
 N     -3.3918821554      3.6147647127     -1.7703653416
 H     -5.2638910952      1.4732904123     -1.9934459043
 H     -4.9237712461      1.6681757304     -0.1803914978
 C     -4.0761855723      4.7763518773     -2.0312500648
 S     -2.7382844218      3.3645098821     -0.2150156273
 C     -3.5220299197      6.0527838307     -2.1540057374
 H     -5.1736404739      4.6953200630     -2.0904205311
 C     -2.1022619702      6.2791978393     -2.2058665649
 C     -1.6079511286      7.5803962096     -2.1661832445
 C     -2.4701998442      8.7047514854     -2.2538910385
 C     -4.3776236374      7.1824149207     -2.2184820029
 C     -3.8423511276      8.4434292061     -2.3154318161
 H     -4.5048285807      9.2735298929     -2.4800590025
 H     -2.1602790332      9.7248987570     -2.3236388826
 H     -1.4049056687      5.4787718342     -2.2731084428
 H     -0.5224800997      7.6444409220     -2.2218300296
 H     -5.4624351481      7.0862465307     -2.2599396596
[truncated: 4,113,490 more chars]
