# Supplementary material for: A modular synthesis of azetidines from reactive triplet imine intermediates using an intermolecular aza Paternò–Büchi reaction
Source: Nat Catal. 2025 Sep 5;8(9):939–47. doi: 10.1038/s41929-025-01405-7 (PMC12460163; doi:10.1038/s41929-025-01405-7)
Supplement: Supplementary file 4 — Cartesian (x, y, z) of the computational section. [file 41929_2025_1405_MOESM4_ESM.zip › DataS1_revised/MDtrajectories/seed2_2500.xyz]

30
# ORCA AIMD Position Step 0, t=0.00 fs, E_Pot=-1129.63710026 Hartree, Unit is Angstrom
 C     -6.8036330544      3.4710720089      0.0588773787
 C     -6.2266269003      2.6742765600     -1.0767676732
 H     -6.4823907224      3.0863855948      1.0357157367
 H     -7.9048426189      3.4561251989      0.0175412390
 H     -6.5078965821      4.5314070186     -0.0159436732
 C     -6.6241933513      3.1141511030     -2.4577711051
 H     -7.7138527151      3.0146894882     -2.5908852515
 H     -6.1204349344      2.5247684672     -3.2356901988
 H     -6.3899007899      4.1798997280     -2.6153825452
 C     -5.4161575579      1.6259512316     -0.8697649301
 N     -3.1903747553      3.8182645234     -1.5623352321
 H     -5.0058749119      1.0518756886     -1.7050706977
 H     -5.1442302174      1.3099304191      0.1406345597
 C     -3.7267662786      5.0900103406     -1.5045671838
 S     -2.4965255987      3.2051280813     -0.1519374802
 C     -2.9622856057      6.2562695542     -1.7967722805
 H     -4.8031879489      5.1514103794     -1.3042130571
 C     -1.5877818609      6.1929021635     -2.1404655364
 C     -0.8866548825      7.3550949337     -2.4291746605
 C     -1.5236106276      8.6006071601     -2.3840998413
 C     -3.5972058515      7.5236847412     -1.7580842349
 C     -2.8810603006      8.6753300734     -2.0480435751
 H     -3.3817016556      9.6444731010     -2.0132523004
 H     -0.9652075317      9.5096125435     -2.6124078812
 H     -1.0839062566      5.2258254550     -2.1803004348
 H      0.1697433252      7.2925532338     -2.6959468433
 H     -4.6555662954      7.5802043200     -1.4962279582
 O     -2.4094605694      1.7811422707     -0.2289051436
 O     -1.3732937884      4.0254755307      0.2041013553
 F     -3.6393647053      3.5415247346      0.9075402673
30
# ORCA AIMD Position Step 1, t=0.50 fs, E_Pot=-1129.63617519 Hartree, Unit is Angstrom
 C     -6.8012534429      3.4744640404      0.0631939707
 C     -6.2276584762      2.6773619952     -1.0783012240
 H     -6.4903032145      3.0882016389      1.0308589327
 H     -7.8949784313      3.4630995372      0.0255692459
 H     -6.5106247439      4.5201876664     -0.0116112219
 C     -6.6214830139      3.1118614136     -2.4582691856
 H     -7.7203880622      3.0069648826     -2.5887681306
 H     -6.1254997416      2.5223846307     -3.2438913841
 H     -6.4029808932      4.1809589533     -2.6232755696
 C     -5.4160892106      1.6261570654     -0.8743235257
 N     -3.1891309919      3.8205321922     -1.5641720827
 H     -5.0057157683      1.0456779492     -1.7011756786
 H     -5.1410776416      1.3145792982      0.1557117924
 C     -3.7263393298      5.0902310023     -1.5030381441
 S     -2.4959121103      3.2089508819     -0.1514991828
 C     -2.9591613807      6.2590714687     -1.7934763089
 H     -4.8164613654      5.1528631057     -1.3117009987
 C     -1.5873162100      6.1944634501     -2.1377291691
 C     -0.8848566676      7.3516476495     -2.4331764105
 C     -1.5239862787      8.6030262132     -2.3822740224
 C     -3.5976176987      7.5265126240     -1.7625368846
 C     -2.8790163663      8.6751466772     -2.0504631642
 H     -3.3780673566      9.6370471304     -2.0184143782
 H     -0.9710692660      9.5030306036     -2.6196650098
 H     -1.0777119728      5.2264737898     -2.1756134987
 H      0.1761767210      7.3016389899     -2.6857291925
 H     -4.6506180384      7.5762808735     -1.4989544596
 O     -2.4081742601      1.7825051347     -0.2276243822
 O     -1.3711062276      4.0263676851      0.2022478631
 F     -3.6358241032      3.5423571045      0.9085022230
30
# ORCA AIMD Position Step 2, t=1.00 fs, E_Pot=-1129.63366585 Hartree, Unit is Angstrom
 C     -6.7988819133      3.4777761493      0.0674337968
 C     -6.2286579252      2.6804138100     -1.0798130936
 H     -6.4978364213      3.0897041064      1.0267450426
 H     -7.8857672780      3.4700151145      0.0334764836
 H     -6.5129507801      4.5101761876     -0.0073362204
 C     -6.6188581879      3.1095821150     -2.4588004932
 H     -7.7262628527      2.9993085286     -2.5865910560
 H     -6.1305380699      2.5200825762     -3.2518801949
 H     -6.4159740622      4.1819324344     -2.6311050228
 C     -5.4159997120      1.6263838603     -0.8787424052
 N     -3.1879069002      3.8227771188     -1.5659950748
 H     -5.0054788837      1.0394165026     -1.6975032801
 H     -5.1382582512      1.3195464867      0.1694444754
 C     -3.7259772654      5.0904812146     -1.5015040671
 S     -2.4952973284      3.2127470559     -0.1510669857
 C     -2.9560828484      6.2618649712     -1.7901875727
 H     -4.8287776161      5.1542322416     -1.3193437651
 C     -1.5868126881      6.1959858053     -2.1350050071
 C     -0.8830761338      7.3482806587     -2.4371484402
 C     -1.5243507198      8.6053413312     -2.3804640365
 C     -3.5979865313      7.5292935041     -1.7669767988
 C     -2.8769744861      8.6749438790     -2.0528793576
 H     -3.3747135209      9.6302109344     -2.0235502309
 H     -0.9765464834      9.4970752776     -2.6269805844
 H     -1.0717256767      5.2273259554     -2.1708959481
 H      0.1825181400      7.3105592791     -2.6756210992
 H     -4.6461003401      7.5724674614     -1.5016187352
 O     -2.4068919052      1.7838910416     -0.2263455750
 O     -1.3689162493      4.0272674468      0.2004002538
 F     -3.6322945137      3.5431929040      0.9094675451
30
# ORCA AIMD Position Step 3, t=1.50 fs, E_Pot=-1129.63024774 Hartree, Unit is Angstrom
 C     -6.7965238681      3.4809326357      0.0715282142
 C     -6.2295951458      2.6834034637     -1.0812841119
 H     -6.5046400294      3.0905882852      1.0240825836
 H     -7.8778178513      3.4768291947      0.0411602224
 H     -6.5144776061      4.5025524270     -0.0031690919
 C     -6.6163930997      3.1073222659     -2.4593972656
 H     -7.7309121051      2.9917723986     -2.5843008246
 H     -6.1355253894      2.5179353560     -3.2594608572
 H     -6.4288073562      4.1827203389     -2.6388189824
 C     -5.4158893987      1.6266400532     -0.8829022358
 N     -3.1867028559      3.8249960745     -1.5677970455
 H     -5.0051011016      1.0330278993     -1.6942427285
 H     -5.1360408096      1.3250688893      0.1807233016
 C     -3.7257351108      5.0907880454     -1.4999622018
 S     -2.4946795542      3.2164966905     -0.1506465716
 C     -2.9530904499      6.2646452780     -1.7869090500
 H     -4.8393185876      5.1554648738     -1.3272506097
 C     -1.5862342737      6.1974358206     -2.1323011092
 C     -0.8813254130      7.3450654860     -2.4410671344
 C     -1.5246924059      8.6074587558     -2.3786832327
 C     -3.5982729943      7.5319849953     -1.7713966265
 C     -2.8749350458      8.6747047626     -2.0552918800
 H     -3.3718997410      9.6245115307     -2.0286458271
 H     -0.9812888233      9.4923225225     -2.6344268984
 H     -1.0661315360      5.2285592584     -2.1661133719
 H      0.1886680885      7.3191666722     -2.6657141759
 H     -4.6424042036      7.5688634929     -1.5041687426
 O     -2.4056153680      1.7853226595     -0.2250688675
 O     -1.3667182562      4.0281836043      0.1985618077
 F     -3.6287818072      3.5440366278      0.9104408558
30
# ORCA AIMD Position Step 4, t=2.00 fs, E_Pot=-1129.62679749 Hartree, Unit is Angstrom
 C     -6.7941847784      3.4838666141      0.0754173688
 C     -6.2304406107      2.6863029041     -1.0826966102
 H     -6.5104110943      3.0905909571      1.0234711734
 H     -7.8716523537      3.4835067655      0.0485259550
 H     -6.5148520504      4.4983477128      0.0008509539
 C     -6.6141519361      3.1050925668     -2.4600887875
 H     -7.7338906644      2.9844008652     -2.5818614983
 H     -6.1404293304      2.5160045056     -3.2664538066
 H     -6.4414088742      4.1832186248     -2.6463640813
 C     -5.4157618185      1.6269382591     -0.8867090434
 N     -3.1855192802      3.8271859011     -1.5695708113
 H     -5.0045424200      1.0264798359     -1.6915372000
 H     -5.1346253538      1.3312969854      0.1886941768
 C     -3.7256539467      5.0911779250     -1.4984131892
 S     -2.4940567722      3.2201807388     -0.1502435055
 C     -2.9502229326      6.2674059507     -1.7836442642
 H     -4.8474339218      5.1565180281     -1.3354869206
 C     -1.5855477825      6.1987850130     -2.1296247097
 C     -0.8796133652      7.3420692816     -2.4449095440
 C     -1.5249947712      8.6092974150     -2.3769465888
 C     -3.5984446327      7.5345472421     -1.7757875978
 C     -2.8729028027      8.6744189870     -2.0576998639
 H     -3.3698412779      9.6204075915     -2.0336920565
 H     -0.9850126252      9.4892391676     -2.6420596824
 H     -1.0610866449      5.2303036401     -2.1612356458
 H      0.1945140316      7.3273197254     -2.6560956161
 H     -4.6398479072      7.5655598681     -1.5065680285
 O     -2.4043464778      1.7868214817     -0.2237944821
 O     -1.3645069729      4.0291247271      0.1967356455
 F     -3.6252917554      3.5448928380      0.9114267264
30
# ORCA AIMD Position Step 5, t=2.50 fs, E_Pot=-1129.62410346 Hartree, Unit is Angstrom
 C     -6.7918686978      3.4865302741      0.0790561183
 C     -6.2311671016      2.6890870406     -1.0840341262
 H     -6.5149224848      3.0895293347      1.0253117064
 H     -7.8676413583      3.4900218044      0.0554906160
 H     -6.5138131095      4.4982774800      0.0047084259
 C     -6.6121867237      3.1029049117     -2.4609001115
 H     -7.7348971733      2.9772256619     -2.5792550713
 H     -6.1452058761      2.5143338385     -3.2727070293
 H     -6.4537083854      4.1833286987     -2.6536875668
 C     -5.4156225984      1.6272929408     -0.8900971544
 N     -3.1843561506      3.8293439862     -1.5713095892
 H     -5.0037925921      1.0197791313     -1.6894726078
 H     -5.1341386421      1.3382983241      0.1927805023
 C     -3.7257594561      5.0916739518     -1.4968600720
 S     -2.4934269741      3.2237816459     -0.1498631815
 C     -2.9475153099      6.2701411006     -1.7803970032
 H     -4.8526749154      5.1573620795     -1.3440812533
 C     -1.5847248097      6.2000113494     -2.1269819158
 C     -0.8779465504      7.3393517563     -2.4486537100
 C     -1.5252353156      8.6107959412     -2.3752715775
 C     -3.5984793286      7.5369428942     -1.7801391849
 C     -2.8708877941      8.6740875181     -2.0601022644
 H     -3.3686785624      9.6182115728     -2.0386864872
 H     -0.9875370130      9.4881218553     -2.6498984940
 H     -1.0567111171      5.2326314439     -2.1562358714
 H      0.1999433453      7.3348866904     -2.6468489993
 H     -4.6386403107      7.5626360452     -1.5088061935
 O     -2.4030869013      1.7884072930     -0.2225226049
 O     -1.3622773866      4.0300988929      0.1949245074
 F     -3.6218298556      3.5457659904      0.9124297623
30
# ORCA AIMD Position Step 6, t=3.00 fs, E_Pot=-1129.62260945 Hartree, Unit is Angstrom
 C     -6.7895776454      3.4889030416      0.0824183797
 C     -6.2317495258      2.6917334357     -1.0852823418
 H     -6.5180399178      3.0873304343      1.0297476160
 H     -7.8659617155      3.4963574802      0.0619856236
 H     -6.5112282753      4.5026178169      0.0084207586
 C     -6.6105370822      3.1007721392     -2.4618509897
 H     -7.7337816335      2.9702641479     -2.5764818886
 H     -6.1497968907      2.5129455429     -3.2781026185
 H     -6.4656351011      4.1829668050     -2.6607389509
 C     -5.4154785552      1.6277188542     -0.8930291963
 N     -3.1832130236      3.8314680932     -1.5730067618
 H     -5.0028765972      1.0129818223     -1.6880696834
 H     -5.1346372383      1.3460655937      0.1926770037
 C     -3.7260612845      5.0922966076     -1.4953082609
 S     -2.4927879326      3.2272834876     -0.1495107768
 C     -2.9449983339      6.2728440201     -1.7771716137
 H     -4.8548005734      5.1579808985     -1.3530270743
 C     -1.5837430862      6.2011004200     -2.1243776498
 C     -0.8763296633      7.3369649497     -2.4522785016
 C     -1.5253831786      8.6119160477     -2.3736796606
 C     -3.5983675504      7.5391379804     -1.7844384699
 C     -2.8689071200      8.6737250948     -2.0624977777
 H     -3.3684585653      9.6180544978     -2.0436322707
 H     -0.9888077165      9.4890577289     -2.6579092365
 H     -1.0530817839      5.2355484622     -2.1510916119
 H      0.2048499595      7.3417471571     -2.6380555553
 H     -4.6388573065      7.5601603407     -1.5109046310
 O     -2.4018382059      1.7900979146     -0.2212534628
 O     -1.3600250653      4.0311135939      0.1931307397
 F     -3.6184013652      3.5466604512      0.9134545008
30
# ORCA AIMD Position Step 7, t=3.50 fs, E_Pot=-1129.62229088 Hartree, Unit is Angstrom
 C     -6.7873117073      3.4909949445      0.0854989633
 C     -6.2321653802      2.6942228971     -1.0864294701
 H     -6.5197273956      3.0840456532      1.0366394153
 H     -7.8665735475      3.5025048040      0.0679581387
 H     -6.5071101022      4.5111511664      0.0120409172
 C     -6.6092300319      3.0987075699     -2.4629550176
 H     -7.7305477833      2.9635175557     -2.5735599260
 H     -6.1541289860      2.5118376812     -3.2825621373
 H     -6.4771171296      4.1820724757     -2.6674719544
 C     -5.4153371640      1.6282299287     -0.8954954001
 N     -3.1820890556      3.8335563158     -1.5746558535
 H     -5.0018543340      1.0061942027     -1.6872858472
 H     -5.1361099333      1.3545239020      0.1883442077
 C     -3.7265528780      5.0930635624     -1.4937651427
 S     -2.4921371759      3.2306721217     -0.1491911877
 C     -2.9426977134      6.2755069647     -1.7739731489
 H     -4.8537810715      5.1583722154     -1.3622871579
 C     -1.5825872357      6.2020459075     -2.1218156204
 C     -0.8747663585      7.3349526215     -2.4557635603
 C     -1.5253992010      8.6126435782     -2.3721967826
 C     -3.5981130653      7.5411026935     -1.7886700595
 C     -2.8669853529      8.6733608229     -2.0648849347
 H     -3.3691266742      9.6198716432     -2.0485367663
 H     -0.9889015441      9.4919151048     -2.6659953222
 H     -1.0502290626      5.2389916623     -2.1457851376
 H      0.2091439584      7.3477940192     -2.6297951457
 H     -4.6404339107      7.5581900772     -1.5129187037
 O     -2.4006018664      1.7919089541     -0.2199873613
 O     -1.3577463098      4.0321756371      0.1913562739
 F     -3.6150113060      3.5475804647      0.9145053280
30
# ORCA AIMD Position Step 8, t=4.00 fs, E_Pot=-1129.62271618 Hartree, Unit is Angstrom
 C     -6.7850700875      3.4928439048      0.0883124979
 C     -6.2323949242      2.6965396610     -1.0874667480
 H     -6.5200390843      3.0798447612      1.0455850340
 H     -7.8692270846      3.5084601536      0.0733709588
 H     -6.5016062272      4.5232071293      0.0156512975
 C     -6.6082800516      3.0967245693     -2.4642190581
 H     -7.7253507683      2.9569698133     -2.5705236181
 H     -6.1581140012      2.5109836953     -3.2860490076
 H     -6.4880816571      4.1806152158     -2.6738464193
 C     -5.4152066267      1.6288389832     -0.8975126454
 N     -3.1809831118      3.8356071384     -1.5762504718
 H     -5.0008163626      0.9995680513     -1.6870236483
 H     -5.1384790800      1.3635361739      0.1800065070
 C     -3.7272115063      5.0939895495     -1.4922397116
 S     -2.4914719615      3.2339353045     -0.1489089608
 C     -2.9406336415      6.2781208690     -1.7708074857
 H     -4.8497967593      5.1585475519     -1.3717984093
 C     -1.5812491262      6.2028496738     -2.1192983866
 C     -0.8732600149      7.3333497822     -2.4590892239
 C     -1.5252378482      8.6129865779     -2.3708529133
 C     -3.5977320148      7.5428120593     -1.7928163983
 C     -2.8651535541      8.6730364280     -2.0672622637
 H     -3.3705336268      9.6234164047     -2.0534094817
 H     -0.9880102315      9.4963675000     -2.6740000307
 H     -1.0481369953      5.2428321311     -2.1403035183
 H      0.2127597204      7.3529353399     -2.6221468249
 H     -4.6431745757      7.5567720767     -1.5149349894
 O     -2.3993792722      1.7938535793     -0.2187247296
 O     -1.3554383195      4.0332910389      0.1896026217
 F     -3.6116644608      3.5485301177      0.9155863863
30
# ORCA AIMD Position Step 9, t=4.50 fs, E_Pot=-1129.62324724 Hartree, Unit is Angstrom
 C     -6.7828526019      3.4945078930      0.0908896683
 C     -6.2324214044      2.6986717028     -1.0883884567
 H     -6.5191012535      3.0749925400      1.0559765518
 H     -7.8734940798      3.5142225343      0.0782012684
 H     -6.4949675641      4.5377801992      0.0193512098
 C     -6.6076891961      3.0948360653     -2.4656429947
 H     -7.7184913449      2.9505865301     -2.5674222453
 H     -6.1616508820      2.5103336922     -3.2885686356
 H     -6.4984563650      4.1785991487     -2.6798302591
 C     -5.4150965245      1.6295582092     -0.8991236344
 N     -3.1798937962      3.8376195652     -1.5777843403
 H     -4.9998760326      0.9932896470     -1.6871448849
 H     -5.1416001559      1.3729065455      0.1681560264
 C     -3.7279985769      5.0950861094     -1.4907420419
 S     -2.4907892842      3.2370626959     -0.1486682757
 C     -2.9388204973      6.2806754096     -1.7676812493
 H     -4.8432350492      5.1585320250     -1.3814781709
 C     -1.5797279167      6.2035215500     -2.1168273986
 C     -0.8718143128      7.3321824673     -2.4622366044
 C     -1.5248506409      8.6129711569     -2.3696806742
 C     -3.5972506932      7.5442462982     -1.7968585187
 C     -2.8634467815      8.6728024914     -2.0696285629
 H     -3.3724558467      9.6282985177     -2.0582600875
 H     -0.9864092156      9.5019423747     -2.6817190297
 H     -1.0467454700      5.2468817888     -2.1346381178
 H      0.2156614991      7.3570958072     -2.6151885611
 H     -4.6467788427      7.5559429295     -1.5170645474
 O     -2.3981717245      1.7959424426     -0.2174661151
 O     -1.3530992752      4.0344649599      0.1878708629
 F     -3.6083653786      3.5495133188      0.9167015686
30
# ORCA AIMD Position Step 10, t=5.00 fs, E_Pot=-1129.62327694 Hartree, Unit is Angstrom
 C     -6.7806609251      3.4960547722      0.0932717866
 C     -6.2322314561      2.7006112138     -1.0891917197
 H     -6.5170887405      3.0698144757      1.0670791096
 H     -7.8788177822      3.5197909763      0.0824386206
 H     -6.4875054395      4.5536851524      0.0232419678
 C     -6.6074474903      3.0930540379     -2.4672198711
 H     -7.7104048106      2.9443147139     -2.5643178012
 H     -6.1646287363      2.5098172884     -3.2901660916
 H     -6.5081712547      4.1760653808     -2.6854009863
 C     -5.4150187042      1.6304000376     -0.9003958458
 N     -3.1788194933      3.8395931815     -1.5792513108
 H     -4.9991586833      0.9875641237     -1.6874892196
 H     -5.1452609036      1.3823829902      0.1535576474
 C     -3.7288603102      5.0963613454     -1.4892827559
 S     -2.4900858889      3.2400459668     -0.1484728953
 C     -2.9372666049      6.2831592232     -1.7646017931
 H     -4.8346825504      5.1583636830     -1.3912304405
 C     -1.5780296910      6.2040784164     -2.1144030675
 C     -0.8704336898      7.3314676647     -2.4651876578
 C     -1.5241904214      8.6126361625     -2.3687133837
 C     -3.5967022600      7.5453914145     -1.8007770604
 C     -2.8619010621      8.6727134681     -2.0719831179
 H     -3.3746230517      9.6340356619     -2.0630966796
 H     -0.9844180168      9.5080833418     -2.6889199741
 H     -1.0459561668      5.2509060042     -2.1287841314
 H      0.2178479000      7.3602179219     -2.6089968178
 H     -4.6508773174      7.5557288580     -1.5194331011
 O     -2.3969804168      1.7981835441     -0.2162121952
 O     -1.3507284260      4.0357016258      0.1861616274
 F     -3.6051183345      3.5505337794      0.9178544801
30
# ORCA AIMD Position Step 11, t=5.50 fs, E_Pot=-1129.62242258 Hartree, Unit is Angstrom
 C     -6.7784989220      3.4975528842      0.0955047699
 C     -6.2318161110      2.7023558751     -1.0898754834
 H     -6.5142020598      3.0646619055      1.0781087658
 H     -7.8845666351      3.5251625924      0.0860823157
 H     -6.4795514501      4.5696991424      0.0274145928
 C     -6.6075336671      3.0913888439     -2.4689363940
 H     -7.7016428275      2.9380832713     -2.5612820624
 H     -6.1669307705      2.5093475722     -3.2909224833
 H     -6.5171610965      4.1730921347     -2.6905468307
 C     -5.4149880962      1.6313780212     -0.9014195997
 N     -3.1777583764      3.8415281872     -1.5806454048
 H     -4.9987882325      0.9825951250     -1.6878962874
 H     -5.1491823626      1.3916618963      0.1372450880
 C     -3.7297291833      5.0978196792     -1.4878723826
 S     -2.4893582835      3.2428787090     -0.1483262411
 C     -2.9359741078      6.2855603776     -1.7615770822
 H     -4.8249078218      5.1580921572     -1.4009531387
 C     -1.5761668054      6.2045427929     -2.1120247884
 C     -0.8691235524      7.3312136357     -2.4679253521
 C     -1.5232155069      8.6120278244     -2.3679829916
 C     -3.5961230751      7.5462397635     -1.8045534518
 C     -2.8605500574      8.6728223783     -2.0743259014
 H     -3.3767482484      9.6401086646     -2.0679246741
 H     -0.9823622860      9.5142111742     -2.6953637945
 H     -1.0456409874      5.2546399588     -2.1227399510
 H      0.2193534611      7.3622622247     -2.6036455787
 H     -4.6550718873      7.5561451536     -1.5221700511
 O     -2.3958064056      1.8005823486     -0.2149637275
 O     -1.3483260575      4.0370043724      0.1844751196
 F     -3.6019273469      3.5515950561      0.9190485332
30
# ORCA AIMD Position Step 12, t=6.00 fs, E_Pot=-1129.62062985 Hartree, Unit is Angstrom
 C     -6.7763721332      3.4990648701      0.0976344720
 C     -6.2311684134      2.7039054407     -1.0904432565
 H     -6.5106436958      3.0598698560      1.0883249959
 H     -7.8901150096      3.5303327289      0.0891412614
 H     -6.4714200906      4.5846977868      0.0319395670
 C     -6.6079175872      3.0898493677     -2.4707741314
 H     -7.6928413699      2.9318061122     -2.5583938084
 H     -6.1684414805      2.5088299675     -3.2909407492
 H     -6.5253671494      4.1697899801     -2.6952668428
 C     -5.4150226454      1.6325070484     -0.9023029858
 N     -3.1767084543      3.8434256944     -1.5819608458
 H     -4.9988832993      0.9785790935     -1.6882139993
 H     -5.1530321443      1.4004023461      0.1204720796
 C     -3.7305281500      5.0994624448     -1.4865206899
 S     -2.4886029124      3.2455571079     -0.1482308734
 C     -2.9349392992      6.2878658368     -1.7586156176
 H     -4.8148101496      5.1577741494     -1.4105472793
 C     -1.5741563718      6.2049409694     -2.1096911321
 C     -0.8678900311      7.3314192439     -2.4704337754
 C     -1.5218934974      8.6111946144     -2.3675177828
 C     -3.5955488887      7.5467904852     -1.8081710015
 C     -2.8594226736      8.6731760848     -2.0766576045
 H     -3.3785560254      9.6460153597     -2.0727463510
 H     -0.9805353121      9.5197858045     -2.7008288797
 H     -1.0456566288      5.2578152504     -2.1165067897
 H      0.2202472481      7.3632091108     -2.5992056268
 H     -4.6589754794      7.5571959826     -1.5253973227
 O     -2.3946505326      1.8031410789     -0.2137217128
 O     -1.3458936696      4.0383753408      0.1828109131
 F     -3.5987957169      3.5527003396      0.9202864723
30
# ORCA AIMD Position Step 13, t=6.50 fs, E_Pot=-1129.61820416 Hartree, Unit is Angstrom
 C     -6.7742863594      3.5006430734      0.0997016417
 C     -6.2302870424      2.7052662914     -1.0908989045
 H     -6.5066066395      3.0557424601      1.0970613396
 H     -7.8948672295      3.5352937192      0.0916299646
 H     -6.4633940338      4.5977002751      0.0368648301
 C     -6.6085620562      3.0884416826     -2.4727105953
 H     -7.6846818592      2.9253863612     -2.5557340156
 H     -6.1690512921      2.5081663126     -3.2903438135
 H     -6.5327397123      4.1662981462     -2.6995706615
 C     -5.4151428909      1.6338032671     -0.9031655228
 N     -3.1756679565      3.8452874710     -1.5831920037
 H     -4.9995375955      0.9756751484     -1.6883281455
 H     -5.1564371122      1.4082399364      0.1046581909
 C     -3.7311742583      5.1012876989     -1.4852362347
 S     -2.4878158825      3.2480792097     -0.1481889987
 C     -2.9341528979      6.2900626094     -1.7557264508
 H     -4.8053696825      5.1574702055     -1.4199223583
 C     -1.5720192507      6.2053006781     -2.1073998610
 C     -0.8667398114      7.3320754487     -2.4726982150
 C     -1.5202038379      8.6101839496     -2.3673412330
 C     -3.5950117704      7.5470501693     -1.8116157911
 C     -2.8585402318      8.6738110578     -2.0789797030
 H     -3.3798049087      9.6513100765     -2.0775605744
 H     -0.9791777464      9.5243390673     -2.7051243776
 H     -1.0458557341      5.2601792453     -2.1100889670
 H      0.2206292631      7.3630568811     -2.5957433003
 H     -4.6622448305      7.5588734164     -1.5292199311
 O     -2.3935134523      1.8058595572     -0.2124872338
 O     -1.3434337899      4.0398158838      0.1811682202
 F     -3.5957264487      3.5538527611      0.9215708652
30
# ORCA AIMD Position Step 14, t=7.00 fs, E_Pot=-1129.61574804 Hartree, Unit is Angstrom
 C     -6.7722463056      3.5023276497      0.1017391028
 C     -6.2291753070      2.7064498777     -1.0912479258
 H     -6.5022618237      3.0525301290      1.1037738498
 H     -7.8983084518      3.5400364507      0.0935681972
 H     -6.4557079989      4.6079239041      0.0422144941
 C     -6.6094269684      3.0871687363     -2.4747209120
 H     -7.6778346003      2.9187238675     -2.5533814598
 H     -6.1686644250      2.5072647655     -3.2892595760
 H     -6.5392404437      4.1627749384     -2.7034775741
 C     -5.4153698755      1.6352825865     -0.9041265125
 N     -3.1746352874      3.8471161119     -1.5843335257
 H     -5.0008155542      0.9739971016     -1.6881710543
 H     -5.1590157277      1.4148160618      0.0912602880
 C     -3.7315868600      5.1032907784     -1.4840255313
 S     -2.4869931509      3.2504452113     -0.1482022433
 C     -2.9336004828      6.2921377845     -1.7529189120
 H     -4.7975501576      5.1572385937     -1.4290063188
 C     -1.5697782348      6.2056487427     -2.1051479894
 C     -0.8656794025      7.3331652354     -2.4747054403
 C     -1.5181396816      8.6090393828     -2.3674706567
 C     -3.5945375497      7.5470328625     -1.8148774957
 C     -2.8579149947      8.6747506551     -2.0812944341
 H     -3.3803046046      9.6556361944     -2.0823635972
 H     -0.9784588119      9.5275081219     -2.7081045039
 H     -1.0461028596      5.2615233287     -2.1034935281
 H      0.2206228305      7.3618214888     -2.5933190393
 H     -4.6646076053      7.5611574050     -1.5337189447
 O     -2.3923955524      1.8087349269     -0.2112614803
 O     -1.3409498992      4.0413264742      0.1795457962
 F     -3.5927219849      3.5550552875      0.9229039186
30
# ORCA AIMD Position Step 15, t=7.50 fs, E_Pot=-1129.61399715 Hartree, Unit is Angstrom
 C     -6.7702542300      3.5041458254      0.1037695001
 C     -6.2278419289      2.7074734084     -1.0914967152
 H     -6.4977512283      3.0504187736      1.1080626473
 H     -7.9000312341      3.5445510701      0.0949796081
 H     -6.4485425429      4.6148000210      0.0479900983
 C     -6.6104738259      3.0860295869     -2.4767794425
 H     -7.6728936946      2.9117258494     -2.5514079767
 H     -6.1672062116      2.5060481268     -3.2878097359
 H     -6.5448440737      4.1593869016     -2.7070147092
 C     -5.4157216394      1.6369580202     -0.9052889140
 N     -3.1736093125      3.8489149691     -1.5853802685
 H     -5.0027447057      0.9736012034     -1.6877335811
 H     -5.1604238090      1.4198170813      0.0815908827
 C     -3.7316964688      5.1054646787     -1.4828927547
 S     -2.4861303984      3.2526575590     -0.1482716936
 C     -2.9332629939      6.2940790460     -1.7502027002
 H     -4.7921895564      5.1571294392     -1.4377495664
 C     -1.5674564344      6.2060086116     -2.1029318945
 C     -0.8647144113      7.3346639889     -2.4764437502
 C     -1.5157089154      8.6077990585     -2.3679165574
 C     -3.5941439164      7.5467600613     -1.8179497601
 C     -2.8575491885      8.6760032684     -2.0836046941
 H     -3.3799269221      9.6587467209     -2.0871496217
 H     -0.9784670011      9.5290539072     -2.7096766965
 H     -1.0462888426      5.2617075904     -2.0967311952
 H      0.2203660600      7.3595351072     -2.5919860696
 H     -4.6658810192      7.5640160320     -1.5389461780
 O     -2.3912969401      1.8117615652     -0.2100457566
 O     -1.3384464809      4.0429066861      0.1779420146
 F     -3.5897842695      3.5563107403      0.9242875108
30
# ORCA AIMD Position Step 16, t=8.00 fs, E_Pot=-1129.61355843 Hartree, Unit is Angstrom
 C     -6.7683092012      3.5061125307      0.1058045557
 C     -6.2263000075      2.7083585113     -1.0916528215
 H     -6.4931825418      3.0495199231      1.1096894492
 H     -7.8997605630      3.5488291417      0.0958913767
 H     -6.4420190423      4.6179840414      0.0541729119
 C     -6.6116710764      3.0850191137     -2.4788619328
 H     -7.6703107182      2.9043183014     -2.5498747579
 H     -6.1646291784      2.5044618579     -3.2860971660
 H     -6.5495400409      4.1562980920     -2.7102153632
 C     -5.4162083024      1.6388356009     -0.9067203770
 N     -3.1725889366      3.8506880742     -1.5863274966
 H     -5.0053174503      0.9744868648     -1.6870645811
 H     -5.1604125791      1.4230224221      0.0765917259
 C     -3.7314551618      5.1078009059     -1.4818392004
 S     -2.4852234154      3.2547207397     -0.1483977655
 C     -2.9331172314      6.2958748166     -1.7475873994
 H     -4.7898815128      5.1571787564     -1.4461305214
 C     -1.5650760745      6.2063986791     -2.1007471675
 C     -0.8638483154      7.3365401934     -2.4779034081
 C     -1.5129338981      8.6064944098     -2.3686822322
 C     -3.5938394863      7.5462599620     -1.8208305914
 C     -2.8574347825      8.6775615045     -2.0859139116
 H     -3.3786132871      9.6605186563     -2.0919122822
 H     -0.9792048623      9.5288726154     -2.7098066983
 H     -1.0463409587      5.2606789128     -2.0898161959
 H      0.2199977092      7.3562447761     -2.5917889622
 H     -4.6659837364      7.5674067137     -1.5449224754
 O     -2.3902173901      1.8149313135     -0.2088414498
 O     -1.3359287295      4.0445553113      0.1763547955
 F     -3.5869145033      3.5576217368      0.9257230636
30
# ORCA AIMD Position Step 17, t=8.50 fs, E_Pot=-1129.61464626 Hartree, Unit is Angstrom
 C     -6.7664064368      3.5082306886      0.1078441991
 C     -6.2245676316      2.7091317654     -1.0917243926
 H     -6.4886269063      3.0498680285      1.1085805095
 H     -7.8973621646      3.5528643602      0.0963331084
 H     -6.4361992556      4.6173497912      0.0607261595
 C     -6.6129982767      3.0841274881     -2.4809467099
 H     -7.6703362995      2.8964589218     -2.5488294826
 H     -6.1609190118      2.5024807504     -3.2841970182
 H     -6.5533329010      4.1536564123     -2.7131159019
 C     -5.4168281363      1.6409115008     -0.9084377199
 N     -3.1715733404      3.8524400455     -1.5871708032
 H     -5.0084881027      0.9765917967     -1.6862743284
 H     -5.1588765887      1.4243412929      0.0766515691
 C     -3.7308439828      5.1102896521     -1.4808637508
 S     -2.4842680098      3.2566411930     -0.1485802910
 C     -2.9331365087      6.2975147094     -1.7450825887
 H     -4.7908847425      5.1574050777     -1.4541504114
 C     -1.5626575461      6.2068309335     -2.0985887219
 C     -0.8630815203      7.3387560515     -2.4790766378
 C     -1.5098510301      8.6051496621     -2.3697638323
 C     -3.5936232998      7.5455670415     -1.8235222171
 C     -2.8575536335      8.6794020430     -2.0882258593
 H     -3.3763768355      9.6609575583     -2.0966452992
 H     -0.9805898564      9.5269993293     -2.7085197474
 H     -1.0462289829      5.2584809335     -2.0827679324
 H      0.2196454720      7.3520108321     -2.5927624921
 H     -4.6649400357      7.5712773988     -1.5516367389
 O     -2.3891563563      1.8182334551     -0.2076500472
 O     -1.3334025497      4.0462704236      0.1747817416
 F     -3.5841132975      3.5589907268      0.9272115936
30
# ORCA AIMD Position Step 18, t=9.00 fs, E_Pot=-1129.61696043 Hartree, Unit is Angstrom
 C     -6.7645372929      3.5104915395      0.1098764326
 C     -6.2226676551      2.7098243092     -1.0917198820
 H     -6.4841172663      3.0514183104      1.1048272029
 H     -7.8928475167      3.5566535990      0.0963361137
 H     -6.4310835973      4.6129877310      0.0675969659
 C     -6.6144486902      3.0833401863     -2.4830157501
 H     -7.6729859011      2.8881470811     -2.5483054067
 H     -6.1560983461      2.5001131840     -3.2821505767
 H     -6.5562423142      4.1515816379     -2.7157528935
 C     -5.4175654659      1.6431704251     -0.9104006713
 N     -3.1705620716      3.8541759866     -1.5879061060
 H     -5.0121756631      0.9797957588     -1.6855287938
 H     -5.1558768052      1.4238286863      0.0815252042
 C     -3.7298764111      5.1129199437     -1.4799635813
 S     -2.4832600859      3.2584271506     -0.1488185181
 C     -2.9332913755      6.2989897689     -1.7426977719
 H     -4.7950805402      5.1578090234     -1.4618251060
 C     -1.5602189953      6.2073106256     -2.0964508362
 C     -0.8624103475      7.3412680548     -2.4799577339
 C     -1.5065096460      8.6037817472     -2.3711506489
 C     -3.5934850577      7.5447211900     -1.8260308146
 C     -2.8578781420      8.6814862304     -2.0905444442
 H     -3.3733014370      9.6601966270     -2.1013433458
 H     -0.9824577066      9.5236066491     -2.7058994424
 H     -1.0459651488      5.2552534424     -2.0756121576
 H      0.2194132221      7.3469055779     -2.5949303348
 H     -4.6628777203      7.5755683527     -1.5590472501
 O     -2.3881129830      1.8216547859     -0.2064731503
 O     -1.3308744588      4.0480494540      0.1732202204
 F     -3.5813807052      3.5604199818      0.9287536661
30
# ORCA AIMD Position Step 19, t=9.50 fs, E_Pot=-1129.61979068 Hartree, Unit is Angstrom
 C     -6.7626896991      3.5128745449      0.1118774692
 C     -6.2206274062      2.7104714257     -1.0916477177
 H     -6.4796476180      3.0540464261      1.0986824600
 H     -7.8863727678      3.5601977439      0.0959326921
 H     -6.4266086087      4.6052052989      0.0747181136
 C     -6.6160294025      3.0826384685     -2.4850551572
 H     -7.6780374261      2.8794288783     -2.5483221447
 H     -6.1502282985      2.4974025783     -3.2799631654
 H     -6.5583025768      4.1501548101     -2.7181603302
 C     -5.4183914754      1.6455862188     -0.9125177065
 N     -3.1695550966      3.8559013697     -1.5885296467
 H     -5.0162691339      0.9839285315     -1.6850385369
 H     -5.1516283071      1.4216733964      0.0903906491
 C     -3.7285964782      5.1156794488     -1.4791350322
 S     -2.4821957092      3.2600884789     -0.1491111289
 C     -2.9335503303      6.3002927930     -1.7404423098
 H     -4.8019944930      5.1583764163     -1.4691749570
 C     -1.5577764739      6.2078368283     -2.0943272046
 C     -0.8618261934      7.3440275922     -2.4805431656
 C     -1.5029704132      8.6024006477     -2.3728256772
 C     -3.5934059957      7.5437666159     -1.8283660407
 C     -2.8583722551      8.6837614134     -2.0928735194
 H     -3.3695370278      9.6584889676     -2.1060027845
 H     -0.9845696662      9.5189971441     -2.7020836328
 H     -1.0455979990      5.2512210155     -2.0683819332
 H      0.2193698800      7.3410122184     -2.5983036968
 H     -4.6600193263      7.5802141411     -1.5670848392
 O     -2.3870861299      1.8251796936     -0.2053124863
 O     -1.3283514923      4.0498892664      0.1716674458
 F     -3.5787162755      3.5619115822      0.9303493656
30
# ORCA AIMD Position Step 20, t=10.00 fs, E_Pot=-1129.62228911 Hartree, Unit is Angstrom
 C     -6.7608490028      3.5153470727      0.1138122908
 C     -6.2184781156      2.7111118461     -1.0915160741
 H     -6.4751731519      3.0575497058      1.0905533539
 H     -7.8782330028      3.5635024107      0.0951554656
 H     -6.4226435247      4.5945291819      0.0820098886
 C     -6.6177589920      3.0820004364     -2.4870551422
 H     -7.6850615222      2.8703957116     -2.5488877670
 H     -6.1434072959      2.4944257188     -3.2776061422
 H     -6.5595618497      4.1494101592     -2.7203672782
 C     -5.4192674771      1.6481242518     -0.9146619562
 N     -3.1685528046      3.8576219421     -1.5890379842
 H     -5.0206361047      0.9887832028     -1.6850416282
 H     -5.1464577465      1.4181627186      0.1020201042
 C     -3.7270721875      5.1185541339     -1.4783743694
 S     -2.4810711757      3.2616365858     -0.1494562790
 C     -2.9338804210      6.3014186277     -1.7383253153
 H     -4.8108740726      5.1590835532     -1.4762161791
 C     -1.5553442922      6.2084035558     -2.0922109856
 C     -0.8613151631      7.3469815658     -2.4808317023
 C     -1.4993032108      8.6010102659     -2.3747664254
 C     -3.5933602765      7.5427506754     -1.8305404692
 C     -2.8589930343      8.6861631435     -2.0952167195
 H     -3.3652902879      9.6561913251     -2.1106223238
 H     -0.9866238727      9.5135886378     -2.6972571883
 H     -1.0452036009      5.2466739190     -2.0611175920
 H      0.2195421358      7.3344242457     -2.6028800457
 H     -4.6566668681      7.5851456522     -1.5756579582
 O     -2.3860743984      1.8287902342     -0.2041698919
 O     -1.3258411046      4.0517862034      0.1701205347
 F     -3.5761190877      3.5634673900      0.9319982894
30
# ORCA AIMD Position Step 21, t=10.50 fs, E_Pot=-1129.62376648 Hartree, Unit is Angstrom
 C     -6.7589991165      3.5178642898      0.1156358676
 C     -6.2162537060      2.7117862495     -1.0913333938
 H     -6.4706113330      3.0616499136      1.0809904576
 H     -7.8688542105      3.5665787718      0.0940369603
 H     -6.4189866735      4.5817072575      0.0893824211
 C     -6.6196635455      3.0814026438     -2.4890095430
 H     -7.6934754740      2.8611770419     -2.5500016730
 H     -6.1357677721      2.4912889333     -3.2750210972
 H     -6.5600810852      4.1493293840     -2.7223959922
 C     -5.4201492653      1.6507445883     -0.9166913469
 N     -3.1675560532      3.8593436874     -1.5894279200
 H     -5.0251351717      0.9941358614     -1.6857804100
 H     -5.1407478105      1.4136367811      0.1149964105
 C     -3.7253864170      5.1215279995     -1.4776783333
 S     -2.4798830007      3.2630848185     -0.1498515859
 C     -2.9342477490      6.3023642294     -1.7363555759
 H     -4.8207950230      5.1599027394     -1.4829553521
 C     -1.5529355959      6.2090011851     -2.0900947859
 C     -0.8608581943      7.3500725260     -2.4808245395
 C     -1.4955845647      8.5996100240     -2.3769459005
 C     -3.5933168068      7.5417226987     -1.8325689488
 C     -2.8596929877      8.6886184631     -2.0975773325
 H     -3.3608096510      9.6537375468     -2.1152035012
 H     -0.9882708509      9.5078918224     -2.6916419031
 H     -1.0448745364      5.2419470387     -2.0538665978
 H      0.2199129969      7.3272454850     -2.6086421991
 H     -4.6531799116      7.5902920406     -1.5846594998
 O     -2.3850761468      1.8324657952     -0.2030472826
 O     -1.3233512440      4.0537358756      0.1685764689
 F     -3.5735877100      3.5650889097      0.9336995011
30
# ORCA AIMD Position Step 22, t=11.00 fs, E_Pot=-1129.62388828 Hartree, Unit is Angstrom
 C     -6.7571237504      3.5203696519      0.1172950342
 C     -6.2139904957      2.7125370179     -1.0911071577
 H     -6.4658486830      3.0660072891      1.0706550328
 H     -7.8587646682      3.5694433729      0.0926090711
 H     -6.4153696852      4.5676843954      0.0967389881
 C     -6.6217715384      3.0808215790     -2.4909150383
 H     -7.7026124299      2.8519287636     -2.5516571989
 H     -6.1274694579      2.4881196808     -3.2721310265
 H     -6.5599324181      4.1498436103     -2.7242615209
 C     -5.4209910018      1.6534046765     -0.9184673370
 N     -3.1665659600      3.8610727009     -1.5896966523
 H     -5.0296277147      0.9997651332     -1.6874783959
 H     -5.1348851571      1.4084459864      0.1279099225
 C     -3.7236268787      5.1245829204     -1.4770443682
 S     -2.4786281896      3.2644470347     -0.1502943004
 C     -2.9346186094      6.3031290738     -1.7345412480
 H     -4.8307811705      5.1608083106     -1.4893864535
 C     -1.5505634704      6.2096192009     -2.0879709560
 C     -0.8604309627      7.3532406431     -2.4805252356
 C     -1.4918937053      8.5981973870     -2.3793347504
 C     -3.5932424870      7.5407323952     -1.8344675759
 C     -2.8604217959      8.6910496972     -2.0999583023
 H     -3.3563674187      9.6516056210     -2.1197504532
 H     -0.9891415921      9.5024653883     -2.6854774010
 H     -1.0447014702      5.2373825219     -2.0466825593
 H      0.2204175527      7.3195880882     -2.6155571621
 H     -4.6499439500      7.5955819848     -1.5939750922
 O     -2.3840895306      1.8361845330     -0.2019466445
 O     -1.3208896018      4.0557340345      0.1670323707
 F     -3.5711202931      3.5667776115      0.9354516527
30
# ORCA AIMD Position Step 23, t=11.50 fs, E_Pot=-1129.62274274 Hartree, Unit is Angstrom
 C     -6.7552075276      3.5227969715      0.1187316451
 C     -6.2117256280      2.7134063412     -1.0908445308
 H     -6.4607492804      3.0702363731      1.0602838111
 H     -7.8485680969      3.5721184637      0.0909032717
 H     -6.4114656729      4.5535673551      0.1039803017
 C     -6.6241094052      3.0802354038     -2.4927702122
 H     -7.7117869292      2.8428197826     -2.5538439649
 H     -6.1186918542      2.4850583753     -3.2688492370
 H     -6.5591974328      4.1508370399     -2.7259716648
 C     -5.4217478494      1.6560610272     -0.9198681386
 N     -3.1655839358      3.8628150302     -1.5898416043
 H     -5.0339932324      1.0054772441     -1.6903131497
 H     -5.1292250686      1.4029215355      0.1394891403
 C     -3.7218779692      5.1276988047     -1.4764706611
 S     -2.4773039942      3.2657386260     -0.1507812511
 C     -2.9349597919      6.3037151431     -1.7328898989
 H     -4.8398988067      5.1617797993     -1.4954918604
 C     -1.5482414562      6.2102475374     -2.0858315707
 C     -0.8600050740      7.3564235947     -2.4799397521
 C     -1.4883088685      8.5967715408     -2.3819028746
 C     -3.5931050043      7.5398285321     -1.8362528413
 C     -2.8611296966      8.6933798121     -2.1023622449
 H     -3.3522339703      9.6502698355     -2.1242694622
 H     -0.9888754928      9.4978693953     -2.6790034574
 H     -1.0447642383      5.2333095935     -2.0396235121
 H      0.2209529826      7.3115731038     -2.6235760245
 H     -4.6473354672      7.6009447395     -1.6034922835
 O     -2.3831125287      1.8399226325     -0.2008699923
 O     -1.3184640241      4.0577759890      0.1654853202
 F     -3.5687144776      3.5685346850      0.9372529213
30
# ORCA AIMD Position Step 24, t=12.00 fs, E_Pot=-1129.62079132 Hartree, Unit is Angstrom
 C     -6.7532366117      3.5250741977      0.1198867313
 C     -6.2094959923      2.7144349541     -1.0905523145
 H     -6.4551696354      3.0739330137      1.0506336877
 H     -7.8389006126      3.5746315968      0.0889511634
 H     -6.4069097058      4.5405544177      0.1110099377
 C     -6.6266978759      3.0796252437     -2.4945744726
 H     -7.7203516647      2.8340188501     -2.5565495294
 H     -6.1096252862      2.4822486666     -3.2650903884
 H     -6.5579652095      4.1521555763     -2.7275278947
 C     -5.4223776514      1.6586702807     -0.9207971794
 N     -3.1646114767      3.8645766051     -1.5898604875
 H     -5.0381416253      1.0111266826     -1.6943939098
 H     -5.1240687266      1.3973563024      0.1486786095
 C     -3.7202145645      5.1308538945     -1.4759559385
 S     -2.4759081090      3.2669757156     -0.1513089830
 C     -2.9352393039      6.3041270227     -1.7314082760
 H     -4.8473317887      5.1628041418     -1.5012452316
 C     -1.5459840055      6.2108785119     -2.0836686798
 C     -0.8595491447      7.3595579724     -2.4790763160
 C     -1.4849029573      8.5953376661     -2.3846216892
 C     -3.5928763027      7.5390578096     -1.8379407295
 C     -2.8617702943      8.6955380024     -2.1047915829
 H     -3.3486501900      9.6501474919     -2.1287677923
 H     -0.9871572067      9.4946015740     -2.6724371139
 H     -1.0451202905      5.2300175599     -2.0327492347
 H      0.2213869252      7.3033277639     -2.6326342545
 H     -4.6456832304      7.6063098538     -1.6131096701
 O     -2.3821429550      1.8436551987     -0.1998193194
 O     -1.3160819639      4.0598571584      0.1639324695
 F     -3.5663673968      3.5703612127      0.9391011197
30
# ORCA AIMD Position Step 25, t=12.50 fs, E_Pot=-1129.61872337 Hartree, Unit is Angstrom
 C     -6.7511985302      3.5271296342      0.1207057977
 C     -6.2073373016      2.7156610607     -1.0902362670
 H     -6.4489802287      3.0767120597      1.0424085067
 H     -7.8303742595      3.5770146708      0.0867858343
 H     -6.4013346880      4.5298244609      0.1177401403
 C     -6.6295493446      3.0789760455     -2.4963271151
 H     -7.7277433075      2.8256826555     -2.5597605451
 H     -6.1004609736      2.4798267826     -3.2607824541
 H     -6.5563300986      4.1536205346     -2.7289273296
 C     -5.4228419699      1.6611899992     -0.9211878331
 N     -3.1636500013      3.8663630220     -1.5897512688
 H     -5.0420217729      1.0166310908     -1.6997457106
 H     -5.1196507840      1.3919932958      0.1546779870
 C     -3.7186978545      5.1340253787     -1.4754992805
 S     -2.4744386012      3.2681747982     -0.1518738611
 C     -2.9354270135      6.3043719553     -1.7301022443
 H     -4.8524311011      5.1638764818     -1.5066148611
 C     -1.5438069677      6.2115083906     -2.0814745327
 C     -0.8590302423      7.3625804667     -2.4779451970
 C     -1.4817390337      8.5939114730     -2.3874662671
 C     -3.5925358818      7.5384634784     -1.8395458180
 C     -2.8623032561      8.6974652800     -2.1072487243
 H     -3.3458008146      9.6515464577     -2.1332520172
 H     -0.9837543842      9.4930314157     -2.6659515262
 H     -1.0457962223      5.2277341439     -2.0261181148
 H      0.2215692584      7.2949842576     -2.6426524775
 H     -4.6452311683      7.6116065671     -1.6227444471
 O     -2.3811785211      1.8473568412     -0.1987965692
 O     -1.3137503490      4.0619732563      0.1623710502
 F     -3.5640757330      3.5722582527      0.9409937832
30
# ORCA AIMD Position Step 26, t=13.00 fs, E_Pot=-1129.61724806 Hartree, Unit is Angstrom
 C     -6.7490810339      3.5289008287      0.1211450267
 C     -6.2052822773      2.7171178721     -1.0899028238
 H     -6.4420875813      3.0782452807      1.0361896645
 H     -7.8235262881      3.5793032705      0.0844436489
 H     -6.3944179375      4.5224027190      0.1240973643
 C     -6.6326666819      3.0782772727     -2.4980262516
 H     -7.7335095191      2.8179470848     -2.5634639003
 H     -6.0913837092      2.4779150684     -3.2558718088
 H     -6.5543899217      4.1550389143     -2.7301641346
 C     -5.4231069631      1.6635798047     -0.9210045961
 N     -3.1627007915      3.8681793853     -1.5895120551
 H     -5.0456270222      1.0219808596     -1.7062996835
 H     -5.1161355536      1.3870202436      0.1569497982
 C     -3.7173734711      5.1371898310     -1.4750999027
 S     -2.4728939111      3.2693533896     -0.1524720147
 C     -2.9354949144      6.3044597416     -1.7289767796
 H     -4.8547374019      5.1649995742     -1.5115677643
 C     -1.5417273507      6.2121377957     -2.0792416582
 C     -0.8584158593      7.3654284089     -2.4765584957
 C     -1.4788671971      8.5925226937     -2.3904165015
 C     -3.5920728773      7.5380847904     -1.8410808203
 C     -2.8626972774      8.6991194570     -2.1097361929
 H     -3.3437896015      9.6546171961     -2.1377264838
 H     -0.9785457471      9.4933504285     -2.6596629614
 H     -1.0467857125      5.2266166996     -2.0197844548
 H      0.2213502512      7.2866775120     -2.6535387379
 H     -4.6461094340      7.6167624475     -1.6323378300
 O     -2.3802168278      1.8510011781     -0.1978036005
 O     -1.3114756932      4.0641199908      0.1607982329
 F     -3.5618355918      3.5742266404      0.9429280854
30
# ORCA AIMD Position Step 27, t=13.50 fs, E_Pot=-1129.61686062 Hartree, Unit is Angstrom
 C     -6.7468701942      3.5303443309      0.1211770343
 C     -6.2033600025      2.7188327009     -1.0895583546
 H     -6.4344602248      3.0783048992      1.0323590105
 H     -7.8187550779      3.5815347652      0.0819664379
 H     -6.3859405378      4.5190018432      0.1300244308
 C     -6.6360424289      3.0775229851     -2.4996680485
 H     -7.7373304667      2.8109196579     -2.5676473746
 H     -6.0825631780      2.4766135654     -3.2503319350
 H     -6.5522440892      4.1562192354     -2.7312321741
 C     -5.4231443750      1.6658029174     -0.9202427334
 N     -3.1617648251      3.8700301063     -1.5891411274
 H     -5.0489922121      1.0272350894     -1.7138969562
 H     -5.1136155354      1.3825663244      0.1552176489
 C     -3.7162702524      5.1403238698     -1.4747569616
 S     -2.4712729256      3.2705291967     -0.1530994754
 C     -2.9354177636      6.3044027441     -1.7280358686
 H     -4.8539960636      5.1661833911     -1.5160729061
 C     -1.5397633273      6.2127725188     -2.0769631287
 C     -0.8576755727      7.3680416556     -2.4749297889
 C     -1.4763220150      8.5912165807     -2.3934579604
 C     -3.5914875793      7.5379561604     -1.8425562409
 C     -2.8629311257      8.7004779479     -2.1122567859
 H     -3.3426279299      9.6593275199     -2.1421915972
 H     -0.9715412139      9.4955379232     -2.6536243176
 H     -1.0480457699      5.2267395828     -2.0137959259
 H      0.2205931255      7.2785413489     -2.6651905044
 H     -4.6483174429      7.6217023862     -1.6418564874
 O     -2.3792554325      1.8545617724     -0.1968421691
 O     -1.3092637723      4.0662934696      0.1592112377
 F     -3.5596426210      3.5762671374      0.9449009475
30
# ORCA AIMD Position Step 28, t=14.00 fs, E_Pot=-1129.61766955 Hartree, Unit is Angstrom
 C     -6.7445488274      3.5314435585      0.1207951517
 C     -6.2015950579      2.7208256808     -1.0892090350
 H     -6.4261477533      3.0767951457      1.0310476188
 H     -7.8162701148      3.5837462706      0.0794035207
 H     -6.3758378945      4.5199002134      0.1354787965
 C     -6.6396586234      3.0767117468     -2.5012460978
 H     -7.7390308755      2.8046740343     -2.5723002853
 H     -6.0741471016      2.4759941984     -3.2441684193
 H     -6.5499919190      4.1569855322     -2.7321274105
 C     -5.4229328984      1.6678283690     -0.9189269466
 N     -3.1608427009      3.8719187046     -1.5886369199
 H     -5.0521862091      1.0325098118     -1.7223010782
 H     -5.1121107823      1.3786991562      0.1494620253
 C     -3.7153997275      5.1434046801     -1.4744694010
 S     -2.4695749975      3.2717199009     -0.1537522016
 C     -2.9351735520      6.3042158850     -1.7272825154
 H     -4.8501629148      5.1674443453     -1.5201039759
 C     -1.5379339758      6.2134236179     -2.0746327429
 C     -0.8567827331      7.3703640875     -2.4730737712
 C     -1.4741218586      8.5900526473     -2.3965815610
 C     -3.5907913838      7.5381065168     -1.8439803780
 C     -2.8629937335      8.7015383796     -2.1148136523
 H     -3.3422353328      9.6654614793     -2.1466427873
 H     -0.9628832536      9.4993615838     -2.6478308112
 H     -1.0494970824      5.2280904928     -2.0081919419
 H      0.2191873678      7.2707051873     -2.6774973955
 H     -4.6517228044      7.6263481552     -1.6512902666
 O     -2.3782919011      1.8580124609     -0.1959139320
 O     -1.3071195864      4.0684902177      0.1576073696
 F     -3.5574920636      3.5783804051      0.9469090297
30
# ORCA AIMD Position Step 29, t=14.50 fs, E_Pot=-1129.61935918 Hartree, Unit is Angstrom
 C     -6.7420962341      3.5322119094      0.1200149817
 C     -6.2000068253      2.7231086756     -1.0888605746
 H     -6.4172882805      3.0737652947      1.0321205363
 H     -7.8160627359      3.5859723984      0.0768127832
 H     -6.3642257313      4.5248949247      0.1404275086
 C     -6.6434868780      3.0758463781     -2.5027509782
 H     -7.7385870151      2.7992458307     -2.5774140780
 H     -6.0662557079      2.4760965732     -3.2374220593
 H     -6.5477310237      4.1571901925     -2.7328501359
 C     -5.4224599197      1.6696337753     -0.9171099751
 N     -3.1599346164      3.8738477423     -1.5879980195
 H     -5.0553005030      1.0379594351     -1.7312179639
 H     -5.1115666314      1.3754199982      0.1399220259
 C     -3.7147558181      5.1464104266     -1.4742358231
 S     -2.4677999843      3.2729427385     -0.1544261165
 C     -2.9347440242      6.3039166832     -1.7267187780
 H     -4.8434067861      5.1688043904     -1.5236416574
 C     -1.5362588391      6.2141072318     -2.0722452410
 C     -0.8557159892      7.3723452124     -2.4710058758
 C     -1.4722698445      8.5891006233     -2.3997824296
 C     -3.5900053328      7.5385584582     -1.8453595635
 C     -2.8628829297      8.7023168777     -2.1174103148
 H     -3.3424533031      9.6726446868     -2.1510702730
 H     -0.9528313033      9.5044098763     -2.6422347972
 H     -1.0510266188      5.2305718187     -2.0030027613
 H      0.2170590707      7.2632905881     -2.6903438772
 H     -4.6560765048      7.6306198628     -1.6606466253
 O     -2.3773238620      1.8613278614     -0.1950204570
 O     -1.3050472911      4.0707072494      0.1559841061
 F     -3.5553788422      3.5805670078      0.9489487333
30
# ORCA AIMD Position Step 30, t=15.00 fs, E_Pot=-1129.62130937 Hartree, Unit is Angstrom
 C     -6.7394897685      3.5326900438      0.1188728287
 C     -6.1986088590      2.7256842908     -1.0885182270
 H     -6.4081008669      3.0693998875      1.0352032879
 H     -7.8179062194      3.5882432301      0.0742600376
 H     -6.3513909875      4.5333475796      0.1448414346
 C     -6.6474886813      3.0749336487     -2.5041699983
 H     -7.7361287680      2.7946297052     -2.5829830256
 H     -6.0589780364      2.4769260776     -3.2301691261
 H     -6.5455558022      4.1567239433     -2.7334066207
 C     -5.4217234352      1.6712083303     -0.9148713233
 N     -3.1590404221      3.8758188240     -1.5872231782
 H     -5.0584363074      1.0437552997     -1.7403198646
 H     -5.1118497042      1.3726569954      0.1271028555
 C     -3.7143146309      5.1493205684     -1.4740543637
 S     -2.4659482948      3.2742141563     -0.1551171275
 C     -2.9341151508      6.3035252330     -1.7263457876
 H     -4.8341097375      5.1702899201     -1.5266758472
 C     -1.5347572257      6.2148438196     -2.0697964498
 C     -0.8544606499      7.3739417913     -2.4687419328
 C     -1.4707559961      8.5884343929     -2.4030582598
 C     -3.5891574638      7.5393275940     -1.8466986285
 C     -2.8626034702      8.7028445487     -2.1200505900
 H     -3.3430679602      9.6803884974     -2.1554597659
 H     -0.9417328510      9.5101482228     -2.6367655713
 H     -1.0524931879      5.2340086238     -1.9982492880
 H      0.2141790323      7.2564078480     -2.7036122173
 H     -4.6610410573      7.6344389439     -1.6699433634
 O     -2.3763490501      1.8644838194     -0.1941632301
 O     -1.3030501511      4.0729420836      0.1543391752
 F     -3.5532976279      3.5828273843      0.9510161930
30
# ORCA AIMD Position Step 31, t=15.50 fs, E_Pot=-1129.62281734 Hartree, Unit is Angstrom
 C     -6.7367077465      3.5329383871      0.1174213702
 C     -6.1974086552      2.7285455436     -1.0881865849
 H     -6.3988657649      3.0639907856      1.0397395240
 H     -7.8213820011      3.5905828650      0.0718166776
 H     -6.3377518994      4.5443026642      0.1486910992
 C     -6.6516159319      3.0739838364     -2.5054871598
 H     -7.7319369903      2.7907776184     -2.5890050759
 H     -6.0523695191      2.4784537552     -3.2225196494
 H     -6.5435559352      4.1555233306     -2.7338102048
 C     -5.4207337558      1.6725555358     -0.9123158540
 N     -3.1581596731      3.8778324978     -1.5863113690
 H     -5.0616916528      1.0500636788     -1.7492714445
 H     -5.1127434496      1.3702576560      0.1117833921
 C     -3.7140344974      5.1521161586     -1.4739225343
 S     -2.4640209492      3.2755495324     -0.1558211274
 C     -2.9332775318      6.3030641509     -1.7261636918
 H     -4.8228642246      5.1719306589     -1.5292080321
 C     -1.5334472844      6.2156568060     -2.0672833200
 C     -0.8530097743      7.3751196183     -2.4662978849
 C     -1.4695599295      8.5881252115     -2.4064076669
 C     -3.5882795876      7.5404223203     -1.8480014899
 C     -2.8621647893      8.7031628864     -2.1227384270
 H     -3.3438364345      9.6881428290     -2.1597939480
 H     -0.9299885252      9.5159838940     -2.6313487863
 H     -1.0537353389      5.2381620177     -1.9939433660
 H      0.2105679107      7.2501525099     -2.7171857632
 H     -4.6662258243      7.6377314954     -1.6792013171
 O     -2.3753653422      1.8674578264     -0.1933436559
 O     -1.3011304795      4.0751927542      0.1526706026
 F     -3.5512428797      3.5851618075      0.9531072663
30
# ORCA AIMD Position Step 32, t=16.00 fs, E_Pot=-1129.62333145 Hartree, Unit is Angstrom
 C     -6.7337327588      3.5330277500      0.1157238904
 C     -6.1964072362      2.7316754582     -1.0878697279
 H     -6.3898957582      3.0578972174      1.0450679965
 H     -7.8259308447      3.5930091760      0.0695559630
 H     -6.3237994163      4.5566423562      0.1519458890
 C     -6.6558120850      3.0730102484     -2.5066834739
 H     -7.7264342467      2.7875988764     -2.5954829281
 H     -6.0464509566      2.4806181121     -3.2146130995
 H     -6.5418147012      4.1535761665     -2.7340819814
 C     -5.4195143628      1.6736949396     -0.9095710486
 N     -3.1572916556      3.8798884593     -1.5852616750
 H     -5.0651513488      1.0570283188     -1.7577531335
 H     -5.1139484919      1.3679854821      0.0950065429
 C     -3.7138571248      5.1547807553     -1.4738373585
 S     -2.4620196227      3.2769624393     -0.1565341414
 C     -2.9322270309      6.3025575421     -1.7261715007
 H     -4.8104538559      5.1737581020     -1.5312526464
 C     -1.5323449439      6.2165709107     -2.0647037959
 C     -0.8513647155      7.3758549613     -2.4636895386
 C     -1.4686531976      8.5882351003     -2.4098288815
 C     -3.5874038633      7.5418435007     -1.8492716895
 C     -2.8615790239      8.7033191046     -2.1254776736
 H     -3.3445141025      9.6953521962     -2.1640546589
 H     -0.9180164994      9.5213304272     -2.6259225829
 H     -1.0545822163      5.2427496976     -1.9900889607
 H      0.2062963792      7.2446029267     -2.7309522700
 H     -4.6712258555      7.6404329725     -1.6884381280
 O     -2.3743708177      1.8702298993     -0.1925629951
 O     -1.2992894817      4.0774580165      0.1509767931
 F     -3.5492089191      3.5875704517      0.9552176467
30
# ORCA AIMD Position Step 33, t=16.50 fs, E_Pot=-1129.62262577 Hartree, Unit is Angstrom
 C     -6.7305535659      3.5330306189      0.1138480082
 C     -6.1956004437      2.7350487382     -1.0875700640
 H     -6.3815096803      3.0515085956      1.0504908006
 H     -7.8309053493      3.5955332320      0.0675488386
 H     -6.3100441541      4.5692197717      0.1545737567
 C     -6.6600131785      3.0720283591     -2.5077372017
 H     -7.7201681077      2.7849629604     -2.6024237504
 H     -6.0412100001      2.4833278519     -3.2066152486
 H     -6.5404078652      4.1509235485     -2.7342509252
 C     -5.4181018711      1.6746628807     -0.9067826463
 N     -3.1564355958      3.8819852793     -1.5840736545
 H     -5.0688751057      1.0647502474     -1.7654869441
 H     -5.1150890659      1.3655223158      0.0780504419
 C     -3.7137100372      5.1572992913     -1.4737949607
 S     -2.4599466389      3.2784651076     -0.1572520673
 C     -2.9309646485      6.3020326618     -1.7263672946
 H     -4.7978266923      5.1758046628     -1.5328373296
 C     -1.5314624723      6.2176098605     -2.0620570312
 C     -0.8495354986      7.3761358372     -2.4609324194
 C     -1.4680027041      8.5888121521     -2.4133185910
 C     -3.5865597134      7.5435844716     -1.8505127905
 C     -2.8608582169      8.7033617219     -2.1282720769
 H     -3.3448759348      9.7014999911     -2.1682241545
 H     -0.9062229197      9.5256563320     -2.6204483937
 H     -1.0548653519      5.2474677272     -1.9866835287
 H      0.2014841968      7.2398172799     -2.7448051125
 H     -4.6756553412      7.6424907400     -1.6976621385
 O     -2.3733636971      1.8727823959     -0.1918224825
 O     -1.2975273769      4.0797370421      0.1492565115
 F     -3.5471899034      3.5900532279      0.9573426833
30
# ORCA AIMD Position Step 34, t=17.00 fs, E_Pot=-1129.62088276 Hartree, Unit is Angstrom
 C     -6.7271660814      3.5330151935      0.1118604969
 C     -6.1949791816      2.7386323493     -1.0872886677
 H     -6.3740053353      3.0452078837      1.0553393494
 H     -7.8356338867      3.5981607677      0.0658597117
 H     -6.2969695656      4.5809675613      0.1565442835
 C     -6.6641505581      3.0710548883     -2.5086246259
 H     -7.7137790364      2.7827063626     -2.6098390614
 H     -6.0366041216      2.4864673097     -3.1987105645
 H     -6.5394024886      4.1476593075     -2.7343537034
 C     -5.4165440899      1.6755110033     -0.9041063810
 N     -3.1555907634      3.8841206989     -1.5827472653
 H     -5.0728920927      1.0732779027     -1.7722545234
 H     -5.1157349013      1.3624854098      0.0623502642
 C     -3.7135117919      5.1596588471     -1.4737909255
 S     -2.4578049611      3.2800677475     -0.1579708101
 C     -2.9294969323      6.3015188349     -1.7267480938
 H     -4.7860277246      5.1781015581     -1.5340006015
 C     -1.5308071258      6.2187940589     -2.0593431642
 C     -0.8475403296      7.3759626506     -2.4580417096
 C     -1.4675725340      8.5898865199     -2.4168713886
 C     -3.5857710807      7.5456310732     -1.8517287123
 C     -2.8600129451      8.7033370026     -2.1311250997
 H     -3.3447357506      9.7061497587     -2.1722872431
 H     -0.8949756716      9.5285268921     -2.6149172267
 H     -1.0544334730      5.2520202159     -1.9837202672
 H      0.1962922110      7.2358328233     -2.7586450649
 H     -4.6791796150      7.6438680174     -1.7068694433
 O     -2.3723423803      1.8751008730     -0.1911232593
 O     -1.2958432452      4.0820296269      0.1475089368
 F     -3.5451798988      3.5926098888      0.9594775308
30
# ORCA AIMD Position Step 35, t=17.50 fs, E_Pot=-1129.61866395 Hartree, Unit is Angstrom
 C     -6.7235730657      3.5330417375      0.1098232096
 C     -6.1945303631      2.7423870210     -1.0870253065
 H     -6.3676396926      3.0393439395      1.0590222240
 H     -7.8394748183      3.6008937569      0.0645429880
 H     -6.2850004548      4.5909663323      0.1578314973
 C     -6.6681545080      3.0701065069     -2.5093210679
 H     -7.7079535285      2.7806442917     -2.6177427287
 H     -6.0325659721      2.4899032638     -3.1910941633
 H     -6.5388562939      4.1439260954     -2.7344339736
 C     -5.4148960548      1.6763023670     -0.9016951278
 N     -3.1547565719      3.8862917326     -1.5812829254
 H     -5.0771966080      1.0825994820     -1.7779128454
 H     -5.1154417226      1.3584646138      0.0493634205
 C     -3.7131796952      5.1618488242     -1.4738206640
 S     -2.4555981904      3.2817782556     -0.1586862944
 C     -2.9278360276      6.3010471135     -1.7273098432
 H     -4.7761049587      5.1806769803     -1.5347868328
 C     -1.5303797421      6.2201380546     -2.0565631819
 C     -0.8454046648      7.3753483145     -2.4550323197
 C     -1.4673258558      8.5914681862     -2.4204794579
 C     -3.5850543301      7.5479620609     -1.8529239347
 C     -2.8590511546      8.7032860764     -2.1340398019
 H     -3.3439592917      9.7089745796     -2.1762328910
 H     -0.8845846573      9.5296318497     -2.6093519124
 H     -1.0531674387      5.2561493346     -1.9811905390
 H      0.1909119860      7.2326658294     -2.7723804616
 H     -4.6815395062      7.6445461973     -1.7160422438
 O     -2.3713054408      1.8771745663     -0.1904663691
 O     -1.2942349514      4.0843362518      0.1457336884
 F     -3.5431728979      3.5952400761      0.9616172144
30
# ORCA AIMD Position Step 36, t=18.00 fs, E_Pot=-1129.61674262 Hartree, Unit is Angstrom
 C     -6.7197830033      3.5331606442      0.1077899925
 C     -6.1942382915      2.7462692542     -1.0867781735
 H     -6.3626163243      3.0342126469      1.0610562578
 H     -7.8418577598      3.6037318143      0.0636406997
 H     -6.2744849500      4.5984805975      0.1584159720
 C     -6.6719587707      3.0691981944     -2.5098020726
 H     -7.7033626701      2.7785875594     -2.6261463890
 H     -6.0290109777      2.4934927773     -3.1839639071
 H     -6.5388176388      4.1399082547     -2.7345412791
 C     -5.4132140391      1.6771050134     -0.8996806978
 N     -3.1539327058      3.8884945742     -1.5796818356
 H     -5.0817443239      1.0926371515     -1.7824071382
 H     -5.1138138644      1.3530864722      0.0403687078
 C     -3.7126397265      5.1638607789     -1.4738797386
 S     -2.4533306312      3.2836020958     -0.1593942966
 C     -2.9259994346      6.3006504996     -1.7280474636
 H     -4.7689918499      5.1835540262     -1.5352389984
 C     -1.5301735727      6.2216483741     -2.0537189555
 C     -0.8431598117      7.3743182057     -2.4519192072
 C     -1.4672265371      8.5935460123     -2.4241324028
 C     -3.5844168992      7.5505497209     -1.8541035847
 C     -2.8579770734      8.7032426736     -2.1370187728
 H     -3.3424733050      9.7097767122     -2.1800551169
 H     -0.8752887539      9.5287999351     -2.6038063564
 H     -1.0509931250      5.2596604880     -1.9790857184
 H      0.1855515321      7.2303124995     -2.7859248033
 H     -4.6825680790      7.6445257735     -1.7251481435
 O     -2.3702515739      1.8789966325     -0.1898528382
 O     -1.2926990440      4.0866581037      0.1439308466
 F     -3.5411627946      3.5979433110      0.9637565526
30
# ORCA AIMD Position Step 37, t=18.50 fs, E_Pot=-1129.61580477 Hartree, Unit is Angstrom
 C     -6.7158091997      3.5334121771      0.1058051840
 C     -6.1940849082      2.7502322078     -1.0865452077
 H     -6.3590742886      3.0300403468      1.0610933890
 H     -7.8423242527      3.6066749108      0.0631807063
 H     -6.2656807657      4.6029825924      0.1582880971
 C     -6.6755067178      3.0683416505     -2.5100455193
 H     -7.7005864620      2.7763637881     -2.6350529672
 H     -6.0258464443      2.4970932787     -3.1775080194
 H     -6.5393254611      4.1358213890     -2.7347287669
 C     -5.4115476027      1.6779827599     -0.8981529800
 N     -3.1531190903      3.8907250111     -1.5779455271
 H     -5.0864559210      1.1032517116     -1.7857732655
 H     -5.1105810369      1.3460986233      0.0362288389
 C     -3.7118378862      5.1656893621     -1.4739649592
 S     -2.4510071593      3.2855417803     -0.1600907836
 C     -2.9240100598      6.3003620208     -1.7289547344
 H     -4.7653683433      5.1867483144     -1.5353894997
 C     -1.5301733632      6.2233217012     -2.0508128545
 C     -0.8408409549      7.3729084022     -2.4487175115
 C     -1.4672405541      8.5960879764     -2.4278174196
 C     -3.5838562726      7.5533605855     -1.8552734303
 C     -2.8567914268      8.7032320150     -2.1400639603
 H     -3.3402704466      9.7085008056     -2.1837544713
 H     -0.8672426839      9.5260124553     -2.5983635614
 H     -1.0478935778      5.2624480378     -1.9773996186
 H      0.1804207587      7.2287515044     -2.7991960961
 H     -4.6822033860      7.6438274230     -1.7341421275
 O     -2.3691796912      1.8805647599     -0.1892835217
 O     -1.2912308237      4.0889971494      0.1421009909
 F     -3.5391435181      3.6007190725      0.9658904213
30
# ORCA AIMD Position Step 38, t=19.00 fs, E_Pot=-1129.61614547 Hartree, Unit is Angstrom
 C     -6.7116683309      3.5338264298      0.1039021975
 C     -6.1940512918      2.7542277223     -1.0863241185
 H     -6.3570847338      3.0269764169      1.0589311096
 H     -7.8405480880      3.6097245454      0.0631760707
 H     -6.2587526070      4.6041530912      0.1574490593
 C     -6.6787564582      3.0675435967     -2.5100333012
 H     -7.7000389940      2.7738402744     -2.6444466211
 H     -6.0229828745      2.5005721834     -3.1718960287
 H     -6.5404104011      4.1318977704     -2.7350504008
 C     -5.4099333209      1.6789875168     -0.8971444864
 N     -3.1523159886      3.8929782620     -1.5760762052
 H     -5.0912203021      1.1142431438     -1.7881409993
 H     -5.1056589064      1.3374430397      0.0372133599
 C     -3.7107495329      5.1673320947     -1.4740747289
 S     -2.4486332687      3.2875969920     -0.1607717214
 C     -2.9218957864      6.3002147475     -1.7300243044
 H     -4.7655521727      5.1902652216     -1.5352529366
 C     -1.5303549648      6.2251442095     -2.0478479748
 C     -0.8384851693      7.3711646793     -2.4454431033
 C     -1.4673374450      8.5990423522     -2.4315193198
 C     -3.5833598263      7.5563564983     -1.8564398260
 C     -2.8554909858      8.7032696647     -2.1431765920
 H     -3.3374109504      9.7052380387     -2.1873382423
 H     -0.8605109817      9.5214022105     -2.5931320755
 H     -1.0439136887      5.2645032908     -1.9761286939
 H      0.1757146939      7.2279464502     -2.8121115847
 H     -4.6804922024      7.6424906848     -1.7429676556
 O     -2.3680888098      1.8818810875     -0.1887591179
 O     -1.2898243783      4.0913560102      0.1402452154
 F     -3.5371090536      3.6035667041      0.9680136301
30
# ORCA AIMD Position Step 39, t=19.50 fs, E_Pot=-1129.61752981 Hartree, Unit is Angstrom
 C     -6.7073795186      3.5344235309      0.1021028222
 C     -6.1941183748      2.7582075287     -1.0861127818
 H     -6.3566488976      3.0250878152      1.0545196373
 H     -7.8363505329      3.6128851906      0.0636249699
 H     -6.2537702240      4.6018814650      0.1559120039
 C     -6.6816850046      3.0668047225     -2.5097533863
 H     -7.7019079839      2.7709432620     -2.6542820963
 H     -6.0203450445      2.5038162968     -3.1672688913
 H     -6.5420960456      4.1283696744     -2.7355574153
 C     -5.4083917433      1.6801543869     -0.8966255159
 N     -3.1515240551      3.8952490039     -1.5740768151
 H     -5.0958965371      1.1253586170     -1.7897261703
 H     -5.0991735003      1.3272932626      0.0429398781
 C     -3.7093842767      5.1687895767     -1.4742093228
 S     -2.4462150729      3.2897644989     -0.1614330893
 C     -2.9196889771      6.3002410844     -1.7312477042
 H     -4.7694406730      5.1940970685     -1.5348225010
 C     -1.5306857421      6.2270918298     -2.0448282179
 C     -0.8361292706      7.3691408827     -2.4421130878
 C     -1.4674914534      8.6023392757     -2.4352207154
 C     -3.5829051589      7.5594955489     -1.8576095680
 C     -2.8540687488      8.7033613060     -2.1463570711
 H     -3.3340217472      9.7002246409     -2.1908205737
 H     -0.8550640602      9.5152505399     -2.5882418150
 H     -1.0391596907      5.2659131284     -1.9752715588
 H      0.1715982276      7.2278490209     -2.8245828382
 H     -4.6775881817      7.6405724293     -1.7515589846
 O     -2.3669781166      1.8829522220     -0.1882802293
 O     -1.2884726489      4.0937378884      0.1383651686
 F     -3.5350535296      3.6064853632      0.9701209333
30
# ORCA AIMD Position Step 40, t=20.00 fs, E_Pot=-1129.61930691 Hartree, Unit is Angstrom
 C     -6.7029637502      3.5352134282      0.1004166798
 C     -6.1942674880      2.7621242279     -1.0859094643
 H     -6.3576980144      3.0243558868      1.0479653532
 H     -7.8297085143      3.6161655576      0.0645110904
 H     -6.2507063084      4.5962671878      0.1537029889
 C     -6.6842898987      3.0661195317     -2.5092015871
 H     -7.7061244292      2.7676689192     -2.6644757136
 H     -6.0178820635      2.5067399815     -3.1637303246
 H     -6.5444005762      4.1254507395     -2.7362942536
 C     -5.4069282735      1.6815012260     -0.8965124719
 N     -3.1507443330      3.8975313280     -1.5719511254
 H     -5.1003210637      1.1363051204     -1.7908146831
 H     -5.0914381890      1.3160386144      0.0524613715
 C     -3.7077846486      5.1700656689     -1.4743707330
 S     -2.4437592929      3.2920381977     -0.1620708692
 C     -2.9174258574      6.3004719903     -1.7326153333
 H     -4.7765273084      5.1982213645     -1.5340717736
 C     -1.5311256228      6.2291316294     -2.0417584343
 C     -0.8338078283      7.3668972563     -2.4387462707
 C     -1.4676823398      8.6058931360     -2.4389023357
 C     -3.5824611050      7.5627331463     -1.8587897110
 C     -2.8525144468      8.7035029504     -2.1496048688
 H     -3.3302912436      9.6938331746     -2.1942224959
 H     -0.8507785716      9.5079761731     -2.5838389981
 H     -1.0337921943      5.2668459916     -1.9748272923
 H      0.1681931087      7.2284019719     -2.8365108318
 H     -4.6737428690      7.6381444150     -1.7598440887
 O     -2.3658469797      1.8837891312     -0.1878473667
 O     -1.2871675273      4.0961464666      0.1364630616
 F     -3.5329712980      3.6094739513      0.9722070233
30
# ORCA AIMD Position Step 41, t=20.50 fs, E_Pot=-1129.62069627 Hartree, Unit is Angstrom
 C     -6.6984436887      3.5361952369      0.0988408901
 C     -6.1944804897      2.7659317705     -1.0857129923
 H     -6.3600944518      3.0246745194      1.0395317952
 H     -7.8207587249      3.6195797965      0.0658042923
 H     -6.2494325199      4.5876260696      0.1508619678
 C     -6.6865878078      3.0654773636     -2.5083828078
 H     -7.7123711912      2.7640829025     -2.6749008420
 H     -6.0155750696      2.5092912134     -3.1613400693
 H     -6.5473385469      4.1233170612     -2.7372943458
 C     -5.4055371910      1.6830319851     -0.8966862767
 N     -3.1499782219      3.8998187498     -1.5697037545
 H     -5.1043184732      1.1467683855     -1.7917357677
 H     -5.0828933218      1.3042225885      0.0644619545
 C     -3.7060190790      5.1711676958     -1.4745622032
 S     -2.4412732268      3.2944092049     -0.1626810430
 C     -2.9151458672      6.3009360011     -1.7341164503
 H     -4.7859853146      5.2026006629     -1.5329610304
 C     -1.5316286961      6.2312241881     -2.0386445604
 C     -0.8315514926      7.3644986322     -2.4353634581
 C     -1.4678955185      8.6096057405     -2.4425435425
 C     -3.5819894984      7.5660230493     -1.8599873133
 C     -2.8508153310      8.7036820478     -2.1529185121
 H     -3.3264607291      9.6865544962     -2.1975713499
 H     -0.8474443926      9.5001147880     -2.5800799426
 H     -1.0280138261      5.2675282673     -1.9747930442
 H      0.1655685680      7.2295418470     -2.8477819953
 H     -4.6692889041      7.6352902785     -1.7677481948
 O     -2.3646949571      1.8844069653     -0.1874609486
 O     -1.2858999453      4.0985858382      0.1345416419
 F     -3.5308569863      3.6125310768      0.9742665381
30
# ORCA AIMD Position Step 42, t=21.00 fs, E_Pot=-1129.62107347 Hartree, Unit is Angstrom
 C     -6.6938434638      3.5373561454      0.0973600444
 C     -6.1947405026      2.7695867672     -1.0855224592
 H     -6.3636363013      3.0258519963      1.0296330396
 H     -7.8097938014      3.6231484836      0.0674613031
 H     -6.2497162051      4.5764945963      0.1474429048
 C     -6.6886102526      3.0648642916     -2.5073114601
 H     -7.7201282958      2.7603083944     -2.6853896598
 H     -6.0134409469      2.5114545984     -3.1601104160
 H     -6.5509226547      4.1220896193     -2.7385756874
 C     -5.4042064226      1.6847413162     -0.8970144019
 N     -3.1492275776      3.9021043851     -1.5673397362
 H     -5.1077147301      1.1564357331     -1.7928282430
 H     -5.0740315431      1.2924600953      0.0774870641
 C     -3.7041708874      5.1721062656     -1.4747878154
 S     -2.4387646272      3.2968661174     -0.1632598316
 C     -2.9128911919      6.3016581947     -1.7357391703
 H     -4.7967943915      5.2071849891     -1.5314455478
 C     -1.5321445638      6.2333266091     -2.0354936948
 C     -0.8293859509      7.3620114275     -2.4319870866
 C     -1.4681223272      8.6133714072     -2.4461230564
 C     -3.5814476857      7.5693184778     -1.8612091319
 C     -2.8489570979      8.7038799008     -2.1562958275
 H     -3.3228086323      9.6789650841     -2.2008998201
 H     -0.8447798277      9.4922859747     -2.5771233720
 H     -1.0220541078      5.2682168904     -1.9751621487
 H      0.1637393983      7.2312005254     -2.8582684262
 H     -4.6646147195      7.6321013947     -1.7751983201
 O     -2.3635218210      1.8848247473     -0.1871212201
 O     -1.2846600508      4.1010604174      0.1326041434
 F     -3.5287055599      3.6156550700      0.9762942283
30
# ORCA AIMD Position Step 43, t=21.50 fs, E_Pot=-1129.62014405 Hartree, Unit is Angstrom
 C     -6.6891891337      3.5386706243      0.0959470509
 C     -6.1950305918      2.7730469525     -1.0853382662
 H     -6.3680620176      3.0276143946      1.0188271444
 H     -7.7972607068      3.6268989679      0.0694271486
 H     -6.2512153906      4.5636396843      0.1435147181
 C     -6.6903979240      3.0642660680     -2.5060111301
 H     -7.7287414408      2.7565078617     -2.6957388331
 H     -6.0115342587      2.5132519716     -3.1600047946
 H     -6.5551645160      4.1218206800     -2.7401380759
 C     -5.4029218594      1.6866187943     -0.8973695068
 N     -3.1484943669      3.9043808744     -1.5648652818
 H     -5.1103536018      1.1650255971     -1.7943940807
 H     -5.0653388498      1.2813683596      0.0901234306
 C     -3.7023287484      5.1728956035     -1.4750514425
 S     -2.4362416528      3.2993952458     -0.1638032718
 C     -2.9107050594      6.3026594335     -1.7374706386
 H     -4.8078627755      5.2119130968     -1.5294845080
 C     -1.5326220029      6.2353952980     -2.0323141113
 C     -0.8273310626      7.3595041692     -2.4286417936
 C     -1.4683565955      8.6170805697     -2.4496198376
 C     -3.5807917561      7.5725730668     -1.8624613911
 C     -2.8469262591      8.7040744284     -2.1597337716
 H     -3.3196317843      9.6716882204     -2.2042437787
 H     -0.8424587937      9.4851484079     -2.5751228186
 H     -1.0161506458      5.2691665005     -1.9759204729
 H      0.1626653806      7.2333078457     -2.8678242963
 H     -4.6601311266      7.6286734718     -1.7821255161
 O     -2.3623274844      1.8850649810     -0.1868283892
 O     -1.2834372267      4.1035748988      0.1306541802
 F     -3.5265122489      3.6188439741      0.9782847687
30
# ORCA AIMD Position Step 44, t=22.00 fs, E_Pot=-1129.61799052 Hartree, Unit is Angstrom
 C     -6.6845082096      3.5401000839      0.0945649136
 C     -6.1953345442      2.7762725076     -1.0851619111
 H     -6.3730635759      3.0296196893      1.0077885219
 H     -7.7837411219      3.6308653670      0.0716364338
 H     -6.2534846551      4.5500425830      0.1391596688
 C     -6.6919945423      3.0636706283     -2.5045133945
 H     -7.7374990855      2.7528605807     -2.7057202377
 H     -6.0099425182      2.5147389028     -3.1609411961
 H     -6.5600748385      4.1224862439     -2.7419605850
 C     -5.4016692573      1.6886508907     -0.8976431988
 N     -3.1477806485      3.9066405790     -1.5622872961
 H     -5.1121117294      1.1723136364     -1.7966574057
 H     -5.0572523377      1.2715136014      0.1011231790
 C     -3.7005769319      5.1735531042     -1.4753564527
 S     -2.4337126831      3.3019810223     -0.1643074601
 C     -2.9086307125      6.3039556108     -1.7392971990
 H     -4.8181422356      5.2167168277     -1.5270470720
 C     -1.5330108555      6.2373888976     -2.0291150884
 C     -0.8254009395      7.3570448571     -2.4253534893
 C     -1.4685926827      8.6206268838     -2.4530141550
 C     -3.5799802618      7.5757419021     -1.8637494923
 C     -2.8447122650      8.7042447749     -2.1632287948
 H     -3.3172166374      9.6653346350     -2.2076400447
 H     -0.8401480654      9.4793405813     -2.5742174264
 H     -1.0105326504      5.2706029993     -1.9770453560
 H      0.1622612682      7.2357919408     -2.8762915631
 H     -4.6562312399      7.6251028925     -1.7884693984
 O     -2.3611120042      1.8851531843     -0.1865825435
 O     -1.2822202870      4.1061341944      0.1286956386
 F     -3.5242725470      3.6220956343      0.9802329565
30
# ORCA AIMD Position Step 45, t=22.50 fs, E_Pot=-1129.61502415 Hartree, Unit is Angstrom
 C     -6.6798289626      3.5415940042      0.0931700370
 C     -6.1956369503      2.7792265205     -1.0849961276
 H     -6.3783040776      3.0314807838      0.9972665210
 H     -7.7699223939      3.6350879259      0.0740155626
 H     -6.2559912616      4.5368605524      0.1344699675
 C     -6.6934418275      3.0630701977     -2.5028559589
 H     -7.7457029352      2.7495420565     -2.7150947169
 H     -6.0087781131      2.5159983231     -3.1627989133
 H     -6.5656623045      4.1239867869     -2.7440007681
 C     -5.4004351530      1.6908219340     -0.8977548236
 N     -3.1470884391      3.9088756683     -1.5596132575
 H     -5.1129114521      1.1781552016     -1.7997283688
 H     -5.0501352223      1.2633775233      0.1094742615
 C     -3.6989884729      5.1740990370     -1.4757054514
 S     -2.4311861312      3.3046064816     -0.1647685781
 C     -2.9067101026      6.3055570636     -1.7412046004
 H     -4.8267122258      5.2215248085     -1.5241158437
 C     -1.5332641938      6.2392708251     -2.0259067488
 C     -0.8236044754      7.3546994312     -2.4221485345
 C     -1.4688219038      8.6239141706     -2.4562886731
 C     -3.5789782019      7.5787824089     -1.8650777786
 C     -2.8423101347      8.7043763671     -2.1667771208
 H     -3.3158072054      9.6604372449     -2.2111235155
 H     -0.8375539015      9.4754137051     -2.5745230977
 H     -1.0054062067      5.2727000356     -1.9785045050
 H      0.1624096441      7.2385797674     -2.8835061178
 H     -4.6532476826      7.6214836874     -1.7941812224
 O     -2.3598755593      1.8851172876     -0.1863836450
 O     -1.2809976732      4.1087433434      0.1267325433
 F     -3.5219821932      3.6254077638      0.9821337886
30
# ORCA AIMD Position Step 46, t=23.00 fs, E_Pot=-1129.61187475 Hartree, Unit is Angstrom
 C     -6.6751791274      3.5430931766      0.0917171807
 C     -6.1959233575      2.7818754256     -1.0848450206
 H     -6.3834414947      3.0328000053      0.9880256336
 H     -7.7565540447      3.6396115759      0.0764864178
 H     -6.2581469619      4.5253536682      0.1295432221
 C     -6.6947759477      3.0624626253     -2.5010804254
 H     -7.7527242419      2.7467066791     -2.7236266709
 H     -6.0081673228      2.5171319804     -3.1654280412
 H     -6.5719314826      4.1261558568     -2.7461958436
 C     -5.3992071189      1.6931144569     -0.8976558298
 N     -3.1464195790      3.9110781998     -1.5568510867
 H     -5.1127286117      1.1824989062     -1.8035814677
 H     -5.0442642647      1.2573394676      0.1144322451
 C     -3.6976209082      5.1745561262     -1.4761001949
 S     -2.4286702766      3.3072537419     -0.1651829207
 C     -2.9049824988      6.3074682256     -1.7431782566
 H     -4.8328345955      5.2262657391     -1.5206877467
 C     -1.5333405794      6.2410113915     -2.0226997669
 C     -0.8219461160      7.3525302730     -2.4190527984
 C     -1.4690286888      8.6268630561     -2.4594294434
 C     -3.5777606800      7.5816551206     -1.8664493755
 C     -2.8397230589      8.7044658599     -2.1703750172
 H     -3.3155727917      9.6573866884     -2.2147242445
 H     -0.8344708925      9.4737655768     -2.5761246391
 H     -1.0009403207      5.2755617298     -1.9802563193
 H      0.1629763490      7.2415984175     -2.8893057078
 H     -4.6514129359      7.6179054862     -1.7992259852
 O     -2.3586184299      1.8849870024     -0.1862315249
 O     -1.2797576536      4.1114074170      0.1247689360
 F     -3.5196371447      3.6287780067      0.9839825269
30
# ORCA AIMD Position Step 47, t=23.50 fs, E_Pot=-1129.60923921 Hartree, Unit is Angstrom
 C     -6.6705838132      3.5445360162      0.0901659971
 C     -6.1961804206      2.7841893736     -1.0847141640
 H     -6.3881573033      3.0332148741      0.9807683694
 H     -7.7443885955      3.6444836441      0.0789716365
 H     -6.2593607232      4.5167655232      0.1244766262
 C     -6.6960255578      3.0618518755     -2.4992298394
 H     -7.7580434831      2.7444743943     -2.7310993840
 H     -6.0082377902      2.5182507582     -3.1686607117
 H     -6.5788801116      4.1287754403     -2.7484656377
 C     -5.3979737860      1.6955095130     -0.8973302638
 N     -3.1457756272      3.9132401935     -1.5540090301
 H     -5.1115938679      1.1853886593     -1.8080532650
 H     -5.0398264590      1.2536702211      0.1155247982
 C     -3.6965141246      5.1749490373     -1.4765416317
 S     -2.4261731118      3.3099044767     -0.1655469124
 C     -2.9034831376      6.3096874736     -1.7452035160
 H     -4.8359833565      5.2308712907     -1.5167730440
 C     -1.5332057145      6.2425893100     -2.0195051436
 C     -0.8204270307      7.3505951651     -2.4160906389
 C     -1.4691874470      8.6294161458     -2.4624266434
 C     -3.5763156431      7.5843243409     -1.8678661355
 C     -2.8369644211      8.7045248635     -2.1740190047
 H     -3.3165818079      9.6563806732     -2.2184650002
 H     -0.8308224114      9.4745888054     -2.5790700730
 H     -0.9972575454      5.2792111412     -1.9822505504
 H      0.1638267955      7.2447750770     -2.8935386304
 H     -4.6508296129      7.6144525796     -1.8035832959
 O     -2.3573409825      1.8847931693     -0.1861258825
 O     -1.2784885466      4.1141313937      0.1228087705
 F     -3.5172335506      3.6322039800      0.9857747416
30
# ORCA AIMD Position Step 48, t=24.00 fs, E_Pot=-1129.60770431 Hartree, Unit is Angstrom
 C     -6.6660627817      3.5458682286      0.0884882919
 C     -6.1963961694      2.7861425657     -1.0846108768
 H     -6.3921853639      3.0324498448      0.9760504101
 H     -7.7341118265      3.6497483862      0.0813961339
 H     -6.2591114131      4.5121590733      0.1193606981
 C     -6.6972104984      3.0612477754     -2.4973464621
 H     -7.7612782277      2.7429235336     -2.7373203287
 H     -6.0091064107      2.5194653369     -3.1723225366
 H     -6.5864964712      4.1315949425     -2.7507167812
 C     -5.3967252525      1.6979877274     -0.8967927453
 N     -3.1451578002      3.9153536505     -1.5510954826
 H     -5.1095871683      1.1869535472     -1.8128611205
 H     -5.0369188621      1.2525296567      0.1125469599
 C     -3.6956895251      5.1753037323     -1.4770300358
 S     -2.4237021239      3.3125407021     -0.1658571445
 C     -2.9022419875      6.3122070626     -1.7472659174
 H     -4.8358572782      5.2352788074     -1.5123933754
 C     -1.5328338031      6.2439925805     -2.0163339548
 C     -0.8190462795      7.3489464577     -2.4132839643
 C     -1.4692610716      8.6315406354     -2.4652749640
 C     -3.5746451798      7.5867588035     -1.8693287128
 C     -2.8340588180      8.7045813705     -2.1777059201
 H     -3.3187879757      9.6573995647     -2.2223598764
 H     -0.8266814227      9.4778463575     -2.5833681349
 H     -0.9944280684      5.2835854495     -1.9844296329
 H      0.1648414703      7.2480375525     -2.8960723556
 H     -4.6514564016      7.6112039744     -1.8072469856
 O     -2.3560436624      1.8845668590     -0.1860662592
 O     -1.2771791608      4.1169197642      0.1208557991
 F     -3.5147677588      3.6356832109      0.9875063338
30
# ORCA AIMD Position Step 49, t=24.50 fs, E_Pot=-1129.60756393 Hartree, Unit is Angstrom
 C     -6.6616284174      3.5470543517      0.0866748043
 C     -6.1965598219      2.7877133712     -1.0845437108
 H     -6.3953362952      3.0303653427      0.9742011974
 H     -7.7262643809      3.6554409512      0.0836901371
 H     -6.2570273575      4.5122363983      0.1142741101
 C     -6.6983417806      3.0606652952     -2.4954699888
 H     -7.7622013140      2.7420852612     -2.7421290334
 H     -6.0108664669      2.5208763133     -3.1762448497
 H     -6.5947563935      4.1343552437     -2.7528482890
 C     -5.3954536502      1.7005305912     -0.8960853364
 N     -3.1445669529      3.9174107679     -1.5481190858
 H     -5.1068282211      1.1873907601     -1.8176342468
 H     -5.0355494646      1.2539667452      0.1055540182
 C     -3.6951498047      5.1756468686     -1.4775650925
 S     -2.4212643720      3.3151444909     -0.1661103156
 C     -2.9012827331      6.3150133050     -1.7493514026
 H     -4.8323868335      5.2394339711     -1.5075791766
 C     -1.5322083675      6.2452191509     -2.0131972146
 C     -0.8178019360      7.3476302593     -2.4106514231
 C     -1.4692019144      8.6332279692     -2.4679735074
 C     -3.5727652206      7.5889321428     -1.8708367098
 C     -2.8310412834      8.7046784952     -2.1814329478
 H     -3.3220325024      9.6602141952     -2.2264142266
 H     -0.8222663319      9.4832799296     -2.5889893873
 H     -0.9924662314      5.2885353541     -1.9867306377
 H      0.1659284438      7.2513150847     -2.8968006975
 H     -4.6531128468      7.6082338530     -1.8102236846
 O     -2.3547269873      1.8843393029     -0.1860520974
 O     -1.2758186760      4.1197767956      0.1189135779
 F     -3.5122363479      3.6392132551      0.9891735293
30
# ORCA AIMD Position Step 50, t=25.00 fs, E_Pot=-1129.60869712 Hartree, Unit is Angstrom
 C     -6.6572853385      3.5480869368      0.0847391119
 C     -6.1966620806      2.7888846499     -1.0845224854
 H     -6.3975106302      3.0269882632      0.9752756081
 H     -7.7211733082      3.6615805724      0.0857912113
 H     -6.2529462222      4.5172026746      0.1092813163
 C     -6.6994217081      3.0601234787     -2.4936355719
 H     -7.7607478132      2.7419413905     -2.7454019544
 H     -6.0135783531      2.5225668688     -3.1802749306
 H     -6.6036216349      4.1368095182     -2.7547571289
 C     -5.3941546323      1.7031230019     -0.8952742697
 N     -3.1440035927      3.9194039865     -1.5450886465
 H     -5.1034627209      1.1869410084     -1.8219577060
 H     -5.0356333566      1.2579135489      0.0948663907
 C     -3.6948789094      5.1760049838     -1.4781460374
 S     -2.4188663212      3.3176986090     -0.1663032626
 C     -2.9006218639      6.3180867609     -1.7514464962
 H     -4.8257363346      5.2432935692     -1.5023670856
 C     -1.5313227020      6.2462766580     -2.0101057166
 C     -0.8166920773      7.3466859005     -2.4082077231
 C     -1.4689547954      8.6344906846     -2.4705253757
 C     -3.5707035360      7.5908236243     -1.8723889822
 C     -2.8279555177      8.7048705062     -2.1851974147
 H     -3.3260611840      9.6644238745     -2.2306259929
 H     -0.8179115099      9.4904492298     -2.5958705717
 H     -0.9913319188      5.2938324700     -1.9890874183
 H      0.1670337888      7.2545398970     -2.8956502038
 H     -4.6555014963      7.6056120899     -1.8125306250
 O     -2.3533915475      1.8841411303     -0.1860827127
 O     -1.2743970657      4.1227061291      0.1169854127
 F     -3.5096361756      3.6427915982      0.9907728863
30
# ORCA AIMD Position Step 51, t=25.50 fs, E_Pot=-1129.61058380 Hartree, Unit is Angstrom
 C     -6.6530325472      3.5489903211      0.0827178688
 C     -6.1966954180      2.7896439586     -1.0845580674
 H     -6.3986981458      3.0225163498      0.9790470743
 H     -7.7189067943      3.6681643985      0.0876450452
 H     -6.2469359694      4.5267202737      0.1044331449
 C     -6.7004440263      3.0596444256     -2.4918724134
 H     -7.7570184682      2.7424225588     -2.7470541472
 H     -6.0172623505      2.5245968558     -3.1842849108
 H     -6.6130388892      4.1387429092     -2.7563437859
 C     -5.3928290476      1.7057559350     -0.8944470937
 N     -3.1434679538      3.9213261468     -1.5420131047
 H     -5.0996482348      1.1858635369     -1.8254165909
 H     -5.0369870395      1.2641775838      0.0810794762
 C     -3.6948420093      5.1764036653     -1.4787718146
 S     -2.4165137502      3.3201868928     -0.1664329648
 C     -2.9002680500      6.3214024924     -1.7535384632
 H     -4.8163050031      5.2468281851     -1.4967970319
 C     -1.5301797439      6.2471816935     -2.0070699200
 C     -0.8157154343      7.3461454465     -2.4059631905
 C     -1.4684616035      8.6353575495     -2.4729369673
 C     -3.5684966445      7.5924189049     -1.8739839683
 C     -2.8248508321      8.7052172509     -2.1889965944
 H     -3.3305539354      9.6695137984     -2.2349875795
 H     -0.8140219433      9.4987905284     -2.6039211094
 H     -0.9909357025      5.2991826704     -1.9914329593
 H      0.1681478250      7.2576481490     -2.8925840673
 H     -4.6582430942      7.6034043210     -1.8141931817
 O     -2.3520380026      1.8840018221     -0.1861572884
 O     -1.2729053854      4.1257105276      0.1150743330
 F     -3.5069644105      3.6464156019      0.9923012937
30
# ORCA AIMD Position Step 52, t=26.00 fs, E_Pot=-1129.61247990 Hartree, Unit is Angstrom
 C     -6.6488675012      3.5498174179      0.0806672023
 C     -6.1966535952      2.7899841725     -1.0846619480
 H     -6.3989641239      3.0172948491      0.9850443669
 H     -7.7192640691      3.6751635007      0.0892051207
 H     -6.2392698579      4.5399707889      0.0997693661
 C     -6.7013952712      3.0592515535     -2.4902018060
 H     -7.7512752554      2.7434129717     -2.7470515784
 H     -6.0218943448      2.5269988812     -3.1881787048
 H     -6.6229397947      4.1399889977     -2.7575173146
 C     -5.3914844515      1.7084288104     -0.8937100125
 N     -3.1429600944      3.9231706818     -1.5389015433
 H     -5.0955410156      1.1844129700     -1.8276359694
 H     -5.0393232275      1.2724352200      0.0650719607
 C     -3.6949857930      5.1768667550     -1.4794412553
 S     -2.4142116604      3.3225944656     -0.1664965130
 C     -2.9002218244      6.3249303989     -1.7556154291
 H     -4.8047237409      5.2500246197     -1.4909089335
 C     -1.5287914354      6.2479584953     -2.0040998530
 C     -0.8148716879      7.3460333402     -2.4039235507
 C     -1.4676664216      8.6358682189     -2.4752171435
 C     -3.5661861140      7.5937107663     -1.8756200328
 C     -2.8217786467      8.7057780231     -2.1928275084
 H     -3.3351579963      9.6749195517     -2.2394883928
 H     -0.8110229734      9.5076803950     -2.6130307785
 H     -0.9911476845      5.3042452290     -1.9937016739
 H      0.1693072975      7.2605813679     -2.8876036568
 H     -4.6609182937      7.6016713213     -1.8152424122
 O     -2.3506670777      1.8839493295     -0.1862748853
 O     -1.2713360008      4.1287917190      0.1131830560
 F     -3.5042185619      3.6500824923      0.9937559679
30
# ORCA AIMD Position Step 53, t=26.50 fs, E_Pot=-1129.61368995 Hartree, Unit is Angstrom
 C     -6.6447905321      3.5506408549      0.0786561919
 C     -6.1965324797      2.7899039919     -1.0848456374
 H     -6.3984273917      3.0117727765      0.9926201060
 H     -7.7218027274      3.6825219072      0.0904316826
 H     -6.2303663242      4.5558003231      0.0953224792
 C     -6.7022547006      3.0589688767     -2.4886368091
 H     -7.7439366543      2.7447496231     -2.7454057120
 H     -6.0274043199      2.5297761031     -3.1918971847
 H     -6.6332422447      4.1404419324     -2.7582001780
 C     -5.3901359699      1.7111508599     -0.8931843969
 N     -3.1424800540      3.9249317462     -1.5357632758
 H     -5.0912842837      1.1828190033     -1.8283142930
 H     -5.0422517826      1.2822330717      0.0479975677
 C     -3.6952394926      5.1774158733     -1.4801532863
 S     -2.4119641364      3.3249080838     -0.1664910560
 C     -2.9004756116      6.3286353163     -1.7576663679
 H     -4.7918392577      5.2528875894     -1.4847389795
 C     -1.5271774927      6.2486368922     -2.0012050671
 C     -0.8141614177      7.3463661344     -2.4020899676
 C     -1.4665202301      8.6360682369     -2.4773763785
 C     -3.5638147437      7.5947001323     -1.8772959055
 C     -2.8187892985      8.7066058042     -2.1966866785
 H     -3.3395201316      9.6800870290     -2.2441172178
 H     -0.8093135759      9.5164947643     -2.6230773105
 H     -0.9918108505      5.3086590354     -1.9958313820
 H      0.1705936902      7.2632879290     -2.8807478229
 H     -4.6631099418      7.6004678277     -1.8157127419
 O     -2.3492795363      1.8840096642     -0.1864344403
 O     -1.2696828602      4.1319501602      0.1113139439
 F     -3.5013964908      3.6537893377      0.9951344438
30
# ORCA AIMD Position Step 54, t=27.00 fs, E_Pot=-1129.61383307 Hartree, Unit is Angstrom
 C     -6.6408076617      3.5515412411      0.0767588600
 C     -6.1963321166      2.7894107375     -1.0851190345
 H     -6.3972374826      3.0064546440      1.0010270712
 H     -7.7258890565      3.6901586076      0.0912898172
 H     -6.2207184196      4.5728894362      0.0911192929
 C     -6.7029948520      3.0588195618     -2.4871817104
 H     -7.7355627413      2.7462265364     -2.7421717361
 H     -6.0336772704      2.5329017173     -3.1954223448
 H     -6.6438535559      4.1400637038     -2.7583314160
 C     -5.3888058014      1.7139408496     -0.8930013098
 N     -3.1420279380      3.9266044155     -1.5326082107
 H     -5.0869960810      1.1812653632     -1.8272564572
 H     -5.0452888232      1.2930006986      0.0312514205
 C     -3.6955179789      5.1780698715     -1.4809070317
 S     -2.4097742921      3.3271151960     -0.1664136637
 C     -2.9010136278      6.3324782620     -1.7596813437
 H     -4.7786798780      5.2554413500     -1.4783150596
 C     -1.5253638922      6.2492495953     -1.9983944763
 C     -0.8135857284      7.3471525113     -2.4004592108
 C     -1.4649852488      8.6360051709     -2.4794258543
 C     -3.5614230944      7.5953965971     -1.8790110038
 C     -2.8159286518      8.7077427386     -2.2005701436
 H     -3.3433133916      9.6845193903     -2.2488643016
 H     -0.8092305309      9.5246552879     -2.6339341512
 H     -0.9927566021      5.3120724555     -1.9977651537
 H      0.1721285117      7.2657237585     -2.8720902586
 H     -4.6644404792      7.5998406946     -1.8156398649
 O     -2.3478761620      1.8842074805     -0.1866348562
 O     -1.2679412307      4.1351856479      0.1094689832
 F     -3.4984965486      3.6575333748      0.9964347041
30
# ORCA AIMD Position Step 55, t=27.50 fs, E_Pot=-1129.61298989 Hartree, Unit is Angstrom
 C     -6.6369317884      3.5525982407      0.0750477426
 C     -6.1960534713      2.7885163775     -1.0854922379
 H     -6.3955501878      3.0018399242      1.0095122067
 H     -7.7307945378      3.6979761094      0.0917517065
 H     -6.2108205249      4.5899330089      0.0871831969
 C     -6.7035841891      3.0588253958     -2.4858328710
 H     -7.7268287825      2.7476028344     -2.7374443765
 H     -6.0405594284      2.5363222359     -3.1987744682
 H     -6.6546738540      4.1388903802     -2.7578703773
 C     -5.3875208642      1.7168239038     -0.8932921579
 N     -3.1416040360      3.9281852127     -1.5294453301
 H     -5.0827681280      1.1798885792     -1.8243713990
 H     -5.0478964698      1.3041042088      0.0163619655
 C     -3.6957282215      5.1788433191     -1.4817024412
 S     -2.4076440995      3.3292070128     -0.1662618135
 C     -2.9018123986      6.3364165460     -1.7616516622
 H     -4.7663695115      5.2577262654     -1.4716518013
 C     -1.5233801682      6.2498293526     -1.9956765841
 C     -0.8131453832      7.3483918627     -2.3990237923
 C     -1.4630379238      8.6357251189     -2.4813770658
 C     -3.5590466754      7.5958179066     -1.8807654253
 C     -2.8132355954      8.7092170893     -2.2044734862
 H     -3.3462619717      9.6878207280     -2.2537235672
 H     -0.8110159836      9.5316748626     -2.6454784162
 H     -0.9938298388      5.3141867835     -1.9994519215
 H      0.1740607323      7.2678558003     -2.8617321474
 H     -4.6646052034      7.5998285573     -1.8150591937
 O     -2.3464576464      1.8845635089     -0.1868747550
 O     -1.2661088769      4.1384955575      0.1076497020
 F     -3.4955171807      3.6613114131      0.9976550572
30
# ORCA AIMD Position Step 56, t=28.00 fs, E_Pot=-1129.61170054 Hartree, Unit is Angstrom
 C     -6.6331807797      3.5538828923      0.0735872899
 C     -6.1957014831      2.7872412383     -1.0859739062
 H     -6.3935133088      2.9983888894      1.0173721385
 H     -7.7357601182      3.7058666158      0.0917955281
 H     -6.2011273846      4.6057395477      0.0835340850
 C     -6.7039890134      3.0590050412     -2.4845792805
 H     -7.7184809019      2.7486161556     -2.7313472249
 H     -6.0478663270      2.5399614950     -3.2020104268
 H     -6.6655991589      4.1370289800     -2.7567962002
 C     -5.3863084611      1.7198263244     -0.8941752737
 N     -3.1412088750      3.9296720332     -1.5262839790
 H     -5.0786557679      1.1787610796     -1.8196943284
 H     -5.0495316875      1.3149085564      0.0048524106
 C     -3.6957777716      5.1797476072     -1.4825399508
 S     -2.4055744542      3.3311759921     -0.1660329685
 C     -2.9028413808      6.3404049792     -1.7635698712
 H     -4.7560351347      5.2597921655     -1.4647503985
 C     -1.5212576841      6.2504059039     -1.9930593573
 C     -0.8128396281      7.3500756048     -2.3977729770
 C     -1.4606707780      8.6352706392     -2.4832409132
 C     -3.5567138404      7.5959907548     -1.8825603614
 C     -2.8107399240      8.7110407596     -2.2083918398
 H     -3.3481554278      9.6897165292     -2.2586935834
 H     -0.8148057631      9.5371762898     -2.6575967063
 H     -0.9949025346      5.3147826100     -2.0008469157
 H      0.1765532891      7.2696613745     -2.8497944745
 H     -4.6633931284      7.6004597971     -1.8140039461
 O     -2.3450245801      1.8850963522     -0.1871527008
 O     -1.2641850167      4.1418764864      0.1058572349
 F     -3.4924572285      3.6651205162      0.9987943384
30
# ORCA AIMD Position Step 57, t=28.50 fs, E_Pot=-1129.61075881 Hartree, Unit is Angstrom
 C     -6.6295752303      3.5554541528      0.0724300666
 C     -6.1952833421      2.7856116666     -1.0865725268
 H     -6.3912541959      2.9964872322      1.0240093036
 H     -7.7400751878      3.7137220604      0.0914079684
 H     -6.1920212530      4.6193126312      0.0801886363
 C     -6.7041778750      3.0593729651     -2.4834047724
 H     -7.7112763724      2.7490011978     -2.7240189715
 H     -6.0553948621      2.5437278693     -3.2052150885
 H     -6.6765255598      4.1346529127     -2.7551079689
 C     -5.3851889807      1.7229666880     -0.8957365722
 N     -3.1408431856      3.9310642397     -1.5231329633
 H     -5.0746783406      1.1778928166     -1.8133772830
 H     -5.0497354604      1.3248873407     -0.0019938109
 C     -3.6955861865      5.1807906652     -1.4834204769
 S     -2.4035652699      3.3330173813     -0.1657248383
 C     -2.9040641044      6.3443965185     -1.7654298458
 H     -4.7486675848      5.2616873407     -1.4575993700
 C     -1.5190275472      6.2510036363     -1.9905503517
 C     -0.8126645288      7.3521872781     -2.3966936595
 C     -1.4578929829      8.6346790417     -2.4850273346
 C     -3.5544446250      7.5959499499     -1.8843980109
 C     -2.8084607980      8.7132082404     -2.2123199889
 H     -3.3488617119      9.6900729086     -2.2637788412
 H     -0.8206208844      9.5409103037     -2.6701911561
 H     -0.9958899496      5.3137485071     -2.0019111691
 H      0.1797630181      7.2711298982     -2.8364067940
 H     -4.6607017581      7.6017525273     -1.8125037685
 O     -2.3435773558      1.8858212379     -0.1874670873
 O     -1.2621707774      4.1453234279      0.1040923199
 F     -3.4893156223      3.6689576952      0.9998517679
30
# ORCA AIMD Position Step 58, t=29.00 fs, E_Pot=-1129.61087158 Hartree, Unit is Angstrom
 C     -6.6261355531      3.5573560756      0.0716131679
 C     -6.1948124403      2.7836657023     -1.0872925999
 H     -6.3888759784      2.9964395638      1.0289439102
 H     -7.7431051180      3.7214372993      0.0905819981
 H     -6.1838065754      4.6298597611      0.0771591546
 C     -6.7041256252      3.0599370388     -2.4822902103
 H     -7.7059128113      2.7485123971     -2.7155971485
 H     -6.0629316449      2.5475179515     -3.2084985257
 H     -6.6873530987      4.1319927243     -2.7528231323
 C     -5.3841681175      1.7262467618     -0.8980098073
 N     -3.1405080974      3.9323623213     -1.5200015614
 H     -5.0708100430      1.1772162962     -1.8057053199
 H     -5.0482161313      1.3337175464     -0.0033576602
 C     -3.6950959865      5.1819793068     -1.4843446805
 S     -2.4016150796      3.3347284017     -0.1653351009
 C     -2.9054385394      6.3483423235     -1.7672264111
 H     -4.7449867082      5.2634466865     -1.4501823004
 C     -1.5167190793      6.2516387355     -1.9881568915
 C     -0.8126119091      7.3547019350     -2.3957708479
 C     -1.4547308113      8.6339822528     -2.4867449294
 C     -3.5522495498      7.5957389687     -1.8862820128
 C     -2.8064072050      8.7156963862     -2.2162520145
 H     -3.3483295075      9.6888977241     -2.2689895893
 H     -0.8283639752      9.5427647302     -2.6831827668
 H     -0.9967628538      5.3111043473     -2.0026107310
 H      0.1838273243      7.2722637177     -2.8217034967
 H     -4.6565459576      7.6037143638     -1.8105838114
 O     -2.3421162104      1.8867507347     -0.1878161939
 O     -1.2600692849      4.1488300209      0.1023552612
 F     -3.4860917321      3.6728201190      1.0008270997
30
# ORCA AIMD Position Step 59, t=29.50 fs, E_Pot=-1129.61231720 Hartree, Unit is Angstrom
 C     -6.6228798896      3.5596178875      0.0711571326
 C     -6.1943059394      2.7814491436     -1.0881369491
 H     -6.3864521529      2.9984500372      1.0318464649
 H     -7.7443448649      3.7289199593      0.0893199176
 H     -6.1766974304      4.6368222612      0.0744536840
 C     -6.7038195560      3.0606973921     -2.4812166299
 H     -7.7029435798      2.7469508975     -2.7061997769
 H     -6.0702697401      2.5512279390     -3.2119802797
 H     -6.6979904735      4.1293213941     -2.7499746034
 C     -5.3832309767      1.7296452243     -0.9009626684
 N     -3.1402050606      3.9335681119     -1.5168986341
 H     -5.0669855383      1.1765974718     -1.7970690553
 H     -5.0449207923      1.3413587374      0.0009273417
 C     -3.6942836628      5.1833186259     -1.4853124464
 S     -2.3997214243      3.3363085237     -0.1648615979
 C     -2.9069185515      6.3521934541     -1.7689557515
 H     -4.7453152426      5.2650809675     -1.4424843568
 C     -1.5143589423      6.2523191709     -1.9858860524
 C     -0.8126675377      7.3575871931     -2.3949886259
 C     -1.4512268016      8.6332057728     -2.4884006458
 C     -3.5501299884      7.5954079775     -1.8882169648
 C     -2.8045766870      8.7184650084     -2.2201816665
 H     -3.3465935789      9.6863447461     -2.2743431452
 H     -0.8378253945      9.5427674428     -2.6965177651
 H     -0.9975464609      5.3069997877     -2.0029158857
 H      0.1888411620      7.2730786168     -2.8058107463
 H     -4.6510566830      7.6063430991     -1.8082632766
 O     -2.3406412107      1.8878942693     -0.1881982053
 O     -1.2578854243      4.1523886288      0.1006459778
 F     -3.4827851459      3.6767050456      1.0017205059
30
# ORCA AIMD Position Step 60, t=30.00 fs, E_Pot=-1129.61482482 Hartree, Unit is Angstrom
 C     -6.6198223447      3.5622541219      0.0710650495
 C     -6.1937846548      2.7790158162     -1.0891060504
 H     -6.3840253226      3.0026181893      1.0325456942
 H     -7.7434395966      3.7360945906      0.0876332796
 H     -6.1708182766      4.6398706104      0.0720751999
 C     -6.7032645654      3.0616447933     -2.4801676196
 H     -7.7026997217      2.7441929331     -2.6959156935
 H     -6.0772228649      2.5547624793     -3.2157759430
 H     -6.7083580396      4.1269338606     -2.7466064595
 C     -5.3823410931      1.7331173878     -0.9044959129
 N     -3.1399359099      3.9346846646     -1.5138329151
 H     -5.0631026328      1.1758414169     -1.7879455224
 H     -5.0400467499      1.3480520362      0.0103424171
 C     -3.6931643345      5.1848127261     -1.4863218070
 S     -2.3978808580      3.3377594217     -0.1643023553
 C     -2.9084548785      6.3559014604     -1.7706152059
 H     -4.7495210269      5.2665710728     -1.4345045935
 C     -1.5119711133      6.2530450093     -1.9837447883
 C     -0.8128100616      7.3608033672     -2.3943307317
 C     -1.4474383575      8.6323687267     -2.4899995723
 C     -3.5480786855      7.5950128239     -1.8902083636
 C     -2.8029559856      8.7214579762     -2.2241021766
 H     -3.3437727073      9.6827070084     -2.2798637082
 H     -0.8486912724      9.5410852544     -2.7101704530
 H     -0.9983139382      5.3017036417     -2.0028006463
 H      0.1948414077      7.2736045833     -2.7888421404
 H     -4.6444738338      7.6096276271     -1.8055549848
 O     -2.3391522530      1.8892580742     -0.1886111811
 O     -1.2556258112      4.1559903107      0.0989641001
 F     -3.4793958082      3.6806097628      1.0025326154
30
# ORCA AIMD Position Step 61, t=30.50 fs, E_Pot=-1129.61773514 Hartree, Unit is Angstrom
 C     -6.6169720883      3.5652650431      0.0713225296
 C     -6.1932723686      2.7764260965     -1.0901979449
 H     -6.3816065941      3.0089363616      1.0310337966
 H     -7.7401986571      3.7429066012      0.0855429286
 H     -6.1662038795      4.6389015400      0.0700205193
 C     -6.7024857999      3.0627604990     -2.4791317894
 H     -7.7052400665      2.7402076912     -2.6847960608
 H     -6.0836388974      2.5580439680     -3.2199822048
 H     -6.7183902101      4.1251232754     -2.7427687872
 C     -5.3814442936      1.7366005621     -0.9084565431
 N     -3.1397028703      3.9357161981     -1.5108129844
 H     -5.0590308896      1.1747082948     -1.7788636049
 H     -5.0339955284      1.3542517168      0.0238018048
 C     -3.6917894258      5.1864645480     -1.4873681954
 S     -2.3960890809      3.3390849164     -0.1636556478
 C     -2.9099963735      6.3594191389     -1.7722031566
 H     -4.7570422241      5.2678702137     -1.4262652703
 C     -1.5095773667      6.2538100161     -1.9817399314
 C     -0.8130102693      7.3643040209     -2.3937809326
 C     -1.4434357406      8.6314842194     -2.4915448560
 C     -3.5460810543      7.5946135737     -1.8922623532
 C     -2.8015220054      8.7246052009     -2.2280062317
 H     -3.3400634257      9.6784026204     -2.2855820994
 H     -0.8605564987      9.5380147761     -2.7241454082
 H     -0.9991723974      5.2955785331     -2.0022427570
 H      0.2017952077      7.2738858650     -2.7708961281
 H     -4.6371310813      7.6135491689     -1.8024652699
 O     -2.3376490761      1.8908451508     -0.1890530459
 O     -1.2532986683      4.1596248776      0.0973090419
 F     -3.4759240669      3.6845315336      1.0032645005
30
# ORCA AIMD Position Step 62, t=31.00 fs, E_Pot=-1129.62030998 Hartree, Unit is Angstrom
 C     -6.6143332174      3.5686368239      0.0718982098
 C     -6.1927948848      2.7737449252     -1.0914081015
 H     -6.3791753524      3.0172889320      1.0274681772
 H     -7.7346025608      3.7493252712      0.0830784547
 H     -6.1627975785      4.6340389198      0.0682788351
 C     -6.7015281937      3.0640174561     -2.4781044119
 H     -7.7103420210      2.7350626703     -2.6728557639
 H     -6.0894105711      2.5610205239     -3.2246635222
 H     -6.7280366228      4.1241554498     -2.7385119373
 C     -5.3804756377      1.7400224279     -0.9126607071
 N     -3.1395086978      3.9366680991     -1.5078472379
 H     -5.0546253047      1.1729378398     -1.7703586922
 H     -5.0272876532      1.3605168630      0.0398748470
 C     -3.6902383484      5.1882755070     -1.4884442162
 S     -2.3943407814      3.3402911645     -0.1629199678
 C     -2.9114910079      6.3627010891     -1.7737189364
 H     -4.7669833484      5.2689122878     -1.4178161919
 C     -1.5071979222      6.2546036656     -1.9798782245
 C     -0.8132313026      7.3680360013     -2.3933227946
 C     -1.4392993542      8.6305603415     -2.4930378993
 C     -3.5441168701      7.5942727415     -1.8943853972
 C     -2.8002437525      8.7278259563     -2.2318860289
 H     -3.3357268018      9.6739495485     -2.2915350113
 H     -0.8729429340      9.5339672216     -2.7384782386
 H     -1.0002477088      5.2890518377     -2.0012236379
 H      0.2095974291      7.2739811011     -2.7520577801
 H     -4.6294339746      7.6180828726     -1.7989944803
 O     -2.3361313515      1.8926549746     -0.1895216203
 O     -1.2509139648      4.1632807807      0.0956799423
 F     -3.4723707731      3.6884675454      1.0039176745
30
# ORCA AIMD Position Step 63, t=31.50 fs, E_Pot=-1129.62199309 Hartree, Unit is Angstrom
 C     -6.6119050896      3.5723410026      0.0727443951
 C     -6.1923783365      2.7710393020     -1.0927298013
 H     -6.3766797208      3.0274545391      1.0221697854
 H     -7.7268040621      3.7553459812      0.0802777433
 H     -6.1604484650      4.6256386665      0.0668310238
 C     -6.7004530668      3.0653824240     -2.4770871652
 H     -7.7175304227      2.7289188768     -2.6600881994
 H     -6.0944842607      2.5636736586     -3.2298389290
 H     -6.7372612908      4.1242404432     -2.7338804620
 C     -5.3793674272      1.7433097729     -0.9169189518
 N     -3.1393562493      3.9375467253     -1.5049437345
 H     -5.0497445637      1.1702816214     -1.7629199132
 H     -5.0204704969      1.3674027842      0.0570266281
 C     -3.6886061609      5.1902437347     -1.4895396422
 S     -2.3926304753      3.3413859782     -0.1620943664
 C     -2.9128877888      6.3657054740     -1.7751627503
 H     -4.7782594155      5.2696263175     -1.4092343577
 C     -1.5048528212      6.2554144967     -1.9781659371
 C     -0.8134289216      7.3719418742     -2.3929401736
 C     -1.4351155723      8.6296021559     -2.4944786873
 C     -3.5421635633      7.5940535109     -1.8965838179
 C     -2.7990839172      8.7310324914     -2.2357334722
 H     -3.3310691333      9.6699287504     -2.2977630479
 H     -0.8853327792      9.5294291708     -2.7532296251
 H     -1.0016591266      5.2825654711     -1.9997300697
 H      0.2180698484      7.2739603017     -2.7324010930
 H     -4.6218233087      7.6231983271     -1.7951388067
 O     -2.3345985076      1.8946841656     -0.1900145250
 O     -1.2484824268      4.1669458403      0.0940760073
 F     -3.4687371250      3.6924149737      1.0044940926
30
# ORCA AIMD Position Step 64, t=32.00 fs, E_Pot=-1129.62253170 Hartree, Unit is Angstrom
 C     -6.6096833078      3.5763339604      0.0737988141
 C     -6.1920476116      2.7683758785     -1.0941538559
 H     -6.3740380311      3.0391120440      1.0156132969
 H     -7.7171239318      3.7609915802      0.0771854150
 H     -6.1589067965      4.6142950262      0.0656478816
 C     -6.6993325107      3.0668193140     -2.4760876603
 H     -7.7261462561      2.7220115308     -2.6464847814
 H     -6.0988609263      2.5660203363     -3.2354774598
 H     -6.7460407893      4.1255118910     -2.7289085720
 C     -5.3780539696      1.7463930409     -0.9210565076
 N     -3.1392487596      3.9383593759     -1.5021101913
 H     -5.0442758363      1.1665407049     -1.7569360356
 H     -5.0140514125      1.3753887646      0.0737985389
 C     -3.6869920163      5.1923640760     -1.4906421611
 S     -2.3909519230      3.3423793868     -0.1611782887
 C     -2.9141373473      6.3683945032     -1.7765356628
 H     -4.7897295648      5.2699473817     -1.4006181204
 C     -1.5025624978      6.2562319163     -1.9766089243
 C     -0.8135535087      7.3759595843     -2.3926161763
 C     -1.4309725186      8.6286146897     -2.4958668064
 C     -3.5401988461      7.5940174080     -1.8988632594
 C     -2.7980027600      8.7341361423     -2.2395404591
 H     -3.3264121535      9.6669322768     -2.3043080947
 H     -0.8971990371      9.5249245432     -2.7684783811
 H     -1.0035082629      5.2765504718     -1.9977536871
 H      0.2269774477      7.2739042615     -2.7119974049
 H     -4.6147388650      7.6288611434     -1.7908929212
 O     -2.3330498613      1.8969259325     -0.1905291960
 O     -1.2460160406      4.1706068946      0.0924962606
 F     -3.4650248149      3.6963709519      1.0049961739
30
# ORCA AIMD Position Step 65, t=32.50 fs, E_Pot=-1129.62196963 Hartree, Unit is Angstrom
 C     -6.6076607894      3.5805562594      0.0749870358
 C     -6.1918246912      2.7658182676     -1.0956690000
 H     -6.3711424014      3.0518526518      1.0084083725
 H     -7.7060405262      3.7663129603      0.0738512757
 H     -6.1578211852      4.6008415366      0.0646885930
 C     -6.6982427345      3.0682928437     -2.4751180138
 H     -7.7354291033      2.7146245806     -2.6320528026
 H     -6.1025935384      2.5681128039     -3.2414970183
 H     -6.7543611569      4.1280104236     -2.7236168520
 C     -5.3764750193      1.7492088337     -0.9249269775
 N     -3.1391895281      3.9391141885     -1.4993537661
 H     -5.0381514430      1.1616014574     -1.7526486798
 H     -5.0084574269      1.3848394691      0.0889205908
 C     -3.6854893381      5.1946272767     -1.4917381523
 S     -2.3892986479      3.3432830836     -0.1601717388
 C     -2.9151934415      6.3707355551     -1.7778395526
 H     -4.8003131076      5.2698270038     -1.3920791250
 C     -1.5003483358      6.2570486263     -1.9752123833
 C     -0.8135520349      7.3800242706     -2.3923329257
 C     -1.4269550561      8.6276065447     -2.4972026838
 C     -3.5382042761      7.5942226565     -1.9012281175
 C     -2.7969615385      8.7370538388     -2.2432994199
 H     -3.3220571524      9.6654993198     -2.3112091659
 H     -0.9080481696      9.5209554779     -2.7843061104
 H     -1.0058631301      5.2713903841     -1.9952916961
 H      0.2360452695      7.2739012646     -2.6909217086
 H     -4.6085749917      7.6350326710     -1.7862538106
 O     -2.3314846140      1.8993705669     -0.1910629693
 O     -1.2435273321      4.1742504247      0.0909396898
 F     -3.4612358577      3.7003326901      1.0054267705
30
# ORCA AIMD Position Step 66, t=33.00 fs, E_Pot=-1129.62057433 Hartree, Unit is Angstrom
 C     -6.6058288223      3.5849329597      0.0762261840
 C     -6.1917270375      2.7634245324     -1.0972622723
 H     -6.3678655020      3.0652005924      1.0012665725
 H     -7.6941698611      3.7713881395      0.0703284957
 H     -6.1567421431      4.5863342757      0.0638990427
 C     -6.6972580656      3.0697718582     -2.4741932605
 H     -7.7445990000      2.7070635745     -2.6168288451
 H     -6.1057791090      2.5700341119     -3.2477695513
 H     -6.7622142791      4.1316775391     -2.7180115179
 C     -5.3745774880      1.7517006886     -0.9284201397
 N     -3.1391818543      3.9398198266     -1.4966810100
 H     -5.0313656890      1.1554625196     -1.7501243794
 H     -5.0040145632      1.3959909744      0.1013719938
 C     -3.6841789037      5.1970202272     -1.4928135352
 S     -2.3876638005      3.3441106026     -0.1590752679
 C     -2.9160139047      6.3727021134     -1.7790771021
 H     -4.8090713906      5.2692390102     -1.3837335013
 C     -1.4982328185      6.2578620968     -1.9739808412
 C     -0.8133707402      7.3840694669     -2.3920710144
 C     -1.4231398540      8.6265940748     -2.4984893431
 C     -3.5361684915      7.5947221233     -1.9036808658
 C     -2.7959266264      8.7397151788     -2.2470039015
 H     -3.3182461512      9.6660485370     -2.3184972337
 H     -0.9174596231      9.5179406450     -2.8007771730
 H     -1.0087508099      5.2673973841     -1.9923461201
 H      0.2449817483      7.2740438938     -2.6692597852
 H     -4.6036377303      7.6416697778     -1.7812257219
 O     -2.3299019075      1.9020053083     -0.1916130968
 O     -1.2410293413      4.1778625827      0.0894051859
 F     -3.4573726073      3.7042974918      1.0057891784
30
# ORCA AIMD Position Step 67, t=33.50 fs, E_Pot=-1129.61874931 Hartree, Unit is Angstrom
 C     -6.6041777393      3.5893755919      0.0774299114
 C     -6.1917661702      2.7612449863     -1.0989194834
 H     -6.3640715638      3.0786440234      0.9949513311
 H     -7.6822315674      3.7763208555      0.0666747856
 H     -6.1551372241      4.5720063758      0.0632108222
 C     -6.6964467082      3.0712317394     -2.4733293229
 H     -7.7529217278      2.6996298825     -2.6008921810
 H     -6.1085472909      2.5718905738     -3.2541310927
 H     -6.7695945302      4.1363599236     -2.7120861337
 C     -5.3723167081      1.7538197463     -0.9314643722
 N     -3.1392287740      3.9404852246     -1.4940977418
 H     -5.0239816031      1.1482452476     -1.7492520360
 H     -5.0009409402      1.4089525199      0.1104041329
 C     -3.6831247286      5.1995262107     -1.4938545243
 S     -2.3860404221      3.3448769784     -0.1578900544
 C     -2.9165616958      6.3742746384     -1.7802517718
 H     -4.8152589330      5.2681823123     -1.3756932521
 C     -1.4962395440      6.2586757429     -1.9729180534
 C     -0.8129577114      7.3880288702     -2.3918093323
 C     -1.4195912363      8.6256050843     -2.4997342477
 C     -3.5340898043      7.5955617921     -1.9062214409
 C     -2.7948729471      8.7420687244     -2.2506492505
 H     -3.3151271054      9.6688165614     -2.3261894269
 H     -0.9251204882      9.5161553123     -2.8179150833
 H     -1.0121507560      5.2647926520     -1.9889238406
 H      0.2535021495      7.2744238065     -2.6471128104
 H     -4.6001095877      7.6487236236     -1.7758253271
 O     -2.3283008025      1.9048147096     -0.1921767457
 O     -1.2385351720      4.1814295825      0.0878916189
 F     -3.4534376617      3.7082628306      1.0060871165
30
# ORCA AIMD Position Step 68, t=34.00 fs, E_Pot=-1129.61696172 Hartree, Unit is Angstrom
 C     -6.6026968921      3.5937865691      0.0785146911
 C     -6.1919465121      2.7593203681     -1.1006256691
 H     -6.3596323793      3.0916765203      0.9902095918
 H     -7.6710044321      3.7812320258      0.0629458959
 H     -6.1524235137      4.5591851660      0.0625419894
 C     -6.6958670436      3.0726557344     -2.4725418293
 H     -7.7597642970      2.6926038933     -2.5843548626
 H     -6.1110469129      2.5738020760     -3.2603953665
 H     -6.7764963368      4.1418239844     -2.7058255101
 C     -5.3696577055      1.7555259553     -0.9340249319
 N     -3.1393329024      3.9411192233     -1.4916090095
 H     -5.0161264245      1.1401850902     -1.7497655065
 H     -4.9993485198      1.4237172331      0.1155401885
 C     -3.6823720842      5.2021255842     -1.4948482869
 S     -2.3844214738      3.3455986906     -0.1566179191
 C     -2.9168057261      6.3754413280     -1.7813677931
 H     -4.8183491533      5.2666806286     -1.3680585807
 C     -1.4943930181      6.2594994550     -1.9720269953
 C     -0.8122655318      7.3918379494     -2.3915249846
 C     -1.4163581806      8.6246809710     -2.5009509233
 C     -3.5319775633      7.5967792898     -1.9088467024
 C     -2.7937863024      8.7440863365     -2.2542332238
 H     -3.3127318411      9.6738184746     -2.3342838557
 H     -0.9308472525      9.5156896142     -2.8356810662
 H     -1.0159930846      5.2636951635     -1.9850358340
 H      0.2613516382      7.2751282269     -2.6246004232
 H     -4.5980282508      7.6561385006     -1.7700863305
 O     -2.3266803211      1.9077807265     -0.1927510197
 O     -1.2360578232      4.1849378303      0.0863978506
 F     -3.4494338597      3.7122263555      1.0063247179
30
# ORCA AIMD Position Step 69, t=34.50 fs, E_Pot=-1129.61567188 Hartree, Unit is Angstrom
 C     -6.6013734033      3.5980671557      0.0794070159
 C     -6.1922644399      2.7576804740     -1.1023654796
 H     -6.3544481206      3.1038471405      0.9876879550
 H     -7.6612620512      3.7862519657      0.0591966571
 H     -6.1480259122      4.5491603180      0.0618008218
 C     -6.6955662014      3.0740352347     -2.4718443244
 H     -7.7646269215      2.6862296138     -2.5673629024
 H     -6.1134322270      2.5758915442     -3.2663691658
 H     -6.7829130334      4.1477780728     -2.6992110111
 C     -5.3665768937      1.7567901708     -0.9361000759
 N     -3.1394962432      3.9417302862     -1.4892190436
 H     -5.0079772086      1.1316063364     -1.7512849176
 H     -4.9992471772      1.4401746086      0.1165683181
 C     -3.6819467851      5.2047964359     -1.4957834888
 S     -2.3828000231      3.3462933724     -0.1552613774
 C     -2.9167216166      6.3761987150     -1.7824301465
 H     -4.8180445823      5.2647807791     -1.3609115178
 C     -1.4927181981      6.2603496506     -1.9713098871
 C     -0.8112536568      7.3954358473     -2.3911935045
 C     -1.4134730595      8.6238763602     -2.5021598251
 C     -3.5298519816      7.5984027682     -1.9115500992
 C     -2.7926639055      8.7457645752     -2.2577564358
 H     -3.3109725522      9.6808399228     -2.3427562325
 H     -0.9345906209      9.5164347500     -2.8539600489
 H     -1.0201597807      5.2641164114     -1.9806961703
 H      0.2683249916      7.2762358412     -2.6018611427
 H     -4.5972839076      7.6638509791     -1.7640624020
 O     -2.3250394558      1.9108830295     -0.1933329641
 O     -1.2336098764      4.1883741760      0.0849228049
 F     -3.4453642525      3.7161859087      1.0065065140
30
# ORCA AIMD Position Step 70, t=35.00 fs, E_Pot=-1129.61523000 Hartree, Unit is Angstrom
 C     -6.6001896520      3.6021292920      0.0800504116
 C     -6.1927078657      2.7563436945     -1.1041230498
 H     -6.3484707314      3.1148126467      0.9878432247
 H     -7.6536929169      3.7915085715      0.0554818489
 H     -6.1414634811      4.5430041863      0.0608931703
 C     -6.6955793778      3.0753692284     -2.4712468932
 H     -7.7671636435      2.6807038449     -2.5500919713
 H     -6.1158493899      2.5782740400     -3.2718687577
 H     -6.7888370267      4.1539000408     -2.6922265293
 C     -5.3630640970      1.7575967243     -0.9377168191
 N     -3.1397199761      3.9423263508     -1.4869313126
 H     -4.9997399972      1.1228860949     -1.7533676064
 H     -5.0005471378      1.4581206718      0.1135399226
 C     -3.6818549514      5.2075153999     -1.4966507523
 S     -2.3811696062      3.3469790602     -0.1538236789
 C     -2.9162923267      6.3765520031     -1.7834445165
 H     -4.8142800390      5.2625502674     -1.3543107435
 C     -1.4912398991      6.2612489348     -1.9707682648
 C     -0.8098904312      7.3987674376     -2.3907893137
 C     -1.4109519095      8.6232558288     -2.5033881612
 C     -3.5277424921      7.6004499315     -1.9143215576
 C     -2.7915130225      8.7471228682     -2.2612225069
 H     -3.3096588455      9.6894648640     -2.3515592143
 H     -0.9364230323      9.5181016904     -2.8725580459
 H     -1.0244887590      5.2659614631     -1.9759209402
 H      0.2742809888      7.2778131778     -2.5790507390
 H     -4.5976356457      7.6717901620     -1.7578278676
 O     -2.3233771384      1.9140997317     -0.1939195613
 O     -1.2312029854      4.1917263897      0.0834656021
 F     -3.4412320553      3.7201395903      1.0066373909
30
# ORCA AIMD Position Step 71, t=35.50 fs, E_Pot=-1129.61574021 Hartree, Unit is Angstrom
 C     -6.5991206458      3.6059089472      0.0804108454
 C     -6.1932557329      2.7553157718     -1.1058833694
 H     -6.3417224592      3.1243746855      0.9908767374
 H     -7.6488233064      3.7971145894      0.0518575958
 H     -6.1324413294      4.5413951981      0.0597324625
 C     -6.6959297391      3.0766634218     -2.4707549184
 H     -7.7671904262      2.6761698695     -2.5327401962
 H     -6.1184275308      2.5810493868     -3.2767315020
 H     -6.7942611776      4.1598626989     -2.6848634695
 C     -5.3591247223      1.7579462589     -0.9389274715
 N     -3.1400046322      3.9429143576     -1.4847484340
 H     -4.9916289061      1.1144180332     -1.7555545303
 H     -5.0030595706      1.4772667127      0.1067756038
 C     -3.6820828296      5.2102580439     -1.4974431403
 S     -2.3795237591      3.3476751738     -0.1523087906
 C     -2.9155085650      6.3765153183     -1.7844172839
 H     -4.8072235274      5.2600747922     -1.3482869647
 C     -1.4899818543      6.2622246585     -1.9704030646
 C     -0.8081548811      7.4017850404     -2.3902862200
 C     -1.4087964546      8.6228886042     -2.5046685809
 C     -3.5256846441      7.6029276366     -1.9171477231
 C     -2.7903486257      8.7481994497     -2.2646379736
 H     -3.3085267674      9.6991260552     -2.3606248157
 H     -0.9365119880      9.5202683436     -2.8912136591
 H     -1.0287818956      5.2690403160     -1.9707262222
 H      0.2791558647      7.2799114108     -2.5563384382
 H     -4.5987424080      7.6798789690     -1.7514753620
 O     -2.3216923883      1.9174065378     -0.1945077762
 O     -1.2288484246      4.1949825084      0.0820254386
 F     -3.4370408167      3.7240855599      1.0067226512
30
# ORCA AIMD Position Step 72, t=36.00 fs, E_Pot=-1129.61695627 Hartree, Unit is Angstrom
 C     -6.5981330637      3.6093765749      0.0804790200
 C     -6.1938787151      2.7545907114     -1.1076315546
 H     -6.3343070254      3.1324996799      0.9966955838
 H     -7.6469409898      3.8031531489      0.0483831268
 H     -6.1209267284      4.5444871890      0.0582495484
 C     -6.6966285116      3.0779290012     -2.4703686618
 H     -7.7646920419      2.6727116245     -2.5155208542
 H     -6.1212685252      2.5842933252     -3.2808302117
 H     -6.7991811566      4.1653626139     -2.6771254018
 C     -5.3547809880      1.7578570545     -0.9398071024
 N     -3.1403499931      3.9435002921     -1.4826724280
 H     -4.9838456685      1.1065769598     -1.7574130316
 H     -5.0064956132      1.4972484549      0.0968761793
 C     -3.6825965910      5.2130006367     -1.4981567801
 S     -2.3778566784      3.3484005489     -0.1507212262
 C     -2.9143693133      6.3761105416     -1.7853553704
 H     -4.7972752943      5.2574547056     -1.3428375826
 C     -1.4889659260      6.2633077835     -1.9702147502
 C     -0.8060376621      7.4044508582     -2.3896581856
 C     -1.4069956857      8.6228413578     -2.5060372149
 C     -3.5237165879      7.6058316356     -1.9200123746
 C     -2.7891902484      8.7490454397     -2.2680118332
 H     -3.3072788433      9.7091763803     -2.3698696961
 H     -0.9350890379      9.5224398220     -2.9096181306
 H     -1.0328142406      5.2730817873     -1.9651267910
 H      0.2829647598      7.2825648100     -2.5339007189
 H     -4.6002051998      7.6880375038     -1.7451109161
 O     -2.3199842308      1.9207784915     -0.1950946435
 O     -1.2265560769      4.1981319755      0.0806017496
 F     -3.4327943087      3.7280222935      1.0067678482
30
# ORCA AIMD Position Step 73, t=36.50 fs, E_Pot=-1129.61831786 Hartree, Unit is Angstrom
 C     -6.5971866653      3.6125402583      0.0802684901
 C     -6.1945398031      2.7541517399     -1.1093536243
 H     -6.3264070164      3.1393089650      1.0049256727
 H     -7.6480526433      3.8096670855      0.0451225046
 H     -6.1071758125      4.5518882895      0.0564002210
 C     -6.6976750883      3.0791813230     -2.4700822910
 H     -7.7598183961      2.6703521150     -2.4986553900
 H     -6.1244426624      2.5880535800     -3.2840796926
 H     -6.8035969177      4.1701386873     -2.6690310113
 C     -5.3500735274      1.7573663017     -0.9404516756
 N     -3.1407549878      3.9440892476     -1.4807044980
 H     -4.9765623561      1.0996888242     -1.7585701111
 H     -5.0104668422      1.5176350786      0.0847341576
 C     -3.6833420323      5.2157181539     -1.4987907900
 S     -2.3761630114      3.3491749153     -0.1490664909
 C     -2.9128818261      6.3753691662     -1.7862662694
 H     -4.7850726317      5.2548038544     -1.3379250871
 C     -1.4882102918      6.2645302730     -1.9702032957
 C     -0.8035421816      7.4067376106     -2.3888801859
 C     -1.4055298175      8.6231728710     -2.5075309306
 C     -3.5218754522      7.6091461023     -1.9228969673
 C     -2.7880579270      8.7497193529     -2.2713551462
 H     -3.3056181558      9.7189513743     -2.3792002676
 H     -0.9324169285      9.5241102527     -2.9274389380
 H     -1.0363473248      5.2777587319     -1.9591357817
 H      0.2858072636      7.2857877449     -2.5119186928
 H     -4.6016070026      7.6961848862     -1.7388495289
 O     -2.3182517143      1.9241889421     -0.1956770512
 O     -1.2243350207      4.2011646777      0.0791943449
 F     -3.4284966769      3.7319481885      1.0067790041
30
# ORCA AIMD Position Step 74, t=37.00 fs, E_Pot=-1129.61915078 Hartree, Unit is Angstrom
 C     -6.5962387696      3.6154413638      0.0798110493
 C     -6.1951960397      2.7539731856     -1.1110363032
 H     -6.3182687230      3.1450463913      1.0149644775
 H     -7.6518771831      3.8166529192      0.0421441211
 H     -6.0916996336      4.5627485985      0.0541672426
 C     -6.6990571569      3.0804387791     -2.4698839762
 H     -7.7528829947      2.6690506898     -2.4823653017
 H     -6.1279846266      2.5923461072     -3.2864442820
 H     -6.8075153839      4.1739909925     -2.6606154159
 C     -5.3450603600      1.7565287320     -0.9409747097
 N     -3.1412178949      3.9446851942     -1.4788451037
 H     -4.9699083526      1.0940073191     -1.7587371217
 H     -5.0144945691      1.5379493284      0.0715194958
 C     -3.6842455179      5.2183858834     -1.4993478440
 S     -2.3744378915      3.3500182409     -0.1473508043
 C     -2.9110617892      6.3743304821     -1.7871578979
 H     -4.7714737978      5.2522450543     -1.3334731342
 C     -1.4877281678      6.2659224553     -1.9703682235
 C     -0.8006844586      7.4086304631     -2.3879290018
 C     -1.4043718287      8.6239279127     -2.5091850420
 C     -3.5201939587      7.6128446153     -1.9257814484
 C     -2.7869698032      8.7502814070     -2.2746803456
 H     -3.3032812949      9.7278304952     -2.3885199138
 H     -0.9287628133      9.5248167783     -2.9443462749
 H     -1.0391446405      5.2827183728     -1.9527635159
 H      0.2878597745      7.2895751057     -2.4905699633
 H     -4.6025541658      7.7042435934     -1.7328073315
 O     -2.3164939313      1.9276102569     -0.1962518753
 O     -1.2221933458      4.2040711928      0.0778033517
 F     -3.4241524257      3.7358616360      1.0067624300
30
# ORCA AIMD Position Step 75, t=37.50 fs, E_Pot=-1129.61895219 Hartree, Unit is Angstrom
 C     -6.5952497566      3.6181441892      0.0791503191
 C     -6.1958000183      2.7540224080     -1.1126665614
 H     -6.3101789831      3.1500333313      1.0260590518
 H     -7.6578807006      3.8240616346      0.0395187197
 H     -6.0751856569      4.5759247520      0.0515578016
 C     -6.7007510190      3.0817218135     -2.4697564160
 H     -7.7443569995      2.6687022654     -2.4668643569
 H     -6.1318922368      2.5971538256     -3.2879413371
 H     -6.8109523635      4.1767943862     -2.6519304837
 C     -5.3398144508      1.7554136683     -0.9415018823
 N     -3.1417364502      3.9452914169     -1.4770941787
 H     -4.9639629466      1.0897002983     -1.7577234781
 H     -5.0180319514      1.5576958155      0.0586287042
 C     -3.6852164767      5.2209796213     -1.4998341015
 S     -2.3726773799      3.3509493390     -0.1455810874
 C     -2.9089329916      6.3730412560     -1.7880385425
 H     -4.7575265156      5.2499055800     -1.3293674844
 C     -1.4875262468      6.2675100883     -1.9707085539
 C     -0.7974925292      7.4101273504     -2.3867839386
 C     -1.4034895623      8.6251336651     -2.5110311891
 C     -3.5186978820      7.6168904535     -1.9286449418
 C     -2.7859397206      8.7507894376     -2.2780007351
 H     -3.3000617255      9.7352826422     -2.3977351243
 H     -0.9243770160      9.5241798364     -2.9600354982
 H     -1.0409887703      5.2876182017     -1.9460181967
 H      0.2893650101      7.2939028643     -2.4700227288
 H     -4.6027092373      7.7121429320     -1.7270949475
 O     -2.3147099323      1.9310151407     -0.1968159846
 O     -1.2201373883      4.2068436333      0.0764293737
 F     -3.4197663753      3.7397612505      1.0067247866
30
# ORCA AIMD Position Step 76, t=38.00 fs, E_Pot=-1129.61762012 Hartree, Unit is Angstrom
 C     -6.5941875168      3.6207236483      0.0783350496
 C     -6.1963020166      2.7542621820     -1.1142318223
 H     -6.3024380170      3.1546201915      1.0373942265
 H     -7.6653459912      3.8318059062      0.0373152822
 H     -6.0584010749      4.5901650921      0.0485976085
 C     -6.7027224178      3.0830518674     -2.4696774845
 H     -7.7348538025      2.6691403043     -2.4523506287
 H     -6.1361276564      2.6024276551     -3.2886410556
 H     -6.8139337160      4.1785062664     -2.6430435720
 C     -5.3344192033      1.7541006704     -0.9421610539
 N     -3.1423080765      3.9459104825     -1.4754511174
 H     -4.9587499727      1.0868390938     -1.7554480418
 H     -5.0205030356      1.5763985725      0.0475795650
 C     -3.6861530646      5.2234762434     -1.5002586869
 S     -2.3708782845      3.3519860520     -0.1437648279
 C     -2.9065269423      6.3715543686     -1.7889167000
 H     -4.7443985397      5.2479116028     -1.3254629008
 C     -1.4876030071      6.2693110962     -1.9712226910
 C     -0.7940049858      7.4112390918     -2.3854274905
 C     -1.4028473773      8.6267973355     -2.5130955987
 C     -3.5174040143      7.6212380044     -1.9314666146
 C     -2.7849758846      8.7512953895     -2.2813299047
 H     -3.2958248020      9.7409000199     -2.4067614751
 H     -0.9194771968      9.5219323479     -2.9742465969
 H     -1.0416999745      5.2921654338     -1.9389070000
 H      0.2906148613      7.2987300520     -2.4504299274
 H     -4.6018172716      7.7198220564     -1.7218108503
 O     -2.3128987458      1.9343767928     -0.1973662717
 O     -1.2181719126      4.2094753898      0.0750734348
 F     -3.4153435818      3.7436458165      1.0066730174
30
# ORCA AIMD Position Step 77, t=38.50 fs, E_Pot=-1129.61550771 Hartree, Unit is Angstrom
 C     -6.5930294479      3.6232549782      0.0774133598
 C     -6.1966521414      2.7546530571     -1.1157200237
 H     -6.2953347163      3.1591459693      1.0481700125
 H     -7.6734564117      3.8397713986      0.0355961445
 H     -6.0421078302      4.6042588777      0.0453245372
 C     -6.7049281885      3.0844501682     -2.4696212053
 H     -7.7251020943      2.6701446829     -2.4389992859
 H     -6.1406208438      2.6080896731     -3.2886629581
 H     -6.8164958293      4.1791695519     -2.6340353524
 C     -5.3289617970      1.7526741527     -0.9430664385
 N     -3.1429300606      3.9465443597     -1.4739148189
 H     -4.9542354215      1.0853929220     -1.7519456809
 H     -5.0213637506      1.5936458800      0.0398306722
 C     -3.6869509054      5.2258541666     -1.5006324844
 S     -2.3690381844      3.3531448496     -0.1419099892
 C     -2.9038822009      6.3699275194     -1.7898009378
 H     -4.7332735439      5.2463823908     -1.3215976024
 C     -1.4879472828      6.2713327723     -1.9719082243
 C     -0.7902687399      7.4119887555     -2.3838458564
 C     -1.4024076713      8.6289054286     -2.5153978111
 C     -3.5163189450      7.6258343283     -1.9342264660
 C     -2.7840800441      8.7518428032     -2.2846812340
 H     -3.2905160720      9.7444197455     -2.4155285787
 H     -0.9142372792      9.5179365226     -2.9867789915
 H     -1.0411528620      5.2961525880     -1.9314384628
 H      0.2919276701      7.3040016016     -2.4319243705
 H     -4.5997234887      7.7272322095     -1.7170357533
 O     -2.3110593524      1.9376695692     -0.1978996685
 O     -1.2162999530      4.2119612752      0.0737369917
 F     -3.4108892733      3.7475143650      1.0066143226
30
# ORCA AIMD Position Step 78, t=39.00 fs, E_Pot=-1129.61325945 Hartree, Unit is Angstrom
 C     -6.5917621957      3.6258068386      0.0764284068
 C     -6.1968023374      2.7551554500     -1.1171196718
 H     -6.2891268789      3.1639087283      1.0576616980
 H     -7.6813775171      3.8478296063      0.0344123812
 H     -6.0270027183      4.6171337165      0.0417825862
 C     -6.7073190390      3.0859362220     -2.4695589408
 H     -7.7159038954      2.6714561545     -2.4269571034
 H     -6.1452751063      2.6140382460     -3.2881689490
 H     -6.8186853321      4.1789108820     -2.6249969260
 C     -5.3235250069      1.7512180683     -0.9442978878
 N     -3.1435997137      3.9471945311     -1.4724837498
 H     -4.9503276591      1.0852277810     -1.7473695646
 H     -5.0201798438      1.6091317649      0.0365380542
 C     -3.6875147468      5.2280937449     -1.5009662263
 S     -2.3671554169      3.3544404800     -0.1400249004
 C     -2.9010434692      6.3682218279     -1.7906997459
 H     -4.7252138737      5.2454249325     -1.3176159821
 C     -1.4885373026      6.2735698809     -1.9727616805
 C     -0.7863361238      7.4124103917     -2.3820292675
 C     -1.4021323059      8.6314242829     -2.5179498159
 C     -3.5154385228      7.6306208743     -1.9369060280
 C     -2.7832471226      8.7524650777     -2.2880674538
 H     -3.2841647566      9.7457360526     -2.4239840117
 H     -0.9087798087      9.5121911501     -2.9975020345
 H     -1.0392890175      5.2994839279     -1.9236257512
 H      0.2936207393      7.3096519378     -2.4146154680
 H     -4.5963833858      7.7343381481     -1.7128281700
 O     -2.3091906702      1.9408695941     -0.1984131617
 O     -1.2145227180      4.2142976173      0.0724219262
 F     -3.4064087704      3.7513662290      1.0065561361
30
# ORCA AIMD Position Step 79, t=39.50 fs, E_Pot=-1129.61149850 Hartree, Unit is Angstrom
 C     -6.5903803232      3.6284373599      0.0754155337
 C     -6.1967078739      2.7557310344     -1.1184196938
 H     -6.2840271628      3.1691465067      1.0652617303
 H     -7.6883255121      3.8558497280      0.0338008214
 H     -6.0136792521      4.6279107869      0.0380170501
 C     -6.7098436208      3.0875259947     -2.4694608356
 H     -7.7080772402      2.6727979588     -2.4163397045
 H     -6.1499742727      2.6201546980     -3.2873534871
 H     -6.8205577667      4.1779349004     -2.6160270659
 C     -5.3181794777      1.7498119583     -0.9458812047
 N     -3.1443145311      3.9478621808     -1.4711561345
 H     -4.9468812954      1.0861118972     -1.7419863667
 H     -5.0167000131      1.6226792999      0.0383157304
 C     -3.6877716211      5.2301775664     -1.5012680597
 S     -2.3652290645      3.3558854333     -0.1381181058
 C     -2.8980604425      6.3665005383     -1.7916214004
 H     -4.7210071223      5.2451296156     -1.3133975697
 C     -1.4893404938      6.2760040305     -1.9737782328
 C     -0.7822616080      7.4125472538     -2.3799721313
 C     -1.4019840421      8.6343015898     -2.5207555066
 C     -3.5147478781      7.6355350904     -1.9394889250
 C     -2.7824651649      8.7531843874     -2.2915002573
 H     -3.2768831472      9.7449052240     -2.4320964041
 H     -0.9031708737      9.5048319938     -3.0063616973
 H     -1.0361232768      5.3021875684     -1.9154903351
 H      0.2959807908      7.3156088520     -2.3985880335
 H     -4.5918660114      7.7411187322     -1.7092213644
 O     -2.3072915681      1.9439554226     -0.1989038210
 O     -1.2128394393      4.2164824685      0.0711305160
 F     -3.4019074648      3.7552011282      1.0065061212
30
# ORCA AIMD Position Step 80, t=40.00 fs, E_Pot=-1129.61054172 Hartree, Unit is Angstrom
 C     -6.5888843542      3.6311917267      0.0744001646
 C     -6.1963292585      2.7563445175     -1.1196099623
 H     -6.2801937152      3.1750256755      1.0705089727
 H     -7.6936201630      3.8637091590      0.0337810512
 H     -6.0026049731      4.6359308393      0.0340711486
 C     -6.7124537061      3.0892294966     -2.4692966628
 H     -7.7023790452      2.6739068343     -2.4072328224
 H     -6.1545929854      2.6263125257     -3.2864292285
 H     -6.8221759223      4.1765098573     -2.6072277010
 C     -5.3129789246      1.7485294823     -0.9477771651
 N     -3.1450722384      3.9485481013     -1.4699298026
 H     -4.9437023694      1.0877237215     -1.7361670798
 H     -5.0108948861      1.6342353435      0.0450972056
 C     -3.6876823581      5.2320905852     -1.5015412171
 S     -2.3632589210      3.3574900687     -0.1361983933
 C     -2.8949867255      6.3648272041     -1.7925737485
 H     -4.7210306261      5.2455681599     -1.3088856620
 C     -1.4903138724      6.2786046246     -1.9749515159
 C     -0.7780983653      7.4124499353     -2.3776729273
 C     -1.4019275991      8.6374685236     -2.5238105940
 C     -3.5142221658      7.6405126399     -1.9419613697
 C     -2.7817157608      8.7540107880     -2.2949898710
 H     -3.2688634703      9.7421449887     -2.4398576498
 H     -0.8974181240      9.4961248998     -3.0133827033
 H     -1.0317426598      5.3044099586     -1.9070649720
 H      0.2992334439      7.3217972394     -2.3839028567
 H     -4.5863498844      7.7475665472     -1.7062217780
 O     -2.3053608600      1.9469083219     -0.1993687487
 O     -1.2112475409      4.2185153341      0.0698654340
 F     -3.3973907542      3.7590190623      1.0064720956
30
# ORCA AIMD Position Step 81, t=40.50 fs, E_Pot=-1129.61031421 Hartree, Unit is Angstrom
 C     -6.5872788717      3.6341018198      0.0733969591
 C     -6.1956330107      2.7569641576     -1.1206811646
 H     -6.2777253965      3.1816360977      1.0731037887
 H     -7.6967205663      3.8713014908      0.0343540949
 H     -5.9941135888      4.6407561458      0.0299838386
 C     -6.7151099690      3.0910485171     -2.4690371608
 H     -7.6994244032      2.6745669247     -2.3996970827
 H     -6.1590072681      2.6323868509     -3.2856114412
 H     -6.8236075513      4.1749512686     -2.5986999529
 C     -5.3079590977      1.7474382662     -0.9498848362
 N     -3.1458708924      3.9492528743     -1.4688023461
 H     -4.9405613309      1.0896743524     -1.7303610917
 H     -5.0029502202      1.6438416678      0.0561476020
 C     -3.6872476497      5.2338202709     -1.5017824568
 S     -2.3612455288      3.3592621454     -0.1342746993
 C     -2.8918785496      6.3632642856     -1.7935640302
 H     -4.7251818211      5.2467928889     -1.3041063514
 C     -1.4914054443      6.2813311192     -1.9762734641
 C     -0.7738952356      7.4121742035     -2.3751339881
 C     -1.4019306897      8.6408425726     -2.5271027608
 C     -3.5138277544      7.6454889075     -1.9443124069
 C     -2.7809746429      8.7549423006     -2.2985447600
 H     -3.2603708013      9.7378263146     -2.4472839399
 H     -0.8914711002      9.4864537211     -3.0186669165
 H     -1.0262979025      5.3063949410     -1.8983957346
 H      0.3035185644      7.3281420073     -2.3705993358
 H     -4.5801126975      7.7536868780     -1.7038093393
 O     -2.3033973427      1.9497128042     -0.1998050768
 O     -1.2097425374      4.2203973357      0.0686297105
 F     -3.3928640873      3.7628203144      1.0064619912
30
# ORCA AIMD Position Step 82, t=41.00 fs, E_Pot=-1129.61048778 Hartree, Unit is Angstrom
 C     -6.5855708913      3.6371864144      0.0724093612
 C     -6.1945923598      2.7575622185     -1.1216248714
 H     -6.2766595757      3.1889898570      1.0729161199
 H     -7.6972473989      3.8785422189      0.0355022204
 H     -5.9884037212      4.6421628828      0.0257877681
 C     -6.7177872620      3.0929748086     -2.4686551273
 H     -7.6996106837      2.6746428564     -2.3937752301
 H     -6.1631062311      2.6382646659     -3.2851005452
 H     -6.8249222967      4.1735990568     -2.5905400567
 C     -5.3031400809      1.7466000405     -0.9520584775
 N     -3.1467088875      3.9499769303     -1.4677711671
 H     -4.9372116421      1.0915404191     -1.7250571122
 H     -4.9932170775      1.6515958068      0.0702250029
 C     -3.6865065602      5.2353567929     -1.5019819226
 S     -2.3591901989      3.3612065706     -0.1323560714
 C     -2.8887934768      6.3618716910     -1.7945987041
 H     -4.7328983387      5.2488370129     -1.2991703818
 C     -1.4925562710      6.2841362892     -1.9777342936
 C     -0.7696943509      7.4117790046     -2.3723611482
 C     -1.4019645763      8.6443309070     -2.5306123186
 C     -3.5135240607      7.6504005429     -1.9465339719
 C     -2.7802127167      8.7559656984     -2.3021714372
 H     -3.2517318175      9.7324561822     -2.4544152956
 H     -0.8852258304      9.4763004006     -3.0223862388
 H     -1.0199892406      5.3084509420     -1.8895421029
 H      0.3088733574      7.3345699895     -2.3586989195
 H     -4.5735132389      7.7594958423     -1.7019398420
 O     -2.3013998394      1.9523570003     -0.2002099443
 O     -1.2083180375      4.2221312462      0.0674266820
 F     -3.3883330031      3.7666054023      1.0064837982
30
# ORCA AIMD Position Step 83, t=41.50 fs, E_Pot=-1129.61070738 Hartree, Unit is Angstrom
 C     -6.5837688370      3.6404513667      0.0714294411
 C     -6.1931877042      2.7581152822     -1.1224337250
 H     -6.2769714362      3.1970218302      1.0699894384
 H     -7.6949953075      3.8853726201      0.0371895006
 H     -5.9855387285      4.6401338461      0.0215070162
 C     -6.7204780016      3.0949894870     -2.4681265013
 H     -7.7030654370      2.6741035804     -2.3894993552
 H     -6.1668036306      2.6438547508     -3.2850644088
 H     -6.8261881342      4.1727897172     -2.5828354708
 C     -5.2985300309      1.7460695525     -0.9541323651
 N     -3.1475847852      3.9507205995     -1.4668335098
 H     -4.9334149017      1.0929089541     -1.7207303372
 H     -4.9821404825      1.6576164222      0.0858230008
 C     -3.6855283136      5.2366931836     -1.5021244005
 S     -2.3570950320      3.3633252423     -0.1304516435
 C     -2.8857889346      6.3607056513     -1.7956833167
 H     -4.7432602047      5.2517150289     -1.2942576085
 C     -1.4937031345      6.2869699288     -1.9793225548
 C     -0.7655297375      7.4113247537     -2.3693634198
 C     -1.4020040302      8.6478343571     -2.5343133820
 C     -3.5132660066      7.6551866704     -1.9486207034
 C     -2.7793975384      8.7570584343     -2.3058744520
 H     -3.2433176857      9.7266480676     -2.4613128965
 H     -0.8785350105      9.4662161381     -3.0247688647
 H     -1.0130487239      5.3109123872     -1.8805754977
 H      0.3152266393      7.3410106931     -2.3482092053
 H     -4.5669653921      7.7650176984     -1.7005499170
 O     -2.2993672502      1.9548328991     -0.2005804623
 O     -1.2069657750      4.2237215185      0.0662599187
 F     -3.3838031512      3.7703750184      1.0065455161
30
# ORCA AIMD Position Step 84, t=42.00 fs, E_Pot=-1129.61075223 Hartree, Unit is Angstrom
 C     -6.5818823402      3.6438895502      0.0704379889
 C     -6.1914055925      2.7586028294     -1.1231014019
 H     -6.2785737122      3.2055908167      1.0645437547
 H     -7.6899425793      3.8917635271      0.0393629548
 H     -5.9854424895      4.6348599424      0.0171547051
 C     -6.7231929186      3.0970643699     -2.4674317808
 H     -7.7096341486      2.6730295488     -2.3868953414
 H     -6.1700472158      2.6490957733     -3.2856235032
 H     -6.8274678599      4.1728279169     -2.5756616768
 C     -5.2941283979      1.7458921598     -0.9559453261
 N     -3.1484970328      3.9514846698     -1.4659860061
 H     -4.9289735253      1.0934357866     -1.7177753374
 H     -4.9701941211      1.6620220153      0.1013947278
 C     -3.6844001050      5.2378256088     -1.5021915406
 S     -2.3549636252      3.3656163816     -0.1285710489
 C     -2.8829218459      6.3598163096     -1.7968221713
 H     -4.7551289466      5.2554237413     -1.2895915008
 C     -1.4947811389      6.2897836753     -1.9810256951
 C     -0.7614264480      7.4108719709     -2.3661523101
 C     -1.4020255169      8.6512515068     -2.5381759381
 C     -3.5130076465      7.6597897414     -1.9505694401
 C     -2.7784951822      8.7581914268     -2.3096565336
 H     -3.2355242622      9.7210863685     -2.4680554460
 H     -0.8712275733      9.4567835606     -3.0260785903
 H     -1.0057202353      5.3140979091     -1.8715756012
 H      0.3223977325      7.3473967823     -2.3391274386
 H     -4.5609043358      7.7702823326     -1.6995639372
 O     -2.2972983753      1.9571370864     -0.2009135229
 O     -1.2056749945      4.2251747871      0.0651334234
 F     -3.3792800414      3.7741300668      1.0066551799
30
# ORCA AIMD Position Step 85, t=42.50 fs, E_Pot=-1129.61056336 Hartree, Unit is Angstrom
 C     -6.5799219782      3.6474796565      0.0694049960
 C     -6.1892421149      2.7590110055     -1.1236240544
 H     -6.2813193963      3.2144839608      1.0569707464
 H     -7.6822476668      3.8977156197      0.0419531504
 H     -5.9878958212      4.6267398573      0.0127291494
 C     -6.7259579088      3.0991644538     -2.4665567255
 H     -7.7189017038      2.6716043954     -2.3859826140
 H     -6.1728289081      2.6539643363     -3.2868347244
 H     -6.8288147123      4.1739472000     -2.5690772793
 C     -5.2899264679      1.7460989207     -0.9573597721
 N     -3.1494447511      3.9522689537     -1.4652258552
 H     -4.9237549256      1.0928871214     -1.7164578234
 H     -4.9578271722      1.6649233533      0.1155368419
 C     -3.6832138739      5.2387548484     -1.5021646196
 S     -2.3527992112      3.3680757811     -0.1267231932
 C     -2.8802459909      6.3592481513     -1.7980186532
 H     -4.7673144989      5.2599415258     -1.2854047748
 C     -1.4957267782      6.2925318234     -1.9828298880
 C     -0.7574022509      7.4104789648     -2.3627417869
 C     -1.4020083282      8.6544858514     -2.5421681510
 C     -3.5127043642      7.6641581429     -1.9523789085
 C     -2.7774739689      8.7593343837     -2.3135194354
 H     -3.2287319044      9.7164436919     -2.4747262812
 H     -0.8631272973      9.4485664694     -3.0265881480
 H     -0.9982433909      5.3182850651     -1.8626252317
 H      0.3301327941      7.3536627204     -2.3314393150
 H     -4.5557458724      7.7753190723     -1.6989031332
 O     -2.2951924632      1.9592695953     -0.2012062778
 O     -1.2044340496      4.2264987268      0.0640508491
 F     -3.3747695706      3.7778715718      1.0068206289
30
# ORCA AIMD Position Step 86, t=43.00 fs, E_Pot=-1129.61019528 Hartree, Unit is Angstrom
 C     -6.5778998245      3.6511854401      0.0682907728
 C     -6.1867007473      2.7593305774     -1.1239992671
 H     -6.2850062466      3.2234234236      1.0478220313
 H     -7.6722490037      3.9032608909      0.0448762737
 H     -5.9925307663      4.6163881034      0.0082118119
 C     -6.7288093634      3.1012523730     -2.4654939786
 H     -7.7302584583      2.6700873363     -2.3867697622
 H     -6.1751851472      2.6584753863     -3.2886889476
 H     -6.8302697673      4.1762891952     -2.5631232423
 C     -5.2859080626      1.7467036339     -0.9582731779
 N     -3.1504268118      3.9530733112     -1.4645497926
 H     -4.9177190112      1.0911885222     -1.7168625121
 H     -4.9454399670      1.6664223787      0.1270711407
 C     -3.6820564187      5.2394855917     -1.5020265179
 S     -2.3506062361      3.3706958574     -0.1249171608
 C     -2.8778117333      6.3590381960     -1.7992749306
 H     -4.7786864555      5.2652306086     -1.2819169706
 C     -1.4964804396      6.2951758403     -1.9847207632
 C     -0.7534683389      7.4102011533     -2.3591477206
 C     -1.4019304755      8.6574501802     -2.5462594353
 C     -3.5123176215      7.6682457588     -1.9540487169
 C     -2.7763068050      8.7604610769     -2.3174645654
 H     -3.2232769929      9.7133239655     -2.4814043765
 H     -0.8540889655      9.4420589555     -3.0265460496
 H     -0.9908363019      5.3236778995     -1.8538065100
 H      0.3381174313      7.3597448754     -2.3251225074
 H     -4.5518445018      7.7801539335     -1.6984964775
 O     -2.2930488102      1.9612350186     -0.2014557100
 O     -1.2032292198      4.2277029019      0.0630160127
 F     -3.3702773740      3.7816006905      1.0070495196
30
# ORCA AIMD Position Step 87, t=43.50 fs, E_Pot=-1129.60973479 Hartree, Unit is Angstrom
 C     -6.5758293687      3.6549543842      0.0670477349
 C     -6.1837934268      2.7595589112     -1.1242257376
 H     -6.2893870304      3.2320805180      1.0377807253
 H     -7.6604499667      3.9084607564      0.0480361782
 H     -5.9988329619      4.6046302660      0.0035649943
 C     -6.7317879216      3.1032925954     -2.4642435407
 H     -7.7429771946      2.6687794392     -2.3892473993
 H     -6.1771949145      2.6626803226     -3.2911124357
 H     -6.8318596524      4.1798839588     -2.5578217300
 C     -5.2820498360      1.7477009430     -0.9586234201
 N     -3.1514420156      3.9538967507     -1.4639547132
 H     -4.9109255398      1.0884362507     -1.7188828474
 H     -4.9333648072      1.6666146120      0.1350998527
 C     -3.6810022285      5.2400272090     -1.5017633823
 S     -2.3483891715      3.3734669026     -0.1231616063
 C     -2.8756639446      6.3592164122     -1.8005922131
 H     -4.7882685655      5.2712381899     -1.2793138520
 C     -1.4969890181      6.2976852992     -1.9866834822
 C     -0.7496317865      7.4100897560     -2.3553878805
 C     -1.4017669938      8.6600723310     -2.5504232054
 C     -3.5118179578      7.6720129686     -1.9555786230
 C     -2.7749746396      8.7615555206     -2.3214940207
 H     -3.2194122567      9.7121792383     -2.4881494310
 H     -0.8440318501      9.4376348677     -3.0261446605
 H     -0.9836837919      5.3303918801     -1.8451961634
 H      0.3460143028      7.3655809259     -2.3201460152
 H     -4.5494523083      7.7848045340     -1.6982917325
 O     -2.2908671625      1.9630411735     -0.2016588752
 O     -1.2020458193      4.2287978921      0.0620324582
 F     -3.3658091524      3.7853185806      1.0073492497
30
# ORCA AIMD Position Step 88, t=44.00 fs, E_Pot=-1129.60925767 Hartree, Unit is Angstrom
 C     -6.5737253152      3.6587180638      0.0656236967
 C     -6.1805388717      2.7596977893     -1.1243037630
 H     -6.2941806235      3.2400922487      1.0276284279
 H     -7.6475087944      3.9134053176      0.0513266638
 H     -6.0061473317      4.5924927768     -0.0012687646
 C     -6.7349331894      3.1052554692     -2.4628128592
 H     -7.7562914347      2.6679899342     -2.3933829028
 H     -6.1789737943      2.6666620235     -3.2939740295
 H     -6.8335959343      4.1846444005     -2.5531761637
 C     -5.2783224586      1.7490675830     -0.9583882513
 N     -3.1524893677      3.9547381796     -1.4634375228
 H     -4.9035320220      1.0848923042     -1.7222303906
 H     -4.9218596477      1.6655921847      0.1390099472
 C     -3.6801088064      5.2403935458     -1.5013655592
 S     -2.3461531679      3.3763761796     -0.1214648987
 C     -2.8738420032      6.3598042010     -1.8019707568
 H     -4.7952848279      5.2778993672     -1.2777363810
 C     -1.4972075577      6.3000404204     -1.9887036950
 C     -0.7458968512      7.4101906285     -2.3514810933
 C     -1.4014876491      8.6622991729     -2.5546395336
 C     -3.5111880379      7.6754270001     -1.9569677324
 C     -2.7734685745      8.7626165628     -2.3256116055
 H     -3.2172796912      9.7132521668     -2.4949914582
 H     -0.8329696570      9.4355072749     -3.0254953388
 H     -0.9769258866      5.3384390918     -1.8368590495
 H      0.3534864085      7.3711119607     -2.3164689052
 H     -4.5486883298      7.7892773995     -1.6982629842
 O     -2.2886475372      1.9646999174     -0.2018128387
 O     -1.2008674600      4.2297959076      0.0611036325
 F     -3.3613703263      3.7890266061      1.0077268847
30
# ORCA AIMD Position Step 89, t=44.50 fs, E_Pot=-1129.60884168 Hartree, Unit is Angstrom
 C     -6.5716024919      3.6623934651      0.0639662848
 C     -6.1769621539      2.7597536262     -1.1242364053
 H     -6.2990881000      3.2470875460      1.0181919604
 H     -7.6342116673      3.9182090949      0.0546348247
 H     -6.0137023198      4.5811651986     -0.0063638768
 C     -6.7382793039      3.1071197312     -2.4612158571
 H     -7.7694577108      2.6680084514     -2.3991156871
 H     -6.1806646075      2.6705269114     -3.2970954486
 H     -6.8354754291      4.1903718302     -2.5491736105
 C     -5.2746925148      1.7507652884     -0.9575809018
 N     -3.1535668592      3.9555959371     -1.4629948960
 H     -4.8957742535      1.0809484597     -1.7264792177
 H     -4.9111074418      1.6634444340      0.1384696489
 C     -3.6794160403      5.2406026185     -1.5008278826
 S     -2.3439039782      3.3794087551     -0.1198353580
 C     -2.8723779027      6.3608151460     -1.8034099024
 H     -4.7991840573      5.2851398103     -1.2772773932
 C     -1.4971016459      6.3022323033     -1.9907672366
 C     -0.7422671540      7.4105448981     -2.3474479602
 C     -1.4010550200      8.6640981850     -2.5588959066
 C     -3.5104237221      7.6784620362     -1.9582142959
 C     -2.7717914451      8.7636604357     -2.3298230040
 H     -3.2168935585      9.7165394338     -2.5019218126
 H     -0.8210301057      9.4357084848     -3.0246150425
 H     -0.9706511164      5.3477229592     -1.8288466747
 H      0.3602251637      7.3762816436     -2.3140428331
 H     -4.5495232646      7.7935656080     -1.6984168873
 O     -2.2863903087      1.9662261319     -0.2019145547
 O     -1.1996764958      4.2307104569      0.0602328538
 F     -3.3569661597      3.7927261445      1.0081892542
30
# ORCA AIMD Position Step 90, t=45.00 fs, E_Pot=-1129.60861511 Hartree, Unit is Angstrom
 C     -6.5694735107      3.6658875297      0.0620286500
 C     -6.1730945303      2.7597377493     -1.1240289606
 H     -6.3038176283      3.2527243428      1.0102628822
 H     -7.6214220327      3.9230014604      0.0578445260
 H     -6.0206627365      4.5719164378     -0.0118052274
 C     -6.7418518271      3.1088734949     -2.4594717096
 H     -7.7818064130      2.6690826525     -2.4063547690
 H     -6.1824245441      2.6743943387     -3.3002694397
 H     -6.8374820954      4.1967755789     -2.5457862689
 C     -5.2711251572      1.7527453302     -0.9562445430
 N     -3.1546717152      3.9564675514     -1.4626233830
 H     -4.8879369235      1.0770733672     -1.7311262882
 H     -4.9012137908      1.6602581837      0.1334222201
 C     -3.6789450777      5.2406764667     -1.5001499405
 S     -2.3416475660      3.3825483141     -0.1182809938
 C     -2.8712952135      6.3622549899     -1.8049083055
 H     -4.7996523076      5.2928783735     -1.2779786419
 C     -1.4966484857      6.3042627615     -1.9928604591
 C     -0.7387474484      7.4111879645     -2.3433104736
 C     -1.4004251643      8.6654578203     -2.5631871407
 C     -3.5095335803      7.6810997977     -1.9593158087
 C     -2.7699578832      8.7647200459     -2.3341358045
 H     -3.2181399223      9.7217918395     -2.5088919497
 H     -0.8084558228      9.4380938927     -3.0234309127
 H     -0.9648939182      5.3580431957     -1.8211934913
 H      0.3659757571      7.3810377948     -2.3128105071
 H     -4.5517821871      7.7976486361     -1.6987921128
 O     -2.2840962650      1.9676369015     -0.2019609957
 O     -1.1984546159      4.2315557798      0.0594231298
 F     -3.3526017804      3.7964185060      1.0087428364
30
# ORCA AIMD Position Step 91, t=45.50 fs, E_Pot=-1129.60877788 Hartree, Unit is Angstrom
 C     -6.5673452137      3.6691062756      0.0597760117
 C     -6.1689722187      2.7596652790     -1.1236883938
 H     -6.3081123062      3.2567322583      1.0045044200
 H     -7.6100124163      3.9279131110      0.0608404306
 H     -6.0262159859      4.5659606730     -0.0176752161
 C     -6.7456660948      3.1105140694     -2.4576034188
 H     -7.7927791356      2.6714026607     -2.4149795105
 H     -6.1844110639      2.6783854335     -3.3032796140
 H     -6.8395897616      4.2035033058     -2.5429736631
 C     -5.2675873745      1.7549537190     -0.9544468738
 N     -3.1558007582      3.9573502938     -1.4623195432
 H     -4.8803240881      1.0737604216     -1.7356505050
 H     -4.8922038680      1.6561161843      0.1240786230
 C     -3.6786979019      5.2406402798     -1.4993360119
 S     -2.3393904320      3.3857764315     -0.1168094466
 C     -2.8706088393      6.3641217111     -1.8064641282
 H     -4.7966149179      5.3010301572     -1.2798302164
 C     -1.4958371341      6.3061442474     -1.9949707040
 C     -0.7353447641      7.4121487367     -2.3390915133
 C     -1.3995501121      8.6663857049     -2.5675140677
 C     -3.5085370425      7.6833296573     -1.9602694510
 C     -2.7679920708      8.7658412417     -2.3385591007
 H     -3.2207944518      9.7285536247     -2.5158197055
 H     -0.7955879236      9.4423683933     -3.0217987668
 H     -0.9596336325      5.3691033536     -1.8139139558
 H      0.3705541487      7.3853336339     -2.3127046659
 H     -4.5551658415      7.8014939548     -1.6994536926
 O     -2.2817664765      1.9689521110     -0.2019491406
 O     -1.1971824513      4.2323472648      0.0586772697
 F     -3.3482819574      3.8001051133      1.0093936367
30
# ORCA AIMD Position Step 92, t=46.00 fs, E_Pot=-1129.60953222 Hartree, Unit is Angstrom
 C     -6.5652145801      3.6719675737      0.0571913042
 C     -6.1646356392      2.7595547700     -1.1232234162
 H     -6.3117739657      3.2589539870      1.0013627521
 H     -7.6007785800      3.9330585374      0.0635116907
 H     -6.0296847127      4.5642811898     -0.0240347062
 C     -6.7497263374      3.1120468429     -2.4556359190
 H     -7.8019498024      2.6750924416     -2.4248416135
 H     -6.1867693432      2.6826130043     -3.3059179304
 H     -6.8417652676      4.2101734335     -2.5406855103
 C     -5.2640513113      1.7573360615     -0.9522759125
 N     -3.1569501651      3.9582409307     -1.4620797810
 H     -4.8732312863      1.0714790533     -1.7395665892
 H     -4.8840162904      1.6510927414      0.1109213264
 C     -3.6786575498      5.2405218467     -1.4983949822
 S     -2.3371393958      3.3890735697     -0.1154280332
 C     -2.8703243429      6.3664058151     -1.8080750607
 H     -4.7902363382      5.3095103040     -1.2827723342
 C     -1.4946686884      6.3078984402     -1.9970861589
 C     -0.7320693391      7.4134497727     -2.3348149300
 C     -1.3983807713      8.6669048779     -2.5718810161
 C     -3.5074611477      7.6851489660     -1.9610730565
 C     -2.7659252701      8.7670765772     -2.3431021886
 H     -3.2245522773      9.7362281951     -2.5226002995
 H     -0.7828348057      9.4481289540     -3.0195319129
 H     -0.9547999037      5.3805274191     -1.8070032792
 H      0.3738592905      7.3891288791     -2.3136498451
 H     -4.5592851578      7.8050600350     -1.7004847257
 O     -2.2794023340      1.9701933252     -0.2018759850
 O     -1.1958401708      4.2331008774      0.0579978343
 F     -3.3440111895      3.8037873209      1.0101471912
30
# ORCA AIMD Position Step 93, t=46.50 fs, E_Pot=-1129.61093426 Hartree, Unit is Angstrom
 C     -6.5630660860      3.6744156566      0.0542787127
 C     -6.1601284661      2.7594273937     -1.1226442190
 H     -6.3146802560      3.2593749307      1.0010016980
 H     -7.5943433745      3.9385152448      0.0657546465
 H     -6.0306401566      4.5674499412     -0.0309013589
 C     -6.7540254792      3.1134836651     -2.4535942842
 H     -7.8090379472      2.6802053938     -2.4357689911
 H     -6.1896209493      2.6871728244     -3.3080012298
 H     -6.8439715447      4.2164083766     -2.5388641285
 C     -5.2604973587      1.7598418649     -0.9498369004
 N     -3.1581156240      3.9591359053     -1.4619004003
 H     -4.8669232298      1.0706362923     -1.7424669272
 H     -4.8764950992      1.6452478723      0.0947076140
 C     -3.6787880985      5.2403505589     -1.4973401681
 S     -2.3349014895      3.3924194285     -0.1141436575
 C     -2.8704377478      6.3690907744     -1.8097384458
 H     -4.7809201885      5.3182388661     -1.2866967893
 C     -1.4931555522      6.3095544681     -1.9991958562
 C     -0.7289349861      7.4151070321     -2.3305052209
 C     -1.3968710026      8.6670497159     -2.5762932424
 C     -3.5063368268      7.6865630815     -1.9617260787
 C     -2.7637924175      8.7684784994     -2.3477733711
 H     -3.2290627789      9.7441532912     -2.5291200990
 H     -0.7706336405      9.4549131927     -3.0164323392
 H     -0.9502819205      5.3918831795     -1.8004390687
 H      0.3758790638      7.3923908831     -2.3155632539
 H     -4.5637027073      7.8083002290     -1.7019755889
 O     -2.2770055295      1.9713832874     -0.2017385953
 O     -1.1944078103      4.2338328822      0.0573871160
 F     -3.3397937196      3.8074663868      1.0110084997
30
# ORCA AIMD Position Step 94, t=47.00 fs, E_Pot=-1129.61277457 Hartree, Unit is Angstrom
 C     -6.5608725575      3.6764322180      0.0510641445
 C     -6.1554967519      2.7593062746     -1.1219621533
 H     -6.3167898493      3.2581324381      1.0032797387
 H     -7.5910695147      3.9443039855      0.0674738335
 H     -6.0289783468      4.5755062377     -0.0382333161
 C     -6.7585451720      3.1148411423     -2.4515021440
 H     -7.8139159479      2.6867227361     -2.4475702392
 H     -6.1930547541      2.6921367343     -3.3093846826
 H     -6.8461703909      4.2218644955     -2.5374468135
 C     -5.2569164801      1.7624278869     -0.9472493118
 N     -3.1592923755      3.9600314473     -1.4617775290
 H     -4.8616172729      1.0715490870     -1.7440513283
 H     -4.8693850269      1.6386203967      0.0764619097
 C     -3.6790347767      5.2401565037     -1.4961891512
 S     -2.3326838777      3.3957933781     -0.1129627943
 C     -2.8709356935      6.3721532469     -1.8114512297
 H     -4.7693061596      5.3271462384     -1.2914495072
 C     -1.4913200397      6.3111463866     -2.0012894071
 C     -0.7259589366      7.4171299294     -2.3261873576
 C     -1.3949814511      8.6668619080     -2.5807545233
 C     -3.5051951261      7.6875855872     -1.9622306623
 C     -2.7616290665      8.7700929587     -2.3525786886
 H     -3.2339629462      9.7516714545     -2.5352696282
 H     -0.7594124386      9.4622459240     -3.0123191489
 H     -0.9459428086      5.4027124248     -1.7941859561
 H      0.3766902775      7.3950942729     -2.3183562067
 H     -4.5679751331      7.8111668894     -1.7040131216
 O     -2.2745780288      1.9725453620     -0.2015341408
 O     -1.1928656800      4.2345595111      0.0568471333
 F     -3.3356335058      3.8111434062      1.0119820053
30
# ORCA AIMD Position Step 95, t=47.50 fs, E_Pot=-1129.61461314 Hartree, Unit is Angstrom
 C     -6.5585997797      3.6780398091      0.0475924706
 C     -6.1507896346      2.7592176492     -1.1211895379
 H     -6.3181353573      3.2555029748      1.0077732288
 H     -7.5909989873      3.9503736460      0.0685807033
 H     -6.0249326314      4.5879362819     -0.0459241508
 C     -6.7632557459      3.1161387239     -2.4493800142
 H     -7.8166091705      2.6945551875     -2.4600398044
 H     -6.1971215120      2.6975488194     -3.3099706310
 H     -6.8483242643      4.2262531563     -2.5363673008
 C     -5.2533113696      1.7650604643     -0.9446426016
 N     -3.1604751160      3.9609240337     -1.4617071136
 H     -4.8574682163      1.0744197018     -1.7441526759
 H     -4.8623311587      1.6312212546      0.0574506822
 C     -3.6793248094      5.2399690162     -1.4949633517
 S     -2.3304945304      3.3991728329     -0.1118917101
 C     -2.8717955644      6.3755644751     -1.8132101403
 H     -4.7562615151      5.3361792338     -1.2968343679
 C     -1.4891927873      6.3127099173     -2.0033565768
 C     -0.7231614740      7.4195215321     -2.3218864683
 C     -1.3926835638      8.6663872983     -2.5852654103
 C     -3.5040636942      7.6882383596     -1.9625925079
 C     -2.7594683369      8.7719543639     -2.3575211000
 H     -3.2389037862      9.7581830822     -2.5409534362
 H     -0.7495567026      9.4696756136     -3.0070486384
 H     -0.9416362411      5.4125649957     -1.7882022790
 H      0.3764564697      7.3972225296     -2.3219358870
 H     -4.5716900234      7.8136144625     -1.7066713411
 O     -2.2721218464      1.9737048682     -0.2012597799
 O     -1.1911936613      4.2352979154      0.0563798836
 F     -3.3315340621      3.8148196843      1.0130716930
30
# ORCA AIMD Position Step 96, t=48.00 fs, E_Pot=-1129.61596405 Hartree, Unit is Angstrom
 C     -6.5562148114      3.6792978155      0.0439228579
 C     -6.1460530268      2.7591837911     -1.1203384531
 H     -6.3188031500      3.2518636680      1.0138524015
 H     -7.5938603997      3.9566035412      0.0689953102
 H     -6.0190055586      4.6037839276     -0.0538117113
 C     -6.7681177383      3.1173980207     -2.4472448749
 H     -7.8173074190      2.7035417349     -2.4729661332
 H     -6.2018244204      2.7034193870     -3.3097217297
 H     -6.8503989371      4.2293746202     -2.5355597692
 C     -5.2496961151      1.7677177638     -0.9421489802
 N     -3.1616593551      3.9618103493     -1.4616854603
 H     -4.8545749987      1.0793461830     -1.7427282134
 H     -4.8549114528      1.6230341734      0.0390806965
 C     -3.6795724173      5.2398159057     -1.4936865564
 S     -2.3283396265      3.4025393539     -0.1109352661
 C     -2.8729862046      6.3792890209     -1.8150116174
 H     -4.7428210938      5.3453020445     -1.3026276343
 C     -1.4868087132      6.3142799185     -2.0053870214
 C     -0.7205642663      7.4222769668     -2.3176269864
 C     -1.3899612348      8.6656724789     -2.5898218834
 C     -3.5029650387      7.6885496109     -1.9628210287
 C     -2.7573383923      8.7740825481     -2.3626000100
 H     -3.2435792587      9.7632052336     -2.5461019366
 H     -0.7413779111      9.4768152913     -3.0005342642
 H     -0.9372360873      5.4210473724     -1.7824498295
 H      0.3754040941      7.3987701875     -2.3262081923
 H     -4.5745025854      7.8156058471     -1.7100026435
 O     -2.2696394923      1.9748832486     -0.2009132801
 O     -1.1893747340      4.2360621359      0.0559865421
 F     -3.3274986966      3.8184955898      1.0142805800
30
# ORCA AIMD Position Step 97, t=48.50 fs, E_Pot=-1129.61654421 Hartree, Unit is Angstrom
 C     -6.5536924564      3.6802898133      0.0401225954
 C     -6.1413346925      2.7592293554     -1.1194214197
 H     -6.3189136174      3.2476529644      1.0207599290
 H     -7.5990959569      3.9628077698      0.0686429520
 H     -6.0118714928      4.6218073206     -0.0616971605
 C     -6.7730813681      3.1186407394     -2.4451084606
 H     -7.8163475104      2.7134582869     -2.4861361922
 H     -6.2071231081      2.7097278057     -3.3086573596
 H     -6.8523634922      4.2311154504     -2.5349585375
 C     -5.2460933830      1.7703891723     -0.9398930983
 N     -3.1628404016      3.9626877567     -1.4617087574
 H     -4.8529623439      1.0862943714     -1.7398869879
 H     -4.8466618891      1.6140191296      0.0228105722
 C     -3.6796829668      5.2397222203     -1.4923839869
 S     -2.3262258431      3.4058731880     -0.1100980287
 C     -2.8744682122      6.3832878891     -1.8168520393
 H     -4.7301398998      5.3544990390     -1.3085898010
 C     -1.4842060550      6.3158860191     -2.0073692805
 C     -0.7181892766      7.4253852887     -2.3134328550
 C     -1.3868138232      8.6647635127     -2.5944148964
 C     -3.5019137323      7.6885548260     -1.9629300997
 C     -2.7552607709      8.7764802378     -2.3678108883
 H     -3.2477354569      9.7663837937     -2.5506726057
 H     -0.7350995447      9.4833546770     -2.9927492097
 H     -0.9326511785      5.4278523773     -1.7769040835
 H      0.3738168490      7.3997402179     -2.3310785468
 H     -4.5761544387      7.8171122380     -1.7140339943
 O     -2.2671333651      1.9761031100     -0.2004924586
 O     -1.1873921997      4.2368665435      0.0556682874
 F     -3.3235302265      3.8221717305      1.0156111974
30
# ORCA AIMD Position Step 98, t=49.00 fs, E_Pot=-1129.61639230 Hartree, Unit is Angstrom
 C     -6.5510201594      3.6811106719      0.0362618072
 C     -6.1366817013      2.7593788189     -1.1184506268
 H     -6.3185993113      3.2433254210      1.0277003314
 H     -7.6059471666      3.9687555517      0.0674552599
 H     -6.0042621656      4.6406679791     -0.0693683025
 C     -6.7780880418      3.1198879218     -2.4429773094
 H     -7.8142068633      2.7240233556     -2.4993423260
 H     -6.2129324679      2.7164219878     -3.3068557655
 H     -6.8541916148      4.2314619173     -2.5345003916
 C     -5.2425288193      1.7730737173     -0.9379770212
 N     -3.1640137529      3.9635541019     -1.4617731047
 H     -4.8525848359      1.0951059254     -1.7358819912
 H     -4.8371500242      1.6041336292      0.0099625493
 C     -3.6795617147      5.2397110253     -1.4910805747
 S     -2.3241591779      3.4091561616     -0.1093837538
 C     -2.8761953692      6.3875172442     -1.8187272893
 H     -4.7193814460      5.3637683899     -1.3144886643
 C     -1.4814230479      6.3175501198     -2.0092903003
 C     -0.7160564608      7.4288291157     -2.3093270711
 C     -1.3832561312      8.6637042016     -2.5990302992
 C     -3.5009156991      7.6882964389     -1.9629381997
 C     -2.7532498332      8.7791321527     -2.3731450221
 H     -3.2511841243      9.7675158539     -2.5546538183
 H     -0.7308438057      9.4890781662     -2.9837309507
 H     -0.9278473729      5.4327936860     -1.7715644363
 H      0.3720069173      7.4001445764     -2.3364541123
 H     -4.5764917445      7.8181165769     -1.7187635483
 O     -2.2646058886      1.9773855714     -0.1999954457
 O     -1.1852315449      4.2377238836      0.0554258869
 F     -3.3196310206      3.8258484373      1.0170653542
30
# ORCA AIMD Position Step 99, t=49.50 fs, E_Pot=-1129.61579001 Hartree, Unit is Angstrom
 C     -6.5481988140      3.6818549327      0.0324084318
 C     -6.1321399946      2.7596561733     -1.1174378269
 H     -6.3179878934      3.2393150014      1.0339143410
 H     -7.6135522493      3.9741949888      0.0653718273
 H     -5.9968770702      4.6590807299     -0.0766203657
 C     -6.7830722763      3.1211586108     -2.4408526053
 H     -7.8114791191      2.7349114855     -2.5123863594
 H     -6.2191264331      2.7234214048     -3.3044500125
 H     -6.8558619380      4.2305017346     -2.5341260075
 C     -5.2390237066      1.7757771514     -0.9364627294
 N     -3.1651751653      3.9644079775     -1.4618746383
 H     -4.8533271748      1.1055009991     -1.7311059290
 H     -4.8260642447      1.5933678282      0.0015123803
 C     -3.6791256475      5.2398036379     -1.4897986023
 S     -2.3221449072      3.4123715944     -0.1087953620
 C     -2.8781155780      6.3919295759     -1.8206328875
 H     -4.7115798085      5.3731096731     -1.3201244474
 C     -1.4784959363      6.3192846244     -2.0111350880
 C     -0.7141813741      7.4325848300     -2.3053313256
 C     -1.3793187769      8.6625351380     -2.6036491885
 C     -3.4999678411      7.6878227646     -1.9628681537
 C     -2.7513117380      8.7820051252     -2.3785897762
 H     -3.2538099585      9.7665579588     -2.5580659950
 H     -0.7286255884      9.4938742280     -2.9735792879
 H     -0.9228588251      5.4358242935     -1.7664614530
 H      0.3702869158      7.4000039969     -2.3422443061
 H     -4.5754738203      7.8186150502     -1.7241599732
 O     -2.2620593757      1.9787502749     -0.1994206740
 O     -1.1828805227      4.2386452839      0.0552597412
 F     -3.3158029209      3.8295258977      1.0186441607
30
# ORCA AIMD Position Step 100, t=50.00 fs, E_Pot=-1129.61504510 Hartree, Unit is Angstrom
 C     -6.5452407024      3.6826090232      0.0286243697
 C     -6.1277539747      2.7600846840     -1.1163942401
 H     -6.3171901449      3.2360081869      1.0387339721
 H     -7.6210384673      3.9788758747      0.0623417919
 H     -5.9903265031      4.6759100253     -0.0832711035
 C     -6.7879647438      3.1224683565     -2.4387304884
 H     -7.8088353531      2.7457722958     -2.5250835155
 H     -6.2255445096      2.7306215739     -3.3016201023
 H     -6.8573581971      4.2284205170     -2.5337810756
 C     -5.2355876361      1.7785077885     -0.9353582241
 N     -3.1663206948      3.9652487424     -1.4620095698
 H     -4.8550081800      1.1170880879     -1.7260776582
 H     -4.8132982529      1.5817857923     -0.0020869473
 C     -3.6783160982      5.2400208082     -1.4885555236
 S     -2.3201873826      3.4155046453     -0.1083348902
 C     -2.8801719783      6.3964745156     -1.8225640117
 H     -4.7074896025      5.3825048418     -1.3253536835
 C     -1.4754578358      6.3210919745     -2.0128866558
 C     -0.7125727074      7.4366228796     -2.3014657978
 C     -1.3750476364      8.6612930657     -2.6082485321
 C     -3.4990582643      7.6871870239     -1.9627467391
 C     -2.7494441289      8.7850488609     -2.3841288677
 H     -3.2555745178      9.7636274491     -2.5609611964
 H     -0.7283518536      9.4977397805     -2.9624513607
 H     -0.9177894663      5.4370384346     -1.7616598556
 H      0.3689397094      7.3993479519     -2.3483606756
 H     -4.5731748826      7.8186180352     -1.7301637120
 O     -2.2594959624      1.9802150602     -0.1987668845
 O     -1.1803295062      4.2396399828      0.0551698505
 F     -3.3120471992      3.8332041723      1.0203480309
30
# ORCA AIMD Position Step 101, t=50.50 fs, E_Pot=-1129.61430225 Hartree, Unit is Angstrom
 C     -6.5421664107      3.6834467876      0.0249627039
 C     -6.1235658933      2.7606864584     -1.1153304028
 H     -6.3162924849      3.2337259129      1.0416199232
 H     -7.6275931100      3.9825721315      0.0583310182
 H     -5.9851007498      4.6902229241     -0.0891702040
 C     -6.7926971413      3.1238276515     -2.4366025037
 H     -7.8069650884      2.7562504999     -2.5372752400
 H     -6.2320007891      2.7378998044     -3.2985816223
 H     -6.8586692375      4.2254933858     -2.5334170636
 C     -5.2322139205      1.7812723965     -0.9346131200
 N     -3.1674466269      3.9660764233     -1.4621741717
 H     -4.8573902844      1.1293837421     -1.7214160892
 H     -4.7989984760      1.5695571780     -0.0009815412
 C     -3.6771092271      5.2403843170     -1.4873624914
 S     -2.3182897790      3.4185428823     -0.1080034320
 C     -2.8823043723      6.4010991977     -1.8245153685
 H     -4.7074600768      5.3918972392     -1.3301055412
 C     -1.4723383455      6.3229656724     -2.0145264345
 C     -0.7112299916      7.4409083060     -2.2977491204
 C     -1.3705024468      8.6600103576     -2.6128019836
 C     -3.4981671097      7.6864466083     -1.9626041614
 C     -2.7476362020      8.7881973681     -2.3897427512
 H     -3.2565184007      9.7589968876     -2.5634208925
 H     -0.7298268126      9.5007790888     -2.9505537676
 H     -0.9128036171      5.4366557661     -1.7572558094
 H      0.3681883315      7.3982146153     -2.3547157866
 H     -4.5697792838      7.8181502697     -1.7366898699
 O     -2.2569175929      1.9817954711     -0.1980331447
 O     -1.1775719662      4.2407149194      0.0551557250
 F     -3.3083645381      3.8368831255      1.0221766542
30
# ORCA AIMD Position Step 102, t=51.00 fs, E_Pot=-1129.61350904 Hartree, Unit is Angstrom
 C     -6.5390013522      3.6844269836      0.0214654619
 C     -6.1196153868      2.7614820488     -1.1142562407
 H     -6.3153529255      3.2327121149      1.0421865501
 H     -7.6325210388      3.9850946892      0.0533216965
 H     -5.9815568992      4.7013134333     -0.0942039763
 C     -6.7972069511      3.1252402455     -2.4344573265
 H     -7.8065068237      2.7660167826     -2.5488201565
 H     -6.2382968390      2.7451231204     -3.2955695044
 H     -6.8597889212      4.2220676322     -2.5329914530
 C     -5.2288797150      1.7840736949     -0.9341265730
 N     -3.1685495128      3.9668919225     -1.4623648509
 H     -4.8601951716      1.1418432274     -1.7177994815
 H     -4.7835526513      1.5569639375      0.0041391462
 C     -3.6755210775      5.2409179791     -1.4862238803
 S     -2.3164542056      3.4214758337     -0.1078012278
 C     -2.8844502494      6.4057496715     -1.8264814144
 H     -4.7113743424      5.4011756184     -1.3343847892
 C     -1.4691643352      6.3248921438     -2.0160348411
 C     -0.7101420344      7.4454007453     -2.2941982766
 C     -1.3657551764      8.6587152893     -2.6172809586
 C     -3.4972677921      7.6856612750     -1.9624731788
 C     -2.7458693382      8.7913712318     -2.3954091492
 H     -3.2567573156      9.7530813595     -2.5655529772
 H     -0.7327605601      9.5031986979     -2.9381328435
 H     -0.9081087639      5.4349944180     -1.7533707373
 H      0.3681750259      7.3966518201     -2.3612215533
 H     -4.5655686185      7.8172503504     -1.7436330631
 O     -2.2543259210      1.9835050530     -0.1972187915
 O     -1.1746042825      4.2418750381      0.0552164634
 F     -3.3047550320      3.8405625697      1.0241290633
30
# ORCA AIMD Position Step 103, t=51.50 fs, E_Pot=-1129.61253836 Hartree, Unit is Angstrom
 C     -6.5357728498      3.6855929590      0.0181625109
 C     -6.1159384370      2.7624895983     -1.1131808657
 H     -6.3143996196      3.2331279332      1.0402142628
 H     -7.6352803438      3.9863009770      0.0473137451
 H     -5.9799194652      4.7087045151     -0.0982963168
 C     -6.8014429768      3.1267019776     -2.4322831216
 H     -7.8079730280      2.7747958220     -2.5595874822
 H     -6.2442357130      2.7521564785     -3.2928197479
 H     -6.8607160496      4.2185412878     -2.5324674340
 C     -5.2255497283      1.7869088526     -0.9337656617
 N     -3.1696261333      3.9676969568     -1.4625781262
 H     -4.8631291848      1.1539071953     -1.7159061665
 H     -4.7675270322      1.5443790048      0.0122022120
 C     -3.6736048872      5.2416479081     -1.4851382740
 S     -2.3146815179      3.4242954246     -0.1077276314
 C     -2.8865462494      6.4103713791     -1.8284562734
 H     -4.7186775325      5.4101710787     -1.3382597913
 C     -1.4659608885      6.3268535259     -2.0173922628
 C     -0.7092860953      7.4500549922     -2.2908286899
 C     -1.3608872486      8.6574324677     -2.6216558886
 C     -3.4963289431      7.6848920372     -1.9623882002
 C     -2.7441183057      8.7944806368     -2.4011036835
 H     -3.2564740984      9.7464159686     -2.5674865870
 H     -0.7367860464      9.5052932595     -2.9254616662
 H     -0.9039328149      5.4324340325     -1.7501404976
 H      0.3689460297      7.3947175288     -2.3677872537
 H     -4.5609019254      7.8159692053     -1.7508735266
 O     -2.2517223168      1.9853549802     -0.1963234420
 O     -1.1714260775      4.2431230097      0.0553506585
 F     -3.3012182048      3.8442421848      1.0262035978
30
# ORCA AIMD Position Step 104, t=52.00 fs, E_Pot=-1129.61133772 Hartree, Unit is Angstrom
 C     -6.5325079294      3.6869729415      0.0150708842
 C     -6.1125663565      2.7637239216     -1.1121124398
 H     -6.3134308546      3.2350490631      1.0356555457
 H     -7.6355030773      3.9861002915      0.0403253628
 H     -5.9802856550      4.7121429922     -0.1014080937
 C     -6.8053700964      3.1282004614     -2.4300702830
 H     -7.8116809593      2.7823902530     -2.5694466464
 H     -6.2496376668      2.7588717906     -3.2905488511
 H     -6.8614542397      4.2153340961     -2.5318130313
 C     -5.2221817992      1.7897688374     -0.9333886944
 N     -3.1706734935      3.9684940908     -1.4628106236
 H     -4.8659164346      1.1650608871     -1.7163398097
 H     -4.7515752390      1.5322248867      0.0219538929
 C     -3.6714419874      5.2426015532     -1.4841003004
 S     -2.3129712511      3.4269961277     -0.1077811279
 C     -2.8885295040      6.4149099440     -1.8304337492
 H     -4.7284812786      5.4186683823     -1.3418403757
 C     -1.4627524724      6.3288305681     -2.0185800850
 C     -0.7086282229      7.4548215303     -2.2876542735
 C     -1.3559861623      8.6561839713     -2.6258976588
 C     -3.4953168779      7.6841997992     -1.9623842122
 C     -2.7423531715      8.7974295703     -2.4068007233
 H     -3.2559031050      9.7396205006     -2.5693648663
 H     -0.7414826046      9.5074224748     -2.9128248823
 H     -0.9005004682      5.4293772578     -1.7477033378
 H      0.3704491644      7.3924802873     -2.3743179495
 H     -4.5561876472      7.8143674704     -1.7582846195
 O     -2.2491078778      1.9873539163     -0.1953469833
 O     -1.1680403136      4.2444591824      0.0555563521
 F     -3.2977530241      3.8479215040      1.0283979075
30
# ORCA AIMD Position Step 105, t=52.50 fs, E_Pot=-1129.60999124 Hartree, Unit is Angstrom
 C     -6.5292320039      3.6885803547      0.0121945740
 C     -6.1095246421      2.7651955060     -1.1110580816
 H     -6.3124157441      3.2384647789      1.0286370612
 H     -7.6330059734      3.9844561748      0.0323926955
 H     -5.9826297070      4.7115966174     -0.1035367411
 C     -6.8089721633      3.1297160286     -2.4278141788
 H     -7.8177065372      2.7886956143     -2.5782577410
 H     -6.2543558332      2.7651568307     -3.2889328754
 H     -6.8620117004      4.2128526402     -2.5309996274
 C     -5.2187316556      1.7926374832     -0.9328671636
 N     -3.1716891192      3.9692868134     -1.4630591066
 H     -4.8683363869      1.1749000913     -1.7195460247
 H     -4.7363517168      1.5209293120      0.0321372084
 C     -3.6691290969      5.2438057257     -1.4831026465
 S     -2.3113215716      3.4295750205     -0.1079593609
 C     -2.8903387900      6.4193124848     -1.8324074892
 H     -4.7397086686      5.4264275205     -1.3452528250
 C     -1.4595642343      6.3308052767     -2.0195816206
 C     -0.7081247351      7.4596471098     -2.2846873735
 C     -1.3511413610      8.6549912499     -2.6299791992
 C     -3.4941986482      7.6836434808     -1.9624955083
 C     -2.7405419959      8.8001213490     -2.4124744766
 H     -3.2553062505      9.7333504336     -2.5713357011
 H     -0.7464060362      9.5099781119     -2.9005018733
 H     -0.8980117424      5.4262140662     -1.7461882652
 H      0.3725442705      7.3900195285     -2.3807140399
 H     -4.5518474505      7.8125119552     -1.7657414630
 O     -2.2464834818      1.9895079478     -0.1942895701
 O     -1.1644532470      4.2458816291      0.0558310162
 F     -3.2943579320      3.8515999287      1.0307089780
30
# ORCA AIMD Position Step 106, t=53.00 fs, E_Pot=-1129.60866927 Hartree, Unit is Angstrom
 C     -6.5259685864      3.6904140162      0.0095247587
 C     -6.1068303079      2.7669088337     -1.1100241386
 H     -6.3112949593      3.2432761452      1.0194620271
 H     -7.6277974046      3.9813875564      0.0235697176
 H     -5.9868030172      4.7072595613     -0.1047166286
 C     -6.8122531241      3.1312233766     -2.4255164126
 H     -7.8258725257      2.7937083018     -2.5858766386
 H     -6.2582889348      2.7709223460     -3.2880900065
 H     -6.8624011728      4.2114550196     -2.5300009687
 C     -5.2151560718      1.7954904961     -0.9321016717
 N     -3.1726699058      3.9700797544     -1.4633204067
 H     -4.8702571850      1.1831897927     -1.7257370802
 H     -4.7224534913      1.5108918199      0.0416067213
 C     -3.6667682761      5.2452866289     -1.4821382567
 S     -2.3097291836      3.4320318885     -0.1082589247
 C     -2.8919155212      6.4235256103     -1.8343704693
 H     -4.7512204695      5.4332050807     -1.3486198693
 C     -1.4564220689      6.3327629073     -2.0203826473
 C     -0.7077247467      7.4644746246     -2.2819385681
 C     -1.3464405061      8.6538774843     -2.6338770494
 C     -3.4929445749      7.6832804902     -1.9627550906
 C     -2.7386550751      8.8024652651     -2.4180999180
 H     -3.2549384310      9.7282304729     -2.5735393313
 H     -0.7511204426      9.5133465586     -2.8887518923
 H     -0.8966296538      5.4232986160     -1.7457076764
 H      0.3750259325      7.3874248493     -2.3868726196
 H     -4.5482804298      7.8104715826     -1.7731280585
 O     -2.2438499523      1.9918203951     -0.1931516999
 O     -1.1606747520      4.2473860743      0.0561713379
 F     -3.2910307881      3.8552766215      1.0331329910
30
# ORCA AIMD Position Step 107, t=53.50 fs, E_Pot=-1129.60751479 Hartree, Unit is Angstrom
 C     -6.5227385611      3.6924563776      0.0070399600
 C     -6.1044940939      2.7688644751     -1.1090155327
 H     -6.3099841599      3.2493044444      1.0085950535
 H     -7.6200665585      3.9769640377      0.0139245646
 H     -5.9925379363      4.6995504418     -0.1050187285
 C     -6.8152325408      3.1326952221     -2.4231863665
 H     -7.8357734302      2.7975108219     -2.5921447532
 H     -6.2613929711      2.7761091949     -3.2880657512
 H     -6.8626389627      4.2114070238     -2.5287898418
 C     -5.2114161358      1.7982966002     -0.9310327199
 N     -3.1736132269      3.9708778604     -1.4635914669
 H     -4.8716482927      1.1898882649     -1.7348537083
 H     -4.7103694755      1.5024511258      0.0494168082
 C     -3.6644541758      5.2470639244     -1.4812008082
 S     -2.3081897157      3.4343690679     -0.1086758888
 C     -2.8932055393      6.4275015842     -1.8363157241
 H     -4.7619596276      5.4387847983     -1.3520440085
 C     -1.4533540774      6.3346948982     -2.0209730718
 C     -0.7073726447      7.4692476103     -2.2794175907
 C     -1.3419629409      8.6528705807     -2.6375722580
 C     -3.4915336918      7.6831636268     -1.9631927635
 C     -2.7366663490      8.8043822688     -2.4236543970
 H     -3.2550152889      9.7247914677     -2.5760973736
 H     -0.7552513658      9.5178413398     -2.8777925519
 H     -0.8964525864      5.4209020929     -1.7463394977
 H      0.3776385171      7.3847901994     -2.3926866071
 H     -4.5458092546      7.8083102741     -1.7803476964
 O     -2.2412079701      1.9942920992     -0.1919340653
 O     -1.1567173637      4.2489664446      0.0565735109
 F     -3.2877689948      3.8589506704      1.0356656414
30
# ORCA AIMD Position Step 108, t=54.00 fs, E_Pot=-1129.60656448 Hartree, Unit is Angstrom
 C     -6.5195609702      3.6946732840      0.0047080366
 C     -6.1025177481      2.7710560283     -1.1080361800
 H     -6.3083763175      3.2562926885      0.9966539933
 H     -7.6101895123      3.9713061723      0.0035383962
 H     -5.9994408954      4.6891318179     -0.1045529745
 C     -6.8179413535      3.1341068027     -2.4208417392
 H     -7.8468373705      2.8002496464     -2.5968961476
 H     -6.2636829737      2.7806894447     -3.2888287890
 H     -6.8627445652      4.2128586407     -2.5273374989
 C     -5.2074785866      1.8010185878     -0.9296433094
 N     -3.1745166882      3.9716872238     -1.4638691933
 H     -4.8725838494      1.1951529316     -1.7465548676
 H     -4.7004687680      1.4958758159      0.0548441686
 C     -3.6622688728      5.2491520069     -1.4802857259
 S     -2.3066975738      3.4365915676     -0.1092056120
 C     -2.8941590701      6.4311960927     -1.8382362503
 H     -4.7710101928      5.4429872097     -1.3556018051
 C     -1.4503902238      6.3365987813     -2.0213463281
 C     -0.7070121523      7.4739084106     -2.2771321304
 C     -1.3377768996      8.6520058934     -2.6410517323
 C     -3.4899548028      7.6833404309     -1.9638346999
 C     -2.7345591905      8.8058131231     -2.4291187065
 H     -3.2556696331      9.7233963724     -2.5791009399
 H     -0.7585079006      9.5236709524     -2.8677926349
 H     -0.8975199210      5.4192172164     -1.7481309897
 H      0.3801178694      7.3822142811     -2.3980507487
 H     -4.5446516085      7.8060849931     -1.7873272329
 O     -2.2385582211      1.9969211847     -0.1906376001
 O     -1.1525965786      4.2506146374      0.0570331134
 F     -3.2845694503      3.8626209564      1.0383019847
30
# ORCA AIMD Position Step 109, t=54.50 fs, E_Pot=-1129.60572611 Hartree, Unit is Angstrom
 C     -6.5164529364      3.6970127166      0.0024883583
 C     -6.1008947880      2.7734712837     -1.1070886759
 H     -6.3063479849      3.2639199050      0.9843783842
 H     -7.5987145262      3.9645795226     -0.0074985573
 H     -6.0069970501      4.6769079234     -0.1034671859
 C     -6.8204157061      3.1354392123     -2.4185071728
 H     -7.8583971297      2.8021108605     -2.5999674679
 H     -6.2652314466      2.7846659705     -3.2902737474
 H     -6.8627399961      4.2158240112     -2.5256122332
 C     -5.2033186766      1.8036178012     -0.9279564189
 N     -3.1753789077      3.9725144958     -1.4641503843
 H     -4.8732185716      1.1992996820     -1.7602636784
 H     -4.6929886864      1.4913541347      0.0574033703
 C     -3.6602765127      5.2515578701     -1.4793899243
 S     -2.3052463177      3.4387069033     -0.1098431522
 C     -2.8947319516      6.4345709472     -1.8401253781
 H     -4.7776544167      5.4456819542     -1.3593418023
 C     -1.4475623606      6.3384790872     -2.0214998954
 C     -0.7065894373      7.4784011192     -2.2750880645
 C     -1.3339357444      8.6513277762     -2.6443082536
 C     -3.4882088075      7.6838518217     -1.9647026480
 C     -2.7323285572      8.8067227963     -2.4344781366
 H     -3.2569236428      9.7241912949     -2.5826032536
 H     -0.7607117464      9.5308949349     -2.8588641145
 H     -0.8998047308      5.4183401425     -1.7510930764
 H      0.3822158894      7.3797955475     -2.4028644735
 H     -4.5448902680      7.8038419251     -1.7940214480
 O     -2.2359013186      1.9997032369     -0.1892633343
 O     -1.1483300561      4.2523208963      0.0575453642
 F     -3.2814286091      3.8662862313      1.0410366249
30
# ORCA AIMD Position Step 110, t=55.00 fs, E_Pot=-1129.60484915 Hartree, Unit is Angstrom
 C     -6.5134300126      3.6994051753      0.0003356235
 C     -6.0996091157      2.7760903677     -1.1061755519
 H     -6.3037673869      3.2718177785      0.9725922425
 H     -7.5863468388      3.9569903572     -0.0190880721
 H     -6.0145794276      4.6640150799     -0.1019432478
 C     -6.8226918186      3.1366821851     -2.4162123323
 H     -7.8697590470      2.8032965473     -2.6012086621
 H     -6.2661606881      2.7880692052     -3.2922291944
 H     -6.8626491804      4.2201790708     -2.5235810880
 C     -5.1989239210      1.8060597239     -0.9260287859
 N     -3.1761973619      3.9733667315     -1.4644318943
 H     -4.8737550221      1.2027473175     -1.7752361250
 H     -4.6880362659      1.4889921698      0.0568443235
 C     -3.6585243053      5.2542831821     -1.4785126612
 S     -2.3038283970      3.4407249018     -0.1105826370
 C     -2.8948858482      6.4375927662     -1.8419761584
 H     -4.7813839698      5.4467912369     -1.3632846461
 C     -1.4449037123      6.3403475669     -2.0214351324
 C     -0.7060559093      7.4826720431     -2.2732896767
 C     -1.3304767237      8.6508899483     -2.6473400435
 C     -3.4863091483      7.6847318927     -1.9658140319
 C     -2.7299828811      8.8071028228     -2.4397222705
 H     -3.2586742956      9.7270837580     -2.5866163613
 H     -0.7618042727      9.5394084120     -2.8510672426
 H     -0.9032152086      5.4182702900     -1.7552003506
 H      0.3837269391      7.3776288692     -2.4070366136
 H     -4.5464624936      7.8016163207     -1.8004117792
 O     -2.2332381536      2.0026311742     -0.1878126813
 O     -1.1439380330      4.2540740306      0.0581047127
 F     -3.2783425754      3.8699450001      1.0438634241
30
# ORCA AIMD Position Step 111, t=55.50 fs, E_Pot=-1129.60383884 Hartree, Unit is Angstrom
 C     -6.5105053625      3.7017661294     -0.0017953789
 C     -6.0986359422      2.7788868666     -1.1052990819
 H     -6.3005070019      3.2796001357      0.9621394249
 H     -7.5739120363      3.9487743860     -0.0311284602
 H     -6.0214814520      4.6517692808     -0.1001882156
 C     -6.8248017462      3.1378349560     -2.4139892399
 H     -7.8802644333      2.8040048148     -2.6004941347
 H     -6.2666305580      2.7909508137     -3.2944752838
 H     -6.8624975507      4.2256749439     -2.5212108224
 C     -5.1942966064      1.8083193882     -0.9239435120
 N     -3.1769693586      3.9742512185     -1.4647104814
 H     -4.8744068402      1.2059522583     -1.7906476615
 H     -4.6855868175      1.4888105051      0.0531513149
 C     -3.6570405089      5.2573231139     -1.4776549304
 S     -2.3024356310      3.4426573789     -0.1114177450
 C     -2.8945891559      6.4402353714     -1.8437818430
 H     -4.7819121112      5.4462918267     -1.3674272604
 C     -1.4424483028      6.3422226450     -2.0211571408
 C     -0.7053707803      7.4866720239     -2.2717396249
 C     -1.3274206126      8.6507531957     -2.6501496387
 C     -3.4842806579      7.6860062110     -1.9671817709
 C     -2.7275431160      8.8069702587     -2.4448451808
 H     -3.2607022697      9.7317590898     -2.5911149356
 H     -0.7618411709      9.5489486678     -2.8444166243
 H     -0.9075988581      5.4189105328     -1.7603929650
 H      0.3845071557      7.3758009214     -2.4104890104
 H     -4.5491667256      7.7994337084     -1.8065042601
 O     -2.2305697405      2.0056955790     -0.1862872550
 O     -1.1394424120      4.2558618107      0.0587051735
 F     -3.2753071204      3.8735956276      1.0467757425
30
# ORCA AIMD Position Step 112, t=56.00 fs, E_Pot=-1129.60275902 Hartree, Unit is Angstrom
 C     -6.5076884484      3.7040018419     -0.0039439505
 C     -6.0979423446      2.7818283086     -1.1044616210
 H     -6.2964597056      3.2869000260      0.9538037574
 H     -7.5623024896      3.9401836594     -0.0435165482
 H     -6.0269714853      4.6415704333     -0.0984195270
 C     -6.8267705884      3.1389058477     -2.4118694485
 H     -7.8893349544      2.8044148976     -2.5977308606
 H     -6.2668239375      2.7933762750     -3.2967641975
 H     -6.8623115615      4.2319645534     -2.5184707800
 C     -5.1894564006      1.8103860430     -0.9218036559
 N     -3.1776916159      3.9751756159     -1.4649827535
 H     -4.8753669288      1.2093528310     -1.8056713200
 H     -4.6854819214      1.4907405385      0.0465466574
 C     -3.6558345671      5.2606665547     -1.4768195018
 S     -2.3010595635      3.4445175012     -0.1123417372
 C     -2.8938175243      6.4424806088     -1.8455359277
 H     -4.7791733837      5.4442150917     -1.3717457930
 C     -1.4402299559      6.3441285728     -2.0206743785
 C     -0.7045030095      7.4903579284     -2.2704392266
 C     -1.3247730008      8.6509815818     -2.6527423888
 C     -3.4821571397      7.6876906579     -1.9688145417
 C     -2.7250402181      8.8063638581     -2.4498448330
 H     -3.2626993694      9.7377281908     -2.5960441929
 H     -0.7609715182      9.5591249126     -2.8388934583
 H     -0.9127508186      5.4200764994     -1.7665811007
 H      0.3844876876      7.3743865260     -2.4131596808
 H     -4.5526865569      7.7973134233     -1.8123241490
 O     -2.2278972258      2.0088851964     -0.1846888838
 O     -1.1348661957      4.2576715106      0.0593404092
 F     -3.2723176619      3.8772364060      1.0497664336
30
# ORCA AIMD Position Step 113, t=56.50 fs, E_Pot=-1129.60185452 Hartree, Unit is Angstrom
 C     -6.5049828185      3.7060208596     -0.0061370246
 C     -6.0974870929      2.7848750514     -1.1036673745
 H     -6.2915558539      3.2934082068      0.9482256235
 H     -7.5524119921      3.9314726010     -0.0561482886
 H     -6.0303732952      4.6347541816     -0.0968449304
 C     -6.8286151998      3.1399110607     -2.4098813856
 H     -7.8965036612      2.8046769629     -2.5928634253
 H     -6.2669327581      2.7954173972     -3.2988389413
 H     -6.8621184621      4.2386380491     -2.5153361124
 C     -5.1844410689      1.8122659250     -0.9197271484
 N     -3.1783609775      3.9761469821     -1.4652453107
 H     -4.8767923782      1.2133330674     -1.8195349768
 H     -4.6874319021      1.4946239880      0.0374903308
 C     -3.6548964290      5.2642962631     -1.4760105853
 S     -2.2996904681      3.4463219693     -0.1133472278
 C     -2.8925548016      6.4443196073     -1.8472322777
 H     -4.7733258486      5.4406459485     -1.3761991974
 C     -1.4382813176      6.3460929797     -2.0199980890
 C     -0.7034324785      7.4936946879     -2.2693884567
 C     -1.3225271412      8.6516376482     -2.6551250487
 C     -3.4799774515      7.6897909851     -1.9707175107
 C     -2.7225122223      8.8053384896     -2.4547221666
 H     -3.2643028705      9.7443876677     -2.6013299592
 H     -0.7594061518      9.5694653520     -2.8344578874
 H     -0.9184250395      5.4215115277     -1.7736500904
 H      0.3836873529      7.3734444932     -2.4150061948
 H     -4.5566249464      7.7952720019     -1.8179097520
 O     -2.2252220465      2.0121849832     -0.1830197038
 O     -1.1302344414      4.2594886574      0.0600034677
 F     -3.2693696097      3.8808651649      1.0528278895
30
# ORCA AIMD Position Step 114, t=57.00 fs, E_Pot=-1129.60142388 Hartree, Unit is Angstrom
 C     -6.5023834237      3.7077484962     -0.0083847471
 C     -6.0972248972      2.7879870257     -1.1029182826
 H     -6.2857844131      3.2989246087      0.9457916683
 H     -7.5450125385      3.9228714750     -0.0689170799
 H     -6.0311854923      4.6323586359     -0.0956364373
 C     -6.8303431816      3.1408718086     -2.4080481709
 H     -7.9014431350      2.8049034617     -2.5858793494
 H     -6.2671387540      2.7971422360     -3.3004652355
 H     -6.8619458954      4.2452656008     -2.5117906410
 C     -5.1793061585      1.8139831636     -0.9178428946
 N     -3.1789736215      3.9771726340     -1.4654942915
 H     -4.8787844145      1.2181833006     -1.8315841217
 H     -4.6910090529      1.5002065700      0.0266922491
 C     -3.6541966099      5.2681896850     -1.4752338354
 S     -2.2983198197      3.4480863426     -0.1144270804
 C     -2.8907927594      6.4457528077     -1.8488652093
 H     -4.7647503436      5.4357201534     -1.3807317590
 C     -1.4366319092      6.3481459667     -2.0191414580
 C     -0.7021511809      7.4966562512     -2.2685869092
 C     -1.3206648195      8.6527763043     -2.6573038589
 C     -3.4777823764      7.6923010888     -1.9728922707
 C     -2.7199994343      8.8039588069     -2.4594805570
 H     -3.2651461612      9.7511021441     -2.6068907255
 H     -0.7573900308      9.5794673048     -2.8310607190
 H     -0.9243538835      5.4229144217     -1.7814730229
 H      0.3822042336      7.3730172775     -2.4160049027
 H     -4.5605494666      7.7933295038     -1.8233060807
 O     -2.2225453894      2.0155802283     -0.1812817377
 O     -1.1255709857      4.2613002024      0.0606876931
 F     -3.2664579146      3.8844801063      1.0559522658
30
# ORCA AIMD Position Step 115, t=57.50 fs, E_Pot=-1129.60164562 Hartree, Unit is Angstrom
 C     -6.4998758179      3.7091431490     -0.0106771533
 C     -6.0971057194      2.7911207573     -1.1022178895
 H     -6.2792013466      3.3033743546      0.9465979098
 H     -7.5406781835      3.9145750137     -0.0817079993
 H     -6.0291680835      4.6349554417     -0.0949119692
 C     -6.8319534211      3.1418126752     -2.4063858761
 H     -7.9039714486      2.8051664590     -2.5768072781
 H     -6.2676047598      2.7986102536     -3.3014416987
 H     -6.8618216117      4.2514318043     -2.5078296859
 C     -5.1741231585      1.8155791390     -0.9162864936
 N     -3.1795254953      3.9782593385     -1.4657252851
 H     -4.8813877811      1.2240957287     -1.8413004820
 H     -4.6956652040      1.5071482193      0.0150894235
 C     -3.6536860469      5.2723193017     -1.4744960274
 S     -2.2969391750      3.4498279069     -0.1155742768
 C     -2.8885321801      6.4467898431     -1.8504293835
 H     -4.7540468035      5.4296197725     -1.3852769385
 C     -1.4353067237      6.3503161636     -2.0181187819
 C     -0.7006629243      7.4992270672     -2.2680336100
 C     -1.3191598280      8.6544405659     -2.6592837832
 C     -3.4756103273      7.6952037614     -1.9753377214
 C     -2.7175419644      8.8022939679     -2.4641249290
 H     -3.2648888643      9.7572573562     -2.6126462083
 H     -0.7551700596      9.5886484972     -2.8286517960
 H     -0.9302654941      5.4239686215     -1.7899188903
 H      0.3802190032      7.3731281617     -2.4161527520
 H     -4.5640317563      7.7915117593     -1.8285593165
 O     -2.2198684149      2.0190541294     -0.1794770277
 O     -1.1208999017      4.2630926462      0.0613864187
 F     -3.2635773599      3.8880792177      1.0591315299
30
# ORCA AIMD Position Step 116, t=58.00 fs, E_Pot=-1129.60245387 Hartree, Unit is Angstrom
 C     -6.4974379389      3.7102058357     -0.0129849059
 C     -6.0970774884      2.7942321439     -1.1015713459
 H     -6.2719324659      3.3068148455      0.9504338822
 H     -7.5396954374      3.9067295659     -0.0943895791
 H     -6.0243997553      4.6425305644     -0.0947253722
 C     -6.8334358549      3.1427593518     -2.4049019289
 H     -7.9040558687      2.8054957535     -2.5657152151
 H     -6.2684655348      2.7998671961     -3.3016148904
 H     -6.8617733049      4.2567646732     -2.5034617384
 C     -5.1689766451      1.8171107282     -0.9151950313
 N     -3.1800124088      3.9794128833     -1.4659335986
 H     -4.8845873456      1.2311542392     -1.8483253396
 H     -4.7007549022      1.5150369917      0.0038094945
 C     -3.6532970045      5.2766530618     -1.4738048349
 S     -2.2955399016      3.4515657617     -0.1167816633
 C     -2.8857830047      6.4474501214     -1.8519198376
 H     -4.7420263319      5.4225678557     -1.3897599687
 C     -1.4343240315      6.3526274361     -2.0169447068
 C     -0.6989828123      7.5014027777     -2.2677276026
 C     -1.3179802931      8.6566578615     -2.6610675378
 C     -3.4734944051      7.6984709071     -1.9780505854
 C     -2.7151766325      8.8004127714     -2.4686609089
 H     -3.2632464637      9.7623103277     -2.6185243765
 H     -0.7529720441      9.5965865339     -2.8271866895
 H     -0.9359049927      5.4243784791     -1.7988617105
 H      0.3779833064      7.3737811104     -2.4154659865
 H     -4.5666825531      7.7898524666     -1.8337118762
 O     -2.2171923555      2.0225874417     -0.1776078167
 O     -1.1162454981      4.2648521553      0.0620928659
 F     -3.2607228226      3.8916602407      1.0623574633
30
# ORCA AIMD Position Step 117, t=58.50 fs, E_Pot=-1129.60358561 Hartree, Unit is Angstrom
 C     -6.4950450881      3.7109813251     -0.0152623603
 C     -6.0970873594      2.7972774147     -1.1009853004
 H     -6.2641652390      3.3094195701      0.9568153110
 H     -7.5420155267      3.8994299643     -0.1068045545
 H     -6.0172696488      4.6544904607     -0.0950694546
 C     -6.8347723942      3.1437370350     -2.4035943478
 H     -7.9018126221      2.8058761901     -2.5527128504
 H     -6.2698206818      2.8009411383     -3.3008908085
 H     -6.8618284200      4.2609610576     -2.4987100449
 C     -5.1639594175      1.8186464119     -0.9146989979
 N     -3.1804297467      3.9806392471     -1.4661143170
 H     -4.8883105112      1.2393340531     -1.8524708894
 H     -4.7055814547      1.5234207179     -0.0059106641
 C     -3.6529455241      5.2811547149     -1.4731685851
 S     -2.2941141164      3.4533187557     -0.1180420137
 C     -2.8825644236      6.4477625778     -1.8533320969
 H     -4.7296792131      5.4148176497     -1.3941019690
 C     -1.4336933359      6.3550957371     -2.0156334952
 C     -0.6971359306      7.5031899705     -2.2676681519
 C     -1.3170905385      8.6594376441     -2.6626552147
 C     -3.4714602164      7.7020634997     -1.9810254958
 C     -2.7129345171      8.7983805514     -2.4730945086
 H     -3.2600119723      9.7658268018     -2.6244667381
 H     -0.7509834114      9.6029501906     -2.8266305636
 H     -0.9410560024      5.4239080395     -1.8081903045
 H      0.3758025280      7.3749623723     -2.4139779012
 H     -4.5681820492      7.7883945836     -1.8387989440
 O     -2.2145183488      2.0261604315     -0.1756764486
 O     -1.1116311310      4.2665657475      0.0628004023
 F     -3.2578890654      3.8952209278      1.0656216098
30
# ORCA AIMD Position Step 118, t=59.00 fs, E_Pot=-1129.60475768 Hartree, Unit is Angstrom
 C     -6.4926762898      3.7115493240     -0.0174528707
 C     -6.0970843271      2.8002161505     -1.1004675946
 H     -6.2561314809      3.3114461163      0.9650526765
 H     -7.5472602384      3.8927222137     -0.1187696101
 H     -6.0084074478      4.6697861374     -0.0958910606
 C     -6.8359372573      3.1447688404     -2.4024519498
 H     -7.8975066213      2.8062494678     -2.5379414288
 H     -6.2717297565      2.8018393101     -3.2992429007
 H     -6.8620137855      4.2638062440     -2.4936122551
 C     -5.1591639097      1.8202603168     -0.9149096905
 N     -3.1807726581      3.9819436111     -1.4662618826
 H     -4.8924306157      1.2485013842     -1.8537312499
 H     -4.7094695032      1.5318550857     -0.0128587887
 C     -3.6525366491      5.2857856123     -1.4725956033
 S     -2.2926548369      3.4551056886     -0.1193484794
 C     -2.8789048616      6.4477645725     -1.8546620242
 H     -4.7181101859      5.4066379264     -1.3982281013
 C     -1.4334138406      6.3577259739     -2.0141984535
 C     -0.6951552033      7.5046061454     -2.2678550125
 C     -1.3164523252      8.6627699044     -2.6640441251
 C     -3.4695241868      7.7059330103     -1.9842553801
 C     -2.7108398623      8.7962563921     -2.4774317011
 H     -3.2550694021      9.7675060084     -2.6304323331
 H     -0.7493407656      9.6075209496     -2.8269598943
 H     -0.9455586681      5.4224160212     -1.8178151431
 H      0.3740120206      7.3766426491     -2.4117352130
 H     -4.5683021513      7.7871899751     -1.8438464679
 O     -2.2118473715      2.0297528375     -0.1736852618
 O     -1.1070789646      4.2682212116      0.0635027445
 F     -3.2550708467      3.8987589961      1.0689154914
30
# ORCA AIMD Position Step 119, t=59.50 fs, E_Pot=-1129.60581351 Hartree, Unit is Angstrom
 C     -6.4903197001      3.7120100503     -0.0194947974
 C     -6.0970202279      2.8030117735     -1.1000272669
 H     -6.2480858201      3.3131955119      0.9743415765
 H     -7.5547804270      3.8866148756     -0.1300775220
 H     -5.9985772748      4.6871096207     -0.0971100749
 C     -6.8368980058      3.1458747911     -2.4014546697
 H     -7.8915396400      2.8065168635     -2.5215672368
 H     -6.2742111011      2.8025471259     -3.2967151117
 H     -6.8623555502      4.2651848899     -2.4882204832
 C     -5.1546740995      1.8220263841     -0.9159025848
 N     -3.1810362203      3.9833313231     -1.4663709045
 H     -4.8967699662      1.2584134205     -1.8522919784
 H     -4.7118591057      1.5399657330     -0.0160315826
 C     -3.6519731431      5.2905059410     -1.4720935064
 S     -2.2911556228      3.4569451072     -0.1206939948
 C     -2.8748416960      6.4475011645     -1.8559060238
 H     -4.7084363532      5.3982938894     -1.4020744491
 C     -1.4334729735      6.3605101937     -2.0126517907
 C     -0.6930786278      7.5056784316     -2.2682885320
 C     -1.3160267895      8.6666250751     -2.6652288845
 C     -3.4676926964      7.7100223874     -1.9877316056
 C     -2.7089086401      8.7940916631     -2.4816782753
 H     -3.2484002341      9.7671945578     -2.6363999013
 H     -0.7481218435      9.6102059944     -2.8281637432
 H     -0.9493212968      5.4198810950     -1.8276706471
 H      0.3729476985      7.3787806118     -2.4087934949
 H     -4.5669216423      7.7862978491     -1.8488695225
 O     -2.2091803326      2.0333438943     -0.1716367277
 O     -1.1026100701      4.2698071276      0.0641937590
 F     -3.2522630189      3.9022720924      1.0722304721
30
# ORCA AIMD Position Step 120, t=60.00 fs, E_Pot=-1129.60671731 Hartree, Unit is Angstrom
 C     -6.4879750773      3.7124689245     -0.0213271694
 C     -6.0968514704      2.8056335307     -1.0996742677
 H     -6.2402839431      3.3149747559      0.9838492213
 H     -7.5637469257      3.8810936116     -0.1405058245
 H     -5.9885716155      4.7050904079     -0.0986372598
 C     -6.8376172994      3.1470707258     -2.4005744873
 H     -7.8844292635      2.8065444123     -2.5037741864
 H     -6.2772428304      2.8030280172     -3.2934207279
 H     -6.8628790065      4.2650877951     -2.4825997061
 C     -5.1505558227      1.8240119482     -0.9177001116
 N     -3.1812154987      3.9848074089     -1.4664359360
 H     -4.9011044068      1.2687204186     -1.8485350331
 H     -4.7124011808      1.5475095925     -0.0148307178
 C     -3.6511666249      5.2952764949     -1.4716683284
 S     -2.2896108465      3.4588548715     -0.1220715624
 C     -2.8704207250      6.4470237626     -1.8570609957
 H     -4.7016560778      5.3900306639     -1.4055974176
 C     -1.4338460848      6.3634269336     -2.0110047724
 C     -0.6909459242      7.5064424748     -2.2689697355
 C     -1.3157754501      8.6709547047     -2.6662017370
 C     -3.4659618450      7.7142679109     -1.9914442419
 C     -2.7071482547      8.7919286676     -2.4858395806
 H     -3.2400857055      9.7648941825     -2.6423696545
 H     -0.7473414520      9.6110430068     -2.8302438753
 H     -0.9523240120      5.4164107411     -1.8377132034
 H      0.3729129296      7.3813273834     -2.4052122295
 H     -4.5640337129      7.7857824409     -1.8538718357
 O     -2.2065180085      2.0369129565     -0.1695333629
 O     -1.0982440050      4.2713131188      0.0648676271
 F     -3.2494605375      3.9057578542      1.0755578872
30
# ORCA AIMD Position Step 121, t=60.50 fs, E_Pot=-1129.60743654 Hartree, Unit is Angstrom
 C     -6.4856529435      3.7130250033     -0.0228943196
 C     -6.0965400196      2.8080575600     -1.0994190296
 H     -6.2329643809      3.3170671180      0.9927867241
 H     -7.5732517193      3.8761347112     -0.1498290146
 H     -5.9791318925      4.7224419735     -0.1003864609
 C     -6.8380554700      3.1483672426     -2.3997768325
 H     -7.8767751375      2.8061723609     -2.4847548026
 H     -6.2807664290      2.8032247965     -3.2895371296
 H     -6.8636085416      4.2636132176     -2.4768259144
 C     -5.1468506476      1.8262735515     -0.9202601190
 N     -3.1813056466      3.9863766391     -1.4664516120
 H     -4.9051694475      1.2789720004     -1.8430346978
 H     -4.7110187928      1.5544124509     -0.0092019539
 C     -3.6500502955      5.3000599660     -1.4713237167
 S     -2.2880157215      3.4608517880     -0.1234742302
 C     -2.8656954011      6.4463887376     -1.8581243848
 H     -4.6985011591      5.3820593480     -1.4087813015
 C     -1.4344968295      6.3664423164     -2.0092682131
 C     -0.6887950254      7.5069407699     -2.2699002784
 C     -1.3156612994      8.6756929880     -2.6669530014
 C     -3.4643178313      7.7186010045     -1.9953822410
 C     -2.7055573243      8.7897998552     -2.4899203666
 H     -3.2303052234      9.7607636221     -2.6483642802
 H     -0.7469507427      9.6101981511     -2.8332145995
 H     -0.9546133985      5.4122327994     -1.8479151569
 H      0.3741446638      7.3842313055     -2.4010499961
 H     -4.5597470099      7.7857101146     -1.8588458230
 O     -2.2038610593      2.0404399727     -0.1673777231
 O     -1.0939986062      4.2727300180      0.0655188604
 F     -3.2466584938      3.9092139453      1.0788890830
30
# ORCA AIMD Position Step 122, t=61.00 fs, E_Pot=-1129.60785726 Hartree, Unit is Angstrom
 C     -6.4833717461      3.7137639184     -0.0241493200
 C     -6.0960537185      2.8102675799     -1.0992719198
 H     -6.2263348956      3.3197115652      1.0004629724
 H     -7.5823982803      3.8717152866     -0.1578314616
 H     -5.9708996022      4.7380508868     -0.1022818943
 C     -6.8381742733      3.1497683141     -2.3990221287
 H     -7.8692108327      2.8052311523     -2.4647041673
 H     -6.2846929589      2.8030625989     -3.2852960696
 H     -6.8645676890      4.2609630567     -2.4709838407
 C     -5.1435746942      1.8288556781     -0.9234753996
 N     -3.1813020380      3.9880436221     -1.4664128103
 H     -4.9086699050      1.2886323213     -1.8365360673
 H     -4.7079100908      1.5607671574      0.0003382427
 C     -3.6485901071      5.3048216402     -1.4710603896
 S     -2.2863662962      3.4629512623     -0.1248950449
 C     -2.8607258376      6.4456558870     -1.8590942216
 H     -4.6993084413      5.3745497227     -1.4116424923
 C     -1.4353783357      6.3695126164     -2.0074531484
 C     -0.6866588063      7.5072208224     -2.2710822648
 C     -1.3156496256      8.6807590289     -2.6674716163
 C     -3.4627379287      7.7229501351     -1.9995335886
 C     -2.7041258233      8.7877274946     -2.4939246610
 H     -3.2193309603      9.7551145240     -2.6544292405
 H     -0.7468402029      9.6079567392     -2.8371021092
 H     -0.9562895555      5.4076710676     -1.8582564158
 H      0.3767834142      7.3874422768     -2.3963606663
 H     -4.5542798461      7.7861461604     -1.8637732758
 O     -2.2012100701      2.0439059698     -0.1651724043
 O     -1.0898898350      4.2740500069      0.0661422927
 F     -3.2438521440      3.9126380896      1.0822154429
30
# ORCA AIMD Position Step 123, t=61.50 fs, E_Pot=-1129.60783367 Hartree, Unit is Angstrom
 C     -6.4811545112      3.7147541768     -0.0250563544
 C     -6.0953663247      2.8122552481     -1.0992426658
 H     -6.2205632060      3.3230898253      1.0063217451
 H     -7.5903717226      3.8678196002     -0.1643188090
 H     -5.9643905155      4.7510240612     -0.1042619521
 C     -6.8379414181      3.1512698329     -2.3982676233
 H     -7.8623429467      2.8035622274     -2.4438149926
 H     -6.2889119067      2.8024535981     -3.2809692558
 H     -6.8657792374      4.2574332676     -2.4651642882
 C     -5.1407221696      1.8317917935     -0.9271859307
 N     -3.1812004425      3.9898129018     -1.4663147814
 H     -4.9112945816      1.2971085506     -1.8299082048
 H     -4.7034921297      1.5667938285      0.0128004595
 C     -3.6467906942      5.3095293074     -1.4708760736
 S     -2.2846594380      3.4651669983     -0.1263270308
 C     -2.8555776375      6.4448867889     -1.8599691277
 H     -4.7039531411      5.3676324580     -1.4142284641
 C     -1.4364349722      6.3725878623     -2.0055715178
 C     -0.6845625205      7.5073332773     -2.2725179052
 C     -1.3157084124      8.6860598582     -2.6677457844
 C     -3.4611920913      7.7272427056     -2.0038854117
 C     -2.7028356790      8.7857240002     -2.4978557176
 H     -3.2075177037      9.7483993465     -2.6606319999
 H     -0.7468472420      9.6047055386     -2.8419430094
 H     -0.9574882971      5.4031097875     -1.8687155845
 H      0.3808520268      7.3909150002     -2.3911913604
 H     -4.5479470120      7.7871515597     -1.8686267809
 O     -2.1985656026      2.0472935006     -0.1629200465
 O     -1.0859316351      4.2752667434      0.0667330702
 F     -3.2410369393      3.9160281086      1.0855284309
30
# ORCA AIMD Position Step 124, t=62.00 fs, E_Pot=-1129.60731678 Hartree, Unit is Angstrom
 C     -6.4790256985      3.7160461257     -0.0255921979
 C     -6.0944575238      2.8140189992     -1.0993398107
 H     -6.2157714679      3.3273191718      1.0099656047
 H     -7.5964886271      3.8644420908     -0.1691263610
 H     -5.9599866643      4.7607055064     -0.1062796578
 C     -6.8373345298      3.1528592125     -2.3974704200
 H     -7.8566839965      2.8010359401     -2.4222630157
 H     -6.2933027228      2.8013038696     -3.2768493833
 H     -6.8672654672      4.2533974477     -2.4594617944
 C     -5.1382722826      1.8351061768     -0.9312011036
 N     -3.1809969685      3.9916893505     -1.4661537779
 H     -4.9127373994      1.3037968580     -1.8240651932
 H     -4.6983084455      1.5727797621      0.0269050070
 C     -3.6446945138      5.3141526762     -1.4707658335
 S     -2.2828925930      3.4675106126     -0.1277627072
 C     -2.8503201955      6.4441435384     -1.8607485081
 H     -4.7118682966      5.3614084625     -1.4166106747
 C     -1.4376045841      6.3756160092     -2.0036367002
 C     -0.6825223138      7.5073300993     -2.2742090677
 C     -1.3158084140      8.6914942733     -2.6677636294
 C     -3.4596452967      7.7314064933     -2.0084239247
 C     -2.7016615597      8.7837933369     -2.5017162020
 H     -3.1952865428      9.7411878997     -2.6670595205
 H     -0.7467697169      9.6009051833     -2.8477816824
 H     -0.9583610287      5.3989531157     -1.8792623858
 H      0.3862468752      7.3946105749     -2.3855824349
 H     -4.5411386810      7.7887797966     -1.8733719054
 O     -2.1959283267      2.0505871712     -0.1606234460
 O     -1.0821360373      4.2763754190      0.0672864345
 F     -3.2382085085      3.9193819345      1.0888194303
30
# ORCA AIMD Position Step 125, t=62.50 fs, E_Pot=-1129.60645862 Hartree, Unit is Angstrom
 C     -6.4770087171      3.7176724359     -0.0257470905
 C     -6.0933123767      2.8155645418     -1.0995686190
 H     -6.2120345707      3.3324512479      1.0111619761
 H     -7.6002224625      3.8615875001     -0.1721244603
 H     -5.9579418952      4.7666671994     -0.1083024033
 C     -6.8363458100      3.1545144000     -2.3965898396
 H     -7.8525938241      2.7975743582     -2.4002093278
 H     -6.2977440340      2.7995201175     -3.2732329429
 H     -6.8690479351      4.2492891990     -2.4539716481
 C     -5.1361944651      1.8388131354     -0.9353259498
 N     -3.1806880598      3.9936787948     -1.4659269193
 H     -4.9127257037      1.3081475598     -1.8198544616
 H     -4.6929373493      1.5790230533      0.0412769761
 C     -3.6423741409      5.3186619041     -1.4707230148
 S     -2.2810640040      3.4699918364     -0.1291941805
 C     -2.8450262174      6.4434864951     -1.8614323279
 H     -4.7221351853      5.3559632126     -1.4188741474
 C     -1.4388203071      6.3785478523     -2.0016641196
 C     -0.6805446115      7.5072629841     -2.2761568829
 C     -1.3159215077      8.6969570060     -2.6675140904
 C     -3.4580611068      7.7353706247     -2.0131339360
 C     -2.7005721850      8.7819333396     -2.5055085734
 H     -3.1831056265      9.7341381600     -2.6738140756
 H     -0.7463868008      9.5970543607     -2.8546656776
 H     -0.9590554414      5.3955830437     -1.8898512054
 H      0.3927381639      7.3984972206     -2.3795688340
 H     -4.5342906183      7.7910745674     -1.8779705007
 O     -2.1932989939      2.0537734744     -0.1582855740
 O     -1.0785129248      4.2773728130      0.0677977430
 F     -3.2353625989      3.9226975414      1.0920797736
30
# ORCA AIMD Position Step 126, t=63.00 fs, E_Pot=-1129.60558008 Hartree, Unit is Angstrom
 C     -6.4751238596      3.7196483189     -0.0255250859
 C     -6.0919229921      2.8169047343     -1.0999346631
 H     -6.2093737881      3.3384671352      1.0098662817
 H     -7.6012347546      3.8592712332     -0.1732261299
 H     -5.9583782130      4.7687179211     -0.1103131174
 C     -6.8349841768      3.1562043016     -2.3955885232
 H     -7.8502172591      2.7931743894     -2.3778042884
 H     -6.3021364101      2.7970230275     -3.2703819693
 H     -6.8711477480      4.2455570052     -2.4487859804
 C     -5.1344510371      1.8429141188     -0.9393861910
 N     -3.1802710345      3.9957861102     -1.4656315396
 H     -4.9110544107      1.3097460798     -1.8179209645
 H     -4.6879165020      1.5857886188      0.0546138264
 C     -3.6399184812      5.3230290491     -1.4707401901
 S     -2.2791727861      3.4726171650     -0.1306139929
 C     -2.8397689695      6.4429730012     -1.8620208437
 H     -4.7336424883      5.3513763055     -1.4211081289
 C     -1.4400140805      6.3813381406     -1.9996706621
 C     -0.6786281285      7.5071822697     -2.2783603753
 C     -1.3160209520      8.7023452051     -2.6669881265
 C     -3.4564033739      7.7390695807     -2.0180002041
 C     -2.6995350237      8.7801396861     -2.5092350844
 H     -3.1714473193      9.7279202267     -2.6810035497
 H     -0.7454810220      9.5936403900     -2.8626378590
 H     -0.9597010044      5.3933305271     -1.9004214278
 H      0.4000075896      7.4025465499     -2.3731866268
 H     -4.5278464017      7.7940656056     -1.8823848178
 O     -2.1906785383      2.0568427590     -0.1559093023
 O     -1.0750696137      4.2782577548      0.0682628361
 F     -3.2324952349      3.9259733385      1.0953012348
30
# ORCA AIMD Position Step 127, t=63.50 fs, E_Pot=-1129.60503777 Hartree, Unit is Angstrom
 C     -6.4733874361      3.7219719587     -0.0249441411
 C     -6.0902889304      2.8180610917     -1.1004415530
 H     -6.2077587360      3.3452823621      1.0062119007
 H     -7.5993714821      3.8575173572     -0.1723865804
 H     -5.9612954098      4.7668860982     -0.1123116844
 C     -6.8332754037      3.1578901119     -2.3944341034
 H     -7.8494731088      2.7879153110     -2.3551988058
 H     -6.3064131298      2.7937561714     -3.2685045296
 H     -6.8735848995      4.2426292107     -2.4439910222
 C     -5.1329978265      1.8473931903     -0.9432476141
 N     -3.1797444686      3.9980149396     -1.4652645471
 H     -4.9076158543      1.3083860759     -1.8185902843
 H     -4.6836994269      1.5932851157      0.0657921631
 C     -3.6374194354      5.3272278483     -1.4708102677
 S     -2.2772189663      3.4753911984     -0.1320155061
 C     -2.8346212218      6.4426551720     -1.8625141461
 H     -4.7452316150      5.3477268889     -1.4233968506
 C     -1.4411186008      6.3839487959     -1.9976746749
 C     -0.6767657352      7.5071356470     -2.2808159997
 C     -1.3160780892      8.7075638142     -2.6661798786
 C     -3.4546406899      7.7424443580     -2.0230070511
 C     -2.6985198153      8.7784104919     -2.5128985211
 H     -3.1607544108      9.7231554098     -2.6887311393
 H     -0.7438699104      9.5910878904     -2.8717269088
 H     -0.9603979374      5.3924496317     -1.9108968702
 H      0.4076741311      7.4067326357     -2.3664763763
 H     -4.5222143231      7.7977675410     -1.8865829034
 O     -2.1880680325      2.0597882206     -0.1534973153
 O     -1.0718111004      4.2790304656      0.0686781068
 F     -3.2296026806      3.9292078927      1.0984760863
30
# ORCA AIMD Position Step 128, t=64.00 fs, E_Pot=-1129.60506065 Hartree, Unit is Angstrom
 C     -6.4718120026      3.7246257301     -0.0240354844
 C     -6.0884139670      2.8190598577     -1.1010900981
 H     -6.2071078177      3.3527476234      1.0005092740
 H     -7.5946667310      3.8563565259     -0.1696023746
 H     -5.9665723763      4.7614213695     -0.1143141278
 C     -6.8312605915      3.1595284706     -2.3931006064
 H     -7.8500754409      2.7819554982     -2.3325565989
 H     -6.3105467319      2.7896947880     -3.2677377334
 H     -6.8763766534      4.2408781022     -2.4396666377
 C     -5.1317867238      1.8522148463     -0.9468266045
 N     -3.1791065436      4.0003701454     -1.4648248350
 H     -4.9024201006      1.3041186304     -1.8217993272
 H     -4.6806364956      1.6016585263      0.0739187381
 C     -3.6349673154      5.3312327258     -1.4709263341
 S     -2.2752029890      3.4783154692     -0.1333908855
 C     -2.8296535550      6.4425810397     -1.8629132610
 H     -4.7557957604      5.3450927512     -1.4258102450
 C     -1.4420688974      6.3863531151     -1.9956961327
 C     -0.6749461332      7.5071667441     -2.2835175711
 C     -1.3160612566      8.7125304996     -2.6650876855
 C     -3.4527513691      7.7454395563     -2.0281366234
 C     -2.6974981564      8.7767529725     -2.5165040180
 H     -3.1514061883      9.7203509321     -2.6970809663
 H     -0.7414389412      9.5897110465     -2.8819359297
 H     -0.9612035411      5.3930915852     -1.9211847690
 H      0.4153180834      7.4110300652     -2.3594853106
 H     -4.5177245851      7.8021782474     -1.8905430949
 O     -2.1854690064      2.0626062331     -0.1510527350
 O     -1.0687402810      4.2796931440      0.0690396918
 F     -3.2266813611      3.9323999786      1.1015963854
30
# ORCA AIMD Position Step 129, t=64.50 fs, E_Pot=-1129.60563346 Hartree, Unit is Angstrom
 C     -6.4704063314      3.7275749372     -0.0228424099
 C     -6.0863076877      2.8199331377     -1.1018792902
 H     -6.2072879854      3.3606529257      0.9932396007
 H     -7.5873463571      3.8558243591     -0.1649132190
 H     -5.9739606058      4.7528073398     -0.1163577254
 C     -6.8289912467      3.1610757091     -2.3915694076
 H     -7.8515786819      2.7755182989     -2.3100584263
 H     -6.3145578382      2.7848539194     -3.2681282579
 H     -6.8795354947      4.2405730810     -2.4358834402
 C     -5.1307649361      1.8573233531     -0.9500920165
 N     -3.1783560210      4.0028558753     -1.4643118739
 H     -4.8955967049      1.2972572565     -1.8271048637
 H     -4.6789645260      1.6109896633      0.0783623781
 C     -3.6326403583      5.3350210966     -1.4710824857
 S     -2.2731260084      3.4813889383     -0.1347322933
 C     -2.8249331489      6.4427915677     -1.8632191510
 H     -4.7643785962      5.3435468527     -1.4284024285
 C     -1.4428047436      6.3885359509     -1.9937559402
 C     -0.6731567600      7.5073148890     -2.2864556763
 C     -1.3159333508      8.7171800603     -2.6637153223
 C     -3.4507259123      7.7480070225     -2.0333697707
 C     -2.6964491844      8.7751881295     -2.5200595077
 H     -3.1436788553      9.7198198696     -2.7061033503
 H     -0.7381656296      9.5896729277     -2.8932301281
 H     -0.9621288574      5.3952958147     -1.9311808802
 H      0.4225229364      7.4154124242     -2.3522712580
 H     -4.5145908443      7.8072770991     -1.8942594265
 O     -2.1828833778      2.0652964016     -0.1485787965
 O     -1.0658577339      4.2802496623      0.0693439674
 F     -3.2237279458      3.9355485550      1.1046543739
30
# ORCA AIMD Position Step 130, t=65.00 fs, E_Pot=-1129.60650001 Hartree, Unit is Angstrom
 C     -6.4691756800      3.7307667217     -0.0214182960
 C     -6.0839852977      2.8207182785     -1.1028064623
 H     -6.2081178556      3.3687351429      0.9850371325
 H     -7.5778263025      3.8559594970     -0.1584010826
 H     -5.9830804803      4.7417723790     -0.1185046711
 C     -6.8265240203      3.1624923075     -2.3898298420
 H     -7.8534413523      2.7688701471     -2.2879031524
 H     -6.3185152053      2.7792922319     -3.2696260400
 H     -6.8830661187      4.2418461431     -2.4327014400
 C     -5.1298766754      1.8626463288     -0.9530584764
 N     -3.1774918569      4.0054754284     -1.4637258115
 H     -4.8873776038      1.2883356032     -1.8337686290
 H     -4.6788067868      1.6212974148      0.0787580276
 C     -3.6305010890      5.3385739570     -1.4712739179
 S     -2.2709898915      3.4846078507     -0.1360318243
 C     -2.8205221560      6.4433205965     -1.8634328666
 H     -4.7702256618      5.3431534725     -1.4312099322
 C     -1.4432723627      6.3904943556     -1.9918754757
 C     -0.6713863125      7.5076143453     -2.2896174498
 C     -1.3156517419      8.7214670476     -2.6620729506
 C     -3.4485690127      7.7501060508     -2.0386859033
 C     -2.6953610175      8.7737542445     -2.5235765181
 H     -3.1377228004      9.7216312751     -2.7158020662
 H     -0.7341323332      9.5909667202     -2.9055269842
 H     -0.9631360664      5.3989861812     -1.9407733233
 H      0.4289091520      7.4198504940     -2.3449041193
 H     -4.5128842545      7.8130237788     -1.8977449595
 O     -2.1803135218      2.0678616095     -0.1460789105
 O     -1.0631617360      4.2807056179      0.0695875374
 F     -3.2207393673      3.9386527724      1.1076424664
30
# ORCA AIMD Position Step 131, t=65.50 fs, E_Pot=-1129.60726961 Hartree, Unit is Angstrom
 C     -6.4681218704      3.7341294422     -0.0198233444
 C     -6.0814670243      2.8214568741     -1.1038673140
 H     -6.2093743259      3.3766913769      0.9766559287
 H     -7.5667055224      3.8568015567     -0.1501880508
 H     -5.9934233102      4.7292903242     -0.1208448208
 C     -6.8239158851      3.1637468679     -2.3878795755
 H     -7.8550938203      2.7622953110     -2.2663032105
 H     -6.3225292754      2.7731109481     -3.2720885951
 H     -6.8869621743      4.2446726255     -2.4301690155
 C     -5.1290657306      1.8681008876     -0.9557753963
 N     -3.1765130391      4.0082310424     -1.4630674613
 H     -4.8780672673      1.2780352411     -1.8408839656
 H     -4.6801764592      1.6325434827      0.0750008416
 C     -3.6285943195      5.3418765713     -1.4714969329
 S     -2.2687973379      3.4879656241     -0.1372815412
 C     -2.8164762162      6.4441942422     -1.8635555136
 H     -4.7728103240      5.3439644226     -1.4342522179
 C     -1.4434259710      6.3922376437     -1.9900760662
 C     -0.6696267132      7.5080941166     -2.2929866913
 C     -1.3151691397      8.7253659530     -2.6601774379
 C     -3.4462998446      7.7517043299     -2.0440632884
 C     -2.6942311372      8.7725070009     -2.5270703421
 H     -3.1335576545      9.7255965207     -2.7261280648
 H     -0.7295239840      9.5934201368     -2.9186912519
 H     -0.9641388976      5.4039724637     -1.9498471236
 H      0.4341610723      7.4243116016     -2.3374656972
 H     -4.5125258051      7.8193574658     -1.9010331162
 O     -2.1777622767      2.0703080605     -0.1435566841
 O     -1.0606481284      4.2810684085      0.0697672952
 F     -3.2177128065      3.9417119767      1.1105532461
30
# ORCA AIMD Position Step 132, t=66.00 fs, E_Pot=-1129.60757962 Hartree, Unit is Angstrom
 C     -6.4672428036      3.7375730005     -0.0181204970
 C     -6.0787781255      2.8221942922     -1.1050564726
 H     -6.2108030382      3.3841980677      0.9689221539
 H     -7.5547493376      3.8583886152     -0.1404323230
 H     -6.0043642551      4.7165609139     -0.1234958822
 C     -6.8212202784      3.1648186054     -2.3857240028
 H     -7.8559938636      2.7560734401     -2.2454769547
 H     -6.3267415264      2.7664487650     -3.2752937425
 H     -6.8912033926      4.2488684263     -2.4283221288
 C     -5.1282787269      1.8736009729     -0.9583159271
 N     -3.1754184076      4.0111236285     -1.4623381631
 H     -4.8680079138      1.2671025882     -1.8475086590
 H     -4.6829764293      1.6446340665      0.0672470192
 C     -3.6269465468      5.3449190181     -1.4717490156
 S     -2.2665517835      3.4914532369     -0.1384735899
 C     -2.8128429967      6.4454309616     -1.8635883156
 H     -4.7718413720      5.3460165358     -1.4375327589
 C     -1.4432290504      6.3937865906     -1.9883785015
 C     -0.6678746797      7.5087772569     -2.2965439384
 C     -1.3144360776      8.7288696360     -2.6580522818
 C     -3.4439506252      7.7527782516     -2.0494795162
 C     -2.6930652161      8.7715161036     -2.5305594506
 H     -3.1310856273      9.7312977871     -2.7369812313
 H     -0.7246088439      9.5967245930     -2.9325365524
 H     -0.9650070774      5.4099616406     -1.9582884242
 H      0.4380493676      7.4287600244     -2.3300485560
 H     -4.5132961842      7.8261970934     -1.9041766646
 O     -2.1752329461      2.0726448098     -0.1410159148
 O     -1.0583105264      4.2813470226      0.0698804428
 F     -3.2146457342      3.9447256752      1.1133795475
30
# ORCA AIMD Position Step 133, t=66.50 fs, E_Pot=-1129.60725324 Hartree, Unit is Angstrom
 C     -6.4665314396      3.7409918142     -0.0163699565
 C     -6.0759483141      2.8229788530     -1.1063675746
 H     -6.2121348335      3.3909383769      0.9626637244
 H     -7.5428558717      3.8607543570     -0.1293212755
 H     -6.0151945272      4.7049535352     -0.1265995186
 C     -6.8184847420      3.1656983009     -2.3833755478
 H     -7.8556724769      2.7504596298     -2.2256388872
 H     -6.3313091296      2.7594723378     -3.2789608416
 H     -6.8957536365      4.2541091255     -2.4271836340
 C     -5.1274681226      1.8790638062     -0.9607684316
 N     -3.1742066788      4.0141524872     -1.4615395256
 H     -4.8575485186      1.2562767689     -1.8527700969
 H     -4.6869989389      1.6574217492      0.0559156481
 C     -3.6255652130      5.3476965424     -1.4720289508
 S     -2.2642573274      3.4950596997     -0.1396003594
 C     -2.8096609808      6.4470413650     -1.8635326284
 H     -4.7672674395      5.3493299160     -1.4410401479
 C     -1.4426550740      6.3951719760     -1.9868026156
 C     -0.6661327165      7.5096803902     -2.3002667224
 C     -1.3134043447      8.7319861857     -2.6557269030
 C     -3.4415635036      7.7533136301     -2.0549123138
 C     -2.6918748609      8.7708591828     -2.5340642567
 H     -3.1301186394      9.7381482699     -2.7482193361
 H     -0.7197082148      9.6004793617     -2.9468332713
 H     -0.9655744829      5.4165767297     -1.9659882522
 H      0.4404457019      7.4331578198     -2.3227537013
 H     -4.5148640606      7.8334424425     -1.9072441566
 O     -2.1727292691      2.0748832813     -0.1384605858
 O     -1.0561405092      4.2815518173      0.0699245307
 F     -3.2115359176      3.9476935098      1.1161145555
30
# ORCA AIMD Position Step 134, t=67.00 fs, E_Pot=-1129.60639508 Hartree, Unit is Angstrom
 C     -6.4659743073      3.7442721477     -0.0146228366
 C     -6.0730101890      2.8238599161     -1.1077931996
 H     -6.2131078476      3.3966363205      0.9586210392
 H     -7.5319997698      3.8639238904     -0.1170604120
 H     -6.0251783722      4.6958975846     -0.1303100969
 C     -6.8157496536      3.1663879050     -2.3808527816
 H     -7.8537679943      2.7456683162     -2.2069885208
 H     -6.3363887182      2.7523638684     -3.2827768985
 H     -6.9005611524      4.2599659191     -2.4267633968
 C     -5.1265952159      1.8844152341     -0.9632307292
 N     -3.1728764231      4.0173154662     -1.4606735157
 H     -4.8470202168      1.2462352309     -1.8559356492
 H     -4.6919267337      1.6707091295      0.0416869103
 C     -3.6244384561      5.3502095712     -1.4723366563
 S     -2.2619190492      3.4987717411     -0.1406545199
 C     -2.8069582545      6.4490278097     -1.8633898806
 H     -4.7592799393      5.3539065644     -1.4447504054
 C     -1.4416879359      6.3964325538     -1.9853667051
 C     -0.6644092993      7.5108144740     -2.3041303628
 C     -1.3120304676      8.7347346852     -2.6532350995
 C     -3.4391863136      7.7533071659     -2.0603408343
 C     -2.6906749227      8.7706140053     -2.5376054325
 H     -3.1304124610      9.7454682223     -2.7596728167
 H     -0.7151625234      9.6042393344     -2.9613215747
 H     -0.9656497383      5.4233796468     -1.9728469246
 H      0.4413286932      7.4374653008     -2.3156871052
 H     -4.5168271234      7.8409758027     -1.9103146554
 O     -2.1702552699      2.0770374765     -0.1358948117
 O     -1.0541271522      4.2816947762      0.0698976037
 F     -3.2083812920      3.9506153431      1.1187517916
30
# ORCA AIMD Position Step 135, t=67.50 fs, E_Pot=-1129.60536994 Hartree, Unit is Angstrom
 C     -6.4655494511      3.7473043706     -0.0129157569
 C     -6.0699982622      2.8248867012     -1.1093249596
 H     -6.2134920971      3.4010926119      0.9573530662
 H     -7.5231493742      3.8679085318     -0.1038597712
 H     -6.0336375185      4.6907097028     -0.1347733872
 C     -6.8130477527      3.1668988497     -2.3781790164
 H     -7.8500448817      2.7418630821     -2.1897012061
 H     -6.3421213137      2.7453084178     -3.2864227365
 H     -6.9055601509      4.2659490843     -2.4270586433
 C     -5.1256322634      1.8895934775     -0.9658062114
 N     -3.1714260452      4.0206089955     -1.4597423612
 H     -4.8367179250      1.2375551444     -1.8564556489
 H     -4.6973367832      1.6842534299      0.0254956326
 C     -3.6235348546      5.3524635377     -1.4726730716
 S     -2.2595429750      3.5025741104     -0.1416290960
 C     -2.8047514493      6.4513847972     -1.8631616775
 H     -4.7483153778      5.3597305022     -1.4486288674
 C     -1.4403216843      6.3976119493     -1.9840871849
 C     -0.6627187841      7.5121845880     -2.3081084303
 C     -1.3102793964      8.7371414333     -2.6506136344
 C     -3.4368680676      7.7527667619     -2.0657467210
 C     -2.6894808685      8.7708511249     -2.5412021000
 H     -3.1316993077      9.7525618777     -2.7711608833
 H     -0.7112965184      9.6075634592     -2.9757270709
 H     -0.9650326323      5.4299074380     -1.9787767770
 H      0.4407859152      7.4416423771     -2.3089563874
 H     -4.5187558048      7.8486652597     -1.9134716861
 O     -2.1678151592      2.0791236021     -0.1333228117
 O     -1.0522571395      4.2817893611      0.0697982484
 F     -3.2051799585      3.9534912780      1.1212851744
30
# ORCA AIMD Position Step 136, t=68.00 fs, E_Pot=-1129.60464935 Hartree, Unit is Angstrom
 C     -6.4652252091      3.7499994579     -0.0112675115
 C     -6.0669482514      2.8261074810     -1.1109535718
 H     -6.2131118388      3.4042148757      0.9591569428
 H     -7.5171584051      3.8726993659     -0.0899201090
 H     -6.0400524884      4.6903774547     -0.1400946815
 C     -6.8104042478      3.1672497835     -2.3753810000
 H     -7.8444030240      2.7391503995     -2.1739209787
 H     -6.3486190931      2.7384818670     -3.2895967791
 H     -6.9106733386      4.2715537052     -2.4280541308
 C     -5.1245628304      1.8945508173     -0.9685999008
 N     -3.1698541090      4.0240280246     -1.4587483056
 H     -4.8268879431      1.2306896184     -1.8539833195
 H     -4.7027145307      1.6977766146      0.0085018107
 C     -3.6228028067      5.3544683146     -1.4730400747
 S     -2.2571359123      3.5064503271     -0.1425176316
 C     -2.8030458513      6.4540990268     -1.8628498524
 H     -4.7350543594      5.3667700331     -1.4526320143
 C     -1.4385590374      6.3987551289     -1.9829785162
 C     -0.6610807832      7.5137896434     -2.3121731158
 C     -1.3081278142      8.7392367735     -2.6479009701
 C     -3.4346546829      7.7517119194     -2.0711150371
 C     -2.6883064141      8.7716278019     -2.5448701524
 H     -3.1337149966      9.7587826042     -2.7825058908
 H     -0.7083901479      9.6100549614     -2.9897761657
 H     -0.9635340259      5.4357142665     -1.9837031580
 H      0.4390086846      7.4456495123     -2.3026674968
 H     -4.5202358745      7.8563685706     -1.9167966752
 O     -2.1654132280      2.0811592462     -0.1307489143
 O     -1.0505150912      4.2818501680      0.0696256267
 F     -3.2019303264      3.9563216283      1.1237091468
30
# ORCA AIMD Position Step 137, t=68.50 fs, E_Pot=-1129.60459227 Hartree, Unit is Angstrom
 C     -6.4649618983      3.7523052818     -0.0096787656
 C     -6.0638952998      2.8275677628     -1.1126685808
 H     -6.2118608211      3.4060338061      0.9640210079
 H     -7.5146444589      3.8782586606     -0.0754198728
 H     -6.0441547051      4.6953604620     -0.1463046711
 C     -6.8078369454      3.1674643542     -2.3724875766
 H     -7.8368823122      2.7375757874     -2.1597536068
 H     -6.3559559823      2.7320394904     -3.2920372969
 H     -6.9158165030      4.2763028611     -2.4297240587
 C     -5.1233814922      1.8992545512     -0.9717129493
 N     -3.1681591325      4.0275665036     -1.4576936682
 H     -4.8177190842      1.2259534045     -1.8483793020
 H     -4.7074828513      1.7109838615     -0.0079752892
 C     -3.6221726475      5.3562372910     -1.4734399305
 S     -2.2547058829      3.5103821740     -0.1433142850
 C     -2.8018343527      6.4571501475     -1.8624565263
 H     -4.7204039126      5.3749813386     -1.4567123429
 C     -1.4364104151      6.3999042437     -1.9820528713
 C     -0.6595188809      7.5156230395     -2.3162960079
 C     -1.3055661456      8.7410521763     -2.6451355434
 C     -3.4325853602      7.7501737604     -2.0764351841
 C     -2.6871620320      8.7729832592     -2.5486208953
 H     -3.1362201295      9.7635822912     -2.7935474267
 H     -0.7066562529      9.6113920324     -3.0032120963
 H     -0.9609971570      5.4404167323     -1.9875659140
 H      0.4362796069      7.4494490003     -2.2969214270
 H     -4.5209053858      7.8639378154     -1.9203639725
 O     -2.1630536242      2.0831636861     -0.1281774390
 O     -1.0488830976      4.2818931781      0.0693796530
 F     -3.1986309459      3.9591070160      1.1260186871
30
# ORCA AIMD Position Step 138, t=69.00 fs, E_Pot=-1129.60529704 Hartree, Unit is Angstrom
 C     -6.4647167171      3.7542163209     -0.0081343784
 C     -6.0608733474      2.8293095013     -1.1144585727
 H     -6.2097057582      3.4066990042      0.9716289023
 H     -7.5158895365      3.8845125510     -0.0605112975
 H     -6.0459678010      4.7054905869     -0.1533346387
 C     -6.8053566547      3.1675692276     -2.3695287551
 H     -7.8276610779      2.7371227582     -2.1472624755
 H     -6.3641608977      2.7261073771     -3.2935377463
 H     -6.9209022428      4.2797823332     -2.4320330493
 C     -5.1220907885      1.9036858319     -0.9752340105
 N     -3.1663401597      4.0312171288     -1.4565806730
 H     -4.8093367874      1.2235138629     -1.8397109832
 H     -4.7110485804      1.7235885583     -0.0225611493
 C     -3.6215588012      5.3577868822     -1.4738751683
 S     -2.2522614542      3.5143510964     -0.1440137586
 C     -2.8010983136      6.4605107411     -1.8619841041
 H     -4.7054591904      5.3843121237     -1.4608209940
 C     -1.4338916128      6.4010947643     -1.9813203220
 C     -0.6580589113      7.5176721372     -2.3204482660
 C     -1.3026001064      8.7426185921     -2.6423548421
 C     -3.4306900148      7.7481947394     -2.0817012892
 C     -2.6860539467      8.7749359686     -2.5524600256
 H     -3.1390141187      9.7665448681     -2.8041513638
 H     -0.7062250476      9.6113500054     -3.0158079321
 H     -0.9573191920      5.4437384969     -1.9903178538
 H      0.4329536935      7.4530062298     -2.2918118627
 H     -4.5204830729      7.8712245208     -1.9242359617
 O     -2.1607404863      2.0851564203     -0.1256127832
 O     -1.0473417869      4.2819349932      0.0690608001
 F     -3.1952806831      3.9618481660      1.1282092952
30
# ORCA AIMD Position Step 139, t=69.50 fs, E_Pot=-1129.60660115 Hartree, Unit is Angstrom
 C     -6.4644510010      3.7557733237     -0.0066075871
 C     -6.0579144491      2.8313707505     -1.1163104310
 H     -6.2066803691      3.4064584961      0.9814039086
 H     -7.5207808462      3.8913457593     -0.0453240201
 H     -6.0457889673      4.7199990481     -0.1610096295
 C     -6.8029674782      3.1675924013     -2.3665348972
 H     -7.8170518000      2.7377132108     -2.1364657684
 H     -6.3732136316      2.7207753278     -3.2939598522
 H     -6.9258440335      4.2816676443     -2.4349377495
 C     -5.1206967141      1.9078381858     -0.9792259014
 N     -3.1643971937      4.0349713700     -1.4554117681
 H     -4.8017958766      1.2233795345     -1.8282542377
 H     -4.7128725246      1.7353450968     -0.0339859535
 C     -3.6208652893      5.3591362542     -1.4743482317
 S     -2.2498118208      3.5183378214     -0.1446110809
 C     -2.8008081404      6.4641465717     -1.8614354200
 H     -4.6914316911      5.3947040080     -1.4649106090
 C     -1.4310217740      6.4023521575     -1.9807889313
 C     -0.6567268098      7.5199183907     -2.3246008469
 C     -1.2992514954      8.7439651795     -2.6395945981
 C     -3.4289874610      7.7458287001     -2.0869125007
 C     -2.6849836338      8.7774820623     -2.5563868737
 H     -3.1419441479      9.7674050430     -2.8142160544
 H     -0.7071354812      9.6098138822     -3.0273770830
 H     -0.9524678592      5.4455443849     -1.9919238984
 H      0.4294334121      7.4562906760     -2.2874234319
 H     -4.5187888344      7.8780843886     -1.9284591797
 O     -2.1584778642      2.0871573302     -0.1230595602
 O     -1.0458701917      4.2819930811      0.0686701222
 F     -3.1918787685      3.9645459890      1.1302768806
30
# ORCA AIMD Position Step 140, t=70.00 fs, E_Pot=-1129.60817516 Hartree, Unit is Angstrom
 C     -6.4641377875      3.7570533171     -0.0050643109
 C     -6.0550454746      2.8337823753     -1.1182099805
 H     -6.2028676565      3.4056234616      0.9925947968
 H     -7.5288280360      3.8986030402     -0.0299723209
 H     -6.0441125188      4.7376790130     -0.1690679457
 C     -6.8006674589      3.1675619983     -2.3635357551
 H     -7.8054939183      2.7392098388     -2.1273321492
 H     -6.3830454708      2.7160909239     -3.2932422157
 H     -6.9305620735      4.2817473966     -2.4383911876
 C     -5.1192030163      1.9117164109     -0.9837093226
 N     -3.1623303940      4.0388206115     -1.4541888107
 H     -4.7950771999      1.2253977090     -1.8144825181
 H     -4.7125610687      1.7460880694     -0.0412932669
 C     -3.6199980233      5.3603045521     -1.4748608469
 S     -2.2473669092      3.5223235667     -0.1451024209
 C     -2.8009234321      6.4680179074     -1.8608133606
 H     -4.6795214386      5.4060966558     -1.4689424391
 C     -1.4278226053      6.4036905985     -1.9804645137
 C     -0.6555452753      7.5223382495     -2.3287254716
 C     -1.2955573131      8.7451181574     -2.6368869949
 C     -3.4274850011      7.7431381786     -2.0920728293
 C     -2.6839467242      8.7805952389     -2.5603944676
 H     -3.1449144923      9.7660642845     -2.8236823641
 H     -0.7093326641      9.6067858207     -3.0377851543
 H     -0.9464890454      5.4458553230     -1.9923602280
 H      0.4261302484      7.4592776387     -2.2838313728
 H     -4.5157570346      7.8843830940     -1.9330641842
 O     -2.1562694837      2.0891853880     -0.1205220377
 O     -1.0444462442      4.2820848208      0.0682093849
 F     -3.1884246727      3.9672013609      1.1322181299
30
# ORCA AIMD Position Step 141, t=70.50 fs, E_Pot=-1129.60961689 Hartree, Unit is Angstrom
 C     -6.4637653046      3.7581535790     -0.0034674196
 C     -6.0522896240      2.8365697644     -1.1201412325
 H     -6.1983830299      3.4045325306      1.0043622619
 H     -7.5392319561      3.9060946077     -0.0145700346
 H     -6.0415324806      4.7570954081     -0.1771918821
 C     -6.7984489797      3.1675048969     -2.3605595856
 H     -7.7935329054      2.7414237108     -2.1197844100
 H     -6.3935401489      2.7120579787     -3.2914030363
 H     -6.9349858677      4.2799304881     -2.4423437390
 C     -5.1176061138      1.9153355263     -0.9886483462
 N     -3.1601409334      4.0427554724     -1.4529140748
 H     -4.7890774955      1.2292376821     -1.7990730372
 H     -4.7099370867      1.7557536988     -0.0440068981
 C     -3.6188752093      5.3613124236     -1.4754138485
 S     -2.2449374380      3.5262884260     -0.1454843049
 C     -2.8013940501      6.4720802901     -1.8601215060
 H     -4.6707817770      5.4184220856     -1.4728850755
 C     -1.4243171348      6.4051121871     -1.9803508557
 C     -0.6545314177      7.5249028737     -2.3327941986
 C     -1.2915698444      8.7461008180     -2.6342609816
 C     -3.4261781101      7.7401945765     -2.0971908278
 C     -2.6829332086      8.7842272054     -2.5644691899
 H     -3.1478871873      9.7625876817     -2.8325324895
 H     -0.7126683689      9.6023841532     -3.0469534862
 H     -0.9395060809      5.4448477821     -1.9916139609
 H      0.4234342792      7.4619491716     -2.2811018513
 H     -4.5114398828      7.8899990159     -1.9380626953
 O     -2.1541188028      2.0912598983     -0.1180046950
 O     -1.0430462639      4.2822286443      0.0676809913
 F     -3.1849182049      3.9698154659      1.1340302288
30
# ORCA AIMD Position Step 142, t=71.00 fs, E_Pot=-1129.61050621 Hartree, Unit is Angstrom
 C     -6.4633369402      3.7591766594     -0.0017797602
 C     -6.0496646776      2.8397512744     -1.1220860626
 H     -6.1933553309      3.4035189031      1.0158623306
 H     -7.5510013741      3.9136080484      0.0007610634
 H     -6.0386518415      4.7767884364     -0.1850448666
 C     -6.7963002356      3.1674456926     -2.3576327970
 H     -7.7817971439      2.7441236026     -2.1137015563
 H     -6.4045376370      2.7086348653     -3.2885407948
 H     -6.9390584689      4.2762546719     -2.4467466566
 C     -5.1158930340      1.9187208892     -0.9939445043
 N     -3.1578309776      4.0467660084     -1.4515898554
 H     -4.7836070907      1.2343932578     -1.7828875013
 H     -4.7050796293      1.7643861201     -0.0422243210
 C     -3.6174410515      5.3621817915     -1.4760072155
 S     -2.2425342755      3.5302133134     -0.1457538523
 C     -2.8021616407      6.4762849632     -1.8593637915
 H     -4.6659551237      5.4315964460     -1.4767145800
 C     -1.4205294283      6.4066085936     -1.9804496257
 C     -0.6536934965      7.5275785709     -2.3367797716
 C     -1.2873547667      8.7469333129     -2.6317414310
 C     -3.4250512460      7.7370759158     -2.1022790586
 C     -2.6819274377      8.7883093887     -2.5685912245
 H     -3.1508843078      9.7572026301     -2.8407936049
 H     -0.7169078155      9.5968400992     -3.0548644602
 H     -0.9317089432      5.4428314795     -1.9896832377
 H      0.4216735709      7.4642957275     -2.2792936256
 H     -4.5060064983      7.8948292338     -1.9434487985
 O     -2.1520289626      2.0933987360     -0.1155119499
 O     -1.0416462527      4.2824426767      0.0670877802
 F     -3.1813595497      3.9723894752      1.1357109461
30
# ORCA AIMD Position Step 143, t=71.50 fs, E_Pot=-1129.61047550 Hartree, Unit is Angstrom
 C     -6.4628675985      3.7602192229      0.0000329196
 C     -6.0471822631      2.8433376140     -1.1240244002
 H     -6.1879114791      3.4028850713      1.0263138261
 H     -7.5630760823      3.9209226851      0.0158873832
 H     -6.0360200208      4.7954173511     -0.1923019497
 C     -6.7942074897      3.1674051639     -2.3547790554
 H     -7.7709587760      2.7470522754     -2.1089267930
 H     -6.4158405609      2.7057363691     -3.2848289206
 H     -6.9427395596      4.2708862142     -2.4515551748
 C     -5.1140433474      1.9219092073     -0.9994426457
 N     -3.1554035158      4.0508418546     -1.4502185299
 H     -4.7783933315      1.2401984051     -1.7669366605
 H     -4.6983070846      1.7721183702     -0.0365847699
 C     -3.6156769985      5.3629367309     -1.4766401329
 S     -2.2401683944      3.5340797342     -0.1459087581
 C     -2.8031610523      6.4805800327     -1.8585445413
 H     -4.6653415539      5.4455064139     -1.4804120188
 C     -1.4164849784      6.4081637203     -1.9807602484
 C     -0.6530284345      7.5303273605     -2.3406557643
 C     -1.2829890820      8.7476329842     -2.6293489229
 C     -3.4240791938      7.7338648442     -2.1073533684
 C     -2.6809083403      8.7927552881     -2.5727351403
 H     -3.1539867329      9.7502873375     -2.8485376465
 H     -0.7217400495      9.5904867643     -3.0615617710
 H     -0.9233353271      5.4402120293     -1.9865784452
 H      0.4210808450      7.4663173670     -2.2784600804
 H     -4.4997333155      7.8987922969     -1.9492004389
 O     -2.1500027347      2.0956184579     -0.1130481318
 O     -1.0402219495      4.2827448262      0.0664330113
 F     -3.1777492491      3.9749246577      1.1372586777
30
# ORCA AIMD Position Step 144, t=72.00 fs, E_Pot=-1129.60933189 Hartree, Unit is Angstrom
 C     -6.4623788719      3.7613650945      0.0019995600
 C     -6.0448483644      2.8473325472     -1.1259342793
 H     -6.1821645647      3.4028860699      1.0350455387
 H     -7.5744309163      3.9278230795      0.0306645136
 H     -6.0340972693      4.8118444721     -0.1986721973
 C     -6.7921578759      3.1673985324     -2.3520186211
 H     -7.7616834754      2.7499474585     -2.1052787459
 H     -6.4272223495      2.7032375133     -3.2805060757
 H     -6.9460078333      4.2641143880     -2.4567308744
 C     -5.1120327371      1.9249480696     -1.0049481861
 N     -3.1528620190      4.0549722411     -1.4488018041
 H     -4.7730967779      1.2458675593     -1.7523184448
 H     -4.6901128421      1.7791374848     -0.0281282910
 C     -3.6136067317      5.3636032140     -1.4773111613
 S     -2.2378507996      3.5378706055     -0.1459478170
 C     -2.8043219791      6.4849122231     -1.8576684343
 H     -4.6687432875      5.4599973537     -1.4839611801
 C     -1.4122112229      6.4097570625     -1.9812798021
 C     -0.6525202770      7.5331076201     -2.3443967775
 C     -1.2785586081      8.7482152049     -2.6270997837
 C     -3.4232289474      7.7306460502     -2.1124319553
 C     -2.6798496492      8.7974641304     -2.5768709380
 H     -3.1573286320      9.7423490278     -2.8558784190
 H     -0.7267941865      9.5837404755     -3.0671459589
 H     -0.9146484260      5.4374460157     -1.9823227664
 H      0.4217691027      7.4680247558     -2.2786514876
 H     -4.4929874747      7.9018299003     -1.9552823591
 O     -2.1480424369      2.0979336045     -0.1106172732
 O     -1.0387493415      4.2831522891      0.0657203764
 F     -3.1740881967      3.9774223396      1.1386727043
30
# ORCA AIMD Position Step 145, t=72.50 fs, E_Pot=-1129.60718480 Hartree, Unit is Angstrom
 C     -6.4618945114      3.7626821581      0.0041416879
 C     -6.0426620358      2.8517310049     -1.1277921309
 H     -6.1762054671      3.4037184387      1.0415305635
 H     -7.5841555418      3.9341100480      0.0449430685
 H     -6.0332387600      4.8251778363     -0.2039106597
 C     -6.7901434277      3.1674336921     -2.3493676272
 H     -7.7545684353      2.7525692663     -2.1025698467
 H     -6.4384379458      2.7009817130     -3.2758597793
 H     -6.9488615463      4.2563374929     -2.4622447499
 C     -5.1098393231      1.9278938773     -1.0102515000
 N     -3.1502106917      4.0591459319     -1.4473418443
 H     -4.7673447670      1.2505718471     -1.7401231221
 H     -4.6810775033      1.7856455609     -0.0181021119
 C     -3.6112918049      5.3642120281     -1.4780187522
 S     -2.2355919720      3.5415697368     -0.1458700450
 C     -2.8055709628      6.4892269661     -1.8567404075
 H     -4.6755069889      5.4748627190     -1.4873425742
 C     -1.4077382905      6.4113667138     -1.9820029458
 C     -0.6521399318      7.5358749287     -2.3479786242
 C     -1.2741540624      8.7486945308     -2.6250066657
 C     -3.4224621401      7.7275047125     -2.1175345860
 C     -2.6787222084      8.8023250937     -2.5809651826
 H     -3.1610857525      9.7339905614     -2.8629636983
 H     -0.7316600438      9.5770753905     -3.0717649409
 H     -0.9059139428      5.4349978757     -1.9769535080
 H      0.4237230728      7.4694394646     -2.2799155346
 H     -4.4862014343      7.9039072742     -1.9616499849
 O     -2.1461500269      2.1003572044     -0.1082232761
 O     -1.0372049265      4.2836816795      0.0649537064
 F     -3.1703775849      3.9798840362      1.1399528162
30
# ORCA AIMD Position Step 146, t=73.00 fs, E_Pot=-1129.60447046 Hartree, Unit is Angstrom
 C     -6.4614367761      3.7642210556      0.0064718788
 C     -6.0406170745      2.8565208761     -1.1295732025
 H     -6.1700962344      3.4055148260      1.0454049772
 H     -7.5915064660      3.9396093986      0.0585752120
 H     -6.0336905239      4.8347818874     -0.2078261426
 C     -6.7881648034      3.1675095765     -2.3468379594
 H     -7.7500785183      2.7547274799     -2.1006233739
 H     -6.4492357349      2.6987908222     -3.2712051635
 H     -6.9513183323      4.2480419299     -2.4680779247
 C     -5.1074439328      1.9308038175     -1.0151541534
 N     -3.1474540041      4.0633510604     -1.4458401575
 H     -4.7607891473      1.2535549849     -1.7313036809
 H     -4.6717880800      1.7918292827     -0.0077789938
 C     -3.6088215473      5.3647971566     -1.4787614071
 S     -2.2334018572      3.5451627740     -0.1456753980
 C     -2.8068331488      6.4934703588     -1.8557656115
 H     -4.6846468766      5.4898494999     -1.4905333881
 C     -1.4030994243      6.4129723305     -1.9829219435
 C     -0.6518463858      7.5385830960     -2.3513787308
 C     -1.2698673046      8.7490866723     -2.6230794904
 C     -3.4217379669      7.7245237854     -2.1226814055
 C     -2.6774955476      8.8072234635     -2.5849829173
 H     -3.1654560394      9.7258619947     -2.8699631210
 H     -0.7359160514      9.5709872310     -3.0755973735
 H     -0.8973802042      5.4332995589     -1.9705210268
 H      0.4268047356      7.4705930900     -2.2822972154
 H     -4.4798406709      7.9050110952     -1.9682548426
 O     -2.1443270231      2.1029001022     -0.1058696644
 O     -1.0355662703      4.2843484815      0.0641370134
 F     -3.1666188757      3.9823114017      1.1410996163
30
# ORCA AIMD Position Step 147, t=73.50 fs, E_Pot=-1129.60182604 Hartree, Unit is Angstrom
 C     -6.4610239120      3.7660159065      0.0089925413
 C     -6.0387016122      2.8616822863     -1.1312517187
 H     -6.1638657469      3.4083420467      1.0464779019
 H     -7.5959368114      3.9441771158      0.0714226510
 H     -6.0355948291      4.8402695630     -0.2102820402
 C     -6.7862350347      3.1676154099     -2.3444377146
 H     -7.7484897547      2.7563066692     -2.0992919314
 H     -6.4593708228      2.6964788074     -3.2668587656
 H     -6.9534125083      4.2397714894     -2.4742225489
 C     -5.1048297293      1.9337259031     -1.0194919136
 N     -3.1445966774      4.0675755209     -1.4442983863
 H     -4.7531777578      1.2542726460     -1.7265345148
 H     -4.6627796103      1.7978419988      0.0016740727
 C     -3.6062994028      5.3653956279     -1.4795378061
 S     -2.2312892900      3.5486371456     -0.1453641651
 C     -2.8080343285      6.4975900460     -1.8547493795
 H     -4.6950037604      5.5046692063     -1.4935060262
 C     -1.3983311512      6.4145575129     -1.9840267633
 C     -0.6515890893      7.5411855694     -2.3545766263
 C     -1.2657867859      8.7494107499     -2.6213269646
 C     -3.4210166517      7.7217821919     -2.1278919113
 C     -2.6761408868      8.8120473684     -2.5888897443
 H     -3.1706313592      9.7185995302     -2.8770505667
 H     -0.7391618822      9.5659487777     -3.0788292034
 H     -0.8892603523      5.4327167926     -1.9630875309
 H      0.4307730312      7.4715256704     -2.2858371882
 H     -4.4743640711      7.9051451172     -1.9750508788
 O     -2.1425746031      2.1055710483     -0.1035596340
 O     -1.0338125149      4.2851668901      0.0632741779
 F     -3.1628137719      3.9847062653      1.1421143077
30
# ORCA AIMD Position Step 148, t=74.00 fs, E_Pot=-1129.59985782 Hartree, Unit is Angstrom
 C     -6.4606687608      3.7680849709      0.0116952334
 C     -6.0368997053      2.8671891692     -1.1328014841
 H     -6.1575060089      3.4122008018      1.0447353535
 H     -7.5971091983      3.9477022609      0.0833627527
 H     -6.0389955293      4.8414915310     -0.2111976365
 C     -6.7843813400      3.1677312293     -2.3421725519
 H     -7.7498535943      2.7572813616     -2.0984691929
 H     -6.4686184107      2.6938675935     -3.2631082771
 H     -6.9551905483      4.2320868494     -2.4806795824
 C     -5.1019779568      1.9366884368     -1.0231507436
 N     -3.1416434710      4.0718067582     -1.4427177553
 H     -4.7444241140      1.2525129535     -1.7261012593
 H     -4.6544997413      1.8037960708      0.0092758738
 C     -3.6038302114      5.3660457318     -1.4803468222
 S     -2.2292618900      3.5519825134     -0.1449372567
 C     -2.8091026134      6.5015365376     -1.8536972320
 H     -4.7053956370      5.5190168565     -1.4962300675
 C     -1.3934732438      6.4161113817     -1.9853053055
 C     -0.6513113821      7.5436367327     -2.3575544439
 C     -1.2619930796      8.7496918093     -2.6197584050
 C     -3.4202629626      7.7193530230     -2.1331837674
 C     -2.6746345652      8.8166956108     -2.5926544147
 H     -3.1767633182      9.7127541433     -2.8843813765
 H     -0.7410520571      9.5623614082     -3.0816261464
 H     -0.8817206490      5.4335253418     -1.9547243869
 H      0.4353147057      7.4722836086     -2.2905689138
 H     -4.4701807821      7.9043238169     -1.9820008378
 O     -2.1408935708      2.1083764793     -0.1012959006
 O     -1.0319248485      4.2861494830      0.0623689116
 F     -3.1589642022      3.9870706013      1.1429987831
30
# ORCA AIMD Position Step 149, t=74.50 fs, E_Pot=-1129.59892558 Hartree, Unit is Angstrom
 C     -6.4603782671      3.7704310479      0.0145604249
 C     -6.0351921788      2.8730100283     -1.1341963958
 H     -6.1509693079      3.4170265498      1.0403399505
 H     -7.5948995307      3.9501079413      0.0942940883
 H     -6.0438420422      4.8385302635     -0.2105492744
 C     -6.7826449878      3.1678301308     -2.3400479254
 H     -7.7539908945      2.7577183535     -2.0980944597
 H     -6.4767859817      2.6908039568     -3.2601821087
 H     -6.9567040823      4.2255170309     -2.4874548200
 C     -5.0988660932      1.9396947146     -1.0260736414
 N     -3.1385990982      4.0760317789     -1.4410990802
 H     -4.7346395553      1.2484542156     -1.7298590924
 H     -4.6472898985      1.8097616076      0.0142730628
 C     -3.6015102871      5.3667855361     -1.4811874403
 S     -2.2273258262      3.5551909248     -0.1443961346
 C     -2.8099700133      6.5052642833     -1.8526149480
 H     -4.7147351819      5.5325902150     -1.4986741335
 C     -1.3885684636      6.4176295898     -1.9867436888
 C     -0.6509543376      7.5458934368     -2.3602974488
 C     -1.2585547536      8.7499629911     -2.6183856278
 C     -3.4194495817      7.7173021242     -2.1385717349
 C     -2.6729616544      8.8210846444     -2.5962512666
 H     -3.1839259112      9.7087239584     -2.8920686672
 H     -0.7413279388      9.5605097774     -3.0841056765
 H     -0.8748718353      5.4358950131     -1.9455090872
 H      0.4400799172      7.4729164862     -2.2965151629
 H     -4.4676079308      7.9025662333     -1.9890825817
 O     -2.1392845019      2.1113203893     -0.0990807861
 O     -1.0298869568      4.2873069866      0.0614246426
 F     -3.1550723238      3.9894065072      1.1437555764
30
# ORCA AIMD Position Step 150, t=75.00 fs, E_Pot=-1129.59904496 Hartree, Unit is Angstrom
 C     -6.4601534471      3.7730410758      0.0175578051
 C     -6.0335573943      2.8791087058     -1.1354109999
 H     -6.1441662142      3.4226914794      1.0336260999
 H     -7.5893978086      3.9513513824      0.1041411126
 H     -6.0499902567      4.8317023888     -0.2083729923
 C     -6.7810789377      3.1678820810     -2.3380718465
 H     -7.7605172392      2.7577652277     -2.0981486520
 H     -6.4837227972      2.6871751416     -3.2582229991
 H     -6.9580011649      4.2205070850     -2.4945526853
 C     -5.0954686019      1.9427245847     -1.0282581951
 N     -3.1354681729      4.0802370757     -1.4394427314
 H     -4.7241245165      1.2426373076     -1.7372761924
 H     -4.6413780636      1.8157687094      0.0161559529
 C     -3.5994208451      5.3676514681     -1.4820586486
 S     -2.2254856238      3.5582569616     -0.1437427868
 C     -2.8105737831      6.5087327579     -1.8515086890
 H     -4.7221084272      5.5451076205     -1.5008080314
 C     -1.3836621309      6.4191147489     -1.9883265851
 C     -0.6504606110      7.5479165902     -2.3627945260
 C     -1.2555251210      8.7502666801     -2.6172244040
 C     -3.4185597581      7.7156868625     -2.1440667640
 C     -2.6711190957      8.8251539201     -2.5996622615
 H     -3.1920834621      9.7067031396     -2.9001630971
 H     -0.7398413037      9.5605274711     -3.0863143233
 H     -0.8687647890      5.4398812232     -1.9355218047
 H      0.4447178586      7.4734740010     -2.3036846302
 H     -4.4668351108      7.8998900053     -1.9962938028
 O     -2.1377478282      2.1144042239     -0.0969162355
 O     -1.0276854523      4.2886480388      0.0604444362
 F     -3.1511405554      3.9917161617      1.1443878238
30
# ORCA AIMD Position Step 151, t=75.50 fs, E_Pot=-1129.59992753 Hartree, Unit is Angstrom
 C     -6.4599894829      3.7758849406      0.0206473258
 C     -6.0319717556      2.8854449504     -1.1364210902
 H     -6.1369653187      3.4290085208      1.0250883316
 H     -7.5809087286      3.9514235423      0.1128583101
 H     -6.0572012525      4.8215682218     -0.2047682541
 C     -6.7797438413      3.1678586354     -2.3362575304
 H     -7.7688926878      2.7576283935     -2.0986438931
 H     -6.4893255615      2.6829208113     -3.2572701347
 H     -6.9591169868      4.2173691321     -2.5019686969
 C     -5.0917608658      1.9457423057     -1.0297473055
 N     -3.1322551871      4.0844086074     -1.4377486610
 H     -4.7133188223      1.2358641362     -1.7475442626
 H     -4.6368778437      1.8218109714      0.0146600163
 C     -3.5976244940      5.3686771623     -1.4829593347
 S     -2.2237440039      3.5611778213     -0.1429796841
 C     -2.8108575819      6.5119075180     -1.8503851673
 H     -4.7268171670      5.5563218445     -1.5026046330
 C     -1.3788015516      6.4205763569     -1.9900375769
 C     -0.6497779524      7.5496727992     -2.3650385997
 C     -1.2529402633      8.7506540131     -2.6162950206
 C     -3.4175887454      7.7145549770     -2.1496753632
 C     -2.6691174993      8.8288684193     -2.6028781724
 H     -3.2010730260      9.7066606619     -2.9086412244
 H     -0.7365655595      9.5623816772     -3.0882158983
 H     -0.8633896349      5.4454234444     -1.9248418818
 H      0.4489086711      7.4740029097     -2.3120691831
 H     -4.4679019294      7.8963076098     -2.0036543740
 O     -2.1362839065      2.1176268136     -0.0948038434
 O     -1.0253102448      4.2901789877      0.0594309406
 F     -3.1471716187      3.9940017814      1.1448992199
30
# ORCA AIMD Position Step 152, t=76.00 fs, E_Pot=-1129.60110699 Hartree, Unit is Angstrom
 C     -6.4598757059      3.7789138647      0.0237811911
 C     -6.0304100484      2.8919749203     -1.1372043458
 H     -6.1291962391      3.4357389511      1.0153589256
 H     -7.5699507525      3.9503482054      0.1204338266
 H     -6.0651405078      4.8089422417     -0.1999014946
 C     -6.7787032695      3.1677375235     -2.3346252071
 H     -7.7784840191      2.7575461083     -2.0996101002
 H     -6.4935397204      2.6780392335     -3.2572532460
 H     -6.9600657995      4.2162457463     -2.5096820362
 C     -5.0877249739      1.9487074167     -1.0306174242
 N     -3.1289645195      4.0885318872     -1.4360164877
 H     -4.7027304719      1.2290620325     -1.7597154750
 H     -4.6337890974      1.8278487432      0.0097640740
 C     -3.5961639253      5.3698926146     -1.4838882145
 S     -2.2221017488      3.5639533473     -0.1421097147
 C     -2.8107724433      6.5147612448     -1.8492518801
 H     -4.7283943769      5.5660292169     -1.5040412054
 C     -1.3740352673      6.4220302112     -1.9918595114
 C     -0.6488621923      7.5511359829     -2.3670269403
 C     -1.2508185022      8.7511825284     -2.6156217143
 C     -3.4165437579      7.7139434497     -2.1553992690
 C     -2.6669810779      8.8322178720     -2.6058986827
 H     -3.2106070452      9.7083546982     -2.9174056896
 H     -0.7315926160      9.5658806563     -3.0896937676
 H     -0.8586781934      5.4523503308     -1.9135445042
 H      0.4523894799      7.4745442432     -2.3216421448
 H     -4.4706929776      7.8918259997     -2.0112058694
 O     -2.1348930720      2.1209843405     -0.0927448912
 O     -1.0227548408      4.2919037333      0.0583863512
 F     -3.1431685759      3.9962655887      1.1452939734
30
# ORCA AIMD Position Step 153, t=76.50 fs, E_Pot=-1129.60209186 Hartree, Unit is Angstrom
 C     -6.4597953550      3.7820592115      0.0269069419
 C     -6.0288461752      2.8986522233     -1.1377411085
 H     -6.1206574510      3.4426049123      1.0051714721
 H     -7.5572490727      3.9481801844      0.1268920621
 H     -6.0733811181      4.7948936447     -0.1940079926
 C     -6.7780188608      3.1675060555     -2.3332025622
 H     -7.7886273872      2.7577617377     -2.1010814388
 H     -6.4963566187      2.6725864862     -3.2579998380
 H     -6.9608361848      4.2170938414     -2.5176497636
 C     -5.0833547849      1.9515844590     -1.0309682692
 N     -3.1256004600      4.0925919386     -1.4342452732
 H     -4.6928684149      1.2231594518     -1.7728237859
 H     -4.6319980097      1.8338117008      0.0016904684
 C     -3.5950615935      5.3713234166     -1.4848438200
 S     -2.2205577469      3.5665861529     -0.1411363329
 C     -2.8102775901      6.5172747044     -1.8481173345
 H     -4.7266061823      5.5740753035     -1.5051000306
 C     -1.3694121661      6.4234972486     -1.9937748182
 C     -0.6476795948      7.5522889430     -2.3687613666
 C     -1.2491611442      8.7519121984     -2.6152310442
 C     -3.4154423326      7.7138774363     -2.1612354556
 C     -2.6647458074      8.8352130855     -2.6087314072
 H     -3.2202960550      9.7113779736     -2.9262970534
 H     -0.7251166792      9.5707021531     -3.0905665886
 H     -0.8545103313      5.4603919876     -1.9016978251
 H      0.4549737507      7.4751310015     -2.3323578072
 H     -4.4749509797      7.8864497584     -2.0190083308
 O     -2.1335756295      2.1244702812     -0.0907403379
 O     -1.0200164777      4.2938235962      0.0573124861
 F     -3.1391348257      3.9985097783      1.1455768165
30
# ORCA AIMD Position Step 154, t=77.00 fs, E_Pot=-1129.60252217 Hartree, Unit is Angstrom
 C     -6.4597252781      3.7852339134      0.0299714249
 C     -6.0272498867      2.9054247893     -1.1380143211
 H     -6.1111320103      3.4493087089      0.9953075696
 H     -7.5437141020      3.9450004729      0.1322964750
 H     -6.0814189215      4.7807205333     -0.1873840996
 C     -6.7777472381      3.1671629020     -2.3320237249
 H     -7.7986825821      2.7585026349     -2.1030893161
 H     -6.4978075591      2.6666697521     -3.2592552188
 H     -6.9613891422      4.2196926594     -2.5258071951
 C     -5.0786637072      1.9543518669     -1.0309159409
 N     -3.1221674352      4.0965750595     -1.4324362329
 H     -4.6841914357      1.2189980064     -1.7859704354
 H     -4.6312766607      1.8396007354     -0.0090928568
 C     -3.5943199282      5.3729914098     -1.4858241065
 S     -2.2191079185      3.5690807433     -0.1400616386
 C     -2.8093406496      6.5194372543     -1.8469916023
 H     -4.7214509378      5.5803537285     -1.5057653679
 C     -1.3649805520      6.4250016433     -1.9957656561
 C     -0.6462083652      7.5531250612     -2.3702483672
 C     -1.2479541130      8.7529002170     -2.6151495916
 C     -3.4143096440      7.7143695666     -2.1671765441
 C     -2.6624565342      8.8378803570     -2.6113900681
 H     -3.2296856046      9.7152208202     -2.9351132735
 H     -0.7174087512      9.5764360533     -3.0906130450
 H     -0.8507222581      5.4691991648     -1.8893619385
 H      0.4565639548      7.4757862320     -2.3441519655
 H     -4.4803052736      7.8801869799     -2.0271349122
 O     -2.1323320877      2.1280759813     -0.0887912079
 O     -1.0170967923      4.2959373961      0.0562100608
 F     -3.1350741098      4.0007365622      1.1457523688
30
# ORCA AIMD Position Step 155, t=77.50 fs, E_Pot=-1129.60228952 Hartree, Unit is Angstrom
 C     -6.4596350560      3.7883340473      0.0329258802
 C     -6.0255972269      2.9122460856     -1.1380122709
 H     -6.1004071003      3.4555563224      0.9865280232
 H     -7.5304002929      3.9409115856      0.1367437584
 H     -6.0886919276      4.7678916561     -0.1803827750
 C     -6.7779336971      3.1667172788     -2.3311265482
 H     -7.8080759726      2.7599600865     -2.1056456717
 H     -6.4979558913      2.6604336812     -3.2607071906
 H     -6.9616654588      4.2236734814     -2.5340636741
 C     -5.0736768622      1.9570011551     -1.0305873681
 N     -3.1186696292      4.1004657781     -1.4305859341
 H     -4.6770799075      1.2172696995     -1.7983826555
 H     -4.6312845508      1.8450907409     -0.0218740362
 C     -3.5939202382      5.3749102789     -1.4868275086
 S     -2.2177479266      3.5714455787     -0.1388913361
 C     -2.8079395815      6.5212480131     -1.8458855290
 H     -4.7131598469      5.5848194725     -1.5060288130
 C     -1.3607854954      6.4265690785     -1.9978143992
 C     -0.6444400033      7.5536476878     -2.3714987920
 C     -1.2471711574      8.7541973056     -2.6154013692
 C     -3.4131745825      7.7154182408     -2.1732110051
 C     -2.6601617890      8.8402564224     -2.6138928183
 H     -3.2382993103      9.7193390112     -2.9436345263
 H     -0.7087884769      9.5826319267     -3.0896010552
 H     -0.8471263494      5.4783731531     -1.8765861163
 H      0.4571569998      7.4765222680     -2.3569446581
 H     -4.4863122888      7.8730564319     -2.0356653140
 O     -2.1311624778      2.1317894069     -0.0868975721
 O     -1.0140002217      4.2982412247      0.0550806753
 F     -3.1309904948      4.0029481096      1.1458268692
30
# ORCA AIMD Position Step 156, t=78.00 fs, E_Pot=-1129.60161983 Hartree, Unit is Angstrom
 C     -6.4594868331      3.7912493718      0.0357305027
 C     -6.0238586831      2.9190629988     -1.1377265840
 H     -6.0883076644      3.4610889340      0.9794915007
 H     -7.5184355868      3.9360251720      0.1403648684
 H     -6.0946379020      4.7579245870     -0.1733715595
 C     -6.7786133318      3.1661878752     -2.3305496798
 H     -7.8163302165      2.7622822324     -2.1087508386
 H     -6.4968885795      2.6540469692     -3.2620205448
 H     -6.9615882292      4.2285653727     -2.5423172204
 C     -5.0684439607      1.9595445879     -1.0301169043
 N     -3.1151117830      4.1042519198     -1.4286953271
 H     -4.6718139317      1.2184942776     -1.8094415921
 H     -4.6315784962      1.8501344232     -0.0357162827
 C     -3.5938229925      5.3770891569     -1.4878513595
 S     -2.2164697809      3.5736902918     -0.1376281980
 C     -2.8060610457      6.5227154303     -1.8448122050
 H     -4.7021986615      5.5874794485     -1.5058832533
 C     -1.3568686864      6.4282229640     -1.9999031163
 C     -0.6423789334      7.5538726569     -2.3725279149
 C     -1.2467753404      8.7558418604     -2.6160056524
 C     -3.4120665587      7.7170086420     -2.1793241604
 C     -2.6579117280      8.8423820727     -2.6162597609
 H     -3.2456793531      9.7232117832     -2.9516433786
 H     -0.6995944460      9.5888448176     -3.0873137253
 H     -0.8435225505      5.4874987601     -1.8634139532
 H      0.4568439169      7.4773398876     -2.3706420238
 H     -4.4924951867      7.8650939682     -2.0446793837
 O     -2.1300671054      2.1355969655     -0.0850598608
 O     -1.0107358895      4.3007288329      0.0539243136
 F     -3.1268882928      4.0051466418      1.1458058754
30
# ORCA AIMD Position Step 157, t=78.50 fs, E_Pot=-1129.60101814 Hartree, Unit is Angstrom
 C     -6.4592345174      3.7938750123      0.0383587270
 C     -6.0220123827      2.9258298551     -1.1371552453
 H     -6.0747270924      3.4657116845      0.9746748671
 H     -7.5089199994      3.9304521184      0.1433094449
 H     -6.0987630128      4.7522015102     -0.1666963957
 C     -6.7798055401      3.1655995962     -2.3303287357
 H     -7.8230855590      2.7655634026     -2.1123800101
 H     -6.4947077177      2.6476846000     -3.2628646513
 H     -6.9610761682      4.2338472521     -2.5504548741
 C     -5.0630245732      1.9620082689     -1.0296406063
 N     -3.1114982976      4.1079202089     -1.4267609577
 H     -4.6685722492      1.2230032265     -1.8186998191
 H     -4.6316342353      1.8545696331     -0.0495022877
 C     -3.5939669123      5.3795283902     -1.4888934375
 S     -2.2152655371      3.5758278931     -0.1362784475
 C     -2.8037025314      6.5238572038     -1.8437855129
 H     -4.6892617685      5.5884093589     -1.5053330344
 C     -1.3532647581      6.4299820370     -2.0020138106
 C     -0.6400424298      7.5538259967     -2.3733547373
 C     -1.2467226993      8.7578584833     -2.6169751091
 C     -3.4110116714      7.7191119103     -2.1854985252
 C     -2.6557532119      8.8442988908     -2.6185117232
 H     -3.2514211251      9.7263894058     -2.9589452757
 H     -0.6901599022      9.5946735824     -3.0835724846
 H     -0.8397273893      5.4961874535     -1.8498848153
 H      0.4558019512      7.4782292035     -2.3851407918
 H     -4.4983874375      7.8563577807     -2.0542510548
 O     -2.1290456657      2.1394822972     -0.0832775892
 O     -1.0073151404      4.3033916780      0.0527419590
 F     -3.1227720098      4.0073344306      1.1456964829
30
# ORCA AIMD Position Step 158, t=79.00 fs, E_Pot=-1129.60109014 Hartree, Unit is Angstrom
 C     -6.4588253139      3.7961312404      0.0407988750
 C     -6.0200356686      2.9324997485     -1.1363010451
 H     -6.0596620037      3.4693192235      0.9723116383
 H     -7.5027910802      3.9242871350      0.1457350466
 H     -6.1007376607      4.7517378107     -0.1606184223
 C     -6.7815154775      3.1649813994     -2.3304932401
 H     -7.8281112040      2.7698437936     -2.1164918567
 H     -6.4915234546      2.6415146377     -3.2629426233
 H     -6.9600492492      4.2389973133     -2.5583679759
 C     -5.0574937322      1.9644349942     -1.0292892752
 N     -3.1078341771      4.1114605579     -1.4247818516
 H     -4.6674291785      1.2309458449     -1.8258843179
 H     -4.6308844910      1.8582291293     -0.0620170511
 C     -3.5942697905      5.3822214537     -1.4899506707
 S     -2.2141247515      3.5778727716     -0.1348468510
 C     -2.8008707581      6.5246997937     -1.8428212010
 H     -4.6752622151      5.5877455568     -1.5043896218
 C     -1.3500005538      6.4318564065     -2.0041276348
 C     -0.6374588851      7.5535448711     -2.3740017228
 C     -1.2469639417      8.7602549239     -2.6183147458
 C     -3.4100303493      7.7216867306     -2.1917146724
 C     -2.6537283040      8.8460452182     -2.6206685182
 H     -3.2551989923      9.7285249772     -2.9653812273
 H     -0.6807913562      9.5997900161     -3.0782519873
 H     -0.8355911926      5.5041164849     -1.8360429410
 H      0.4542807926      7.4791702695     -2.4003311399
 H     -4.5035653593      7.8469308553     -2.0644439024
 O     -2.1280977971      2.1434274844     -0.0815503218
 O     -1.0037529142      4.3062191851      0.0515336990
 F     -3.1186463200      4.0095138214      1.1455056278
30
# ORCA AIMD Position Step 159, t=79.50 fs, E_Pot=-1129.60227569 Hartree, Unit is Angstrom
 C     -6.4582037778      3.7979797234      0.0430541144
 C     -6.0179073313      2.9390268219     -1.1351719605
 H     -6.0432323541      3.4719070502      0.9723660471
 H     -7.5006815921      3.9175968938      0.1477894395
 H     -6.1004693178      4.7569851913     -0.1552715190
 C     -6.7837329239      3.1643638545     -2.3310639014
 H     -7.8313124106      2.7751079373     -2.1210277917
 H     -6.4874478173      2.6356853654     -3.2620127409
 H     -6.9584366551      4.2435355369     -2.5659604222
 C     -5.0519348285      1.9668810614     -1.0291772377
 N     -3.1041250261      4.1148661009     -1.4227587923
 H     -4.6683577465      1.2422923079     -1.8309012240
 H     -4.6287760695      1.8609549510     -0.0720743630
 C     -3.5946311371      5.3851544781     -1.4910193128
 S     -2.2130350877      3.5798405394     -0.1333373045
 C     -2.7975815345      6.5252777146     -1.8419365838
 H     -4.6612973688      5.5856804117     -1.5030711463
 C     -1.3470932493      6.4338449383     -2.0062244003
 C     -0.6346657480      7.5530761380     -2.3744942007
 C     -1.2474468765      8.7630215730     -2.6200213140
 C     -3.4091353177      7.7246804651     -2.1979517784
 C     -2.6518720695      8.8476540248     -2.6227479581
 H     -3.2567841345      9.7293949879     -2.9708378188
 H     -0.6717526612      9.6039589613     -3.0712898808
 H     -0.8310189666      5.5110646997     -1.8219457068
 H      0.4525814622      7.4801348786     -2.4161000674
 H     -4.5076761679      7.8369212592     -2.0753078420
 O     -2.1272229462      2.1474132057     -0.0798775681
 O     -1.0000671174      4.3091989998      0.0502990379
 F     -3.1145160400      4.0116872386      1.1452402814
30
# ORCA AIMD Position Step 160, t=80.00 fs, E_Pot=-1129.60463505 Hartree, Unit is Angstrom
 C     -6.4573182956      3.7994311012      0.0451410645
 C     -6.0156139789      2.9453727177     -1.1337822057
 H     -6.0256820053      3.4735668214      0.9745494102
 H     -7.5028076469      3.9104157060      0.1495921608
 H     -6.0981284641      4.7677407059     -0.1506507351
 C     -6.7864304290      3.1637769463     -2.3320506242
 H     -7.8327345514      2.7812836532     -2.1259077078
 H     -6.4825895368      2.6303147019     -3.2599025842
 H     -6.9561842279      4.2470571167     -2.5731522771
 C     -5.0464264159      1.9694105936     -1.0293873503
 N     -3.1003763969      4.1181304443     -1.4206901240
 H     -4.6712351377      1.2568350197     -1.8338424445
 H     -4.6248460451      1.8626166948     -0.0786848530
 C     -3.5949374898      5.3883067277     -1.4920959831
 S     -2.2119842383      3.5817488401     -0.1317559501
 C     -2.7938607631      6.5256316042     -1.8411494017
 H     -4.6485793772      5.5824530609     -1.5014031120
 C     -1.3445482389      6.4359340806     -2.0082822750
 C     -0.6317069148      7.5524736085     -2.3748596144
 C     -1.2481188718      8.7661326597     -2.6220832143
 C     -3.4083301375      7.7280308386     -2.2041880084
 C     -2.6502107420      8.8491517129     -2.6247652919
 H     -3.2560555093      9.7289109554     -2.9752541273
 H     -0.6632536352      9.6070503255     -3.0626919040
 H     -0.8259880318      5.5169361985     -1.8076715139
 H      0.4510293020      7.4810894075     -2.4323338608
 H     -4.5104595853      7.8264604627     -2.0868765010
 O     -2.1264199511      2.1514182864     -0.0782582419
 O     -0.9962771898      4.3123172013      0.0490382517
 F     -3.1103861885      4.0138571765      1.1449085304
30
# ORCA AIMD Position Step 161, t=80.50 fs, E_Pot=-1129.60780533 Hartree, Unit is Angstrom
 C     -6.4561287765      3.8005434300      0.0470869897
 C     -6.0131440213      2.9515000983     -1.1321505626
 H     -6.0073640788      3.4744687337      0.9783733118
 H     -7.5089198272      3.9027472334      0.1512289921
 H     -6.0941266407      4.7831921808     -0.1466231173
 C     -6.7895653487      3.1632491612     -2.3334515226
 H     -7.8325620269      2.7882457001     -2.1310371619
 H     -6.4770504711      2.6254838580     -3.2565204946
 H     -6.9532557566      4.2492554726     -2.5798906985
 C     -5.0410422643      1.9720965847     -1.0299553587
 N     -3.0965948432      4.1212513780     -1.4185773307
 H     -4.6758397114      1.2741906423     -1.8349954869
 H     -4.6187997191      1.8631306561     -0.0812321105
 C     -3.5950722937      5.3916528971     -1.4931765443
 S     -2.2109580001      3.5836155743     -0.1301072623
 C     -2.7897419946      6.5258080259     -1.8404786100
 H     -4.6383287654      5.5783187461     -1.4994109888
 C     -1.3423598950      6.4380973127     -2.0102772337
 C     -0.6286292237      7.5517974003     -2.3751271900
 C     -1.2489282926      8.7695462078     -2.6244808020
 C     -3.4076088671      7.7316679456     -2.2104011461
 C     -2.6487612697      8.8505567459     -2.6267324108
 H     -3.2530054792      9.7271232918     -2.9786243373
 H     -0.6554415739      9.6090445566     -3.0525309428
 H     -0.8205492344      5.5217661749     -1.7933276843
 H      0.4499413035      7.4819973764     -2.4489188200
 H     -4.5117594339      7.8156992054     -2.0991667212
 O     -2.1256875174      2.1554207251     -0.0766914344
 O     -0.9924050375      4.3155585292      0.0477508899
 F     -3.1062620247      4.0160261571      1.1445181867
30
# ORCA AIMD Position Step 162, t=81.00 fs, E_Pot=-1129.61112328 Hartree, Unit is Angstrom
 C     -6.4546121073      3.8014085467      0.0489270779
 C     -6.0104920145      2.9573771011     -1.1303004530
 H     -5.9887071832      3.4748351568      0.9832228992
 H     -7.5183382908      3.8945768027      0.1527487469
 H     -6.0890407940      4.8020865826     -0.1429727678
 C     -6.7930795139      3.1628062485     -2.3352525781
 H     -7.8311138719      2.7958184138     -2.1363053877
 H     -6.4709226624      2.6212323969     -3.2518587425
 H     -6.9496359793      4.2499375402     -2.5861511693
 C     -5.0358414982      1.9750166202     -1.0308584947
 N     -3.0927870448      4.1242286798     -1.4164219497
 H     -4.6818586726      1.2938025674     -1.8348508432
 H     -4.6105687235      1.8624744927     -0.0795994619
 C     -3.5949284346      5.3951656646     -1.4942570225
 S     -2.2099418838      3.5854591277     -0.1283963171
 C     -2.7852669498      6.5258570687     -1.8399431700
 H     -4.6316248058      5.5735232352     -1.4971207535
 C     -1.3405111893      6.4402972250     -2.0121833498
 C     -0.6254790591      7.5511107454     -2.3753273147
 C     -1.2498264031      8.7732064137     -2.6271869993
 C     -3.4069560464      7.7355165457     -2.2165689572
 C     -2.6475304371      8.8518792744     -2.6286576290
 H     -3.2477413610      9.7242214017     -2.9809997558
 H     -0.6483971467      9.6100323039     -3.0409438057
 H     -0.8148236057      5.5257092473     -1.7790528912
 H      0.4495920528      7.4828224630     -2.4657406322
 H     -4.5115310290      7.8048024582     -2.1121781863
 O     -2.1250238643      2.1593977345     -0.0751759837
 O     -0.9884737657      4.3189067455      0.0464367957
 F     -3.1021491745      4.0181967233      1.1440775503
30
# ORCA AIMD Position Step 163, t=81.50 fs, E_Pot=-1129.61384460 Hartree, Unit is Angstrom
 C     -6.4527639906      3.8021344668      0.0507012330
 C     -6.0076583490      2.9629769557     -1.1282590222
 H     -5.9701795951      3.4749115056      0.9884347009
 H     -7.5300599047      3.8858868610      0.1541707835
 H     -6.0835208134      4.8229527548     -0.1394505813
 C     -6.7969008320      3.1624704577     -2.3374280124
 H     -7.8288314560      2.8037820972     -2.1415881602
 H     -6.4642865854      2.6175564313     -3.2459926924
 H     -6.9453307452      4.2490317437     -2.5919402539
 C     -5.0308669842      1.9782509565     -1.0320134309
 N     -3.0889601290      4.1270644920     -1.4142263483
 H     -4.6888980000      1.3149547951     -1.8340973692
 H     -4.6003248734      1.8606927652     -0.0741984121
 C     -3.5944230426      5.3988180926     -1.4953333138
 S     -2.2089209162      3.5872980289     -0.1266283321
 C     -2.7804841241      6.5258312439     -1.8395618641
 H     -4.6292352081      5.5682718525     -1.4945583586
 C     -1.3389751834      6.4424884256     -2.0139732920
 C     -0.6222990073      7.5504780382     -2.3754912141
 C     -1.2507685612      8.7770456430     -2.6301682789
 C     -3.4063472102      7.7394983327     -2.2226696256
 C     -2.6465148533      8.8531208788     -2.6305454612
 H     -3.2404821715      9.7205278110     -2.9824876670
 H     -0.6421323710      9.6102082192     -3.0281238185
 H     -0.8089879746      5.5290122196     -1.7650151629
 H      0.4501817166      7.4835312691     -2.4826819023
 H     -4.5098415403      7.7939433825     -2.1258942033
 O     -2.1244267854      2.1633260126     -0.0737105290
 O     -0.9845075456      4.3223447676      0.0450959874
 F     -3.0980536138      4.0203714037      1.1435952837
30
# ORCA AIMD Position Step 164, t=82.00 fs, E_Pot=-1129.61536683 Hartree, Unit is Angstrom
 C     -6.4505967022      3.8028291954      0.0524505890
 C     -6.0046491914      2.9682781802     -1.1260559467
 H     -5.9522536714      3.4749410071      0.9933640250
 H     -7.5429016893      3.8766711838      0.1554964980
 H     -6.0782078973      4.8443031083     -0.1358154238
 C     -6.8009459422      3.1622595441     -2.3399411725
 H     -7.8262549277      2.8118835387     -2.1467523218
 H     -6.4572101920      2.6144091864     -3.2390747841
 H     -6.9403657278      4.2465903133     -2.5972965958
 C     -5.0261465254      1.9818798513     -1.0332855559
 N     -3.0851213287      4.1297630891     -1.4119937988
 H     -4.6964997234      1.3368068523     -1.8335920798
 H     -4.5884456842      1.8578914605     -0.0658880222
 C     -3.5935105254      5.4025862467     -1.4964011579
 S     -2.2078800041      3.5891501882     -0.1248085159
 C     -2.7754477206      6.5257836846     -1.8393526206
 H     -4.6314686321      5.5627081211     -1.4917517101
 C     -1.3377165845      6.4446217313     -2.0156193512
 C     -0.6191249862      7.5499624193     -2.3756507151
 C     -1.2517151777      8.7809870434     -2.6333858337
 C     -3.4057502019      7.7435344242     -2.2286823290
 C     -2.6457012537      8.8542749447     -2.6323966893
 H     -3.2315494582      9.7164859547     -2.9832476112
 H     -0.6365941890      9.6098589022     -3.0143098479
 H     -0.8032548820      5.5319766462     -1.7514039597
 H      0.4518102416      7.4840956796     -2.4996190443
 H     -4.5068635955      7.7832954939     -2.1402837961
 O     -2.1238937098      2.1671824609     -0.0722936182
 O     -0.9805309387      4.3258552190      0.0437286420
 F     -3.0939815107      4.0225527692      1.1430803259
30
# ORCA AIMD Position Step 165, t=82.50 fs, E_Pot=-1129.61540440 Hartree, Unit is Angstrom
 C     -6.4481344400      3.8035899538      0.0542141188
 C     -6.0014761277      2.9732644931     -1.1237223421
 H     -5.9353730162      3.4751447292      0.9974380383
 H     -7.5556424122      3.8669445058      0.1567210202
 H     -6.0736786983      4.8647736231     -0.1318600667
 C     -6.8051239453      3.1621857252     -2.3427458624
 H     -7.8239867663      2.8198505419     -2.1516622246
 H     -6.4497493124      2.6117044706     -3.2313237657
 H     -6.9347845150      4.2427860294     -2.6022901918
 C     -5.0216958833      1.9859794594     -1.0345076660
 N     -3.0812779814      4.1323310324     -1.4097286685
 H     -4.7041743397      1.3584547162     -1.8342970992
 H     -4.5754453675      1.8542239566     -0.0558160035
 C     -3.5921892546      5.4064496901     -1.4974557484
 S     -2.2068039940      3.5910326224     -0.1229419116
 C     -2.7702162203      6.5257667224     -1.8393321331
 H     -4.6381021108      5.5569080019     -1.4887339384
 C     -1.3366939355      6.4466484543     -2.0170946916
 C     -0.6159845965      7.5496236277     -2.3758379531
 C     -1.2526319696      8.7849475977     -2.6367971143
 C     -3.4051268684      7.7475476128     -2.2345876463
 C     -2.6450676192      8.8553279746     -2.6342088620
 H     -3.2213498793      9.7126375323     -2.9834829588
 H     -0.6316722500      9.6093436269     -2.9997723747
 H     -0.7978486324      5.5349192735     -1.7384195154
 H      0.4544648236      7.4844952934     -2.5164189434
 H     -4.5028626343      7.7730252662     -2.1553038029
 O     -2.1234217469      2.1709446103     -0.0709237150
 O     -0.9765685784      4.3294206669      0.0423350432
 F     -3.0899391864      4.0247434306      1.1425418083
30
# ORCA AIMD Position Step 166, t=83.00 fs, E_Pot=-1129.61407965 Hartree, Unit is Angstrom
 C     -6.4454086189      3.8044978082      0.0560256563
 C     -5.9981535625      2.9779226641     -1.1212892734
 H     -5.9199275218      3.4757075966      1.0001923142
 H     -7.5671337902      3.8567458120      0.1578438178
 H     -6.0704154269      4.8832053727     -0.1274224287
 C     -6.8093419527      3.1622545949     -2.3457880198
 H     -7.8226404163      2.8274113374     -2.1561903806
 H     -6.4419493865      2.6093228606     -3.2230100441
 H     -6.9286454350      4.2379033419     -2.6070216829
 C     -5.0175233856      1.9906167681     -1.0355039941
 N     -3.0774367287      4.1347783022     -1.4074376787
 H     -4.7114467533      1.3790212381     -1.8371744811
 H     -4.5618965487      1.8498739115     -0.0452404640
 C     -3.5904994919      5.4103920973     -1.4984917212
 S     -2.2056777513      3.5929601388     -0.1210321936
 C     -2.7648514818      6.5258290678     -1.8395149864
 H     -4.6484140483      5.5508897414     -1.4855454355
 C     -1.3358611281      6.4485247099     -2.0183748265
 C     -0.6128966347      7.5495156853     -2.3760850046
 C     -1.2534894781      8.7888418983     -2.6403576445
 C     -3.4044355481      7.7514649629     -2.2403681378
 C     -2.6445854755      8.8562617500     -2.6359771718
 H     -3.2103493102      9.7095867465     -2.9834267035
 H     -0.6272138894      9.6090673360     -2.9847959942
 H     -0.7929818311      5.5381350900     -1.7262604117
 H      0.4580211381      7.4847180830     -2.5329366802
 H     -4.4981767602      7.7632862820     -2.1709026521
 O     -2.1230077602      2.1745919024     -0.0695994249
 O     -0.9726447958      4.3330243061      0.0409150914
 F     -3.0859328540      4.0269461253      1.1419885455
30
# ORCA AIMD Position Step 167, t=83.50 fs, E_Pot=-1129.61188969 Hartree, Unit is Angstrom
 C     -6.4424536945      3.8056146909      0.0579116653
 C     -5.9947015628      2.9822460320     -1.1187875841
 H     -5.9062319317      3.4767691788      1.0012954982
 H     -7.5763797310      3.8461384064      0.1588731658
 H     -6.0687896587      4.8986859377     -0.1223929371
 C     -6.8135100850      3.1624636121     -2.3490073889
 H     -7.8227763601      2.8343172680     -2.1602259407
 H     -6.4338491419      2.6071210485     -3.2144349307
 H     -6.9220188493      4.2323218029     -2.6116155907
 C     -5.0136273597      1.9958396480     -1.0361151331
 N     -3.0736047684      4.1371165943     -1.4051283132
 H     -4.7179150591      1.3977680753     -1.8430410274
 H     -4.5483630261      1.8450383938     -0.0353767163
 C     -3.5885136486      5.4143969697     -1.4995022532
 S     -2.2044861899      3.5949465792     -0.1190830746
 C     -2.7594160751      6.5260173829     -1.8399143515
 H     -4.6613089945      5.5446403317     -1.4822363873
 C     -1.3351705410      6.4502144849     -2.0194386996
 C     -0.6098719018      7.5496862479     -2.3764236093
 C     -1.2542619536      8.7925858581     -2.6440229617
 C     -3.4036333625      7.7552180060     -2.2460081125
 C     -2.6442220569      8.8570573330     -2.6376960740
 H     -3.1990366865      9.7079513732     -2.9833215280
 H     -0.6230459817      9.6094463839     -2.9696614868
 H     -0.7888377824      5.5418659050     -1.7151101318
 H      0.4622586549      7.4847609828     -2.5490148649
 H     -4.4931898282      7.7542142555     -2.1870231312
 O     -2.1226484426      2.1781050263     -0.0683191944
 O     -0.9687832513      4.3366496314      0.0394689007
 F     -3.0819688661      4.0291636417      1.1414295373
30
# ORCA AIMD Position Step 168, t=84.00 fs, E_Pot=-1129.60952732 Hartree, Unit is Angstrom
 C     -6.4393040536      3.8069838784      0.0598896724
 C     -5.9911446379      2.9862338824     -1.1162469018
 H     -5.8945133790      3.4784187763      1.0005612371
 H     -7.5825839702      3.8352047784      0.1598297678
 H     -6.0690634275      4.9105569624     -0.1167121008
 C     -6.8175480575      3.1628012204     -2.3523396044
 H     -7.8248327210      2.8403667999     -2.1636879740
 H     -6.4254857328      2.6049433558     -3.2059087576
 H     -6.9149830350      4.2264922725     -2.6162145284
 C     -5.0099956156      2.0016684022     -1.0362208593
 N     -3.0697892077      4.1393594706     -1.4028089716
 H     -4.7233086040      1.4142136059     -1.8524025852
 H     -4.5353515848      1.8399155192     -0.0272925720
 C     -3.5863222709      5.4184468711     -1.5004794832
 S     -2.2032146079      3.5970040484     -0.1170979442
 C     -2.7539726554      6.5263739836     -1.8405412540
 H     -4.6754872438      5.5381422248     -1.4788656084
 C     -1.3345743105      6.4516925315     -2.0202699055
 C     -0.6069149710      7.5501749627     -2.3768845267
 C     -1.2549255213      8.7961012644     -2.6477505489
 C     -3.4026796001      7.7587444767     -2.2514939579
 C     -2.6439442028      8.8576997664     -2.6393612159
 H     -3.1878792515      9.7082988063     -2.9833936779
 H     -0.6190023479      9.6108687253     -2.9546272235
 H     -0.7855545396      5.5462774274     -1.7051255149
 H      0.4668869447      7.4846292966     -2.5644860631
 H     -4.4882974615      7.7459231829     -2.2036058509
 O     -2.1223404259      2.1814667908     -0.0670814206
 O     -0.9650064304      4.3402809678      0.0379966455
 F     -3.0780535310      4.0313988760      1.1408737672
30
# ORCA AIMD Position Step 169, t=84.50 fs, E_Pot=-1129.60762837 Hartree, Unit is Angstrom
 C     -6.4359920175      3.8086314064      0.0619672864
 C     -5.9875117106      2.9898919720     -1.1136951615
 H     -5.8849035954      3.4806928381      0.9979524282
 H     -7.5851740187      3.8240406326      0.1607479995
 H     -6.0713968188      4.9184045366     -0.1103659181
 C     -6.8213906778      3.1632467084     -2.3557184590
 H     -7.8290626613      2.8454261937     -2.1665363610
 H     -6.4169015231      2.6026352631     -3.1977272388
 H     -6.9076201330      4.2209040242     -2.6209701279
 C     -5.0066041876      2.0080897767     -1.0357562848
 N     -3.0659969812      4.1415219149     -1.4004884153
 H     -4.7275245826      1.4282113952     -1.8653254048
 H     -4.5232811387      1.8346948444     -0.0218437461
 C     -3.5840203653      5.4225219219     -1.5014147537
 S     -2.2018491073      3.5991428213     -0.1150801942
 C     -2.7485828752      6.5269360565     -1.8414044401
 H     -4.6896079156      5.5313959020     -1.4754986871
 C     -1.3340260099      6.4529461481     -2.0208575053
 C     -0.6040265471      7.5510127124     -2.3774968466
 C     -1.2554559754      8.7993200301     -2.6515015120
 C     -3.4015390866      7.7619889649     -2.2568141808
 C     -2.6437223245      8.8581836707     -2.6409716790
 H     -3.1772745096      9.7110740865     -2.9838237566
 H     -0.6149537583      9.6136526741     -2.9399135436
 H     -0.7832143160      5.5514442047     -1.6964271216
 H      0.4715783038      7.4843359753     -2.5791775390
 H     -4.4838690985      7.7385037722     -2.2205916416
 O     -2.1220803556      2.1846624755     -0.0658844222
 O     -0.9613351456      4.3439036889      0.0364987051
 F     -3.0741930013      4.0336548210      1.1403302330
30
# ORCA AIMD Position Step 170, t=85.00 fs, E_Pot=-1129.60656914 Hartree, Unit is Angstrom
 C     -6.4325469897      3.8105677679      0.0641417834
 C     -5.9838350439      2.9932317502     -1.1111583632
 H     -5.8774346590      3.4835739363      0.9935809160
 H     -7.5838089289      3.8127482037      0.1616764051
 H     -6.0758567503      4.9220471974     -0.1033806259
 C     -6.8249915472      3.1637714711     -2.3590784320
 H     -7.8354927611      2.8494424604     -2.1687794272
 H     -6.4081520173      2.6000579627     -3.1901487022
 H     -6.9000123435      4.2160431813     -2.6260323846
 C     -5.0034191633      2.0150573994     -1.0347177958
 N     -3.0622347797      4.1436201523     -1.3981760716
 H     -4.7306277698      1.4399578080     -1.8813946596
 H     -4.5124664813      1.8295502812     -0.0196429100
 C     -3.5816967512      5.4265996966     -1.5022989516
 S     -2.2003764666      3.6013710494     -0.1130329361
 C     -2.7433062354      6.5277350818     -1.8425103726
 H     -4.7024203829      5.5244315880     -1.4722048149
 C     -1.3334820828      6.4539761509     -2.0211965664
 C     -0.6012060200      7.5522211831     -2.3782871826
 C     -1.2558268388      8.8021878639     -2.6552418085
 C     -3.4001854644      7.7649031485     -2.2619594200
 C     -2.6435338338      8.8585185483     -2.6425320418
 H     -3.1675076665      9.7165313119     -2.9847194744
 H     -0.6108358616      9.6180095789     -2.9256921056
 H     -0.7818367120      5.5573418659     -1.6890921202
 H      0.4760017908      7.4839006100     -2.5929177695
 H     -4.4802102085      7.7320239445     -2.2379223399
 O     -2.1218650791      2.1876801808     -0.0647265536
 O     -0.9577884845      4.3475043486      0.0349755255
 F     -3.0703932912      4.0359345600      1.1398078370
30
# ORCA AIMD Position Step 171, t=85.50 fs, E_Pot=-1129.60639765 Hartree, Unit is Angstrom
 C     -6.4289951361      3.8127887532      0.0664001830
 C     -5.9801498152      2.9962703066     -1.1086604660
 H     -5.8720374173      3.4869911575      0.9877028539
 H     -7.5783792331      3.8014296953      0.1626768179
 H     -6.0824223652      4.9215303319     -0.0958200750
 C     -6.8283237986      3.1643416598     -2.3623574869
 H     -7.8439138630      2.8524454982     -2.1704749259
 H     -6.3993136794      2.5971020541     -3.1833747903
 H     -6.8922388411      4.2123453649     -2.6315367176
 C     -5.0004000336      2.0224980885     -1.0331581181
 N     -3.0585089382      4.1456710203     -1.3958816097
 H     -4.7328145258      1.4499255129     -1.8997784444
 H     -4.5031124326      1.8246341435     -0.0210521056
 C     -3.5794266388      5.4306554359     -1.5031229386
 S     -2.1987844315      3.6036947028     -0.1109592653
 C     -2.7381992051      6.5287964450     -1.8438632287
 H     -4.7128550263      5.5173128035     -1.4690532674
 C     -1.3329031281      6.4547970423     -2.0212883977
 C     -0.5984537756      7.5538128276     -2.3792788880
 C     -1.2560080269      8.8046669035     -2.6589428436
 C     -3.3986039204      7.7674458132     -2.2669225124
 C     -2.6433652476      8.8587322954     -2.6440536550
 H     -3.1587255601      9.7246858729     -2.9860977485
 H     -0.6066690186      9.6240173569     -2.9120822143
 H     -0.7813763236      5.5638458316     -1.6831498016
 H      0.4798545973      7.4833484089     -2.6055439318
 H     -4.4775291238      7.7265310981     -2.2555399275
 O     -2.1216916863      2.1905110132     -0.0636062025
 O     -0.9543835221      4.3510707805      0.0334277325
 F     -3.0666602558      4.0382412198      1.1393154022
30
# ORCA AIMD Position Step 172, t=86.00 fs, E_Pot=-1129.60688559 Hartree, Unit is Angstrom
 C     -6.4253591518      3.8152754057      0.0687198036
 C     -5.9764933257      2.9990298534     -1.1062233700
 H     -5.8685428642      3.4908220140      0.9807098139
 H     -7.5690058139      3.7901806957      0.1638234584
 H     -6.0909875057      4.9171299758     -0.0877848980
 C     -6.8313779068      3.1649221110     -2.3654999040
 H     -7.8539064814      2.8545391787     -2.1717243684
 H     -6.3904905352      2.5936989577     -3.1775369014
 H     -6.8843738313      4.2101471113     -2.6375906340
 C     -4.9975049415      2.0303223115     -1.0311738087
 N     -3.0548252958      4.1476914570     -1.3936147590
 H     -4.7343558829      1.4587511546     -1.9193700888
 H     -4.4953121903      1.8200713869     -0.0261868501
 C     -3.5772675757      5.4346628538     -1.5038779499
 S     -2.1970618829      3.6061174609     -0.1088623495
 C     -2.7333143751      6.5301391726     -1.8454649402
 H     -4.7200751869      5.5101331728     -1.4661097337
 C     -1.3322549390      6.4554364581     -2.0211404926
 C     -0.5957730631      7.5557910773     -2.3804913196
 C     -1.2559657373      8.8067368626     -2.6625813998
 C     -3.3967929309      7.7695827924     -2.2716986661
 C     -2.6432122738      8.8588717473     -2.6455546796
 H     -3.1509341274      9.7353010197     -2.9878813621
 H     -0.6025650425      9.6316102950     -2.8991546701
 H     -0.7817241893      5.5707365086     -1.6785802801
 H      0.4828882343      7.4827091226     -2.6169094066
 H     -4.4759141498      7.7220552343     -2.2733839996
 O     -2.1215575522      2.1931492424     -0.0625218160
 O     -0.9511351601      4.3545921611      0.0318561805
 F     -3.0629995923      4.0405779217      1.1388616357
30
# ORCA AIMD Position Step 173, t=86.50 fs, E_Pot=-1129.60763510 Hartree, Unit is Angstrom
 C     -6.4216577195      3.8179930308      0.0710694508
 C     -5.9729042251      3.0015371515     -1.1038668993
 H     -5.8666878753      3.4948969091      0.9731132119
 H     -7.5560399257      3.7790833507      0.1652019807
 H     -6.1013611879      4.9093652173     -0.0794129973
 C     -6.8341571707      3.1654808498     -2.3684588014
 H     -7.8648939320      2.8558839304     -2.1726616389
 H     -6.3818179844      2.5898281995     -3.1726901034
 H     -6.8764860596      4.2096436956     -2.6442616181
 C     -4.9946959497      2.0384351564     -1.0288905544
 N     -3.0511890798      4.1496979904     -1.3913851184
 H     -4.7355409459      1.4671188007     -1.9389537339
 H     -4.4890461724      1.8159530708     -0.0349232930
 C     -3.5752578675      5.4385951201     -1.5045559716
 S     -2.1951989714      3.6086406841     -0.1067455197
 C     -2.7286996755      6.5317757732     -1.8473152461
 H     -4.7234992909      5.5030099862     -1.4634329628
 C     -1.3315092428      6.4559338773     -2.0207661638
 C     -0.5931712810      7.5581507741     -2.3819392173
 C     -1.2556637196      8.8083945681     -2.6661390087
 C     -3.3947646576      7.7712870143     -2.2762857461
 C     -2.6430779272      8.8589998517     -2.6470587925
 H     -3.1440194466      9.7479133389     -2.9899114527
 H     -0.5987187398      9.6405872194     -2.8869417962
 H     -0.7827135220      5.5777111955     -1.6753166449
 H      0.4849283082      7.4820159108     -2.6268905713
 H     -4.4753248865      7.7186118989     -2.2913882335
 O     -2.1214603652      2.1955923572     -0.0614719145
 O     -0.9480560152      4.3580590269      0.0302620077
 F     -3.0594168499      4.0429477277      1.1384550979
30
# ORCA AIMD Position Step 174, t=87.00 fs, E_Pot=-1129.60819357 Hartree, Unit is Angstrom
 C     -6.4179045026      3.8208896893      0.0734114398
 C     -5.9694215969      3.0038228562     -1.1016087881
 H     -5.8661273410      3.4990075351      0.9655189920
 H     -7.5400622149      3.7681991337      0.1669085127
 H     -6.1132687346      4.8990134003     -0.0708796341
 C     -6.8366722826      3.1659931158     -2.3711979363
 H     -7.8762099782      2.8566750913     -2.1734384574
 H     -6.3734624189      2.5855192027     -3.1688150439
 H     -6.8686397759      4.2108617408     -2.6515685020
 C     -4.9919432597      2.0467453138     -1.0264504344
 N     -3.0476047654      4.1517064096     -1.3892020154
 H     -4.7366353196      1.4756691611     -1.9573468398
 H     -4.4841804384      1.8123290092     -0.0469057124
 C     -3.5734161536      5.4424258567     -1.5051500106
 S     -2.1931873298      3.6112633122     -0.1046123094
 C     -2.7243976876      6.5337121560     -1.8494117475
 H     -4.7228067116      5.4960760258     -1.4610722484
 C     -1.3306439931      6.4563386204     -2.0201838682
 C     -0.5906606487      7.5608787208     -2.3836322226
 C     -1.2550657989      8.8096521186     -2.6696010058
 C     -3.3925438766      7.7725387446     -2.2806846240
 C     -2.6429692318      8.8591901083     -2.6485928910
 H     -3.1377853405      9.7618900666     -2.9919722003
 H     -0.5953861189      9.6506357622     -2.8754508517
 H     -0.7841300995      5.5844032091     -1.6732510758
 H      0.4858875075      7.4813041131     -2.6353923036
 H     -4.4755995031      7.7162040828     -2.3094766870
 O     -2.1213981048      2.1978411868     -0.0604551003
 O     -0.9451562310      4.3614633468      0.0286467020
 F     -3.0559173899      4.0453536064      1.1381041239
30
# ORCA AIMD Position Step 175, t=87.50 fs, E_Pot=-1129.60816742 Hartree, Unit is Angstrom
 C     -6.4141066517      3.8238950712      0.0757044732
 C     -5.9660842446      3.0059210014     -1.0994646039
 H     -5.8664544987      3.5029205472      0.9585901350
 H     -7.5218742226      3.7575615254      0.1690482148
 H     -6.1263578743      4.8871152012     -0.0623944603
 C     -6.8389360301      3.1664440900     -2.3736924546
 H     -7.8871671615      2.8571213240     -2.1742094324
 H     -6.3656161047      2.5808472228     -3.1658270941
 H     -6.8608966780      4.2136529524     -2.6594779820
 C     -4.9892278269      2.0551713232     -1.0240023319
 N     -3.0440760166      4.1537313915     -1.3870743282
 H     -4.7378564348      1.4849412664     -1.9735034121
 H     -4.4804664041      1.8092002228     -0.0615567106
 C     -3.5717413125      5.4461300362     -1.5056543650
 S     -2.1910201887      3.6139819309     -0.1024665072
 C     -2.7204449902      6.5359476502     -1.8517499717
 H     -4.7179380402      5.4894720223     -1.4590655738
 C     -1.3296431973      6.4567070542     -2.0194161722
 C     -0.5882582935      7.5639543765     -2.3855745935
 C     -1.2541390797      8.8105340656     -2.6729555112
 C     -3.3901655607      7.7733260781     -2.2848995288
 C     -2.6428935992      8.8595195624     -2.6501843597
 H     -3.1319969004      9.7765030913     -2.9938209811
 H     -0.5928539560      9.6613674363     -2.8646776758
 H     -0.7857279782      5.5904087824     -1.6722449988
 H      0.4857721605      7.4806099909     -2.6423519208
 H     -4.4764762581      7.7148227996     -2.3275609818
 O     -2.1213690107      2.1998998381     -0.0594700518
 O     -0.9424433647      4.3647985392      0.0270121569
 F     -3.0525063864      4.0477984173      1.1378167613
30
# ORCA AIMD Position Step 176, t=88.00 fs, E_Pot=-1129.60733448 Hartree, Unit is Angstrom
 C     -6.4102630673      3.8269210646      0.0779073065
 C     -5.9629300577      3.0078684606     -1.0974476399
 H     -5.8672302808      3.5063971023      0.9529963925
 H     -7.5024745087      3.7471697415      0.1717330797
 H     -6.1402156650      4.8749533363     -0.0541928070
 C     -6.8409590417      3.1668298614     -2.3759285202
 H     -7.8971161601      2.8574259760     -2.1751188807
 H     -6.3584877888      2.5759242183     -3.1635910743
 H     -6.8533180724      4.2177108414     -2.6679071730
 C     -4.9865424511      2.0636453334     -1.0216947459
 N     -3.0406056433      4.1557862468     -1.3850103256
 H     -4.7393618317      1.4953415544     -1.9865794935
 H     -4.4775459177      1.8065133579     -0.0780973398
 C     -3.5702122005      5.4496846895     -1.5060648992
 S     -2.1886925009      3.6167908693     -0.1003121799
 C     -2.7168715860      6.5384751202     -1.8543234494
 H     -4.7090949903      5.4833401230     -1.4574385681
 C     -1.3284961711      6.4570990982     -2.0184883907
 C     -0.5859857933      7.5673505960     -2.3877651084
 C     -1.2528573355      8.8110742970     -2.6761925930
 C     -3.3876715170      7.7736455818     -2.2889383100
 C     -2.6428557049      8.8600616258     -2.6518584178
 H     -3.1264191196      9.7910046057     -2.9952177213
 H     -0.5914067811      9.6723569284     -2.8546181911
 H     -0.7872503628      5.5953214804     -1.6721433086
 H      0.4846824921      7.4799694730     -2.6477412182
 H     -4.4776254645      7.7144464910     -2.3455390932
 O     -2.1213715096      2.2017755953     -0.0585155064
 O     -0.9399222603      4.3680595012      0.0253607241
 F     -3.0491887762      4.0502848988      1.1376007086
30
# ORCA AIMD Position Step 177, t=88.50 fs, E_Pot=-1129.60573782 Hartree, Unit is Angstrom
 C     -6.4063625473      3.8298651300      0.0799831053
 C     -5.9599959174      3.0097048623     -1.0955688190
 H     -5.8680208601      3.5092177955      0.9493526931
 H     -7.4830125705      3.7369851639      0.1750782592
 H     -6.1544031430      4.8639922909     -0.0465234896
 C     -6.8427468685      3.1671566336     -2.3779019925
 H     -7.9054922313      2.8577725983     -2.1762901657
 H     -6.3522901835      2.5708861350     -3.1619394291
 H     -6.8459662735      4.2226071740     -2.6767314029
 C     -4.9838905982      2.0721144096     -1.0196698840
 N     -3.0371956217      4.1578825297     -1.3830171442
 H     -4.7412471887      1.5071338890     -1.9959662429
 H     -4.4749667888      1.8041600313     -0.0955849160
 C     -3.5687870132      5.4530692806     -1.5063792981
 S     -2.1862012078      3.6196824645     -0.0981539596
 C     -2.7137005417      6.5412810927     -1.8571237437
 H     -4.6967424965      5.4778188725     -1.4562041908
 C     -1.3271961843      6.4575742046     -2.0174269716
 C     -0.5838682277      7.5710343123     -2.3901971700
 C     -1.2512039947      8.8113130129     -2.6793036930
 C     -3.3851066508      7.7735030675     -2.2928125885
 C     -2.6428551803      8.8608799154     -2.6536359857
 H     -3.1208476785      9.8046919462     -2.9959485896
 H     -0.5912963410      9.6831800933     -2.8452763798
 H     -0.7884549744      5.5987725825     -1.6727917410
 H      0.4828066102      7.4794170665     -2.6515664227
 H     -4.4786864799      7.7150397210     -2.3632962921
 O     -2.1214040765      2.2034787017     -0.0575901756
 O     -0.9375948377      4.3712426361      0.0236953594
 F     -3.0459689814      4.0528155616      1.1374634370
30
# ORCA AIMD Position Step 178, t=89.00 fs, E_Pot=-1129.60372913 Hartree, Unit is Angstrom
 C     -6.4023834229      3.8326177849      0.0819039710
 C     -5.9573163325      3.0114709084     -1.0938366948
 H     -5.8684409697      3.5112110241      0.9481515912
 H     -7.4647125634      3.7269328252      0.1791977967
 H     -6.1684905206      4.8557618856     -0.0396267933
 C     -6.8442984684      3.1674389274     -2.3796164582
 H     -7.9118474514      2.8583146959     -2.1778188353
 H     -6.3472267368      2.5658792213     -3.1606909675
 H     -6.8389052611      4.2278390747     -2.6857966029
 C     -4.9812853130      2.0805406478     -1.0180576899
 N     -3.0338470137      4.1600304229     -1.3811014732
 H     -4.7435495557      1.5204423930     -2.0013001271
 H     -4.4722116921      1.8019855792     -0.1129745769
 C     -3.5674032622      5.4562664963     -1.5065972211
 S     -2.1835449889      3.6226470093     -0.0959964092
 C     -2.7109473905      6.5443461642     -1.8601406723
 H     -4.6816120477      5.4730355714     -1.4553604950
 C     -1.3257389985      6.4581871128     -2.0162577925
 C     -0.5819326982      7.5749673713     -2.3928591295
 C     -1.2491745123      8.8112939339     -2.6822812667
 C     -3.3825152576      7.7729140935     -2.2965376380
 C     -2.6428852455      8.8620235173     -2.6555322238
 H     -3.1151294123      9.8169572849     -2.9958428170
 H     -0.5927166298      9.6934467883     -2.8366691153
 H     -0.7891398631      5.6004732298     -1.6740554368
 H      0.4804083027      7.4789850065     -2.6538658105
 H     -4.4793049149      7.7165519124     -2.3807075897
 O     -2.1214651880      2.2050222530     -0.0566928362
 O     -0.9354602330      4.3743458751      0.0220194161
 F     -3.0428509509      4.0553927460      1.1374118547
30
# ORCA AIMD Position Step 179, t=89.50 fs, E_Pot=-1129.60190805 Hartree, Unit is Angstrom
 C     -6.3982950005      3.8350755234      0.0836547425
 C     -5.9549236470      3.0132082418     -1.0922575383
 H     -5.8681943087      3.5122800120      0.9497005082
 H     -7.4487618542      3.7169106817      0.1841963707
 H     -6.1821073429      4.8516688845     -0.0337082386
 C     -6.8456056330      3.1676969995     -2.3810810019
 H     -7.9158717412      2.8591692289     -2.1797675688
 H     -6.3434782252      2.5610459949     -3.1596686755
 H     -6.8321995863      4.2328802111     -2.6949325381
 C     -4.9787446828      2.0888991610     -1.0169684524
 N     -3.0305601232      4.1622384383     -1.3792690685
 H     -4.7462524159      1.5352583226     -2.0024641311
 H     -4.4687443128      1.7998086438     -0.1292065927
 C     -3.5659781621      5.4592623291     -1.5067203945
 S     -2.1807244760      3.6256731309     -0.0938442991
 C     -2.7086200267      6.5476452990     -1.8633623494
 H     -4.6646944276      5.4691023966     -1.4548897788
 C     -1.3241211218      6.4589839629     -2.0150046116
 C     -0.5802064826      7.5791070620     -2.3957347823
 C     -1.2467778272      8.8110621746     -2.6851187149
 C     -3.3799378247      7.7719044143     -2.3001321574
 C     -2.6429322562      8.8635237222     -2.6575556445
 H     -3.1091738777      9.8273226804     -2.9947830840
 H     -0.5957860505      9.7028271387     -2.8288275846
 H     -0.7891680074      5.6002529720     -1.6758356724
 H      0.4778083495      7.4787032972     -2.6547052165
 H     -4.4791656703      7.7189163826     -2.3976420090
 O     -2.1215531647      2.2064218083     -0.0558222333
 O     -0.9335146718      4.3773686557      0.0203367722
 F     -3.0398380876      4.0580186042      1.1374523541
30
# ORCA AIMD Position Step 180, t=90.00 fs, E_Pot=-1129.60091407 Hartree, Unit is Angstrom
 C     -6.3940626376      3.8371578873      0.0852352944
 C     -5.9528477398      3.0149585637     -1.0908355143
 H     -5.8671027045      3.5124220810      0.9540780712
 H     -7.4361682060      3.7068093750      0.1901579560
 H     -6.1949928200      4.8527576398     -0.0289103206
 C     -6.8466531798      3.1679543190     -2.3823079923
 H     -7.9174043865      2.8604130060     -2.1821636242
 H     -6.3411910294      2.5565127589     -3.1587149178
 H     -6.8259124040      4.2372276953     -2.7039662716
 C     -4.9762866142      2.0971752736     -1.0164831854
 N     -3.0273346138      4.1645134584     -1.3775247868
 H     -4.7492892916      1.5514451908     -1.9995890032
 H     -4.4640733673      1.7974546916     -0.1433198261
 C     -3.5644116195      5.4620462257     -1.5067524729
 S     -2.1777422407      3.6287480327     -0.0917025078
 C     -2.7067184832      6.5511482964     -1.8667753166
 H     -4.6472058137      5.4661123518     -1.4547580175
 C     -1.3223386044      6.4599993139     -2.0136879413
 C     -0.5787146894      7.5834067670     -2.3988041151
 C     -1.2440369886      8.8106625190     -2.6878104285
 C     -3.3774085448      7.7705100770     -2.3036178473
 C     -2.6429758628      8.8653920643     -2.6597077252
 H     -3.1029582857      9.8354622065     -2.9927106801
 H     -0.6005368304      9.7110709160     -2.8217965857
 H     -0.7884843342      5.5980871503     -1.6780813630
 H      0.4753594598      7.4785996436     -2.6541710912
 H     -4.4780196817      7.7220502087     -2.4139674475
 O     -2.1216660700      2.2076950178     -0.0549770654
 O     -0.9317515442      4.3803118683      0.0186517979
 F     -3.0369332019      4.0606950690      1.1375907282
30
# ORCA AIMD Position Step 181, t=90.50 fs, E_Pot=-1129.60114447 Hartree, Unit is Angstrom
 C     -6.3896560134      3.8388225250      0.0866611230
 C     -5.9511189868      3.0167653302     -1.0895739516
 H     -5.8651155254      3.5117342512      0.9611226755
 H     -7.4276136545      3.6965405735      0.1971300163
 H     -6.2070232355      4.8594959102     -0.0252943393
 C     -6.8474188919      3.1682351811     -2.3833109036
 H     -7.9164331668      2.8620822617     -2.1849974966
 H     -6.3404705458      2.5523821442     -3.1577002681
 H     -6.8201029125      4.2404353895     -2.7127309929
 C     -4.9739211024      2.1053602985     -1.0166425645
 N     -3.0241697839      4.1668606277     -1.3758715168
 H     -4.7525435425      1.5687356377     -1.9930664778
 H     -4.4578228164      1.7947958952     -0.1545668375
 C     -3.5625907514      5.4646105933     -1.5066990735
 S     -2.1746036656      3.6318571769     -0.0895771646
 C     -2.7052360243      6.5548193809     -1.8703638365
 H     -4.6305223522      5.4641381498     -1.4549161317
 C     -1.3203843699      6.4612547153     -2.0123248097
 C     -0.5774783159      7.5878144511     -2.4020433140
 C     -1.2409905070      8.8101393862     -2.6903522178
 C     -3.3749535628      7.7687781342     -2.3070189884
 C     -2.6429890217      8.8676200337     -2.6619832598
 H     -3.0965260078      9.8412085761     -2.9896251841
 H     -0.6069111000      9.7180194913     -2.8156324734
 H     -0.7871257874      5.5941118467     -1.6807961912
 H      0.4734195218      7.4786990697     -2.6523634541
 H     -4.4757060106      7.7258541976     -2.4295551631
 O     -2.1218013544      2.2088620153     -0.0541557157
 O     -0.9301607843      4.3831781688      0.0169699025
 F     -3.0341384983      4.0634240308      1.1378327080
30
# ORCA AIMD Position Step 182, t=91.00 fs, E_Pot=-1129.60251769 Hartree, Unit is Angstrom
 C     -6.3850609236      3.8400749871      0.0879620698
 C     -5.9497587475      3.0186652294     -1.0884727129
 H     -5.8623015646      3.5104048738      0.9704474983
 H     -7.4233399469      3.6860664433      0.2051149769
 H     -6.2182157840      4.8716566116     -0.0228285067
 C     -6.8478764023      3.1685633789     -2.3841032097
 H     -7.9131107272      2.8641696555     -2.1882241103
 H     -6.3413655404      2.5487164856     -3.1565410694
 H     -6.8148231154      4.2421610191     -2.7210856725
 C     -4.9716490293      2.1134500877     -1.0174376357
 N     -3.0210644333      4.1692837335     -1.3743129150
 H     -4.7558537754      1.5867446332     -1.9835293478
 H     -4.4498207117      1.7918117869     -0.1625520267
 C     -3.5604057978      5.4669521676     -1.5065661290
 S     -2.1713149099      3.6349858731     -0.0874725178
 C     -2.7041566207      6.5586196325     -1.8741119982
 H     -4.6160262113      5.4632235380     -1.4553051369
 C     -1.3182544251      6.4627589530     -2.0109284822
 C     -0.5765092892      7.5922785549     -2.4054280964
 C     -1.2376872150      8.8095326025     -2.6927407667
 C     -3.3725905368      7.7667632835     -2.3103613595
 C     -2.6429403441      8.8701772768     -2.6643695649
 H     -3.0899906028      9.8445767857     -2.9855885509
 H     -0.6147612463      9.7236167808     -2.8103992204
 H     -0.7852029493      5.5886002897     -1.6840234026
 H      0.4723067157      7.4790285086     -2.6493823855
 H     -4.4721554140      7.7302173700     -2.4442864501
 O     -2.1219564658      2.2099427975     -0.0533569226
 O     -0.9287306297      4.3859711226      0.0152960031
 F     -3.0314555003      4.0662066971      1.1381823066
30
# ORCA AIMD Position Step 183, t=91.50 fs, E_Pot=-1129.60450182 Hartree, Unit is Angstrom
 C     -6.3802862678      3.8409641625      0.0891803661
 C     -5.9487884592      3.0206951094     -1.0875315162
 H     -5.8588213468      3.5086910234      0.9814921269
 H     -7.4231131222      3.6754229346      0.2140550502
 H     -6.2286903615      4.8883566115     -0.0214003943
 C     -6.8479940954      3.1689605171     -2.3846966886
 H     -7.9077315797      2.8666285417     -2.1917631089
 H     -6.3438730423      2.5455418846     -3.1551951151
 H     -6.8101161668      4.2421674913     -2.7289123129
 C     -4.9694554398      2.1214406855     -1.0188050045
 N     -3.0180172612      4.1717848509     -1.3728509818
 H     -4.7590084664      1.6049545424     -1.9718800724
 H     -4.4401189829      1.7886042302     -0.1672479008
 C     -3.5577587001      5.4690705583     -1.5063603286
 S     -2.1678851133      3.6381179513     -0.0853939776
 C     -2.7034576194      6.5625053679     -1.8780014538
 H     -4.6049649687      5.4633913884     -1.4558680122
 C     -1.3159425513      6.4645096405     -2.0095100439
 C     -0.5758103572      7.5967419044     -2.4089316522
 C     -1.2341898473      8.8088806717     -2.6949746608
 C     -3.3703280745      7.7645299247     -2.3136717890
 C     -2.6427932521      8.8730142197     -2.6668482529
 H     -3.0835247802      9.8457432794     -2.9807165599
 H     -0.6238547409      9.7279071368     -2.8061668661
 H     -0.7828961400      5.5819529916     -1.6878451598
 H      0.4722795664      7.4796177714     -2.6453255481
 H     -4.4674047850      7.7350172131     -2.4580540482
 O     -2.1221278532      2.2109593146     -0.0525790882
 O     -0.9274460910      4.3886957627      0.0136360888
 F     -3.0288851137      4.0690441342      1.1386433282
30
# ORCA AIMD Position Step 184, t=92.00 fs, E_Pot=-1129.60632788 Hartree, Unit is Angstrom
 C     -6.3753680006      3.8415706731      0.0903670099
 C     -5.9482230809      3.0228849541     -1.0867494886
 H     -5.8548883145      3.5068888127      0.9935897075
 H     -7.4262791409      3.6647220689      0.2238370773
 H     -6.2386216340      4.9082358146     -0.0208374950
 C     -6.8477377718      3.1694451043     -2.3851001934
 H     -7.9007246449      2.8693771539     -2.1955041469
 H     -6.3479338670      2.5428413561     -3.1536656047
 H     -6.8060128297      4.2403434392     -2.7361289463
 C     -4.9673133902      2.1293298805     -1.0206306872
 N     -3.0150268990      4.1743648985     -1.3714878370
 H     -4.7617544875      1.6227386293     -1.9592495236
 H     -4.4289994249      1.7854095239     -0.1689936007
 C     -3.5545834591      5.4709674382     -1.5060867734
 S     -2.1643247616      3.6412365038     -0.0833458580
 C     -2.7031074943      6.5664314988     -1.8820139209
 H     -4.5982393411      5.4646415570     -1.4565612550
 C     -1.3134469135      6.4664957923     -2.0080786792
 C     -0.5753714624      7.6011476859     -2.4125278535
 C     -1.2305694811      8.8082174724     -2.6970538722
 C     -3.3681662874      7.7621482685     -2.3169773915
 C     -2.6425080886      8.8760627442     -2.6693950697
 H     -3.0773570278      9.8450497599     -2.9751744993
 H     -0.6338867988      9.7310316454     -2.8030055693
 H     -0.7804214115      5.5746451641     -1.6923578193
 H      0.4734999666      7.4805025102     -2.6402771888
 H     -4.4615898716      7.7401243242     -2.4707692038
 O     -2.1223118276      2.2119337593     -0.0518208273
 O     -0.9262901122      4.3913584015      0.0119958729
 F     -3.0264276889      4.0719369438      1.1392183013
30
# ORCA AIMD Position Step 185, t=92.50 fs, E_Pot=-1129.60730985 Hartree, Unit is Angstrom
 C     -6.3703661544      3.8419895954      0.0915783510
 C     -5.9480731164      3.0252603558     -1.0861249965
 H     -5.8507374729      3.5053051067      1.0060267317
 H     -7.4318761650      3.6541443878      0.2342964993
 H     -6.2481838339      4.9296907249     -0.0209382294
 C     -6.8470719662      3.1700315241     -2.3853193664
 H     -7.8926314578      2.8723034448     -2.1993099285
 H     -6.3534341310      2.5405554947     -3.1520003931
 H     -6.8025305902      4.2367067055     -2.7426901464
 C     -4.9651863457      2.1371165580     -1.0227611673
 N     -3.0120919764      4.1770231894     -1.3702247202
 H     -4.7638053289      1.6393822181     -1.9469532633
 H     -4.4169233189      1.7825693328     -0.1684018141
 C     -3.5508577248      5.4726466353     -1.5057492447
 S     -2.1606464023      3.6443244161     -0.0813326594
 C     -2.7030678927      6.5703503759     -1.8861297719
 H     -4.5962467510      5.4669565785     -1.4573626821
 C     -1.3107686577      6.4687012133     -2.0066435753
 C     -0.5751694346      7.6054365947     -2.4161902222
 C     -1.2269051762      8.8075742847     -2.6989804027
 C     -3.3660977591      7.7596939683     -2.3203046641
 C     -2.6420429805      8.8792393322     -2.6719815894
 H     -3.0717601258      9.8429798199     -2.9691685079
 H     -0.6444915101      9.7332179916     -2.8009835498
 H     -0.7780107263      5.5671907387     -1.6976590709
 H      0.4760184625      7.4817265212     -2.6343081625
 H     -4.4549408940      7.7454065333     -2.4823621403
 O     -2.1225040503      2.2128883692     -0.0510806021
 O     -0.9252434848      4.3939663243      0.0103814763
 F     -3.0240829583      4.0748852357      1.1399089717
30
# ORCA AIMD Position Step 186, t=93.00 fs, E_Pot=-1129.60709743 Hartree, Unit is Angstrom
 C     -6.3653575320      3.8423157855      0.0928718705
 C     -5.9483428422      3.0278405055     -1.0856560207
 H     -5.8465932649      3.5042312854      1.0181042072
 H     -7.4387887723      3.6439142241      0.2452340588
 H     -6.2575156880      4.9511021751     -0.0214981353
 C     -6.8459626398      3.1707290344     -2.3853559831
 H     -7.8840725189      2.8752750645     -2.2030240446
 H     -6.3602097952      2.5385849264     -3.1502869136
 H     -6.7996722313      4.2314050754     -2.7485909304
 C     -4.9630341103      2.1448016953     -1.0250215720
 N     -3.0092111344      4.1797575672     -1.3690622423
 H     -4.7648613976      1.6541360898     -1.9363886534
 H     -4.4044593656      1.7804865362     -0.1662429775
 C     -3.5466098402      5.4741139358     -1.5053496965
 S     -2.1568643330      3.6473644752     -0.0793586408
 C     -2.7032942153      6.5742131094     -1.8903286851
 H     -4.5988008391      5.4703028187     -1.4582741925
 C     -1.3079141700      6.4711077558     -2.0052148532
 C     -0.5751678972      7.6095487703     -2.4198926998
 C     -1.2232801002      8.8069797668     -2.7007582701
 C     -3.3641090353      7.7572454825     -2.3236788203
 C     -2.6413557001      8.8824490393     -2.6745765520
 H     -3.0670359982      9.8401294022     -2.9629327597
 H     -0.6552635397      9.7347626554     -2.8001631384
 H     -0.7758842580      5.5600953313     -1.7038305124
 H      0.4797661765      7.4833416307     -2.6274753676
 H     -4.4477667572      7.7507336437     -2.4927843561
 O     -2.1226997385      2.2138450349     -0.0503568374
 O     -0.9242850583      4.3965278831      0.0087990828
 F     -3.0218500226      4.0778886504      1.1407161232
30
# ORCA AIMD Position Step 187, t=93.50 fs, E_Pot=-1129.60579263 Hartree, Unit is Angstrom
 C     -6.3604269073      3.8426345288      0.0943020515
 C     -5.9490294792      3.0306374730     -1.0853403089
 H     -5.8426465761      3.5039237462      1.0291849973
 H     -7.4458880457      3.6342726130      0.2564340160
 H     -6.2667052800      4.9709921663     -0.0223273527
 C     -6.8443804098      3.1715406693     -2.3852076994
 H     -7.8757012179      2.8781523390     -2.2064806028
 H     -6.3680543396      2.5367962326     -3.1486440829
 H     -6.7974255529      4.2247105664     -2.7538678404
 C     -4.9608173940      2.1523865543     -1.0272387255
 N     -3.0063829968      4.1825644362     -1.3680003830
 H     -4.7646430282      1.6662997369     -1.9288750697
 H     -4.3922063773      1.7795750565     -0.1633276709
 C     -3.5419151341      5.4753771664     -1.5048885547
 S     -2.1529943480      3.6503397563     -0.0774277601
 C     -2.7037366657      6.5779706221     -1.8945899775
 H     -4.6051730074      5.4746300585     -1.4593175896
 C     -1.3048961055      6.4736980610     -2.0038043148
 C     -0.5753186861      7.6134251859     -2.4236097505
 C     -1.2197781212      8.8064607961     -2.7023935805
 C     -3.3621825257      7.7548816692     -2.3271232007
 C     -2.6404058386      8.8855911663     -2.6771477799
 H     -3.0634937546      9.8371589723     -2.9567123632
 H     -0.6657810775      9.7360050943     -2.8005972984
 H     -0.7742295677      5.5538176048     -1.7109254196
 H      0.4845626289      7.4854060621     -2.6198256142
 H     -4.4404339757      7.7559814277     -2.5020082469
 O     -2.1228937717      2.2148248678     -0.0496479213
 O     -0.9233920588      4.3990523784      0.0072548043
 F     -3.0197273305      4.0809463728      1.1416395732
30
# ORCA AIMD Position Step 188, t=94.00 fs, E_Pot=-1129.60388980 Hartree, Unit is Angstrom
 C     -6.3556592967      3.8430168081      0.0959166808
 C     -5.9501225995      3.0336558017     -1.0851754667
 H     -5.8390389048      3.5045905605      1.0387290220
 H     -7.4521370185      3.6254530137      0.2676812258
 H     -6.2757898043      4.9881165864     -0.0232600085
 C     -6.8423043705      3.1724621308     -2.3848681207
 H     -7.8681465060      2.8808043496     -2.2095158415
 H     -6.3767294985      2.5350312562     -3.1472108326
 H     -6.7957640195      4.2170071978     -2.7585978304
 C     -4.9585000123      2.1598677146     -1.0292663973
 N     -3.0036061017      4.1854387712     -1.3670384577
 H     -4.7629351102      1.6753323040     -1.9254441854
 H     -4.3807288878      1.7802169167     -0.1604131940
 C     -3.5368834510      5.4764465473     -1.5043654812
 S     -2.1490534663      3.6532339725     -0.0755436354
 C     -2.7043416630      6.5815746999     -1.8988929321
 H     -4.6142362574      5.4798697364     -1.4605256971
 C     -1.3017338850      6.4764577070     -2.0024258546
 C     -0.5755644882      7.6170092220     -2.4273163029
 C     -1.2164800515      8.8060438767     -2.7038945558
 C     -3.3602986273      7.7526791273     -2.3306587218
 C     -2.6391576200      8.8885664512     -2.6796644579
 H     -3.0614217338      9.8347280970     -2.9507423826
 H     -0.6756317674      9.7372939411     -2.8023261570
 H     -0.7731860703      5.5487381960     -1.7189606412
 H      0.4901363683      7.4879812329     -2.6114018175
 H     -4.4333396888      7.7610369656     -2.5100256273
 O     -2.1230808246      2.2158478335     -0.0489522124
 O     -0.9225404186      4.4015499438      0.0057545566
 F     -3.0177126611      4.0840571739      1.1426781961
30
# ORCA AIMD Position Step 189, t=94.50 fs, E_Pot=-1129.60205292 Hartree, Unit is Angstrom
 C     -6.3511342212      3.8435176876      0.0977538829
 C     -5.9516037945      3.0368924136     -1.0851589430
 H     -5.8358524145      3.5063833059      1.0463175777
 H     -7.4566597503      3.6176623075      0.2787753617
 H     -6.2847626930      5.0015104776     -0.0241586104
 C     -6.8397261351      3.1734809027     -2.3843273237
 H     -7.8619490619      2.8831267231     -2.2119807813
 H     -6.3859785937      2.5331196621     -3.1461315282
 H     -6.7946484694      4.2087708382     -2.7628942323
 C     -4.9560493471      2.1672310742     -1.0310072961
 N     -3.0008788198      4.1883741008     -1.3661750751
 H     -4.7596305069      1.6809602355     -1.9266401289
 H     -4.3705112007      1.7827312964     -0.1581399931
 C     -3.5316426834      5.4773350544     -1.5037802704
 S     -2.1450596403      3.6560318080     -0.0737095338
 C     -2.7050534507      6.5849790438     -1.9032171243
 H     -4.6246560069      5.4859337378     -1.4619323783
 C     -1.2984536980      6.4793766691     -2.0010955604
 C     -0.5758423479      7.6202484487     -2.4309876398
 C     -1.2134598304      8.8057567816     -2.7052714978
 C     -3.3584382422      7.7507097464     -2.3343035360
 C     -2.6375830047      8.8912853233     -2.6820995286
 H     -3.0610543356      9.8334168897     -2.9452249274
 H     -0.6844399798      9.7389481979     -2.8053735618
 H     -0.7728350155      5.5451371480     -1.7279125135
 H      0.4961547485      7.4911270747     -2.6022499866
 H     -4.4268795931      7.7658017671     -2.5168438353
 O     -2.1232555192      2.2169324100     -0.0482680489
 O     -0.9217051535      4.4040313857      0.0043039597
 F     -3.0158031303      4.0872194511      1.1438299678
30
# ORCA AIMD Position Step 190, t=95.00 fs, E_Pot=-1129.60085647 Hartree, Unit is Angstrom
 C     -6.3469225000      3.8441771050      0.0998401676
 C     -5.9534452948      3.0403368288     -1.0852860916
 H     -5.8331073729      3.5093951425      1.0516606892
 H     -7.4587733738      3.6110698526      0.2895402518
 H     -6.2935833572      5.0104898145     -0.0249146370
 C     -6.8366539589      3.1745759544     -2.3835734966
 H     -7.8575067804      2.8850563388     -2.2137524624
 H     -6.3955380834      2.5308903846     -3.1455438620
 H     -6.7940292924      4.2005465169     -2.7669013402
 C     -4.9534363788      2.1744476694     -1.0324258518
 N     -2.9981985821      4.1913626845     -1.3654078612
 H     -4.7547569355      1.6832428378     -1.9324017492
 H     -4.3619338956      1.7873597394     -0.1570001338
 C     -3.5263243582      5.4780591596     -1.5031339154
 S     -2.1410322668      3.6587185541     -0.0719284544
 C     -2.7058154997      6.5881389444     -1.9075421092
 H     -4.6350618658      5.4927157312     -1.4635645285
 C     -1.2950878682      6.4824496406     -1.9998314640
 C     -0.5760875352      7.6230958247     -2.4345990332
 C     -1.2107812298      8.8056300440     -2.7065368323
 C     -3.3565848931      7.7490392904     -2.3380729186
 C     -2.6356657976      8.8936766096     -2.6844320467
 H     -3.0625360404      9.8336423488     -2.9403077104
 H     -0.6918886236      9.7412234973     -2.8097436549
 H     -0.7731971749      5.5431854334     -1.7377184285
 H      0.5022606934      7.4948971423     -2.5924269650
 H     -4.4214167414      7.7701941285     -2.5224812632
 O     -2.1234122953      2.2180958918     -0.0475937546
 O     -0.9208601061      4.4065084333      0.0029084033
 F     -3.0139949307      4.0904313129      1.1450918839
30
# ORCA AIMD Position Step 191, t=95.50 fs, E_Pot=-1129.60060363 Hartree, Unit is Angstrom
 C     -6.3430829742      3.8450206947      0.1021883341
 C     -5.9556122746      3.0439707547     -1.0855542265
 H     -5.8307522995      3.5136542141      1.0546250735
 H     -7.4580205395      3.6057943877      0.2998348850
 H     -6.3021882319      5.0146635599     -0.0254490702
 C     -6.8331138416      3.1757185801     -2.3825936371
 H     -7.8550124375      2.8865886961     -2.2147450974
 H     -6.4051609157      2.5281976345     -3.1455492435
 H     -6.7938514745      4.1928937249     -2.7707771642
 C     -4.9506379002      2.1814763364     -1.0335483371
 N     -2.9955631955      4.1943946985     -1.3647339926
 H     -4.7484744303      1.6825644259     -1.9420846105
 H     -4.3552468259      1.7942472781     -0.1573064852
 C     -3.5210492486      5.4786379174     -1.5024285036
 S     -2.1369899992      3.6612819877     -0.0702029524
 C     -2.7065728479      6.5910151891     -1.9118489829
 H     -4.6442081177      5.5000929785     -1.4654369480
 C     -1.2916747737      6.4856773643     -1.9986534507
 C     -0.5762374375      7.6255135206     -2.4381266506
 C     -1.2084941676      8.8056983446     -2.7077045329
 C     -3.3547282549      7.7477238540     -2.3419789526
 C     -2.6334022957      8.8956930860     -2.6866483528
 H     -3.0658963754      9.8355998442     -2.9360699162
 H     -0.6977478762      9.7442627654     -2.8154179638
 H     -0.7742247957      5.5429226008     -1.7482729157
 H      0.5081000633      7.4993320207     -2.5820019457
 H     -4.4172396679      7.7741494853     -2.5269596433
 O     -2.1235461730      2.2193525970     -0.0469276780
 O     -0.9199800460      4.4089923702      0.0015726639
 F     -3.0122840563      4.0936904444      1.1464603154
30
# ORCA AIMD Position Step 192, t=96.00 fs, E_Pot=-1129.60131666 Hartree, Unit is Angstrom
 C     -6.3396622361      3.8460611911      0.1047969803
 C     -5.9580625930      3.0477698717     -1.0859595119
 H     -5.8286690945      3.5191286912      1.0552233414
 H     -7.4541581729      3.6019035386      0.3095553476
 H     -6.3104988996      5.0139049928     -0.0257111277
 C     -6.8291502784      3.1768744222     -2.3813769212
 H     -7.8544405753      2.8877801121     -2.2149133240
 H     -6.4146255008      2.5249328969     -3.1462022841
 H     -6.7940576719      4.1863452755     -2.7746786815
 C     -4.9476388915      2.1882690969     -1.0344514207
 N     -2.9929700112      4.1974587324     -1.3641498032
 H     -4.7410459679      1.6795595124     -1.9546047064
 H     -4.3505656005      1.8034417266     -0.1591911511
 C     -3.5159206390      5.4790930690     -1.5016678131
 S     -2.1329516691      3.6637115998     -0.0685354181
 C     -2.7072728597      6.5935736489     -1.9161200820
 H     -4.6510554005      5.5079316270     -1.4675500791
 C     -1.2882574498      6.4890655286     -1.9975826081
 C     -0.5762352673      7.6274732253     -2.4415471075
 C     -1.2066329279      8.8060005099     -2.7087901588
 C     -3.3528655354      7.7468089438     -2.3460303735
 C     -2.6308039796      8.8973157725     -2.6887429003
 H     -3.0710327686      9.8392289221     -2.9325181048
 H     -0.7018819348      9.7480836856     -2.8223528813
 H     -0.7758110279      5.5442698924     -1.7594371105
 H      0.5133556916      7.5044559663     -2.5710612884
 H     -4.4145379935      7.7776208436     -2.5302998120
 O     -2.1236524199      2.2207146336     -0.0462681323
 O     -0.9190401809      4.4114943318      0.0003011911
 F     -3.0106659578      4.0969941988      1.1479309356
30
# ORCA AIMD Position Step 193, t=96.50 fs, E_Pot=-1129.60280904 Hartree, Unit is Angstrom
 C     -6.3366941999      3.8472988338      0.1076503271
 C     -5.9607471208      3.0517042005     -1.0864962831
 H     -5.8266747417      3.5257305912      1.0536103798
 H     -7.4471518379      3.5994112985      0.3186386093
 H     -6.3184302223      5.0083430891     -0.0256787501
 C     -6.8248240553      3.1780070603     -2.3799176883
 H     -7.8555599733      2.8887429124     -2.2142510042
 H     -6.4237458785      2.5210376612     -3.1474982471
 H     -6.7945916402      4.1813552507     -2.7787429963
 C     -4.9444360770      2.1947803660     -1.0352446522
 N     -2.9904162420      4.2005418221     -1.3636510517
 H     -4.7327918561      1.6750003786     -1.9686467824
 H     -4.3478714988      1.8148956935     -0.1626089315
 C     -3.5110203073      5.4794483653     -1.5008570822
 S     -2.1289355984      3.6659987993     -0.0669278781
 C     -2.7078669485      6.5957864064     -1.9203394943
 H     -4.6548189003      5.5160923727     -1.4698908340
 C     -1.2848818550      6.4926241343     -1.9966405492
 C     -0.5760330772      7.6289578607     -2.4448379865
 C     -1.2052153698      8.8065783533     -2.7098104584
 C     -3.3510025761      7.7463283886     -2.3502325832
 C     -2.6278969489      8.8985536916     -2.6907177399
 H     -3.0777136651      9.8442232505     -2.9295926616
 H     -0.7042520929      9.7525721876     -2.8304785030
 H     -0.7777959782      5.5470355647     -1.7710446792
 H      0.5177714642      7.5102733531     -2.5597077874
 H     -4.4133839724      7.7805776920     -2.5325182513
 O     -2.1237268335      2.2221915665     -0.0456134969
 O     -0.9180168469      4.4140249882     -0.0009020552
 F     -3.0091357555      4.1003396226      1.1494987733
30
# ORCA AIMD Position Step 194, t=97.00 fs, E_Pot=-1129.60476869 Hartree, Unit is Angstrom
 C     -6.3341999607      3.8487212472      0.1107190616
 C     -5.9636091598      3.0557382552     -1.0871565984
 H     -5.8245246296      3.5333194573      1.0500763315
 H     -7.4371724463      3.5982762727      0.3270654810
 H     -6.3258957710      4.9983659997     -0.0253604199
 C     -6.8202087723      3.1790825708     -2.3782189019
 H     -7.8579735218      2.8896321093     -2.2127858497
 H     -6.4323763748      2.5165125731     -3.1493662615
 H     -6.7954005907      4.1782497487     -2.7830670779
 C     -4.9410407411      2.2009747258     -1.0360530187
 N     -2.9878983919      4.2036295231     -1.3632325638
 H     -4.7240457700      1.6696893177     -1.9828609277
 H     -4.3470199406      1.8284745442     -0.1673492335
 C     -3.5064076621      5.4797294379     -1.5000031675
 S     -2.1249604077      3.6681363586     -0.0653821592
 C     -2.7083118419      6.5976321590     -1.9244930232
 H     -4.6549780957      5.5244358952     -1.4724346330
 C     -1.2815956221      6.4963657435     -1.9958487127
 C     -0.5755939197      7.6299627511     -2.4479781792
 C     -1.2042431679      8.8074742811     -2.7107830264
 C     -3.3491535516      7.7463037463     -2.3545873490
 C     -2.6247205787      8.8994401116     -2.6925812184
 H     -3.0855979661      9.8500788735     -2.9271848966
 H     -0.7049078409      9.7574980441     -2.8396989551
 H     -0.7799772161      5.5509320584     -1.7829105360
 H      0.5211722777      7.5167663915     -2.5480600883
 H     -4.4137266992      7.7830048846     -2.5336259874
 O     -2.1237653439      2.2237911148     -0.0449621855
 O     -0.9168871549      4.4165947027     -0.0020333657
 F     -3.0076878908      4.1037234772      1.1511580478
30
# ORCA AIMD Position Step 195, t=97.50 fs, E_Pot=-1129.60682007 Hartree, Unit is Angstrom
 C     -6.3321868912      3.8503016094      0.1139611405
 C     -5.9665858143      3.0598322726     -1.0879301758
 H     -5.8219198590      3.5417097301      1.0450335425
 H     -7.4245912087      3.5984003647      0.3348636050
 H     -6.3328138606      4.9846305031     -0.0247976280
 C     -6.8153855205      3.1800739158     -2.3762939673
 H     -7.8611697580      2.8906288161     -2.2105718542
 H     -6.4404133118      2.5114218185     -3.1516682895
 H     -6.7964363608      4.1771846788     -2.7876892523
 C     -4.9374814435      2.2068330562     -1.0370046877
 N     -2.9854120323      4.2067050640     -1.3628885858
 H     -4.7151205938      1.6643755097     -1.9960081504
 H     -4.3477418494      1.8439583263     -0.1730390917
 C     -3.5021207094      5.4799643609     -1.4991145741
 S     -2.1210434573      3.6701198500     -0.0638998689
 C     -2.7085697251      6.5990966269     -1.9285681842
 H     -4.6512739906      5.5328274460     -1.4751481809
 C     -1.2784468450      6.5003031141     -1.9952275167
 C     -0.5748933564      7.6304974208     -2.4509488368
 C     -1.2037016245      8.8087274482     -2.7117255722
 C     -3.3473400219      7.7467444883     -2.3590926023
 C     -2.6213253794      8.9000256991     -2.6943459898
 H     -3.0942695339      9.8561705380     -2.9251597198
 H     -0.7039732069      9.7625416079     -2.8498945169
 H     -0.7821240790      5.5555998761     -1.7948390727
 H      0.5234739186      7.5238948450     -2.5362493560
 H     -4.4153992440      7.7849020865     -2.5336302213
 O     -2.1237643538      2.2255177359     -0.0443126316
 O     -0.9156307369      4.4192122910     -0.0030894015
 F     -3.0063166572      4.1071421176      1.1529025107
30
# ORCA AIMD Position Step 196, t=98.00 fs, E_Pot=-1129.60858362 Hartree, Unit is Angstrom
 C     -6.3306474155      3.8519972376      0.1173248200
 C     -5.9696102684      3.0639440694     -1.0888039971
 H     -5.8185198006      3.5506827819      1.0389868807
 H     -7.4099742451      3.5996267496      0.3421101824
 H     -6.3391142717      4.9680684502     -0.0240700996
 C     -6.8104380330      3.1809644525     -2.3741683995
 H     -7.8645890518      2.8919204803     -2.2076787879
 H     -6.4477905005      2.5058871660     -3.1542078563
 H     -6.7976535641      4.1781272152     -2.7925785604
 C     -4.9338017791      2.2123539345     -1.0382218328
 N     -2.9829524435      4.2097506217     -1.3626126616
 H     -4.7062878692      1.6597048589     -2.0070471860
 H     -4.3496610317      1.8610579876     -0.1791664036
 C     -3.4981753103      5.4801813049     -1.4982007661
 S     -2.1172015289      3.6719466081     -0.0624823303
 C     -2.7086101762      6.6001743023     -1.9325552418
 H     -4.6437050695      5.5411423867     -1.4779924797
 C     -1.2754810598      6.5044471647     -1.9947955356
 C     -0.5739203737      7.6305848558     -2.4537335362
 C     -1.2035626841      8.8103707462     -2.7126555993
 C     -3.3455888742      7.7476467468     -2.3637419312
 C     -2.6177680435      8.9003717368     -2.6960271858
 H     -3.1032760309      9.8618339325     -2.9233755210
 H     -0.7016279644      9.7673314727     -2.8609259892
 H     -0.7839953816      5.5606388534     -1.8066355055
 H      0.5246883381      7.5315966272     -2.5244140388
 H     -4.4181373999      7.7862827280     -2.5325377165
 O     -2.1237205285      2.2273737628     -0.0436633369
 O     -0.9142292005      4.4218855230     -0.0040671003
 F     -3.0050158727      4.1105916530      1.1547252642
30
# ORCA AIMD Position Step 197, t=98.50 fs, E_Pot=-1129.60975072 Hartree, Unit is Angstrom
 C     -6.3295577409      3.8537480933      0.1207514944
 C     -5.9726131613      3.0680303348     -1.0897625554
 H     -5.8139615284      3.5600014281      1.0324992573
 H     -7.3940719702      3.6017413540      0.3489336851
 H     -6.3447421110      4.9498849807     -0.0232989137
 C     -6.8054483740      3.1817496456     -2.3718788595
 H     -7.8676760346      2.8936845399     -2.2041847498
 H     -6.4544722002      2.5000785826     -3.1567442649
 H     -6.7990073899      4.1808602607     -2.7976333938
 C     -4.9300596454      2.2175537535     -1.0398150215
 N     -2.9805143086      4.2127467531     -1.3623979727
 H     -4.6977660145      1.6561917361     -2.0151778071
 H     -4.3523137037      1.8794300260     -0.1851046436
 C     -3.4945663700      5.4804091657     -1.4972722968
 S     -2.1134495357      3.6736168788     -0.0611306402
 C     -2.7084093621      6.6008679015     -1.9364468121
 H     -4.6325209093      5.5492695310     -1.4809240331
 C     -1.2727401543      6.5088031493     -1.9945686074
 C     -0.5726772424      7.6302625467     -2.4563192404
 C     -1.2037853004      8.8124265477     -2.7135895825
 C     -3.3439296262      7.7489945307     -2.3685243964
 C     -2.6141095973      8.9005431958     -2.6976407198
 H     -3.1121663970      9.8664386013     -2.9217031095
 H     -0.6980873366      9.7714851955     -2.8726399682
 H     -0.7853607781      5.5656490903     -1.8181144598
 H      0.5249210126      7.5397904015     -2.5126955953
 H     -4.4216093192      7.7871744167     -2.5303606069
 O     -2.1236309286      2.2293583358     -0.0430128006
 O     -0.9126675475      4.4246200797     -0.0049637179
 F     -3.0037793333      4.1140679045      1.1566191291
30
# ORCA AIMD Position Step 198, t=99.00 fs, E_Pot=-1129.61017225 Hartree, Unit is Angstrom
 C     -6.3288772968      3.8554781902      0.1241806752
 C     -5.9755249220      3.0720483063     -1.0907879471
 H     -5.8078864500      3.5694293573      1.0261389300
 H     -7.3777936124      3.6044774594      0.3555126989
 H     -6.3496619313      4.9315198182     -0.0226475638
 C     -6.8004937678      3.1824368858     -2.3694715196
 H     -7.8699307337      2.8960740552     -2.2001682522
 H     -6.4604436572      2.4941967811     -3.1590133399
 H     -6.8004502589      4.1850147779     -2.8026920720
 C     -4.9263216001      2.2224634230     -1.0418776136
 N     -2.9780921054      4.2156733570     -1.3622372817
 H     -4.6897163029      1.6542099428     -2.0198532557
 H     -4.3551902567      1.8987076735     -0.1901674911
 C     -3.4912673324      5.4806756692     -1.4963402254
 S     -2.1098009505      3.6751332037     -0.0598455651
 C     -2.7079513249      6.6011891196     -1.9402385015
 H     -4.6182203637      5.5571164899     -1.4838963718
 C     -1.2702594296      6.5133678693     -1.9945591335
 C     -0.5711786884      7.6295807340     -2.4586963999
 C     -1.2043190200      8.8149047291     -2.7145426737
 C     -3.3423914438      7.7507596477     -2.3734243016
 C     -2.6104112262      8.9006035258     -2.6992020937
 H     -3.1205222182      9.8694445525     -2.9200370158
 H     -0.6935822933      9.7746471667     -2.8848757001
 H     -0.7860217727      5.5702721211     -1.8291093441
 H      0.5243635694      7.5483785491     -2.5012326508
 H     -4.4254476078      7.7876182857     -2.5271210527
 O     -2.1234928134      2.2314681588     -0.0423595565
 O     -0.9109338230      4.4274198745     -0.0057767973
 F     -3.0026005504      4.1175665230      1.1585765058
30
# ORCA AIMD Position Step 199, t=99.50 fs, E_Pot=-1129.60993275 Hartree, Unit is Angstrom
 C     -6.3285491717      3.8570993485      0.1275549509
 C     -5.9782779574      3.0759573133     -1.0918604141
 H     -5.7999743334      3.5787522081      1.0204210684
 H     -7.3621628515      3.6075270250      0.3620700033
 H     -6.3538609577      4.9145693084     -0.0223145355
 C     -6.7956442680      3.1830437054     -2.3669988255
 H     -7.8709419703      2.8992084932     -2.1957031725
 H     -6.4657021526      2.4884551808     -3.1607490778
 H     -6.8019294436      4.1901169556     -2.8075506208
 C     -4.9226572724      2.2271243912     -1.0444804380
 N     -2.9756802196      4.2185100087     -1.3621230562
 H     -4.6822425230      1.6539927355     -2.0207762285
 H     -4.3577849918      1.9185329770     -0.1936761358
 C     -3.4882304674      5.4810065537     -1.4954158586
 S     -2.1062674139      3.6765006490     -0.0586275966
 C     -2.7072276957      6.6011582082     -1.9439288534
 H     -4.6015461180      5.5646143786     -1.4868617473
 C     -1.2680658892      6.5181265421     -1.9947755507
 C     -0.5694502046      7.6286012126     -2.4608593069
 C     -1.2051060239      8.8178009363     -2.7155282381
 C     -3.3410003819      7.7529028649     -2.3784212648
 C     -2.6067320053      8.9006105073     -2.7007255329
 H     -3.1279828901      9.8704422860     -2.9183034763
 H     -0.6883425470      9.7765197722     -2.8974719257
 H     -0.7858322213      5.5742326356     -1.8394787955
 H      0.5232786459      7.5572514587     -2.4901561729
 H     -4.4292825877      7.7876687608     -2.5228557926
 O     -2.1233035871      2.2336973918     -0.0417021270
 O     -0.9090195182      4.4302867577     -0.0065041404
 F     -3.0014728711      4.1210830615      1.1605895610
30
# ORCA AIMD Position Step 200, t=100.00 fs, E_Pot=-1129.60936664 Hartree, Unit is Angstrom
 C     -6.3285026494      3.8585192058      0.1308250064
 C     -5.9808086583      3.0797199841     -1.0929590786
 H     -5.7899813750      3.5877981831      1.0157469814
 H     -7.3482479656      3.6105597595      0.3688601673
 H     -6.3573492517      4.9006525479     -0.0225163467
 C     -6.7909611749      3.1835951132     -2.3645157880
 H     -7.8704100823      2.9031682099     -2.1908551119
 H     -6.4702492667      2.4830614911     -3.1617047495
 H     -6.8033859188      4.1956427970     -2.8119850501
 C     -4.9191326721      2.2315842611     -1.0476651884
 N     -2.9732731422      4.2212365026     -1.3620476198
 H     -4.6753918926      1.6556359031     -2.0178900151
 H     -4.3596578433      1.9385926737     -0.1950461869
 C     -3.4853879204      5.4814245577     -1.4945103777
 S     -2.1028585050      3.6777268355     -0.0574769314
 C     -2.7062374328      6.6008033855     -1.9475193120
 H     -4.5834688175      5.5717214930     -1.4897730200
 C     -1.2661768469      6.5230506496     -1.9952220891
 C     -0.5675256308      7.6273954160     -2.4628061950
 C     -1.2060835298      8.8210961065     -2.7165575496
 C     -3.3397770336      7.7553752894     -2.3834905286
 C     -2.6031268501      8.9006133604     -2.7022234304
 H     -3.1342638015      9.8691770132     -2.9164642244
 H     -0.6825824323      9.7768863530     -2.9102736878
 H     -0.7847137604      5.5773713005     -1.8491104898
 H      0.5219786114      7.5662922033     -2.4795851861
 H     -4.4327720719      7.7873927282     -2.5176189323
 O     -2.1230607366      2.2360377330     -0.0410390045
 O     -0.9069197663      4.4332203893     -0.0071437996
 F     -3.0003895300      4.1246130532      1.1626503351
30
# ORCA AIMD Position Step 201, t=100.50 fs, E_Pot=-1129.60896485 Hartree, Unit is Angstrom
 C     -6.3286587945      3.8596546332      0.1339535301
 C     -5.9830590937      3.0833031732     -1.0940627451
 H     -5.7777766948      3.5964542787      1.0123526066
 H     -7.3370624322      3.6132514724      0.3761482760
 H     -6.3601556564      4.8912079446     -0.0234576456
 C     -6.7864959865      3.1841207104     -2.3620762894
 H     -7.8681598887      2.9079920741     -2.1856790086
 H     -6.4740850128      2.4782010762     -3.1616713795
 H     -6.8047546280      4.2010706085     -2.8157738812
 C     -4.9158037285      2.2358931573     -1.0514369768
 N     -2.9708656862      4.2238334288     -1.3620033101
 H     -4.6691548335      1.6590986114     -2.0113730218
 H     -4.3604976595      1.9586497325     -0.1938811263
 C     -3.4826547741      5.4819485289     -1.4936344186
 S     -2.0995816031      3.6788218782     -0.0563934571
 C     -2.7049863714      6.6001599498     -1.9510140721
 H     -4.5651466863      5.5784254876     -1.4925863838
 C     -1.2645992554      6.5280972095     -1.9958988703
 C     -0.5654441330      7.6260420996     -2.4645391227
 C     -1.2071861696      8.8247569755     -2.7176395921
 C     -3.3387347734      7.7581200602     -2.3886034968
 C     -2.5996448882      8.9006508533     -2.7037060106
 H     -3.1391684000      9.8655604276     -2.9145175174
 H     -0.6764898985      9.7756258014     -2.9231385902
 H     -0.7826634670      5.5796624868     -1.8579215628
 H      0.5207985526      7.5753812314     -2.4696236779
 H     -4.4356258409      7.7868680879     -2.5114829071
 O     -2.1227617692      2.2384785649     -0.0403686391
 O     -0.9046334134      4.4362181923     -0.0076940664
 F     -2.9993437062      4.1281520806      1.1647508344
30
# ORCA AIMD Position Step 202, t=101.00 fs, E_Pot=-1129.60916406 Hartree, Unit is Angstrom
 C     -6.3289392603      3.8604482244      0.1369172302
 C     -5.9849782771      3.0866785719     -1.0951506855
 H     -5.7633697544      3.6046741182      1.0102783550
 H     -7.3294409346      3.6153202551      0.3841793219
 H     -6.3623192164      4.8872539457     -0.0252920421
 C     -6.7822897221      3.1846520679     -2.3597298146
 H     -7.8641461028      2.9136774179     -2.1802176465
 H     -6.4772040271      2.4740232888     -3.1604923861
 H     -6.8059659634      4.2059253446     -2.8187179986
 C     -4.9127115725      2.2401017767     -1.0557578127
 N     -2.9684531830      4.2262827116     -1.3619826391
 H     -4.6634628235      1.6642006095     -2.0016382610
 H     -4.3601710265      1.9785613262     -0.1900499123
 C     -3.4799350983      5.4825929237     -1.4927976708
 S     -2.0964418285      3.6797982528     -0.0553767409
 C     -2.7034865934      6.5992691432     -1.9544198094
 H     -4.5478512100      5.5847411599     -1.4952635072
 C     -1.2633298852      6.5332097566     -1.9968023222
 C     -0.5632468085      7.6246248282     -2.4660636459
 C     -1.2083482379      8.8287373391     -2.7187809505
 C     -3.3378786362      7.7610742723     -2.3937284476
 C     -2.5963281842      8.9007501403     -2.7051811357
 H     -3.1425956149      9.8596735381     -2.9124973993
 H     -0.6702184005      9.7727193870     -2.9359421831
 H     -0.7797522282      5.5812130914     -1.8658558450
 H      0.5200651969      7.5844005910     -2.4603590272
 H     -4.4376239040      7.7861816896     -2.5045377004
 O     -2.1224041692      2.2410071313     -0.0396894312
 O     -0.9021629940      4.4392753727     -0.0081534671
 F     -2.9983285822      4.1316958232      1.1668831007
30
# ORCA AIMD Position Step 203, t=101.50 fs, E_Pot=-1129.61011175 Hartree, Unit is Angstrom
 C     -6.3292767672      3.8608819443      0.1397069086
 C     -5.9865232814      3.0898232126     -1.0962033240
 H     -5.7469217055      3.6124753405      1.0093677987
 H     -7.3259130086      3.6165636824      0.3931426114
 H     -6.3638802818      4.8891918567     -0.0280842720
 C     -6.7783724868      3.1852205247     -2.3575188241
 H     -7.8584532275      2.9201817869     -2.1745006414
 H     -6.4795937128      2.4706312516     -3.1580738723
 H     -6.8069479778      4.2098124716     -2.8206563618
 C     -4.9098804711      2.2442614334     -1.0605435001
 N     -2.9660316667      4.2285679935     -1.3619783153
 H     -4.6581850160      1.6706179038     -1.9893333216
 H     -4.3587411757      1.9982769938     -0.1837240907
 C     -3.4771312639      5.4833678235     -1.4920085930
 S     -2.0934420601      3.6806707499     -0.0544261201
 C     -2.7017559091      6.5981767317     -1.9577452980
 H     -4.5328538175      5.5907033337     -1.4977734171
 C     -1.2623560191      6.5383211298     -1.9979259007
 C     -0.5609732320      7.6232290535     -2.4673881653
 C     -1.2095060100      8.8329800653     -2.7199858386
 C     -3.3372048056      7.7641708508     -2.3988313432
 C     -2.5932105873      8.9009263939     -2.7066542691
 H     -3.1445436401      9.8517628731     -2.9104716133
 H     -0.6638810275      9.7682503532     -2.9485823336
 H     -0.7761144836      5.5822431937     -1.8728789119
 H      0.5200644753      7.5932372830     -2.4518618596
 H     -4.4386284643      7.7854266471     -2.4968884168
 O     -2.1219854031      2.2436086196     -0.0389997124
 O     -0.8995146576      4.4423849281     -0.0085207349
 F     -2.9973373847      4.1352400526      1.1690392982
30
# ORCA AIMD Position Step 204, t=102.00 fs, E_Pot=-1129.61156170 Hartree, Unit is Angstrom
 C     -6.3296242134      3.8609825337      0.1423259521
 C     -5.9876590055      3.0927191464     -1.0972028187
 H     -5.7287385893      3.6199272592      1.0092959435
 H     -7.3266097997      3.6168870140      0.4031393566
 H     -6.3648751351      4.8967253326     -0.0317862093
 C     -6.7747634453      3.1858557326     -2.3554768793
 H     -7.8512897644      2.9274253179     -2.1685443352
 H     -6.4812338290      2.4680754517     -3.1543905534
 H     -6.8076291147      4.2124402283     -2.8214769931
 C     -4.9073203544      2.2484258002     -1.0656655911
 N     -2.9635978394      4.2306751894     -1.3619837592
 H     -4.6531259434      1.6778822551     -1.9753320240
 H     -4.3564497480      2.0178163057     -0.1753621622
 C     -3.4741565121      5.4842798626     -1.4912742117
 S     -2.0905830292      3.6814557421     -0.0535404295
 C     -2.6998162726      6.5969319114     -1.9610009899
 H     -4.5212784148      5.5963527494     -1.5000934257
 C     -1.2616577477      6.5433569280     -1.9992606722
 C     -0.5586583222      7.6219408029     -2.4685236356
 C     -1.2105987117      8.8374185922     -2.7212559497
 C     -3.3367006015      7.7673411810     -2.4038768408
 C     -2.5903175053      8.9011821908     -2.7081283453
 H     -3.1451111532      9.8422309917     -2.9085391647
 H     -0.6575485527      9.7623981071     -2.9609816918
 H     -0.7719306773      5.5830520789     -1.8789722397
 H      0.5210116288      7.6017850935     -2.4441878871
 H     -4.4385893811      7.7846991485     -2.4886523272
 O     -2.1215028847      2.2462667356     -0.0382978115
 O     -0.8966978503      4.4455380041     -0.0087949231
 F     -2.9963634530      4.1387807199      1.1712116717
30
# ORCA AIMD Position Step 205, t=102.50 fs, E_Pot=-1129.61297149 Hartree, Unit is Angstrom
 C     -6.3299595122      3.8608159270      0.1447880971
 C     -5.9883600109      3.0953544322     -1.0981334813
 H     -5.7092433605      3.6271334187      1.0096180805
 H     -7.3312330449      3.6163127748      0.4141635036
 H     -6.3653363816      4.9089307836     -0.0362405932
 C     -6.7714708271      3.1865840585     -2.3536272757
 H     -7.8429782737      2.9352958487     -2.1623513519
 H     -6.4820977101      2.4663506838     -3.1494871147
 H     -6.8079404530      4.2136343344     -2.8211239656
 C     -4.9050288599      2.2526522294     -1.0709601009
 N     -2.9611493679      4.2325921856     -1.3619925312
 H     -4.6480286033      1.6853947182     -1.9607009338
 H     -4.3536684250      2.0372368301     -0.1656421300
 C     -3.4709480456      5.4853337534     -1.4906004703
 S     -2.0878633649      3.6821716985     -0.0527184672
 C     -2.6976945315      6.5955849577     -1.9641983085
 H     -4.5139371470      5.6017200893     -1.5022087074
 C     -1.2612081148      6.5482410072     -2.0007965838
 C     -0.5563299711      7.6208421510     -2.4694820030
 C     -1.2115713926      8.8419807012     -2.7225909587
 C     -3.3363453760      7.7705165457     -2.4088291612
 C     -2.5876643996      8.9015086596     -2.7096040534
 H     -3.1444920493      9.8316213640     -2.9068256684
 H     -0.6512500834      9.7554267291     -2.9730899534
 H     -0.7674076913      5.5839786104     -1.8841275957
 H      0.5230278963      7.6099455439     -2.4373794803
 H     -4.4375437140      7.7840948863     -2.4799537981
 O     -2.1209541497      2.2489633198     -0.0375819754
 O     -0.8937252804      4.4487237088     -0.0089752518
 F     -2.9954003671      4.1423138257      1.1733927470
30
# ORCA AIMD Position Step 206, t=103.00 fs, E_Pot=-1129.61376068 Hartree, Unit is Angstrom
 C     -6.3302847456      3.8604741649      0.1471146726
 C     -5.9886083649      3.0977215245     -1.0989822294
 H     -5.6889403566      3.6342117077      1.0098301195
 H     -7.3391016330      3.6149689101      0.4261018664
 H     -6.3652960052      4.9244484129     -0.0412055940
 C     -6.7684928386      3.1874280649     -2.3519826075
 H     -7.8339385044      2.9436532121     -2.1559125234
 H     -6.4821545361      2.4653970053     -3.1434756082
 H     -6.8078184540      4.2133421489     -2.8196008331
 C     -4.9029986044      2.2570021925     -1.0762403422
 N     -2.9586843923      4.2343100953     -1.3619995191
 H     -4.6425855984      1.6924576591     -1.9466378005
 H     -4.3508345865      2.0566004236     -0.1553695223
 C     -3.4674797005      5.4865330060     -1.4899917522
 S     -2.0852797037      3.6828380868     -0.0519582156
 C     -2.6954188713      6.5941874497     -1.9673498232
 H     -4.5111953846      5.6068030331     -1.5041072580
 C     -1.2609775358      6.5528987043     -2.0025224704
 C     -0.5540074453      7.6200124110     -2.4702765752
 C     -1.2123738951      8.8465892478     -2.7239882351
 C     -3.3361108995      7.7736306234     -2.4136531249
 C     -2.5852586862      8.9018860801     -2.7110799294
 H     -3.1429650043      9.8205921223     -2.9054783585
 H     -0.6449764044      9.7476686317     -2.9848825521
 H     -0.7627575764      5.5853603629     -1.8883428852
 H      0.5261280322      7.6176285433     -2.4314692581
 H     -4.4356106223      7.7837061840     -2.4709208573
 O     -2.1203368512      2.2516792355     -0.0368505204
 O     -0.8906125218      4.4519296416     -0.0090614577
 F     -2.9944419130      4.1458355029      1.1755750448
30
# ORCA AIMD Position Step 207, t=103.50 fs, E_Pot=-1129.61357367 Hartree, Unit is Angstrom
 C     -6.3306203223      3.8600586243      0.1493315624
 C     -5.9883952892      3.0998185001     -1.0997383160
 H     -5.6683747976      3.6412779849      1.0094240439
 H     -7.3492561103      3.6130602298      0.4387516326
 H     -6.3647908843      4.9417227830     -0.0463956012
 C     -6.7658187919      3.1884052015     -2.3505445798
 H     -7.8246639284      2.9523370882     -2.1492085603
 H     -6.4813721750      2.4651031674     -3.1365295421
 H     -6.8072065510      4.2116349899     -2.8169713877
 C     -4.9012184927      2.2615379154     -1.0813147290
 N     -2.9562017677      4.2358229080     -1.3620003970
 H     -4.6364641290      1.6983370360     -1.9343646899
 H     -4.3483883729      2.0759481457     -0.1453775403
 C     -3.4637666259      5.4878815163     -1.4894516224
 S     -2.0828270531      3.6834749120     -0.0512572981
 C     -2.6930198942      6.5927897969     -1.9704683713
 H     -4.5129077059      5.6115563469     -1.5057768002
 C     -1.2609335089      6.5572621483     -2.0044272739
 C     -0.5517013068      7.6195240676     -2.4709204785
 C     -1.2129628472      8.8511665003     -2.7254436271
 C     -3.3359632753      7.7766208598     -2.4183150371
 C     -2.5830993511      8.9022869571     -2.7125530360
 H     -3.1408740482      9.8098781072     -2.9046573926
 H     -0.6386882302      9.7395019730     -2.9963583941
 H     -0.7581792720      5.5874966381     -1.8916185329
 H      0.5302202778      7.6247516253     -2.4264818448
 H     -4.4329795866      7.7836188435     -2.4616799451
 O     -2.1196488487      2.2543948527     -0.0361017803
 O     -0.8873773055      4.4551423831     -0.0090536147
 F     -2.9934821460      4.1493421408      1.1777513526
30
# ORCA AIMD Position Step 208, t=104.00 fs, E_Pot=-1129.61242245 Hartree, Unit is Angstrom
 C     -6.3309967246      3.8596664845      0.1514659086
 C     -5.9877212376      3.1016490599     -1.1003935520
 H     -5.6480949967      3.6484333109      1.0079371976
 H     -7.3605940515      3.6108315382      0.4518505027
 H     -6.3638664071      4.9592149673     -0.0515195957
 C     -6.7634310992      3.1895268522     -2.3493043406
 H     -7.8156886858      2.9611758250     -2.1422141597
 H     -6.4797209617      2.4653146536     -3.1288730572
 H     -6.8060566719      4.2087033104     -2.8133574375
 C     -4.8996744594      2.2663155403     -1.0860068095
 N     -2.9537009725      4.2371276748     -1.3619917112
 H     -4.6293485438      1.7023574819     -1.9249778324
 H     -4.3467213636      2.0952853000     -0.1364421051
 C     -3.4598626921      5.4893834380     -1.4889829297
 S     -2.0804989394      3.6841025935     -0.0506129309
 C     -2.6905293284      6.5914402564     -1.9735667377
 H     -4.5184510388      5.6158911130     -1.5072020689
 C     -1.2610423985      6.5612735501     -2.0065005492
 C     -0.5494143781      7.6194416008     -2.4714261808
 C     -1.2133013280      8.8556369394     -2.7269519370
 C     -3.3358647208      7.7794300180     -2.4227835283
 C     -2.5811790829      8.9026797087     -2.7140197424
 H     -3.1385991507      9.8002384468     -2.9045250872
 H     -0.6323270914      9.7313249824     -3.0075348375
 H     -0.7538437284      5.5906208157     -1.8939553264
 H      0.5351192094      7.6312401448     -2.4224355924
 H     -4.4298937165      7.7839095583     -2.4523517942
 O     -2.1188882992      2.2570902335     -0.0353341182
 O     -0.8840391755      4.4583476800     -0.0089521700
 F     -2.9925152943      4.1528303684      1.1799146859
30
# ORCA AIMD Position Step 209, t=104.50 fs, E_Pot=-1129.61064836 Hartree, Unit is Angstrom
 C     -6.3314467260      3.8593825467      0.1535428334
 C     -5.9865960846      3.1032226313     -1.1009422674
 H     -5.6286204195      3.6557561314      1.0049876335
 H     -7.3719966120      3.6085336188      0.4651093454
 H     -6.3625775762      4.9755431719     -0.0563093732
 C     -6.7613080086      3.1907973304     -2.3482432861
 H     -7.8075466486      2.9699967645     -2.1349041882
 H     -6.4771780596      2.4658451493     -3.1207666477
 H     -6.8043302333      4.2048472214     -2.8089341492
 C     -4.8983472968      2.2713752914     -1.0901758360
 N     -2.9511820614      4.2382246464     -1.3619709252
 H     -4.6209986906      1.7040225253     -1.9192707964
 H     -4.3461408558      2.1145770361     -0.1292178995
 C     -3.4558505659      5.4910422598     -1.4885878328
 S     -2.0782876388      3.6847415866     -0.0500219156
 C     -2.6879791789      6.5901838995     -1.9766573127
 H     -4.5268431823      5.6196865101     -1.5083643540
 C     -1.2612706392      6.5648878978     -2.0087329728
 C     -0.5471435766      7.6198201436     -2.4718049969
 C     -1.2133583812      8.8599304317     -2.7285076518
 C     -3.3357758456      7.7820073147     -2.4270302230
 C     -2.5794870706      8.9030337121     -2.7154767975
 H     -3.1365164877      9.7923901520     -2.9052321161
 H     -0.6258292591      9.7235267140     -3.0184403700
 H     -0.7498822365      5.5948808208     -1.8953531178
 H      0.5405683314      7.6370276806     -2.4193432188
 H     -4.4266282137      7.7846438342     -2.4430478883
 O     -2.1180537293      2.2597455639     -0.0345459403
 O     -0.8806189734      4.4615308045     -0.0087579491
 F     -2.9915356772      4.1562970963      1.1820583156
30
# ORCA AIMD Position Step 210, t=105.00 fs, E_Pot=-1129.60873834 Hartree, Unit is Angstrom
 C     -6.3319997034      3.8592753902      0.1555826902
 C     -5.9850392539      3.1045544038     -1.1013812161
 H     -5.6104099349      3.6632989184      1.0002971014
 H     -7.3824259561      3.6063976364      0.4782405045
 H     -6.3609885105      4.9895597795     -0.0605369176
 C     -6.7594269170      3.1922130284     -2.3473343459
 H     -7.8007245638      2.9786373134     -2.1272619816
 H     -6.4737323718      2.4664915208     -3.1124896252
 H     -6.8019986562      4.2004609272     -2.8039223407
 C     -4.8972092375      2.2767318374     -1.0937331966
 N     -2.9486456406      4.2391173091     -1.3619364105
 H     -4.6113083431      1.7031255674     -1.9175846792
 H     -4.3468487405      2.1337509048     -0.1241961864
 C     -3.4518282879      5.4928593749     -1.4882677160
 S     -2.0761844347      3.6854120195     -0.0494806887
 C     -2.6854009548      6.5890617362     -1.9797517539
 H     -4.5369030377      5.6228086267     -1.5092430357
 C     -1.2615855909      6.5680747173     -2.0111167633
 C     -0.5448823398      7.6207044585     -2.4720667579
 C     -1.2131081213      8.8639850279     -2.7301057226
 C     -3.3356581790      7.7843092504     -2.4310302112
 C     -2.5780125005      8.9033253194     -2.7169226289
 H     -3.1349510651      9.7869323874     -2.9069016147
 H     -0.6191426916      9.7164586280     -3.0291057644
 H     -0.7463792359      5.6003277582     -1.8958098219
 H      0.5462687448      7.6420570956     -2.4172116288
 H     -4.4234653131      7.7858745153     -2.4338680997
 O     -2.1171440878      2.2623415793     -0.0337357011
 O     -0.8771383318      4.4646768863     -0.0084721273
 F     -2.9905379196      4.1597395229      1.1841757965
30
# ORCA AIMD Position Step 211, t=105.50 fs, E_Pot=-1129.60711993 Hartree, Unit is Angstrom
 C     -6.3326781057      3.8593965475      0.1575988271
 C     -5.9830798695      3.1056659356     -1.1017086476
 H     -5.5938457856      3.6710857040      0.9937016723
 H     -7.3909879639      3.6046186335      0.4909782112
 H     -6.3591707335      5.0003803858     -0.0640223206
 C     -6.7577677601      3.1937619167     -2.3465438861
 H     -7.7956155916      2.9869549455     -2.1192888707
 H     -6.4693894563      2.4670502666     -3.1043223758
 H     -6.7990438619      4.1960118140     -2.7985778675
 C     -4.8962210661      2.2823684399     -1.0966498956
 N     -2.9460927675      4.2398123727     -1.3618872887
 H     -4.6003425596      1.6998086844     -1.9197452649
 H     -4.3489328447      2.1527017975     -0.1216825532
 C     -3.4478972172      5.4948320851     -1.4880229661
 S     -2.0741800079      3.6861334330     -0.0489855282
 C     -2.6828246783      6.5881107507     -1.9828606917
 H     -4.5474019486      5.6251295455     -1.5098184256
 C     -1.2619564864      6.5708190482     -2.0136459040
 C     -0.5426230937      7.6221286757     -2.4722198522
 C     -1.2125284218      8.8677490260     -2.7317422929
 C     -3.3354767723      7.7862995703     -2.4347621078
 C     -2.5767478899      8.9035437367     -2.7183586664
 H     -3.1341303145      9.7842747657     -2.9096136879
 H     -0.6122444714      9.7104099068     -3.0395533688
 H     -0.7433684405      5.6069110355     -1.8953210686
 H      0.5519077739      7.6462813856     -2.4160417423
 H     -4.4206673177      7.7876407363     -2.4249008804
 O     -2.1161587058      2.2648598703     -0.0329018606
 O     -0.8736191263      4.4677711777     -0.0080961067
 F     -2.9895168273      4.1631551446      1.1862610115
30
# ORCA AIMD Position Step 212, t=106.00 fs, E_Pot=-1129.60603887 Hartree, Unit is Angstrom
 C     -6.3334959113      3.8597803774      0.1595963382
 C     -5.9807558967      3.1065826941     -1.1019265476
 H     -5.5792089526      3.6791135294      0.9851649188
 H     -7.3969777939      3.6033445983      0.5030997715
 H     -6.3572028705      5.0074000683     -0.0666393508
 C     -6.7563164775      3.1954240085     -2.3458335621
 H     -7.7924728053      2.9948382895     -2.1110148041
 H     -6.4641781889      2.4673411818     -3.0965194027
 H     -6.7954562798      4.1920026478     -2.7931744243
 C     -4.8953335750      2.2882389796     -1.0989536771
 N     -2.9435250190      4.2403193545     -1.3618236378
 H     -4.5883371533      1.6945465592     -1.9251078846
 H     -4.3523619118      2.1713022818     -0.1217847174
 C     -3.4441495753      5.4969543523     -1.4878530451
 S     -2.0722646473      3.6869237621     -0.0485322364
 C     -2.6802788605      6.5873616456     -1.9859935547
 H     -4.5571971434      5.6265428903     -1.5100743087
 C     -1.2623542860      6.5731212003     -2.0163164920
 C     -0.5403600231      7.6241145442     -2.4722705805
 C     -1.2116008485      8.8711837308     -2.7334157070
 C     -3.3352025186      7.7879511651     -2.4382086013
 C     -2.5756925974      8.9036950921     -2.7197901632
 H     -3.1341450654      9.7845789260     -2.9133925226
 H     -0.6051526604      9.7055854502     -3.0497911288
 H     -0.7408326783      5.6144849199     -1.8938793172
 H      0.5571930895      7.6496668134     -2.4158254986
 H     -4.4184507117      7.7899677762     -2.4162202411
 O     -2.1150974172      2.2672839815     -0.0320430253
 O     -0.8700829617      4.4707996735     -0.0076316677
 F     -2.9884674658      4.1665418989      1.1883080730
30
# ORCA AIMD Position Step 213, t=106.50 fs, E_Pot=-1129.60556459 Hartree, Unit is Angstrom
 C     -6.3344581586      3.8604463374      0.1615711779
 C     -5.9781136994      3.1073353099     -1.1020381273
 H     -5.5666775756      3.6873526105      0.9747692812
 H     -7.3998908113      3.6026730335      0.5144305973
 H     -6.3551675223      5.0102687499     -0.0683122796
 C     -6.7550668670      3.1971726079     -2.3451635670
 H     -7.7913857568      3.0022105904     -2.1025057606
 H     -6.4581546310      2.4672224144     -3.0892961751
 H     -6.7912353602      4.1889368301     -2.7879863289
 C     -4.8944899410      2.2942740564     -1.1007169419
 N     -2.9409444528      4.2406505169     -1.3617462748
 H     -4.5756630183      1.6880579861     -1.9327026448
 H     -4.3569912502      2.1894068899     -0.1244148961
 C     -3.4406637011      5.4992150074     -1.4877564272
 S     -2.0704282358      3.6878002147     -0.0481164849
 C     -2.6777896502      6.5868396855     -1.9891579918
 H     -4.5653048026      5.6269727488     -1.5100002200
 C     -1.2627524492      6.5749964610     -2.0191266060
 C     -0.5380904974      7.6266725689     -2.4722238187
 C     -1.2103094521      8.8742632960     -2.7351267583
 C     -3.3348143287      7.7892448076     -2.4413559347
 C     -2.5748530793      8.9038041092     -2.7212267308
 H     -3.1349381059      9.7877428938     -2.9182014758
 H     -0.5979354676      9.7020971758     -3.0598025039
 H     -0.7387063043      5.6228143277     -1.8914745592
 H      0.5618702516      7.6521935608     -2.4165472813
 H     -4.4169642433      7.7928664534     -2.4078908459
 O     -2.1139605218      2.2695985859     -0.0311578266
 O     -0.8665512779      4.4737486002     -0.0070807708
 F     -2.9873851965      4.1698978700      1.1903113490
30
# ORCA AIMD Position Step 214, t=107.00 fs, E_Pot=-1129.60564715 Hartree, Unit is Angstrom
 C     -6.3355614272      3.8614000273      0.1635101250
 C     -5.9752069737      3.1079581443     -1.1020484572
 H     -5.5563181327      3.6957487193      0.9627130385
 H     -7.3994284888      3.6026495559      0.5248517945
 H     -6.3531504129      5.0088800117     -0.0690157644
 C     -6.7540212638      3.1989769092     -2.3444955723
 H     -7.7922713400      3.0090320186     -2.0938677311
 H     -6.4514063114      2.4666082339     -3.0828112228
 H     -6.7863878827      4.1872686571     -2.7832656582
 C     -4.8936311663      2.3003916147     -1.1020412965
 N     -2.9383534362      4.2408203283     -1.3616566520
 H     -4.5627668155      1.6811839417     -1.9414122563
 H     -4.3625678220      2.2068597293     -0.1292949337
 C     -3.4374999004      5.5015981614     -1.4877305645
 S     -2.0686606675      3.6887784680     -0.0477338479
 C     -2.6753802262      6.5865643591     -1.9923599111
 H     -4.5709513948      5.6263787233     -1.5095927499
 C     -1.2631270791      6.5764733932     -2.0220761612
 C     -0.5358165794      7.6298018814     -2.4720830596
 C     -1.2086412265      8.8769749836     -2.7368789956
 C     -3.3343002528      7.7901696646     -2.4441938405
 C     -2.5742419553      8.9039121238     -2.7226819759
 H     -3.1363143174      9.7934189031     -2.9239455117
 H     -0.5907122618      9.6999629076     -3.0695441958
 H     -0.7368816402      5.6315920713     -1.8880948717
 H      0.5657434729      7.6538572089     -2.4181824660
 H     -4.4162738220      7.7963329349     -2.3999690848
 O     -2.1127487156      2.2717903408     -0.0302449554
 O     -0.8630447927      4.4766049026     -0.0064455181
 F     -2.9862656618      4.1732213619      1.1922654561
30
# ORCA AIMD Position Step 215, t=107.50 fs, E_Pot=-1129.60616707 Hartree, Unit is Angstrom
 C     -6.3367944493      3.8626338425      0.1653912688
 C     -5.9720950929      3.1084879993     -1.1019641857
 H     -5.5480833148      3.7042258095      0.9493005527
 H     -7.3954964868      3.6032680687      0.5343042792
 H     -6.3512393198      5.0033618067     -0.0687748017
 C     -6.7531895615      3.2008056423     -2.3437959350
 H     -7.7948881973      3.0152970246     -2.0852454486
 H     -6.4440542613      2.4654801641     -3.0771562432
 H     -6.7809268380      4.1873524717     -2.7792192878
 C     -4.8927016007      2.3065069297     -1.1030431292
 N     -2.9357545594      4.2408449556     -1.3615568399
 H     -4.5501115847      1.6747730342     -1.9501300932
 H     -4.3687403506      2.2235012974     -0.1359698796
 C     -3.4346988864      5.5040838190     -1.4877719972
 S     -2.0669518532      3.6898726758     -0.0473798217
 C     -2.6730703473      6.5865490857     -1.9956033248
 H     -4.5735950250      5.6247564569     -1.5088556266
 C     -1.2634568534      6.5775914511     -2.0251665478
 C     -0.5335457156      7.6334908159     -2.4718507000
 C     -1.2065867617      8.8793182442     -2.7386786239
 C     -3.3336578695      7.7907235737     -2.4467154143
 C     -2.5738751805      8.9040722331     -2.7241724928
 H     -3.1379746302      9.8010671309     -2.9304815458
 H     -0.5836475731      9.6991153413     -3.0789468931
 H     -0.7352193263      5.6404618097     -1.8837279381
 H      0.5686880195      7.6546693106     -2.4206971489
 H     -4.4163570010      7.8003485869     -2.3925054254
 O     -2.1114630864      2.2738479614     -0.0293031659
 O     -0.8595834449      4.4793562024     -0.0057281250
 F     -2.9851048390      4.1765108214      1.1941652465
30
# ORCA AIMD Position Step 216, t=108.00 fs, E_Pot=-1129.60696162 Hartree, Unit is Angstrom
 C     -6.3381385525      3.8641268549      0.1671848783
 C     -5.9688415340      3.1089629742     -1.1017932160
 H     -5.5418128856      3.7126890489      0.9349301501
 H     -7.3882008849      3.6044710768      0.5427918872
 H     -6.3495230574      4.9940751338     -0.0676662457
 C     -6.7525868604      3.2026311111     -2.3430383946
 H     -7.7988686298      3.0210283752     -2.0768157225
 H     -6.4362522803      2.4638904904     -3.0723536549
 H     -6.7748710010      4.1893980961     -2.7759889838
 C     -4.8916530845      2.3125397563     -1.1038430200
 N     -2.9331502777      4.2407421964     -1.3614497101
 H     -4.5381315196      1.6695994695     -1.9578669277
 H     -4.3750731445      2.2391750935     -0.1438282211
 C     -3.4322821364      5.5066489650     -1.4878765693
 S     -2.0652923213      3.6910942589     -0.0470495971
 C     -2.6708760070      6.5868012126     -1.9988903064
 H     -4.5729259219      5.6221345139     -1.5077987227
 C     -1.2637229246      6.5783981634     -2.0284001297
 C     -0.5312907223      7.6377176283     -2.4715283506
 C     -1.2041414995      8.8813030079     -2.7405340089
 C     -3.3328936370      7.7909130445     -2.4489168717
 C     -2.5737684593      8.9043428883     -2.7257164814
 H     -3.1395614098      9.8100279937     -2.9376335219
 H     -0.5769376611      9.6994197396     -3.0879201460
 H     -0.7335612587      5.6490459075     -1.8783642500
 H      0.5706563139      7.6546573499     -2.4240485330
 H     -4.4171060615      7.8048798201     -2.3855467287
 O     -2.1101048753      2.2757633588     -0.0283313553
 O     -0.8561856317      4.4819914829     -0.0049309274
 F     -2.9838988952      4.1797649459      1.1960056460
30
# ORCA AIMD Position Step 217, t=108.50 fs, E_Pot=-1129.60784132 Hartree, Unit is Angstrom
 C     -6.3395670938      3.8658437164      0.1688546992
 C     -5.9655138811      3.1094229782     -1.1015442806
 H     -5.5372414241      3.7210289832      0.9200759975
 H     -7.3778472374      3.6061495652      0.5503839392
 H     -6.3480902699      4.9816205622     -0.0658232452
 C     -6.7522300418      3.2044326180     -2.3422059019
 H     -7.8037624110      3.0262701265     -2.0687756300
 H     -6.4281830224      2.4619583350     -3.0683614988
 H     -6.7682454930      4.1934407049     -2.7736369294
 C     -4.8904444144      2.3184186091     -1.1045574462
 N     -2.9305432982      4.2405303331     -1.3613377708
 H     -4.5272042412      1.6663102154     -1.9638150421
 H     -4.3810718050      2.2537325383     -0.1521388784
 C     -3.4302518373      5.5092671190     -1.4880397854
 S     -2.0636733618      3.6924526915     -0.0467389653
 C     -2.6688097440      6.5873227839     -2.0022207251
 H     -4.5688679377      5.6185753960     -1.5064391968
 C     -1.2639073261      6.5789459462     -2.0317798133
 C     -0.5290695800      7.6424500541     -2.4711168244
 C     -1.2013083048      8.8829486683     -2.7424551628
 C     -3.3320218107      7.7907521605     -2.4507971973
 C     -2.5739320223      8.9047819922     -2.7273324403
 H     -3.1407061995      9.8195986393     -2.9452092638
 H     -0.5707943986      9.7006950640     -3.0963589885
 H     -0.7317499285      5.6569806583     -1.8720011888
 H      0.5716791956      7.6538636939     -2.4281860030
 H     -4.4183418200      7.8098779452     -2.3791379269
 O     -2.1086753547      2.2775310896     -0.0273283219
 O     -0.8528682510      4.4845007327     -0.0040559933
 F     -2.9826443077      4.1829825517      1.1977820024
30
# ORCA AIMD Position Step 218, t=109.00 fs, E_Pot=-1129.60861046 Hartree, Unit is Angstrom
 C     -6.3410452381      3.8677341795      0.1703599184
 C     -5.9621802320      3.1099068694     -1.1012265443
 H     -5.5340123855      3.7291274351      0.9052656337
 H     -7.3649357144      3.6081431140      0.5572195649
 H     -6.3470284375      4.9668416696     -0.0634366123
 C     -6.7521347762      3.2061992342     -2.3412914392
 H     -7.8090849377      3.0310790013     -2.0613303636
 H     -6.4200518471      2.4598580000     -3.0650847765
 H     -6.7610829163      4.1993305080     -2.7721425753
 C     -4.8890440466      2.3240842612     -1.1052914406
 N     -2.9279361249      4.2402281377     -1.3612239907
 H     -4.5176282813      1.6653952323     -1.9673814181
 H     -4.3862160818      2.2670421113     -0.1601074152
 C     -3.4285910813      5.5119101685     -1.4882567902
 S     -2.0620868321      3.6939551046     -0.0464436799
 C     -2.6668800081      6.5881097149     -2.0055924177
 H     -4.5615760019      5.6141690754     -1.5047988644
 C     -1.2639930304      6.5792876598     -2.0353079276
 C     -0.5269041217      7.6476477709     -2.4706167565
 C     -1.1980977490      8.8842811895     -2.7444528670
 C     -3.3310621176      7.7902639083     -2.4523584731
 C     -2.5743690691      8.9054404808     -2.7290375469
 H     -3.1410703713      9.8290986390     -2.9530161245
 H     -0.5654264382      9.7027363466     -3.1041539827
 H     -0.7296472911      5.6639520230     -1.8646485266
 H      0.5718602812      7.6523442842     -2.4330519097
 H     -4.4198350096      7.8152798959     -2.3733214628
 O     -2.1071758098      2.2791486798     -0.0262929412
 O     -0.8496466793      4.4868750767     -0.0031053658
 F     -2.9813378649      4.1861625859      1.1994898648
30
# ORCA AIMD Position Step 219, t=109.50 fs, E_Pot=-1129.60910380 Hartree, Unit is Angstrom
 C     -6.3425290677      3.8697330082      0.1716573083
 C     -5.9589078000      3.1104519744     -1.1008490841
 H     -5.5317022172      3.7368643779      0.8910512263
 H     -7.3501503963      3.6102420370      0.5635077338
 H     -6.3464222908      4.9508165952     -0.0607543082
 C     -6.7523125456      3.2079305600     -2.3402973796
 H     -7.8143609427      3.0355170291     -2.0546797694
 H     -6.4120780184      2.4578020647     -3.0623911979
 H     -6.7534256433      4.2067487871     -2.7714093293
 C     -4.8874282251      2.3294908582     -1.1061318882
 N     -2.9253312202      4.2398546865     -1.3611114422
 H     -4.5096121319      1.6671766131     -1.9681953570
 H     -4.3900048908      2.2789946941     -0.1669501570
 C     -3.4272636028      5.5145485611     -1.4885227450
 S     -2.0605254060      3.6956061476     -0.0461597092
 C     -2.6650917316      6.5891522551     -2.0090010056
 H     -4.5514361974      5.6090305609     -1.5029035881
 C     -1.2639623128      6.5794732862     -2.0389854745
 C     -0.5248186910      7.6532624026     -2.4700286229
 C     -1.1945300909      8.8853317765     -2.7465379418
 C     -3.3300375836      7.7894793076     -2.4536057654
 C     -2.5750730032      8.9063584548     -2.7308466525
 H     -3.1403749213      9.8379210848     -2.9608737408
 H     -0.5610215014      9.7053366161     -3.1112001156
 H     -0.7271547356      5.6697299616     -1.8563357848
 H      0.5713658875      7.6501666372     -2.4385832976
 H     -4.4213308561      7.8210089314     -2.3681370450
 O     -2.1056073656      2.2806167805     -0.0252241646
 O     -0.8465345029      4.4891068946     -0.0020809089
 F     -2.9799766427      4.1893041322      1.2011250751
30
# ORCA AIMD Position Step 220, t=110.00 fs, E_Pot=-1129.60923224 Hartree, Unit is Angstrom
 C     -6.3439655972      3.8717620349      0.1727039322
 C     -5.9557602768      3.1110920650     -1.1004205399
 H     -5.5298520201      3.7441266816      0.8779749032
 H     -7.3343328124      3.6121923321      0.5695236315
 H     -6.3463525644      4.9348217949     -0.0580737887
 C     -6.7527686433      3.2096359885     -2.3392337745
 H     -7.8191611105      3.0396456699     -2.0490071420
 H     -6.4044850690      2.4560217548     -3.0601285629
 H     -6.7453273458      4.2152435323     -2.7712805568
 C     -4.8855794484      2.3346069552     -1.1071404282
 N     -2.9227304281      4.2394285523     -1.3610037140
 H     -4.5032705956      1.6718074774     -1.9661064603
 H     -4.3920079319      2.2895102101     -0.1719852370
 C     -3.4262150293      5.5171525467     -1.4888323710
 S     -2.0589824710      3.6974079051     -0.0458829401
 C     -2.6634446887      6.5904355811     -2.0124407497
 H     -4.5390616353      5.6032939089     -1.5007810029
 C     -1.2637978363      6.5795457738     -2.0428108518
 C     -0.5228380980      7.6592408381     -2.4693534018
 C     -1.1906345720      8.8861340549     -2.7487204039
 C     -3.3289717362      7.7884379769     -2.4545473066
 C     -2.5760279940      8.9075615190     -2.7327712539
 H     -3.1384196432      9.8455677642     -2.9686241569
 H     -0.5577312703      9.7083046564     -3.1174062526
 H     -0.7242285794      5.6741949017     -1.8471179791
 H      0.5704097609      7.6474078402     -2.4447133258
 H     -4.4225746137      7.8269766636     -2.3636192304
 O     -2.1039709417      2.2819392116     -0.0241210677
 O     -0.8435434575      4.4911899042     -0.0009844087
 F     -2.9785580116      4.1924064461      1.2026836745
30
# ORCA AIMD Position Step 221, t=110.50 fs, E_Pot=-1129.60902589 Hartree, Unit is Angstrom
 C     -6.3452927755      3.8737338518      0.1734598599
 C     -5.9527973486      3.1118580087     -1.0999483932
 H     -5.5280117495      3.7508169077      0.8665293719
 H     -7.3184385152      3.6137071417      0.5755945018
 H     -6.3468946524      4.9202650150     -0.0557271664
 C     -6.7535005117      3.2113325603     -2.3381160898
 H     -7.8231302064      3.0435212718     -2.0444683887
 H     -6.3974900164      2.4547465530     -3.0581424098
 H     -6.7368548389      4.2242801731     -2.7715601483
 C     -4.8834819325      2.3394153864     -1.1083463519
 N     -2.9201359747      4.2389681600     -1.3609041236
 H     -4.4986242563      1.6792731640     -1.9611793308
 H     -4.3919197795      2.2985380318     -0.1747250758
 C     -3.4253718026      5.5196920712     -1.4891811356
 S     -2.0574521703      3.6993602574     -0.0456097444
 C     -2.6619364699      6.5919396041     -2.0159034928
 H     -4.5252836101      5.5971098787     -1.4984606797
 C     -1.2634793093      6.5795405719     -2.0467797673
 C     -0.5209858158      7.6655226901     -2.4685918105
 C     -1.1864520261      8.8867246844     -2.7510091546
 C     -3.3278872059      7.7871862097     -2.4551943466
 C     -2.5772065383      8.9090602753     -2.7348192035
 H     -3.1350939581      9.8516727731     -2.9761389669
 H     -0.5556606156      9.7114801386     -3.1227010882
 H     -0.7208904259      5.6773517162     -1.8370829992
 H      0.5692329153      7.6441518820     -2.4513732019
 H     -4.4233347742      7.8330845824     -2.3597965538
[truncated: 4,113,490 more chars]
