# Supplementary material for: A modular synthesis of azetidines from reactive triplet imine intermediates using an intermolecular aza Paternò–Büchi reaction
Source: Nat Catal. 2025 Sep 5;8(9):939–47. doi: 10.1038/s41929-025-01405-7 (PMC12460163; doi:10.1038/s41929-025-01405-7)
Supplement: Supplementary file 4 — Cartesian (x, y, z) of the computational section. [file 41929_2025_1405_MOESM4_ESM.zip › DataS1_revised/MDtrajectories/seed3_2500.xyz]

30
# ORCA AIMD Position Step 0, t=0.00 fs, E_Pot=-1129.63710026 Hartree, Unit is Angstrom
 C     -6.8036330544      3.4710720089      0.0588773787
 C     -6.2266269003      2.6742765600     -1.0767676732
 H     -6.4823907224      3.0863855948      1.0357157367
 H     -7.9048426189      3.4561251989      0.0175412390
 H     -6.5078965821      4.5314070186     -0.0159436732
 C     -6.6241933513      3.1141511030     -2.4577711051
 H     -7.7138527151      3.0146894882     -2.5908852515
 H     -6.1204349344      2.5247684672     -3.2356901988
 H     -6.3899007899      4.1798997280     -2.6153825452
 C     -5.4161575579      1.6259512316     -0.8697649301
 N     -3.1903747553      3.8182645234     -1.5623352321
 H     -5.0058749119      1.0518756886     -1.7050706977
 H     -5.1442302174      1.3099304191      0.1406345597
 C     -3.7267662786      5.0900103406     -1.5045671838
 S     -2.4965255987      3.2051280813     -0.1519374802
 C     -2.9622856057      6.2562695542     -1.7967722805
 H     -4.8031879489      5.1514103794     -1.3042130571
 C     -1.5877818609      6.1929021635     -2.1404655364
 C     -0.8866548825      7.3550949337     -2.4291746605
 C     -1.5236106276      8.6006071601     -2.3840998413
 C     -3.5972058515      7.5236847412     -1.7580842349
 C     -2.8810603006      8.6753300734     -2.0480435751
 H     -3.3817016556      9.6444731010     -2.0132523004
 H     -0.9652075317      9.5096125435     -2.6124078812
 H     -1.0839062566      5.2258254550     -2.1803004348
 H      0.1697433252      7.2925532338     -2.6959468433
 H     -4.6555662954      7.5802043200     -1.4962279582
 O     -2.4094605694      1.7811422707     -0.2289051436
 O     -1.3732937884      4.0254755307      0.2041013553
 F     -3.6393647053      3.5415247346      0.9075402673
30
# ORCA AIMD Position Step 1, t=0.50 fs, E_Pot=-1129.63609279 Hartree, Unit is Angstrom
 C     -6.8011354537      3.4721780277      0.0600570875
 C     -6.2279154840      2.6768790093     -1.0741514051
 H     -6.4902435197      3.0826516779      1.0324964433
 H     -7.9031375640      3.4597766533      0.0181486626
 H     -6.4923472923      4.5354433696     -0.0155798502
 C     -6.6199280194      3.1187514079     -2.4545591655
 H     -7.7169352608      3.0054197640     -2.5781643904
 H     -6.1039060512      2.5155440232     -3.2326974869
 H     -6.3880704176      4.1869838514     -2.6227230338
 C     -5.4130226189      1.6240217024     -0.8694916173
 N     -3.1882666751      3.8172128826     -1.5615903600
 H     -5.0266378918      1.0601682608     -1.7062660710
 H     -5.1543491173      1.3173090153      0.1311061581
 C     -3.7274493193      5.0888278590     -1.5010446822
 S     -2.4972460044      3.2045720488     -0.1520301615
 C     -2.9591624256      6.2521786141     -1.7953758283
 H     -4.8024915413      5.1429360423     -1.3017846607
 C     -1.5889363417      6.1927904690     -2.1368371353
 C     -0.8833229730      7.3527246433     -2.4296016511
 C     -1.5263518457      8.6014664667     -2.3838132491
 C     -3.5966117570      7.5241238311     -1.7588135972
 C     -2.8789956361      8.6757498356     -2.0488076594
 H     -3.3850260146      9.6471835870     -2.0226865088
 H     -0.9599999296      9.4951811186     -2.6035023115
 H     -1.0819688128      5.2189274289     -2.1820176497
 H      0.1618798884      7.3035359006     -2.6941664556
 H     -4.6606517751      7.5925060694     -1.5056393025
 O     -2.4101773227      1.7811672834     -0.2311156715
 O     -1.3754394352      4.0235267574      0.2051643008
 F     -3.6363989322      3.5403080464      0.9058880709
30
# ORCA AIMD Position Step 2, t=1.00 fs, E_Pot=-1129.63331867 Hartree, Unit is Angstrom
 C     -6.7986433956      3.4733356331      0.0612165828
 C     -6.2291446938      2.6794396409     -1.0715283533
 H     -6.4979172391      3.0788034288      1.0296536739
 H     -7.9013719146      3.4635380883      0.0187054337
 H     -6.4770063397      4.5390372192     -0.0151112857
 C     -6.6156643771      3.1233094823     -2.4514044712
 H     -7.7194440466      2.9962865669     -2.5655647405
 H     -6.0879267609      2.5069104606     -3.2290715419
 H     -6.3863419356      4.1938040012     -2.6299637837
 C     -5.4099875164      1.6222472100     -0.8692637356
 N     -3.1861773634      3.8161454217     -1.5608414558
 H     -5.0468632987      1.0678285393     -1.7081878643
 H     -5.1640613717      1.3241965305      0.1226843370
 C     -3.7281096199      5.0876340791     -1.4975232260
 S     -2.4979657736      3.2040096667     -0.1521286150
 C     -2.9561042144      6.2481354204     -1.7939620598
 H     -4.8019260734      5.1345394138     -1.2993659241
 C     -1.5900124647      6.1926252326     -2.1332278426
 C     -0.8801184369      7.3503962416     -2.4299956247
 C     -1.5290596895      8.6022211525     -2.3835160126
 C     -3.5960253352      7.5245477269     -1.7595445153
 C     -2.8769782833      8.6761935723     -2.0495712012
 H     -3.3881792388      9.6495914986     -2.0320888710
 H     -0.9544557648      9.4815710024     -2.5948090260
 H     -1.0803164379      5.2125557617     -2.1836715703
 H      0.1550001788      7.3143259097     -2.6926246522
 H     -4.6653997631      7.6046433765     -1.5150939076
 O     -2.4108947904      1.7811869681     -0.2333284358
 O     -1.3775733498      4.0215847618      0.2062322349
 F     -3.6334413809      3.5390915351      0.9042429635
30
# ORCA AIMD Position Step 3, t=1.50 fs, E_Pot=-1129.62949765 Hartree, Unit is Angstrom
 C     -6.7961645061      3.4745901194      0.0623366826
 C     -6.2302567109      2.6819175731     -1.0688967611
 H     -6.5052368122      3.0747400978      1.0275401046
 H     -7.8994913221      3.4675119735      0.0191644296
 H     -6.4620935587      4.5417847763     -0.0144370755
 C     -6.6114110856      3.1277811164     -2.4483586839
 H     -7.7208547263      2.9874411715     -2.5532265624
 H     -6.0730053980      2.4994050274     -3.2242903136
 H     -6.3848048714      4.2001004154     -2.6369982233
 C     -5.4071645455      1.6207590853     -0.8691213496
 N     -3.1841107368      3.8150639271     -1.5600896130
 H     -5.0660433912      1.0742415743     -1.7115279661
 H     -5.1729704599      1.3300992964      0.1164757429
 C     -3.7287255357      5.0864185202     -1.4940099274
 S     -2.4986837889      3.2034358980     -0.1522388851
 C     -2.9531787974      6.2441908931     -1.7925159254
 H     -4.8016060112      5.1263286855     -1.2969543258
 C     -1.5909333640      6.1923594022     -2.1296617371
 C     -0.8771682439      7.3481500706     -2.4303240307
 C     -1.5316970044      8.6027727603     -2.3831995787
 C     -3.5954543619      7.5249422898     -1.7602781221
 C     -2.8750575287      8.6766820870     -2.0503329836
 H     -3.3909990165      9.6514222754     -2.0414104229
 H     -0.9482561404      9.4695710992     -2.5865338297
 H     -1.0791999312      5.2071782229     -2.1851955441
 H      0.1500590961      7.3247400307     -2.6915539633
 H     -4.6694871992      7.6164356393     -1.5246128789
 O     -2.4116123681      1.7811949072     -0.2355425745
 O     -1.3796803706      4.0196593068      0.2073087961
 F     -3.6305041709      3.5378770676      0.9026144330
30
# ORCA AIMD Position Step 4, t=2.00 fs, E_Pot=-1129.62559382 Hartree, Unit is Angstrom
 C     -6.7937047893      3.4759785911      0.0634044057
 C     -6.2311986223      2.6842777706     -1.0662564069
 H     -6.5120557284      3.0703841823      1.0264417251
 H     -7.8974511315      3.4717946121      0.0194802541
 H     -6.4478074876      4.5433590935     -0.0134637008
 C     -6.6071769500      3.1321276715     -2.4454610195
 H     -7.7207326329      2.9790313800     -2.5412951484
 H     -6.0595630652      2.4934708909     -3.2179670443
 H     -6.3835363397      4.2056489710     -2.6437227121
 C     -5.4046481363      1.6196690301     -0.8691005349
 N     -3.1820707134      3.8139704328     -1.5593360329
 H     -5.0837692567      1.0788964464     -1.7168412471
 H     -5.1807438142      1.3345851087      0.1134182827
 C     -3.7292776833      5.0851711832     -1.4905113684
 S     -2.4993988276      3.2028455864     -0.1523670084
 C     -2.9504508179      6.2403931013     -1.7910231734
 H     -4.8016207108      5.1184076111     -1.2945518636
 C     -1.5916291718      6.1919545436     -2.1261618743
 C     -0.8745821508      7.3460208866     -2.4305583693
 C     -1.5342233164      8.6030384604     -2.3828585071
 C     -3.5949041313      7.5252952830     -1.7610165163
 C     -2.8732802071      8.6772313396     -2.0510920830
 H     -3.3933485331      9.6524558449     -2.0505982211
 H     -0.9411488664      9.4598293359     -2.5788425130
 H     -1.0788143000      5.2031605583     -2.1865251943
 H      0.1478441022      7.3346219866     -2.6911448489
 H     -4.6726394970      7.6277048800     -1.5342026951
 O     -2.4123294180      1.7811847573     -0.2377573233
 O     -1.3817454912      4.0177600108      0.2083975946
 F     -3.6275994511      3.5366665147      0.9010120555
30
# ORCA AIMD Position Step 5, t=2.50 fs, E_Pot=-1129.62246522 Hartree, Unit is Angstrom
 C     -6.7912683098      3.4775272293      0.0644157539
 C     -6.2319233461      2.6864918472     -1.0636087317
 H     -6.5182655120      3.0656949988      1.0265464555
 H     -7.8952201990      3.4764742152      0.0196103216
 H     -6.4343146791      4.5435309990     -0.0121079034
 C     -6.6029702763      3.1363168546     -2.4427372313
 H     -7.7187558638      2.9711943471     -2.5299189448
 H     -6.0479194589      2.4894410113     -3.2098603070
 H     -6.3825975039      4.2102759134     -2.6500397275
 C     -5.4025083189      1.6190585765     -0.8692282515
 N     -3.1800613780      3.8128672521     -1.5585821353
 H     -5.0997638088      1.0814534716     -1.7244399815
 H     -5.1871491845      1.3373317809      0.1141157509
 C     -3.7297498154      5.0838828280     -1.4870334472
 S     -2.5001094608      3.2022336430     -0.1525188576
 C     -2.9479800047      6.2367866108     -1.7894707044
 H     -4.8020252209      5.1108728732     -1.2921659649
 C     -1.5920398748      6.1913825989     -2.1227494615
 C     -0.8724410275      7.3440374726     -2.4306771218
 C     -1.5365913186      8.6029583960     -2.3824916541
 C     -3.5943759894      7.5255962404     -1.7617629677
 C     -2.8716891019      8.6778507405     -2.0518478500
 H     -3.3951278843      9.6525433442     -2.0595967854
 H     -0.9330039894      9.4527730749     -2.5718451001
 H     -1.0792867722      5.2007446289     -2.1876015508
 H      0.1488495484      7.3438439775     -2.6915139200
 H     -4.6746513517      7.6382828132     -1.5438525239
 O     -2.4130452869      1.7811501003     -0.2399720652
 O     -1.3837540646      4.0158961620      0.2095021281
 F     -3.6247393148      3.5354617015      0.8994453932
30
# ORCA AIMD Position Step 6, t=3.00 fs, E_Pot=-1129.62054951 Hartree, Unit is Angstrom
 C     -6.7888569166      3.4792490317      0.0653771016
 C     -6.2323906891      2.6885390968     -1.0609567314
 H     -6.5238012874      3.0606800206      1.0279217525
 H     -7.8927807957      3.4816289362      0.0195160551
 H     -6.4217425532      4.5421805841     -0.0102987887
 C     -6.5987982675      3.1403227107     -2.4401989639
 H     -7.7147289589      2.9640507068     -2.5192473095
 H     -6.0382853801      2.4875292869     -3.1998758947
 H     -6.3820311142      4.2138683838     -2.6558603048
 C     -5.4007878569      1.6189725835     -0.8695180411
 N     -3.1780870830      3.8117569471     -1.5578296776
 H     -5.1138916943      1.0817856368     -1.7343237768
 H     -5.1920750548      1.3381611185      0.1187158047
 C     -3.7301294822      5.0825452575     -1.4835813967
 S     -2.5008138724      3.2015947832     -0.1527000155
 C     -2.9458198100      6.2334125333     -1.7878469170
 H     -4.8028354242      5.1038120679     -1.2898096278
 C     -1.5921179571      6.1906271218     -2.1194431245
 C     -0.8707879557      7.3422232110     -2.4306679935
 C     -1.5387443965      8.6025003861     -2.3821026862
 C     -3.5938667518      7.5258364190     -1.7625218730
 C     -2.8703216161      8.6785414854     -2.0525997939
 H     -3.3962811332      9.6516198794     -2.0683500559
 H     -0.9238567836      9.4485592268     -2.5655885817
 H     -1.0806667273      5.2000331877     -2.1883744276
 H      0.1531859721      7.3522993368     -2.6926805976
 H     -4.6753971680      7.6480139556     -1.5535331247
 O     -2.4137593285      1.7810847793     -0.2421862962
 O     -1.3856919518      4.0140767168      0.2106256546
 F     -3.6219358324      3.5342644756      0.8979239688
30
# ORCA AIMD Position Step 7, t=3.50 fs, E_Pot=-1129.61974640 Hartree, Unit is Angstrom
 C     -6.7864708088      3.4811432962      0.0663060430
 C     -6.2325672923      2.6904061695     -1.0583042224
 H     -6.5286425085      3.0553978927      1.0305080705
 H     -7.8901316339      3.4873264931      0.0191632031
 H     -6.4101707881      4.5393058462     -0.0079796247
 C     -6.5946667894      3.1441264547     -2.4378447760
 H     -7.7085956627      2.9576969270     -2.5094272139
 H     -6.0307562546      2.4878230402     -3.1880644500
 H     -6.3818598983      4.2163850783     -2.6611082245
 C     -5.3995024495      1.6194166218     -0.8699679529
 N     -3.1761517950      3.8106422556     -1.5570804838
 H     -5.1261496198      1.0799895204     -1.7461601338
 H     -5.1955331625      1.3370527234      0.1268643380
 C     -3.7304089320      5.0811517482     -1.4801594416
 S     -2.5015100815      3.2009240287     -0.1529158114
 C     -2.9440156702      6.2303069986     -1.7861419325
 H     -4.8040243094      5.0973030272     -1.2875025489
 C     -1.5918299501      6.1896834874     -2.1162582360
 C     -0.8696262433      7.3405963264     -2.4305284809
 C     -1.5406171823      8.6016610814     -2.3816994256
 C     -3.5933675027      7.5260082060     -1.7632988054
 C     -2.8692078125      8.6792972365     -2.0533479025
 H     -3.3967998008      9.6497061939     -2.0768046716
 H     -0.9139216066      9.4470663495     -2.5600589890
 H     -1.0829257278      5.2009897427     -2.1888046478
 H      0.1605603775      7.3598941532     -2.6945621941
 H     -4.6748493627      7.6567613064     -1.5631972491
 O     -2.4144708971      1.7809826918     -0.2443997083
 O     -1.3875458775      4.0123099389      0.2117711471
 F     -3.6192007512      3.5330765671      0.8964571389
30
# ORCA AIMD Position Step 8, t=4.00 fs, E_Pot=-1129.61955314 Hartree, Unit is Angstrom
 C     -6.7841088000      3.4831951929      0.0672300023
 C     -6.2324279536      2.6920884834     -1.0556562605
 H     -6.5328091854      3.0499569814      1.0341281269
 H     -7.8872838109      3.4936231299      0.0185223828
 H     -6.3996283058      4.5350200213     -0.0051080687
 C     -6.5905801104      3.1477162928     -2.4356599932
 H     -7.7004350598      2.9522016457     -2.5005999544
 H     -6.0253124144      2.4902832218     -3.1746154552
 H     -6.3820877503      4.2178536319     -2.6657204204
 C     -5.3986453072      1.6203614474     -0.8705617877
 N     -3.1742589132      3.8095261044     -1.5563365080
 H     -5.1366321695      1.0763505687     -1.7593371412
 H     -5.1976369364      1.3341264813      0.1377733515
 C     -3.7305851661      5.0796971653     -1.4767708473
 S     -2.5021959281      3.2002167457     -0.1531712751
 C     -2.9426038222      6.2275014614     -1.7843478787
 H     -4.8055247476      5.0914130220     -1.2852706054
 C     -1.5911574907      6.1885587529     -2.1132065078
 C     -0.8689234417      7.3391703631     -2.4302648326
 C     -1.5421385440      8.6004628997     -2.3812925549
 C     -3.5928638568      7.5261050876     -1.7641002797
 C     -2.8683695989      8.6801037121     -2.0540925715
 H     -3.3967227660      9.6469080255     -2.0849123432
 H     -0.9035708717      9.4479333443     -2.5551943511
 H     -1.0859579650      5.2034406435     -2.1888659705
 H      0.1703297155      7.3665399049     -2.6969874865
 H     -4.6730760678      7.6644085086     -1.5727822332
 O     -2.4151793178      1.7808377300     -0.2466121791
 O     -1.3893035456      4.0106033675      0.2129412197
 F     -3.6165455026      3.5318996127      0.8950541138
30
# ORCA AIMD Position Step 9, t=4.50 fs, E_Pot=-1129.61934116 Hartree, Unit is Angstrom
 C     -6.7817695178      3.4853771158      0.0681842133
 C     -6.2319541412      2.6935878404     -1.0530186169
 H     -6.5363528011      3.0445067562      1.0385109699
 H     -7.8842619869      3.5005621889      0.0175703372
 H     -6.3900913724      4.5295504696     -0.0016563279
 C     -6.5865416326      3.1510880978     -2.4336174394
 H     -7.6904617330      2.9476031497     -2.4928991122
 H     -6.0218168073      2.4947420076     -3.1598557020
 H     -6.3826987283      4.2183735232     -2.6696484356
 C     -5.3981932918      1.6217509802     -0.8712730772
 N     -3.1724122034      3.8084116916     -1.5556001218
 H     -5.1454998930      1.0712935971     -1.7730463249
 H     -5.1985703764      1.3296119724      0.1503475372
 C     -3.7306588413      5.0781780881     -1.4734185038
 S     -2.5028687045      3.1994684346     -0.1534708593
 C     -2.9416108234      6.2250228337     -1.7824590999
 H     -4.8072380911      5.0861968402     -1.2831427143
 C     -1.5900978652      6.1872720466     -2.1102959043
 C     -0.8686198556      7.3379556729     -2.4298898964
 C     -1.5432356017      8.5989474327     -2.3808941402
 C     -3.5923368906      7.5261216652     -1.7649333524
 C     -2.8678197773      8.6809383720     -2.0548345682
 H     -3.3961361011      9.6434140626     -2.0926305922
 H     -0.8932919112      9.4506262691     -2.5509028593
 H     -1.0895813211      5.2070756505     -2.1885464219
 H      0.1816015766      7.3721482688     -2.6997220585
 H     -4.6702342234      7.6708609932     -1.5822112105
 O     -2.4158838538      1.7806440826     -0.2488235178
 O     -1.3909536204      4.0089638460      0.2141380020
 F     -3.6139813697      3.5307352042      0.8937238787
30
# ORCA AIMD Position Step 10, t=5.00 fs, E_Pot=-1129.61861950 Hartree, Unit is Angstrom
 C     -6.7794522092      3.4876504547      0.0692086348
 C     -6.2311343701      2.6949127635     -1.0503974603
 H     -6.5393473764      3.0392240178      1.0433243434
 H     -7.8811006034      3.5081742660      0.0162897962
 H     -6.3814837746      4.5232271225      0.0023899208
 C     -6.5825542413      3.1542461695     -2.4316780213
 H     -7.6790184360      2.9439064675     -2.4864470367
 H     -6.0200136223      2.5009021995     -3.1442450319
 H     -6.3836590989      4.2181099574     -2.6728590460
 C     -5.3981131906      1.6235114379     -0.8720698965
 N     -3.1706154367      3.8073023990     -1.5548740014
 H     -5.1529381322      1.0653178949     -1.7863917260
 H     -5.1985538495      1.3238063360      0.1633518630
 C     -3.7306338351      5.0765930637     -1.4701048564
 S     -2.5035252476      3.1986749667     -0.1538184427
 C     -2.9410526867      6.2228929659     -1.7804722590
 H     -4.8090421943      5.0816967330     -1.2811497677
 C     -1.5886636339      6.1858533782     -2.1075304932
 C     -0.8686397195      7.3369588722     -2.4294202596
 C     -1.5438402248      8.5971687180     -2.3805157119
 C     -3.5917637623      7.5260534323     -1.7658053790
 C     -2.8675612865      8.6817718859     -2.0555752631
 H     -3.3951667891      9.6394822104     -2.0999248980
 H     -0.8836257352      9.4545191010     -2.5470809917
 H     -1.0935472642      5.2114656074     -2.1878485138
 H      0.1933648670      7.3766335659     -2.7025020250
 H     -4.6665629647      7.6760476923     -1.5913973443
 O     -2.4165837961      1.7803960967     -0.2510336301
 O     -1.3924859835      4.0073973054      0.2153631220
 F     -3.6115193144      3.5295848347      0.8924751026
30
# ORCA AIMD Position Step 11, t=5.50 fs, E_Pot=-1129.61718630 Hartree, Unit is Angstrom
 C     -6.7771575234      3.4899684087      0.0703447245
 C     -6.2299639484      2.6960779785     -1.0477992228
 H     -6.5418794705      3.0342963940      1.0482116767
 H     -7.8778411063      3.5164772132      0.0146694155
 H     -6.3736805279      4.5164652755      0.0070330603
 C     -6.5786208896      3.1572037971     -2.4297919822
 H     -7.6665625181      2.9410829559     -2.4813518826
 H     -6.0195318391      2.5083423018     -3.1283654975
 H     -6.3849195996      4.2172842789     -2.6753335721
 C     -5.3983665438      1.6255596318     -0.8729191265
 N     -3.1688721744      3.8062017359     -1.5541610739
 H     -5.1591305482      1.0589411819     -1.7984874760
 H     -5.1978160436      1.3170366032      0.1755591784
 C     -3.7305164888      5.0749427376     -1.4668320251
 S     -2.5041619256      3.1978325729     -0.1542172835
 C     -2.9409345301      6.2211283547     -1.7783863384
 H     -4.8108028963      5.0779424668     -1.2793227564
 C     -1.5868812972      6.1843418740     -2.1049106012
 C     -0.8689014659      7.3361824470     -2.4288736069
 C     -1.5438948856      8.5951866154     -2.3801667262
 C     -3.5911191525      7.5258968566     -1.7667236493
 C     -2.8675870155      8.6825697682     -2.0563168116
 H     -3.3939734011      9.6354212454     -2.1067695805
 H     -0.8751075458      9.4589689215     -2.5436290320
 H     -1.0975551163      5.2160875916     -2.1867881992
 H      0.2046078752      7.3799174690     -2.7050644090
 H     -4.6623681727      7.6799207822     -1.6002482378
 O     -2.4172785122      1.7800884326     -0.2532425335
 O     -1.3938919354      4.0059086423      0.2166176521
 F     -3.6091698828      3.5284498725      0.8913160616
30
# ORCA AIMD Position Step 12, t=6.00 fs, E_Pot=-1129.61516131 Hartree, Unit is Angstrom
 C     -6.7748877094      3.4922789357      0.0716317792
 C     -6.2284447444      2.6971040402     -1.0452299286
 H     -6.5440398516      3.0299075970      1.0528250206
 H     -7.8745256198      3.5254764877      0.0127039082
 H     -6.3665168301      4.5097390716      0.0122661331
 C     -6.5747450428      3.1599829162     -2.4279002766
 H     -7.6536458845      2.9390721721     -2.4777051811
 H     -6.0198950297      2.5165288632     -3.1129035288
 H     -6.3864181088      4.2161618786     -2.6770670659
 C     -5.3989134258      1.6278104092     -0.8737894399
 N     -3.1671861629      3.8051133349     -1.5534645802
 H     -5.1642420789      1.0526541619     -1.8085353651
 H     -5.1965743741      1.3096293329      0.1858594248
 C     -3.7303142549      5.0732299436     -1.4636021029
 S     -2.5047746396      3.1969382060     -0.1546699538
 C     -2.9412507259      6.2197401213     -1.7762026147
 H     -4.8123844373      5.0749508574     -1.2776901539
 C     -1.5847896467      6.1827831618     -2.1024330627
 C     -0.8693254565      7.3356244263     -2.4282667266
 C     -1.5433569845      8.5930616066     -2.3798536182
 C     -3.5903770774      7.5256490899     -1.7676949824
 C     -2.8678802374      8.6832942880     -2.0570622598
 H     -3.3927342884      9.6315689936     -2.1131476637
 H     -0.8682188978      9.4633746372     -2.5404619730
 H     -1.1012714335      5.2203602627     -2.1853925426
 H      0.2144072455      7.3819343089     -2.7071698835
 H     -4.6580005351      7.6824544529     -1.6086703293
 O     -2.4179673872      1.7797155575     -0.2554503509
 O     -1.3951641781      4.0045015922      0.2179021545
 F     -3.6069431474      3.5273314788      0.8902545690
30
# ORCA AIMD Position Step 13, t=6.50 fs, E_Pot=-1129.61293300 Hartree, Unit is Angstrom
 C     -6.7726466705      3.4945292479      0.0731045328
 C     -6.2265847727      2.6980166526     -1.0426954876
 H     -6.5459159331      3.0262210807      1.0568573784
 H     -7.8711952616      3.5351656370      0.0103935275
 H     -6.3597998482      4.5035479821      0.0180751738
 C     -6.5709308554      3.1626129871     -2.4259383237
 H     -7.6408835745      2.9377867000     -2.4755795422
 H     -6.0205470088      2.5248471405     -3.0986125144
 H     -6.3880833564      4.2150342834     -2.6780651865
 C     -5.3997141649      1.6301808522     -0.8746526859
 N     -3.1655609377      3.8040408430     -1.5527879618
 H     -5.1684105222      1.0468914261     -1.8158754092
 H     -5.1950232288      1.3018902525      0.1933272819
 C     -3.7300349796      5.0714597548     -1.4604171729
 S     -2.5053588049      3.1959893184     -0.1551783168
 C     -2.9419851518      6.2187336757     -1.7739244828
 H     -4.8136625784      5.0727263301     -1.2762761560
 C     -1.5824363520      6.1812251810     -2.1000918406
 C     -0.8698399813      7.3352779698     -2.4276139866
 C     -1.5422022561      8.5908507756     -2.3795790862
 C     -3.5895133019      7.5253084843     -1.7687253447
 C     -2.8684157189      8.6839073053     -2.0578157500
 H     -3.3916307167      9.6282612409     -2.1190499565
 H     -0.8633502954      9.4672212595     -2.5375165162
 H     -1.1043585692      5.2236950977     -2.1836951336
 H      0.2219933176      7.3826362128     -2.7086195673
 H     -4.6538284488      7.6836416748     -1.6165742497
 O     -2.4186499316      1.7792722345     -0.2576573470
 O     -1.3962970705      4.0031786318      0.2192166205
 F     -3.6048485841      3.5262306089      0.8892978788
30
# ORCA AIMD Position Step 14, t=7.00 fs, E_Pot=-1129.61105197 Hartree, Unit is Angstrom
 C     -6.7704392782      3.4966702034      0.0747907637
 C     -6.2243978152      2.6988461436     -1.0402015080
 H     -6.5475867300      3.0233681818      1.0600660164
 H     -7.8678854021      3.5455269593      0.0077438957
 H     -6.3533262041      4.4983742716      0.0244421577
 C     -6.5671828004      3.1651279916     -2.4238405867
 H     -7.6289130221      2.9371202273     -2.4750271400
 H     -6.0208923606      2.5326490889     -3.0862609055
 H     -6.3898388222      4.2141995700     -2.6783409394
 C     -5.4007307434      1.6325939095     -0.8754845478
 N     -3.1639998873      3.8029878903     -1.5521348436
 H     -5.1717424165      1.0420105898     -1.8200181092
 H     -5.1933266595      1.2940893078      0.1972606703
 C     -3.7296858930      5.0696394926     -1.4572794861
 S     -2.5059093950      3.1949839932     -0.1557435165
 C     -2.9431118950      6.2181086524     -1.7715572663
 H     -4.8145346361      5.0712611669     -1.2750988005
 C     -1.5798745313      6.1797132024     -2.0978786840
 C     -0.8703847676      7.3351311817     -2.4269264453
 C     -1.5404263564      8.5886052216     -2.3793419100
 C     -3.5885079717      7.5248747272     -1.7698194543
 C     -2.8691614250      8.6843731553     -2.0585826280
 H     -3.3908289805      9.6257997998     -2.1244730045
 H     -0.8607780783      9.4701079701     -2.5347544795
 H     -1.1065063434      5.2255573241     -2.1817306693
 H      0.2267881881      7.3819964456     -2.7092647282
 H     -4.6502063136      7.6834902111     -1.6238795682
 O     -2.4193257644      1.7787533584     -0.2598639220
 O     -1.3972866298      4.0019409248      0.2205605015
 F     -3.6028950086      3.5251479704      0.8884526383
30
# ORCA AIMD Position Step 15, t=7.50 fs, E_Pot=-1129.61008393 Hartree, Unit is Angstrom
 C     -6.7682703228      3.4986610471      0.0767096642
 C     -6.2219029281      2.6996267812     -1.0377533063
 H     -6.5491194049      3.0214386469      1.0622897243
 H     -7.8646220808      3.5565321709      0.0047657916
 H     -6.3469026284      4.4946360640      0.0313475575
 C     -6.5635045618      3.1675615577     -2.4215471212
 H     -7.6183429007      2.9369588090     -2.4760784979
 H     -6.0203570479      2.5393240440     -3.0765592959
 H     -6.3916068729      4.2139405643     -2.6779104877
 C     -5.4019275466      1.6349806393     -0.8762645377
 N     -3.1625062641      3.8019580388     -1.5515089924
 H     -5.1743120769      1.0382803173     -1.8206605026
 H     -5.1916146283      1.2864512792      0.1971961616
 C     -3.7292728160      5.0677787018     -1.4541915811
 S     -2.5064209758      3.1939209865     -0.1563659705
 C     -2.9445961556      6.2178588668     -1.7691079908
 H     -4.8149279846      5.0705359754     -1.2741685789
 C     -1.5771588773      6.1782843117     -2.0957839130
 C     -0.8709130162      7.3351671596     -2.4262113599
 C     -1.5380452708      8.5863683573     -2.3791370322
 C     -3.5873483617      7.5243491055     -1.7709804335
 C     -2.8700806073      8.6846616353     -2.0593695318
 H     -3.3904621006      9.6244200049     -2.1294163135
 H     -0.8606514257      9.4717651581     -2.5321639221
 H     -1.1074659269      5.2255317758     -2.1795286786
 H      0.2284256495      7.3800110023     -2.7090118501
 H     -4.6474413515      7.6820179934     -1.6305191327
 O     -2.4199946183      1.7781539559     -0.2620705961
 O     -1.3981305474      4.0007882886      0.2219327213
 F     -3.6010905145      3.5240839957      0.8877248360
30
# ORCA AIMD Position Step 16, t=8.00 fs, E_Pot=-1129.61043792 Hartree, Unit is Angstrom
 C     -6.7661433476      3.5004739688      0.0788709245
 C     -6.2191237800      2.7003956480     -1.0353558007
 H     -6.5505666333      3.0204741488      1.0634597718
 H     -7.8614200948      3.5681424641      0.0014754300
 H     -6.3403676565      4.4926427831      0.0387715086
 C     -6.5598974331      3.1699407367     -2.4190115644
 H     -7.6096969110      2.9371944098     -2.4787410631
 H     -6.0184630636      2.5443841414     -3.0700742390
 H     -6.3933120692      4.2145044525     -2.6767891787
 C     -5.4032716413      1.6372815004     -0.8769756413
 N     -3.1610835804      3.8009546920     -1.5509143397
 H     -5.1761619751      1.0358749395     -1.8176911021
 H     -5.1899813663      1.2791509656      0.1929095812
 C     -3.7287994318      5.0658893102     -1.4511565629
 S     -2.5068874744      3.1927998237     -0.1570452658
 C     -2.9463951422      6.2179724648     -1.7665852829
 H     -4.8148061596      5.0705198647     -1.2734868708
 C     -1.5743422295      6.1769623097     -2.0937972298
 C     -0.8713926108      7.3353638787     -2.4254718238
 C     -1.5350951674      8.5841750988     -2.3789558334
 C     -3.5860312371      7.5237342614     -1.7722094621
 C     -2.8711336207      8.6847509007     -2.0601845311
 H     -3.3906137443      9.6242625900     -2.1338786025
 H     -0.8629869670      9.4720637260     -2.5297591160
 H     -1.1070799810      5.2233834574     -2.1771076159
 H      0.2267611604      7.3766990203     -2.7078250782
 H     -4.6457638213      7.6792493322     -1.6364415833
 O     -2.4206563869      1.7774691578     -0.2642779413
 O     -1.3988283054      3.9997190688      0.2233315602
 F     -3.5994425772      3.5230388287      0.8871197775
30
# ORCA AIMD Position Step 17, t=8.50 fs, E_Pot=-1129.61220165 Hartree, Unit is Angstrom
 C     -6.7640591920      3.5020973010      0.0812739687
 C     -6.2160885262      2.7011928227     -1.0330139460
 H     -6.5519670800      3.0204645979      1.0636053753
 H     -7.8582776314      3.5803098674     -0.0021062358
 H     -6.3336112907      4.4925544178      0.0466955205
 C     -6.5563586422      3.1722792651     -2.4162083460
 H     -7.6033503789      2.9377398813     -2.4829975187
 H     -6.0149042249      2.5475508297     -3.0671427813
 H     -6.3948865646      4.2160767497     -2.6749853758
 C     -5.4047337546      1.6394484463     -0.8776043021
 N     -3.1597349550      3.7999811983     -1.5503548447
 H     -5.1773026236      1.0348649833     -1.8111978745
 H     -5.1884828968      1.2723037025      0.1844227759
 C     -3.7282672307      5.0639850911     -1.4481778160
 S     -2.5073027711      3.1916207254     -0.1577803424
 C     -2.9484594158      6.2184318751     -1.7639989086
 H     -4.8141713269      5.0711721413     -1.2730470914
 C     -1.5714725895      6.1757544050     -2.0919082387
 C     -0.8718066241      7.3356950284     -2.4247068482
 C     -1.5316307204      8.5820507028     -2.3787864985
 C     -3.5845650308      7.5230351960     -1.7735057474
 C     -2.8722806082      8.6846288858     -2.0610368643
 H     -3.3913074692      9.6253546499     -2.1378563283
 H     -0.8676676853      9.4710207183     -2.5275794178
 H     -1.1053010443      5.2190949265     -2.1744714315
 H      0.2218742818      7.3721014175     -2.7057268560
 H     -4.6452999652      7.6752106249     -1.6416152085
 O     -2.4213109884      1.7766942604     -0.2664865997
 O     -1.3993808515      3.9987304123      0.2247548999
 F     -3.5979577426      3.5220123197      0.8866420116
30
# ORCA AIMD Position Step 18, t=9.00 fs, E_Pot=-1129.61505607 Hartree, Unit is Angstrom
 C     -6.7620154140      3.5035376858      0.0839082179
 C     -6.2128284721      2.7020593239     -1.0307324534
 H     -6.5533447818      3.0213470659      1.0628538560
 H     -7.8551772175      3.5929771214     -0.0059528296
 H     -6.3265874013      4.4943632832      0.0551011153
 C     -6.5528812574      3.1745737839     -2.4131382907
 H     -7.5994858988      2.9385410670     -2.4888031077
 H     -6.0095952639      2.5488082730     -3.0678182792
 H     -6.3962719512      4.2187671484     -2.6724977280
 C     -5.4062888905      1.6414461462     -0.8781403898
 N     -3.1584634132      3.7990407816     -1.5498344919
 H     -5.1777125462      1.0352164691     -1.8014646100
 H     -5.1871355752      1.2659616978      0.1719988925
 C     -3.7276753248      5.0620817438     -1.4452592338
 S     -2.5076605348      3.1903846187     -0.1585694048
 C     -2.9507340624      6.2192139379     -1.7613596246
 H     -4.8130644962      5.0724430257     -1.2728344161
 C     -1.5685918960      6.1746505887     -2.0901068561
 C     -0.8721538046      7.3361305027     -2.4239112426
 C     -1.5277235398      8.5800103755     -2.3786145078
 C     -3.5829707243      7.5222588720     -1.7748663960
 C     -2.8734826173      8.6842941895     -2.0619368474
 H     -3.3925037471      9.6276044600     -2.1413412805
 H     -0.8744478799      9.4687995197     -2.5256880570
 H     -1.1021948898      5.2128742168     -2.1716088860
 H      0.2140693992      7.3662786679     -2.7027979418
 H     -4.6460592572      7.6699296877     -1.6460275561
 O     -2.4219584085      1.7758248211     -0.2686971838
 O     -1.3997906314      3.9978182353      0.2262001009
 F     -3.5966417263      3.5210040298      0.8862953084
30
# ORCA AIMD Position Step 19, t=9.50 fs, E_Pot=-1129.61832251 Hartree, Unit is Angstrom
 C     -6.7600060959      3.5048199449      0.0867536562
 C     -6.2093774027      2.7030361477     -1.0285156274
 H     -6.5547103206      3.0230076941      1.0614251395
 H     -7.8520853453      3.6060780501     -0.0100324524
 H     -6.3193171136      4.4978943446      0.0639680452
 C     -6.5494555963      3.1768036308     -2.4098300482
 H     -7.5980672121      2.9395841970     -2.4960821750
 H     -6.0026813528      2.5484105119     -3.0718609813
 H     -6.3974211396      4.2225983193     -2.6693127381
 C     -5.4079171895      1.6432536319     -0.8785776540
 N     -3.1572719074      3.7981365463     -1.5493572516
 H     -5.1773374155      1.0367867550     -1.7889714829
 H     -5.1859130372      1.2601061916      0.1561467705
 C     -3.7270206116      5.0601967347     -1.4424051825
 S     -2.5079543117      3.1890931341     -0.1594099273
 C     -2.9531598313      6.2202901718     -1.7586789615
 H     -4.8115622607      5.0742747197     -1.2728267667
 C     -1.5657360989      6.1736255032     -2.0883833534
 C     -0.8724488434      7.3366369915     -2.4230756141
 C     -1.5234600594      8.5780592029     -2.3784231369
 C     -3.5812814802      7.5214139865     -1.7762865451
 C     -2.8747025620      8.6837556429     -2.0628955665
 H     -3.3941041400      9.6308092658     -2.1443202595
 H     -0.8829620379      9.4657057744     -2.5241702521
 H     -1.0979283806      5.2051310608     -2.1684960332
 H      0.2038740747      7.3593079209     -2.6991769241
 H     -4.6479341898      7.6634369625     -1.6496845604
 O     -2.4225986763      1.7748567241     -0.2709102271
 O     -1.4000615081      3.9969772983      0.2276640158
 F     -3.5954993711      3.5200132397      0.8860826171
30
# ORCA AIMD Position Step 20, t=10.00 fs, E_Pot=-1129.62115012 Hartree, Unit is Angstrom
 C     -6.7580223879      3.5059850052      0.0897821323
 C     -6.2057702019      2.7041626107     -1.0263671348
 H     -6.5560634205      3.0252865217      1.0596199650
 H     -7.8489546800      3.6195390720     -0.0143081720
 H     -6.3118811336      4.5028279427      0.0732725621
 C     -6.5460720667      3.1789349488     -2.4063372906
 H     -7.5988415419      2.9408962625     -2.5047258899
 H     -5.9945042132      2.5468383982     -3.0787774406
 H     -6.3982992309      4.2275028265     -2.6654043221
 C     -5.4096050541      1.6448656095     -0.8789144389
 N     -3.1561630063      3.7972715163     -1.5489269203
 H     -5.1760899371      1.0393260306     -1.7743867659
 H     -5.1847439882      1.2546409245      0.1376188876
 C     -3.7262982249      5.0583488270     -1.4396202418
 S     -2.5081778790      3.1877484102     -0.1602988080
 C     -2.9556745857      6.2216269217     -1.7559687983
 H     -4.8097711295      5.0766030196     -1.2729970318
 C     -1.5629362058      6.1726427547     -2.0867281194
 C     -0.8727216879      7.3371796445     -2.4221867852
 C     -1.5189379462      8.5761921808     -2.3781940793
 C     -3.5795411962      7.5205111824     -1.7777597312
 C     -2.8759060424      8.6830303556     -2.0639243350
 H     -3.3959633142      9.6346763422     -2.1467767806
 H     -0.8927424227      9.4621736824     -2.5231298827
 H     -1.0927438603      5.1964230689     -2.1651011671
 H      0.1920246914      7.3512779488     -2.6950564714
 H     -4.6507126728      7.6557680730     -1.6526089851
 O     -2.4232318410      1.7737864703     -0.2731261783
 O     -1.4001985266      3.9962014466      0.2291431650
 F     -3.5945344581      3.5190389781      0.8860060015
30
# ORCA AIMD Position Step 21, t=10.50 fs, E_Pot=-1129.62278490 Hartree, Unit is Angstrom
 C     -6.7560532159      3.5070859906      0.0929589250
 C     -6.2020430145      2.7054761403     -1.0242899672
 H     -6.5573951406      3.0279873319      1.0578011246
 H     -7.8457248392      3.6332777508     -0.0187367663
 H     -6.3044074116      4.5087355284      0.0829843127
 C     -6.5427241866      3.1809271360     -2.4027325610
 H     -7.6013669028      2.9425402130     -2.5145890111
 H     -5.9855393043      2.5447221015     -3.0878941028
 H     -6.3988829231      4.2333252276     -2.6607343428
 C     -5.4113453172      1.6462932340     -0.8791543972
 N     -3.1551395099      3.7964485912     -1.5485472702
 H     -5.1738504271      1.0424810301     -1.7585532282
 H     -5.1835101286      1.2493868891      0.1174050084
 C     -3.7255021492      5.0565581567     -1.4369094070
 S     -2.5083248839      3.1863533209     -0.1612321066
 C     -2.9582139943      6.2231863047     -1.7532415244
 H     -4.8078174687      5.0793579145     -1.2733135314
 C     -1.5602201269      6.1716598429     -2.0851315164
 C     -0.8730157398      7.3377211576     -2.4212279610
 C     -1.5142640260      8.5743969181     -2.3779081617
 C     -3.5778018031      7.5195613933     -1.7792779959
 C     -2.8770605266      8.6821420274     -2.0650343795
 H     -3.3979036074      9.6388518602     -2.1486921821
 H     -0.9032422964      9.4587424597     -2.5226852589
 H     -1.0869302283      5.1873973271     -2.1613907003
 H      0.1794423759      7.3422856967     -2.6906771560
 H     -4.6541027226      7.6469694494     -1.6548358719
 O     -2.4238579524      1.7726109133     -0.2753452994
 O     -1.4002080376      3.9954834318      0.2306334564
 F     -3.5937499102      3.5180799861      0.8860666041
30
# ORCA AIMD Position Step 22, t=11.00 fs, E_Pot=-1129.62282535 Hartree, Unit is Angstrom
 C     -6.7540862924      3.5081832656      0.0962451195
 C     -6.1982318444      2.7070108031     -1.0222859671
 H     -6.5586932882      3.0308908109      1.0563659796
 H     -7.8423265229      3.6472048746     -0.0232695097
 H     -6.2970510843      4.5151265040      0.0930658382
 C     -6.5394108077      3.1827403777     -2.3990994839
 H     -7.6050641942      2.9446030265     -2.5254916346
 H     -5.9763201065      2.5427510636     -3.0984456340
 H     -6.3991593728      4.2398358583     -2.6552564500
 C     -5.4131376310      1.6475632454     -0.8793068949
 N     -3.1542041984      3.7956705361     -1.5482219687
 H     -5.1704717665      1.0458146399     -1.7424502959
 H     -5.1820501190      1.2440860328      0.0966955241
 C     -3.7246260151      5.0548457687     -1.4342776853
 S     -2.5083890684      3.1849114797     -0.1622051801
 C     -2.9607130163      6.2249267392     -1.7505096102
 H     -4.8058362539      5.0824651397     -1.2737430614
 C     -1.5576144701      6.1706336745     -2.0835834649
 C     -0.8733835456      7.3382234025     -2.4201800348
 C     -1.5095488269      8.5726562111     -2.3775463384
 C     -3.5761201002      7.5185756141     -1.7808324118
 C     -2.8781357053      8.6811176795     -2.0662361048
 H     -3.3997343000      9.6429562960     -2.1500495822
 H     -0.9138741642      9.4560135176     -2.5229614594
 H     -1.0807910018      5.1787215781     -2.1573346845
 H      0.1671759503      7.3324299644     -2.6863129306
 H     -4.6577626421      7.6371025433     -1.6564098725
 O     -2.4244770536      1.7713272285     -0.2775677412
 O     -1.4000975492      3.9948150495      0.2321303502
 F     -3.5931476607      3.5171347106      0.8862646305
30
# ORCA AIMD Position Step 23, t=11.50 fs, E_Pot=-1129.62137550 Hartree, Unit is Angstrom
 C     -6.7521091056      3.5093394661      0.0996009838
 C     -6.1943719501      2.7087965289     -1.0203559054
 H     -6.5599476906      3.0337705372      1.0557133622
 H     -7.8386884612      3.6612259113     -0.0278531581
 H     -6.2899737838      4.5214959053      0.1034720069
 C     -6.5361367209      3.1843418897     -2.3955258388
 H     -7.6092783309      2.9471818721     -2.5372231967
 H     -5.9673735830      2.5415972392     -3.1096518755
 H     -6.3991239980      4.2467497590     -2.6489204240
 C     -5.4149868028      1.6487137116     -0.8793865151
 N     -3.1533596638      3.7949400576     -1.5479544019
 H     -5.1657898607      1.0488418355     -1.7271335381
 H     -5.1801698301      1.2384177985      0.0768145905
 C     -3.7236641236      5.0532329804     -1.4317298710
 S     -2.5083646758      3.1834266369     -0.1632128102
 C     -2.9631072141      6.2268036901     -1.7477853465
 H     -4.8039598210      5.0858476599     -1.2742527968
 C     -1.5551456497      6.1695252711     -2.0820732896
 C     -0.8738802405      7.3386483108     -2.4190233112
 C     -1.5049014871      8.5709527559     -2.3770907023
 C     -3.5745542468      7.5175645775     -1.7824135155
 C     -2.8791029321      8.6799849881     -2.0675387171
 H     -3.4012685661      9.6466160684     -2.1508366282
 H     -0.9240583938      9.4545885047     -2.5240802215
 H     -1.0746172050      5.1710247552     -2.1529112035
 H      0.1563177359      7.3218061188     -2.6822496710
 H     -4.6613354865      7.6262473868     -1.6573814061
 O     -2.4250891373      1.7699335805     -0.2797935060
 O     -1.3998753159      3.9941875173      0.2336290298
 F     -3.5927284411      3.5162013472      0.8865992350
30
# ORCA AIMD Position Step 24, t=12.00 fs, E_Pot=-1129.61903169 Hartree, Unit is Angstrom
 C     -6.7501094189      3.5106142937      0.1029893717
 C     -6.1904971990      2.7108585677     -1.0184992597
 H     -6.5611571159      3.0364132378      1.0562032489
 H     -7.8347431444      3.6752429611     -0.0324309665
 H     -6.2833252322      4.5273661030      0.1141510058
 C     -6.5329117358      3.1857097815     -2.3920973153
 H     -7.6133398546      2.9503703322     -2.5495496859
 H     -5.9591728248      2.5418584250     -3.1207784601
 H     -6.3987780941      4.2537506525     -2.6416782699
 C     -5.4168999712      1.6497871512     -0.8794116210
 N     -3.1526083016      3.7942597690     -1.5477476609
 H     -5.1596425247      1.0510840035     -1.7136461384
 H     -5.1776628420      1.2320328158      0.0591125095
 C     -3.7226123323      5.0517410724     -1.4292702996
 S     -2.5082464177      3.1819027946     -0.1642492375
 C     -2.9653339322      6.2287706629     -1.7450806319
 H     -4.8023049407      5.0894268290     -1.2748126204
 C     -1.5528410636      6.1683032831     -2.0805895410
 C     -0.8745540016      7.3389584350     -2.4177399833
 C     -1.5004236587      8.5692752581     -2.3765258507
 C     -3.5731602873      7.5165380995     -1.7840117339
 C     -2.8799352339      8.6787695399     -2.0689496735
 H     -3.4023395989      9.6494947385     -2.1510485533
 H     -0.9332785128      9.4549918845     -2.5261471161
 H     -1.0686661535      5.1648505004     -2.1481087013
 H      0.1478852296      7.3105041776     -2.6787550189
 H     -4.6644812363      7.6145052590     -1.6578033624
 O     -2.4256941499      1.7684289036     -0.2820225057
 O     -1.3995502974      3.9935914873      0.2351244102
 F     -3.5924918301      3.5152778109      0.8870685583
30
# ORCA AIMD Position Step 25, t=12.50 fs, E_Pot=-1129.61667720 Hartree, Unit is Angstrom
 C     -6.7480755743      3.5120601213      0.1063794632
 C     -6.1866397094      2.7132172435     -1.0167143219
 H     -6.5623357062      3.0386389693      1.0581161547
 H     -7.8304340124      3.6891570275     -0.0369443291
 H     -6.2772278739      4.5323206701      0.1250458795
 C     -6.5297490993      3.1868349119     -2.3888929591
 H     -7.6166182727      2.9542468611     -2.5622226297
 H     -5.9521057096      2.5440237764     -3.1311768963
 H     -6.3981263465      4.2605160676     -2.6334900892
 C     -5.4188812824      1.6508194450     -0.8794012371
 N     -3.1519522326      3.7936321994     -1.5476044514
 H     -5.1519004329      1.0521423178     -1.7029053351
 H     -5.1743434527      1.2246103192      0.0448142252
 C     -3.7214689201      5.0503907947     -1.4269026680
 S     -2.5080297040      3.1803438581     -0.1653082919
 C     -2.9673335040      6.2307802035     -1.7424067749
 H     -4.8009618873      5.0931236621     -1.2753968177
 C     -1.5507295560      6.1669465059     -2.0791200150
 C     -0.8754348462      7.3391172296     -2.4163170600
 C     -1.4962039433      8.5676250578     -2.3758402279
 C     -3.5719890665      7.5155047524     -1.7856177654
 C     -2.8806070956      8.6774926759     -2.0704743663
 H     -3.4028131243      9.6513172160     -2.1506901951
 H     -0.9411358777      9.4575868385     -2.5292371628
 H     -1.0631459355      5.1606223054     -2.1429269394
 H      0.1426818016      7.2986113017     -2.6760427612
 H     -4.6669053249      7.6019994014     -1.6577280154
 O     -2.4262919179      1.7668132620     -0.2842545043
 O     -1.3991318701      3.9930173053      0.2366112514
 F     -3.5924361832      3.5143617582      0.8876697119
30
# ORCA AIMD Position Step 26, t=13.00 fs, E_Pot=-1129.61513645 Hartree, Unit is Angstrom
 C     -6.7459963209      3.5137181091      0.1097495540
 C     -6.1828300987      2.7158883750     -1.0149982997
 H     -6.5635183443      3.0403202693      1.0616164760
 H     -7.8257196740      3.7028692311     -0.0413335889
 H     -6.2717670080      4.5360275132      0.1360963459
 C     -6.5266635589      3.1877208733     -2.3859812978
 H     -7.6185637372      2.9588664613     -2.5749880425
 H     -5.9464577544      2.5484546440     -3.1403112658
 H     -6.3971746626      4.2667401634     -2.6243299660
 C     -5.4209254769      1.6518276426     -0.8793705893
 N     -3.1513934558      3.7930596755     -1.5475272832
 H     -5.1425029508      1.0517731116     -1.6955854054
 H     -5.1700882722      1.2159306716      0.0348483838
 C     -3.7202353019      5.0492026038     -1.4246300066
 S     -2.5077103410      3.1787540696     -0.1663832248
 C     -2.9690497519      6.2327849052     -1.7397746202
 H     -4.7999839400      5.0968593056     -1.2759850920
 C     -1.5488419237      6.1654450823     -2.0776518464
 C     -0.8765244651      7.3390879663     -2.4147488934
 C     -1.4923136048      8.5660218451     -2.3750274975
 C     -3.5710834012      7.5144710116     -1.7872227952
 C     -2.8810947780      8.6761700683     -2.0721157556
 H     -3.4025953041      9.6518895631     -2.1497776386
 H     -0.9473904467      9.4625075592     -2.5333810450
 H     -1.0582073088      5.1586262882     -2.1373765812
 H      0.1411690406      7.2862206328     -2.6742400057
 H     -4.6683820850      7.5888746298     -1.6572042261
 O     -2.4268821251      1.7650872298     -0.2864891585
 O     -1.3986299693      3.9924548348      0.2380839469
 F     -3.5925588643      3.5134505354      0.8883988591
30
# ORCA AIMD Position Step 27, t=13.50 fs, E_Pot=-1129.61483607 Hartree, Unit is Angstrom
 C     -6.7438612519      3.5156159042      0.1130895427
 C     -6.1790959739      2.7188819655     -1.0133472925
 H     -6.5647636893      3.0413930895      1.0667284700
 H     -7.8205822337      3.7162857033     -0.0455414151
 H     -6.2669804990      4.5382588970      0.1472423733
 C     -6.5236698062      3.1883834151     -2.3834180709
 H     -7.6187410894      2.9642542449     -2.5875985962
 H     -5.9424029487      2.5553770768     -3.1477744319
 H     -6.3959283997      4.2721601036     -2.6141912108
 C     -5.4230123144      1.6527984244     -0.8793264120
 N     -3.1509336275      3.7925445177     -1.5475181270
 H     -5.1314876372      1.0499537086     -1.6920205059
 H     -5.1648790067      1.2059485888      0.0296955462
 C     -3.7189161049      5.0481953099     -1.4224543583
 S     -2.5072850918      3.1771373526     -0.1674671739
 C     -2.9704315638      6.2347386818     -1.7371940945
 H     -4.7993848173      5.1005569356     -1.2765643974
 C     -1.5472105505      6.1638017963     -2.0761716835
 C     -0.8777900718      7.3388350906     -2.4130391517
 C     -1.4888036613      8.5645054528     -2.3740872505
 C     -3.5704763060      7.5134418132     -1.7888189864
 C     -2.8813764046      8.6748099885     -2.0738742596
 H     -3.4016405100      9.6511115794     -2.1483388193
 H     -0.9519784028      9.4696174881     -2.5385565441
 H     -1.0539344585      5.1589896626     -2.1314778604
 H      0.1433834908      7.2734419904     -2.6733657579
 H     -4.6687701206      7.5752939561     -1.6562758010
 O     -2.4274643875      1.7632525805     -0.2887260825
 O     -1.3980545123      3.9918940277      0.2395369993
 F     -3.5928560392      3.5125412886      0.8892512455
30
# ORCA AIMD Position Step 28, t=14.00 fs, E_Pot=-1129.61566320 Hartree, Unit is Angstrom
 C     -6.7416608724      3.5177662762      0.1164013003
 C     -6.1754620094      2.7222021650     -1.0117565546
 H     -6.5661526522      3.0418612140      1.0733292465
 H     -7.8150301827      3.7293186239     -0.0495137164
 H     -6.2628556951      4.5388996993      0.1584262370
 C     -6.5207811384      3.1888488924     -2.3812442996
 H     -7.6168496186      2.9704030342     -2.5998215171
 H     -5.9400016133      2.5648816076     -3.1532959703
 H     -6.3943909876      4.2765724887     -2.6030900114
 C     -5.4251028960      1.6536833461     -0.8792645092
 N     -3.1505741536      3.7920889706     -1.5475784793
 H     -5.1190126330      1.0469038981     -1.6921680444
 H     -5.1588263361      1.1948342335      0.0293217849
 C     -3.7175192925      5.0473861188     -1.4203769465
 S     -2.5067515680      3.1754974474     -0.1685530826
 C     -2.9714333921      6.2365977604     -1.7346744148
 H     -4.7991363847      5.1041425330     -1.2771283490
 C     -1.5458691703      6.1620323015     -2.0746660512
 C     -0.8791651229      7.3383234770     -2.4112006505
 C     -1.4857057485      8.5631343168     -2.3730252244
 C     -3.5701894985      7.5124200509     -1.7903995220
 C     -2.8814318966      8.6734130474     -2.0757477313
 H     -3.3999538504      9.6489834333     -2.1464130337
 H     -0.9549991178      9.4785194089     -2.5446859623
 H     -1.0503430660      5.1616778082     -2.1252592516
 H      0.1489360155      7.2604135589     -2.6733302223
 H     -4.6680223803      7.5614360577     -1.6549796190
 O     -2.4280381766      1.7613121176     -0.2909647532
 O     -1.3974153722      3.9913249075      0.2409648905
 F     -3.5933228199      3.5116309695      0.8902212438
30
# ORCA AIMD Position Step 29, t=14.50 fs, E_Pot=-1129.61708603 Hartree, Unit is Angstrom
 C     -6.7393868608      3.5201666887      0.1196973830
 C     -6.1719497739      2.7258472341     -1.0102208699
 H     -6.5677840972      3.0417913948      1.0811602615
 H     -7.8090990673      3.7418884481     -0.0532013070
 H     -6.2593276378      4.5379504311      0.1695954953
 C     -6.5180084592      3.1891525129     -2.3794843902
 H     -7.6127344029      2.9772728994     -2.6114466793
 H     -5.9391996280      2.5769263630     -3.1567483158
 H     -6.3925634942      4.2798455442     -2.5910669290
 C     -5.4271407536      1.6544026786     -0.8791703181
 N     -3.1503162239      3.7916953180     -1.5477092070
 H     -5.1053557619      1.0430575953     -1.6956401702
 H     -5.1521664983      1.1829652990      0.0332153827
 C     -3.7160557025      5.0467897605     -1.4183981656
 S     -2.5061083976      3.1738377930     -0.1696339922
 C     -2.9720159638      6.2383223110     -1.7322241300
 H     -4.7991720190      5.1075463199     -1.2776770127
 C     -1.5448521775      6.1601648229     -2.0731217248
 C     -0.8805570081      7.3375193128     -2.4092536086
 C     -1.4830345050      8.5619798975     -2.3718527992
 C     -3.5702326769      7.5114065928     -1.7919587889
 C     -2.8812433040      8.6719719074     -2.0777315047
 H     -3.3975904029      9.6456059233     -2.1440499060
 H     -0.9566787050      9.4886068855     -2.5516417736
 H     -1.0473793843      5.1664946638     -2.1187553645
 H      0.1570892351      7.2473056550     -2.6739538827
 H     -4.6661871907      7.5474905862     -1.6533447093
 O     -2.4286027592      1.7592697330     -0.2932044191
 O     -1.3967220934      3.9907378248      0.2423623069
 F     -3.5939533215      3.5107164126      0.8913024991
30
# ORCA AIMD Position Step 30, t=15.00 fs, E_Pot=-1129.61843850 Hartree, Unit is Angstrom
 C     -6.7370330321      3.5228006226      0.1229991073
 C     -6.1685766452      2.7298077099     -1.0087346903
 H     -6.5697658732      3.0413007848      1.0898544216
 H     -7.8028525097      3.7539250746     -0.0565607589
 H     -6.2562794097      4.5355280179      0.1807045463
 C     -6.5153601399      3.1893376214     -2.3781453674
 H     -7.6063940812      2.9847921125     -2.6222932061
 H     -5.9398270573      2.5913387394     -3.1581523253
 H     -6.3904439249      4.2819266900     -2.5781879378
 C     -5.4290561307      1.6548554194     -0.8790219224
 N     -3.1501606327      3.7913656052     -1.5479107031
 H     -5.0908962501      1.0390024534     -1.7017831820
 H     -5.1452338349      1.1708823529      0.0405015648
 C     -3.7145387676      5.0464193841     -1.4165179110
 S     -2.5053550527      3.1721616205     -0.1707026769
 C     -2.9721469058      6.2398760030     -1.7298512055
 H     -4.7993925396      5.1107036418     -1.2782143230
 C     -1.5441936756      6.1582396535     -2.0715262773
 C     -0.8818588580      7.3363912058     -2.4072227337
 C     -1.4807911474      8.5611187054     -2.3705860470
 C     -3.5706028178      7.5104000261     -1.7934922772
 C     -2.8807947795      8.6704725602     -2.0798186592
 H     -3.3946526273      9.6411745088     -2.1413075420
 H     -0.9573222420      9.4991425052     -2.5592569651
 H     -1.0449240506      5.1730921881     -2.1120051012
 H      0.1668825612      7.2343176631     -2.6749985974
 H     -4.6634117548      7.5336546285     -1.6513911546
 O     -2.4291572283      1.7571304383     -0.2954441143
 O     -1.3959840892      3.9901232763      0.2437238139
 F     -3.5947407097      3.5097943007      0.8924877801
30
# ORCA AIMD Position Step 31, t=15.50 fs, E_Pot=-1129.61919434 Hartree, Unit is Angstrom
 C     -6.7345960143      3.5256391796      0.1263330564
 C     -6.1653547592      2.7340654060     -1.0072922897
 H     -6.5722063719      3.0405384994      1.0989749957
 H     -7.7963792325      3.7653706848     -0.0595560994
 H     -6.2535440240      4.5318601334      0.1917180132
 C     -6.5128418083      3.1894544118     -2.3772153455
 H     -7.5979834566      2.9928591860     -2.6322169661
 H     -5.9415960267      2.6078194861     -3.1576846013
 H     -6.3880277723      4.2828480845     -2.5645427272
 C     -5.4307743557      1.6549347551     -0.8787945891
 N     -3.1501080378      3.7911017749     -1.5481828278
 H     -5.0760763587      1.0353936039     -1.7097899822
 H     -5.1384154700      1.1592084419      0.0501063022
 C     -3.7129832831      5.0462851726     -1.4147353811
 S     -2.5044919244      3.1704718966     -0.1717519805
 C     -2.9718013535      6.2412279580     -1.7275629258
 H     -4.7996780626      5.1135568029     -1.2787477711
 C     -1.5439263292      6.1563075145     -2.0698684349
 C     -0.8829622709      7.3349129911     -2.4051342483
 C     -1.4789666758      8.5606232700     -2.3692443815
 C     -3.5712848621      7.5093968149     -1.7949967585
 C     -2.8800730594      8.6688951088     -2.0820003021
 H     -3.3912834473      9.6359668314     -2.1382502837
 H     -0.9572663362      9.5093440093     -2.5673403125
 H     -1.0427974186      5.1809862553     -2.1050481665
 H      0.1772695603      7.2216662366     -2.6762022013
 H     -4.6599301030      7.5201252039     -1.6491302242
 O     -2.4297005376      1.7549002630     -0.2976826831
 O     -1.3952103618      3.9894721778      0.2450441879
 F     -3.5956773028      3.5088612429      0.8937691731
30
# ORCA AIMD Position Step 32, t=16.00 fs, E_Pot=-1129.61911517 Hartree, Unit is Angstrom
 C     -6.7320758168      3.5286433902      0.1297273159
 C     -6.1622900302      2.7385919646     -1.0058875668
 H     -6.5752054201      3.0396676082      1.1080557575
 H     -7.7897868226      3.7761802145     -0.0621582377
 H     -6.2509109902      4.5272729965      0.2026120633
 C     -6.5104564614      3.1895591196     -2.3766625165
 H     -7.5878121085      3.0013462980     -2.6411162025
 H     -5.9441004734      2.6259481457     -3.1556826652
 H     -6.3853086462      4.2827245651     -2.5502429640
 C     -5.4322240095      1.6545430303     -0.8784648885
 N     -3.1501586325      3.7909055806     -1.5485246935
 H     -5.0613625049      1.0328751332     -1.7188039070
 H     -5.1321053306      1.1485726960      0.0609066756
 C     -3.7114045358      5.0463946628     -1.4130494587
 S     -2.5035204952      3.1687711902     -0.1727749286
 C     -2.9709628855      6.2423526053     -1.7253658304
 H     -4.7998976000      5.1160567380     -1.2792855378
 C     -1.5440798500      6.1544272048     -2.0681385299
 C     -0.8837677647      7.3330660297     -2.4030133321
 C     -1.4775445365      8.5605543621     -2.3678493249
 C     -3.5722526144      7.5083913441     -1.7964701101
 C     -2.8790683151      8.6672155894     -2.0842658269
 H     -3.3876568681      9.6303240697     -2.1349461791
 H     -0.9568394930      9.5184611082     -2.5756904394
 H     -1.0407714716      5.1895847543     -2.0979228886
 H      0.1872331701      7.2095715442     -2.6773073273
 H     -4.6560487704      7.5070950721     -1.6465651401
 O     -2.4302314326      1.7525863924     -0.2999187041
 O     -1.3944093656      3.9887759140      0.2463184486
 F     -3.5967545510      3.5079137738      0.8951381207
30
# ORCA AIMD Position Step 33, t=16.50 fs, E_Pot=-1129.61826894 Hartree, Unit is Angstrom
 C     -6.7294762116      3.5317672881      0.1332080564
 C     -6.1593814663      2.7433480726     -1.0045141364
 H     -6.5788465370      3.0388460225      1.1166420569
 H     -7.7831951443      3.7863226081     -0.0643451582
 H     -6.2481352823      4.5221726595      0.2133755714
 C     -6.5082044295      3.1897127409     -2.3764353729
 H     -7.5763366175      3.0101036688     -2.6489359709
 H     -5.9468230013      2.6451974300     -3.1526401581
 H     -6.3822794740      4.2817485617     -2.5354183973
 C     -5.4333437528      1.6536031227     -0.8780133788
 N     -3.1503122260      3.7907785411     -1.5489347115
 H     -5.0472088525      1.0320190193     -1.7280017464
 H     -5.1266669014      1.1395482706      0.0718448305
 C     -3.7098171483      5.0467522872     -1.4114587189
 S     -2.5024432541      3.1670617207     -0.1737648218
 C     -2.9696240470      6.2432304568     -1.7232656203
 H     -4.7999221403      5.1181645914     -1.2798349026
 C     -1.5446788814      6.1526616811     -2.0663288570
 C     -0.8841927500      7.3308415236     -2.4008822055
 C     -1.4765026548      8.5609547768     -2.3664232825
 C     -3.5734705733      7.5073759708     -1.7979111809
 C     -2.8777750849      8.6654083803     -2.0866033060
 H     -3.3839640245      9.6246234455     -2.1314640571
 H     -0.9563327724      9.5258363514     -2.5841094622
 H     -1.0385892570      5.1982313994     -2.0906630224
 H      0.1958724757      7.1982426484     -2.6780832607
 H     -4.6521237299      7.4947475244     -1.6436928552
 O     -2.4307485079      1.7501969577     -0.3021505546
 O     -1.3935889320      3.9880263892      0.2475419522
 F     -3.5979631749      3.5069483771      0.8965855504
30
# ORCA AIMD Position Step 34, t=17.00 fs, E_Pot=-1129.61696840 Hartree, Unit is Angstrom
 C     -6.7268046264      3.5349614658      0.1367965747
 C     -6.1566208936      2.7482832498     -1.0031652933
 H     -6.5831912847      3.0382105202      1.1243255381
 H     -7.7767277446      3.7957812059     -0.0661013130
 H     -6.2449511023      4.5170170461      0.2240099340
 C     -6.5060830993      3.1899790913     -2.3764645179
 H     -7.5641438900      3.0189654102     -2.6556701335
 H     -5.9491532128      2.6649589978     -3.1491868882
 H     -6.3789341759      4.2801796841     -2.5202122292
 C     -5.4340872336      1.6520659038     -0.8774258917
 N     -3.1505682924      3.7907219067     -1.5494105680
 H     -5.0340278018      1.0332846052     -1.7366519017
 H     -5.1224074472      1.1326112389      0.0820011251
 C     -3.7082340178      5.0473591179     -1.4099615087
 S     -2.5012636677      3.1653453374     -0.1747153536
 C     -2.9677868807      6.2438485211     -1.7212670404
 H     -4.7996362077      5.1198531380     -1.2804006553
 C     -1.5457402612      6.1510729670     -2.0644339843
 C     -0.8841764768      7.3282420733     -2.3987589066
 C     -1.4758149006      8.5618452545     -2.3649884881
 C     -3.5748964324      7.5063410102     -1.7993195181
 C     -2.8761933862      8.6634491786     -2.0889998895
 H     -3.3803963403      9.6192448244     -2.1278707633
 H     -0.9559802678      9.5309483528     -2.5924145802
 H     -1.0359934082      5.2062629042     -2.0832949202
 H      0.2024589141      7.1878657663     -2.6783402863
 H     -4.6485312441      7.4832521967     -1.6405068629
 O     -2.4312502354      1.7477409216     -0.3043764436
 O     -1.3927561676      3.9872160779      0.2487104943
 F     -3.5992932774      3.5059615006      0.8981019921
30
# ORCA AIMD Position Step 35, t=17.50 fs, E_Pot=-1129.61567020 Hartree, Unit is Angstrom
 C     -6.7240715661      3.5381771407      0.1405071968
 C     -6.1539932875      2.7533364382     -1.0018341010
 H     -6.5882754636      3.0378641423      1.1307718102
 H     -7.7705030489      3.8045535366     -0.0674166527
 H     -6.2410902163      4.5122796436      0.2345270484
 C     -6.5040863201      3.1904220997     -2.3766668530
 H     -7.5519222298      3.0277567997     -2.6613594697
 H     -5.9504220554      2.6845828700     -3.1460467614
 H     -6.3752697775      4.2783284683     -2.5047760994
 C     -5.4344258431      1.6499139216     -0.8766938367
 N     -3.1509258570      3.7907365851     -1.5499492104
 H     -5.0221680405      1.0369955154     -1.7441521074
 H     -5.1195621472      1.1281165405      0.0906367764
 C     -3.7066654559      5.0482128496     -1.4085560732
 S     -2.4999861800      3.1636235247     -0.1756206844
 C     -2.9654634081      6.2442002622     -1.7193737441
 H     -4.7989482429      5.1211080410     -1.2809836307
 C     -1.5472699812      6.1497161198     -2.0624508908
 C     -0.8836826037      7.3252826309     -2.3966566246
 C     -1.4754520732      8.5632222451     -2.3635661365
 C     -3.5764841112      7.5052750745     -1.8006949890
 C     -2.8743301178      8.6613182036     -2.0914420921
 H     -3.3771265988      9.6145327863     -2.1242290256
 H     -0.9559472447      9.5334390222     -2.6004474503
 H     -1.0327591572      5.2130776327     -2.0758369658
 H      0.2064687704      7.1785938076     -2.6779380338
 H     -4.6456338324      7.4727620968     -1.6370011275
 O     -2.4317349819      1.7452279381     -0.3065944344
 O     -1.3919173689      3.9863380544      0.2498203599
 F     -3.6007344447      3.5049495647      0.8996776808
30
# ORCA AIMD Position Step 36, t=18.00 fs, E_Pot=-1129.61485711 Hartree, Unit is Angstrom
 C     -6.7212895643      3.5413705114      0.1443458137
 C     -6.1514770368      2.7584363354     -1.0005129663
 H     -6.5941068455      3.0378678463      1.1357399692
 H     -7.7646264888      3.8126503934     -0.0682847587
 H     -6.2363044277      4.5084070639      0.2449453061
 C     -6.5022033560      3.1911022969     -2.3769523465
 H     -7.5404213778      3.0363025659     -2.6660865788
 H     -5.9499547234      2.7034295579     -3.1439709058
 H     -6.3712887164      4.2765372488     -2.4892667084
 C     -5.4343498175      1.6471624706     -0.8758139597
 N     -3.1513830711      3.7908231448     -1.5505467522
 H     -5.0119016519      1.0433319294     -1.7500485106
 H     -5.1182872799      1.1262896187      0.0972111295
 C     -3.7051185643      5.0493080687     -1.4072408310
 S     -2.4986163791      3.1618974029     -0.1764754674
 C     -2.9626762607      6.2442847356     -1.7175880832
 H     -4.7977982377      5.1219289527     -1.2815794150
 C     -1.5492598909      6.1486331027     -2.0603790072
 C     -0.8826997963      7.3219913595     -2.3945835537
 C     -1.4753820446      8.5650567523     -2.3621757833
 C     -3.5781870143      7.5041659629     -1.8020372999
 C     -2.8722008975      8.6590030046     -2.0939157746
 H     -3.3742911501      9.6107601145     -2.1205965972
 H     -0.9563239126      9.5331281804     -2.6080811382
 H     -1.0287318231      5.2182033719     -2.0683006673
 H      0.2075961685      7.1705404341     -2.6767891589
 H     -4.6437446826      7.4634122776     -1.6331750931
 O     -2.4322009552      1.7426682768     -0.3088024171
 O     -1.3910779039      3.9853860118      0.2508682924
 F     -3.6022757517      3.5039089475      0.9013025827
30
# ORCA AIMD Position Step 37, t=18.50 fs, E_Pot=-1129.61490068 Hartree, Unit is Angstrom
 C     -6.7184714275      3.5445071548      0.1483091768
 C     -6.1490460772      2.7635052588     -0.9991943289
 H     -6.6006670624      3.0382334818      1.1390957190
 H     -7.7591802470      3.8200951583     -0.0687030428
 H     -6.2303904952      4.5057678044      0.2552855308
 C     -6.5004172624      3.1920714533     -2.3772341513
 H     -7.5303866648      3.0444378106     -2.6699617804
 H     -5.9471483648      2.7209424039     -3.1436348837
 H     -6.3670019856      4.2751541818     -2.4738379265
 C     -5.4338682229      1.6438577424     -0.8747878374
 N     -3.1519379984      3.7909817996     -1.5511986552
 H     -5.0034106238      1.0523277874     -1.7540502932
 H     -5.1186563476      1.1272188222      0.1013939815
 C     -3.7035966234      5.0506355431     -1.4060140484
 S     -2.4971605872      3.1601677663     -0.1772750325
 C     -2.9594583705      6.2441079373     -1.7159110191
 H     -4.7961635900      5.1223295958     -1.2821795714
 C     -1.5516845056      6.1478474762     -2.0582201591
 C     -0.8812419766      7.3184074756     -2.3925425226
 C     -1.4755718889      8.5672961409     -2.3608344638
 C     -3.5799614461      7.5029996354     -1.8033456063
 C     -2.8698299990      8.6565016110     -2.0964067798
 H     -3.3719730097      9.6080958945     -2.1170253383
 H     -0.9571217773      9.5300211256     -2.6152279125
 H     -1.0238618392      5.2213614438     -2.0606907173
 H      0.2057641309      7.1637749087     -2.6748628517
 H     -4.6430926084      7.4553189291     -1.6290384056
 O     -2.4326463782      1.7400725839     -0.3109982193
 O     -1.3902422501      3.9843543375      0.2518517349
 F     -3.6039060801      3.5028360824      0.9029666479
30
# ORCA AIMD Position Step 38, t=19.00 fs, E_Pot=-1129.61592549 Hartree, Unit is Angstrom
 C     -6.7156286754      3.5475658205      0.1523848967
 C     -6.1466710295      2.7684608201     -0.9978703531
 H     -6.6079122448      3.0389217179      1.1408174029
 H     -7.7542184885      3.8269221329     -0.0686713122
 H     -6.2232136797      4.5046108623      0.2655641714
 C     -6.4987034356      3.1933681565     -2.3774402480
 H     -7.5224892361      3.0520179143     -2.6731060861
 H     -5.9415591124      2.7367154313     -3.1455259226
 H     -6.3624318005      4.2745068410     -2.4586388871
 C     -5.4330077938      1.6400742424     -0.8736213651
 N     -3.1525883551      3.7912123502     -1.5518996851
 H     -4.9967830596      1.0638776159     -1.7560324054
 H     -5.1206611738      1.1308600284      0.1030647443
 C     -3.7020990194      5.0521825603     -1.4048740238
 S     -2.4956259656      3.1584351384     -0.1780153535
 C     -2.9558532726      6.2436818481     -1.7143419956
 H     -4.7940612256      5.1223377002     -1.2827711448
 C     -1.5544991100      6.1473616650     -2.0559783927
 C     -0.8793475279      7.3145806422     -2.3905310835
 C     -1.4759883467      8.5698653049     -2.3595562596
 C     -3.5817692157      7.5017610138     -1.8046180187
 C     -2.8672510304      8.6538238694     -2.0989007946
 H     -3.3701930068      9.6065864334     -2.1135624314
 H     -0.9582729009      9.5243077090     -2.6218433903
 H     -1.0182260977      5.2224975992     -2.0530092164
 H      0.2011252530      7.1583197712     -2.6721855826
 H     -4.6437963026      7.4485801422     -1.6246157575
 O     -2.4330694359      1.7374518223     -0.3131795530
 O     -1.3894139303      3.9832381056      0.2527687510
 F     -3.6056141095      3.5017274494      0.9046597948
30
# ORCA AIMD Position Step 39, t=19.50 fs, E_Pot=-1129.61771212 Hartree, Unit is Angstrom
 C     -6.7127701167      3.5505410708      0.1565521491
 C     -6.1443211623      2.7732195263     -0.9965331517
 H     -6.6157761375      3.0398416398      1.1409960987
 H     -7.7497635389      3.8331754208     -0.0681920590
 H     -6.2147253337      4.5050341866      0.2757876374
 C     -6.4970295159      3.1950145799     -2.3775243170
 H     -7.5172465419      3.0589282120     -2.6756291959
 H     -5.9329800504      2.7505454223     -3.1498429674
 H     -6.3576142041      4.2748749382     -2.4438105565
 C     -5.4318111842      1.6359107705     -0.8723244661
 N     -3.1533318995      3.7915141106     -1.5526439517
 H     -4.9920099075      1.0777432944     -1.7560388038
 H     -5.1242133253      1.1370392388      0.1023155183
 C     -3.7006212467      5.0539333491     -1.4038190631
 S     -2.4940200860      3.1566999500     -0.1786931101
 C     -2.9519147597      6.2430241707     -1.7128789047
 H     -4.7915464062      5.1219936860     -1.2833373525
 C     -1.5576395559      6.1471570524     -2.0536596749
 C     -0.8770786528      7.3105685504     -2.3885413684
 C     -1.4765992786      8.5726697079     -2.3583517670
 C     -3.5835792629      7.5004336840     -1.8058512883
 C     -2.8645060885      8.6509919327     -2.1013835790
 H     -3.3689080945      9.6061516340     -2.1102517139
 H     -0.9596310145      9.5163559986     -2.6279306621
 H     -1.0120319622      5.2217836709     -2.0452589922
 H      0.1940648139      7.1541490738     -2.6688426622
 H     -4.6458509190      7.4432765727     -1.6199497625
 O     -2.4334684176      1.7348170700     -0.3153440466
 O     -1.3885957649      3.9820329406      0.2536180132
 F     -3.6073885751      3.5005796220      0.9063720944
30
# ORCA AIMD Position Step 40, t=20.00 fs, E_Pot=-1129.61971082 Hartree, Unit is Angstrom
 C     -6.7099007043      3.5534438860      0.1607819974
 C     -6.1419652916      2.7776979520     -0.9951742970
 H     -6.6241726900      3.0408549442      1.1398303748
 H     -7.7458059554      3.8389066865     -0.0672687406
 H     -6.2049723713      4.5069728200      0.2859475727
 C     -6.4953573527      3.1970165578     -2.3774712988
 H     -7.5149564025      3.0650912104     -2.6776111754
 H     -5.9214837567      2.7624447958     -3.1564491307
 H     -6.3526011922      4.2764656195     -2.4294874838
 C     -5.4303364630      1.6314885586     -0.8709110751
 N     -3.1541655618      3.7918860697     -1.5534249074
 H     -4.9889812560      1.0935636841     -1.7542842097
 H     -5.1291447101      1.1454570443      0.0994537073
 C     -3.6991555607      5.0558689914     -1.4028476117
 S     -2.4923516539      3.1549623125     -0.1793055906
 C     -2.9477068953      6.2421568142     -1.7115178588
 H     -4.7887095263      5.1213503994     -1.2838577488
 C     -1.5610239366      6.1471973339     -2.0512717271
 C     -0.8745194992      7.3064368874     -2.3865605553
 C     -1.4773730604      8.5755972560     -2.3572280368
 C     -3.5853683438      7.4990024113     -1.8070407468
 C     -2.8616459352      8.6480379825     -2.1038403563
 H     -3.3680186139      9.6065969536     -2.1071361451
 H     -0.9609768069      9.5066955167     -2.6335401799
 H     -1.0055968797      5.2195750681     -2.0374486764
 H      0.1851906030      7.1511892077     -2.6649763330
 H     -4.6491262252      7.4394715093     -1.6151030248
 O     -2.4338414748      1.7321796428     -0.3174891696
 O     -1.3877893712      3.9807353744      0.2543987758
 F     -3.6092179617      3.4993892530      0.9080935682
30
# ORCA AIMD Position Step 41, t=20.50 fs, E_Pot=-1129.62118912 Hartree, Unit is Angstrom
 C     -6.7070211612      3.5563003582      0.1650388579
 C     -6.1395738453      2.7818166896     -0.9937853784
 H     -6.6330012490      3.0417819654      1.1376133578
 H     -7.7423054728      3.8441740096     -0.0659070487
 H     -6.1940940176      4.5102067327      0.2960196389
 C     -6.4936471927      3.1993664391     -2.3772975622
 H     -7.5156492601      3.0704704919     -2.6790858156
 H     -5.9074168158      2.7726178015     -3.1648864945
 H     -6.3474619017      4.2793935142     -2.4157963077
 C     -5.4286552251      1.6269466231     -0.8693991809
 N     -3.1550858077      3.7923268464     -1.5542354582
 H     -4.9874851852      1.1108666671     -1.7511538205
 H     -5.1352103870      1.1556934424      0.0950053155
 C     -3.6976916165      5.0579678390     -1.4019581193
 S     -2.4906300864      3.1532221371     -0.1798507371
 C     -2.9433028866      6.2411055778     -1.7102532601
 H     -4.7856687446      5.1204707382     -1.2843096514
 C     -1.5645559241      6.1474335485     -2.0488237263
 C     -0.8717738516      7.3022561921     -2.3845710994
 C     -1.4782795950      8.5785234637     -2.3561884971
 C     -3.5871203576      7.4974531666     -1.8081804526
 C     -2.8587277371      8.6450019942     -2.1062560752
 H     -3.3673815214      9.6076391280     -2.1042588978
 H     -0.9620287410      9.4959893606     -2.6387677324
 H     -0.9993160652      5.2163555099     -2.0295942275
 H      0.1753178255      7.1493215083     -2.6607827000
 H     -4.6533815565      7.4372100320     -1.6101564105
 O     -2.4341867594      1.7295509041     -0.3196122945
 O     -1.3869954136      3.9793427472      0.2551108628
 F     -3.6110907535      3.4981531295      0.9098143783
30
# ORCA AIMD Position Step 42, t=21.00 fs, E_Pot=-1129.62148630 Hartree, Unit is Angstrom
 C     -6.7041281804      3.5591482633      0.1692821591
 C     -6.1371204361      2.7855033859     -0.9923581661
 H     -6.6421519296      3.0424126964      1.1347111285
 H     -7.7391945362      3.8490404781     -0.0641157849
 H     -6.1823081742      4.5143886671      0.3059649619
 C     -6.4918626811      3.2020483025     -2.3770446024
 H     -7.5190805067      3.0750699281     -2.6800348071
 H     -5.8913462297      2.7814040960     -3.1744543187
 H     -6.3422823061      4.2836704246     -2.4028560172
 C     -5.4268502932      1.6224368395     -0.8678107904
 N     -3.1560887924      3.7928347085     -1.5550680337
 H     -4.9872129699      1.1290879038     -1.7471922628
 H     -5.1420959483      1.1672209623      0.0897049789
 C     -3.6962174244      5.0602058236     -1.4011489310
 S     -2.4888655136      3.1514790896     -0.1803271622
 C     -2.9387837498      6.2398994658     -1.7090779130
 H     -4.7825596688      5.1194251802     -1.2846692719
 C     -1.5681292406      6.1478102035     -2.0463260643
 C     -0.8689605755      7.2980989848     -2.3825515999
 C     -1.4792903794      8.5813176136     -2.3552334371
 C     -3.5888247214      7.4957737034     -1.8092635368
 C     -2.8558125344      8.6419285379     -2.1086155909
 H     -3.3668280112      9.6089404685     -2.1016640701
 H     -0.9624632923      9.4849885156     -2.6437457160
 H     -0.9936204263      5.2126688780     -2.0217196768
 H      0.1654287014      7.1483893652     -2.6565019209
 H     -4.6582927836      7.4365172040     -1.6052050665
 O     -2.4345024060      1.7269421679     -0.3217107218
 O     -1.3862135016      3.9778532999      0.2557547263
 F     -3.6129954590      3.4968681903      0.9115248631
30
# ORCA AIMD Position Step 43, t=21.50 fs, E_Pot=-1129.62027500 Hartree, Unit is Angstrom
 C     -6.7012152431      3.5620325189      0.1734688463
 C     -6.1345824814      2.7886942032     -0.9908852777
 H     -6.6515106766      3.0425212861      1.1315349198
 H     -7.7363861796      3.8535736202     -0.0619081888
 H     -6.1698895332      4.5190866089      0.3157346560
 C     -6.4899751289      3.2050437581     -2.3767692778
 H     -7.5247612222      3.0789285649     -2.6803927756
 H     -5.8739793000      2.7892117703     -3.1843174345
 H     -6.3371632112      4.2892059631     -2.3907786380
 C     -5.4250124083      1.6181178981     -0.8661714600
 N     -3.1571702118      3.7934076734     -1.5559147895
 H     -4.9877754480      1.1476006288     -1.7430734305
 H     -5.1494327765      1.1794304656      0.0844625718
 C     -3.6947205676      5.0625568926     -1.4004181667
 S     -2.4870684270      3.1497327061     -0.1807340052
 C     -2.9342364222      6.2385698215     -1.7079832544
 H     -4.7795243416      5.1182892870     -1.2849131296
 C     -1.5716325713      6.1482705975     -2.0437900382
 C     -0.8662066706      7.2940374112     -2.3804784023
 C     -1.4803769527      8.5838493769     -2.3543610718
 C     -3.5904745057      7.4939548600     -1.8102826923
 C     -2.8529634085      8.6388627672     -2.1109036827
 H     -3.3661833737      9.6101462373     -2.0993965066
 H     -0.9619438507      9.4744715668     -2.6486281679
 H     -0.9889354031      5.2090561769     -2.0138564839
 H      0.1566038547      7.1482106847     -2.6524008472
 H     -4.6634830753      7.4373963753     -1.6003534015
 O     -2.4347866213      1.7243645095     -0.3237817697
 O     -1.3854424946      3.9762659641      0.2563312368
 F     -3.6149207900      3.4955315173      0.9132156430
30
# ORCA AIMD Position Step 44, t=22.00 fs, E_Pot=-1129.61771581 Hartree, Unit is Angstrom
 C     -6.6982735281      3.5649995756      0.1775563444
 C     -6.1319423906      2.7913362246     -0.9893606191
 H     -6.6609648255      3.0418861340      1.1285027102
 H     -7.7337806991      3.8578443806     -0.0593031487
 H     -6.1571449009      4.5238295932      0.3252751466
 C     -6.4879655419      3.2083365175     -2.3765330206
 H     -7.5320202328      3.0821124773     -2.6800611839
 H     -5.8560776751      2.7964565764     -3.1936169088
 H     -6.3322168255      4.2958180242     -2.3796686824
 C     -5.4232352183      1.6141471689     -0.8645091566
 N     -3.1583253646      3.7940435696     -1.5567677191
 H     -4.9887289519      1.1657543168     -1.7395505853
 H     -5.1568214877      1.1916688305      0.0803014732
 C     -3.6931895302      5.0649934323     -1.3997635719
 S     -2.4852497044      3.1479822571     -0.1810709222
 C     -2.9297515062      6.2371495503     -1.7069596513
 H     -4.7766977768      5.1171408866     -1.2850194184
 C     -1.5749545886      6.1487615262     -2.0412275132
 C     -0.8636371395      7.2901399991     -2.3783279933
 C     -1.4815092528      8.5859975883     -2.3535692696
 C     -3.5920641497      7.4919911344     -1.8112307552
 C     -2.8502427825      8.6358470651     -2.1131053931
 H     -3.3652853055      9.6109194415     -2.0975007582
 H     -0.9601613152      9.4651644838     -2.6535673668
 H     -0.9856438003      5.2060025248     -2.0060417396
 H      0.1499174487      7.1485956394     -2.6487456525
 H     -4.6685592113      7.4398271044     -1.5957082270
 O     -2.4350376558      1.7218286975     -0.3258228282
 O     -1.3846803788      3.9745804556      0.2568417370
 F     -3.6168556295      3.4941403315      0.9148776597
30
# ORCA AIMD Position Step 45, t=22.50 fs, E_Pot=-1129.61442783 Hartree, Unit is Angstrom
 C     -6.6952929681      3.5680918130      0.1815059905
 C     -6.1291882927      2.7933890772     -0.9877798644
 H     -6.6704074715      3.0403132025      1.1259960169
 H     -7.7312734332      3.8619263923     -0.0563262584
 H     -6.1443875880      4.5281516859      0.3345340591
 C     -6.4858242680      3.2119149863     -2.3763927824
 H     -7.5400818434      3.0847051939     -2.6789272319
 H     -5.8383861905      2.8035185157     -3.2015566900
 H     -6.3275619156      4.3032525389     -2.3696220774
 C     -5.4216086559      1.6106710429     -0.8628519920
 N     -3.1595492190      3.7947400881     -1.5576188176
 H     -4.9896145892      1.1829219268     -1.7373811159
 H     -5.1638649626      1.2032917333      0.0782581562
 C     -3.6916150140      5.0674867373     -1.3991823733
 S     -2.4834204614      3.1462267406     -0.1813380110
 C     -2.9254207254      6.2356723611     -1.7059967975
 H     -4.7741948907      5.1160574486     -1.2849692487
 C     -1.5779886589      6.1492366460     -2.0386505208
 C     -0.8613622171      7.2864687211     -2.3760801999
 C     -1.4826530648      8.5876589035     -2.3528577480
 C     -3.5935874187      7.4898812123     -1.8121012729
 C     -2.8477101581      8.6329181133     -2.1152063515
 H     -3.3639993513      9.6109707415     -2.0960196211
 H     -0.9568817076      9.4576546779     -2.6586850292
 H     -0.9840568534      5.2038982331     -1.9983156559
 H      0.1463002211      7.1493685783     -2.6457654989
 H     -4.6731450437      7.4437639883     -1.5913719327
 O     -2.4352538158      1.7193450431     -0.3278314277
 O     -1.3839243232      3.9727972158      0.2572879877
 F     -3.6187890908      3.4926919847      0.9165022354
30
# ORCA AIMD Position Step 46, t=23.00 fs, E_Pot=-1129.61126498 Hartree, Unit is Angstrom
 C     -6.6922633388      3.5713424506      0.1852864909
 C     -6.1263145014      2.7948260933     -0.9861408639
 H     -6.6797398043      3.0376602822      1.1243164738
 H     -7.7287622957      3.8658952477     -0.0530105452
 H     -6.1319132763      4.5316289838      0.3434657656
 C     -6.4835491645      3.2157729678     -2.3763945211
 H     -7.5481429358      3.0867984276     -2.6768830063
 H     -5.8215814575      2.8107156485     -3.2074618148
 H     -6.3233181845      4.3112089254     -2.3607244804
 C     -5.4202108655      1.6078141814     -0.8612245184
 N     -3.1608364495      3.7954948435     -1.5584602181
 H     -4.9900093234      1.1985510149     -1.7372284950
 H     -5.1702094103      1.2137291918      0.0792416824
 C     -3.6899911393      5.0700074676     -1.3986711648
 S     -2.4815919307      3.1444648717     -0.1815357386
 C     -2.9213342491      6.2341720462     -1.7050841743
 H     -4.7720989574      5.1151138007     -1.2847476275
 C     -1.5806370583      6.1496586869     -2.0360708194
 C     -0.8594638356      7.2830765762     -2.3737216941
 C     -1.4837674620      8.5887551290     -2.3522303020
 C     -3.5950357420      7.4876283104     -1.8128890012
 C     -2.8454201001      8.6301046619     -2.1171931158
 H     -3.3622308507      9.6100816088     -2.0949924586
 H     -0.9519922943      9.4523148559     -2.6640432294
 H     -0.9843937141      5.2030129326     -1.9907188582
 H      0.1463917398      7.1503898672     -2.6436128759
 H     -4.6769102232      7.4491365513     -1.5874361941
 O     -2.4354334626      1.7169232939     -0.3298052822
 O     -1.3831707441      3.9709173584      0.2576721056
 F     -3.6207106012      3.4911839577      0.9180811090
30
# ORCA AIMD Position Step 47, t=23.50 fs, E_Pot=-1129.60898150 Hartree, Unit is Angstrom
 C     -6.6891751088      3.5747712546      0.1888767076
 C     -6.1233221594      2.7956353197     -0.9844443018
 H     -6.6888704698      3.0338591709      1.1236495869
 H     -7.7261535639      3.8698267336     -0.0493961514
 H     -6.1199843078      4.5339080563      0.3520344301
 C     -6.4811432571      3.2199090228     -2.3765689343
 H     -7.5554361926      3.0884845643     -2.6738404138
 H     -5.8062396723      2.8182911636     -3.2108103725
 H     -6.3196006731      4.3193651147     -2.3530499352
 C     -5.4190999437      1.6056695920     -0.8596433367
 N     -3.1621808303      3.7963055095     -1.5592840523
 H     -4.9895809167      1.2122100194     -1.7395558164
 H     -5.1755847581      1.2225507900      0.0838766318
 C     -3.6883168131      5.0725254241     -1.3982257362
 S     -2.4797757054      3.1426950990     -0.1816650294
 C     -2.9175780070      6.2326819756     -1.7042115257
 H     -4.7704532481      5.1143812813     -1.2843448286
 C     -1.5828147530      6.1500006528     -2.0334994801
 C     -0.8579846385      7.2800069404     -2.3712490373
 C     -1.4848027725      8.5892372193     -2.3516964846
 C     -3.5963970623      7.4852409178     -1.8135903074
 C     -2.8434210112      8.6274256918     -2.1190532398
 H     -3.3599332245      9.6081197860     -2.0944536105
 H     -0.9455337665      9.4492552944     -2.6696221531
 H     -0.9867671925      5.2034783087     -1.9832902080
 H      0.1504210172      7.1515711785     -2.6423314259
 H     -4.6795910242      7.4558498237     -1.5839774589
 O     -2.4355748938      1.7145725695     -0.3317422225
 O     -1.3824152432      3.9689427175      0.2579965139
 F     -3.6226097467      3.4896138410      0.9196064853
30
# ORCA AIMD Position Step 48, t=24.00 fs, E_Pot=-1129.60794107 Hartree, Unit is Angstrom
 C     -6.6860207266      3.5783819195      0.1922676019
 C     -6.1202182919      2.7958192184     -0.9826930252
 H     -6.6977151964      3.0289292465      1.1240415283
 H     -7.7233685296      3.8737981355     -0.0455311822
 H     -6.1088106607      4.5347269589      0.3602187386
 C     -6.4786128986      3.2243250359     -2.3769298147
 H     -7.5612863553      3.0898493346     -2.6697456733
 H     -5.7928124175      2.8264081814     -3.2112546228
 H     -6.3165136735      4.3274103791     -2.3466569141
 C     -5.4183070459      1.6042907491     -0.8581136097
 N     -3.1635763613      3.7971695726     -1.5600829366
 H     -4.9881374488      1.2236260003     -1.7445298715
 H     -5.1798398130      1.2295160873      0.0923653603
 C     -3.6865956588      5.0750110868     -1.3978412013
 S     -2.4779830506      3.1409156939     -0.1817269376
 C     -2.9142309553      6.2312342433     -1.7033694464
 H     -4.7692560547      5.1139245406     -1.2837553669
 C     -1.5844523079      6.1502469608     -2.0309464264
 C     -0.8569235573      7.2772917912     -2.3686696374
 C     -1.4857020800      8.5890867989     -2.3512719535
 C     -3.5976551125      7.4827315124     -1.8142033957
 C     -2.8417523529      8.6248902454     -2.1207761254
 H     -3.3571129625      9.6050500796     -2.0944308513
 H     -0.9377082149      9.4483185164     -2.6753136865
 H     -0.9911787993      5.2052839844     -1.9760633761
 H      0.1581593662      7.1528799841     -2.6418424859
 H     -4.6810099178      7.4637872536     -1.5810512771
 O     -2.4356765585      1.7123012549     -0.3336403607
 O     -1.3816529733      3.9668756170      0.2582638519
 F     -3.6244765876      3.4879793933      0.9210710200
30
# ORCA AIMD Position Step 49, t=24.50 fs, E_Pot=-1129.60802626 Hartree, Unit is Angstrom
 C     -6.6827955011      3.5821605699      0.1954620965
 C     -6.1170161325      2.7953948934     -0.9808923480
 H     -6.7061930495      3.0229826729      1.1253962443
 H     -7.7203460716      3.8778859126     -0.0414707074
 H     -6.0985364636      4.5339264100      0.3680144355
 C     -6.4759658838      3.2290245169     -2.3774733091
 H     -7.5651436349      3.0909672067     -2.6645844017
 H     -5.7816182269      2.8351507760     -3.2086230257
 H     -6.3141463862      4.3350665308     -2.3415865530
 C     -5.4178339163      1.6036900978     -0.8566280734
 N     -3.1650169201      3.7980844083     -1.5608498901
 H     -4.9856507404      1.2326915647     -1.7519775568
 H     -5.1829497415      1.2345866010      0.1044328239
 C     -3.6848363812      5.0774354437     -1.3975119659
 S     -2.4762250786      3.1391248258     -0.1817226883
 C     -2.9113626664      6.2298592882     -1.7025498977
 H     -4.7684612395      5.1138008505     -1.2829780882
 C     -1.5854984080      6.1503937026     -2.0284201260
 C     -0.8562387118      7.2749532623     -2.3660011156
 C     -1.4864034846      8.5883124382     -2.3509775647
 C     -3.5987892475      7.4801169362     -1.8147284546
 C     -2.8404437914      8.6224969350     -2.1223530440
 H     -3.3538304542      9.6009367120     -2.0949445279
 H     -0.9288599890      9.4491172274     -2.6809302485
 H     -0.9975154103      5.2082740662     -1.9690652177
 H      0.1689586254      7.1543311707     -2.6419553578
 H     -4.6810830991      7.4728133151     -1.5786904594
 O     -2.4357369575      1.7101169647     -0.3354979940
 O     -1.3808786271      3.9647189024      0.2584769275
 F     -3.6263017187      3.4862785932      0.9224677595
30
# ORCA AIMD Position Step 50, t=25.00 fs, E_Pot=-1129.60877086 Hartree, Unit is Angstrom
 C     -6.6794983485      3.5860760211      0.1984734741
 C     -6.1137345182      2.7943934073     -0.9790496938
 H     -6.7142246513      3.0162167304      1.1274920086
 H     -7.7170440337      3.8821651963     -0.0372755024
 H     -6.0892346930      4.5314564703      0.3754356727
 C     -6.4732105436      3.2340111377     -2.3781782159
 H     -7.5666061436      3.0918973547     -2.6583861545
 H     -5.7728363646      2.8445266333     -3.2029197214
 H     -6.3125693190      4.3421080674     -2.3378602558
 C     -5.4176549792      1.6038426059     -0.8551689435
 N     -3.1664969535      3.7990472407     -1.5615788242
 H     -4.9822511089      1.2394491508     -1.7614015126
 H     -5.1850026564      1.2379023320      0.1193640698
 C     -3.6830519697      5.0797712243     -1.3972319370
 S     -2.4745121390      3.1373207368     -0.1816532803
 C     -2.9090310028      6.2285852192     -1.7017468409
 H     -4.7679828368      5.1140574502     -1.2820146857
 C     -1.5859215926      6.1504486132     -2.0259271749
 C     -0.8558570479      7.2730043074     -2.3632685877
 C     -1.4868448381      8.5869440766     -2.3508372226
 C     -3.5997746452      7.4774175796     -1.8151676140
 C     -2.8395140498      8.6202344751     -2.1237775339
 H     -3.3501978342      9.5959408729     -2.0960070267
 H     -0.9194336470      9.4511042310     -2.6862289893
 H     -1.0055536688      5.2121543646     -1.9623137984
 H      0.1818656449      7.1559711643     -2.6423981246
 H     -4.6798240347      7.4827781698     -1.5769034621
 O     -2.4357548116      1.7080263507     -0.3373137383
 O     -1.3800868645      3.9624756881      0.2586385035
 F     -3.6280763732      3.4845096633      0.9237901292
30
# ORCA AIMD Position Step 51, t=25.50 fs, E_Pot=-1129.60961442 Hartree, Unit is Angstrom
 C     -6.6761323501      3.5900808064      0.2013224052
 C     -6.1103978512      2.7928596995     -0.9771746101
 H     -6.7217287861      3.0088985180      1.1300132887
 H     -7.7134387297      3.8867074955     -0.0330103647
 H     -6.0809049072      4.5273799902      0.3825141422
 C     -6.4703554526      3.2392874612     -2.3790062719
 H     -7.5654309961      3.0926816652     -2.6512245320
 H     -5.7665031278      2.8544683342     -3.1943208428
 H     -6.3118310247      4.3483756246     -2.3354783569
 C     -5.4177226105      1.6046934405     -0.8537120066
 N     -3.1680101138      3.8000551071     -1.5622636598
 H     -4.9781964085      1.2440552561     -1.7720522643
 H     -5.1861667511      1.2397315957      0.1361241153
 C     -3.6812600911      5.0819913892     -1.3969943671
 S     -2.4728548728      3.1355016795     -0.1815201335
 C     -2.9072800313      6.2274376229     -1.7009563660
 H     -4.7677047950      5.1147337201     -1.2808705778
 C     -1.5857114553      6.1504308553     -2.0234723719
 C     -0.8556863364      7.2714522537     -2.3605016241
 C     -1.4869681226      8.5850250338     -2.3508753991
 C     -3.6005832429      7.4746582087     -1.8155249604
 C     -2.8389703092      8.6180822323     -2.1250452396
 H     -3.3463739338      9.5903101983     -2.0976226977
 H     -0.9099257184      9.4536492490     -2.6909396199
 H     -1.0149642621      5.2164954807     -1.9558175681
 H      0.1957627044      7.1578583725     -2.6428566150
 H     -4.6773392909      7.4935199107     -1.5756754611
 O     -2.4357287497      1.7060353120     -0.3390862181
 O     -1.3792718063      3.9601497096      0.2587515785
 F     -3.6297919748      3.4826710466      0.9250319640
30
# ORCA AIMD Position Step 52, t=26.00 fs, E_Pot=-1129.61012483 Hartree, Unit is Angstrom
 C     -6.6727051576      3.5941138617      0.2040333770
 C     -6.1070352427      2.7908514792     -0.9752781447
 H     -6.7286235558      3.0013401832      1.1325918098
 H     -7.7095236566      3.8915801282     -0.0287426524
 H     -6.0734709057      4.5218693501      0.3893003825
 C     -6.4674096388      3.2448544297     -2.3799030804
 H     -7.5615419167      3.0933417484     -2.6432159004
 H     -5.7625053049      2.8648343012     -3.1831737478
 H     -6.3119563060      4.3537876075     -2.3344186147
 C     -5.4179745293      1.6061668243     -0.8522311961
 N     -3.1695498651      3.8011047393     -1.5628986896
 H     -4.9738258198      1.2467395667     -1.7830309984
 H     -5.1866543043      1.2404124355      0.1535138722
 C     -3.6794817320      5.0840702299     -1.3967921005
 S     -2.4712636259      3.1336661033     -0.1813247921
 C     -2.9061383316      6.2264390047     -1.7001770969
 H     -4.7674930100      5.1158593093     -1.2795531348
 C     -1.5848783749      6.1503697019     -2.0210584599
 C     -0.8556273933      7.2702991391     -2.3577307160
 C     -1.4867247538      8.5826059749     -2.3511144963
 C     -3.6011848873      7.4718668879     -1.8158062495
 C     -2.8388077084      8.6160120163     -2.1261542590
 H     -3.3425550219      9.5843630394     -2.0997883369
 H     -0.9008336529      9.4561142053     -2.6947951539
 H     -1.0253301661      5.2207573578     -1.9495746592
 H      0.2095086891      7.1600486157     -2.6430130656
 H     -4.6738204069      7.5048698563     -1.5749695165
 O     -2.4356574931      1.7041487786     -0.3408142078
 O     -1.3784274666      3.9577450346      0.2588192161
 F     -3.6314403478      3.4807614120      0.9261875308
30
# ORCA AIMD Position Step 53, t=26.50 fs, E_Pot=-1129.61011167 Hartree, Unit is Angstrom
 C     -6.6692290019      3.5981037489      0.2066310474
 C     -6.1036798669      2.7884381682     -0.9733723960
 H     -6.7348283870      2.9938720952      1.1348490474
 H     -7.7053067006      3.8968450137     -0.0245404956
 H     -6.0667830863      4.5151982545      0.3958630443
 C     -6.4643829348      3.2507112323     -2.3807990739
 H     -7.5550314006      3.0938766317     -2.6345161969
 H     -5.7605756267      2.8754095964     -3.1699932613
 H     -6.3129454395      4.3583462477     -2.3346356838
 C     -5.4183409703      1.6081743285     -0.8507021642
 N     -3.1711095890      3.8021924787     -1.5634785950
 H     -4.9695113855      1.2477661735     -1.7933967092
 H     -5.1866888825      1.2403009149      0.1703188004
 C     -3.6777399796      5.0859837232     -1.3966177441
 S     -2.4697483332      3.1318127628     -0.1810688930
 C     -2.9056180233      6.2256083166     -1.6994102862
 H     -4.7672088785      5.1174535611     -1.2780703839
 C     -1.5834519103      6.1503020977     -2.0186860516
 C     -0.8555836045      7.2695424067     -2.3549845896
 C     -1.4860795664      8.5797396759     -2.3515727255
 C     -3.6015490471      7.4690744701     -1.8160185455
 C     -2.8390096486      8.6139903301     -2.1271052164
 H     -3.3389616356      9.5784646526     -2.1024941713
 H     -0.8926137268      9.4579129732     -2.6975569011
 H     -1.0361724216      5.2243242545     -1.9435738474
 H      0.2220480185      7.1625853506     -2.6425760567
 H     -4.6695286651      7.5166567898     -1.5747298727
 O     -2.4355398897      1.7023706025     -0.3424966466
 O     -1.3775478864      3.9552659374      0.2588445246
 F     -3.6330137444      3.4787796312      0.9272515359
30
# ORCA AIMD Position Step 54, t=27.00 fs, E_Pot=-1129.60963177 Hartree, Unit is Angstrom
 C     -6.6657202650      3.6019724507      0.2091370778
 C     -6.1003682816      2.7856996832     -0.9714700844
 H     -6.7402673320      2.9868166673      1.1364344468
 H     -7.7008065018      3.9025575689     -0.0204710178
 H     -6.0606254603      4.5077264450      0.4022869876
 C     -6.4612861099      3.2568554020     -2.3816110793
 H     -7.5461587037      3.0942606977     -2.6253163383
 H     -5.7602938509      2.8859092477     -3.1554509392
 H     -6.3147745311      4.3621389830     -2.3360616687
 C     -5.4187504762      1.6106213023     -0.8491042880
 N     -3.1726826687      3.8033141935     -1.5639984452
 H     -4.9656167494      1.2474035263     -1.8022565251
 H     -5.1864817971      1.2397338736      0.1854223150
 C     -3.6760587541      5.0877098761     -1.3964638472
 S     -2.4683184159      3.1299408120     -0.1807541468
 C     -2.9057144509      6.2249605085     -1.6986597403
 H     -4.7667229662      5.1195252329     -1.2764297573
 C     -1.5814777174      6.1502686804     -2.0163535344
 C     -0.8554676546      7.2691752004     -2.3522883090
 C     -1.4850135726      8.5764772160     -2.3522625913
 C     -3.6016469437      7.4663141029     -1.8161697376
 C     -2.8395488602      8.6119812713     -2.1279012423
 H     -3.3358215216      9.5729959332     -2.1057252310
 H     -0.8856491935      9.4585548007     -2.6990330251
 H     -1.0469863192      5.2265567538     -1.9377974475
 H      0.2324864012      7.1654946769     -2.6413010068
 H     -4.6647737992      7.5287105874     -1.5748868388
 O     -2.4353749406      1.7007034558     -0.3441326536
 O     -1.3766272616      3.9527167627      0.2588306412
 F     -3.6345048770      3.4767247506      0.9282191433
30
# ORCA AIMD Position Step 55, t=27.50 fs, E_Pot=-1129.60892915 Hartree, Unit is Angstrom
 C     -6.6621985510      3.6056396255      0.2115677769
 C     -6.0971397003      2.7827250386     -0.9695841766
 H     -6.7448729967      2.9804653024      1.1370561385
 H     -7.6960483706      3.9087657346     -0.0165986288
 H     -6.0547284773      4.4998761291      0.4086695937
 C     -6.4581303989      3.2632828430     -2.3822450127
 H     -7.5353420872      3.0944422226     -2.6158361130
 H     -5.7610998314      2.8959872530     -3.1403511348
 H     -6.3173970141      4.3653350008     -2.3386078288
 C     -5.4191340856      1.6134114895     -0.8474214637
 N     -3.1742625634      3.8044651998     -1.5644536884
 H     -4.9624665369      1.2459034838     -1.8088317982
 H     -5.1862172697      1.2390051116      0.1978807148
 C     -3.6744615889      5.0892290616     -1.3963230820
 S     -2.4669826883      3.1280498927     -0.1803823218
 C     -2.9064065656      6.2245061071     -1.6979315742
 H     -4.7659274843      5.1220724942     -1.2746369354
 C     -1.5790131148      6.1503082416     -2.0140569303
 C     -0.8552057691      7.2691864013     -2.3496620832
 C     -1.4835254538      8.5728654643     -2.3531899907
 C     -3.6014540305      7.4636207707     -1.8162679500
 C     -2.8403891776      8.6099499778     -2.1285478766
 H     -3.3333495826      9.5683161933     -2.1094628600
 H     -0.8802288044      9.4576729673     -2.6990905993
 H     -1.0572864938      5.2268608750     -1.9322264522
 H      0.2401372599      7.1687838136     -2.6390024045
 H     -4.6598874086      7.5408647754     -1.5753630639
 O     -2.4351618230      1.6991487441     -0.3457215428
 O     -1.3756600631      3.9501017880      0.2587807189
 F     -3.6359069543      3.4745959665      0.9290859915
30
# ORCA AIMD Position Step 56, t=28.00 fs, E_Pot=-1129.60834658 Hartree, Unit is Angstrom
 C     -6.6586851891      3.6090272539      0.2139326751
 C     -6.0940352043      2.7796107509     -0.9677275629
 H     -6.7485905758      2.9750596138      1.1365031907
 H     -7.6910601120      3.9155091235     -0.0129834258
 H     -6.0487889708      4.4920998042      0.4151146922
 C     -6.4549261788      3.2699875109     -2.3826001426
 H     -7.5231424958      3.0943431703     -2.6063162748
 H     -5.7623244681      2.9052539527     -3.1255889283
 H     -6.3207462529      4.3681766677     -2.3421674244
 C     -5.4194281745      1.6164503206     -0.8456421488
 N     -3.1758428760      3.8056401840     -1.5648401379
 H     -4.9603258880      1.2434874124     -1.8125012508
 H     -5.1860441127      1.2383515239      0.2069663226
 C     -3.6729705427      5.0905243424     -1.3961884221
 S     -2.4657492798      3.1261402155     -0.1799552322
 C     -2.9076579400      6.2242508359     -1.6972338261
 H     -4.7647465173      5.1250831923     -1.2726948481
 C     -1.5761218149      6.1504511211     -2.0117897065
 C     -0.8547399915      7.2695605788     -2.3471206446
 C     -1.4816320029      8.5689455749     -2.3543538126
 C     -3.6009526418      7.4610308978     -1.8163208860
 C     -2.8414878485      8.6078663428     -2.1290529182
 H     -3.3317266293      9.5647233096     -2.1136860269
 H     -0.8765337166      9.4550414843     -2.6976622285
 H     -1.0666558155      5.2247684835     -1.9268476158
 H      0.2445450413      7.1724416527     -2.6355595782
 H     -4.6551929097      7.5529576578     -1.5760807483
 O     -2.4348999062      1.6977065396     -0.3472628281
 O     -1.3746411504      3.9474250929      0.2586979141
 F     -3.6372137032      3.4723925968      0.9298482153
30
# ORCA AIMD Position Step 57, t=28.50 fs, E_Pot=-1129.60822829 Hartree, Unit is Angstrom
 C     -6.6552011707      3.6120647320      0.2162340731
 C     -6.0910966061      2.7764585551     -0.9659127849
 H     -6.7513818107      2.9707769387      1.1346601498
 H     -7.6858682929      3.9228184133     -0.0096796932
 H     -6.0424977428      4.4848398065      0.4217240785
 C     -6.4516806337      3.2769605430     -2.3825754330
 H     -7.5102346774      3.0938611070     -2.5970085631
 H     -5.7632446702      2.9133049315     -3.1120849931
 H     -6.3247394206      4.3709649750     -2.3466198377
 C     -5.4195764797      1.6196475364     -0.8437589734
 N     -3.1774176425      3.8068333136     -1.5651539191
 H     -4.9593887426      1.2403375928     -1.8128243933
 H     -5.1860723121      1.2379464418      0.2121858669
 C     -3.6716048600      5.0915818283     -1.3960535154
 S     -2.4646257128      3.1242125223     -0.1794747455
 C     -2.9094185198      6.2241948946     -1.6965758616
 H     -4.7631432892      5.1285349196     -1.2706022058
 C     -1.5728685830      6.1507127026     -2.0095426414
 C     -0.8540293614      7.2702780530     -2.3446729660
 C     -1.4793676093      8.5647520967     -2.3557459697
 C     -3.6001345045      7.4585823149     -1.8163352537
 C     -2.8427982396      8.6057085475     -2.1294262301
 H     -3.3310796637      9.5624159945     -2.1183721487
 H     -0.8746309535      9.4505833234     -2.6947484720
 H     -1.0747885912      5.2200153604     -1.9216614199
 H      0.2454947087      7.1764397060     -2.6309182220
 H     -4.6509756379      7.5648320497     -1.5769687996
 O     -2.4345887113      1.6963756968     -0.3487561809
 O     -1.3735657023      3.9446905151      0.2585854845
 F     -3.6384192724      3.4701140464      0.9305023840
30
# ORCA AIMD Position Step 58, t=29.00 fs, E_Pot=-1129.60882635 Hartree, Unit is Angstrom
 C     -6.6517646373      3.6146933066      0.2184669830
 C     -6.0883662586      2.7733749684     -0.9641513909
 H     -6.7532267944      2.9677216770      1.1315136271
 H     -7.6804942005      3.9307136301     -0.0067346711
 H     -6.0355716701      4.4784854422      0.4285856037
 C     -6.4483944239      3.2841878193     -2.3820774229
 H     -7.4973690446      3.0928751114     -2.5881650634
 H     -5.7631604904      2.9197614111     -3.1007012091
 H     -6.3292803309      4.3740429622     -2.3518341828
 C     -5.4195306953      1.6229185545     -0.8417683987
 N     -3.1789800686      3.8080375188     -1.5653909973
 H     -4.9597702644      1.2365908276     -1.8095568530
 H     -5.1863707718      1.2378964707      0.2132893042
 C     -3.6703822224      5.0923901234     -1.3959120511
 S     -2.4636188955      3.1222685604     -0.1789431422
 C     -2.9116251801      6.2243344075     -1.6959683386
 H     -4.7611242027      5.1323980347     -1.2683560232
 C     -1.5693157777      6.1510884280     -2.0073035891
 C     -0.8530506670      7.2713141422     -2.3423222031
 C     -1.4767841538      8.5603131670     -2.3573513714
 C     -3.5990026975      7.4563127449     -1.8163160090
 C     -2.8442713090      8.6034663268     -2.1296797426
 H     -3.3314664381      9.5614652864     -2.1234966044
 H     -0.8744708937      9.4443746919     -2.6904177620
 H     -1.0815193101      5.2125992281     -1.9166893456
 H      0.2430172022      7.1807353926     -2.6250921750
 H     -4.6474559281      7.5763331007     -1.5779697010
 O     -2.4342279579      1.6951534399     -0.3502013623
 O     -1.3724296948      3.9419014391      0.2584466147
 F     -3.6395183267      3.4677598003      0.9310457739
30
# ORCA AIMD Position Step 59, t=29.50 fs, E_Pot=-1129.61020854 Hartree, Unit is Angstrom
 C     -6.6483881541      3.6168712600      0.2206200688
 C     -6.0858850945      2.7704670201     -0.9624546731
 H     -6.7541286031      2.9659174450      1.1271569979
 H     -7.6749504797      3.9392044084     -0.0041871803
 H     -6.0277885506      4.4733249016      0.4357630221
 C     -6.4450576333      3.2916479323     -2.3810303357
 H     -7.4853028598      3.0912549021     -2.5800224326
 H     -5.7615039221      2.9243277427     -3.0921274148
 H     -6.3342676525      4.3777613332     -2.3576762590
 C     -5.4192528264      1.6261879327     -0.8396704902
 N     -3.1805241854      3.8092452028     -1.5655480950
 H     -4.9615040877      1.2323338904     -1.8026521411
 H     -5.1869673641      1.2382382071      0.2102699602
 C     -3.6693162906      5.0929420199     -1.3957587194
 S     -2.4627346255      3.1203106921     -0.1783623780
 C     -2.9142053821      6.2246594633     -1.6954222227
 H     -4.7587383843      5.1366331816     -1.2659479695
 C     -1.5655205229      6.1515528878     -2.0050579765
 C     -0.8517988909      7.2726399423     -2.3400656013
 C     -1.4739482689      8.5556495955     -2.3591487674
 C     -3.5975733906      7.4542606612     -1.8162660024
 C     -2.8458588365      8.6011416350     -2.1298271599
 H     -3.3328695995      9.5618036863     -2.1290325269
 H     -0.8758890714      9.4366448094     -2.6848036783
 H     -1.0868244563      5.2027933503     -1.9119752990
 H      0.2373889204      7.1852725232     -2.6181601120
 H     -4.6447660141      7.5873066370     -1.5790446452
 O     -2.4338176341      1.6940356794     -0.3515984336
 O     -1.3712298379      3.9390607599      0.2582843652
 F     -3.6405061291      3.4653294671      0.9314760924
30
# ORCA AIMD Position Step 60, t=30.00 fs, E_Pot=-1129.61219307 Hartree, Unit is Angstrom
 C     -6.6450765159      3.6185775324      0.2226766957
 C     -6.0836908390      2.7678387057     -0.9608330095
 H     -6.7541148945      2.9653049419      1.1217870261
 H     -7.6692392805      3.9482895912     -0.0020664269
 H     -6.0190162377      4.4695097781      0.4432854411
 C     -6.4416475721      3.2993094565     -2.3793853904
 H     -7.4747274309      3.0888754281     -2.5727882298
 H     -5.7579364710      2.9268452677     -3.0867838206
 H     -6.3395999823      4.3824480865     -2.3640138508
 C     -5.4187165741      1.6293923309     -0.8374691659
 N     -3.1820454919      3.8104483885     -1.5656227857
 H     -4.9645422533      1.2276000547     -1.7922604853
 H     -5.1878491968      1.2389364462      0.2033632312
 C     -3.6684157344      5.0932349785     -1.3955896085
 S     -2.4619774596      3.1183419578     -0.1777340068
 C     -2.9170798336      6.2251533479     -1.6949481447
 H     -4.7560747240      5.1411914609     -1.2633632358
 C     -1.5615347896      6.1520622123     -2.0027894591
 C     -0.8502875467      7.2742232356     -2.3378946333
 C     -1.4709385806      8.5507747141     -2.3611116544
 C     -3.5958759145      7.4524655641     -1.8161859537
 C     -2.8475155983      8.5987482107     -2.1298835885
 H     -3.3351982017      9.5632306469     -2.1349499466
 H     -0.8786135984      9.4277682539     -2.6780986741
 H     -1.0908007738      5.1911162565     -1.9075834028
 H      0.2291310001      7.1899820717     -2.6102632039
 H     -4.6429411801      7.5975974788     -1.5801757373
 O     -2.4333579840      1.6930170487     -0.3529477403
 O     -1.3699635647      3.9361707930      0.2581017175
 F     -3.6413785710      3.4628227895      0.9317914216
30
# ORCA AIMD Position Step 61, t=30.50 fs, E_Pot=-1129.61435231 Hartree, Unit is Angstrom
 C     -6.6418253674      3.6198132402      0.2246159593
 C     -6.0818173583      2.7655899276     -0.9592952861
 H     -6.7532365201      2.9657444296      1.1156963302
 H     -7.6633511239      3.9579547100     -0.0003911916
 H     -6.0092321107      4.4670377838      0.4511379824
 C     -6.4381300660      3.3071285547     -2.3771269031
 H     -7.4661895938      3.0856377321     -2.5666277069
 H     -5.7524123565      2.9273301261     -3.0847612753
 H     -6.3451788113      4.3883784335     -2.3707190610
 C     -5.4179078372      1.6324823406     -0.8351728466
 N     -3.1835388314      3.8116378899     -1.5656124966
 H     -4.9687534869      1.2223643370     -1.7787329226
 H     -5.1889601225      1.2398804193      0.1930544973
 C     -3.6676870787      5.0932697823     -1.3954011836
 S     -2.4613513355      3.1163663230     -0.1770599834
 C     -2.9201628132      6.2257951980     -1.6945565135
 H     -4.7532561583      5.1460187848     -1.2605854168
 C     -1.5574068029      6.1525588754     -2.0004807289
 C     -0.8485495508      7.2760270057     -2.3357950540
 C     -1.4678453361      8.5456966617     -2.3632087941
 C     -3.5939516661      7.4509652943     -1.8160743578
 C     -2.8491977323      8.5963115008     -2.1298658877
 H     -3.3382977259      9.5654304874     -2.1412129213
 H     -0.8822774970      9.4182505244     -2.6705449498
 H     -1.0936313664      5.1782750367     -1.9035940739
 H      0.2190098244      7.1947828087     -2.6016047502
 H     -4.6419252304      7.6070496745     -1.5813649440
 O     -2.4328494332      1.6920908738     -0.3542496409
 O     -1.3686292303      3.9332334022      0.2579015943
 F     -3.6421319837      3.4602396518      0.9319904839
30
# ORCA AIMD Position Step 62, t=31.00 fs, E_Pot=-1129.61611277 Hartree, Unit is Angstrom
 C     -6.6386210505      3.6206014408      0.2264139586
 C     -6.0802926624      2.7638124070     -0.9578489303
 H     -6.7515677302      2.9670223412      1.1092604836
 H     -7.6572639861      3.9681720018      0.0008311368
 H     -5.9985281794      4.4657532928      0.4592599802
 C     -6.4344648165      3.3150499312     -2.3742735284
 H     -7.4600129390      3.0814901159     -2.5616511653
 H     -5.7451886249      2.9259844510     -3.0858144847
 H     -6.3509140259      4.3957371850     -2.3776716513
 C     -5.4168265089      1.6354261825     -0.8327951322
 N     -3.1849991915      3.8128038029     -1.5655149487
 H     -4.9739257090      1.2165396628     -1.7626146226
 H     -5.1902009209      1.2408804345      0.1800780834
 C     -3.6671340813      5.0930512912     -1.3951907609
 S     -2.4608592925      3.1143885119     -0.1763422967
 C     -2.9233652584      6.2265594472     -1.6942569384
 H     -4.7504295010      5.1510554103     -1.2575958334
 C     -1.5531828082      6.1529789562     -1.9981146833
 C     -0.8466356489      7.2780102172     -2.3337474895
 C     -1.4647660654      8.5404197767     -2.3654059333
 C     -3.5918521501      7.4497958495     -1.8159278224
 C     -2.8508638999      8.5938653362     -2.1297922995
 H     -3.3419674973      9.5680086165     -2.1477790523
 H     -0.8864412208      9.4086995456     -2.6624200541
 H     -1.0955427466      5.1650784943     -1.9000936190
 H      0.2080123734      7.1995839468     -2.5924405602
 H     -4.6415826866      7.6155086513     -1.5826310462
 O     -2.4322926044      1.6912493218     -0.3555046194
 O     -1.3672261077      3.9302499731      0.2576867546
 F     -3.6427631770      3.4575800912      0.9320725606
30
# ORCA AIMD Position Step 63, t=31.50 fs, E_Pot=-1129.61694742 Hartree, Unit is Angstrom
 C     -6.6354418613      3.6209844190      0.2280451441
 C     -6.0791374257      2.7625867381     -0.9564996920
 H     -6.7492037792      2.9688645935      1.1029176042
 H     -7.6509438370      3.9788999273      0.0016051467
 H     -5.9870985529      4.4653698174      0.4675486162
 C     -6.4306137506      3.3230099088     -2.3708742347
 H     -7.4562488434      3.0764473098     -2.5579068649
 H     -5.7367728663      2.9231737683     -3.0894160792
 H     -6.3567265351      4.4045901526     -2.3847593353
 C     -5.4154870993      1.6382120402     -0.8303552786
 N     -3.1864217933      3.8139355374     -1.5653281726
 H     -4.9797727021      1.2099757603     -1.7446304902
 H     -5.1914314421      1.2416687324      0.1654054940
 C     -3.6667583037      5.0925885717     -1.3949564659
 S     -2.4605034146      3.1124139443     -0.1755829643
 C     -2.9265971113      6.2274164770     -1.6940579162
 H     -4.7477535444      5.1562367592     -1.2543748773
 C     -1.5489086455      6.1532591335     -1.9956755240
 C     -0.8446109084      7.2801278601     -2.3317285512
 C     -1.4618013663      8.5349478823     -2.3676677025
 C     -3.5896361031      7.4489901814     -1.8157415258
 C     -2.8524752085      8.5914486101     -2.1296821751
 H     -3.3459805103      9.5705325419     -2.1545992810
 H     -0.8906254855      9.3997808020     -2.6540174385
 H     -1.0967666083      5.1523527228     -1.8971643431
 H      0.1972979780      7.2042891284     -2.5830643292
 H     -4.6417207741      7.6228252974     -1.5840044898
 O     -2.4316883106      1.6904835093     -0.3567132813
 O     -1.3657544233      3.9272214333      0.2574597363
 F     -3.6432694692      3.4548443153      0.9320375005
30
# ORCA AIMD Position Step 64, t=32.00 fs, E_Pot=-1129.61659101 Hartree, Unit is Angstrom
 C     -6.6322604598      3.6210190571      0.2294840424
 C     -6.0783638109      2.7619799626     -0.9552514826
 H     -6.7462567632      2.9709570150      1.0971395219
 H     -7.6443465799      3.9900831899      0.0019474942
 H     -5.9752127709      4.4655080451      0.4758679804
 C     -6.4265495177      3.3309414018     -2.3670006192
 H     -7.4546685449      3.0706019290     -2.5553802469
 H     -5.7278294827      2.9193787932     -3.0948502186
 H     -6.3625489546      4.4148670115     -2.3918759604
 C     -5.4139180318      1.6408486967     -0.8278779947
 N     -3.1878022393      3.8150218984     -1.5650505762
 H     -4.9859480561      1.2024638137     -1.7256553517
 H     -5.1924775853      1.2419082546      0.1502108044
 C     -3.6665597955      5.0918949278     -1.3946971506
 S     -2.4602847592      3.1104484974     -0.1747840213
 C     -2.9297695926      6.2283334603     -1.6939665582
 H     -4.7453863706      5.1614942786     -1.2509035215
 C     -1.5446306970      6.1533425043     -1.9931496719
 C     -0.8425482417      7.2823310563     -2.3297126604
 C     -1.4590497358      8.5292890014     -2.3699599379
 C     -3.5873660736      7.4485769982     -1.8155097968
 C     -2.8539951442      8.5891017919     -2.1295555879
 H     -3.3501033119      9.5725726837     -2.1616186843
 H     -0.8943557599      9.3921540383     -2.6456220908
 H     -1.0975107162      5.1408684006     -1.8948758787
 H      0.1881156303      7.2088024360     -2.5737849329
 H     -4.6421164447      7.6288617297     -1.5855211742
 O     -2.4310375519      1.6897837580     -0.3578763495
 O     -1.3642153364      3.9241483358      0.2572228148
 F     -3.6436487735      3.4520327367      0.9318857297
30
# ORCA AIMD Position Step 65, t=32.50 fs, E_Pot=-1129.61518161 Hartree, Unit is Angstrom
 C     -6.6290467466      3.6207707324      0.2307072973
 C     -6.0779746117      2.7620436551     -0.9541061270
 H     -6.7428497657      2.9729735869      1.0923940913
 H     -7.6374205045      4.0016535784      0.0018868059
 H     -5.9631849476      4.4657407308      0.4840607673
 C     -6.4222611632      3.3387793194     -2.3627378035
 H     -7.4547994927      3.0641245311     -2.5539999484
 H     -5.7190761608      2.9151374323     -3.1013158276
 H     -6.3683244890      4.4263596074     -2.3989186117
 C     -5.4121595347      1.6433642608     -0.8253922481
 N     -3.1891363591      3.8160512057     -1.5646807469
 H     -4.9920677452      1.1937497052     -1.7066644507
 H     -5.1931447447      1.2412129951      0.1358044548
 C     -3.6665381703      5.0909876663     -1.3944122670
 S     -2.4602034729      3.1084986247     -0.1739475782
 C     -2.9327974753      6.2292756280     -1.6939884580
 H     -4.7434692244      5.1667564250     -1.2471655778
 C     -1.5403961809      6.1531830457     -1.9905264024
 C     -0.8405182553      7.2845666267     -2.3276746248
 C     -1.4566020135      8.5234613632     -2.3722521367
 C     -3.5851049941      7.4485788734     -1.8152265224
 C     -2.8553893103      8.5868638494     -2.1294329740
 H     -3.3541143384      9.5737408990     -2.1687783269
 H     -0.8972143572      9.3863968442     -2.6374842704
 H     -1.0979399890      5.1312856597     -1.8932789953
 H      0.1816790858      7.2130371452     -2.5648946978
 H     -4.6425430888      7.6334979356     -1.5872165798
 O     -2.4303414322      1.6891395307     -0.3589946572
 O     -1.3626109363      3.9210307581      0.2569779626
 F     -3.6438994764      3.4491458769      0.9316182465
30
# ORCA AIMD Position Step 66, t=33.00 fs, E_Pot=-1129.61324650 Hartree, Unit is Angstrom
 C     -6.6257709339      3.6203068178      0.2316963885
 C     -6.0779629629      2.7628129249     -0.9530632212
 H     -6.7391096198      2.9746100984      1.0891009133
 H     -7.6301105083      4.0135315396      0.0014627603
 H     -5.9513398107      4.4656371274      0.4919613278
 C     -6.4177557048      3.3464651241     -2.3581764353
 H     -7.4559955076      3.0572521282     -2.5536488639
 H     -5.7111968585      2.9109919188     -3.1080140094
 H     -6.3740041756      4.4387372962     -2.4057841640
 C     -5.4102592120      1.6458011380     -0.8229283934
 N     -3.1904202730      3.8170113813     -1.5642174714
 H     -4.9977435959      1.1835609710     -1.6886593223
 H     -5.1932405452      1.2391866723      0.1235238801
 C     -3.6666934596      5.0898878790     -1.3941017141
 S     -2.4602587365      3.1065712730     -0.1730757905
 C     -2.9356010547      6.2302075215     -1.6941275699
 H     -4.7421136861      5.1719494494     -1.2431495144
 C     -1.5362529090      6.1527484937     -1.9877982574
 C     -0.8385759864      7.2867768624     -2.3255928136
 C     -1.4545358245      8.5174996648     -2.3745197512
 C     -3.5829128735      7.4490108580     -1.8148856068
 C     -2.8566253839      8.5847696272     -2.1293346636
 H     -3.3578187973      9.5737208870     -2.1760178055
 H     -0.8988940541      9.3829224508     -2.6297949642
 H     -1.0981658271      5.1241152248     -1.8924014969
 H      0.1790048655      7.2169262715     -2.5566310878
 H     -4.6427958270      7.6366381540     -1.5891203559
 O     -2.4296011388      1.6885395478     -0.3600691611
 O     -1.3609442595      3.9178682639      0.2567267905
 F     -3.6440204544      3.4461843450      0.9312366241
30
# ORCA AIMD Position Step 67, t=33.50 fs, E_Pot=-1129.61150882 Hartree, Unit is Angstrom
 C     -6.6224064122      3.6196905474      0.2324407692
 C     -6.0783126316      2.7643063215     -0.9521202539
 H     -6.7351590603      2.9756195969      1.0875850407
 H     -7.6223634866      4.0256283129      0.0007244121
 H     -5.9399791285      4.4648009369      0.4994084092
 C     -6.4130562603      3.3539498586     -2.3534066228
 H     -7.4575212426      3.0502684559     -2.5541776530
 H     -5.7047822315      2.9074485366     -3.1142100954
 H     -6.3795433560      4.4515756310     -2.4123662888
 C     -5.4082652653      1.6482067742     -0.8205134500
 N     -3.1916505612      3.8178901415     -1.5636598205
 H     -5.0026281540      1.1716502770     -1.6725674564
 H     -5.1926073787      1.2354836912      0.1145774311
 C     -3.6670266346      5.0886201455     -1.3937657200
 S     -2.4604487623      3.1046733697     -0.1721708894
 C     -2.9381078029      6.2310941455     -1.6943861020
 H     -4.7413928370      5.1769982138     -1.2388497732
 C     -1.5322488060      6.1520218788     -1.9849612399
 C     -0.8367472833      7.2888998365     -2.3234522182
 C     -1.4529109580      8.5114599112     -2.3767457674
 C     -3.5808438321      7.4498796498     -1.8144814312
 C     -2.8576733211      8.5828477368     -2.1292803438
 H     -3.3610597897      9.5722898838     -2.1832781235
 H     -0.8992408331      9.3819106553     -2.6226694724
 H     -1.0982412268      5.1196933361     -1.8922460953
 H      0.1807453140      7.2204326554     -2.5491406182
 H     -4.6427130481      7.6382163100     -1.5912519093
 O     -2.4288179272      1.6879723075     -0.3611008974
 O     -1.3592191172      3.9146601321      0.2564705971
 F     -3.6440112262      3.4431489311      0.9307430283
30
# ORCA AIMD Position Step 68, t=34.00 fs, E_Pot=-1129.61058423 Hartree, Unit is Angstrom
 C     -6.6189318959      3.6189757370      0.2329406228
 C     -6.0789986005      2.7665262010     -0.9512726473
 H     -6.7311095420      2.9758442910      1.0880356988
 H     -7.6141336940      4.0378488243     -0.0002717112
 H     -5.9293572713      4.4628992936      0.5062554172
 C     -6.4081983606      3.3611955145     -2.3485134606
 H     -7.4586340033      3.0434803525     -2.5554185930
 H     -5.7002937072      2.9049494026     -3.1192743100
 H     -6.3848983814      4.4643946216     -2.4185542561
 C     -5.4062187800      1.6506218456     -0.8181656311
 N     -3.1928242270      3.8186750982     -1.5630070455
 H     -5.0064646146      1.1578530141     -1.6591284086
 H     -5.1911593881      1.2298841668      0.1098657489
 C     -3.6675401140      5.0872120691     -1.3934047200
 S     -2.4607708459      3.1028118649     -0.1712352055
 C     -2.9402537785      6.2319022917     -1.6947645316
 H     -4.7413337492      5.1818270081     -1.2342682590
 C     -1.5284312608      6.1510024166     -1.9820148627
 C     -0.8350192137      7.2908698231     -2.3212462940
 C     -1.4517670262      8.5054212252     -2.3789210806
 C     -3.5789438296      7.4511824401     -1.8140090604
 C     -2.8585053158      8.5811192221     -2.1292886338
 H     -3.3637262483      9.5693344345     -2.1905047939
 H     -0.8982729340      9.3832741692     -2.6161445054
 H     -1.0981597460      5.1181684188     -1.8927901423
 H      0.1870677168      7.2235553120     -2.5424569328
 H     -4.6421914561      7.6381999612     -1.5936176691
 O     -2.4279930796      1.6874261389     -0.3620909668
 O     -1.3574400984      3.9114053116      0.2562103491
 F     -3.6438719268      3.4400405741      0.9301401994
30
# ORCA AIMD Position Step 69, t=34.50 fs, E_Pot=-1129.61071879 Hartree, Unit is Angstrom
 C     -6.6153328767      3.6182031684      0.2332088102
 C     -6.0799878804      2.7694594273     -0.9505139529
 H     -6.7270558622      2.9752367675      1.0904786869
 H     -7.6053882566      4.0500949653     -0.0014638848
 H     -5.9196651361      4.4596830379      0.5123782625
 C     -6.4032259429      3.3681751246     -2.3435740962
 H     -7.4586501841      3.0371950204     -2.5571978241
 H     -5.6980463396      2.9038546765     -3.1227050605
 H     -6.3900241146      4.4766997921     -2.4242333900
 C     -5.4041468766      1.6530683281     -0.8158900745
 N     -3.1939385334      3.8193537384     -1.5622585908
 H     -5.0091297138      1.1421481020     -1.6487923531
 H     -5.1889129729      1.2223627726      0.1098306706
 C     -3.6682380510      5.0856937116     -1.3930191343
 S     -2.4612215153      3.1009934548     -0.1702712401
 C     -2.9419848365      6.2326019491     -1.6952615695
 H     -4.7419158747      5.1863607536     -1.2294155461
 C     -1.5248461962      6.1497061279     -1.9789622336
 C     -0.8333382048      7.2926184761     -2.3189769557
 C     -1.4511239039      8.4994837442     -2.3810435905
 C     -3.5772490882      7.4529060387     -1.8134643792
 C     -2.8590952962      8.5795970958     -2.1293768159
 H     -3.3657579652      9.5648572841     -2.1976503660
 H     -0.8961723683      9.3866679978     -2.6101887155
 H     -1.0978558727      5.1194929394     -1.8939863003
 H      0.1976224254      7.2263284057     -2.5365013059
 H     -4.6411954655      7.6365921284     -1.5962095722
 O     -2.4271278854      1.6868895323     -0.3630404895
 O     -1.3556124061      3.9081026597      0.2559467476
 F     -3.6436032246      3.4368604106      0.9294314510
30
# ORCA AIMD Position Step 70, t=35.00 fs, E_Pot=-1129.61171385 Hartree, Unit is Angstrom
 C     -6.6116024851      3.6173988904      0.2332713329
 C     -6.0812404852      2.7730784725     -0.9498363383
 H     -6.7230735340      2.9738653384      1.0947693250
 H     -7.5961119935      4.0622684813     -0.0027876021
 H     -5.9110189940      4.4549995023      0.5176814038
 C     -6.3981877365      3.3748719045     -2.3386557795
 H     -7.4569932535      3.0317006473     -2.5593452782
 H     -5.6982044235      2.9044330411     -3.1241396497
 H     -6.3948721645      4.4880202195     -2.4292866652
 C     -5.4020590372      1.6555412046     -0.8136777413
 N     -3.1949911719      3.8199134705     -1.5614139216
 H     -5.0106562585      1.1247040118     -1.6416614011
 H     -5.1859987904      1.2131266481      0.1143847650
 C     -3.6691259079      5.0840979291     -1.3926094899
 S     -2.4617961539      3.0992248575     -0.1692816808
 C     -2.9432567546      6.2331668893     -1.6958743326
 H     -4.7430716628      5.1905248436     -1.2243115835
 C     -1.5215378760      6.1481653000     -1.9758097727
 C     -0.8316174093      7.2940765833     -2.3166526188
 C     -1.4509833040      8.4937622548     -2.3831163948
 C     -3.5757847795      7.4550256988     -1.8128441298
 C     -2.8594193092      8.5782861949     -2.1295604448
 H     -3.3671490110      9.5589834265     -2.2046770507
 H     -0.8932492832      9.3915445063     -2.6047245442
 H     -1.0972099067      5.1234324765     -1.8957654308
 H      0.2116130502      7.2288147205     -2.5311061700
 H     -4.6397632139      7.6334336632     -1.5990045288
 O     -2.4262237496      1.6863510796     -0.3639505445
 O     -1.3537423813      3.9047506324      0.2556800973
 F     -3.6432063796      3.4336097742      0.9286207078
30
# ORCA AIMD Position Step 71, t=35.50 fs, E_Pot=-1129.61306448 Hartree, Unit is Angstrom
 C     -6.6077417201      3.6165742307      0.2331656305
 C     -6.0827101121      2.7773418662     -0.9492300600
 H     -6.7192194114      2.9719025082      1.1006068832
 H     -7.5863113144      4.0742763181     -0.0041778602
 H     -5.9034522117      4.4487982383      0.5221034584
 C     -6.3931339807      3.3812782912     -2.3338141191
 H     -7.4532325946      3.0272472860     -2.5617045654
 H     -5.7007795457      2.9068543196     -3.1233632395
 H     -6.3993920607      4.4979482540     -2.4335999697
 C     -5.3999481928      1.6580074199     -0.8115081994
 N     -3.1959804810      3.8203424941     -1.5604727405
 H     -5.0112264040      1.1058915199     -1.6374933362
 H     -5.1826498410      1.2026070560      0.1229467303
 C     -3.6702095304      5.0824579337     -1.3921765381
 S     -2.4624895672      3.0975122121     -0.1682693722
 C     -2.9440364352      6.2335755575     -1.6965983163
 H     -4.7446967177      5.1942490312     -1.2189833839
 C     -1.5185479621      6.1464279054     -1.9725670546
 C     -0.8297495887      7.2951799312     -2.3142856057
 C     -1.4513313820      8.4883761195     -2.3851458543
 C     -3.5745648513      7.4575077503     -1.8121461157
 C     -2.8594565564      8.5771824295     -2.1298527793
 H     -3.3679445917      9.5519495815     -2.2115593283
 H     -0.8898948016      9.3972274956     -2.5996512534
 H     -1.0960492492      5.1295605330     -1.8980376875
 H      0.2279378444      7.2310919481     -2.5260490594
 H     -4.6379998141      7.6287984642     -1.6019665560
 O     -2.4252819955      1.6858000132     -0.3648221914
 O     -1.3518365781      3.9013478440      0.2554105489
 F     -3.6426832033      3.4302902728      0.9277124575
30
# ORCA AIMD Position Step 72, t=36.00 fs, E_Pot=-1129.61421896 Hartree, Unit is Angstrom
 C     -6.6037590532      3.6157273232      0.2329376195
 C     -6.0843460715      2.7821970354     -0.9486843984
 H     -6.7155345547      2.9695989218      1.1075694463
 H     -7.5760146478      4.0860329887     -0.0055713240
 H     -5.8969132381      4.4411300717      0.5256196059
 C     -6.3881141284      3.3873943740     -2.3290916901
 H     -7.4470978181      3.0240358237     -2.5641380918
 H     -5.7056368505      2.9111881572     -3.1203091778
 H     -6.4035323953      4.5061627610     -2.4370650059
 C     -5.3977957005      1.6604114602     -0.8093549276
 N     -3.1969055011      3.8206301564     -1.5594348314
 H     -5.0111346653      1.0862552120     -1.6357703854
 H     -5.1791660037      1.1914009801      0.1345757370
 C     -3.6714943946      5.0808064229     -1.3917213776
 S     -2.4632958700      3.0958612726     -0.1672373501
 C     -2.9443011024      6.2338116881     -1.6974277637
 H     -4.7466597418      5.1974693471     -1.2134637686
 C     -1.5159149745      6.1445548346     -1.9692461843
 C     -0.8276234713      7.2958727167     -2.3118889502
 C     -1.4521418866      8.4834393872     -2.3871395136
 C     -3.5735919762      7.4603101482     -1.8113691799
 C     -2.8591903148      8.5762737630     -2.1302645321
 H     -3.3682360486      9.5440914940     -2.2182852365
 H     -0.8865277517      9.4029993744     -2.5948681093
 H     -1.0941588112      5.1372874469     -1.9006977994
 H      0.2453635540      7.2332399843     -2.5210917694
 H     -4.6360704153      7.6227908915     -1.6050489126
 O     -2.4243038731      1.6852261229     -0.3656564445
 O     -1.3499019522      3.8978928782      0.2551380430
 F     -3.6420361403      3.4269037753      0.9267118028
30
# ORCA AIMD Position Step 73, t=36.50 fs, E_Pot=-1129.61480080 Hartree, Unit is Angstrom
 C     -6.5996701060      3.6148464298      0.2326384022
 C     -6.0860926072      2.7875788644     -0.9481879091
 H     -6.7120474745      2.9672503839      1.1151584068
 H     -7.5652748776      4.0974627856     -0.0069078358
 H     -5.8912676736      4.4321448861      0.5282433665
 C     -6.3831763018      3.3932272053     -2.3245173334
 H     -7.4384831604      3.0222124906     -2.5665317361
 H     -5.7124990868      2.9174019992     -3.1150614326
 H     -6.4072414656      4.5124485775     -2.4395831704
 C     -5.3955784697      1.6626859658     -0.8071910482
 N     -3.1977654730      3.8207661865     -1.5582999990
 H     -5.0107441518      1.0664652551     -1.6357915616
 H     -5.1758751847      1.1801975295      0.1481318467
 C     -3.6729849109      5.0791766541     -1.3912452144
 S     -2.4642083952      3.0942770964     -0.1661890200
 C     -2.9440391390      6.2338646327     -1.6983553039
 H     -4.7488133005      5.2001286495     -1.2077922113
 C     -1.5136724888      6.1426185662     -1.9658618285
 C     -0.8251371425      7.2961085366     -2.3094740796
 C     -1.4533798592      8.4790534034     -2.3891041445
 C     -3.5728587707      7.4633807210     -1.8105128725
 C     -2.8586064632      8.5755427576     -2.1308042281
 H     -3.3681558167      9.5358299215     -2.2248556655
 H     -0.8835529966      9.4081745303     -2.5902909707
 H     -1.0912922121      5.1458919006     -1.9036300902
 H      0.2626675674      7.2353297284     -2.5160114387
 H     -4.6341895248      7.6155429518     -1.6081964148
 O     -2.4232907783      1.6846201758     -0.3664541608
 O     -1.3479460976      3.8943844922      0.2548623942
 F     -3.6412682154      3.4234524965      0.9256244416
30
# ORCA AIMD Position Step 74, t=37.00 fs, E_Pot=-1129.61470396 Hartree, Unit is Angstrom
 C     -6.5954967316      3.6139129005      0.2323200256
 C     -6.0878902077      2.7934116517     -0.9477286427
 H     -6.7087787588      2.9651624507      1.1228471401
 H     -7.5541672795      4.1085026535     -0.0081317153
 H     -5.8863024217      4.4220832268      0.5300267969
 C     -6.3783661880      3.3987901662     -2.3201044417
 H     -7.4274521034      3.0218615418     -2.5687991690
 H     -5.7209477719      2.9253577064     -3.1078608437
 H     -6.4104703023      4.5167113931     -2.4410700518
 C     -5.3932761068      1.6647635314     -0.8049935654
 N     -3.1985601395      3.8207413574     -1.5570681065
 H     -5.0104321215      1.0472467055     -1.6367844574
 H     -5.1730937629      1.1696961146      0.1624396078
 C     -3.6746832319      5.0776006895     -1.3907496252
 S     -2.4652197987      3.0927640299     -0.1651280914
 C     -2.9432496619      6.2337294138     -1.6993721963
 H     -4.7510077404      5.2021798108     -1.2020115288
 C     -1.5118475965      6.1406976757     -1.9624304015
 C     -0.8222083315      7.2958545570     -2.3070495290
 C     -1.4550030441      8.4752988526     -2.3910447356
 C     -3.5723492864      7.4666598007     -1.8095773839
 C     -2.8576954061      8.5749681425     -2.1314780076
 H     -3.3678638887      9.5276398731     -2.2312836428
 H     -0.8813265742      9.4121580710     -2.5858626393
 H     -1.0871917615      5.1545755571     -1.9067147905
 H      0.2787471247      7.2374155747     -2.5106192986
 H     -4.6325997371      7.6072071586     -1.6113501829
 O     -2.4222441818      1.6839739430     -0.3672160766
 O     -1.3459769934      3.8908215508      0.2545833340
 F     -3.6403830837      3.4199389338      0.9244566737
30
# ORCA AIMD Position Step 75, t=37.50 fs, E_Pot=-1129.61406352 Hartree, Unit is Angstrom
 C     -6.5912659189      3.6129044827      0.2320318904
 C     -6.0896765418      2.7996105432     -0.9472944788
 H     -6.7057449170      2.9636190106      1.1301256617
 H     -7.5427864951      4.1191037601     -0.0091925433
 H     -5.8817352245      4.4112633184      0.5310582656
 C     -6.3737263312      3.4041025472     -2.3158498063
 H     -7.4142358319      3.0230013160     -2.5708853887
 H     -5.7304280681      2.9348112431     -3.0991074549
 H     -6.4131752110      4.5189853211     -2.4414588734
 C     -5.3908760289      1.6665863715     -0.8027453977
 N     -3.1992897932      3.8205477029     -1.5557390495
 H     -5.0105485965      1.0293147337     -1.6379952299
 H     -5.1710996831      1.1605454355      0.1764039742
 C     -3.6765882522      5.0761085821     -1.3902366839
 S     -2.4663221226      3.0913255848     -0.1640586041
 C     -2.9419422595      6.2334065250     -1.7004683781
 H     -4.7531039927      5.2035879722     -1.1961655682
 C     -1.5104585726      6.1388701727     -1.9589693571
 C     -0.8187808095      7.2950936254     -2.3046204185
 C     -1.4569632065      8.4722307855     -2.3929637946
 C     -3.5720411933      7.4700819211     -1.8085633477
 C     -2.8564534768      8.5745275183     -2.1322897565
 H     -3.3675309479      9.5200140328     -2.2375915228
 H     -0.8801318302      9.4144862140     -2.5815580948
 H     -1.0816161915      5.1625379928     -1.9098350611
 H      0.2926878140      7.2395313187     -2.5047710604
 H     -4.6315472931      7.5979497770     -1.6144525034
 O     -2.4211656464      1.6832803411     -0.3679427923
 O     -1.3440028787      3.8872030397      0.2543005902
 F     -3.6393850360      3.4163658352      0.9232153945
30
# ORCA AIMD Position Step 76, t=38.00 fs, E_Pot=-1129.61315564 Hartree, Unit is Angstrom
 C     -6.5870083725      3.6117986042      0.2318179400
 C     -6.0913875602      2.8060833053     -0.9468734765
 H     -6.7029614882      2.9628572421      1.1365377691
 H     -7.5312421145      4.1292321949     -0.0100454788
 H     -5.8772300168      4.4000621606      0.5314573615
 C     -6.3692951251      3.4091889424     -2.3117332615
 H     -7.3992282469      3.0255820506     -2.5727698418
 H     -5.7402609523      2.9454182096     -3.0893543945
 H     -6.4153201765      4.5194347431     -2.4407030464
 C     -5.3883763921      1.6681129603     -0.8004359736
 N     -3.1999553188      3.8201787083     -1.5543127347
 H     -5.0113880552      1.0133226860     -1.6387527830
 H     -5.1701167685      1.1533025958      0.1890838176
 C     -3.6786947704      5.0747276266     -1.3897090705
 S     -2.4675068556      3.0899643556     -0.1629849476
 C     -2.9401366430      6.2329015559     -1.7016325093
 H     -4.7549848028      5.2043324723     -1.1902969002
 C     -1.5095119150      6.1372054473     -1.9554965143
 C     -0.8148277482      7.2938253060     -2.3021884522
 C     -1.4592071304      8.4698757249     -2.3948610094
 C     -3.5719083750      7.4735776618     -1.8074716309
 C     -2.8548845445      8.5742006439     -2.1332414026
 H     -3.3673176926      9.5134198641     -2.2438064974
 H     -0.8801652387      9.4148521675     -2.5773858429
 H     -1.0743763203      5.1690677633     -1.9128834824
 H      0.3038020848      7.2416885375     -2.4983707560
 H     -4.6312546766      7.5879441377     -1.6174518455
 O     -2.4200568424      1.6825335258     -0.3686347617
 O     -1.3420321375      3.8835280622      0.2540139619
 F     -3.6382789974      3.4127361574      0.9219080877
30
# ORCA AIMD Position Step 77, t=38.50 fs, E_Pot=-1129.61227981 Hartree, Unit is Angstrom
 C     -6.5827566827      3.6105755945      0.2317147256
 C     -6.0929587252      2.8127324039     -0.9464541624
 H     -6.7004454592      2.9630497056      1.1417093505
 H     -7.5196531040      4.1388688748     -0.0106511625
 H     -5.8724188415      4.3888901251      0.5313665672
 C     -6.3651052296      3.4140780506     -2.3077187328
 H     -7.3829761563      3.0294859016     -2.5744688336
 H     -5.7496675092      2.9567490550     -3.0792868537
 H     -6.4168789990      4.5183507460     -2.4387776776
 C     -5.3857872146      1.6693219853     -0.7980610967
 N     -3.2005581847      3.8196295083     -1.5527890042
 H     -5.0131728537      0.9998235928     -1.6385102758
 H     -5.1703074336      1.1484083950      0.1997341603
 C     -3.6809929509      5.0734815648     -1.3891701621
 S     -2.4687650640      3.0886819815     -0.1619119064
 C     -2.9378621378      6.2322247497     -1.7028521107
 H     -4.7565633503      5.2044085009     -1.1844445711
 C     -1.5089992155      6.1357560366     -1.9520294937
 C     -0.8103526904      7.2920657870     -2.2997521926
 C     -1.4616775634      8.4682308443     -2.3967332256
 C     -3.5719236692      7.4770755192     -1.8063031024
 C     -2.8530017052      8.5739727579     -2.1343333196
 H     -3.3673524830      9.5082547581     -2.2499549121
 H     -0.8815283962      9.4131196347     -2.5733869327
 H     -1.0653745809      5.1736359207     -1.9157665273
 H      0.3116462369      7.2438772827     -2.4913702275
 H     -4.6318931280      7.5773648156     -1.6203075104
 O     -2.4189195281      1.6817289455     -0.3692922770
 O     -1.3400731357      3.8797958410      0.2537233975
 F     -3.6370705067      3.4090530190      0.9205428242
30
# ORCA AIMD Position Step 78, t=39.00 fs, E_Pot=-1129.61166476 Hartree, Unit is Angstrom
 C     -6.5785431171      3.6092220757      0.2317506080
 C     -6.0943263471      2.8194571647     -0.9460258763
 H     -6.6982168222      2.9642927214      1.1453684832
 H     -7.5081420513      4.1480082944     -0.0109755392
 H     -5.8669306404      4.3781597597      0.5309395379
 C     -6.3611814901      3.4188006609     -2.3037575771
 H     -7.3661602533      3.0345310695     -2.5760360866
 H     -5.7578099699      2.9683176746     -3.0696794024
 H     -6.4178364086      4.5161402296     -2.4356794709
 C     -5.3831300879      1.6702137495     -0.7956222712
 N     -3.2011005369      3.8188969501     -1.5511677140
 H     -5.0160456160      0.9892450394     -1.6368686737
 H     -5.1717713718      1.1461758749      0.2078249257
 C     -3.6834677509      5.0723902819     -1.3886240872
 S     -2.4700873209      3.0874790788     -0.1608446404
 C     -2.9351572924      6.2313903428     -1.7041135546
 H     -4.7577902383      5.2038277015     -1.1786425355
 C     -1.5088941818      6.1345509531     -1.9485855126
 C     -0.8053891917      7.2898465798     -2.2973074426
 C     -1.4643145570      8.4672648846     -2.3985745139
 C     -3.5720613739      7.4805038272     -1.8050585816
 C     -2.8508288721      8.5738375136     -2.1355647577
 H     -3.3677099237      9.5048046909     -2.2560555359
 H     -0.8842228081      9.4093277219     -2.5696328475
 H     -1.0546403003      5.1759714519     -1.9184056025
 H      0.3160270491      7.2460678398     -2.4837671843
 H     -4.6335586067      7.5663835003     -1.6229930786
 O     -2.4177556338      1.6808634048     -0.3699154668
 O     -1.3381342256      3.8760057549      0.2534290168
 F     -3.6357657435      3.4053197007      0.9191282520
30
# ORCA AIMD Position Step 79, t=39.50 fs, E_Pot=-1129.61141792 Hartree, Unit is Angstrom
 C     -6.5743970055      3.6077341501      0.2319455417
 C     -6.0954288230      2.8261559447     -0.9455789036
 H     -6.6962997284      2.9666006623      1.1473582780
 H     -7.4968289057      4.1566565564     -0.0109896259
 H     -5.8604255188      4.3682497508      0.5303269669
 C     -6.3575380981      3.4233864230     -2.2997945181
 H     -7.3495649421      3.0404807889     -2.5775600522
 H     -5.7638532116      2.9796260320     -3.0613266840
 H     -6.4181886431      4.5133079028     -2.4314254071
 C     -5.3804371384      1.6708101188     -0.7931259563
 N     -3.2015852153      3.8179797301     -1.5494486736
 H     -5.0200684621      0.9818748721     -1.6335865495
 H     -5.1745481026      1.1467880082      0.2130443070
 C     -3.6860988037      5.0714693163     -1.3880757731
 S     -2.4714638281      3.0863552304     -0.1597887258
 C     -2.9320692491      6.2304158965     -1.7054021956
 H     -4.7586564344      5.2026185302     -1.1729181829
 C     -1.5091512411      6.1335926076     -1.9451813830
 C     -0.7999996022      7.2872125119     -2.2948475438
 C     -1.4670568589      8.4669201918     -2.4003764617
 C     -3.5722991348      7.4837924893     -1.8037388407
 C     -2.8484017291      8.5737987904     -2.1369342336
 H     -3.3683958759      9.5032150965     -2.2621138557
 H     -0.8881485560      9.4036898344     -2.5662225696
 H     -1.0423498141      5.1760961654     -1.9207348602
 H      0.3170034974      7.2482134368     -2.4756022100
 H     -4.6362555543      7.5551668453     -1.6254983319
 O     -2.4165672444      1.6799350828     -0.3705042835
 O     -1.3362235936      3.8721574004      0.2531311482
 F     -3.6343714977      3.4015396161      0.9176735945
30
# ORCA AIMD Position Step 80, t=40.00 fs, E_Pot=-1129.61151615 Hartree, Unit is Angstrom
 C     -6.5703419721      3.6061204125      0.2323114314
 C     -6.0962078583      2.8327281949     -0.9451044865
 H     -6.6947232414      2.9699041533      1.1476438860
 H     -7.4858252175      4.1648284922     -0.0106695828
 H     -5.8526313653      4.3594681592      0.5296615201
 C     -6.3541753305      3.4278594802     -2.2957767227
 H     -7.3340325372      3.0470591981     -2.5791562867
 H     -5.7670481378      2.9902254098     -3.0549445724
 H     -6.4179427952      4.5104286469     -2.4260498160
 C     -5.3777496154      1.6711535825     -0.7905830050
 N     -3.2020157764      3.8168784654     -1.5476316373
 H     -5.0252254799      0.9778541030     -1.6285826532
 H     -5.1786208598      1.1502991633      0.2152970696
 C     -3.6888605291      5.0707296046     -1.3875309366
 S     -2.4728844684      3.0853089811     -0.1587501722
 C     -2.9286530230      6.2293215917     -1.7067024879
 H     -4.7591933516      5.2008258081     -1.1672915746
 C     -1.5097060560      6.1328581259     -1.9418337081
 C     -0.7942735122      7.2842190332     -2.2923635954
 C     -1.4698435085      8.4671158236     -2.4021285334
 C     -3.5726190146      7.4868746601     -1.8023447923
 C     -2.8457678245      8.5738709858     -2.1384397664
 H     -3.3693406281      9.5034791130     -2.2681182956
 H     -0.8931061586      9.3965862740     -2.5632790623
 H     -1.0288247581      5.1743091077     -1.9226968960
 H      0.3148880434      7.2502533316     -2.4669559685
 H     -4.6398909456      7.5438747115     -1.6278288869
 O     -2.4153566143      1.6789435318     -0.3710584995
 O     -1.3343491725      3.8682506680      0.2528303368
 F     -3.6328951587      3.3977163082      0.9161886464
30
# ORCA AIMD Position Step 81, t=40.50 fs, E_Pot=-1129.61181473 Hartree, Unit is Angstrom
 C     -6.5663933662      3.6044045457      0.2328526457
 C     -6.0966087859      2.8390748335     -0.9445940760
 H     -6.6935216543      2.9740512126      1.1463152809
 H     -7.4752287389      4.1725465264     -0.0099928980
 H     -5.8433783560      4.3520213465      0.5290449714
 C     -6.3510777024      3.4322338479     -2.2916644344
 H     -7.3203972771      3.0539722865     -2.5809636282
 H     -5.7668245446      2.9997835622     -3.0510581950
 H     -6.4171148547      4.5081125982     -2.4196016374
 C     -5.3751171447      1.6713068471     -0.7880085314
 N     -3.2023970218      3.8155960686     -1.5457166436
 H     -5.0314256151      0.9771745317     -1.6219352020
 H     -5.1839206664      1.1566375620      0.2147025679
 C     -3.6917212780      5.0701781927     -1.3869962902
 S     -2.4743385176      3.0843376010     -0.1577353054
 C     -2.9249713532      6.2281286149     -1.7079976640
 H     -4.7594708742      5.1985080299     -1.1617762106
 C     -1.5104779758      6.1323045254     -1.9385591724
 C     -0.7883258524      7.2809296970     -2.2898449149
 C     -1.4726142796      8.4677510564     -2.4038184863
 C     -3.5730076107      7.4896888101     -1.8008780623
 C     -2.8429865746      8.5740770490     -2.1400785227
 H     -3.3704042223      9.5054471135     -2.2740387593
 H     -0.8988027335      9.3885490107     -2.5609446760
 H     -1.0145079023      5.1711252531     -1.9242384059
 H      0.3102440993      7.2521166370     -2.4579468265
 H     -4.6442788023      7.5326612315     -1.6300039084
 O     -2.4141263534      1.6778897056     -0.3715777040
 O     -1.3325187373      3.8642859880      0.2525273683
 F     -3.6313447663      3.3938535391      0.9146837562
30
# ORCA AIMD Position Step 82, t=41.00 fs, E_Pot=-1129.61205993 Hartree, Unit is Angstrom
 C     -6.5625565064      3.6026255172      0.2335668659
 C     -6.0965839785      2.8451048536     -0.9440410034
 H     -6.6927347801      2.9788146052      1.1435813901
 H     -7.4651147011      4.1798370331     -0.0089408731
 H     -5.8326208068      4.3459899744      0.5285374760
 C     -6.3482136611      3.4365095090     -2.2874417669
 H     -7.3093987183      3.0609422412     -2.5831180620
 H     -5.7628758343      3.0081460289     -3.0498936923
 H     -6.4157268596      4.5069450485     -2.4121337515
 C     -5.3725944270      1.6713498586     -0.7854216813
 N     -3.2027334432      3.8141367923     -1.5437030699
 H     -5.0385081133      0.9796713142     -1.6138845794
 H     -5.1903292809      1.1656035938      0.2116030094
 C     -3.6946477815      5.0698159223     -1.3864786198
 S     -2.4758156902      3.0834378268     -0.1567511142
 C     -2.9210914162      6.2268610640     -1.7092713138
 H     -4.7595871610      5.1957398531     -1.1563767116
 C     -1.5113748251      6.1318765073     -1.9353743420
 C     -0.7822935488      7.2774117075     -2.2872785632
 C     -1.4753137922      8.4687120033     -2.4054330840
 C     -3.5734547283      7.4921781880     -1.7993406921
 C     -2.8401244824      8.5744472391     -2.1418477790
 H     -3.3713886802      9.5088469068     -2.2798295334
 H     -0.9048684209      9.3802301680     -2.5593755334
 H     -0.9999224124      5.1671893140     -1.9253064837
 H      0.3038748062      7.2537263373     -2.4487234299
 H     -4.6491618980      7.5216733890     -1.6320525621
 O     -2.4128789048      1.6767757481     -0.3720613393
 O     -1.3307392735      3.8602639090      0.2522231793
 F     -3.6297287847      3.3899550108      0.9131698240
30
# ORCA AIMD Position Step 83, t=41.50 fs, E_Pot=-1129.61195228 Hartree, Unit is Angstrom
 C     -6.5588259482      3.6008380054      0.2344456212
 C     -6.0960911250      2.8507316448     -0.9434383560
 H     -6.6924070118      2.9838991359      1.1397636982
 H     -7.4555395140      4.1867272700     -0.0074982770
 H     -5.8204490839      4.3413269499      0.5281572627
 C     -6.3455395366      3.4406724561     -2.2831235113
 H     -7.3016050533      3.0677394053     -2.5857330869
 H     -5.7551990758      3.0153575663     -3.0513348059
 H     -6.4138027513      4.5074411534     -2.4037021352
 C     -5.3702419681      1.6713805571     -0.7828460315
 N     -3.2030307808      3.8125074600     -1.5415906992
 H     -5.0462455516      0.9850294459     -1.6048273191
 H     -5.1976846758      1.1768757644      0.2065583916
 C     -3.6976020037      5.0696399256     -1.3859855023
 S     -2.4773054008      3.0826051834     -0.1558047212
 C     -2.9170858666      6.2255420335     -1.7105060205
 H     -4.7596641044      5.1926049628     -1.1510931897
 C     -1.5122972425      6.1315137801     -1.9322957846
 C     -0.7763312791      7.2737351414     -2.2846508464
 C     -1.4778883304      8.4698758890     -2.4069585993
 C     -3.5739519205      7.4942944127     -1.7977364943
 C     -2.8372555707      8.5750136560     -2.1437433978
 H     -3.3720617618      9.5133244731     -2.2854320893
 H     -0.9108791281      9.3723591678     -2.5587331012
 H     -0.9856264181      5.1631844258     -1.9258479423
 H      0.2967873884      7.2550044163     -2.4394595203
 H     -4.6542339871      7.5110535102     -1.6340086797
 O     -2.4116170374      1.6756050580     -0.3725087118
 O     -1.3290173514      3.8561856950      0.2519189295
 F     -3.6280560505      3.3860245707      0.9116580736
30
# ORCA AIMD Position Step 84, t=42.00 fs, E_Pot=-1129.61124616 Hartree, Unit is Angstrom
 C     -6.5551861439      3.5991090627      0.2354747952
 C     -6.0950955301      2.8558778143     -0.9427796381
 H     -6.6925857515      2.9889588417      1.1352752537
 H     -7.4465354524      4.1932423176     -0.0056536878
 H     -5.8070807749      4.3378673389      0.5278837394
 C     -6.3430068068      3.4446975429     -2.2787560999
 H     -7.2973315398      3.0742156693     -2.5888721875
 H     -5.7440888341      3.0216497713     -3.0549349042
 H     -6.4113645173      4.5099803213     -2.3943572205
 C     -5.3681232986      1.6715118458     -0.7803093523
 N     -3.2032952312      3.8107165181     -1.5393793808
 H     -5.0543519749      0.9927867803     -1.5953088758
 H     -5.2057869849      1.1900167869      0.2003410253
 C     -3.7005447667      5.0696432201     -1.3855244500
 S     -2.4787966936      3.0818341409     -0.1549037230
 C     -2.9130299305      6.2241952707     -1.7116845233
 H     -4.7598329449      5.1891949490     -1.1459212456
 C     -1.5131448144      6.1311582176     -1.9293395444
 C     -0.7706032075      7.2699686371     -2.2819476885
 C     -1.4802871452      8.4711198775     -2.4083819884
 C     -3.5744907553      7.4959962161     -1.7960708863
 C     -2.8344564899      8.5758068762     -2.1457599222
 H     -3.3721818407      9.5184879483     -2.2907825510
 H     -0.9163927152      9.3656808271     -2.5591742150
 H     -0.9721665949      5.1597545910     -1.9258094295
 H      0.2901275429      7.2558779886     -2.4303405973
 H     -4.6591672149      7.5009378901     -1.6359066164
 O     -2.4103437493      1.6743822439     -0.3729189990
 O     -1.3273590825      3.8520531413      0.2516158893
 F     -3.6263361215      3.3820662309      0.9101603911
30
# ORCA AIMD Position Step 85, t=42.50 fs, E_Pot=-1129.60987976 Hartree, Unit is Angstrom
 C     -6.5516134134      3.5975144818      0.2366362417
 C     -6.0935699359      2.8604746826     -0.9420586280
 H     -6.6933187863      2.9936160232      1.1305953527
 H     -7.4381153462      4.1994056178     -0.0034010974
 H     -5.7928363270      4.3353554843      0.5276691603
 C     -6.3405707347      3.4485552080     -2.2744133227
 H     -7.2965983938      3.0803229031     -2.5925313124
 H     -5.7300818373      3.0273915848     -3.0599938299
 H     -6.4084289787      4.5147616134     -2.3841411692
 C     -5.3663030966      1.6718678336     -0.7778428702
 N     -3.2035336452      3.8087745852     -1.5370691710
 H     -5.0624947903      1.0023553067     -1.5860006753
 H     -5.2144090761      1.2044934996      0.1939057821
 C     -3.7034360577      5.0698152055     -1.3851029428
 S     -2.4802787986      3.0811182205     -0.1540557861
 C     -2.9090002847      6.2228431945     -1.7127895660
 H     -4.7602217079      5.1856049151     -1.1408553026
 C     -1.5138204716      6.1307584109     -1.9265206948
 C     -0.7652730573      7.2661785087     -2.2791561887
 C     -1.4824597628      8.4723286817     -2.4096918240
 C     -3.5750607874      7.4972518198     -1.7943515563
 C     -2.8318041904      8.5768518720     -2.1478900166
 H     -3.3715209681      9.5239450706     -2.2958170837
 H     -0.9209971403      9.3608745487     -2.5608380426
 H     -0.9600412442      5.1574483212     -1.9251396691
 H      0.2850777553      7.2562836974     -2.4215483018
 H     -4.6636420643      7.4914547070     -1.6377763205
 O     -2.4090621658      1.6731129835     -0.3732913019
 O     -1.3257698365      3.8478686362      0.2513154518
 F     -3.6245786977      3.3780839912      0.9086888062
30
# ORCA AIMD Position Step 86, t=43.00 fs, E_Pot=-1129.60805314 Hartree, Unit is Angstrom
 C     -6.5480785942      3.5961325199      0.2379090973
 C     -6.0914961528      2.8644660786     -0.9412695044
 H     -6.6946495636      2.9974926778      1.1262251838
 H     -7.4302697059      4.2052348305     -0.0007395054
 H     -5.7781067902      4.3334764279      0.5274502868
 C     -6.3381976663      3.4522186097     -2.2701867638
 H     -7.2991254158      3.0861172328     -2.5966279667
 H     -5.7138724491      3.0330231678     -3.0656701358
 H     -6.4050061618      4.5217682424     -2.3730850763
 C     -5.3648439106      1.6725777479     -0.7754796927
 N     -3.2037530928      3.8066936912     -1.5346603623
 H     -5.0703118763      1.0130502500     -1.5776630816
 H     -5.2233091670      1.2197060055      0.1883358213
 C     -3.7062378287      5.0701420112     -1.3847276695
 S     -2.4817408954      3.0804500619     -0.1532688173
 C     -2.9050725453      6.2215075413     -1.7138045785
 H     -4.7609403374      5.1819312516     -1.1358907220
 C     -1.5142356172      6.1302731369     -1.9238526177
 C     -0.7604894730      7.2624260343     -2.2762660391
 C     -1.4843550931      8.4734046987     -2.4108796409
 C     -3.5756478205      7.4980378794     -1.7925883565
 C     -2.8293715613      8.5781656464     -2.1501245663
 H     -3.3698856148      9.5293391525     -2.3004783625
 H     -0.9243648314      9.3584666851     -2.5638320297
 H     -0.9496691444      5.1566781832     -1.9237910609
 H      0.2827147817      7.2561713178     -2.4132401150
 H     -4.6673763012      7.4827215255     -1.6396394954
 O     -2.4077755417      1.6718037820     -0.3736246850
 O     -1.3242542648      3.8436351478      0.2510190583
 F     -3.6227939793      3.3740819126      0.9072557852
30
# ORCA AIMD Position Step 87, t=43.50 fs, E_Pot=-1129.60619983 Hartree, Unit is Angstrom
 C     -6.5445502706      3.5950383302      0.2392731974
 C     -6.0888650020      2.8678082020     -0.9404073899
 H     -6.6966111075      3.0002419703      1.1226413148
 H     -7.4229743015      4.2107441577      0.0023249446
 H     -5.7633159145      4.3318930281      0.5271635526
 C     -6.3358687238      3.4556704795     -2.2661758595
 H     -7.3043753110      3.0917430860     -2.6010078047
 H     -5.6962265894      3.0389919234     -3.0710919296
 H     -6.4010998000      4.5307683692     -2.3612117556
 C     -5.3638024483      1.6737666579     -0.7732519534
 N     -3.2039610700      3.8044876652     -1.5321537142
 H     -5.0774358117      1.0241445590     -1.5710831934
 H     -5.2322486488      1.2350364036      0.1847491556
 C     -3.7089145926      5.0706072858     -1.3844043883
 S     -2.4831723480      3.0798213639     -0.1525506229
 C     -2.9013197209      6.2202081525     -1.7147137095
 H     -4.7620677340      5.1782673471     -1.1310277782
 C     -1.5143135879      6.1296728694     -1.9213465116
 C     -0.7563708820      7.2587673783     -2.2732714502
 C     -1.4859184997      8.4742749021     -2.4119409339
 C     -3.5762328718      7.4983407353     -1.7907935631
 C     -2.8272253743      8.5797545326     -2.1524523145
 H     -3.3671325274      9.5343754165     -2.3047201177
 H     -0.9263013936      9.3587525282     -2.5682181089
 H     -0.9413700795      5.1577002190     -1.9217219141
 H      0.2838432882      7.2555048564     -2.4055290996
 H     -4.6701441089      7.4748425214     -1.6415071425
 O     -2.4064872556      1.6704619642     -0.3739182092
 O     -1.3228162141      3.8393562594      0.2507281704
 F     -3.6209923065      3.3700640303      0.9058738846
30
# ORCA AIMD Position Step 88, t=44.00 fs, E_Pot=-1129.60484894 Hartree, Unit is Angstrom
 C     -6.5409974326      3.5942973587      0.2407124040
 C     -6.0856788597      2.8704742864     -0.9394703209
 H     -6.6992182362      3.0015860747      1.1202394992
 H     -7.4161906474      4.2159413810      0.0057789978
 H     -5.7488896871      4.3302744618      0.5267555424
 C     -6.3335793542      3.4589061367     -2.2624777698
 H     -7.3116182601      3.0974081929     -2.6054565828
 H     -5.6779129355      3.0457092373     -3.0754380788
 H     -6.3967087994      4.5413284714     -2.3485382350
 C     -5.3632248097      1.6755442968     -0.7711866428
 N     -3.2041659192      3.8021729138     -1.5295510732
 H     -5.0835214233      1.0349275212     -1.5669990422
 H     -5.2410097016      1.2499011136      0.1841794522
 C     -3.7114344319      5.0711926964     -1.3841377096
 S     -2.4845621228      3.0792224865     -0.1519088945
 C     -2.8978113066      6.2189623560     -1.7155018646
 H     -4.7636354116      5.1746994052     -1.1262764914
 C     -1.5139933492      6.1289407546     -1.9190107226
 C     -0.7529911708      7.2552544159     -2.2701729730
 C     -1.4870905312      8.4748954013     -2.4128757841
 C     -3.5767917429      7.4981569419     -1.7889819947
 C     -2.8254242019      8.5816119656     -2.1548596413
 H     -3.3631797668      9.5388406234     -2.3085107239
 H     -0.9267770987      9.3617458241     -2.5740020957
 H     -0.9353465537      5.1605970370     -1.9188984742
 H      0.2888450740      7.2542604644     -2.3984680706
 H     -4.6717855386      7.4679060758     -1.6433785441
 O     -2.4052009032      1.6690954178     -0.3741709461
 O     -1.3214587008      3.8350364628      0.2504443435
 F     -3.6191846256      3.3660345750      0.9045561075
30
# ORCA AIMD Position Step 89, t=44.50 fs, E_Pot=-1129.60439689 Hartree, Unit is Angstrom
 C     -6.5373934942      3.5939612864      0.2422185489
 C     -6.0819468011      2.8724471656     -0.9384553664
 H     -6.7024585527      3.0013497456      1.1192815841
 H     -7.4098786339      4.2208359651      0.0096001096
 H     -5.7352179176      4.3283313209      0.5261976188
 C     -6.3313366918      3.4619365348     -2.2591796254
 H     -7.3200414586      3.1033425007     -2.6097387274
 H     -5.6596364521      3.0535088210     -3.0780197036
 H     -6.3918341820      4.5528934110     -2.3350893963
 C     -5.3631420127      1.6779894758     -0.7693010314
 N     -3.2043753449      3.7997654382     -1.5268544593
 H     -5.0882911078      1.0448221902     -1.5659660660
 H     -5.2494205828      1.2638469152      0.1873744043
 C     -3.7137710590      5.0718788581     -1.3839305248
 S     -2.4859003041      3.0786437270     -0.1513505256
 C     -2.8946082925      6.2177854348     -1.7161557747
 H     -4.7656362649      5.1713091746     -1.1216536335
 C     -1.5132312254      6.1280724741     -1.9168508153
 C     -0.7503732715      7.2519317349     -2.2669768754
 C     -1.4878102951      8.4752533402     -2.4136891447
 C     -3.5772940681      7.4974910931     -1.7871702415
 C     -2.8240138295      8.5837205907     -2.1573317757
 H     -3.3580139258      9.5426143255     -2.3118355708
 H     -0.9259294839      9.3671767401     -2.5811307798
 H     -0.9316861483      5.1652906552     -1.9152941429
 H      0.2976037784      7.2524261802     -2.3920448516
 H     -4.6722389055      7.4619813488     -1.6452385602
 O     -2.4039200758      1.6677126448     -0.3743821984
 O     -1.3201840418      3.8306804056      0.2501687667
 F     -3.6173809626      3.3619973839      0.9033145406
30
# ORCA AIMD Position Step 90, t=45.00 fs, E_Pot=-1129.60495063 Hartree, Unit is Angstrom
 C     -6.5337174957      3.5940627808      0.2437933100
 C     -6.0776898817      2.8737285837     -0.9373627365
 H     -6.7062855755      2.9994859016      1.1198584407
 H     -7.4039923950      4.2254335491      0.0137580565
 H     -5.7226379656      4.3258264088      0.5254878123
 C     -6.3291547522      3.4647845258     -2.2563517749
 H     -7.3288098421      3.1097742062     -2.6136108971
 H     -5.6420150796      3.0626413097     -3.0782972459
 H     -6.3864815603      4.5648192682     -2.3208991855
 C     -5.3635655505      1.6811399842     -0.7675987715
 N     -3.2045971949      3.7972828914     -1.5240666988
 H     -5.0915585893      1.0534330554     -1.5682826428
 H     -5.2573617348      1.2765818583      0.1946870264
 C     -3.7159038534      5.0726451616     -1.3837840859
 S     -2.4871770750      3.0780745739     -0.1508823443
 C     -2.8917642241      6.2166902847     -1.7166636940
 H     -4.7680057966      5.1681698283     -1.1171884831
 C     -1.5120033885      6.1270767454     -1.9148690991
 C     -0.7484894861      7.2488389900     -2.2636953083
 C     -1.4880181833      8.4753628218     -2.4143901506
 C     -3.5777045290      7.4963562998     -1.7853766757
 C     -2.8230263576      8.5860503920     -2.1598525549
 H     -3.3516914463      9.5456751174     -2.3146983225
 H     -0.9240367964      9.3745307952     -2.5894949185
 H     -0.9303478897      5.1715311888     -1.9108906672
 H      0.3095206466      7.2499980664     -2.3861896344
 H     -4.6715249044      7.4571173621     -1.6470599630
 O     -2.4026484084      1.6663222569     -0.3745513078
 O     -1.3189935642      3.8262935392      0.2499027226
 F     -3.6155917103      3.3579564230      0.9021615788
30
# ORCA AIMD Position Step 91, t=45.50 fs, E_Pot=-1129.60627297 Hartree, Unit is Angstrom
 C     -6.5299561975      3.5946141894      0.2454493329
 C     -6.0729393840      2.8743366245     -0.9361948954
 H     -6.7106148441      2.9960830574      1.1218778930
 H     -7.3984873482      4.2297406264      0.0182144467
 H     -5.7114127631      4.3225910613      0.5246565823
 C     -6.3270507023      3.4674825621     -2.2540441855
 H     -7.3371384477      3.1169040111     -2.6168495324
 H     -5.6255543576      3.0732663653     -3.0759037648
 H     -6.3806657911      4.5764458729     -2.3060172617
 C     -5.3644855392      1.6849847140     -0.7660687506
 N     -3.2048383990      3.7947428392     -1.5211910093
 H     -5.0932528604      1.0606100001     -1.5739113053
 H     -5.2647693138      1.2880098516      0.2059790027
 C     -3.7178186572      5.0734709915     -1.3836979229
 S     -2.4883834562      3.0775043806     -0.1505107126
 C     -2.8893228461      6.2156878885     -1.7170160069
 H     -4.7706319272      5.1653463760     -1.1129194836
 C     -1.5103060042      6.1259753806     -1.9130649894
 C     -0.7472713961      7.2460092498     -2.2603441320
 C     -1.4876621853      8.4752591512     -2.4149910685
 C     -3.5779837402      7.4947723562     -1.7836206305
 C     -2.8224771954      8.5885605063     -2.1624054518
 H     -3.3443368706      9.5480998091     -2.3171211514
 H     -0.9214709908      9.3831231526     -2.5989405223
 H     -0.9311659264      5.1789093840     -1.9056764215
 H      0.3236246941      7.2469803525     -2.3807921250
 H     -4.6697506533      7.4533416746     -1.6488041104
 O     -2.4013894447      1.6649329430     -0.3746778010
 O     -1.3178876917      3.8218817081      0.2496472991
 F     -3.6138269431      3.3539155303      0.9011092265
30
# ORCA AIMD Position Step 92, t=46.00 fs, E_Pot=-1129.60789780 Hartree, Unit is Angstrom
 C     -6.5261045724      3.5956077299      0.2472090269
 C     -6.0677377277      2.8743069478     -0.9349573719
 H     -6.7153236297      2.9913563077      1.1250791726
 H     -7.3933222758      4.2337626621      0.0229234441
 H     -5.7017229545      4.3185321122      0.5237670871
 C     -6.3250415942      3.4700691800     -2.2522844634
 H     -7.3443347472      3.1248896533     -2.6192645677
 H     -5.6106400073      3.0854550845     -3.0706450017
 H     -6.3744125991      4.5871433451     -2.2905117518
 C     -5.3658711668      1.6894641984     -0.7646870590
 N     -3.2051063073      3.7921644441     -1.5182321777
 H     -5.0934194917      1.0664526132     -1.5824696889
 H     -5.2716242853      1.2982123790      0.2206366580
 C     -3.7195055906      5.0743355411     -1.3836700895
 S     -2.4895105264      3.0769217253     -0.1502410375
 C     -2.8873173801      6.2147854693     -1.7172047961
 H     -4.7733641598      5.1628937333     -1.1088949615
 C     -1.5081567898      6.1248022036     -1.9114348326
 C     -0.7466233714      7.2434720815     -2.2569421859
 C     -1.4867001751      8.4749898430     -2.4155058210
 C     -3.5780893379      7.4927678049     -1.7819228726
 C     -2.8223667818      8.5911984937     -2.1649730440
 H     -3.3361385945      9.5500574879     -2.3191424791
 H     -0.9186441943      9.3921814812     -2.6092791340
 H     -0.9338505321      5.1868613095     -1.8996468410
 H      0.3387283434      7.2433852492     -2.3757238381
 H     -4.6670991152      7.4506611734     -1.6504224752
 O     -2.4001469512      1.6635533913     -0.3747614626
 O     -1.3168661848      3.8174516712      0.2494034908
 F     -3.6120966374      3.3498787091      0.9001690965
30
# ORCA AIMD Position Step 93, t=46.50 fs, E_Pot=-1129.60932953 Hartree, Unit is Angstrom
 C     -6.5221660246      3.5970170911      0.2491013430
 C     -6.0621379446      2.8736925388     -0.9336584252
 H     -6.7202600333      2.9856228544      1.1290699232
 H     -7.3884609289      4.2375060809      0.0278329237
 H     -5.6936566762      4.3136368439      0.5229147516
 C     -6.3231422759      3.4725857333     -2.2510766818
 H     -7.3498327824      3.1338354280     -2.6207140753
 H     -5.5975283226      3.0991935984     -3.0625011838
 H     -6.3677602591      4.5963597946     -2.2744696279
 C     -5.3676733371      1.6944775694     -0.7634216468
 N     -3.2054080055      3.7895673600     -1.5151960734
 H     -5.0922058579      1.0712727609     -1.5932783788
 H     -5.2779370387      1.3074023204      0.2376726391
 C     -3.7209590622      5.0752183303     -1.3836973180
 S     -2.4905498812      3.0763149449     -0.1500778588
 C     -2.8857695746      6.2139871019     -1.7172242650
 H     -4.7760263836      5.1608577605     -1.1051681860
 C     -1.5055933814      6.1236018429     -1.9099723944
 C     -0.7464368069      7.2412520499     -2.2535090649
 C     -1.4851055801      8.4746080934     -2.4159486770
 C     -3.5779779947      7.4903780985     -1.7803047356
 C     -2.8226792648      8.5939028535     -2.1675379736
 H     -3.3273384829      9.5517958368     -2.3208148985
 H     -0.9159581009      9.4009275959     -2.6203041084
 H     -0.9380032694      5.1946952341     -1.8928018492
 H      0.3535883437      7.2392350025     -2.3708565260
 H     -4.6638155596      7.4490626682     -1.6518592428
 O     -2.3989247436      1.6621920243     -0.3748023595
 O     -1.3159280377      3.8130108303      0.2491721741
 F     -3.6104103558      3.3458500173      0.8993522075
30
# ORCA AIMD Position Step 94, t=47.00 fs, E_Pot=-1129.61023242 Hartree, Unit is Angstrom
 C     -6.5181521986      3.5988004508      0.2511572760
 C     -6.0562032904      2.8725635398     -0.9323089335
 H     -6.7252499001      2.9792665461      1.1333795685
 H     -7.3838723496      4.2409789216      0.0328860963
 H     -5.6872047696      4.3079739197      0.5222250773
 C     -6.3213643506      3.4750737497     -2.2504012385
 H     -7.3532123776      3.1437875636     -2.6211123935
 H     -5.5863398258      3.1143881088     -3.0516242452
 H     -6.3607597657      4.6036532619     -2.2579947791
 C     -5.3698285606      1.6998937687     -0.7622375353
 N     -3.2057502318      3.7869714785     -1.5120896128
 H     -5.0898323963      1.0755234119     -1.6054561190
 H     -5.2837306606      1.3158616479      0.2558829352
 C     -3.7221767874      5.0760993762     -1.3837752950
 S     -2.4914937317      3.0756723143     -0.1500247880
 C     -2.8846893406      6.2132936137     -1.7170708069
 H     -4.7784322970      5.1592760578     -1.1017929526
 C     -1.5026708401      6.1224268734     -1.9086692502
 C     -0.7466016175      7.2393685718     -2.2500638375
 C     -1.4828702478      8.4741669066     -2.4163330741
 C     -3.5776077523      7.4876449082     -1.7787876088
 C     -2.8233833320      8.5966054429     -2.1700834759
 H     -3.3182179166      9.5536194413     -2.3222011413
 H     -0.9137644915      9.4086421547     -2.6318045350
 H     -0.9431425142      5.2016318294     -1.8851439529
 H      0.3670332630      7.2345632125     -2.3660755553
 H     -4.6601867473      7.4485146959     -1.6530543476
 O     -2.3977266594      1.6608567714     -0.3748008761
 O     -1.3150714942      3.8085671649      0.2489541359
 F     -3.6087772010      3.3418334981      0.8986689080
30
# ORCA AIMD Position Step 95, t=47.50 fs, E_Pot=-1129.61052131 Hartree, Unit is Angstrom
 C     -6.5140822115      3.6009038643      0.2534053652
 C     -6.0500069910      2.8710073420     -0.9309222146
 H     -6.7301081784      2.9727005080      1.1375138134
 H     -7.3795298070      4.2441903295      0.0380230032
 H     -5.6822597984      4.3016907921      0.5218499426
 C     -6.3197159428      3.4775729842     -2.2502152568
 H     -7.3542095532      3.1547332383     -2.6204343278
 H     -5.5770524463      3.1308700009     -3.0383343151
 H     -6.3534735428      4.6087118320     -2.2412039150
 C     -5.3722628556      1.7055632237     -0.7611008152
 N     -3.2061394966      3.7843968188     -1.5089206536
 H     -5.0865591799      1.0797169938     -1.6180323493
 H     -5.2890278885      1.3238839150      0.2740072522
 C     -3.7231585487      5.0769590925     -1.3838989760
 S     -2.4923349972      3.0749823870     -0.1500844678
 C     -2.8840746223      6.2127024731     -1.7167430056
 H     -4.7804011260      5.1581788205     -1.0988195248
 C     -1.4994579207      6.1213329808     -1.9075150951
 C     -0.7470144788      7.2378360469     -2.2466242667
 C     -1.4800054516      8.4737146009     -2.4166707409
 C     -3.5769405629      7.4846154793     -1.7773924754
 C     -2.8244344191      8.5992344315     -2.1725937849
 H     -3.3090790681      9.5558605933     -2.3233689308
 H     -0.9123377824      9.4147119888     -2.6435771168
 H     -0.9487436640      5.2068656153     -1.8766770573
 H      0.3780527595      7.2294155142     -2.3612879969
 H     -4.6565147764      7.4489702422     -1.6539470108
 O     -2.3965565044      1.6595546438     -0.3747577531
 O     -1.3142940973      3.8041290818      0.2487501254
 F     -3.6072056851      3.3378330824      0.8981287844
30
# ORCA AIMD Position Step 96, t=48.00 fs, E_Pot=-1129.61033136 Hartree, Unit is Angstrom
 C     -6.5099815900      3.6032652478      0.2558680125
 C     -6.0436307724      2.8691265457     -0.9295135505
 H     -6.7346519385      2.9663302367      1.1410060641
 H     -7.3754116314      4.2471522017      0.0431820036
 H     -5.6786187835      4.2950082734      0.5219638852
 C     -6.3182019950      3.4801201628     -2.2504538342
 H     -7.3527250673      3.1666012170     -2.6187191442
 H     -5.5694940506      3.1484020146     -3.0231148236
 H     -6.3459732487      4.6113700915     -2.2242206827
 C     -5.3748956093      1.7113279318     -0.7599809523
 N     -3.2065817482      3.7818629387     -1.5056979516
 H     -5.0826556905      1.0843561307     -1.6300465508
 H     -5.2938438666      1.3317338017      0.2908545848
 C     -3.7239054295      5.0777788751     -1.3840629482
 S     -2.4930674055      3.0742338832     -0.1502585375
 C     -2.8839122086      6.2122078252     -1.7162416198
 H     -4.7817749347      5.1575894017     -1.0962896859
 C     -1.4960307702      6.1203724024     -1.9064980948
 C     -0.7475844297      7.2366634080     -2.2432061154
 C     -1.4765422615      8.4732920543     -2.4169710347
 C     -3.5759454069      7.4813416009     -1.7761391620
 C     -2.8257769102      8.6017185703     -2.1750549173
 H     -3.3002208542      9.5588406196     -2.3243847515
 H     -0.9118603434      9.4186616453     -2.6554372016
 H     -0.9542925177      5.2096486988     -1.8674065280
 H      0.3858545565      7.2238486423     -2.3564264351
 H     -4.6530871288      7.4503690388     -1.6544794232
 O     -2.3954180472      1.6582918831     -0.3746740949
 O     -1.3135926352      3.7997053825      0.2485608621
 F     -3.6057036499      3.3338525709      0.8977405453
30
# ORCA AIMD Position Step 97, t=48.50 fs, E_Pot=-1129.60990860 Hartree, Unit is Angstrom
 C     -6.5058808320      3.6058179325      0.2585587248
 C     -6.0371639571      2.8670380196     -0.9280998520
 H     -6.7387111358      2.9605245252      1.1434556508
 H     -7.3714992323      4.2498786882      0.0483016159
 H     -5.6759935339      4.2882093059      0.5227577347
 C     -6.3168243855      3.4827479566     -2.2510318984
 H     -7.3488276975      3.1792643802     -2.6160710400
 H     -5.5633414557      3.1666871894     -3.0066000563
 H     -6.3383371094      4.6116134708     -2.2071687238
 C     -5.3776422655      1.7170287663     -0.7588516894
 N     -3.2070824752      3.7793888330     -1.5024310438
 H     -5.0783773816      1.0898804427     -1.6406259286
 H     -5.2981828515      1.3396214248      0.3053909821
 C     -3.7244187012      5.0785410858     -1.3842617466
 S     -2.4936855734      3.0734159987     -0.1505475963
 C     -2.8841783314      6.2118004551     -1.7155694677
 H     -4.7824315012      5.1575247691     -1.0942340840
 C     -1.4924666060      6.1195855204     -1.9056048518
 C     -0.7482359015      7.2358543520     -2.2398229045
 C     -1.4725301013      8.4729306475     -2.4172405621
 C     -3.5746010135      7.4778788611     -1.7750458585
 C     -2.8273477401      8.6039913799     -2.1774550877
 H     -3.2919161509      9.5628278487     -2.3253068651
 H     -0.9124140937      9.4201722077     -2.6672270904
 H     -0.9593491263      5.2093923470     -1.8573427074
 H      0.3898922960      7.2179293358     -2.3514503114
 H     -4.6501459410      7.4526406326     -1.6546005127
 O     -2.3943149604      1.6570735807     -0.3745514017
 O     -1.3129632032      3.7953050970      0.2483870785
 F     -3.6042781258      3.3298955346      0.8975119282
30
# ORCA AIMD Position Step 98, t=49.00 fs, E_Pot=-1129.60947908 Hartree, Unit is Angstrom
 C     -6.5018135655      3.6084943011      0.2614805992
 C     -6.0307017961      2.8648707013     -0.9266992139
 H     -6.7421379819      2.9555924906      1.1445553539
 H     -7.3677757187      4.2523863557      0.0533222348
 H     -5.6740283798      4.2816224264      0.5244306214
 C     -6.3155814233      3.4854839920     -2.2518473178
 H     -7.3427564318      3.1925432544     -2.6126588523
 H     -5.5581298271      3.1853823182     -2.9895515822
 H     -6.3306473413      4.6095789012     -2.1901643908
 C     -5.3804167849      1.7225110119     -0.7576912516
 N     -3.2076466957      3.7769927001     -1.4991300925
 H     -5.0739487286      1.0966320393     -1.6490379762
 H     -5.3020373618      1.3476888127      0.3167927739
 C     -3.7246990268      5.0792291342     -1.3844901238
 S     -2.4941851267      3.0725186270     -0.1509512294
 C     -2.8848396829      6.2114678501     -1.7147312841
 H     -4.7822946297      5.1579959074     -1.0926700076
 C     -1.4888373480      6.1189926453     -1.9048200973
 C     -0.7489102752      7.2354076027     -2.2364857793
 C     -1.4680347765      8.4726510458     -2.4174829203
 C     -3.5728982319      7.4742858371     -1.7741286202
 C     -2.8290799126      8.6059954731     -2.1797851567
 H     -3.2843899079      9.5679955405     -2.3261787708
 H     -0.9139790601      9.4190909235     -2.6788232237
 H     -0.9636071589      5.2057658098     -1.8465079535
 H      0.3898755091      7.2117322892     -2.3463454923
 H     -4.6478603341      7.4557066991     -1.6542692905
 O     -2.3932507065      1.6559034871     -0.3743915597
 O     -1.3124012100      3.7909372917      0.2482295568
 F     -3.6029352311      3.3259652531      0.8974496372
30
# ORCA AIMD Position Step 99, t=49.50 fs, E_Pot=-1129.60915233 Hartree, Unit is Angstrom
 C     -6.4978141637      3.6112294828      0.2646259286
 C     -6.0243430846      2.8627621506     -0.9253303755
 H     -6.7448144072      2.9517669826      1.1441085339
 H     -7.3642246672      4.2546943858      0.0581877507
 H     -5.6723269956      4.2755989274      0.5271797694
 C     -6.3144663528      3.4883496324     -2.2527855857
 H     -7.3349184810      3.2062113244     -2.6087136123
 H     -5.5532787614      3.2041175331     -2.9728185334
 H     -6.3229878372      4.6055506061     -2.1733099761
 C     -5.3831342380      1.7276290907     -0.7564821777
 N     -3.2082789522      3.7746917327     -1.4958057379
 H     -5.0695513537      1.1048356625     -1.6547225146
 H     -5.3053883739      1.3560046112      0.3244733805
 C     -3.7247459089      5.0798275486     -1.3847432440
 S     -2.4945627091      3.0715325003     -0.1514680333
 C     -2.8858545633      6.2111943275     -1.7137335446
 H     -4.7813405900      5.1590081363     -1.0915998097
 C     -1.4852049412      6.1185881973     -1.9041261719
 C     -0.7495668496      7.2353172457     -2.2332034255
 C     -1.4631361527      8.4724624852     -2.4176985144
 C     -3.5708416035      7.4706233168     -1.7734009712
 C     -2.8309056930      8.6076861995     -2.1820389219
 H     -3.2778026319      9.5743875709     -2.3270242530
 H     -0.9164358778      9.4154348349     -2.6901423414
 H     -0.9669326697      5.1987662119     -1.8349463032
 H      0.3857721638      7.2053375038     -2.3411233353
 H     -4.6463060416      7.4594825903     -1.6534574496
 O     -2.3922285709      1.6547838355     -0.3741968636
 O     -1.3119014443      3.7866110418      0.2480891658
 F     -3.6016800901      3.3220646708      0.8975592966
30
# ORCA AIMD Position Step 100, t=50.00 fs, E_Pot=-1129.60889519 Hartree, Unit is Angstrom
 C     -6.4939148063      3.6139650873      0.2679767122
 C     -6.0181871831      2.8608540357     -0.9240120460
 H     -6.7466575453      2.9491934980      1.1420379205
 H     -7.3608291670      4.2568248241      0.0628470063
 H     -5.6704879397      4.2704841253      0.5311878411
 C     -6.3134646737      3.4913584792     -2.2537262749
 H     -7.3258793752      3.2200029425     -2.6045225932
 H     -5.5481408165      3.2225221392     -2.9572792486
 H     -6.3154421661      4.5999500662     -2.1566883414
 C     -5.3857135401      1.7322510640     -0.7552111633
 N     -3.2089833416      3.7725019975     -1.4924689525
 H     -5.0653161747      1.1145895803     -1.6573084424
 H     -5.3082058362      1.3645637188      0.3280929264
 C     -3.7245574804      5.0803217154     -1.3850167230
 S     -2.4948159970      3.0704493868     -0.1520956780
 C     -2.8871738745      6.2109613542     -1.7125843030
 H     -4.7796004404      5.1605617419     -1.0910101847
 C     -1.4816196316      6.1183391798     -1.9035024791
 C     -0.7501838018      7.2355732148     -2.2299820226
 C     -1.4579256413      8.4723624099     -2.4178843997
 C     -3.5684498094      7.4669535850     -1.7728736632
 C     -2.8327591262      8.6090339469     -2.1842131525
 H     -3.2722422841      9.5818990774     -2.3278450450
 H     -0.9195711018      9.4093898222     -2.7011464687
 H     -0.9693698769      5.1887368852     -1.8227334553
 H      0.3778106203      7.1988270450     -2.3358200274
 H     -4.6454559839      7.4638780554     -1.6521509843
 O     -2.3912516643      1.6537151370     -0.3739700250
 O     -1.3114581598      3.7823353775      0.2479669083
 F     -3.6005167693      3.3181963652      0.8978454507
30
# ORCA AIMD Position Step 101, t=50.50 fs, E_Pot=-1129.60857024 Hartree, Unit is Angstrom
 C     -6.4901418306      3.6166532624      0.2715059082
 C     -6.0123302294      2.8592857298     -0.9227621004
 H     -6.7476244849      2.9479230369      1.1383883627
 H     -7.3575709287      4.2588023504      0.0672554444
 H     -5.6681492706      4.2665828029      0.5366092873
 C     -6.3125506221      3.4945146844     -2.2545514773
 H     -7.3163365492      3.2336259202     -2.6004180592
 H     -5.5420768181      3.2402571001     -2.9437632801
 H     -6.3080916078      4.5933173242     -2.1403587165
 C     -5.3880812047      1.7362640575     -0.7538692874
 N     -3.2097634116      3.7704381156     -1.4891308818
 H     -5.0613169238      1.1258628420     -1.6566213496
 H     -5.3104489976      1.3732880304      0.3275608489
 C     -3.7241302510      5.0806990532     -1.3853069162
 S     -2.4949438238      3.0692618121     -0.1528309516
 C     -2.8887430575      6.2107474992     -1.7112928630
 H     -4.7771572369      5.1626507945     -1.0908719592
 C     -1.4781206565      6.1181888459     -1.9029253816
 C     -0.7507592371      7.2361611633     -2.2268248990
 C     -1.4525038555      8.4723370033     -2.4180343248
 C     -3.5657547847      7.4633396402     -1.7725545408
 C     -2.8345778124      8.6100247770     -2.1863073889
 H     -3.2677250768      9.5902759541     -2.3286218402
 H     -0.9230856617      9.4013037605     -2.7118479290
 H     -0.9711115920      5.1763271610     -1.8099830157
 H      0.3664836132      7.1922809323     -2.3304958016
 H     -4.6451829424      7.4687976519     -1.6503502720
 O     -2.3903228528      1.6526965119     -0.3737141180
 O     -1.3110649319      3.7781193063      0.2478640044
 F     -3.5994482060      3.3143625997      0.8983114880
30
# ORCA AIMD Position Step 102, t=51.00 fs, E_Pot=-1129.60800410 Hartree, Unit is Angstrom
 C     -6.4865123707      3.6192599566      0.2751789277
 C     -6.0068619384      2.8581891746     -0.9215966256
 H     -6.7477143551      2.9479088459      1.1333248689
 H     -7.3544299882      4.2606542780      0.0713760396
 H     -5.6650309988      4.2641268570      0.5435551257
 C     -6.3116830807      3.4978115987     -2.2551551023
 H     -7.3070802369      3.2467767334     -2.5967601972
 H     -5.5345503778      3.2570461118     -2.9329640828
 H     -6.3010132549      4.5862847698     -2.1243559487
 C     -5.3901740030      1.7395788688     -0.7524526332
 N     -3.2106222536      3.7685132420     -1.4858027085
 H     -5.0575658476      1.1384953758     -1.6526881696
 H     -5.3120665381      1.3820276966      0.3230391182
 C     -3.7234598416      5.0809478654     -1.3856105250
 S     -2.4949460531      3.0679639561     -0.1536696765
 C     -2.8905024659      6.2105292075     -1.7098697028
 H     -4.7741394894      5.1652643128     -1.0911425009
 C     -1.4747397534      6.1180642688     -1.9023684055
 C     -0.7513118377      7.2370633456     -2.2237326431
 C     -1.4469771872      8.4723615568     -2.4181387214
 C     -3.5627999459      7.4598443567     -1.7724485659
 C     -2.8363036441      8.6106590307     -2.1883234087
 H     -3.2642071210      9.5991379186     -2.3293184456
 H     -0.9266087125      9.3916716409     -2.7223095692
 H     -0.9724476071      5.1624062228     -1.7968481816
 H      0.3525420106      7.1857726591     -2.3252342024
 H     -4.6452750843      7.4741410356     -1.6480696171
 O     -2.3894447383      1.6517248643     -0.3734326793
 O     -1.3107151292      3.7739713611      0.2477818024
 F     -3.5984761220      3.3105651490      0.8989596059
30
# ORCA AIMD Position Step 103, t=51.50 fs, E_Pot=-1129.60704801 Hartree, Unit is Angstrom
 C     -6.4830313100      3.6217678796      0.2789555867
 C     -6.0018618034      2.8576822022     -0.9205289501
 H     -6.7469696478      2.9490065453      1.1271262716
 H     -7.3513850535      4.2624104671      0.0751803826
 H     -5.6609742132      4.2632466765      0.5520804316
 C     -6.3108033385      3.5012314139     -2.2554524196
 H     -7.2989267116      3.2591621387     -2.5939119967
 H     -5.5252283463      3.2727032578     -2.9253546918
 H     -6.2942783111      4.5795380842     -2.1086926142
 C     -5.3919424058      1.7421353268     -0.7509633447
 N     -3.2115624176      3.7667389424     -1.4824954403
 H     -5.0540104145      1.1521993725     -1.6457385513
 H     -5.3129963546      1.3905620001      0.3149454324
 C     -3.7225414806      5.0810579529     -1.3859245888
 S     -2.4948236679      3.0665512659     -0.1546068709
 C     -2.8923890753      6.2102812094     -1.7083261900
 H     -4.7707113278      5.1683854225     -1.0917682663
 C     -1.4715046761      6.1178857028     -1.9018031095
 C     -0.7518803932      7.2382588236     -2.2207030068
 C     -1.4414547286      8.4724027818     -2.4181852022
 C     -3.5596371856      7.4565296627     -1.7725579900
 C     -2.8378831024      8.6109487197     -2.1902646048
 H     -3.2615997766      9.6080132562     -2.3298877362
 H     -0.9297177379      9.3811063706     -2.7326420162
 H     -0.9737050303      5.1479533977     -1.7835137376
 H      0.3369796527      7.1793640643     -2.3201398998
 H     -4.6454603650      7.4798035321     -1.6453352150
 O     -2.3886196281      1.6507953009     -0.3731296243
 O     -1.3104017236      3.7698997918      0.2477218008
 F     -3.5976010317      3.3068053830      0.8997908567
30
# ORCA AIMD Position Step 104, t=52.00 fs, E_Pot=-1129.60562133 Hartree, Unit is Angstrom
 C     -6.4796895946      3.6241778464      0.2827919997
 C     -5.9973959881      2.8578629143     -0.9195687343
 H     -6.7454747612      2.9509797565      1.1201730847
 H     -7.3484135130      4.2641025081      0.0786496581
 H     -5.6559653446      4.2639542176      0.5621755013
 C     -6.3098366684      3.5047465038     -2.2553870955
 H     -7.2926281674      3.2705245857     -2.5922062333
 H     -5.5140567206      3.2871461872     -2.9211321586
 H     -6.2879513684      4.5737641478     -2.0933666498
 C     -5.3933537323      1.7439069136     -0.7494104844
 N     -3.2125859407      3.7651249994     -1.4792198401
 H     -5.0505263069      1.1665659233     -1.6362068826
 H     -5.3131652960      1.3986009218      0.3039555476
 C     -3.7213710242      5.0810205326     -1.3862461587
 S     -2.4945787755      3.0650205152     -0.1556368039
 C     -2.8943377381      6.2099774177     -1.7066743945
 H     -4.7670582814      5.1719911421     -1.0926890245
 C     -1.4684424909      6.1175754291     -1.9012002200
 C     -0.7525210961      7.2397237093     -2.2177311159
 C     -1.4360445814      8.4724223256     -2.4181595103
 C     -3.5563233728      7.4534553724     -1.7728826131
 C     -2.8392671913      8.6109140586     -2.1921352569
 H     -3.2597878347      9.6163835158     -2.3302786298
 H     -0.9319659751      9.3702949284     -2.7429937834
 H     -0.9751968940      5.1339531821     -1.7701830291
 H      0.3209921945      7.1731013979     -2.3153347153
 H     -4.6454362913      7.4856775470     -1.6421827527
 O     -2.3878495006      1.6499011022     -0.3728092340
 O     -1.3101173471      3.7659126030      0.2476855175
 F     -3.5968222196      3.3030842534      0.9008051730
30
# ORCA AIMD Position Step 105, t=52.50 fs, E_Pot=-1129.60375284 Hartree, Unit is Angstrom
 C     -6.4764644033      3.6265083422      0.2866426105
 C     -5.9935147053      2.8588047804     -0.9187210963
 H     -6.7433519225      2.9535118554      1.1129283207
 H     -7.3454920001      4.2657628947      0.0817752756
 H     -5.6501396837      4.2661417145      0.5737633341
 C     -6.3086993170      3.5083229315     -2.2549344486
 H     -7.2887687418      3.2806684102     -2.5919081619
 H     -5.5012846777      3.3003910660     -2.9202076566
 H     -6.2820907769      4.5695904770     -2.0783732219
 C     -5.3943944422      1.7449038277     -0.7478107243
 N     -3.2136943385      3.7636792872     -1.4759862416
 H     -5.0469159829      1.1810747670     -1.6247256652
 H     -5.3124894205      1.4057905960      0.2909950376
 C     -3.7199460114      5.0808284557     -1.3865720025
 S     -2.4942145683      3.0633698819     -0.1567530654
 C     -2.8962826635      6.2095917281     -1.7049268674
 H     -4.7633709415      5.1760517879     -1.0938425220
 C     -1.4655816128      6.1170649083     -1.9005308944
 C     -0.7533018892      7.2414311704     -2.2148098985
 C     -1.4308496363      8.4723818009     -2.4180471422
 C     -3.5529167095      7.4506780478     -1.7734200981
 C     -2.8404112893      8.6105797736     -2.1939398639
 H     -3.2586470433      9.6237293566     -2.3304427608
 H     -0.9329183476      9.3599367294     -2.7535333707
 H     -0.9771844383      5.1213114257     -1.7570644487
 H      0.3059016689      7.1670136001     -2.3109506315
 H     -4.6449012765      7.4916548758     -1.6386544282
 O     -2.3871359796      1.6490337302     -0.3724761302
 O     -1.3098544083      3.7620174739      0.2476744124
 F     -3.5961377447      3.2994022688      0.9020013937
30
# ORCA AIMD Position Step 106, t=53.00 fs, E_Pot=-1129.60161999 Hartree, Unit is Angstrom
 C     -6.4733213754      3.6287929888      0.2904624172
 C     -5.9902504825      2.8605532733     -0.9179860000
 H     -6.7407533619      2.9562261244      1.1059094146
 H     -7.3425972951      4.2674241472      0.0845591612
 H     -5.6437629399      4.2695964782      0.5867038583
 C     -6.3073096307      3.5119258709     -2.2541002657
 H     -7.2876681405      3.2894811350     -2.5931804310
 H     -5.4874294932      3.3125315681     -2.9222428989
 H     -6.2767503989      4.5675212691     -2.0637201500
 C     -5.3950711499      1.7451733817     -0.7461882039
 N     -3.2148886898      3.7624076263     -1.4728044292
 H     -5.0429116031      1.1951135050     -1.6121060990
 H     -5.3108753482      1.4117252146      0.2772109988
 C     -3.7182667470      5.0804764068     -1.3868982637
 S     -2.4937352217      3.0615989405     -0.1579486395
 C     -2.8981588447      6.2090988982     -1.7030964364
 H     -4.7598280314      5.1805303942     -1.0951692216
 C     -1.4629527566      6.1162997486     -1.8997678786
 C     -0.7542930921      7.2433511534     -2.2119308922
 C     -1.4259630405      8.4722491519     -2.4178356704
 C     -3.5494732748      7.4482498885     -1.7741663349
 C     -2.8412750080      8.6099716506     -2.1956825671
 H     -3.2580589739      9.6295718672     -2.3303400438
 H     -0.9321943721      9.3506671622     -2.7644223417
 H     -0.9798544638      5.1107953943     -1.7443590137
 H      0.2930389203      7.1611155046     -2.3071192067
 H     -4.6435838789      7.4976296467     -1.6347958622
 O     -2.3864803326      1.6481829162     -0.3721352494
 O     -1.3096052241      3.7582216901      0.2476898485
 F     -3.5955444984      3.2957595041      0.9033773179
30
# ORCA AIMD Position Step 107, t=53.50 fs, E_Pot=-1129.59955647 Hartree, Unit is Angstrom
 C     -6.4702184556      3.6310761216      0.2942094243
 C     -5.9876173975      2.8631241086     -0.9173578557
 H     -6.7378492487      2.9587160394      1.0996494077
 H     -7.3397065319      4.2691173124      0.0870141318
 H     -5.6371970620      4.2740270568      0.6008039815
 C     -6.3055999016      3.5155258716     -2.2529157275
 H     -7.2893186259      3.2969442704     -2.5960588825
 H     -5.4731973470      3.3237097120     -2.9267186209
 H     -6.2719825594      4.5678796589     -2.0494445626
 C     -5.3954100875      1.7447973218     -0.7445733120
 N     -3.2161695278      3.7613137708     -1.4696835043
 H     -5.0381861330      1.2080088005     -1.5992985726
 H     -5.3082235485      1.4159677988      0.2639129242
 C     -3.7163375867      5.0799609305     -1.3872200604
 S     -2.4931459095      3.0597086621     -0.1592160307
 C     -2.8999034326      6.2084758012     -1.7011960546
 H     -4.7565780854      5.1853822595     -1.0966172805
 C     -1.4605891629      6.1152427901     -1.8988864838
 C     -0.7555542206      7.2454497855     -2.2090854692
 C     -1.4214637564      8.4720053597     -2.4175175102
 C     -3.5460440012      7.4462170531     -1.7751157382
 C     -2.8418221089      8.6091137504     -2.1973667493
 H     -3.2579224966      9.6335075283     -2.3299430551
 H     -0.9295126194      9.3429779448     -2.7757825025
 H     -0.9833079991      5.1029949876     -1.7322493688
 H      0.2835822451      7.1554158198     -2.3039565852
 H     -4.6412666714      7.5035019996     -1.6306532285
 O     -2.3858834282      1.6473367282     -0.3717917946
 O     -1.3093620606      3.7545321072      0.2477330855
 F     -3.5950382343      3.2921556016      0.9049297859
30
# ORCA AIMD Position Step 108, t=54.00 fs, E_Pot=-1129.59799710 Hartree, Unit is Angstrom
 C     -6.4671108446      3.6334069930      0.2978476478
 C     -5.9856114685      2.8665036648     -0.9168254969
 H     -6.7348118104      2.9605846055      1.0946492023
 H     -7.3367983172      4.2708710667      0.0891636476
 H     -5.6308555100      4.2790964615      0.6158317152
 C     -6.3035252629      3.5191045172     -2.2514302461
 H     -7.2933777279      3.3031298917     -2.6004464865
 H     -5.4593837295      3.3340864974     -2.9330145746
 H     -6.2678408828      4.5707712952     -2.0356262305
 C     -5.3954539829      1.7438843652     -0.7429996934
 N     -3.2175368549      3.7603992785     -1.4666317690
 H     -5.0323773833      1.2190743992     -1.5873245622
 H     -5.3044356313      1.4180846928      0.2524683283
 C     -3.7141677828      5.0792806043     -1.3875312339
 S     -2.4924526701      3.0577014007     -0.1605473559
 C     -2.9014570203      6.2077023900     -1.6992386494
 H     -4.7537256706      5.1905544309     -1.0981461056
 C     -1.4585261447      6.1138756883     -1.8978654012
 C     -0.7571191168      7.2476882877     -2.2062662674
 C     -1.4174128898      8.4716501858     -2.4170926992
 C     -3.5426722205      7.4446184722     -1.7762615710
 C     -2.8420204443      8.6080262248     -2.1989947629
 H     -3.2581619003      9.6352335975     -2.3292397336
 H     -0.9247293303      9.3371478740     -2.7876621348
 H     -0.9875574930      5.0983009524     -1.7208906331
 H      0.2783764032      7.1499329570     -2.3015466952
 H     -4.6378050791      7.5091816082     -1.6262704689
 O     -2.3853457468      1.6464817031     -0.3714512016
 O     -1.3091172720      3.7509550815      0.2478052397
 F     -3.5946136786      3.2885898088      0.9066547539
30
# ORCA AIMD Position Step 109, t=54.50 fs, E_Pot=-1129.59735559 Hartree, Unit is Angstrom
 C     -6.4639561188      3.6358334439      0.3013504811
 C     -5.9842118396      2.8706507466     -0.9163724315
 H     -6.7317969698      2.9614901746      1.0913246515
 H     -7.3338539797      4.2727109651      0.0910413688
 H     -5.6251589076      4.2844550080      0.6315314915
 C     -6.3010672267      3.5226581881     -2.2497039156
 H     -7.2992176001      3.3081841234     -2.6061268363
 H     -5.4467813078      3.3438189386     -2.9404805037
 H     -6.2643819022      4.5760764816     -2.0223948823
 C     -5.3952564096      1.7425582010     -0.7414993770
 N     -3.2189897567      3.7596634996     -1.4636568806
 H     -5.0251293259      1.2276796715     -1.5771716278
 H     -5.2994272318      1.4176970307      0.2441420366
 C     -3.7117727230      5.0784359006     -1.3878239856
 S     -2.4916623121      3.0555808604     -0.1619343289
 C     -2.9027645539      6.2067632500     -1.6972371450
 H     -4.7513207008      5.1959855230     -1.0997286751
 C     -1.4568004380      6.1121997267     -1.8966873843
 C     -0.7589838026      7.2500216360     -2.2034684460
 C     -1.4138519284      8.4712053091     -2.4165708461
 C     -3.5393919593      7.4434840212     -1.7775960818
 C     -2.8418413854      8.6067241157     -2.2005679511
 H     -3.2587320860      9.6345656569     -2.3282349030
 H     -0.9178607420      9.3332050260     -2.8000103706
 H     -0.9925281507      5.0968934453     -1.7104030592
 H      0.2777843882      7.1447130184     -2.2999269037
 H     -4.6331395478      7.5145906002     -1.6216869780
 O     -2.3848674024      1.6456029581     -0.3711191364
 O     -1.3088634307      3.7474964555      0.2479072042
 F     -3.5942646254      3.2850610301      0.9085473423
30
# ORCA AIMD Position Step 110, t=55.00 fs, E_Pot=-1129.59786169 Hartree, Unit is Angstrom
 C     -6.4607189564      3.6383954734      0.3047036682
 C     -5.9833831068      2.8755009370     -0.9159775814
 H     -6.7289257316      2.9611929141      1.0899549603
 H     -7.3308577671      4.2746583527      0.0926903244
 H     -5.6204947260      4.2897700450      0.6476390059
 C     -6.2982320452      3.5261990162     -2.2478004402
 H     -7.3060167987      3.3123025972     -2.6127930049
 H     -5.4361071350      3.3530447398     -2.9484911140
 H     -6.2616642505      4.5834724354     -2.0099281238
 C     -5.3948732568      1.7409416241     -0.7400970063
 N     -3.2205269788      3.7591034060     -1.4607654043
 H     -5.0161504905      1.2333314075     -1.5696595184
 H     -5.2931464096      1.4145426552      0.2398998739
 C     -3.7091728436      5.0774297564     -1.3880892505
 S     -2.4907822713      3.0533520814     -0.1633685441
 C     -2.9037767930      6.2056475172     -1.6952041708
 H     -4.7493560471      5.2016055587     -1.1013519453
 C     -1.4554493549      6.1102357905     -1.8953398015
 C     -0.7611016546      7.2523983855     -2.2006904231
 C     -1.4108018859      8.4707132957     -2.4159718078
 C     -3.5362266060      7.4428343944     -1.7791109005
 C     -2.8412607149      8.6052161198     -2.2020863789
 H     -3.2596213711      9.6314469385     -2.3269505442
 H     -0.9090829962      9.3309305326     -2.8126686282
 H     -0.9980621582      5.0987376313     -1.7008654145
 H      0.2816242420      7.1398433075     -2.2990808212
 H     -4.6273020060      7.5196669546     -1.6169354004
 O     -2.3844481285      1.6446844585     -0.3708013830
 O     -1.3085934202      3.7441614807      0.2480396979
 F     -3.5939840862      3.2815679140      0.9106019723
30
# ORCA AIMD Position Step 111, t=55.50 fs, E_Pot=-1129.59943031 Hartree, Unit is Angstrom
 C     -6.4573746685      3.6411203603      0.3079074765
 C     -5.9830776827      2.8809708749     -0.9156161635
 H     -6.7262701122      2.9595905972      1.0906456745
 H     -7.3277979515      4.2767300406      0.0941617174
 H     -5.6171871703      4.2947486890      0.6638938220
 C     -6.2950458730      3.5297533954     -2.2457818357
 H     -7.3128668076      3.3157037958     -2.6200836749
 H     -5.4279557446      3.3618738824     -2.9564825985
 H     -6.2597454803      4.5924810786     -1.9984412462
 C     -5.3943535997      1.7391412210     -0.7388054239
 N     -3.2221467007      3.7587135948     -1.4579629608
 H     -5.0052780473      1.2357506847     -1.5653073078
 H     -5.2855939577      1.4085328937      0.2402312763
 C     -3.7063936177      5.0762674615     -1.3883167007
 S     -2.4898205072      3.0510213870     -0.1648414727
 C     -2.9044510212      6.2043499001     -1.6931520973
 H     -4.7477697735      5.2073366798     -1.1030158286
 C     -1.4545100043      6.1080244180     -1.8938151737
 C     -0.7633878137      7.2547612350     -2.1979338686
 C     -1.4082651726      8.4702331285     -2.4153245526
 C     -3.5331885105      7.4426798003     -1.7807970647
 C     -2.8402582608      8.6035045673     -2.2035490134
 H     -3.2608523876      9.6259516230     -2.3254253335
 H     -0.8987100268      9.3299037717     -2.8253801201
 H     -1.0039225442      5.1035818180     -1.6923097208
 H      0.2892144124      7.1354546569     -2.2989405741
 H     -4.6204157326      7.5243666762     -1.6120404432
 O     -2.3840873052      1.6437092074     -0.3705038257
 O     -1.3083005445      3.7409548382      0.2482032099
 F     -3.5937643928      3.2781089474      0.9128124143
30
# ORCA AIMD Position Step 112, t=56.00 fs, E_Pot=-1129.60164265 Hartree, Unit is Angstrom
 C     -6.4539113880      3.6440195823      0.3109769564
 C     -5.9832385589      2.8869636352     -0.9152608207
 H     -6.7238463684      2.9567357314      1.0933139042
 H     -7.3246673345      4.2789380656      0.0955132848
 H     -5.6154739481      4.2991546981      0.6800507102
 C     -6.2915490950      3.5333584654     -2.2437045371
 H     -7.3188705811      3.3186059801     -2.6276184885
 H     -5.4227702219      3.3703850048     -2.9639771498
 H     -6.2586770793      4.6025308672     -1.9881696991
 C     -5.3937316002      1.7372358834     -0.7376243356
 N     -3.2238469210      3.7584859956     -1.4552541543
 H     -4.9925292667      1.2349215021     -1.5642425885
 H     -5.2768400070      1.3997851650      0.2450524370
 C     -3.7034641492      5.0749570403     -1.3884952143
 S     -2.4887852800      3.0485964551     -0.1663443843
 C     -2.9047517886      6.2028707229     -1.6910929113
 H     -4.7464559950      5.2130944654     -1.1047306299
 C     -1.4540184510      6.1056252612     -1.8921115662
 C     -0.7657314070      7.2570494552     -2.1952031048
 C     -1.4062279714      8.4698327795     -2.4146647022
 C     -3.5302792347      7.4430197997     -1.7826451375
 C     -2.8388182532      8.6015855401     -2.2049537914
 H     -3.2624814987      9.6182817139     -2.3237132884
 H     -0.8871561557      9.3295736362     -2.8378155854
 H     -1.0097989679      5.1109615226     -1.6847169032
 H      0.2995086485      7.1317113211     -2.2993975197
 H     -4.6126891276      7.5286650012     -1.6070179680
 O     -2.3837840000      1.6426593656     -0.3702324770
 O     -1.3079787587      3.7378805336      0.2483979012
 F     -3.5935973130      3.2746825296      0.9151717405
30
# ORCA AIMD Position Step 113, t=56.50 fs, E_Pot=-1129.60388289 Hartree, Unit is Angstrom
 C     -6.4503307339      3.6470884446      0.3139405134
 C     -5.9838011033      2.8933716855     -0.9148825254
 H     -6.7216175246      2.9528303256      1.0977000494
 H     -7.3214641576      4.2812897012      0.0968078415
 H     -5.6154938250      4.3028189370      0.6958890766
 C     -6.2877914499      3.5370581949     -2.2416171903
 H     -7.3232159711      3.3212100973     -2.6350271016
 H     -5.4208296647      3.3786252927     -2.9705967168
 H     -6.2584995564      4.6130175204     -1.9793511385
 C     -5.3930227428      1.7352733713     -0.7365426852
 N     -3.2256245218      3.7584102004     -1.4526427341
 H     -4.9781244572      1.2310969019     -1.5661808173
 H     -5.2670308953      1.3886212430      0.2537215672
 C     -3.7004171515      5.0735085381     -1.3886129067
 S     -2.4876852710      3.0460859481     -0.1678686468
 C     -2.9046513534      6.2012171216     -1.6890383771
 H     -4.7452746989      5.2187898256     -1.1065145668
 C     -1.4540087735      6.1031159209     -1.8902328336
 C     -0.7680107787      7.2592011720     -2.1925040243
 C     -1.4046645094      8.4695819065     -2.4140312726
 C     -3.5274904200      7.4438417472     -1.7846448880
 C     -2.8369285706      8.5994505141     -2.2062981414
 H     -3.2645951954      9.6087563900     -2.3218819804
 H     -0.8748919235      9.3293390645     -2.8496071341
 H     -1.0153149440      5.1202126849     -1.6780160023
 H      0.3112727351      7.1287917028     -2.3003173745
 H     -4.6044035349      7.5325562500     -1.6018755498
 O     -2.3835369714      1.6415168285     -0.3699932954
 O     -1.3076225426      3.7349420520      0.2486237307
 F     -3.5934742009      3.2712870793      0.9176725365
30
# ORCA AIMD Position Step 114, t=57.00 fs, E_Pot=-1129.60557920 Hartree, Unit is Angstrom
 C     -6.4466472200      3.6503074754      0.3168362082
 C     -5.9846954259      2.9000813273     -0.9144515649
 H     -6.7195040570      2.9481983344      1.1034034348
 H     -7.3181918738      4.2837873058      0.0981114026
 H     -5.6172787667      4.3056458917      0.7112206787
 C     -6.2838280785      3.5408990585     -2.2395589828
 H     -7.3252299248      3.3236879235     -2.6419720728
 H     -5.4222421685      3.3866118432     -2.9760732704
 H     -6.2592374946      4.6233599666     -1.9722060327
 C     -5.3922240719      1.7332735821     -0.7355435418
 N     -3.2274754001      3.7584732611     -1.4501317090
 H     -4.9624701788      1.2247567316     -1.5704880923
 H     -5.2563825376      1.3755280032      0.2651687645
 C     -3.6972873278      5.0719343565     -1.3886576842
 S     -2.4865293197      3.0434995718     -0.1694055109
 C     -2.9041301257      6.1994026915     -1.6869999128
 H     -4.7440688094      5.2243311332     -1.1083899233
 C     -1.4545115837      6.1005888295     -1.8881883742
 C     -0.7701080034      7.2611569780     -2.1898431693
 C     -1.4035399452      8.4695443181     -2.4134633853
 C     -3.5248054034      7.4451210235     -1.7867851569
 C     -2.8345811766      8.5970879719     -2.2075792804
 H     -3.2673043290      9.5977929611     -2.3200095903
 H     -0.8624022312      9.3286205010     -2.8603833885
 H     -1.0200431259      5.1305046142     -1.6720872499
 H      0.3232481557      7.1268674151     -2.3015554376
 H     -4.5958941366      7.5360527730     -1.5966137558
 O     -2.3833447219      1.6402633306     -0.3697922336
 O     -1.3072272178      3.7321421495      0.2488802911
 F     -3.5933860665      3.2679210348      0.9203068150
30
# ORCA AIMD Position Step 115, t=57.50 fs, E_Pot=-1129.60642606 Hartree, Unit is Angstrom
 C     -6.4428867515      3.6536453387      0.3197069029
 C     -5.9858484374      2.9069767762     -0.9139385992
 H     -6.7173994553      2.9432436966      1.1099326614
 H     -7.3148583805      4.2864283938      0.0994912677
 H     -5.6207526068      4.3076160723      0.7258959338
 C     -6.2797166527      3.5449263200     -2.2375584447
 H     -7.3244105347      3.3261753094     -2.6481645242
 H     -5.4269450742      3.3943338144     -2.9802548153
 H     -6.2608963701      4.6330435641     -1.9669218324
 C     -5.3913182645      1.7312370266     -0.7346095134
 N     -3.2293948692      3.7586596959     -1.4477230103
 H     -4.9461100235      1.2165332137     -1.5763004971
 H     -5.2451621882      1.3610945320      0.2780875516
 C     -3.6941091707      5.0702490746     -1.3886179049
 S     -2.4853263441      3.0408477908     -0.1709464938
 C     -2.9031771980      6.1974467085     -1.6849883374
 H     -4.7426826167      5.2296277570     -1.1103792482
 C     -1.4555521121      6.0981458853     -1.8859922724
 C     -0.7719195448      7.2628635549     -2.1872271051
 C     -1.4028124981      8.4697718543     -2.4129973639
 C     -3.5222014325      7.4468218338     -1.7890537146
 C     -2.8317731906      8.5944856613     -2.2087945389
 H     -3.2707346847      9.5858787759     -2.3181810903
 H     -0.8501505460      9.3269159363     -2.8698009461
 H     -1.0235289055      5.1408954430     -1.6667711332
 H      0.3342743058      7.1260856833     -2.3029689656
 H     -4.5875244225      7.5391829363     -1.5912286478
 O     -2.3832055150      1.6388808939     -0.3696350816
 O     -1.3067888502      3.7294828666      0.2491669912
 F     -3.5933237646      3.2645828929      0.9230662697
30
# ORCA AIMD Position Step 116, t=58.00 fs, E_Pot=-1129.60647361 Hartree, Unit is Angstrom
 C     -6.4390846394      3.6570625017      0.3225953105
 C     -5.9871855513      2.9139431903     -0.9133154683
 H     -6.7151875170      2.9384034937      1.1167601671
 H     -7.3114756023      4.2892061414      0.1010142194
 H     -5.6257343915      4.3087855748      0.7398093199
 C     -6.2755156299      3.5491811989     -2.2356325123
 H     -7.3204445064      3.3287682501     -2.6533747538
 H     -5.4347056602      3.4017543693     -2.9831114374
 H     -6.2634607763      4.6416521090     -1.9636412693
 C     -5.3902799316      1.7291550464     -0.7337265524
 N     -3.2313774995      3.7589514577     -1.4454175847
 H     -4.9296591582      1.2071269133     -1.5826617373
 H     -5.2336650284      1.3459464678      0.2911243446
 C     -3.6909157277      5.0684692606     -1.3884827355
 S     -2.4840852396      3.0381417412     -0.1724833446
 C     -2.9017905664      6.1953736254     -1.6830137485
 H     -4.7409772530      5.2345934300     -1.1125019399
 C     -1.4571472165      6.0958908542     -1.8836617751
 C     -0.7733631396      7.2642763275     -2.1846620323
 C     -1.4024356056      8.4703001534     -2.4126643752
 C     -3.5196525658      7.4488977237     -1.7914368304
 C     -2.8285075013      8.5916339544     -2.2099419231
 H     -3.2750133451      9.5735338071     -2.3164837592
 H     -0.8385517337      9.3238398591     -2.8775686018
 H     -1.0253252358      5.1504154447     -1.6618862330
 H      0.3433680157      7.1265567511     -2.3044259395
 H     -4.5796555910      7.5419876533     -1.5857161322
 O     -2.3831174057      1.6373520672     -0.3695274314
 O     -1.3063043868      3.7269653665      0.2494830079
 F     -3.5932780243      3.2612711483      0.9259422984
30
# ORCA AIMD Position Step 117, t=58.50 fs, E_Pot=-1129.60605471 Hartree, Unit is Angstrom
 C     -6.4352834039      3.6605148469      0.3255395632
 C     -5.9886322449      2.9208694192     -0.9125559453
 H     -6.7127579282      2.9341042572      1.1233717424
 H     -7.3080588268      4.2921101157      0.1027448082
 H     -5.6319463722      4.3092823849      0.7529033153
 C     -6.2712829880      3.5536988143     -2.2337856050
 H     -7.3132142811      3.3315208762     -2.6574389197
 H     -5.4451247270      3.4088125205     -2.9847402265
 H     -6.2668944965      4.6488887771     -1.9624547762
 C     -5.3890816434      1.7270182554     -0.7328854120
 N     -3.2334171207      3.7593280021     -1.4432154243
 H     -4.9137418048      1.1972346474     -1.5886407425
 H     -5.2221924931      1.3306939413      0.3030188258
 C     -3.6877373371      5.0666132600     -1.3882425180
 S     -2.4828147692      3.0353929768     -0.1740081186
 C     -2.8999772955      6.1932122676     -1.6810853270
 H     -4.7388440848      5.2391498457     -1.1147716214
 C     -1.4593014514      6.0939193166     -1.8812150106
 C     -0.7743815379      7.2653615929     -2.1821536106
 C     -1.4023595675      8.4711462993     -2.4124888184
 C     -3.5171329277      7.4512926063     -1.7939188224
 C     -2.8247939276      8.5885295833     -2.2110206224
 H     -3.2802519398      9.5612650164     -2.3150016220
 H     -0.8279497782      9.3191445882     -2.8834646704
 H     -1.0250400583      5.1581775362     -1.6572554068
 H      0.3497691751      7.1283462654     -2.3058110559
 H     -4.5726127739      7.5445161943     -1.5800775639
 O     -2.3830782881      1.6356602803     -0.3694746056
 O     -1.3057716871      3.7245898661      0.2498273087
 F     -3.5932395421      3.2579842598      0.9289261190
30
# ORCA AIMD Position Step 118, t=59.00 fs, E_Pot=-1129.60559997 Hartree, Unit is Angstrom
 C     -6.4315304999      3.6639565112      0.3285693687
 C     -5.9901162336      2.9276534286     -0.9116368650
 H     -6.7100176001      2.9307252630      1.1293065832
 H     -7.3046250564      4.2951269979      0.1047422697
 H     -5.6390249806      4.3092987632      0.7651685811
 C     -6.2670746421      3.5585064095     -2.2320087385
 H     -7.3028013534      3.3344445594     -2.6602623935
 H     -5.4576466571      3.4154239250     -2.9853652437
 H     -6.2711418141      4.6545884691     -1.9633945668
 C     -5.3876971097      1.7248206836     -0.7320816642
 N     -3.2355078683      3.7597658232     -1.4411137742
 H     -4.8989428802      1.1874979293     -1.5934140792
 H     -5.2110350380      1.3158949151      0.3126932442
 C     -3.6845989717      5.0646994211     -1.3878892694
 S     -2.4815239509      3.0326139807     -0.1755146710
 C     -2.8977540074      6.1909945534     -1.6792109473
 H     -4.7362173336      5.2432335609     -1.1171950481
 C     -1.4620025715      6.0923070536     -1.8786681504
 C     -0.7749439289      7.2660986322     -2.1797070600
 C     -1.4025319516      8.4723071446     -2.4124871893
 C     -3.5146198266      7.4539428601     -1.7964818191
 C     -2.8206513779      8.5851791979     -2.2120313285
 H     -3.2865254776      9.5495191872     -2.3138104153
 H     -0.8186047476      9.3127327003     -2.8873488149
 H     -1.0223941005      5.1635021183     -1.6527370238
 H      0.3529611242      7.1314721195     -2.3070297886
 H     -4.5666520505      7.5468218805     -1.5743259913
 O     -2.3830857646      1.6337898648     -0.3694812779
 O     -1.3051890676      3.7223554382      0.2501993265
 F     -3.5931992269      3.2547205187      0.9320094653
30
# ORCA AIMD Position Step 119, t=59.50 fs, E_Pot=-1129.60544479 Hartree, Unit is Angstrom
 C     -6.4278756820      3.6673433655      0.3317046549
 C     -5.9915674006      2.9341989969     -0.9105378933
 H     -6.7069010924      2.9285732250      1.1341860447
 H     -7.3011948610      4.2982415556      0.1070605181
 H     -5.6465424428      4.3090801889      0.7766425946
 C     -6.2629428513      3.5636231291     -2.2302795402
 H     -7.2894842097      3.3375054623     -2.6618254118
 H     -5.4715751138      3.4214856728     -2.9853350664
 H     -6.2761307826      4.6587234385     -1.9664367832
 C     -5.3861072140      1.7225661362     -0.7313156923
 N     -3.2376422467      3.7602393967     -1.4391103771
 H     -4.8857723464      1.1784694685     -1.5963169283
 H     -5.2004565721      1.3020321161      0.3193023918
 C     -3.6815228359      5.0627484417     -1.3874163151
 S     -2.4802210464      3.0298167608     -0.1769962520
 C     -2.8951461236      6.1887554862     -1.6773973686
 H     -4.7330755961      5.2467928967     -1.1197697967
 C     -1.4652166683      6.0911009644     -1.8760330714
 C     -0.7750459599      7.2664786571     -2.1773267578
 C     -1.4029004252      8.4737599665     -2.4126674702
 C     -3.5120969668      7.4567771143     -1.7991048511
 C     -2.8161075184      8.5816037072     -2.2129770172
 H     -3.2938513794      9.5386365294     -2.3129731181
 H     -0.8106836178      9.3046604343     -2.8891679519
 H     -1.0172716085      5.1660272580     -1.6482560236
 H      0.3526774735      7.1359036627     -2.3080105797
 H     -4.5619324685      7.5489572201     -1.5684929471
 O     -2.3831375615      1.6317268131     -0.3695519858
 O     -1.3045562073      3.7202601843      0.2505978215
 F     -3.5931480595      3.2514781890      0.9351837138
30
# ORCA AIMD Position Step 120, t=60.00 fs, E_Pot=-1129.60568804 Hartree, Unit is Angstrom
 C     -6.4243683486      3.6706353852      0.3349543453
 C     -5.9929192060      2.9404190516     -0.9092422923
 H     -6.7033755627      2.9278635864      1.1377332469
 H     -7.2977913898      4.3014378118      0.1097459881
 H     -5.6540304973      4.3089081705      0.7874011104
 C     -6.2589331415      3.5690591517     -2.2285630421
 H     -7.2737364639      3.3406232421     -2.6621848268
 H     -5.4861054374      3.4268801485     -2.9851030729
 H     -6.2817767661      4.6614043836     -1.9715012599
 C     -5.3843012076      1.7202690275     -0.7305919088
 N     -3.2398120174      3.7607213332     -1.4372021290
 H     -4.8746432632      1.1705944830     -1.5968705044
 H     -5.1906854877      1.2894987501      0.3222552517
 C     -3.6785263387      5.0607819282     -1.3868186789
 S     -2.4789140545      3.0270130069     -0.1784465792
 C     -2.8921881016      6.1865313942     -1.6756498172
 H     -4.7294470429      5.2497919962     -1.1224844774
 C     -1.4688855095      6.0903131566     -1.8733156670
 C     -0.7747091594      7.2665056867     -2.1750163589
 C     -1.4034130847      8.4754626943     -2.4130288242
 C     -3.5095563425      7.4597190287     -1.8017639250
 C     -2.8112009814      8.5778399196     -2.2138628749
 H     -3.3021713220      9.5288191373     -2.3125365986
 H     -0.8042516977      9.2951351985     -2.8889601355
 H     -1.0097562706      5.1657692139     -1.6438222283
 H      0.3489034988      7.1415631819     -2.3087072390
 H     -4.5584987871      7.5509708037     -1.5626331126
 O     -2.3832313838      1.6294591199     -0.3696907865
 O     -1.3038736594      3.7183011940      0.2510214252
 F     -3.5930771018      3.2482554255      0.9384402554
30
# ORCA AIMD Position Step 121, t=60.50 fs, E_Pot=-1129.60617323 Hartree, Unit is Angstrom
 C     -6.4210546133      3.6737989696      0.3383163873
 C     -5.9941096286      2.9462373208     -0.9077372831
 H     -6.6994434076      2.9287099064      1.1397845118
 H     -7.2944397429      4.3047001476      0.1128362383
 H     -5.6610107836      4.3090778594      0.7975441669
 C     -6.2550804947      3.5748151434     -2.2268139502
 H     -7.2562184215      3.3436701803     -2.6614742891
 H     -5.5003723020      3.4314816990     -2.9851922603
 H     -6.2879864711      4.6628765941     -1.9784543533
 C     -5.3822775380      1.7179547706     -0.7299179526
 N     -3.2420084037      3.7611824182     -1.4353850236
 H     -4.8658599477      1.1642021364     -1.5947920286
 H     -5.1819090978      1.2785922359      0.3212167397
 C     -3.6756219850      5.0588220449     -1.3860930014
 S     -2.4776105375      3.0242140866     -0.1798600507
 C     -2.8889233651      6.1843590600     -1.6739718543
 H     -4.7254090846      5.2522123196     -1.1253188596
 C     -1.4729261356      6.0899218569     -1.8705159097
 C     -0.7739803256      7.2661955437     -2.1727785347
 C     -1.4040198140      8.4773554131     -2.4135616351
 C     -3.5069991296      7.4626889293     -1.8044320460
 C     -2.8059817144      8.5739409532     -2.2146962578
 H     -3.3113408109      9.5201176794     -2.3125303096
 H     -0.7992680690      9.2845096819     -2.8868547570
 H     -1.0001353973      5.1631110478     -1.6395304431
 H      0.3418779915      7.1483282777     -2.3091011422
 H     -4.5562770137      7.5529048816     -1.5568269730
 O     -2.3833649902      1.6269769129     -0.3699012047
 O     -1.3031428556      3.7164745297      0.2514686981
 F     -3.5929777156      3.2450502856      0.9417707109
30
# ORCA AIMD Position Step 122, t=61.00 fs, E_Pot=-1129.60657759 Hartree, Unit is Angstrom
 C     -6.4179741402      3.6768093603      0.3417787837
 C     -5.9950819011      2.9515894152     -0.9060142154
 H     -6.6951430735      2.9311183805      1.1402952021
 H     -7.2911665450      4.3080143096      0.1163587413
 H     -5.6670301597      4.3098707228      0.8071774554
 C     -6.2514050115      3.5808818248     -2.2249809812
 H     -7.2377570379      3.3464721424     -2.6599002603
 H     -5.5135154951      3.4351666832     -2.9861404593
 H     -6.2946623379      4.6635105936     -1.9871139168
 C     -5.3800442261      1.7156596415     -0.7293041363
 N     -3.2442221834      3.7615919048     -1.4336540719
 H     -4.8596125244      1.1595033016     -1.5899949331
 H     -5.1742701029      1.2695115790      0.3161018248
 C     -3.6728175070      5.0568911160     -1.3852374495
 S     -2.4763175883      3.0214309319     -0.1812319081
 C     -2.8854039411      6.1822747158     -1.6723652573
 H     -4.7210845458      5.2540529893     -1.1282448662
 C     -1.4772335170      6.0898780803     -1.8676294019
 C     -0.7729308210      7.2655744947     -2.1706146425
 C     -1.4046735065      8.4793625296     -2.4142479306
 C     -3.5044352759      7.4656057957     -1.8070796603
 C     -2.8005105012      8.5699744305     -2.2154863751
 H     -3.3211294570      9.5124399762     -2.3129669804
 H     -0.7955844941      9.2732701143     -2.8830688105
 H     -0.9888708444      5.1587242590     -1.6355422690
 H      0.3320954797      7.1560353637     -2.3092035935
 H     -4.5550844853      7.5547936615     -1.5511798497
 O     -2.3835362344      1.6242727179     -0.3701861599
 O     -1.3023660448      3.7147752686      0.2519381849
 F     -3.5928416600      3.2418607366      0.9451670426
30
# ORCA AIMD Position Step 123, t=61.50 fs, E_Pot=-1129.60654949 Hartree, Unit is Angstrom
 C     -6.4151569468      3.6796531369      0.3453214922
 C     -5.9957849544      2.9564229123     -0.9040685317
 H     -6.6905486431      2.9349864828      1.1393414260
 H     -7.2879998388      4.3113681917      0.1203301145
 H     -5.6716980741      4.3115248304      0.8163905634
 C     -6.2479078376      3.5872397282     -2.2230134504
 H     -7.2193074731      3.3488132341     -2.6577312568
 H     -5.5247611732      3.4378278719     -2.9884262031
 H     -6.3017070237      4.6637846340     -1.9972574464
 C     -5.3776194942      1.7134310328     -0.7287633042
 N     -3.2464437484      3.7619182879     -1.4320035530
 H     -4.8559737839      1.1565900659     -1.5825866742
 H     -5.1678633402      1.2623545932      0.3070711992
 C     -3.6701163372      5.0550113297     -1.3842515817
 S     -2.4750418195      3.0186737011     -0.1825580432
 C     -2.8816895848      6.1803130498     -1.6708299811
 H     -4.7166339484      5.2553289533     -1.1312281347
 C     -1.4816857454      6.0901157082     -1.8646497834
 C     -0.7716551876      7.2646775487     -2.1685244014
 C     -1.4053309223      8.4813957483     -2.4150623194
 C     -3.5018817996      7.4683892199     -1.8096754923
 C     -2.7948577315      8.5660187302     -2.2162437112
 H     -3.3312320333      9.5055795107     -2.3138452544
 H     -0.7929505461      9.2620162788     -2.8778974923
 H     -0.9765454625      5.1534510065     -1.6320565617
 H      0.3203020413      7.1644851618     -2.3090575661
 H     -4.5546525653      7.5566637395     -1.5458175724
 O     -2.3837430905      1.6213418537     -0.3705479430
 O     -1.3015462588      3.7131975993      0.2524283452
 F     -3.5926610086      3.2386846643      0.9486214213
30
# ORCA AIMD Position Step 124, t=62.00 fs, E_Pot=-1129.60582872 Hartree, Unit is Angstrom
 C     -6.4126206828      3.6823301348      0.3489184754
 C     -5.9961740421      2.9606983730     -0.9018996856
 H     -6.6857674976      2.9401055428      1.1371177294
 H     -7.2849682194      4.3147524241      0.1247553245
 H     -5.6747199434      4.3142067166      0.8252346065
 C     -6.2445687400      3.5938590395     -2.2208692635
 H     -7.2018921889      3.3504467199     -2.6552772508
 H     -5.5335065603      3.4393912272     -2.9923845423
 H     -6.3090275432      4.6642564118     -2.0086328184
 C     -5.3750318829      1.7113274691     -0.7283109316
 N     -3.2486632227      3.7621295759     -1.4304267927
 H     -4.8548963366      1.1554341122     -1.5728682058
 H     -5.1627324205      1.2571130767      0.2945318775
 C     -3.6675182947      5.0532043265     -1.3831360877
 S     -2.4737894035      3.0159517618     -0.1838352501
 C     -2.8778468427      6.1785063708     -1.6693641628
 H     -4.7122442426      5.2560697120     -1.1342301851
 C     -1.4861501587      6.0905620509     -1.8615712967
 C     -0.7702681653      7.2635461843     -2.1665056863
 C     -1.4059530760      8.4833582858     -2.4159735978
 C     -3.4993603182      7.4709613634     -1.8121876319
 C     -2.7891009430      8.5621579603     -2.2169793833
 H     -3.3412904994      9.4992566389     -2.3151530818
 H     -0.7910287685      9.2514303580     -2.8716970389
 H     -0.9638014231      5.1481822047     -1.6292776238
 H      0.3074738144      7.1734504870     -2.3087370855
 H     -4.5546576365      7.5585347358     -1.5408793207
 O     -2.3839836634      1.6181825477     -0.3709881486
 O     -1.3006871939      3.7117348772      0.2529376338
 F     -3.5924282263      3.2355198508      0.9521263764
30
# ORCA AIMD Position Step 125, t=62.50 fs, E_Pot=-1129.60432078 Hartree, Unit is Angstrom
 C     -6.4103687755      3.6848546592      0.3525399985
 C     -5.9962108649      2.9643887337     -0.8995106836
 H     -6.6809365883      2.9461688734      1.1339296186
 H     -7.2821002005      4.3181604633      0.1296278740
 H     -5.6759229672      4.3179895275      0.8337043196
 C     -6.2413474483      3.6007001432     -2.2185229855
 H     -7.1865130100      3.3511142472     -2.6528572202
 H     -5.5393878366      3.4398328295     -2.9981336748
 H     -6.3165387202      4.6655212924     -2.0209732202
 C     -5.3723211390      1.7094197388     -0.7279654540
 N     -3.2508707189      3.7621943177     -1.4289166831
 H     -4.8562098211      1.1558842640     -1.5613340465
 H     -5.1588659652      1.2536668317      0.2791394209
 C     -3.6650206883      5.0514908568     -1.3818924573
 S     -2.4725658041      3.0132732999     -0.1850609008
 C     -2.8739474172      6.1768839778     -1.6679642587
 H     -4.7081142200      5.2563156096     -1.1372107067
 C     -1.4904897069      6.0911465434     -1.8583907528
 C     -0.7688992295      7.2622258709     -2.1645546247
 C     -1.4065045957      8.4851501664     -2.4169471444
 C     -3.4968942367      7.4732489632     -1.8145848120
 C     -2.7833220737      8.5584763614     -2.2177043945
 H     -3.3509205735      9.4931646814     -2.3168718766
 H     -0.7894218954      9.2422317841     -2.8648583155
 H     -0.9512825717      5.1437569627     -1.6273889285
 H      0.2947673285      7.1826883381     -2.3083432685
 H     -4.5547552456      7.5604194637     -1.5365086031
 O     -2.3842562667      1.6147961639     -0.3715077115
 O     -1.2997932809      3.7103797492      0.2534643378
 F     -3.5921361966      3.2323640002      0.9556747389
30
# ORCA AIMD Position Step 126, t=63.00 fs, E_Pot=-1129.60212613 Hartree, Unit is Angstrom
 C     -6.4083899870      3.6872552589      0.3561547391
 C     -5.9958638143      2.9674792649     -0.8969077193
 H     -6.6762162418      2.9527861654      1.1301794931
 H     -7.2794233339      4.3215884874      0.1349299402
 H     -5.6752676490      4.3228420658      0.8417288801
 C     -6.2381900710      3.6077149968     -2.2159720385
 H     -7.1740407766      3.3505744253     -2.6507544770
 H     -5.5423122978      3.4391904849     -3.0055345555
 H     -6.3241647043      4.6681569264     -2.0340135667
 C     -5.3695383843      1.7077912547     -0.7277483779
 N     -3.2530564727      3.7620823239     -1.4274658677
 H     -4.8596211117      1.1576657345     -1.5486689123
 H     -5.1561951856      1.2517793349      0.2617949885
 C     -3.6626195076      5.0498905128     -1.3805226253
 S     -2.4713757836      3.0106450415     -0.1862328407
 C     -2.8700664564      6.1754715919     -1.6666252111
 H     -4.7044379854      5.2561143572     -1.1401304274
 C     -1.4945688306      6.0918069081     -1.8551087472
 C     -0.7676839686      7.2607634123     -2.1626661435
 C     -1.4069520089      8.4866748384     -2.4179481336
 C     -3.4945057336      7.4751849934     -1.8168377026
 C     -2.7776045265      8.5550530518     -2.2184289366
 H     -3.3597402019      9.4870126573     -2.3189802733
 H     -0.7877147412      9.2351172899     -2.8577708470
 H     -0.9395869458      5.1408907951     -1.6265348154
 H      0.2834336320      7.1919547817     -2.3079950225
 H     -4.5546139392      7.5623258261     -1.5328439344
 O     -2.3845594264      1.6111873665     -0.3721069113
 O     -1.2988695972      3.7091243023      0.2540065201
 F     -3.5917781752      3.2292147436      0.9592596241
30
# ORCA AIMD Position Step 127, t=63.50 fs, E_Pot=-1129.59952907 Hartree, Unit is Angstrom
 C     -6.4066595870      3.6895727155      0.3597317148
 C     -5.9951081370      2.9699674024     -0.8940998040
 H     -6.6717810199      2.9595066335      1.1263434708
 H     -7.2769631801      4.3250349192      0.1406328333
 H     -5.6728435982      4.3286309419      0.8491736144
 C     -6.2350399610      3.6148496499     -2.2132394479
 H     -7.1650992808      3.3486380864     -2.6491664575
 H     -5.5424463495      3.4375667947     -3.0141970805
 H     -6.3318375024      4.6726572456     -2.0475065973
 C     -5.3667453280      1.7065372201     -0.7276837988
 N     -3.2552110304      3.7617654696     -1.4260669241
 H     -4.8647222707      1.1603861406     -1.5357323818
 H     -5.1545954100      1.2511007910      0.2436233495
 C     -3.6603106854      5.0484212795     -1.3790286082
 S     -2.4702233515      3.0080721651     -0.1873492539
 C     -2.8662805672      6.1742909788     -1.6653406816
 H     -4.7013878093      5.2555170745     -1.1429543774
 C     -1.4982587803      6.0924929343     -1.8517301444
 C     -0.7667516218      7.2592044758     -2.1608351888
 C     -1.4072608748      8.4878466156     -2.4189453110
 C     -3.4922131031      7.4767102101     -1.8189201201
 C     -2.7720303518      8.5519575044     -2.2191617901
 H     -3.3673958074      9.4805606464     -2.3214574459
 H     -0.7855298719      9.2306896895     -2.8507799485
 H     -0.9292307897      5.1401304853     -1.6268097563
 H      0.2746880054      7.2010205789     -2.3078124278
 H     -4.5539448130      7.5642577375     -1.5300099147
 O     -2.3848918788      1.6073640560     -0.3727853982
 O     -1.2979218726      3.7079601251      0.2545619246
 F     -3.5913477554      3.2260696227      0.9628744248
30
# ORCA AIMD Position Step 128, t=64.00 fs, E_Pot=-1129.59694137 Hartree, Unit is Angstrom
 C     -6.4051420579      3.6918562354      0.3632422442
 C     -5.9939258975      2.9718619680     -0.8910983664
 H     -6.6678074182      2.9658525021      1.1229374216
 H     -7.2747424300      4.3284996205      0.1466979570
 H     -5.6688510554      4.3351353599      0.8558522146
 C     -6.2318501223      3.6220478836     -2.2103724770
 H     -7.1599729351      3.3452031121     -2.6481622413
 H     -5.5401647893      3.4351227833     -3.0235308978
 H     -6.3394923868      4.6793649341     -2.0612357500
 C     -5.3640120208      1.7057618455     -0.7277970434
 N     -3.2573253947      3.7612186861     -1.4247128181
 H     -4.8710115696      1.1635542303     -1.5235224000
 H     -5.1538942467      1.2511848182      0.2259189239
 C     -3.6580913834      5.0470992979     -1.3774121687
 S     -2.4691117376      3.0055579013     -0.1884083445
 C     -2.8626656152      6.1733596889     -1.6641033554
 H     -4.6990983619      5.2545737862     -1.1456547949
 C     -1.5014422241      6.0931683513     -1.8482639871
 C     -0.7662093906      7.2575914701     -2.1590585698
 C     -1.4073924083      8.4885980522     -2.4199147375
 C     -3.4900286522      7.4777744140     -1.8208100348
 C     -2.7666776613      8.5492460344     -2.2199098616
 H     -3.3735844785      9.4736457783     -2.3242857465
 H     -0.7825889079      9.2293846949     -2.8441438022
 H     -0.9206242806      5.1418305184     -1.6282538871
 H      0.2695408830      7.2096858474     -2.3078933675
 H     -4.5525249818      7.5662156737     -1.5281096508
 O     -2.3852525562      1.6033374986     -0.3735422482
 O     -1.2969564227      3.7068785254      0.2551278524
 F     -3.5908387926      3.2229261479      0.9665127195
30
# ORCA AIMD Position Step 129, t=64.50 fs, E_Pot=-1129.59480678 Hartree, Unit is Angstrom
 C     -6.4037949643      3.6941579802      0.3666620435
 C     -5.9923061225      2.9731830342     -0.8879170311
 H     -6.6644581633      2.9713624817      1.1204720463
 H     -7.2727798213      4.3319829280      0.1530776628
 H     -5.6635719106      4.3420711651      0.8615465293
 C     -6.2285932303      3.6292553862     -2.2074375051
 H     -7.1585671849      3.3402791647     -2.6476616190
 H     -5.5359781982      3.4320634352     -3.0328239650
 H     -6.3470613408      4.6884155492     -2.0750214979
 C     -5.3614121278      1.7055721303     -0.7281123481
 N     -3.2593911289      3.7604205214     -1.4233969846
 H     -4.8779309699      1.1666153959     -1.5131122638
 H     -5.1538881310      1.2515226578      0.2100547603
 C     -3.6559609736      5.0459386350     -1.3756745829
 S     -2.4680434601      3.0031034979     -0.1894082938
 C     -2.8592945796      6.1726907494     -1.6629052162
 H     -4.6976538664      5.2533302713     -1.1482136554
 C     -1.5040172753      6.0938114892     -1.8447230881
 C     -0.7661266206      7.2559622617     -2.1573370223
 C     -1.4073006841      8.4888859401     -2.4208426404
 C     -3.4879571940      7.4783375053     -1.8224903420
 C     -2.7616183307      8.5469593261     -2.2206778704
 H     -3.3780714052      9.4661990734     -2.3274527010
 H     -0.7787656388      9.2314108103     -2.8380005621
 H     -0.9140545893      5.1461448348     -1.6308528816
 H      0.2686245512      7.2177868020     -2.3082875965
 H     -4.5502143399      7.5681971531     -1.5272189738
 O     -2.3856405444      1.5991221664     -0.3743759937
 O     -1.2959800550      3.7058706612      0.2557011449
 F     -3.5902453857      3.2197818227      0.9701682945
30
# ORCA AIMD Position Step 130, t=65.00 fs, E_Pot=-1129.59349997 Hartree, Unit is Angstrom
 C     -6.4025733413      3.6965268350      0.3699738680
 C     -5.9902444238      2.9739598532     -0.8845711869
 H     -6.6618651079      2.9756433017      1.1193997485
 H     -7.2710899812      4.3354843796      0.1597172205
 H     -5.6573372087      4.3491195762      0.8660298763
 C     -6.2252665211      3.6364237196     -2.2045126311
 H     -7.1604331351      3.3339952485     -2.6474438921
 H     -5.5304577662      3.4286204530     -3.0413273748
 H     -6.3544659263      4.6997076253     -2.0887212995
 C     -5.3590167533      1.7060692590     -0.7286496937
 N     -3.2614006333      3.7593546011     -1.4221144116
 H     -4.8849216451      1.1690070898     -1.5055566690
 H     -5.1543678826      1.2515991609      0.1973490448
 C     -3.6539220632      5.0449509057     -1.3738163915
 S     -2.4670200904      3.0007076642     -0.1903464008
 C     -2.8562346750      6.1722928740     -1.6617380650
 H     -4.6970797934      5.2518233414     -1.1506231982
 C     -1.5059012990      6.0944152200     -1.8411233526
 C     -0.7665235637      7.2543499794     -2.1556768184
 C     -1.4069319081      8.4886944917     -2.4217265377
 C     -3.4859952396      7.4783699305     -1.8239493363
 C     -2.7569156327      8.5451211181     -2.2214682668
 H     -3.3807024905      9.4582539938     -2.3309523978
 H     -0.7741152987      9.2367179544     -2.8323547822
 H     -0.9096750601      5.1530257046     -1.6345403596
 H      0.2720707756      7.2251946409     -2.3089771364
 H     -4.5469663421      7.5701971527     -1.5273824911
 O     -2.3860550724      1.5947358664     -0.3752847805
 O     -1.2950002218      3.7049277504      0.2562778408
 F     -3.5895617308      3.2166342675      0.9738347897
30
# ORCA AIMD Position Step 131, t=65.50 fs, E_Pot=-1129.59323597 Hartree, Unit is Angstrom
 C     -6.4014340581      3.6990019335      0.3731699701
 C     -5.9877433083      2.9742311425     -0.8810780012
 H     -6.6601116467      2.9784208759      1.1200606616
 H     -7.2696823059      4.3390014661      0.1665557890
 H     -5.6504941748      4.3559557082      0.8690895421
 C     -6.2218907210      3.6435129189     -2.2016793610
 H     -7.1648488959      3.3265874890     -2.6471827976
 H     -5.5241724175      3.4250340458     -3.0483279051
 H     -6.3616123793      4.7129063824     -2.1022217714
 C     -5.3568848006      1.7073346450     -0.7294206308
 N     -3.2633471665      3.7580098105     -1.4208614486
 H     -4.8914978390      1.1702362480     -1.5017661092
 H     -5.1551538543      1.2509716008      0.1888904063
 C     -3.6519807127      5.0441449595     -1.3718373986
 S     -2.4660424377      2.9983667701     -0.1912192408
 C     -2.8535451078      6.1721702438     -1.6605938067
 H     -4.6973403103      5.2500801266     -1.1528861209
 C     -1.5070340058      6.0949869983     -1.8374832014
 C     -0.7673685926      7.2527833709     -2.1540901908
 C     -1.4062263070      8.4880351452     -2.4225743039
 C     -3.4841308574      7.4778531824     -1.8251809279
 C     -2.7526222118      8.5437376100     -2.2222812523
 H     -3.3814124284      9.4499487643     -2.3347865373
 H     -0.7688703895      9.2450038636     -2.8270878660
 H     -0.9074974231      5.1622242512     -1.6392009190
 H      0.2794837796      7.2318074780     -2.3098704744
 H     -4.5428314751      7.5722083773     -1.5286119034
 O     -2.3864954321      1.5901994363     -0.3762663680
 O     -1.2940248795      3.7040411693      0.2568532686
 F     -3.5887821353      3.2134812521      0.9775057572
30
# ORCA AIMD Position Step 132, t=66.00 fs, E_Pot=-1129.59399183 Hartree, Unit is Angstrom
 C     -6.4003392634      3.7016076161      0.3762542418
 C     -5.9848119105      2.9740429106     -0.8774563168
 H     -6.6592202085      2.9795821751      1.1226384749
 H     -7.2685604824      4.3425274707      0.1735288217
 H     -5.6433800842      4.3622729768      0.8705457959
 C     -6.2185052297      3.6504920847     -2.1990152776
 H     -7.1709264897      3.3183746291     -2.6464955002
 H     -5.5176434049      3.4215393208     -3.0532006412
 H     -6.3683887776      4.7274802959     -2.1154274246
 C     -5.3550544383      1.7094164104     -0.7304247431
 N     -3.2652242874      3.7563817010     -1.4196373331
 H     -4.8973226642      1.1699662285     -1.5023688888
 H     -5.1561301166      1.2493550037      0.1853575197
 C     -3.6501466343      5.0435280047     -1.3697369636
 S     -2.4651103810      2.9960741252     -0.1920213619
 C     -2.8512755730      6.1723209285     -1.6594644890
 H     -4.6983396472      5.2481155159     -1.1550126986
 C     -1.5073797597      6.0955491312     -1.8338232946
 C     -0.7685844584      7.2512878139     -2.1525944097
 C     -1.4051221809      8.4869428865     -2.4234014885
 C     -3.4823444236      7.4767808708     -1.8261846538
 C     -2.7487787328      8.5427973267     -2.2231147355
 H     -3.3802284071      9.4415227775     -2.3389643556
 H     -0.7634052181      9.2557547153     -2.8219892310
 H     -0.9073835027      5.1732895681     -1.6446733261
 H      0.2900171651      7.2375389626     -2.3108130005
 H     -4.5379540527      7.5742211938     -1.5308861726
 O     -2.3869608726      1.5855370027     -0.3773183587
 O     -1.2930627597      3.7032026364      0.2574214496
 F     -3.5879008346      3.2103208929      0.9811740854
30
# ORCA AIMD Position Step 133, t=66.50 fs, E_Pot=-1129.59546724 Hartree, Unit is Angstrom
 C     -6.3992594769      3.7043497220      0.3792422855
 C     -5.9814669785      2.9734521087     -0.8737266208
 H     -6.6591437803      2.9791948415      1.1271372384
 H     -7.2677206936      4.3460519079      0.1805671679
 H     -5.6362940360      4.3678058912      0.8702669882
 C     -6.2151603570      3.6573390006     -2.1965870584
 H     -7.1777304114      3.3097189072     -2.6449955218
 H     -5.5113118509      3.4183502390     -3.0554485382
 H     -6.3746710073      4.7427647609     -2.1282492821
 C     -5.3535331178      1.7123135606     -0.7316480820
 N     -3.2670271126      3.7544704187     -1.4184412966
 H     -4.9022731128      1.1680949019     -1.5075948673
 H     -5.1572728643      1.2466908283      0.1868854364
 C     -3.6484319756      5.0431025261     -1.3675138238
 S     -2.4642233962      2.9938217958     -0.1927477713
 C     -2.8494624608      6.1727394911     -1.6583430674
 H     -4.6999357932      5.2459383868     -1.1570215459
 C     -1.5069305166      6.0961383066     -1.8301653780
 C     -0.7700620554      7.2498854170     -2.1512097316
 C     -1.4035628823      8.4854710747     -2.4242276477
 C     -3.4806094529      7.4751572049     -1.8269653094
 C     -2.7454110314      8.5422726737     -2.2239650524
 H     -3.3772689529      9.4333072475     -2.3435039295
 H     -0.7581773479      9.2683118568     -2.8167963397
 H     -0.9090468970      5.1855779647     -1.6507570516
 H      0.3025321024      7.2423119454     -2.3116108611
 H     -4.5325642634      7.5762240661     -1.5341542394
 O     -2.3874506692      1.5807745680     -0.3784378618
 O     -1.2921226378      3.7024041387      0.2579763823
 F     -3.5869124083      3.2071514566      0.9848330369
30
# ORCA AIMD Position Step 134, t=67.00 fs, E_Pot=-1129.59715744 Hartree, Unit is Angstrom
 C     -6.3981748040      3.7072151132      0.3821598559
 C     -5.9777325358      2.9725252738     -0.8699104012
 H     -6.6597697329      2.9775013831      1.1333855625
 H     -7.2671506659      4.3495585900      0.1875994953
 H     -5.6294809942      4.3723446742      0.8681788910
 C     -6.2119109097      3.6640377904     -2.1944460269
 H     -7.1843671362      3.3009940902     -2.6423337738
 H     -5.5055196902      3.4156510335     -3.0547246468
 H     -6.3803288270      4.7580351040     -2.1405968807
 C     -5.3522969240      1.7159727046     -0.7330652435
 N     -3.2687520331      3.7522810999     -1.4172730138
 H     -4.9064541993      1.1647846830     -1.5172309977
 H     -5.1586499718      1.2431632972      0.1930437198
 C     -3.6468504719      5.0428664927     -1.3651663529
 S     -2.4633806316      2.9916006778     -0.1933935145
 C     -2.8481273572      6.1734168312     -1.6572236689
 H     -4.7019531264      5.2435522227     -1.1589362524
 C     -1.5057059650      6.0968044449     -1.8265316089
 C     -0.7716758730      7.2485944112     -2.1499567975
 C     -1.4015032773      8.4836853672     -2.4250726928
 C     -3.4788945849      7.4729966852     -1.8275322956
 C     -2.7425292076      8.5421217061     -2.2248273585
 H     -3.3727365440      9.4257093360     -2.3484315613
 H     -0.7536636456      9.2819453872     -2.8112371215
 H     -0.9120612883      5.1982727935     -1.6572213928
 H      0.3157743297      7.2460559707     -2.3120587596
 H     -4.5269613871      7.5782033811     -1.5383402798
 O     -2.3879640227      1.5759397382     -0.3796215919
 O     -1.2912134193      3.7016379170      0.2585118784
 F     -3.5858116673      3.2039714212      0.9884760076
30
# ORCA AIMD Position Step 135, t=67.50 fs, E_Pot=-1129.59854988 Hartree, Unit is Angstrom
 C     -6.3970747333      3.7101742992      0.3850404970
 C     -5.9736385509      2.9713330857     -0.8660299093
 H     -6.6609334770      2.9748892216      1.1410659185
 H     -7.2668302141      4.3530235068      0.1945561037
 H     -5.6231241560      4.3757454885      0.8642708187
 C     -6.2088120680      3.6705761218     -2.1926262088
 H     -7.1900397055      3.2925637337     -2.6382253423
 H     -5.5005006503      3.4135929894     -3.0508394048
 H     -6.3852303761      4.7725726754     -2.1523744496
 C     -5.3512980123      1.7202965135     -0.7346439424
 N     -3.2703964476      3.7498265822     -1.4161361974
 H     -4.9101619621      1.1604394970     -1.5306597990
 H     -5.1603965601      1.2391611707      0.2029279982
 C     -3.6454172684      5.0428145343     -1.3626927703
 S     -2.4625802124      2.9893987258     -0.1939509450
 C     -2.8472768303      6.1743387491     -1.6561014645
 H     -4.7041953827      5.2409515937     -1.1607787352
 C     -1.5037521965      6.0976089467     -1.8229442034
 C     -0.7732963466      7.2474306277     -2.1488549441
 C     -1.3989145547      8.4816569279     -2.4259537394
 C     -3.4771667597      7.4703249315     -1.8278989705
 C     -2.7401272329      8.5422903558     -2.2256959750
 H     -3.3669037387      9.4191871021     -2.3537787098
 H     -0.7503086835      9.2959167013     -2.8050634787
 H     -0.9158732736      5.2104097000     -1.6638149970
 H      0.3285162943      7.2487054966     -2.3119622081
 H     -4.5214899804      7.5801412702     -1.5433500282
 O     -2.3884999814      1.5710623685     -0.3808663486
 O     -1.2903445158      3.7008968317      0.2590204854
 F     -3.5845933821      3.2007798462      0.9920953908
30
# ORCA AIMD Position Step 136, t=68.00 fs, E_Pot=-1129.59935770 Hartree, Unit is Angstrom
 C     -6.3959577476      3.7131836102      0.3879198987
 C     -5.9692235047      2.9699608800     -0.8621091766
 H     -6.6624315127      2.9718401041      1.1497608082
 H     -7.2667266225      4.3564162634      0.2013650603
 H     -5.6173313654      4.3779361809      0.8585958198
 C     -6.2059151555      3.6769425190     -2.1911417504
 H     -7.1940913316      3.2847558530     -2.6324636622
 H     -5.4963765317      3.4122832504     -3.0437628090
 H     -6.3892536434      4.7857203481     -2.1634754626
 C     -5.3504679185      1.7251486157     -0.7363495439
 N     -3.2719580152      3.7471211616     -1.4150316490
 H     -4.9138181795      1.1556393433     -1.5469648404
 H     -5.1626813453      1.2352039674      0.2153251404
 C     -3.6441463511      5.0429377717     -1.3600922519
 S     -2.4618208813      2.9872047873     -0.1944148514
 C     -2.8469031073      6.1754843037     -1.6549718113
 H     -4.7064624238      5.2381395612     -1.1625721869
 C     -1.5011375767      6.0986193039     -1.8194239999
 C     -0.7747998585      7.2464060727     -2.1479204211
 C     -1.3957869327      8.4794584726     -2.4268833301
 C     -3.4753936833      7.4671793943     -1.8280819495
 C     -2.7381854526      8.5427153028     -2.2265646467
 H     -3.3600918905      9.4142190006     -2.3595793310
 H     -0.7484804668      9.3095343706     -2.7980764992
 H     -0.9198509464      5.2209444855     -1.6702829640
 H      0.3396669801      7.2502058809     -2.3111561781
 H     -4.5165102824      7.5820154826     -1.5490792562
 O     -2.3890573610      1.5661723715     -0.3821682287
 O     -1.2895247951      3.7001735744      0.2594956117
 F     -3.5832530597      3.1975757833      0.9956846761
30
# ORCA AIMD Position Step 137, t=68.50 fs, E_Pot=-1129.59963296 Hartree, Unit is Angstrom
 C     -6.3948298099      3.7161918954      0.3908332958
 C     -5.9645285704      2.9684898111     -0.8581706359
 H     -6.6640461168      2.9688792972      1.1590063331
 H     -7.2668011667      4.3596988578      0.2079612412
 H     -5.6121388825      4.3789217733      0.8512724947
 C     -6.2032665051      3.6831256137     -2.1899877912
 H     -7.1960229941      3.2778526245     -2.6249332465
 H     -5.4931495845      3.4117870720     -3.0336309998
 H     -6.3922912587      4.7969338734     -2.1737932219
 C     -5.3497359654      1.7303799757     -0.7381500961
 N     -3.2734354622      3.7441881516     -1.4139662995
 H     -4.9178871578      1.1510500024     -1.5650677526
 H     -5.1656695565      1.2318555495      0.2288954576
 C     -3.6430508238      5.0432241512     -1.3573638562
 S     -2.4610999954      2.9850040584     -0.1947758758
 C     -2.8469827752      6.1768283541     -1.6538314097
 H     -4.7085694968      5.2351105046     -1.1643314728
 C     -1.4979465061      6.0999017004     -1.8159889779
 C     -0.7760750845      7.2455287842     -2.1471654551
 C     -1.3921332339      8.4771599387     -2.4278678919
 C     -3.4735483867      7.4636070492     -1.8280997332
 C     -2.7366703922      8.5433294063     -2.2274278262
 H     -3.3526397171      9.4112579176     -2.3658644180
 H     -0.7484435887      9.3221938778     -2.7901389202
 H     -0.9233416581      5.2288469349     -1.6763887552
 H      0.3483392684      7.2505148617     -2.3095144804
 H     -4.5123639326      7.5837958476     -1.5554242912
 O     -2.3896350078      1.5613014819     -0.3835237999
 O     -1.2887637990      3.6994618546      0.2599290115
 F     -3.5817858224      3.1943589583      0.9992357617
30
# ORCA AIMD Position Step 138, t=69.00 fs, E_Pot=-1129.59971640 Hartree, Unit is Angstrom
 C     -6.3937032714      3.7191426132      0.3938097402
 C     -5.9596015289      2.9670120019     -0.8542373161
 H     -6.6655578488      2.9665221785      1.1683404325
 H     -7.2670035835      4.3628285957      0.2142802835
 H     -5.6075034507      4.3787822604      0.8424780218
 C     -6.2009055274      3.6891122161     -2.1891389975
 H     -7.1955046556      3.2720751580     -2.6156054211
 H     -5.4907047385      3.4121168904     -3.0207378142
 H     -6.3942600162      4.8058062356     -2.1832165699
 C     -5.3490301069      1.7358329341     -0.7400175275
 N     -3.2748280383      3.7410516973     -1.4129445225
 H     -4.9228097638      1.1473396576     -1.5838581827
 H     -5.1694964494      1.2296527123      0.2423261241
 C     -3.6421406086      5.0436579813     -1.3545077502
 S     -2.4604154088      2.9827830639     -0.1950269129
 C     -2.8474793603      6.1783397834     -1.6526770020
 H     -4.7103584555      5.2318711690     -1.1660675695
 C     -1.4942703166      6.1015099166     -1.8126525868
 C     -0.7770267489      7.2448029291     -2.1465979053
 C     -1.3879875186      8.4748259889     -2.4289075140
 C     -3.4716119844      7.4596654711     -1.8279720017
 C     -2.7355398930      8.5440659281     -2.2282809403
 H     -3.3448681036      9.4106849959     -2.3726551077
 H     -0.7503429529      9.3334066154     -2.7811829565
 H     -0.9257670038      5.2332313464     -1.6819351375
 H      0.3538868431      7.2496069760     -2.3069557237
 H     -4.5093374350      7.5854425421     -1.5622912211
 O     -2.3902316179      1.5564802973     -0.3849291418
 O     -1.2880703413      3.6987552334      0.2603134606
 F     -3.5801875835      3.1911290388      1.0027416391
30
# ORCA AIMD Position Step 139, t=69.50 fs, E_Pot=-1129.60003547 Hartree, Unit is Angstrom
 C     -6.3925952084      3.7219782642      0.3968698841
 C     -5.9544942356      2.9656235589     -0.8503314899
 H     -6.6667627366      2.9652345033      1.1773426282
 H     -7.2672754863      4.3657597352      0.2202617203
 H     -5.6033084284      4.3776692884      0.8324418396
 C     -6.1988644851      3.6948872347     -2.1885507641
 H     -7.1923758305      3.2675774099     -2.6045373961
 H     -5.4888094625      3.4132313918     -3.0055290294
 H     -6.3951048532      4.8120885293     -2.1916365197
 C     -5.3482851751      1.7413554802     -0.7419288220
 N     -3.2761355621      3.7377384448     -1.4119705921
 H     -4.9289558872      1.1451142877     -1.6022925113
 H     -5.1742517459      1.2290542208      0.2544373512
 C     -3.6414219967      5.0442204107     -1.3515249632
 S     -2.4597649872      2.9805285036     -0.1951613157
 C     -2.8483444799      6.1799823621     -1.6515055191
 H     -4.7117103233      5.2284366870     -1.1677840024
 C     -1.4901971875      6.1034733960     -1.8094223408
 C     -0.7775775603      7.2442288466     -2.1462211757
 C     -1.3834044505      8.4725137355     -2.4299959113
 C     -3.4695771421      7.4554216664     -1.8277186367
 C     -2.7347464879      8.5448641479     -2.2291213478
 H     -3.3370422741      9.4127578049     -2.3799539917
 H     -0.7541977830      9.3428190788     -2.7712108039
 H     -0.9267174070      5.2334999504     -1.6867844935
 H      0.3559190128      7.2474746106     -2.3034440995
 H     -4.5076296004      7.5869029909     -1.5696041132
 O     -2.3908458170      1.5517385326     -0.3863802008
 O     -1.2874527779      3.6980474621      0.2606421362
 F     -3.5784546846      3.1878858093      1.0061956460
30
# ORCA AIMD Position Step 140, t=70.00 fs, E_Pot=-1129.60087382 Hartree, Unit is Angstrom
 C     -6.3915257994      3.7246436082      0.4000242604
 C     -5.9492615761      2.9644228036     -0.8464742637
 H     -6.6674820817      2.9654016521      1.1856638106
 H     -7.2675527200      4.3684464318      0.2258495053
 H     -5.5993724590      4.3757978909      0.8214352951
 C     -6.1971677262      3.7004336931     -2.1881606985
 H     -7.1866460731      3.2644395138     -2.5918687324
 H     -5.4871205577      3.4150349252     -2.9885869022
 H     -6.3948023544      4.8157003168     -2.1989502234
 C     -5.3474462827      1.7468089966     -0.7438662520
 N     -3.2773583051      3.7342767286     -1.4110483870
 H     -4.9365975365      1.1448745375     -1.6194610716
 H     -5.1799730043      1.2304087878      0.2642496455
 C     -3.6408970147      5.0448898763     -1.3484174663
 S     -2.4591467124      2.9782276063     -0.1951731215
 C     -2.8495197875      6.1817150461     -1.6503138633
 H     -4.7125535593      5.2248319060     -1.1694761347
 C     -1.4858037079      6.1057874304     -1.8062991573
 C     -0.7776693017      7.2438033640     -2.1460343772
 C     -1.3784571954      8.4702710262     -2.4311208152
 C     -3.4674502923      7.4509512473     -1.8273591126
 C     -2.7342414145      8.5456740968     -2.2299490557
 H     -3.3293402109      9.4175667979     -2.3877363788
 H     -0.7599020381      9.3502255958     -2.7602919441
 H     -0.9260272030      5.2294595381     -1.6908691133
 H      0.3543046540      7.2441284219     -2.2989883397
 H     -4.5073274841      7.5881097533     -1.5773099187
 O     -2.3914761677      1.5471045408     -0.3878728112
 O     -1.2869188674      3.6973324790      0.2609087828
 F     -3.5765839636      3.1846291171      1.0095915728
30
# ORCA AIMD Position Step 141, t=70.50 fs, E_Pot=-1129.60222658 Hartree, Unit is Angstrom
 C     -6.3905164407      3.7270884173      0.4032726985
 C     -5.9439603701      2.9635084107     -0.8426852568
 H     -6.6675691597      2.9673079206      1.1930462216
 H     -7.2677683812      4.3708461107      0.2309922608
 H     -5.5954641901      4.3734331193      0.8097580005
 C     -6.1958301103      3.7057328600     -2.1878911610
 H     -7.1784967547      3.2626610534     -2.5778177336
 H     -5.4852007059      3.4173813932     -2.9706025383
 H     -6.3933630349      4.8167337677     -2.2050644073
 C     -5.3464703844      1.7520731871     -0.7458170449
 N     -3.2784968839      3.7306957259     -1.4101809822
 H     -4.9458980238      1.1469907933     -1.6346281608
 H     -5.1866452031      1.2339397082      0.2710171723
 C     -3.6405630192      5.0456424742     -1.3451882197
 S     -2.4585587981      2.9758685787     -0.1950573339
 C     -2.8509389847      6.1834925058     -1.6490987500
 H     -4.7128687899      5.2210921605     -1.1711311917
 C     -1.4811505730      6.1084090694     -1.8032777764
 C     -0.7772638717      7.2435202187     -2.1460325661
 C     -1.3732347195      8.4681350224     -2.4322645694
 C     -3.4652524605      7.4463372505     -1.8269122134
 C     -2.7339777855      8.5464598445     -2.2307672253
 H     -3.3218345836      9.4250090528     -2.3959434225
 H     -0.7672294390      9.3555764219     -2.7485581452
 H     -0.9238013379      5.2213708916     -1.6941882286
 H      0.3491739575      7.2395967776     -2.2936398957
 H     -4.5083955223      7.5889799236     -1.5853792701
 O     -2.3921211620      1.5426048488     -0.3894026907
 O     -1.2864756619      3.6966043641      0.2611078609
 F     -3.5745728219      3.1813588101      1.0129237747
30
# ORCA AIMD Position Step 142, t=71.00 fs, E_Pot=-1129.60380707 Hartree, Unit is Angstrom
 C     -6.3895876430      3.7292696521      0.4066044686
 C     -5.9386488400      2.9629800588     -0.8389827852
 H     -6.6669136093      2.9711235240      1.1993354943
 H     -7.2678554810      4.3729235213      0.2356426181
 H     -5.5913218705      4.3708709654      0.7977205542
 C     -6.1948541134      3.7107641574     -2.1876529352
 H     -7.1682847981      3.2621532560     -2.5626765996
 H     -5.4825491752      3.4200837088     -2.9523320791
 H     -6.3908330681      4.8154519408     -2.2098970214
 C     -5.3453252751      1.7570473249     -0.7477727634
 N     -3.2795522726      3.7270237733     -1.4093687433
 H     -4.9569137169      1.1516923013     -1.6472515065
 H     -5.1942039454      1.2397415153      0.2742379831
 C     -3.6404122241      5.0464515586     -1.3418414104
 S     -2.4580002122      2.9734416576     -0.1948113114
 C     -2.8525300008      6.1852657360     -1.6478564256
 H     -4.7126898945      5.2172666927     -1.1727301824
 C     -1.4762834144      6.1112602756     -1.8003481141
 C     -0.7763446318      7.2433707568     -2.1462070513
 C     -1.3678384443      8.4661310603     -2.4334049295
 C     -3.4630183092      7.4416688105     -1.8263961392
 C     -2.7339126561      8.5472006116     -2.2315822719
 H     -3.3144925269      9.4347862691     -2.4044790652
 H     -0.7758424220      9.3589812727     -2.7361964373
 H     -0.9203845657      5.2099120805     -1.6967930170
 H      0.3409221098      7.2339244206     -2.2874909734
 H     -4.5106801231      7.5894167634     -1.5938030736
 O     -2.3927791426      1.5382634518     -0.3909652284
 O     -1.2861290364      3.6958572381      0.2612351630
 F     -3.5724194431      3.1780746150      1.0161877372
30
# ORCA AIMD Position Step 143, t=71.50 fs, E_Pot=-1129.60516781 Hartree, Unit is Angstrom
 C     -6.3887557975      3.7311549922      0.4100000508
 C     -5.9333827085      2.9629264099     -0.8353820652
 H     -6.6654464340      2.9769006336      1.2044866179
 H     -7.2677532824      4.3746526265      0.2397606803
 H     -5.5866884736      4.3684147512      0.7856286791
 C     -6.1942269131      3.7155051535     -2.1873510537
 H     -7.1565381703      3.2627380976     -2.5468087343
 H     -5.4786460918      3.4229350173     -2.9345434470
 H     -6.3872919569      4.8122842686     -2.2133837055
 C     -5.3439943940      1.7616586592     -0.7497291205
 N     -3.2805254724      3.7232907552     -1.4086142261
 H     -4.9695969471      1.1590639435     -1.6569891956
 H     -5.2025414517      1.2477796901      0.2736525962
 C     -3.6404329490      5.0472910606     -1.3383816949
 S     -2.4574694378      2.9709370292     -0.1944311436
 C     -2.8542162258      6.1869833722     -1.6465832440
 H     -4.7121012325      5.2134065588     -1.1742449831
 C     -1.4712373681      6.1142378622     -1.7974973591
 C     -0.7749176308      7.2433436926     -2.1465454347
 C     -1.3623796238      8.4642721559     -2.4345158577
 C     -3.4607943393      7.4370384221     -1.8258286291
 C     -2.7340066315      8.5478899742     -2.2324037538
 H     -3.3071933998      9.4464278042     -2.4132116958
 H     -0.7853054687      9.3607060978     -2.7234401681
 H     -0.9162812498      5.1960689198     -1.6987663434
 H      0.3302101860      7.2271697989     -2.2806715097
 H     -4.5139284303      7.5893133538     -1.6025861320
 O     -2.3934484959      1.5341026493     -0.3925561843
 O     -1.2858846656      3.6950856694      0.2612862843
 F     -3.5701222247      3.1747764685      1.0193784965
30
# ORCA AIMD Position Step 144, t=72.00 fs, E_Pot=-1129.60587094 Hartree, Unit is Angstrom
 C     -6.3880307562      3.7327241517      0.4134317974
 C     -5.9282164310      2.9634325827     -0.8318967817
 H     -6.6631392815      2.9845687522      1.2085672513
 H     -7.2674084409      4.3760205017      0.2433101404
 H     -5.5813373048      4.3663475551      0.7737619430
 C     -6.1939153530      3.7199306865     -2.1868908527
 H     -7.1439512768      3.2641437383     -2.5306360210
 H     -5.4730178127      3.4257315649     -2.9179405153
 H     -6.3828522798      4.8078074054     -2.2154750427
 C     -5.3424716845      1.7658581413     -0.7516856811
 N     -3.2814178817      3.7195246971     -1.4079163875
 H     -4.9838077610      1.1690465771     -1.6637047054
 H     -5.2115108336      1.2578929865      0.2692464429
 C     -3.6406086990      5.0481326066     -1.3348150714
 S     -2.4569658950      2.9683475442     -0.1939158905
 C     -2.8559190866      6.1885923739     -1.6452749906
 H     -4.7112309519      5.2095753255     -1.1756441111
 C     -1.4660437073      6.1172256656     -1.7947116934
 C     -0.7730122392      7.2434266343     -2.1470322739
 C     -1.3569741416      8.4625588983     -2.4355688511
 C     -3.4586349386      7.4325405962     -1.8252275748
 C     -2.7342241685      8.5485325194     -2.2332434079
 H     -3.2997591914      9.4593360488     -2.4219812852
 H     -0.7951065061      9.3611616078     -2.7105569446
 H     -0.9120640367      5.1809898258     -1.7002012603
 H      0.3179571059      7.2194009176     -2.2733445070
 H     -4.5178178538      7.5885590318     -1.6117387597
 O     -2.3941274197      1.5301415654     -0.3941709351
 O     -1.2857467941      3.6942842645      0.2612584058
 F     -3.5676804959      3.1714641168      1.0224925113
30
# ORCA AIMD Position Step 145, t=72.50 fs, E_Pot=-1129.60561569 Hartree, Unit is Angstrom
 C     -6.3874126336      3.7339717234      0.4168658251
 C     -5.9232000813      2.9645714804     -0.8285379905
 H     -6.6600058933      2.9939382282      1.2117567408
 H     -7.2667799604      4.3770286645      0.2462606611
 H     -5.5751099904      4.3649052299      0.7623590121
 C     -6.1938628600      3.7240124619     -2.1861857653
 H     -7.1313575512      3.2660150896     -2.5146252077
 H     -5.4653094049      3.4283053214     -2.9030912877
 H     -6.3776536356      4.8027184885     -2.2161403043
 C     -5.3407645546      1.7696265818     -0.7536460266
 N     -3.2822309735      3.7157525609     -1.4072737344
 H     -4.9993196236      1.1814367680     -1.6674724575
 H     -5.2209320809      1.2697925396      0.2612530914
 C     -3.6409198374      5.0489483758     -1.3311480334
 S     -2.4564892083      2.9656674087     -0.1932652519
 C     -2.8575596390      6.1900399191     -1.6439273632
 H     -4.7102402916      5.2058397736     -1.1768926932
 C     -1.4607349561      6.1201069998     -1.7919779679
 C     -0.7706798714      7.2436057251     -2.1476494138
 C     -1.3517390026      8.4609812456     -2.4365342756
 C     -3.4565985349      7.4282684569     -1.8246112478
 C     -2.7345315330      8.5491402466     -2.2341143559
 H     -3.2919893399      9.4728413423     -2.4306098274
 H     -0.8046844148      9.3608756541     -2.6978332696
 H     -0.9082882499      5.1658477779     -1.7011857953
 H      0.3053093753      7.2106908665     -2.2656983268
 H     -4.5219917714      7.5870464956     -1.6212687467
 O     -2.3948140592      1.5263966222     -0.3958049787
 O     -1.2857188142      3.6934479918      0.2611492961
 F     -3.5650940954      3.1681373035      1.0255266324
30
# ORCA AIMD Position Step 146, t=73.00 fs, E_Pot=-1129.60431804 Hartree, Unit is Angstrom
 C     -6.3868895904      3.7349085288      0.4202633344
 C     -5.9183782431      2.9664022999     -0.8253143143
 H     -6.6561003507      3.0047069665      1.2143411631
 H     -7.2658414984      4.3776940579      0.2485877649
 H     -5.5679443897      4.3642537749      0.7516059017
 C     -6.1939882429      3.7277188556     -2.1851642857
 H     -7.1196830327      3.2679341255     -2.4992645924
 H     -5.4553546620      3.4305528573     -2.8903645769
 H     -6.3718548219      4.7977899297     -2.2153672679
 C     -5.3388932412      1.7729762518     -0.7556177836
 N     -3.2829664226      3.7119996570     -1.4066837714
 H     -5.0158274963      1.1958867150     -1.6685862738
 H     -5.2305976449      1.2830612007      0.2501617139
 C     -3.6413444558      5.0497112920     -1.3273874863
 S     -2.4560392811      2.9628924373     -0.1924799533
 C     -2.8590605289      6.1912750135     -1.6425359903
 H     -4.7093098401      5.2022686078     -1.1779549867
 C     -1.4553483858      6.1227740222     -1.7892846408
 C     -0.7679899290      7.2438662146     -2.1483768630
 C     -1.3467872751      8.4595215497     -2.4373831138
 C     -3.4547432735      7.4243111627     -1.8239985813
 C     -2.7348958208      8.5497282479     -2.2350299079
 H     -3.2836936810      9.4862592046     -2.4389135813
 H     -0.8134646625      9.3604481216     -2.6855557303
 H     -0.9054333393      5.1517325518     -1.7017932428
 H      0.2935793373      7.2011138339     -2.2579357188
 H     -4.5260953048      7.5846795730     -1.6311744708
 O     -2.3955065052      1.5228812467     -0.3974539158
 O     -1.2858031208      3.6925722116      0.2609574440
 F     -3.5623634538      3.1647957092      1.0284783456
30
# ORCA AIMD Position Step 147, t=73.50 fs, E_Pot=-1129.60214465 Hartree, Unit is Angstrom
 C     -6.3864368060      3.7355617592      0.4235819325
 C     -5.9137890291      2.9689692892     -0.8222322481
 H     -6.6515129960      3.0164740209      1.2167020213
 H     -7.2645824374      4.3780485166      0.2502730917
 H     -5.5598920588      4.3644752603      0.7416306022
 C     -6.1941890885      3.7310156835     -2.1837751899
 H     -7.1098720346      3.2694564711     -2.4850325036
 H     -5.4432225643      3.4324546104     -2.8798957003
 H     -6.3656227283      4.7938052219     -2.2131611740
 C     -5.3368899084      1.7759518343     -0.7576124460
 N     -3.2836260209      3.7082894246     -1.4061424274
 H     -5.0329578444      1.2119069879     -1.6675662870
 H     -5.2402793432      1.2971553896      0.2367211308
 C     -3.6418595296      5.0503949493     -1.3235406146
 S     -2.4556165516      2.9600202802     -0.1915621365
 C     -2.8603481247      6.1922501700     -1.6410964585
 H     -4.7086210377      5.1989304798     -1.1787971223
 C     -1.4499274448      6.1251341886     -1.7866223036
 C     -0.7650218693      7.2441927867     -2.1491939849
 C     -1.3422226108      8.4581590831     -2.4380888861
 C     -3.4531230344      7.4207511662     -1.8234092114
 C     -2.7352842557      8.5503109627     -2.2360024423
 H     -3.2747191640      9.4989422546     -2.4467152973
 H     -0.8209034024      9.3604887824     -2.6739899333
 H     -0.9038685698      5.1395774196     -1.7020775096
 H      0.2841397420      7.1907427146     -2.2502589510
 H     -4.5298074688      7.5813805482     -1.6414402763
 O     -2.3962027217      1.5196057011     -0.3991133858
 O     -1.2860009428      3.6916526691      0.2606821953
 F     -3.5594895375      3.1614388594      1.0313459622
30
# ORCA AIMD Position Step 148, t=74.00 fs, E_Pot=-1129.59949535 Hartree, Unit is Angstrom
 C     -6.3860172428      3.7359732200      0.4267769642
 C     -5.9094638339      2.9723027922     -0.8192966071
 H     -6.6463626173      3.0287618477      1.2192957174
 H     -7.2630078567      4.3781376659      0.2513042754
 H     -5.5511186068      4.3655653643      0.7325042706
 C     -6.1943508742      3.7338682540     -2.1819899668
 H     -7.1027843992      3.2701647798     -2.4723581515
 H     -5.4292244849      3.4340771356     -2.8715921400
 H     -6.3591199828      4.7914787434     -2.2095426320
 C     -5.3347959051      1.7786281312     -0.7596446502
 N     -3.2842117765      3.7046419399     -1.4056430481
 H     -5.0502844585      1.2288779277     -1.6651545040
 H     -5.2497372477      1.3114168062      0.2219265489
 C     -3.6424423434      5.0509739823     -1.3196145461
 S     -2.4552221873      2.9570509577     -0.1905160561
 C     -2.8613546111      6.1929234574     -1.6396043819
 H     -4.7083374649      5.1958936919     -1.1793906933
 C     -1.4445215792      6.1271142393     -1.7839839752
 C     -0.7618526777      7.2445690926     -2.1500808775
 C     -1.3381341251      8.4568762795     -2.4386295613
 C     -3.4517838682      7.4176614308     -1.8228632983
 C     -2.7356636744      8.5508992686     -2.2370424969
 H     -3.2649681628      9.5103217660     -2.4538549188
 H     -0.8265355451      9.3615392925     -2.6633592047
 H     -0.9038378203      5.1301146704     -1.7020713448
 H      0.2782659976      7.1796521881     -2.2428519193
 H     -4.5328677485      7.5770959747     -1.6520341271
 O     -2.3969005597      1.5165767140     -0.4007790260
 O     -1.2863122019      3.6906854339      0.2603239792
 F     -3.5564739446      3.1580660194      1.0341289724
30
# ORCA AIMD Position Step 149, t=74.50 fs, E_Pot=-1129.59691386 Hartree, Unit is Angstrom
 C     -6.3855837922      3.7361963259      0.4298036371
 C     -5.9054263896      2.9764161179     -0.8165104984
 H     -6.6407855993      3.0410502946      1.2226206164
 H     -7.2611378136      4.3780178298      0.2516767329
 H     -5.5418925128      4.3674427266      0.7242506220
 C     -6.1943613716      3.7362445925     -2.1798026692
 H     -7.0990726252      3.2697374358     -2.4615821141
 H     -5.4138803520      3.4355598520     -2.8651764093
 H     -6.3524914827      4.7913666147     -2.2045468980
 C     -5.3326603361      1.7811077720     -0.7617307441
 N     -3.2847260633      3.7010752416     -1.4051777743
 H     -5.0673491098      1.2460751524     -1.6622878099
 H     -5.2587325011      1.3250981557      0.2069760071
 C     -3.6430717330      5.0514247047     -1.3156162587
 S     -2.4548577375      2.9539860897     -0.1893470254
 C     -2.8620194524      6.1932601717     -1.6380556710
 H     -4.7085883198      5.1932210114     -1.1797127515
 C     -1.4391854506      6.1286620173     -1.7813650969
 C     -0.7585411746      7.2449773568     -2.1510198855
 C     -1.3345915157      8.4556649485     -2.4389891046
 C     -3.4507612358      7.4151033303     -1.8223812529
 C     -2.7360009263      8.5514981294     -2.2381579180
 H     -3.2544093607      9.5199383768     -2.4601980113
 H     -0.8300193791      9.3639917881     -2.6538270970
 H     -0.9054549855      5.1238530556     -1.7017872882
 H      0.2769426047      7.1679269518     -2.2358621577
 H     -4.5350956097      7.5718011366     -1.6629071456
 O     -2.3975977829      1.5137977683     -0.4024466862
 O     -1.2867356909      3.6896670886      0.2598838984
 F     -3.5533187238      3.1546762914      1.0368276526
30
# ORCA AIMD Position Step 150, t=75.00 fs, E_Pot=-1129.59494115 Hartree, Unit is Angstrom
 C     -6.3850831920      3.7362910654      0.4326197783
 C     -5.9016930066      2.9813065359     -0.8138757300
 H     -6.6349207822      3.0528203579      1.2271713146
 H     -7.2590051795      4.3777526919      0.2513945127
 H     -5.5325580156      4.3699674199      0.7168580194
 C     -6.1941261385      3.7381191822     -2.1772272584
 H     -7.0990726230      3.2680114565     -2.4529232854
 H     -5.3978543354      3.4370890461     -2.8602495401
 H     -6.3458545405      4.7937857851     -2.1982223447
 C     -5.3305357768      1.7835129771     -0.7638865592
 N     -3.2851715410      3.6976048059     -1.4047372705
 H     -5.0836910289      1.2627125610     -1.6600415249
 H     -5.2670414511      1.3374074809      0.1931886245
 C     -3.6437293321      5.0517255185     -1.3115523706
 S     -2.4545252098      2.9508290351     -0.1880616011
 C     -2.8622910274      6.1932345245     -1.6364467064
 H     -4.7094522258      5.1909684290     -1.1797477358
 C     -1.4339773514      6.1297474590     -1.7787635841
 C     -0.7551135039      7.2453969083     -2.1519964917
 C     -1.3316418453      8.4545315931     -2.4391583638
 C     -3.4500779458      7.4131245122     -1.8219832455
 C     -2.7362629745      8.5521053732     -2.2393533707
 H     -3.2430841748      9.5274625545     -2.4656419788
 H     -0.8311692289      9.3680210011     -2.6454867280
 H     -0.9087082078      5.1210677283     -1.7012188904
 H      0.2806845695      7.1556783565     -2.2293896653
 H     -4.5364029332      7.5655026379     -1.6739951887
 O     -2.3982920687      1.5112690739     -0.4041124238
 O     -1.2872690610      3.6885947042      0.2593637739
 F     -3.5500263709      3.1512685994      1.0394431529
30
# ORCA AIMD Position Step 151, t=75.50 fs, E_Pot=-1129.59397500 Hartree, Unit is Angstrom
 C     -6.3844608041      3.7363179978      0.4351895894
 C     -5.8982729764      2.9869559267     -0.8113930626
 H     -6.6288917884      3.0636062791      1.2333808364
 H     -7.2566524585      4.3774089987      0.2504716713
 H     -5.5235015783      4.3729643360      0.7102934376
 C     -6.1935808495      3.7394766008     -2.1742933849
 H     -7.1027388669      3.2650224645     -2.4464622599
 H     -5.3818785336      3.4388683295     -2.8563584021
 H     -6.3392941338      4.7987612692     -2.1906302544
 C     -5.3284735701      1.7859736275     -0.7661240870
 N     -3.2855510847      3.6942436346     -1.4043109787
 H     -5.0988828405      1.2780064071     -1.6595332380
 H     -5.2744705269      1.3475750626      0.1818701651
 C     -3.6444003698      5.0518573578     -1.3074290922
 S     -2.4542270592      2.9475847499     -0.1866673664
 C     -2.8621278096      6.1928309185     -1.6347745453
 H     -4.7109464692      5.1891836121     -1.1794881425
 C     -1.4289577512      6.1303631242     -1.7761798522
 C     -0.7515551937      7.2458028029     -2.1529993642
 C     -1.3293081419      8.4534997643     -2.4391350301
 C     -3.4497428536      7.4117574016     -1.8216886820
 C     -2.7364176478      8.5527107595     -2.2406298849
 H     -3.2311024475      9.5327097287     -2.4701217791
 H     -0.8299702874      9.3735510334     -2.6383603916
 H     -0.9134655059      5.1217953043     -1.7003421460
 H      0.2894369838      7.1430625738     -2.2234865610
 H     -4.5367995288      7.5582378931     -1.6852212537
 O     -2.3989810063      1.5089877169     -0.4057725559
 O     -1.2879088535      3.6874658830      0.2587660620
 F     -3.5465997650      3.1478417401      1.0419773695
30
# ORCA AIMD Position Step 152, t=76.00 fs, E_Pot=-1129.59417984 Hartree, Unit is Angstrom
 C     -6.3836656642      3.7363319781      0.4374879488
 C     -5.8951694159      2.9933327362     -0.8090625413
 H     -6.6227892576      3.0730481953      1.2415580013
 H     -7.2541280738      4.3770523442      0.2489333442
 H     -5.5151153933      4.3762475675      0.7045146798
 C     -6.1926968898      3.7403143475     -2.1710413112
 H     -7.1096475271      3.2610062103     -2.4421450260
 H     -5.3666821382      3.4410918796     -2.8530524038
 H     -6.3328646454      4.8060172941     -2.1818453841
 C     -5.3265183551      1.7886107086     -0.7684475659
 N     -3.2858678488      3.6910022277     -1.4038868958
 H     -5.1125709572      1.2912602650     -1.6617808373
 H     -5.2808682372      1.3549424401      0.1741259176
 C     -3.6450738551      5.0518036798     -1.3032524150
 S     -2.4539661133      2.9442599032     -0.1851730998
 C     -2.8614991991      6.1920448062     -1.6330370583
 H     -4.7130227458      5.1879061243     -1.1789346524
 C     -1.4241880660      6.1305247366     -1.7736169082
 C     -0.7478130080      7.2461653469     -2.1540196094
 C     -1.3275899776      8.4526085370     -2.4389226823
 C     -3.4497503803      7.4110183589     -1.8215156503
 C     -2.7364340649      8.5532956500     -2.2419846599
 H     -3.2186411685      9.5356463846     -2.4736122804
 H     -0.8265693446      9.3802639505     -2.6324088466
 H     -0.9194802910      5.1258294192     -1.6991163220
 H      0.3025897469      7.1302915420     -2.2181669817
 H     -4.5363918026      7.5500747925     -1.6964992350
 O     -2.3996621246      1.5069476758     -0.4074236276
 O     -1.2886505452      3.6862787130      0.2580938980
 F     -3.5430422995      3.1443944329      1.0444330458
30
# ORCA AIMD Position Step 153, t=76.50 fs, E_Pot=-1129.59543901 Hartree, Unit is Angstrom
 C     -6.3826548683      3.7363769572      0.4395044951
 C     -5.8923799281      3.0003930222     -0.8068836534
 H     -6.6166571560      3.0809357749      1.2518315081
 H     -7.2514821146      4.3767424474      0.2468171222
 H     -5.5077648842      4.3796425302      0.6994801421
 C     -6.1914798370      3.7406444367     -2.1675167240
 H     -7.1190647880      3.2563621474     -2.4398052375
 H     -5.3529345740      3.4439245039     -2.8499247408
 H     -6.3265962929      4.8150146743     -2.1719574606
 C     -5.3247039030      1.7915191609     -0.7708507614
 N     -3.2861251963      3.6878889105     -1.4034519726
 H     -5.1245126190      1.3019596097     -1.6675308792
 H     -5.2861317614      1.3590562928      0.1706582548
 C     -3.6457423481      5.0515507475     -1.2990282614
 S     -2.4537454871      2.9408627120     -0.1835884985
 C     -2.8603859467      6.1908830073     -1.6312330874
 H     -4.7155704301      5.1871667207     -1.1780950475
 C     -1.4197295884      6.1302715956     -1.7710804730
 C     -0.7438060719      7.2464508751     -2.1550495647
 C     -1.3264658991      8.4519075274     -2.4385291694
 C     -3.4500808369      7.4109074275     -1.8214803954
 C     -2.7362831734      8.5538331937     -2.2434110440
 H     -3.2059384327      9.5363904305     -2.4761292798
 H     -0.8212462012      9.3876486003     -2.6275474819
 H     -0.9263964227      5.1327180220     -1.6974845817
 H      0.3191019945      7.1176303199     -2.2134226594
 H     -4.5353749955      7.5411089472     -1.7077380366
 O     -2.4003328877      1.5051400281     -0.4090624526
 O     -1.2894886395      3.6850317887      0.2573509915
 F     -3.5393578734      3.1409254113      1.0468136207
30
# ORCA AIMD Position Step 154, t=77.00 fs, E_Pot=-1129.59735194 Hartree, Unit is Angstrom
 C     -6.3813966555      3.7364831077      0.4412462289
 C     -5.8898972379      3.0080811360     -0.8048552581
 H     -6.6104874857      3.0872295253      1.2641144208
 H     -7.2487621651      4.3765287357      0.2441741990
 H     -5.5017622407      4.3830038494      0.6951556408
 C     -6.1899627725      3.7404935292     -2.1637660070
 H     -7.1300581615      3.2515912144     -2.4391973050
 H     -5.3412034144      3.4474887299     -2.8466387839
 H     -6.3205042322      4.8250246475     -2.1610724314
 C     -5.3230510036      1.7947544862     -0.7733171590
 N     -3.2863266613      3.6849102128     -1.4029926333
 H     -5.1345977686      1.3098491584     -1.6771057374
 H     -5.2902055384      1.3597378348      0.1716172185
 C     -3.6464012511      5.0510879082     -1.2947626475
 S     -2.4535685205      2.9374027093     -0.1819238436
 C     -2.8587802740      6.1893634186     -1.6293625437
 H     -4.7184265234      5.1869868598     -1.1769825058
 C     -1.4156424075      6.1296663410     -1.7685790612
 C     -0.7394422087      7.2466238278     -2.1560816596
 C     -1.3258967465      8.4514497120     -2.4379647490
 C     -3.4507016739      7.4114087288     -1.8215968391
 C     -2.7359383409      8.5542890019     -2.2448986958
 H     -3.1932849830      9.5352053610     -2.4777287127
 H     -0.8143738752      9.3950746021     -2.6236649376
 H     -0.9337558104      5.1417678764     -1.6953747158
 H      0.3376886144      7.1053816006     -2.2092383057
 H     -4.5340181219      7.5314594173     -1.7188460826
 O     -2.4009906756      1.5035532169     -0.4106861580
 O     -1.2904167528      3.6837242451      0.2565415089
 F     -3.5355508505      3.1374335174      1.0491230409
30
# ORCA AIMD Position Step 155, t=77.50 fs, E_Pot=-1129.59932630 Hartree, Unit is Angstrom
 C     -6.3798720275      3.7366663918      0.4427376569
 C     -5.8877097584      3.0163307884     -0.8029755677
 H     -6.6042245318      3.0920553437      1.2781007054
 H     -7.2460093674      4.3764465718      0.2410699185
 H     -5.4973469476      4.3862280592      0.6915186128
 C     -6.1881975628      3.7399016001     -2.1598324379
 H     -7.1416164283      3.2472277821     -2.4400306109
 H     -5.3319276955      3.4518577044     -2.8429433003
 H     -6.3145981378      4.8352189098     -2.1493125520
 C     -5.3215678985      1.7983271865     -0.7758231946
 N     -3.2864759629      3.6820710952     -1.4024950664
 H     -5.1428468251      1.3149654979     -1.6903249985
 H     -5.2930729133      1.3571039445      0.1765619770
 C     -3.6470476733      5.0504076895     -1.2904618924
 S     -2.4534386945      2.9338906372     -0.1801898077
 C     -2.8566856877      6.1875142081     -1.6274264205
 H     -4.7213905719      5.1873792273     -1.1756136306
 C     -1.4119839967      6.1287931123     -1.7661239124
 C     -0.7346339312      7.2466496797     -2.1571077537
 C     -1.3258292186      8.4512838130     -2.4372403758
 C     -3.4515696315      7.4124914668     -1.8218761583
 C     -2.7353760699      8.5546224670     -2.2464339621
 H     -3.1810126921      9.5324862487     -2.4785035662
 H     -0.8063765901      9.4018725093     -2.6206402250
 H     -0.9410133946      5.1520662006     -1.6927006469
 H      0.3570054475      7.0938622830     -2.2056019250
 H     -4.5326414223      7.5212632404     -1.7297357906
 O     -2.4016327838      1.5021732244     -0.4122922120
 O     -1.2914277164      3.6823557249      0.2556700040
 F     -3.5316260751      3.1339177617      1.0513656603
30
# ORCA AIMD Position Step 156, t=78.00 fs, E_Pot=-1129.60079104 Hartree, Unit is Angstrom
 C     -6.3780749636      3.7369305176      0.4440183489
 C     -5.8858019561      3.0250660245     -0.8012420797
 H     -6.5977776926      3.0956735355      1.2932950040
 H     -7.2432553596      4.3765145499      0.2375836299
 H     -5.4946731384      4.3892616996      0.6885603890
 C     -6.1862468903      3.7389195668     -2.1557535959
 H     -7.1527512886      3.2437820208     -2.4419984667
 H     -5.3254026975      3.4570524294     -2.8386801300
 H     -6.3088904159      4.8447570570     -2.1368151777
 C     -5.3202529369      1.8022066610     -0.7783433366
 N     -3.2865770892      3.6793751185     -1.4019455016
 H     -5.1493857651      1.3176142721     -1.7065302582
 H     -5.2947451389      1.3515342471      0.1845477284
 C     -3.6476790374      5.0495058531     -1.2861327879
 S     -2.4533594384      2.9303383423     -0.1783972861
 C     -2.8541165615      6.1853725702     -1.6254267430
 H     -4.7242426679      5.1883487062     -1.1740062745
 C     -1.4088069991      6.1277532112     -1.7637286898
 C     -0.7293104409      7.2464979169     -2.1581190039
 C     -1.3261991669      8.4514476708     -2.4363663707
 C     -3.4526337832      7.4141113784     -1.8223264257
 C     -2.7345768796      8.5547889377     -2.2480005311
 H     -3.1694793947      9.5287353729     -2.4785779774
 H     -0.7976920419      9.4074054059     -2.6183560810
 H     -0.9475642809      5.1625292390     -1.6893653757
 H      0.3757907791      7.0833802155     -2.2025092729
 H     -4.5315866229      7.5106692598     -1.7403277616
 O     -2.4022564812      1.5009837069     -0.4138784614
 O     -1.2925137386      3.6809263044      0.2547413408
 F     -3.5275889414      3.1303773581      1.0535462181
30
# ORCA AIMD Position Step 157, t=78.50 fs, E_Pot=-1129.60144216 Hartree, Unit is Angstrom
 C     -6.3760114935      3.7372704382      0.4451384685
 C     -5.8841545185      3.0342019919     -0.7996514337
 H     -6.5910391522      3.0984315876      1.3090675837
 H     -7.2405202584      4.3767328587      0.2338079603
 H     -5.4938037592      4.3921053137      0.6862870204
 C     -6.1841782247      3.7376063403     -2.1515597924
 H     -7.1625712382      3.2416989245     -2.4448002238
 H     -5.3217720703      3.4630422693     -2.8337871198
 H     -6.3034013216      4.8528601506     -2.1237299170
 C     -5.3190984881      1.8063329157     -0.7808549816
 N     -3.2866342726      3.6768246860     -1.4013305427
 H     -5.1544079607      1.3183010673     -1.7247043447
 H     -5.2952517999      1.3435970217      0.1943046233
 C     -3.6482916975      5.0483814129     -1.2817826607
 S     -2.4533341296      2.9267584457     -0.1765571924
 C     -2.8510975396      6.1829830787     -1.6233664648
 H     -4.7267622320      5.1898931759     -1.1721775358
 C     -1.4061559402      6.1266574529     -1.7614088385
 C     -0.7234250245      7.2461445787     -2.1591060828
 C     -1.3269344915      8.4519633506     -2.4353515398
 C     -3.4538392950      7.4162125772     -1.8229523823
 C     -2.7335264891      8.5547429230     -2.2495803811
 H     -3.1590493357      9.5245249399     -2.4780979745
 H     -0.7887403905      9.4111252376     -2.6167081853
 H     -0.9527857229      5.1719874001     -1.6852664823
 H      0.3929573277      7.0742143874     -2.1999642391
 H     -4.5311814241      7.4998318494     -1.7505544010
 O     -2.4028590234      1.4999663272     -0.4154431564
 O     -1.2936664209      3.6794365186      0.2537606554
 F     -3.5234453237      3.1268117365      1.0556697562
30
# ORCA AIMD Position Step 158, t=79.00 fs, E_Pot=-1129.60139236 Hartree, Unit is Angstrom
 C     -6.3736981114      3.7376779769      0.4461547634
 C     -5.8827413536      3.0436363943     -0.7981991633
 H     -6.5839038981      3.1007126007      1.3247200348
 H     -7.2378165418      4.3770844601      0.2298489104
 H     -5.4947133053      4.3948179915      0.6847248670
 C     -6.1820608908      3.7360269083     -2.1472742651
 H     -7.1703258516      3.2413377319     -2.4481599247
 H     -5.3210248369      3.4697484481     -2.8283004947
 H     -6.2981596274      4.8588685083     -2.1102167960
 C     -5.3180978506      1.8106348222     -0.7833412038
 N     -3.2866521954      3.6744230253     -1.4006403337
 H     -5.1581319969      1.3176521978     -1.7436199289
 H     -5.2946353801      1.3339693485      0.2044216890
 C     -3.6488792845      5.0470384307     -1.2774194003
 S     -2.4533653729      2.9231629489     -0.1746779764
 C     -2.8476629531      6.1803961026     -1.6212496524
 H     -4.7287515632      5.1919959611     -1.1701396378
 C     -1.4040628163      6.1256164257     -1.7591809924
 C     -0.7169580667      7.2455740897     -2.1600595208
 C     -1.3279567337      8.4528336300     -2.4342025619
 C     -3.4551323644      7.4187280451     -1.8237548630
 C     -2.7322166087      8.5544415529     -2.2511548472
 H     -3.1500737694      9.5204568000     -2.4772210008
 H     -0.7799040359      9.4126091577     -2.6156113056
 H     -0.9560931315      5.1793064503     -1.6803053529
 H      0.4076338641      7.0666021382     -2.1979770727
 H     -4.5316998316      7.4889069989     -1.7603613841
 O     -2.4034377475      1.4991014475     -0.4169853191
 O     -1.2948773756      3.6778874027      0.2527323911
 F     -3.5192010562      3.1232206360      1.0577404979
30
# ORCA AIMD Position Step 159, t=79.50 fs, E_Pot=-1129.60104719 Hartree, Unit is Angstrom
 C     -6.3711599754      3.7381402844      0.4471212132
 C     -5.8815393913      3.0532800519     -0.7968798243
 H     -6.5762785273      3.1028877490      1.3395533069
 H     -7.2351368672      4.3775325622      0.2258185381
 H     -5.4972813695      4.3975041145      0.6839006266
 C     -6.1799600405      3.7342463554     -2.1429099109
 H     -7.1754478301      3.2429435958     -2.4518283998
 H     -5.3229959915      3.4770453026     -2.8223473956
 H     -6.2932064899      4.8622753785     -2.0964329140
 C     -5.3172380168      1.8150319880     -0.7857917545
 N     -3.2866354188      3.6721685306     -1.3998598780
 H     -5.1607806950      1.3162996100     -1.7620595226
 H     -5.2929459236      1.3233345527      0.2135757666
 C     -3.6494328025      5.0454801738     -1.2730513732
 S     -2.4534567763      2.9195669128     -0.1727723846
 C     -2.8438554438      6.1776650948     -1.6190802986
 H     -4.7300363827      5.1946520974     -1.1679066305
 C     -1.4025403092      6.1247205788     -1.7570602837
 C     -0.7099201280      7.2447806415     -2.1609702040
 C     -1.3291860041      8.4540424456     -2.4329242243
 C     -3.4564618791      7.4215862007     -1.8247322571
 C     -2.7306484079      8.5538520134     -2.2527066012
 H     -3.1428513825      9.5170701615     -2.4760945055
 H     -0.7714995440      9.4115924927     -2.6150016298
 H     -0.9570305463      5.1835738644     -1.6743982241
 H      0.4192227747      7.0607237287     -2.1965623501
 H     -4.5333321900      7.4780439456     -1.7697116936
 O     -2.4039900045      1.4983667241     -0.4185037965
 O     -1.2961369850      3.6762798897      0.2516628616
 F     -3.5148632956      3.1196036243      1.0597651043
30
# ORCA AIMD Position Step 160, t=80.00 fs, E_Pot=-1129.60090667 Hartree, Unit is Angstrom
 C     -6.3684284613      3.7386482135      0.4480890595
 C     -5.8805184688      3.0630254376     -0.7956863005
 H     -6.5680988527      3.1052817914      1.3529190379
 H     -7.2324708732      4.3780269893      0.2218385690
 H     -5.5013151329      4.4003202521      0.6838597876
 C     -6.1779389394      3.7323308147     -2.1384725388
 H     -7.1775498727      3.2466617357     -2.4555997406
 H     -5.3273720636      3.4847696041     -2.8161499942
 H     -6.2885923877      4.8627520605     -2.0825375840
 C     -5.3165124587      1.8194573599     -0.7882015807
 N     -3.2865892780      3.6700617206     -1.3989800321
 H     -5.1625518825      1.3148529641     -1.7788758060
 H     -5.2902430241      1.3123539052      0.2205797534
 C     -3.6499387742      5.0437156853     -1.2686872640
 S     -2.4536104414      2.9159834408     -0.1708488586
 C     -2.8397253162      6.1748456676     -1.6168634191
 H     -4.7304975203      5.1978396497     -1.1654847271
 C     -1.4015768508      6.1240312029     -1.7550600615
 C     -0.7023491555      7.2437680903     -2.1618294588
 C     -1.3305405478      8.4555535428     -2.4315190631
 C     -3.4577853055      7.4247081076     -1.8258792525
 C     -2.7288320546      8.5529544556     -2.2542206266
 H     -3.1376140660      9.5148061100     -2.4748461243
 H     -0.7637758113      9.4079715457     -2.6148397738
 H     -0.9553296167      5.1842390589     -1.6674936761
 H      0.4273724998      7.0567029008     -2.1957361262
 H     -4.5361501307      7.4673904346     -1.7785806752
 O     -2.4045133837      1.4977394359     -0.4199985336
 O     -1.2974362772      3.6746154140      0.2505569041
 F     -3.5104388614      3.1159606464      1.0617486976
30
# ORCA AIMD Position Step 161, t=80.50 fs, E_Pot=-1129.60131819 Hartree, Unit is Angstrom
 C     -6.3655402260      3.7391964773      0.4491025614
 C     -5.8796437877      3.0727589721     -0.7946097427
 H     -6.5593329430      3.1081461455      1.3642636054
 H     -7.2298077871      4.3785107125      0.2180334728
 H     -5.5065502843      4.4034663111      0.6846554157
 C     -6.1760566048      3.7303449943     -2.1339612559
 H     -7.1764412596      3.2525291344     -2.4593127051
 H     -5.3336992665      3.4927255082     -2.8100149161
 H     -6.2843755152      4.8601699275     -2.0686830470
 C     -5.3159172203      1.8238560011     -0.7905698580
 N     -3.2865192867      3.6681012888     -1.3979915751
 H     -5.1636155928      1.3138586894     -1.7930721644
 H     -5.2865901365      1.3016306783      0.2244497863
 C     -3.6503783639      5.0417570050     -1.2643365126
 S     -2.4538285720      2.9124264690     -0.1689162258
 C     -2.8353300038      6.1719938691     -1.6146041794
 H     -4.7300716327      5.2015340073     -1.1628753695
 C     -1.4011329847      6.1235701546     -1.7531903412
 C     -0.6943096221      7.2425495703     -2.1626291309
 C     -1.3319379739      8.4573117078     -2.4299878154
 C     -3.4590707982      7.4280095474     -1.8271873062
 C     -2.7267886141      8.5517462175     -2.2556851906
 H     -3.1345029209      9.5139521702     -2.4735719379
 H     -0.7569037160      9.4018108559     -2.6151110443
 H     -0.9509665931      5.1812267414     -1.6595861513
 H      0.4319799744      7.0546055414     -2.1955149451
 H     -4.5400936728      7.4570879682     -1.7869564764
 O     -2.4050056342      1.4971953998     -0.4214697288
 O     -1.2987657182      3.6728954436      0.2494198494
 F     -3.5059349141      3.1122915685      1.0636969100
30
# ORCA AIMD Position Step 162, t=81.00 fs, E_Pot=-1129.60229257 Hartree, Unit is Angstrom
 C     -6.3625332030      3.7397816684      0.4501937547
 C     -5.8788852721      3.0823823885     -0.7936407991
 H     -6.5499798887      3.1116454408      1.3731572954
 H     -7.2271269017      4.3789158674      0.2145262858
 H     -5.5126748084      4.4071605182      0.6863320786
 C     -6.1743631098      3.7283474697     -2.1293667981
 H     -7.1721175681      3.2604792446     -2.4628457143
 H     -5.3414239385      3.5006974596     -2.8043064324
 H     -6.2806214741      4.8545769994     -2.0550065489
 C     -5.3154457234      1.8281845567     -0.7928987040
 N     -3.2864308611      3.6662831629     -1.3968828269
 H     -5.1641130441      1.3137418453     -1.8039167910
 H     -5.2820544543      1.2916529496      0.2245057379
 C     -3.6507297448      5.0396152697     -1.2600084960
 S     -2.4541134937      2.9089112381     -0.1669855821
 C     -2.8307319343      6.1691633579     -1.6123074038
 H     -4.7287430782      5.2057193252     -1.1600784930
 C     -1.4011411497      6.1233152370     -1.7514557084
 C     -0.6858920320      7.2411482376     -2.1633622812
 C     -1.3333010521      8.4592462887     -2.4283293355
 C     -3.4602951102      7.4314072222     -1.8286464421
 C     -2.7245504521      8.5502474393     -2.2570936749
 H     -3.1335428774      9.5145671919     -2.4723195924
 H     -0.7509647881      9.3933366588     -2.6158250481
 H     -0.9441731610      5.1749533533     -1.6507222898
 H      0.4332136165      7.0544303652     -2.1959139118
 H     -4.5449871408      7.4472687968     -1.7948382028
 O     -2.4054646870      1.4967090711     -0.4229177360
 O     -1.3001151767      3.6711214869      0.2482580318
 F     -3.5013597427      3.1085962596      1.0656170214
30
# ORCA AIMD Position Step 163, t=81.50 fs, E_Pot=-1129.60356993 Hartree, Unit is Angstrom
 C     -6.3594449271      3.7404081439      0.4513851341
 C     -5.8782073208      3.0917856352     -0.7927675389
 H     -6.5400758972      3.1158489118      1.3793131072
 H     -7.2244204247      4.3791761575      0.2114386176
 H     -5.5193528652      4.4116382235      0.6889376164
 C     -6.1728999615      3.7263921110     -2.1246767069
 H     -7.1647718001      3.2703488861     -2.4661344510
 H     -5.3499093442      3.5084629536     -2.7994368677
 H     -6.2773991552      4.8462287561     -2.0416331953
 C     -5.3150975923      1.8324214934     -0.7951916139
 N     -3.2863299865      3.6646045750     -1.3956467457
 H     -5.1641490675      1.3148316594     -1.8108944690
 H     -5.2767058924      1.2828153230      0.2203059545
 C     -3.6509660723      5.0373065385     -1.2557129033
 S     -2.4544663131      2.9054513515     -0.1650646948
 C     -2.8259979860      6.1664050226     -1.6099782062
 H     -4.7265627284      5.2103662349     -1.1570871405
 C     -1.4015095339      6.1232107527     -1.7498566282
 C     -0.6772112380      7.2395941313     -2.1640220170
 C     -1.3345562692      8.4612722319     -2.4265411520
 C     -3.4614458381      7.4348157378     -1.8302443770
 C     -2.7221604461      8.5484980530     -2.2584435892
 H     -3.1346505258      9.5165080307     -2.4710954140
 H     -0.7459531558      9.3829301844     -2.6170166924
 H     -0.9353922492      5.1662383290     -1.6410041461
 H      0.4314936004      7.0561149973     -2.1969473006
 H     -4.5505438283      7.4380636368     -1.8022301944
 O     -2.4058887638      1.4962552190     -0.4243437000
 O     -1.3014751166      3.6692953009      0.2470766215
 F     -3.4967214319      3.1048748438      1.0675151089
30
# ORCA AIMD Position Step 164, t=82.00 fs, E_Pot=-1129.60472415 Hartree, Unit is Angstrom
 C     -6.3563100786      3.7410862833      0.4526871754
 C     -5.8775748151      3.1008650449     -0.7919761540
 H     -6.5296880742      3.1207269031      1.3825990377
 H     -7.2216910506      4.3792303197      0.2088838532
 H     -5.5262448295      4.4171258959      0.6925050047
 C     -6.1716940684      3.7245252049     -2.1198767269
 H     -7.1547977469      3.2818761721     -2.4691698998
 H     -5.3584915159      3.5158072019     -2.7958224058
 H     -6.2747808922      4.8355724605     -2.0286671118
 C     -5.3148725106      1.8365592742     -0.7974528505
 N     -3.2862224941      3.6630605360     -1.3942750097
 H     -5.1637993716      1.3173473197     -1.8137341988
 H     -5.2706130362      1.2754025616      0.2116656421
 C     -3.6510573540      5.0348473823     -1.2514595765
 S     -2.4548881915      2.9020613014     -0.1631627492
 C     -2.8211974965      6.1637661270     -1.6076214400
 H     -4.7236319818      5.2154480493     -1.1538922773
 C     -1.4021295522      6.1231793648     -1.7483895715
 C     -0.6684052967      7.2379238984     -2.1646016957
 C     -1.3356362956      8.4632935688     -2.4246197082
 C     -3.4625181677      7.4381508000     -1.8319675632
 C     -2.7196702512      8.5465556505     -2.2597362191
 H     -3.1376411193      9.5194439436     -2.4698693907
 H     -0.7417754786      9.3711093896     -2.6187444237
 H     -0.9252121978      5.1561507856     -1.6305782334
 H      0.4274969846      7.0595353176     -2.1986289858
 H     -4.5564012012      7.4296001048     -1.8091405710
 O     -2.4062763394      1.4958079551     -0.4257487866
 O     -1.3028354940      3.6674185951      0.2458815236
 F     -3.4920288560      3.1011274077      1.0693982701
30
# ORCA AIMD Position Step 165, t=82.50 fs, E_Pot=-1129.60532800 Hartree, Unit is Angstrom
 C     -6.3531570478      3.7418348548      0.4540990789
 C     -5.8769519829      3.1095170101     -0.7912505566
 H     -6.5189138282      3.1261522193      1.3830435045
 H     -7.2189584383      4.3790247272      0.2069668600
 H     -5.5330453120      4.4238214115      0.6970499544
 C     -6.1707533487      3.7227842128     -2.1149546144
 H     -7.1427850008      3.2947106955     -2.4720067401
 H     -5.3665407851      3.5225431278     -2.7938394948
 H     -6.2728389877      4.8232383871     -2.0161912029
 C     -5.3147732086      1.8406090878     -0.7996866662
 N     -3.2861144812      3.6616466102     -1.3927622950
 H     -5.1631081434      1.3213991615     -1.8124066922
 H     -5.2638428595      1.2695845546      0.1986472007
 C     -3.6509712146      5.0322574362     -1.2472582117
 S     -2.4553792793      2.8987540113     -0.1612870232
 C     -2.8164010769      6.1612883861     -1.6052417307
 H     -4.7200986916      5.2209298018     -1.1504816734
 C     -1.4028830034      6.1231364166     -1.7470483774
 C     -0.6596327627      7.2361784474     -2.1650944249
 C     -1.3364817286      8.4652073782     -2.4225606969
 C     -3.4635125616      7.4413311122     -1.8338017266
 C     -2.7171376287      8.5444902510     -2.2609755320
 H     -3.1422489469      9.5229048916     -2.4685865013
 H     -0.7382581430      9.3585020514     -2.6210879148
 H     -0.9142849594      5.1458439873     -1.6196220159
 H      0.4221429209      7.0645095483     -2.2009730606
 H     -4.5621583068      7.4220017728     -1.8155782068
 O     -2.4066262133      1.4953423693     -0.4271346760
 O     -1.3041866198      3.6654934507      0.2446779367
 F     -3.4872909905      3.0973542713      1.0712731392
30
# ORCA AIMD Position Step 166, t=83.00 fs, E_Pot=-1129.60507463 Hartree, Unit is Angstrom
 C     -6.3500058675      3.7426811459      0.4556087413
 C     -5.8763044665      3.1176447963     -0.7905725306
 H     -6.5078750790      3.1319023928      1.3808369777
 H     -7.2162608140      4.3785175232      0.2057795174
 H     -5.5395089869      4.4318723051      0.7025595354
 C     -6.1700617969      3.7211967988     -2.1099040737
 H     -7.1295097520      3.3084205560     -2.4747635985
 H     -5.3735285406      3.5285272191     -2.7937698013
 H     -6.2716438476      4.8100157490     -2.0042631693
 C     -5.3148032606      1.8445972150     -0.8018971680
 N     -3.2860118805      3.6603572794     -1.3911036147
 H     -5.1620909421      1.3269886631     -1.8071254354
 H     -5.2564562777      1.2654102200      0.1815576141
 C     -3.6506746753      5.0295575015     -1.2431181878
 S     -2.4559393122      2.8955421173     -0.1594448917
 C     -2.8116784880      6.1590082290     -1.6028434678
 H     -4.7161400799      5.2267734594     -1.1468422998
 C     -1.4036499096      6.1230013226     -1.7458252931
 C     -0.6510676654      7.2344012588     -2.1654929720
 C     -1.3370415224      8.4669083728     -2.4203596124
 C     -3.4644315008      7.4442797958     -1.8357323373
 C     -2.7146232785      8.5423778586     -2.2621668093
 H     -3.1481536885      9.5263455680     -2.4671814159
 H     -0.7351640462      9.3458073701     -2.6241429194
 H     -0.9032590247      5.1364180980     -1.6083274199
 H      0.4165505680      7.0708091937     -2.2039946574
 H     -4.5674145230      7.4153856323     -1.8215515348
 O     -2.4069375077      1.4948341344     -0.4285031780
 O     -1.3055187976      3.6635220211      0.2434711037
 F     -3.4825170696      3.0935556845      1.0731467485
30
# ORCA AIMD Position Step 167, t=83.50 fs, E_Pot=-1129.60385836 Hartree, Unit is Angstrom
 C     -6.3468663724      3.7436617422      0.4571936156
 C     -5.8755999891      3.1251594981     -0.7899217105
 H     -6.4967131805      3.1376662256      1.3763269399
 H     -7.2136566165      4.3776802324      0.2053988070
 H     -5.5454726634      4.4413554532      0.7089871102
 C     -6.1695771635      3.7197808332     -2.1047288192
 H     -7.1159044725      3.3225107905     -2.4776203237
 H     -5.3790869863      3.5336731024     -2.7957510828
 H     -6.2712602589      4.7968146497     -1.9929156312
 C     -5.3149675104      1.8485657418     -0.8040880582
 N     -3.2859204722      3.6591863955     -1.3892947560
 H     -5.1607336111      1.3340069109     -1.7983502327
 H     -5.2485042335      1.2627983316      0.1609480627
 C     -3.6501357423      5.0267697116     -1.2390483561
 S     -2.4565674938      2.8924374745     -0.1576434987
 C     -2.8070970679      6.1569563512     -1.6004308442
 H     -4.7119460094      5.2329352116     -1.1429612449
 C     -1.4043144187      6.1227054435     -1.7447119776
 C     -0.6428911304      7.2326358547     -2.1657896877
 C     -1.3372729136      8.4682946000     -2.4180124960
 C     -3.4652766838      7.4469259068     -1.8377450148
 C     -2.7121875681      8.5402939920     -2.2633153537
 H     -3.1550085765      9.5292087793     -2.4655918262
 H     -0.7322185946      9.3337436091     -2.6280127605
 H     -0.8927279371      5.1288260462     -1.5968865888
 H      0.4119598396      7.0781765942     -2.2077099040
 H     -4.5718051064      7.4098584208     -1.8270675835
 O     -2.4072096829      1.4942600543     -0.4298562093
 O     -1.3068224314      3.6615066186      0.2422661151
 F     -3.4777164733      3.0897318543      1.0750263771
30
# ORCA AIMD Position Step 168, t=84.00 fs, E_Pot=-1129.60180846 Hartree, Unit is Angstrom
 C     -6.3437376050      3.7448222000      0.4588220626
 C     -5.8748094593      3.1319829109     -0.7892757758
 H     -6.4855816909      3.1430553046      1.3700038506
 H     -7.2112240741      4.3764985199      0.2058846294
 H     -5.5508643984      4.4522621866      0.7162490980
 C     -6.1692325545      3.7185456836     -2.0994457567
 H     -7.1030028516      3.3364511244     -2.4808053611
 H     -5.3830475905      3.5379574476     -2.7997432662
 H     -6.2717428846      4.7846076259     -1.9821584194
 C     -5.3152718636      1.8525719469     -0.8062623770
 N     -3.2858457059      3.6581269364     -1.3873316870
 H     -5.1589914611      1.3422334148     -1.7867898000
 H     -5.2400222383      1.2615287804      0.1376115672
 C     -3.6493253743      5.0239168954     -1.2350567160
 S     -2.4572626613      2.8894512219     -0.1558901945
 C     -2.8027197441      6.1551580605     -1.5980080345
 H     -4.7076994791      5.2393647655     -1.1388270775
 C     -1.4047699227      6.1221964234     -1.7437000853
 C     -0.6352791041      7.2309234497     -2.1659768202
 C     -1.3371401991      8.4692736181     -2.4155169147
 C     -3.4660464713      7.4492056451     -1.8398258780
 C     -2.7098875564      8.5383080085     -2.2644254081
 H     -3.1624662384      9.5309806752     -2.4637692394
 H     -0.7291461598      9.3229847478     -2.6327958667
 H     -0.8831965251      5.1238177169     -1.5854800665
 H      0.4096067959      7.0863492058     -2.2121341904
 H     -4.5750308513      7.4055123800     -1.8321317188
 O     -2.4074425362      1.4935983328     -0.4311956423
 O     -1.3080879677      3.6594496647      0.2410680208
 F     -3.4728987681      3.0858829064      1.0769197046
30
# ORCA AIMD Position Step 169, t=84.50 fs, E_Pot=-1129.59927512 Hartree, Unit is Angstrom
 C     -6.3406081314      3.7462163324      0.4604560596
 C     -5.8739068478      3.1380454204     -0.7886107000
 H     -6.4746392115      3.1476240377      1.3624732532
 H     -7.2090601939      4.3749704182      0.2072802302
 H     -5.5557067338      4.4644935328      0.7242281428
 C     -6.1689437057      3.7174952639     -2.0940869746
 H     -7.0918511470      3.3497176167     -2.4845709156
 H     -5.3854483838      3.5414189220     -2.8055223214
 H     -6.2731298615      4.7743501937     -1.9719869692
 C     -5.3157249980      1.8566900589     -0.8084218288
 N     -3.2857928875      3.6571723338     -1.3852126822
 H     -5.1567871790      1.3513398228     -1.7733928058
 H     -5.2310256649      1.2612401380      0.1125662641
 C     -3.6482188089      5.0210244694     -1.2311502493
 S     -2.4580226780      2.8865923405     -0.1541908849
 C     -2.7986041658      6.1536324376     -1.5955791715
 H     -4.7035605208      5.2459984522     -1.1344302301
 C     -1.4049220921      6.1214403191     -1.7427818746
 C     -0.6283862658      7.2292994435     -2.1660468865
 C     -1.3366130437      8.4697691682     -2.4128732245
 C     -3.4667343370      7.4510634070     -1.8419617695
 C     -2.7077743393      8.5364786219     -2.2654993848
 H     -3.1702001464      9.5312341762     -2.4616863545
 H     -0.7257151748      9.3140937094     -2.6385699645
 H     -0.8750593760      5.1219144594     -1.5742681063
 H      0.4105537587      7.0950875886     -2.2172771707
 H     -4.5768798217      7.4024214023     -1.8367475969
 O     -2.4076362743      1.4928296157     -0.4325235147
 O     -1.3093063892      3.6573539341      0.2398810400
 F     -3.4680734121      3.0820090368      1.0788341396
30
# ORCA AIMD Position Step 170, t=85.00 fs, E_Pot=-1129.59674658 Hartree, Unit is Angstrom
 C     -6.3374581072      3.7479028930      0.4620544505
 C     -5.8728706096      3.1432903892     -0.7879013688
 H     -6.4640385574      3.1508981731      1.3544130029
 H     -7.2072765817      4.3731050464      0.2096105739
 H     -5.5601030266      4.4778651555      0.7327758123
 C     -6.1686211523      3.7166323489     -2.0887001236
 H     -7.0833935593      3.3618402305     -2.4891493104
 H     -5.3865079852      3.5441470435     -2.8127003050
 H     -6.2754365817      4.7668808704     -1.9623922572
 C     -5.3163371334      1.8610064698     -0.8105661688
 N     -3.2857668310      3.6563157363     -1.3829367963
 H     -5.1540137474      1.3609038300     -1.7593177888
 H     -5.2215052683      1.2614421833      0.0870157770
 C     -3.6467974396      5.0181189873     -1.2273345932
 S     -2.4588448947      2.8838682660     -0.1525511812
 C     -2.7948005913      6.1523934720     -1.5931486731
 H     -4.6996478704      5.2527603289     -1.1297646098
 C     -1.4046924705      6.1204214747     -1.7419502251
 C     -0.6223287918      7.2277919321     -2.1659938510
 C     -1.3356638755      8.4697265143     -2.4100858744
 C     -3.4673273264      7.4524523352     -1.8441404770
 C     -2.7058909607      8.5348507021     -2.2665373654
 H     -3.1779218294      9.5296589710     -2.4593414151
 H     -0.7217826447      9.3074599844     -2.6453743282
 H     -0.8685918321      5.1234031037     -1.5633836069
 H      0.4155018512      7.1042008817     -2.2231338592
 H     -4.5772421572      7.4006376218     -1.8409174529
 O     -2.4077914550      1.4919369466     -0.4338417394
 O     -1.3104689653      3.6552223812      0.2387089839
 F     -3.4632498040      3.0781103594      1.0807772602
30
# ORCA AIMD Position Step 171, t=85.50 fs, E_Pot=-1129.59471637 Hartree, Unit is Angstrom
 C     -6.3342621318      3.7499412925      0.4635777350
 C     -5.8716842309      3.1476753242     -0.7871222990
 H     -6.4539160935      3.1524149753      1.3465126273
 H     -7.2059948047      4.3709195313      0.2128825560
 H     -5.5642168122      4.4921211241      0.7417207957
 C     -6.1681859790      3.7159635103     -2.0833477728
 H     -7.0783408179      3.3724557355     -2.4946983235
 H     -5.3865758351      3.5462670209     -2.8207697130
 H     -6.2786490269      4.7628168411     -1.9533743370
 C     -5.3171194164      1.8656137836     -0.8126922089
 N     -3.2857718245      3.6555503193     -1.3805041551
 H     -5.1505401917      1.3704388185     -1.7458695567
 H     -5.2114265706      1.2615504476      0.0622735989
 C     -3.6450497730      5.0152283718     -1.2236139171
 S     -2.4597260760      2.8812845459     -0.1509761601
 C     -2.7913507243      6.1514502141     -1.5907213717
 H     -4.6960276236      5.2595598917     -1.1248282624
 C     -1.4040207508      6.1191420443     -1.7411988352
 C     -0.6171706882      7.2264205942     -2.1658142941
 C     -1.3342662259      8.4691162938     -2.4071645788
 C     -3.4678054458      7.4533347481     -1.8463508728
 C     -2.7042706603      8.5334532317     -2.2675368704
 H     -3.1853938813      9.5260799338     -2.4567598381
 H     -0.7173276660      9.3032561824     -2.6531937555
 H     -0.8639446227      5.1283391389     -1.5529263630
 H      0.4246425835      7.1135600213     -2.2296733074
 H     -4.5761172711      7.4001890616     -1.8446423741
 O     -2.4079089794      1.4909062003     -0.4351520726
 O     -1.3115673765      3.6530581644      0.2375550858
 F     -3.4584372068      3.0741869530      1.0827566733
30
# ORCA AIMD Position Step 172, t=86.00 fs, E_Pot=-1129.59355328 Hartree, Unit is Angstrom
 C     -6.3309927787      3.7523860678      0.4649938804
 C     -5.8703367278      3.1511732205     -0.7862485447
 H     -6.4443813549      3.1517738141      1.3393981558
 H     -7.2053402318      4.3684350045      0.2170858568
 H     -5.5682442461      4.5069528066      0.7508791662
 C     -6.1675846035      3.7155037966     -2.0781057872
 H     -7.0770578166      3.3813469806     -2.5012463528
 H     -5.3860727487      3.5479231219     -2.8291588273
 H     -6.2827184407      4.7624675963     -1.9449547966
 C     -5.3180822429      1.8706008317     -0.8147930386
 N     -3.2858115483      3.6548695109     -1.3779159468
 H     -5.1462238462      1.3794416717     -1.7343971527
 H     -5.2007351763      1.2609473787      0.0396514846
 C     -3.6429717511      5.0123819302     -1.2199909959
 S     -2.4606624091      2.8788447944     -0.1494703749
 C     -2.7882870465      6.1508068287     -1.5883025854
 H     -4.6927072269      5.2662912270     -1.1196239782
 C     -1.4028664426      6.1176215703     -1.7405225418
 C     -0.6129186278      7.2251969352     -2.1655083459
 C     -1.3323945956      8.4679358163     -2.4041250693
 C     -3.4681416458      7.4536822680     -1.8485829369
 C     -2.7029354024      8.5322983320     -2.2684928573
 H     -3.1924390999      9.5204661888     -2.4539938764
 H     -0.7124642140      9.3014243110     -2.6619481389
 H     -0.8611399508      5.1365515304     -1.5429578400
 H      0.4376052987      7.1230930122     -2.2368285398
 H     -4.5736142624      7.4010784381     -1.8479224290
 O     -2.4079900461      1.4897262995     -0.4364560053
 O     -1.3125937801      3.6508645840      0.2364219672
 F     -3.4536447974      3.0702389252      1.0847799383
30
# ORCA AIMD Position Step 173, t=86.50 fs, E_Pot=-1129.59342062 Hartree, Unit is Angstrom
 C     -6.3276241723      3.7552804262      0.4662843777
 C     -5.8688241900      3.1537760042     -0.7852567944
 H     -6.4355083374      3.1486918420      1.3335526133
 H     -7.2054336445      4.3656720870      0.2221937677
 H     -5.5723852501      4.5220208305      0.7600642805
 C     -6.1667982326      3.7152797164     -2.0730603810
 H     -7.0795057168      3.3884579167     -2.5086553559
 H     -5.3854346849      3.5492632074     -2.8372866345
 H     -6.2875586644      4.7657888068     -1.9371839768
 C     -5.3192312402      1.8760374705     -0.8168579500
 N     -3.2858890674      3.6542668714     -1.3751745869
 H     -5.1409319917      1.3874575844     -1.7261539206
 H     -5.1893714059      1.2590700121      0.0203185671
 C     -3.6405665948      5.0096109871     -1.2164673020
 S     -2.4616492155      2.8765503996     -0.1480378385
 C     -2.7856325624      6.1504626931     -1.5858982179
 H     -4.6896369958      5.2728329497     -1.1141595830
 C     -1.4012103841      6.1158974435     -1.7399178997
 C     -0.6095268045      7.2241261139     -2.1650801764
 C     -1.3300257439      8.4662071818     -2.4009891466
 C     -3.4683024588      7.4534754147     -1.8508276096
 C     -2.7018945331      8.5313808823     -2.2693978333
 H     -3.1989471731      9.5129342013     -2.4511211080
 H     -0.7074307717      9.3016937198     -2.6714900193
 H     -0.8600663401      5.1476413634     -1.5334947798
 H      0.4535170923      7.1327660271     -2.2444917057
 H     -4.5699445282      7.4032834138     -1.8507566158
 O     -2.4080362372      1.4883895724     -0.4377546597
 O     -1.3135409938      3.6486451113      0.2353116046
 F     -3.4488819088      3.0662665840      1.0868545092
30
# ORCA AIMD Position Step 174, t=87.00 fs, E_Pot=-1129.59423108 Hartree, Unit is Angstrom
 C     -6.3241350161      3.7586509540      0.4674493302
 C     -5.8671488872      3.1554931873     -0.7841265062
 H     -6.4273289896      3.1430544419      1.3292461924
 H     -7.2063842974      4.3626455142      0.2281658133
 H     -5.5768244350      4.5369826932      0.7690977866
 C     -6.1658454206      3.7153297279     -2.0683033851
 H     -7.0852595935      3.3938812429     -2.5166208509
 H     -5.3850662344      3.5504275207     -2.8446119601
 H     -6.2930476406      4.7723969868     -1.9301402588
 C     -5.3205630320      1.8819574153     -0.8188736254
 N     -3.2860067824      3.6537365698     -1.3722838750
 H     -5.1345748178      1.3941705571     -1.7221104979
 H     -5.1772947285      1.2555317178      0.0051283535
 C     -3.6378444673      5.0069472055     -1.2130426834
 S     -2.4626813855      2.8744003637     -0.1466817798
 C     -2.7833986436      6.1504132066     -1.5835150466
 H     -4.6867209836      5.2790527643     -1.1084467028
 C     -1.3990564349      6.1140238347     -1.7393833274
 C     -0.6069103871      7.2232095621     -2.1645379626
 C     -1.3271415044      8.4639731533     -2.3977836875
 C     -3.4682492331      7.4527040853     -1.8530772382
 C     -2.7011447379      8.5306788350     -2.2702419716
 H     -3.2048770436      9.5037411115     -2.4482421336
 H     -0.7025557094      9.3036269717     -2.6816140155
 H     -0.8604772429      5.1609898466     -1.5245024065
 H      0.4711637734      7.1425582310     -2.2525186190
 H     -4.5654076893      7.4067573768     -1.8531435414
 O     -2.4080493792      1.4868920312     -0.4390488992
 O     -1.3144023344      3.6464035445      0.2342252413
 F     -3.4441575604      3.0622703948      1.0889875540
30
# ORCA AIMD Position Step 175, t=87.50 fs, E_Pot=-1129.59562884 Hartree, Unit is Angstrom
 C     -6.3205105715      3.7625047594      0.4685099249
 C     -5.8653186301      3.1563474244     -0.7828403705
 H     -6.4198350083      3.1349472208      1.3265000402
 H     -7.2082820084      4.3593568986      0.2349528452
 H     -5.5817174207      4.5515144982      0.7778207619
 C     -6.1647772301      3.7157021618     -2.0639264695
 H     -7.0935936767      3.3978228358     -2.5247066541
 H     -5.3853063944      3.5515433687     -2.8506733916
 H     -6.2990318319      4.7816370407     -1.9239244409
 C     -5.3220618380      1.8883465276     -0.8208264718
 N     -3.2861659827      3.6532758555     -1.3692519515
 H     -5.1271370763      1.3994769677     -1.7227959292
 H     -5.1645147522      1.2502228759     -0.0055098063
 C     -3.6348223984      5.0044224495     -1.2097148383
 S     -2.4637529130      2.8723896389     -0.1454025031
 C     -2.7815833736      6.1506506056     -1.5811613988
 H     -4.6838317767      5.2848058140     -1.1024991889
 C     -1.3964322515      6.1120704940     -1.7389193286
 C     -0.6049620317      7.2224474481     -2.1638932001
 C     -1.3237319360      8.4612911707     -2.3945391912
 C     -3.4679403725      7.4513670974     -1.8553256806
 C     -2.7006703667      8.5301540121     -2.2710132404
 H     -3.2102573857      9.4932734219     -2.4454768836
 H     -0.6982106474      9.3066816726     -2.6920727709
 H     -0.8619919560      5.1757727464     -1.5158904134
 H      0.4891813362      7.1524392069     -2.2607387578
 H     -4.5603678995      7.4114324320     -1.8550810815
 O     -2.4080314963      1.4852342801     -0.4403395946
 O     -1.3151722257      3.6441443723      0.2331624131
 F     -3.4394800130      3.0582512303      1.0911849904
30
# ORCA AIMD Position Step 176, t=88.00 fs, E_Pot=-1129.59706995 Hartree, Unit is Angstrom
 C     -6.3167450478      3.7668262830      0.4695065887
 C     -5.8633501664      3.1563860622     -0.7813860274
 H     -6.4129805463      3.1246588217      1.3250956730
 H     -7.2111837716      4.3557936790      0.2424951776
 H     -5.5871688360      4.5653280329      0.7860942077
 C     -6.1636666937      3.7164510623     -2.0600143682
 H     -7.1036038758      3.4005515356     -2.5323937740
 H     -5.3864110714      3.5527165382     -2.8551059784
 H     -6.3053360902      4.7926703284     -1.9186444809
 C     -5.3236908498      1.8951275847     -0.8227065625
 N     -3.2863673356      3.6528815064     -1.3660866567
 H     -5.1187063128      1.4035218344     -1.7282123510
 H     -5.1511185433      1.2433590395     -0.0116731122
 C     -3.6315206168      5.0020690789     -1.2064812682
 S     -2.4648572390      2.8705120115     -0.1442009005
 C     -2.7801764411      6.1511618043     -1.5788457288
 H     -4.6808222254      5.2899474078     -1.0963347315
 C     -1.3933852927      6.1101227647     -1.7385299239
 C     -0.6035661464      7.2218375363     -2.1631588571
 C     -1.3198000856      8.4582293699     -2.3912886773
 C     -3.4673341188      7.4494712753     -1.8575674588
 C     -2.7004419245      8.5297546782     -2.2716983413
 H     -3.2151821741      9.4820302825     -2.4429596248
 H     -0.6947671097      9.3102708485     -2.7025931399
 H     -0.8641084705      5.1909813218     -1.5075113560
 H      0.5062165765      7.1623554589     -2.2689663101
 H     -4.5552250832      7.4172215823     -1.8565660858
 O     -2.4079848925      1.4834199239     -0.4416268780
 O     -1.3158456377      3.6418718527      0.2321226207
 F     -3.4348577242      3.0542101043      1.0934528718
30
# ORCA AIMD Position Step 177, t=88.50 fs, E_Pot=-1129.59801696 Hartree, Unit is Angstrom
 C     -6.3128420629      3.7715794747      0.4704943295
 C     -5.8612680355      3.1556768961     -0.7797564903
 H     -6.4066912133      3.1126550152      1.3246217049
 H     -7.2151068395      4.3519243754      0.2507268867
 H     -5.5932271437      4.5781881898      0.7938067265
 C     -6.1625986570      3.7176309420     -2.0566384814
 H     -7.1143311878      3.4023569605     -2.5391448169
 H     -5.3885394485      3.5540304407     -2.8576608329
 H     -6.3117739277      4.8045832620     -1.9144027692
 C     -5.3253926056      1.9021656777     -0.8245105150
 N     -3.2866106680      3.6525513078     -1.3627972749
 H     -5.1094783055      1.4066859055     -1.7378475795
 H     -5.1372803383      1.2354626599     -0.0138780960
 C     -3.6279620311      4.9999185583     -1.2033386549
 S     -2.4659872212      2.8687591033     -0.1430771049
 C     -2.7791573972      6.1519295621     -1.5765771115
 H     -4.6775458936      5.2943373270     -1.0899724659
 C     -1.3899808369      6.1082761656     -1.7382218874
 C     -0.6026099231      7.2213763859     -2.1623485692
 C     -1.3153639491      8.4548610273     -2.3880657884
 C     -3.4663920461      7.4470312645     -1.8597980603
 C     -2.7004180414      8.5294182084     -2.2722831075
 H     -3.2198006142      9.4705922304     -2.4408327480
 H     -0.6925547378      9.3138185502     -2.7128971233
 H     -0.8662338117      5.2054819632     -1.4991665538
 H      0.5210529757      7.1722274055     -2.2770137979
 H     -4.5503765476      7.4240221506     -1.8575946810
 O     -2.4079120913      1.4814560604     -0.4429104336
 O     -1.3164183361      3.6395903014      0.2311047670
 F     -3.4302988701      3.0501482805      1.0957967657
30
# ORCA AIMD Position Step 178, t=89.00 fs, E_Pot=-1129.59818438 Hartree, Unit is Angstrom
 C     -6.3088147669      3.7767112848      0.4715357131
 C     -5.8591044142      3.1543075828     -0.7779505877
 H     -6.4008739965      3.0995297395      1.3245481212
 H     -7.2200220151      4.3476972920      0.2595780886
 H     -5.5998801894      4.5899257185      0.8008783693
 C     -6.1616607744      3.7192917501     -2.0538517646
 H     -7.1248607944      3.4035168413     -2.5444565904
 H     -5.3917480416      3.5555451216     -2.8582144655
 H     -6.3181581230      4.8164795452     -1.9112846728
 C     -5.3270914568      1.9092813283     -0.8262426913
 N     -3.2868949870      3.6522839748     -1.3593943325
 H     -5.0997405901      1.4095200439     -1.7507899029
 H     -5.1232519134      1.2272774324     -0.0129526228
 C     -3.6241706701      4.9980006978     -1.2002830710
 S     -2.4671352218      2.8671205967     -0.1420305868
 C     -2.7784965540      6.1529325303     -1.5743650029
 H     -4.6738738926      5.2978469319     -1.0834316420
 C     -1.3862965056      6.1066289880     -1.7380036143
 C     -0.6019905031      7.2210590200     -2.1614756210
 C     -1.3104579301      8.4512606849     -2.3849033047
 C     -3.4650829836      7.4440690685     -1.8620138337
 C     -2.7005475520      8.5290751266     -2.2727532757
 H     -3.2242991320      9.4595797720     -2.4392388300
 H     -0.6918308836      9.3168036774     -2.7227198527
 H     -0.8677353771      5.2181058571     -1.4906230392
 H      0.5326896863      7.1819516971     -2.2847031834
 H     -4.5461749797      7.4317185608     -1.8581625951
 O     -2.4078158121      1.4793530014     -0.4441895018
 O     -1.3168868824      3.6373039798      0.2301072723
 F     -3.4258112751      3.0460672148      1.0982217351
30
# ORCA AIMD Position Step 179, t=89.50 fs, E_Pot=-1129.59767488 Hartree, Unit is Angstrom
 C     -6.3046854583      3.7821561055      0.4726934238
 C     -5.8568985985      3.1523842367     -0.7759731026
 H     -6.3954265066      3.0859460887      1.3243068492
 H     -7.2258500592      4.3430418286      0.2689766727
 H     -5.6070538845      4.6004461068      0.8072630701
 C     -6.1609370077      3.7214747889     -2.0516852793
 H     -7.1343895758      3.4042762552     -2.5478978961
 H     -5.3959891645      3.5572970070     -2.8567728223
 H     -6.3243100891      4.8275504917     -1.9093506575
 C     -5.3286989986      1.9162692234     -0.8279142252
 N     -3.2872185347      3.6520790041     -1.3558893092
 H     -5.0898388931      1.4126528464     -1.7658971924
 H     -5.1093372051      1.2196508281     -0.0098795102
 C     -3.6201702899      4.9963428780     -1.1973101656
 S     -2.4682932198      2.8655845385     -0.1410602957
 C     -2.7781560991      6.1541453897     -1.5722189607
 H     -4.6697089704      5.3003658734     -1.0767303074
 C     -1.3824145165      6.1052714215     -1.7378827248
 C     -0.6016189606      7.2208785271     -2.1605521596
 C     -1.3051330836      8.4475011484     -2.3818318637
 C     -3.4633868683      7.4406136338     -1.8642118598
 C     -2.7007725734      8.5286541977     -2.2730954142
 H     -3.2288753268      9.4496004604     -2.4383110010
 H     -0.6927611998      9.3187925471     -2.7318250061
 H     -0.8680166060      5.2277776942     -1.4816453627
 H      0.5403833916      7.1914058775     -2.2918746198
 H     -4.5428870592      7.4401840967     -1.8582657936
 O     -2.4076989357      1.4771238809     -0.4454628987
 O     -1.3172486112      3.6350169615      0.2291282110
 F     -3.4214023568      3.0419684889      1.1007323692
30
# ORCA AIMD Position Step 180, t=90.00 fs, E_Pot=-1129.59690968 Hartree, Unit is Angstrom
 C     -6.3004847976      3.7878401686      0.4740238467
 C     -5.8546960213      3.1500290014     -0.7738345902
 H     -6.3902443003      3.0725790203      1.3233624947
 H     -7.2324621648      4.3378726310      0.2788493694
 H     -5.6146135865      4.6097343542      0.8129498213
 C     -6.1605034129      3.7242098443     -2.0501464333
 H     -7.1422663687      3.4048360671     -2.5491330416
 H     -5.4011128635      3.5592990187     -2.8534707317
 H     -6.3300676200      4.8371236404     -1.9086318425
 C     -5.3301207195      1.9229169652     -0.8295408208
 N     -3.2875788661      3.6519364760     -1.3522943193
 H     -5.0801388035      1.4167024576     -1.7819622859
 H     -5.0958603079      1.2134223989     -0.0056583713
 C     -3.6159832347      4.9949693589     -1.1944153291
 S     -2.4694529309      2.8641376889     -0.1401648093
 C     -2.7780913773      6.1555390386     -1.5701483253
 H     -4.6649960052      5.3018077887     -1.0698841374
 C     -1.3784123174      6.1042722787     -1.7378624394
 C     -0.6014221126      7.2208255811     -2.1595885762
 C     -1.2994563195      8.4436512079     -2.3788789103
 C     -3.4612979290      7.4367005127     -1.8663897970
 C     -2.7010323890      8.5280883182     -2.2732979723
 H     -3.2337053630      9.4411876434     -2.4381619828
 H     -0.6954086235      9.3194607948     -2.7400172494
 H     -0.8666102714      5.2336715691     -1.4720421425
 H      0.5436629625      7.2004560166     -2.2983933829
 H     -4.5406592514      7.4492812185     -1.8579015002
 O     -2.4075644736      1.4747841960     -0.4467290524
 O     -1.3175015924      3.6327330003      0.2281654506
 F     -3.4170790904      3.0378537582      1.1033328280
30
# ORCA AIMD Position Step 181, t=90.50 fs, E_Pot=-1129.59639849 Hartree, Unit is Angstrom
 C     -6.2962506061      3.7936853507      0.4755723846
 C     -5.8525467303      3.1473764353     -0.7715509096
 H     -6.3852260993      3.0600665022      1.3212655991
 H     -7.2396847808      4.3320963936      0.2891221606
 H     -5.6223692901      4.6178561104      0.8179624363
 C     -6.1604256133      3.7275134577     -2.0492188475
 H     -7.1480117721      3.4053476656     -2.5479336762
 H     -5.4068727468      3.5615410104     -2.8485660975
 H     -6.3352910329      4.8446932847     -1.9091282521
 C     -5.3312624148      1.9290206503     -0.8311404877
 N     -3.2879729478      3.6518568233     -1.3486217873
 H     -5.0709923849      1.4222109225     -1.7978395484
 H     -5.0831354481      1.2093390768     -0.0012067348
 C     -3.6116296145      4.9939007150     -1.1915938451
 S     -2.4706059321      2.8627659046     -0.1393424854
 C     -2.7782522115      6.1570808512     -1.5681618872
 H     -4.6597284574      5.3021145624     -1.0629055098
 C     -1.3743537233      6.1036667072     -1.7379375508
 C     -0.6013431759      7.2208881649     -2.1585930581
 C     -1.2935088333      8.4397739112     -2.3760678680
 C     -3.4588266147      7.4323716061     -1.8685457175
 C     -2.7012677289      8.5273204748     -2.2733523324
 H     -3.2389086486      9.4347389164     -2.4388730570
 H     -0.6997301921      9.3186070825     -2.7471517176
 H     -0.8632658281      5.2353542874     -1.4617175408
 H      0.5423297822      7.2089633622     -2.3041548598
 H     -4.5394973775      7.4588604734     -1.8570695598
 O     -2.4074155314      1.4723513108     -0.4479860469
 O     -1.3176445803      3.6304554166      0.2272167893
 F     -3.4128479647      3.0337246902      1.1060268774
30
# ORCA AIMD Position Step 182, t=91.00 fs, E_Pot=-1129.59649614 Hartree, Unit is Angstrom
 C     -6.2920262633      3.7996122753      0.4773706010
 C     -5.8505033287      3.1445688320     -0.7691425610
 H     -6.3802772518      3.0489713913      1.3176876898
 H     -7.2473087200      4.3256207577      0.2997200537
 H     -5.6300833867      4.6249540420      0.8223575348
 C     -6.1607571584      3.7313881064     -2.0488636964
 H     -7.1513251543      3.4059112519     -2.5441826233
 H     -5.4129370934      3.5639907371     -2.8424274177
 H     -6.3398679241      4.8499376616     -1.9108087691
 C     -5.3320357561      1.9343968959     -0.8327316673
 N     -3.2883973162      3.6518405340     -1.3448840499
 H     -5.0627130120      1.4296024781     -1.8125294559
 H     -5.0714424532      1.2079994842      0.0027016845
 C     -3.6071267803      4.9931533846     -1.1888410489
 S     -2.4717437911      2.8614545726     -0.1385916782
 C     -2.7785841850      6.1587349957     -1.5662675739
 H     -4.6539509456      5.3012591448     -1.0558028615
 C     -1.3702832787      6.1034491784     -1.7380914182
 C     -0.6013422841      7.2210515513     -2.1575712271
 C     -1.2873839945      8.4359252013     -2.3734175056
 C     -3.4559998484      7.4276749493     -1.8706779462
 C     -2.7014247940      8.5263087146     -2.2732536882
 H     -3.2445167802      9.4304660390     -2.4404848434
 H     -0.7055797974      9.3161606320     -2.7531408509
 H     -0.8579999985      5.2328662461     -1.4507103624
 H      0.5364555247      7.2167893636     -2.3090886845
 H     -4.5392643249      7.4687586697     -1.8557739879
 O     -2.4072552731      1.4698439332     -0.4492316482
 O     -1.3176769267      3.6281870207      0.2262801186
 F     -3.4087150013      3.0295829327      1.1088179501
30
# ORCA AIMD Position Step 183, t=91.50 fs, E_Pot=-1129.59727084 Hartree, Unit is Angstrom
 C     -6.2878586997      3.8055429069      0.4794350942
 C     -5.8486184774      3.1417504131     -0.7666339131
 H     -6.3753119494      3.0397549130      1.3124397720
 H     -7.2551009237      4.3183637350      0.3105668419
 H     -5.6374824141      4.6312378172      0.8262201822
 C     -6.1615379925      3.7358220133     -2.0490225247
 H     -7.1520846565      3.4065755734     -2.5378728107
 H     -5.4189080303      3.5665963544     -2.8355116899
 H     -6.3437165004      4.8527270400     -1.9136124114
 C     -5.3323631686      1.9388921803     -0.8343316651
 N     -3.2888481381      3.6518879845     -1.3410931824
 H     -5.0555571935      1.4391614593     -1.8252291758
 H     -5.0610085916      1.2098220557      0.0054699980
 C     -3.6024893115      4.9927394615     -1.1861524095
 S     -2.4728581652      2.8601890014     -0.1379107933
 C     -2.7790297535      6.1604627019     -1.5644721958
 H     -4.6477569567      5.2992460305     -1.0485805216
 C     -1.3662254974      6.1035743980     -1.7382952300
 C     -0.6013974535      7.2212982727     -2.1565257171
 C     -1.2811850452      8.4321528993     -2.3709414886
 C     -3.4528594940      7.4226644354     -1.8727849119
 C     -2.7014582372      8.5250292228     -2.2730016181
 H     -3.2504541925      9.4283675927     -2.4429917089
 H     -0.7127147610      9.3121838938     -2.7579588479
 H     -0.8510912881      5.2267095646     -1.4392061919
 H      0.5263840529      7.2238002566     -2.3131631377
 H     -4.5396974224      7.4787971209     -1.8540244751
 O     -2.4070868912      1.4672816326     -0.4504633556
 O     -1.3175985541      3.6259300500      0.2253535100
 F     -3.4046857607      3.0254301115      1.1117090856
30
# ORCA AIMD Position Step 184, t=92.00 fs, E_Pot=-1129.59852031 Hartree, Unit is Angstrom
 C     -6.2837959675      3.8114028744      0.4817676222
 C     -5.8469422399      3.1390614287     -0.7640524061
 H     -6.3702543024      3.0327587378      1.3054793107
 H     -7.2628186144      4.3102634402      0.3215844963
 H     -5.6442731255      4.6369686781      0.8296568070
 C     -6.1627923043      3.7407892090     -2.0496211661
 H     -7.1503470400      3.4073370871     -2.5291049386
 H     -5.4243494130      3.5692904232     -2.8283325141
 H     -6.3467885110      4.8531281358     -1.9174497009
 C     -5.3321814575      1.9423892975     -0.8359555855
 N     -3.2893213889      3.6519991426     -1.3372606544
 H     -5.0497143271      1.4510261495     -1.8353551792
 H     -5.0519969069      1.2150328674      0.0066897826
 C     -3.5977292185      4.9926665008     -1.1835236147
 S     -2.4739409193      2.8589548519     -0.1372984645
 C     -2.7795292457      6.1622226425     -1.5627812426
 H     -4.6412833562      5.2961108831     -1.0412388163
 C     -1.3621888166      6.1039657983     -1.7385099214
 C     -0.6015059255      7.2216082287     -2.1554557541
 C     -1.2750224977      8.4284960045     -2.3686481293
 C     -3.4494594316      7.4173994903     -1.8748650887
 C     -2.7013326816      8.5234766713     -2.2726001665
 H     -3.2565357592      9.4282321645     -2.4463414063
 H     -0.7208056896      9.3068699299     -2.7616435396
 H     -0.8430210023      5.2177477228     -1.4275174234
 H      0.5127362658      7.2298713001     -2.3163898817
 H     -4.5404409179      7.4887801053     -1.8518371852
 O     -2.4069135866      1.4646843535     -0.4516784403
 O     -1.3174098739      3.6236861469      0.2244353529
 F     -3.4007653675      3.0212678229      1.1147029390
30
# ORCA AIMD Position Step 185, t=92.50 fs, E_Pot=-1129.59988556 Hartree, Unit is Angstrom
 C     -6.2798844786      3.8171236701      0.4843560837
 C     -5.8455198933      3.1366343214     -0.7614279166
 H     -6.3650382823      3.0281931503      1.2969093923
 H     -7.2702238883      4.3012871479      0.3326918953
 H     -5.6501618466      4.6424374220      0.8327845534
 C     -6.1645254508      3.7462496589     -2.0505746225
 H     -7.1463485642      3.4081377378     -2.5180838022
 H     -5.4288252436      3.5719954467     -2.8214163585
 H     -6.3490741682      4.8514011880     -1.9222034925
 C     -5.3314436513      1.9448107813     -0.8376159887
 N     -3.2898131384      3.6521725856     -1.3333959526
 H     -5.0453024862      1.4651921638     -1.8425493821
 H     -5.0444987318      1.2236637898      0.0061432467
 C     -3.5928565402      4.9929369804     -1.1809507093
 S     -2.4749844771      2.8577390811     -0.1367544426
 C     -2.7800219225      6.1639714796     -1.5611986566
 H     -4.6347004115      5.2919208978     -1.0337758620
 C     -1.3581721889      6.1045284109     -1.7386900402
 C     -0.6016852900      7.2219586533     -2.1543567381
 C     -1.2690114595      8.4249845039     -2.3665403534
 C     -3.4458614378      7.4119441596     -1.8769169148
 C     -2.7010224127      8.5216621983     -2.2720575490
 H     -3.2624835615      9.4296703394     -2.4504398114
 H     -0.7294509127      9.3005342552     -2.7642952339
 H     -0.8343845998      5.2070549693     -1.4160399238
 H      0.4964114325      7.2348910240     -2.3188282293
 H     -4.5410859111      7.4985009400     -1.8492352418
 O     -2.4067385113      1.4620717208     -0.4528738466
 O     -1.3171115130      3.6214562274      0.2235247886
 F     -3.3969585938      3.0170975334      1.1178020744
30
# ORCA AIMD Position Step 186, t=93.00 fs, E_Pot=-1129.60097133 Hartree, Unit is Angstrom
 C     -6.2761660805      3.8226463686      0.4871765208
 C     -5.8443880914      3.1345820917     -0.7587917515
 H     -6.3596090409      3.0261303499      1.2869737309
 H     -7.2770990814      4.2914363604      0.3438075489
 H     -5.6548795410      4.6479353715      0.8357209708
 C     -6.1667208351      3.7521497711     -2.0517932618
 H     -7.1405017296      3.4088644628     -2.5051148083
 H     -5.4319452529      3.5746359238     -2.8152542138
 H     -6.3506019591      4.8480009108     -1.9277337365
 C     -5.3301245176      1.9461265077     -0.8393218009
 N     -3.2903191626      3.6524077206     -1.3295097403
 H     -5.0423628246      1.4815195410     -1.8466794921
 H     -5.0385280130      1.2355538782      0.0038028954
 C     -3.5878801661      4.9935498426     -1.1784296542
 S     -2.4759811590      2.8565286069     -0.1362772912
 C     -2.7804465369      6.1656641363     -1.5597270541
 H     -4.6282001234      5.2867654209     -1.0261862523
 C     -1.3541720339      6.1051616728     -1.7387881185
 C     -0.6019730225      7.2223247634     -2.1532202082
 C     -1.2632681981      8.4216393425     -2.3646160057
 C     -3.4421310794      7.4063664414     -1.8789388820
 C     -2.7005102936      8.5196091471     -2.2713852945
 H     -3.2679577663      9.4321672486     -2.4551597494
 H     -0.7381954493      9.2935975003     -2.7660706128
 H     -0.8258006498      5.1957642116     -1.4052018698
 H      0.4785702551      7.2387647717     -2.3205868212
 H     -4.5412160174      7.5077456057     -1.8462490160
 O     -2.4065648629      1.4594633983     -0.4540466740
 O     -1.3167049541      3.6192408512      0.2226206792
 F     -3.3932695970      3.0129208221      1.1210079170
30
# ORCA AIMD Position Step 187, t=93.50 fs, E_Pot=-1129.60145167 Hartree, Unit is Angstrom
 C     -6.2726751333      3.8279236524      0.4901947895
 C     -5.8435743740      3.1330007152     -0.7561765033
 H     -6.3539208662      3.0264997761      1.2760485389
 H     -7.2832588057      4.2807526783      0.3548471644
 H     -5.6582050826      4.6537237846      0.8385675349
 C     -6.1693362782      3.7584229033     -2.0531884854
 H     -7.1333902538      3.4093470447     -2.4905936299
 H     -5.4334169088      3.5771464902     -2.8102448964
 H     -6.3514401168      4.8435620350     -1.9338785879
 C     -5.3282192179      1.9463520595     -0.8410789144
 N     -3.2908355241      3.6527022756     -1.3256103438
 H     -5.0408599230      1.4997403586     -1.8478416684
 H     -5.0340161954      1.2503505802     -0.0001636684
 C     -3.5828093280      4.9944991241     -1.1759564221
 S     -2.4769239451      2.8553120981     -0.1358669061
 C     -2.7807425029      6.1672550649     -1.5583675283
 H     -4.6219775257      5.2807580274     -1.0184658651
 C     -1.3501872898      6.1057698764     -1.7387586224
 C     -0.6024236972      7.2226795009     -2.1520339728
 C     -1.2579073178      8.4184742987     -2.3628686926
 C     -3.4383332727      7.4007363549     -1.8809294179
 C     -2.6997850544      8.5173485826     -2.2705975000
 H     -3.2725923855      9.4351443058     -2.4603522509
 H     -0.7465548021      9.2865576498     -2.7671713342
 H     -0.8178435834      5.1849466682     -1.3954183179
 H      0.4605890323      7.2414183293     -2.3218205319
 H     -4.5404483738      7.5162991022     -1.8429150480
 O     -2.4063957874      1.4568780698     -0.4551937701
 O     -1.3161917356      3.6170400186      0.2217227464
 F     -3.3897021827      3.0087391340      1.1243218378
30
# ORCA AIMD Position Step 188, t=94.00 fs, E_Pot=-1129.60115414 Hartree, Unit is Angstrom
 C     -6.2694356344      3.8329229224      0.4933682052
 C     -5.8430955239      3.1319632892     -0.7536145029
 H     -6.3479378554      3.0290869624      1.2646318274
 H     -7.2885610215      4.2693183490      0.3657261570
 H     -5.6599897555      4.6600015160      0.8413969955
 C     -6.1723023557      3.7649904659     -2.0546779883
 H     -7.1257524868      3.4093612129     -2.4749940036
 H     -5.4330865357      3.5794843147     -2.8066545247
 H     -6.3516944208      4.8388788238     -1.9404610335
 C     -5.3257473157      1.9455533684     -0.8428894727
 N     -3.2913581931      3.6530540063     -1.3217055640
 H     -5.0406737651      1.5194613010     -1.8463749979
 H     -5.0308038409      1.2675041640     -0.0053815637
 C     -3.5776551608      4.9957742009     -1.1735265037
 S     -2.4778059402      2.8540793525     -0.1355230848
 C     -2.7808493180      6.1686992030     -1.5571201648
 H     -4.6162142241      5.2740289957     -1.0106131041
 C     -1.3462224571      6.1062667589     -1.7385599030
 C     -0.6031040345      7.2229928730     -2.1507826331
 C     -1.2530391608      8.4154994968     -2.3612891633
 C     -3.4345278653      7.3951259237     -1.8828874109
 C     -2.6988402861      8.5149151004     -2.2697097877
 H     -3.2760229461      9.4380074747     -2.4658563426
 H     -0.7540422952      9.2799524137     -2.7678274886
 H     -0.8110034406      5.1755428811     -1.3870631532
 H      0.4439913797      7.2428012356     -2.3227233192
 H     -4.5384708235      7.5239523596     -1.8392745485
 O     -2.4062344236      1.4543335784     -0.4563120077
 O     -1.3155741484      3.6148531700      0.2208308169
 F     -3.3862596010      3.0045538628      1.1277444911
30
# ORCA AIMD Position Step 189, t=94.50 fs, E_Pot=-1129.60010277 Hartree, Unit is Angstrom
 C     -6.2664596837      3.8376296624      0.4966494925
 C     -5.8429558071      3.1315163647     -0.7511388455
 H     -6.3416310669      3.0335391947      1.2533251673
 H     -7.2929190975      4.2572559052      0.3763611598
 H     -5.6601740316      4.6668802118      0.8442424761
 C     -6.1755250627      3.7717659721     -2.0561918439
 H     -7.1184323580      3.4086418039     -2.4588377749
 H     -5.4309754794      3.5816385772     -2.8045806700
 H     -6.3515006617      4.8348501497     -1.9472977797
 C     -5.3227518233      1.9438429638     -0.8447515113
 N     -3.2918832837      3.6534601803     -1.3178022064
 H     -5.0416071309      1.5401872819     -1.8428446393
 H     -5.0286472330      1.2862959392     -0.0112834797
 C     -3.5724305201      4.9973616292     -1.1711351696
 S     -2.4786209616      2.8528218958     -0.1352455042
 C     -2.7807114569      6.1699521268     -1.5559833788
 H     -4.6110568477      5.2667175074     -1.0026302800
 C     -1.3422898351      6.1065847057     -1.7381582789
 C     -0.6040788072      7.2232363272     -2.1494505343
 C     -1.2487619279      8.4127219985     -2.3598672430
 C     -3.4307683954      7.3896044520     -1.8848112860
 C     -2.6976702006      8.5123413455     -2.2687383878
 H     -3.2779378367      9.4402227114     -2.4715147489
 H     -0.7602139083      9.2742992005     -2.7682680975
 H     -0.8056454018      5.1682827037     -1.3804309233
 H      0.4302664223      7.2428792773     -2.3234990544
 H     -4.5350629491      7.5305128221     -1.8353720447
 O     -2.4060837390      1.4518461335     -0.4573984861
 O     -1.3148546978      3.6126792905      0.2199448394
 F     -3.3829442183      3.0003661652      1.1312757110
30
# ORCA AIMD Position Step 190, t=95.00 fs, E_Pot=-1129.59854106 Hartree, Unit is Angstrom
 C     -6.2637466666      3.8420474309      0.4999890197
 C     -5.8431482916      3.1316836854     -0.7487820739
 H     -6.3349751047      3.0393836478      1.2428067466
 H     -7.2963048180      4.2447243010      0.3866705018
 H     -5.6587947776      4.6743685973      0.8470898865
 C     -6.1788919802      3.7786592850     -2.0576750726
 H     -7.1123162083      3.4069046285     -2.4426602412
 H     -5.4272822598      3.5836319075     -2.8039525787
 H     -6.3510150131      4.8324083256     -1.9542092063
 C     -5.3192964112      1.9413732202     -0.8466586882
 N     -3.2924077643      3.6539164357     -1.3139048057
 H     -5.0433893944      1.5613370238     -1.8380357819
 H     -5.0272240024      1.3058627531     -0.0171236768
 C     -3.5671505015      4.9992453445     -1.1687775008
 S     -2.4793637071      2.8515334018     -0.1350346373
 C     -2.7802786128      6.1709716698     -1.5549544815
 H     -4.6066040245      5.2589695921     -0.9945253436
 C     -1.3384095281      6.1066743893     -1.7375281425
 C     -0.6053967537      7.2233817223     -2.1480239467
 C     -1.2451593449      8.4101516440     -2.3585941805
 C     -3.4270986537      7.3842375889     -1.8866992559
 C     -2.6962692825      8.5096554340     -2.2676993021
 H     -3.2780931488      9.4413446453     -2.4771820319
 H     -0.7646997671      9.2700374912     -2.7686940463
 H     -0.8020064505      5.1636753522     -1.3757304552
 H      0.4206932067      7.2416354069     -2.3243329684
 H     -4.5301143506      7.5358113902     -1.8312532580
 O     -2.4059465184      1.4494300845     -0.4584503977
 O     -1.3140358262      3.6105169386      0.2190652656
 F     -3.3797576922      2.9961769305      1.1349149663
30
# ORCA AIMD Position Step 191, t=95.50 fs, E_Pot=-1129.59688624 Hartree, Unit is Angstrom
 C     -6.2612833712      3.8461954074      0.5033361469
 C     -5.8436559593      3.1324674673     -0.7465748145
 H     -6.3279465335      3.0460566317      1.2337982761
 H     -7.2987487385      4.2319134043      0.3965770249
 H     -5.6559824206      4.6823703383      0.8498790075
 C     -6.1822823208      3.7855817230     -2.0590876311
 H     -7.1082465766      3.4038785589     -2.4269682388
 H     -5.4223592029      3.5855188440     -2.8045582069
 H     -6.3503996567      4.8324282140     -1.9610329137
 C     -5.3154646439      1.9383311497     -0.8485992059
 N     -3.2929284158      3.6544185849     -1.3100171154
 H     -5.0456804795      1.5822605779     -1.8329403161
 H     -5.0261428494      1.3252299705     -0.0220049996
 C     -3.5618358412      5.0014050941     -1.1664471445
 S     -2.4800291101      2.8502090009     -0.1348908868
 C     -2.7795039183      6.1717198967     -1.5540304017
 H     -4.6028919673      5.2509350604     -0.9863182000
 C     -1.3346092624      6.1065030262     -1.7366514265
 C     -0.6070748125      7.2234013170     -2.1464939800
 C     -1.2422987708      8.4078060077     -2.3574649661
 C     -3.4235503579      7.3790865643     -1.8885496049
 C     -2.6946318850      8.5068800260     -2.2666079354
 H     -3.2763190522      9.4410303766     -2.4827288448
 H     -0.7672319631      9.2674736569     -2.7692500424
 H     -0.8001995999      5.1620143644     -1.3730852057
 H      0.4161441152      7.2390697268     -2.3253562708
 H     -4.5236387088      7.5397086905     -1.8269628832
 O     -2.4058254678      1.4470982373     -0.4594651240
 O     -1.3131205445      3.6083643601      0.2181925490
 F     -3.3767010729      2.9919869298      1.1386610605
30
# ORCA AIMD Position Step 192, t=96.00 fs, E_Pot=-1129.59561080 Hartree, Unit is Angstrom
 C     -6.2590457817      3.8501046166      0.5066431491
 C     -5.8444529401      3.1338509612     -0.7445454365
 H     -6.3205187366      3.0529517328      1.2270149729
 H     -7.3003390594      4.2190365998      0.4060103271
 H     -5.6519484225      4.6906980396      0.8525092824
 C     -6.1855819668      3.7924535055     -2.0604048623
 H     -7.1069057886      3.3993550003     -2.4121900945
 H     -5.4166722511      3.5873778105     -2.8060833183
 H     -6.3498043709      4.8356075927     -1.9676368318
 C     -5.3113533568      1.9349235379     -0.8505550715
 N     -3.2934421802      3.6549622180     -1.3061417681
 H     -5.0480957739      1.6022838235     -1.8286842395
 H     -5.0249769112      1.3433932450     -0.0249619606
 C     -3.5565120562      5.0038175322     -1.1641365931
 S     -2.4806126362      2.8488455282     -0.1348146388
 C     -2.7783463906      6.1721639610     -1.5532077590
 H     -4.5998895272      5.2427640866     -0.9780403389
 C     -1.3309237979      6.1060558178     -1.7355184346
 C     -0.6090842178      7.2232696337     -2.1448596678
 C     -1.2402271158      8.4057124238     -2.3564801582
 C     -3.4201425189      7.3742055575     -1.8903603005
 C     -2.6927513120      8.5040305757     -2.2654785575
 H     -3.2725351442      9.4390636912     -2.4880495849
 H     -0.7676712448      9.2667338974     -2.7700001703
 H     -0.8002121172      5.1633686115     -1.3725269243
 H      0.4169072958      7.2351966193     -2.3266110819
 H     -4.5157744821      7.5421012865     -1.8225427331
 O     -2.4057231034      1.4448615331     -0.4604403224
 O     -1.3121121683      3.6062195238      0.2173271894
 F     -3.3737746633      2.9877967497      1.1425121247
30
# ORCA AIMD Position Step 193, t=96.50 fs, E_Pot=-1129.59510636 Hartree, Unit is Angstrom
 C     -6.2570017031      3.8538112961      0.5098689521
 C     -5.8455064401      3.1358021374     -0.7427193569
 H     -6.3126577930      3.0594847349      1.2231043500
 H     -7.3012152369      4.2063220681      0.4149093320
 H     -5.6469647926      4.6990981950      0.8548506534
 C     -6.1886984877      3.7992100499     -2.0616161552
 H     -7.1087057272      3.3932411101     -2.3986344552
 H     -5.4107488174      3.5893003875     -2.8081601195
 H     -6.3493495712      4.8423556187     -1.9739289999
 C     -5.3070642897      1.9313597548     -0.8525011261
 N     -3.2939461214      3.6555429012     -1.3022804405
 H     -5.0502390669      1.6207586816     -1.8264210783
 H     -5.0233105857      1.3594194405     -0.0250820554
 C     -3.5512092415      5.0064563247     -1.1618371460
 S     -2.4811102841      2.8474414356     -0.1348061425
 C     -2.7767717157      6.1722772524     -1.5524831883
 H     -4.5974999100      5.2346062217     -0.9697352859
 C     -1.3273942395      6.1053361085     -1.7341280309
 C     -0.6113471972      7.2229641554     -2.1431291607
 C     -1.2389691587      8.4039084267     -2.3556466433
 C     -3.4168810405      7.3696400861     -1.8921288280
 C     -2.6906197672      8.5011148409     -2.2643239738
 H     -3.2667546184      9.4353638207     -2.4930668004
 H     -0.7660163055      9.2677447655     -2.7709168427
 H     -0.8019075718      5.1675817513     -1.3739946955
 H      0.4226343103      7.2300478825     -2.3280365026
 H     -4.5067807431      7.5429254585     -1.8180299833
 O     -2.4056417046      1.4427290362     -0.4613739650
 O     -1.3110143051      3.6040801835      0.2164696962
 F     -3.3709780082      2.9836068397      1.1464655648
30
# ORCA AIMD Position Step 194, t=97.00 fs, E_Pot=-1129.59555410 Hartree, Unit is Angstrom
 C     -6.2551139681      3.8573487667      0.5129832410
 C     -5.8467788300      3.1382776266     -0.7411185131
 H     -6.3043197839      3.0651698533      1.2225776960
 H     -7.3015571028      4.1940030551      0.4232248741
 H     -5.6413395430      4.7072825350      0.8567568534
 C     -6.1915726215      3.8058061582     -2.0627225562
 H     -7.1137122685      3.3856022964     -2.3864682250
 H     -5.4051259208      3.5913802649     -2.8104130330
 H     -6.3491148301      4.8527160254     -1.9798610510
 C     -5.3026935418      1.9278324667     -0.8544046695
 N     -3.2944373790      3.6561563355     -1.2984339951
 H     -5.0517473229      1.6371199440     -1.8271786633
 H     -5.0207999693      1.3725650849     -0.0216669642
 C     -3.5459613139      5.0092921883     -1.1595390280
 S     -2.4815186117      2.8459967116     -0.1348654349
 C     -2.7747529402      6.1720403471     -1.5518536219
 H     -4.5955693512      5.2266107139     -0.9614577946
 C     -1.3240672835      6.1043658318     -1.7324878764
 C     -0.6137450028      7.2224658150     -2.1413188545
 C     -1.2385271915      8.4024394119     -2.3549770673
 C     -3.4137590686      7.3654257212     -1.8938520032
 C     -2.6882286330      8.4981329373     -2.2631552934
 H     -3.2590844221      9.4299881438     -2.4977343647
 H     -0.7623972046      9.2702445221     -2.7718851155
 H     -0.8050271571      5.1742706648     -1.3773346338
 H      0.4324209192      7.2236787678     -2.3294792670
 H     -4.4970257398      7.5421588372     -1.8134558314
 O     -2.4055832591      1.4407079544     -0.4622643539
 O     -1.3098308247      3.6019439371      0.2156205900
 F     -3.3683099000      2.9794175745      1.1505180143
30
# ORCA AIMD Position Step 195, t=97.50 fs, E_Pot=-1129.59682909 Hartree, Unit is Angstrom
 C     -6.2533437487      3.8607392875      0.5159701891
 C     -5.8482298821      3.1412273352     -0.7397609083
 H     -6.2954509438      3.0696933597      1.2257454301
 H     -7.3015692061      4.1823076253      0.4309216261
 H     -5.6353916986      4.7149600547      0.8580784373
 C     -6.1941831391      3.8122170512     -2.0637333700
 H     -7.1216310479      3.3766788918     -2.3757205421
 H     -5.4003055818      3.5937032395     -2.8124956742
 H     -6.3491360125      4.8663494168     -1.9854237544
 C     -5.2983206606      1.9244998976     -0.8562274200
 N     -3.2949131483      3.6567981434     -1.2946021373
 H     -5.0523400313      1.6509380879     -1.8316806865
 H     -5.0172305727      1.3823791872     -0.0143926969
 C     -3.5408048344      5.0122927327     -1.1572317295
 S     -2.4818349133      2.8445130788     -0.1349926194
 C     -2.7722711370      6.1714416237     -1.5513164247
 H     -4.5939010046      5.2189285746     -0.9532721571
 C     -1.3209941857      6.1031858690     -1.7306145814
 C     -0.6161345420      7.2217595553     -2.1394508531
 C     -1.2388818569      8.4013539104     -2.3544880926
 C     -3.4107581733      7.3615873307     -1.8955257955
 C     -2.6855690159      8.4950778221     -2.2619817738
 H     -3.2497218316      9.4231292855     -2.5020393642
 H     -0.7570552528      9.2738216574     -2.7727207593
 H     -0.8091928137      5.1828269906     -1.3823017789
 H      0.4449892081      7.2161734462     -2.3307243006
 H     -4.4869670311      7.5398193952     -1.8088447947
 O     -2.4055493946      1.4388035325     -0.4631100751
 O     -1.3085656920      3.5998082284      0.2147806027
 F     -3.3657684190      2.9752292832      1.1546654020
30
# ORCA AIMD Position Step 196, t=98.00 fs, E_Pot=-1129.59849552 Hartree, Unit is Angstrom
 C     -6.2516536816      3.8639882892      0.5188308895
 C     -5.8498180838      3.1445959693     -0.7386605645
 H     -6.2859922879      3.0729647180      1.2326720931
 H     -7.3014627195      4.1714485397      0.4379808455
 H     -5.6294285178      4.7218669051      0.8586756142
 C     -6.1965446372      3.8184364012     -2.0646621647
 H     -7.1318576865      3.3668716042     -2.3663105633
 H     -5.3967210361      3.5963401449     -2.8141181322
 H     -6.3494105738      4.8825813996     -1.9906373394
 C     -5.2940017644      1.9214764273     -0.8579299090
 N     -3.2953707329      3.6574643173     -1.2907844420
 H     -5.0518582977      1.6619534034     -1.8401923546
 H     -5.0125526583      1.3887544365     -0.0034119855
 C     -3.5357774508      5.0154229948     -1.1549041575
 S     -2.4820568639      2.8429935348     -0.1351872393
 C     -2.7693156548      6.1704779209     -1.5508697000
 H     -4.5922754453      5.2117120354     -0.9452487548
 C     -1.3182293827      6.1018553737     -1.7285333531
 C     -0.6183676395      7.2208351073     -2.1375498184
 C     -1.2399937976      8.4006974049     -2.3541978577
 C     -3.4078505888      7.3581385637     -1.8971450776
 C     -2.6826327076      8.4919363378     -2.2608107764
 H     -3.2389471330      9.4151060832     -2.5060024151
 H     -0.7503138575      9.2779715979     -2.7731975666
 H     -0.8139159701      5.1924304749     -1.3885675000
 H      0.4589039049      7.2076467116     -2.3315330621
 H     -4.4771220593      7.5359617805     -1.8042151098
 O     -2.4055414370      1.4370192281     -0.4639101345
 O     -1.3072232339      3.5976704298      0.2139504104
 F     -3.3633510290      2.9710423944      1.1589027717
30
# ORCA AIMD Position Step 197, t=98.50 fs, E_Pot=-1129.59995190 Hartree, Unit is Angstrom
 C     -6.2500104184      3.8670818048      0.5215833239
 C     -5.8515020721      3.1483257293     -0.7378273648
 H     -6.2758877492      3.0751309064      1.2431627696
 H     -7.3014339903      4.1616138171      0.4444015635
 H     -5.6237269916      4.7277893132      0.8584277250
 C     -6.1986997192      3.8244721059     -2.0655226406
 H     -7.1435779035      3.3566977703     -2.3580879490
 H     -5.3947130476      3.5993411159     -2.8150645010
 H     -6.3499089194      4.9005007707     -1.9955380896
 C     -5.2897672064      1.9188314501     -0.8594776576
 N     -3.2958075276      3.6581510459     -1.2869801791
 H     -5.0502808807      1.6700803793     -1.8524490812
 H     -5.0068811848      1.3919083788      0.0106447774
 C     -3.5309161242      5.0186455682     -1.1525451237
 S     -2.4821827368      2.8414423996     -0.1354484048
 C     -2.7658845701      6.1691546251     -1.5505122889
 H     -4.5904710232      5.2051152614     -0.9374603375
 C     -1.3158279411      6.1004491809     -1.7262768855
 C     -0.6203074472      7.2196878783     -2.1356401831
 C     -1.2418058630      8.4005061971     -2.3541233169
 C     -3.4050023598      7.3550820403     -1.8987034199
 C     -2.6794134058      8.4886909002     -2.2596478909
 H     -3.2271110046      9.4063458740     -2.5096756092
 H     -0.7425466881      9.2821574060     -2.7730768359
 H     -0.8186186918      5.2020852383     -1.3957366181
 H      0.4727571531      7.1982410311     -2.3316771520
 H     -4.4680291593      7.5306707118     -1.7995803178
 O     -2.4055603551      1.4353567248     -0.4646639261
 O     -1.3058079852      3.5955278318      0.2131307902
 F     -3.3610545493      2.9668574580      1.1632242653
30
# ORCA AIMD Position Step 198, t=99.00 fs, E_Pot=-1129.60069610 Hartree, Unit is Angstrom
 C     -6.2483865807      3.8699879100      0.5242597157
 C     -5.8532415015      3.1523578605     -0.7372672308
 H     -6.2650945607      3.0765479586      1.2567861938
 H     -7.3016438749      4.1529591072      0.4502009548
 H     -5.6185194846      4.7325804652      0.8572407289
 C     -6.2007089151      3.8303412767     -2.0663250812
 H     -7.1558841253      3.3467335546     -2.3508734310
 H     -5.3945156597      3.6027318143     -2.8152027630
 H     -6.3505874780      4.9190788118     -2.0001656620
 C     -5.2856247943      1.9165966631     -0.8608466070
 N     -3.2962210732      3.6588545645     -1.2831883516
 H     -5.0477129079      1.6753841515     -1.8676933205
 H     -5.0004620631      1.3923064601      0.0267699118
 C     -3.5262554389      5.0219210832     -1.1501437816
 S     -2.4822114248      2.8398652348     -0.1357748243
 C     -2.7619848944      6.1674854802     -1.5502437045
 H     -4.5882838616      5.1992940018     -0.9299781385
 C     -1.3138419340      6.0990524176     -1.7238831318
 C     -0.6218393733      7.2183199134     -2.1337442800
 C     -1.2442452780      8.4008020936     -2.3542778359
 C     -3.4021774570      7.3524099007     -1.9001928187
 C     -2.6759085232      8.4853219324     -2.2584972625
 H     -3.2146161507      9.3973572675     -2.5131375247
 H     -0.7341470865      9.2858659613     -2.7721345983
 H     -0.8226708171      5.2106866493     -1.4033762366
 H      0.4852940202      7.1881202992     -2.3309615600
 H     -4.4601993724      7.5240520672     -1.7949524741
 O     -2.4056067820      1.4338159657     -0.4653712335
 O     -1.3043246313      3.5933776443      0.2123227001
 F     -3.3588752291      2.9626751547      1.1676231638
30
# ORCA AIMD Position Step 199, t=99.50 fs, E_Pot=-1129.60056843 Hartree, Unit is Angstrom
 C     -6.2467621584      3.8726613118      0.5269017875
 C     -5.8549975618      3.1566333731     -0.7369822851
 H     -6.2535927618      3.0777195006      1.2729278946
 H     -7.3021995907      4.1456021934      0.4554138862
 H     -5.6139839559      4.7361706783      0.8550520177
 C     -6.2026413154      3.8360655830     -2.0670738750
 H     -7.1678793607      3.3375578997     -2.3444905213
 H     -5.3962490418      3.6065112569     -2.8144893982
 H     -6.3514001575      4.9372813280     -2.0045538086
 C     -5.2815668755      1.9147780331     -0.8620257117
 N     -3.2966090907      3.6595711112     -1.2794078599
 H     -5.0443522485      1.6780394642     -1.8848066254
 H     -4.9936185605      1.3905575987      0.0437415106
 C     -3.5218259309      5.0252088978     -1.1476900346
 S     -2.4821424765      2.8382686763     -0.1361646666
 C     -2.7576327267      6.1654920954     -1.5500639880
 H     -4.5855461852      5.1944036415     -0.9228673896
 C     -1.3123151221      6.0977516547     -1.7213918544
 C     -0.6228772753      7.2167405557     -2.1318812365
 C     -1.2472259579      8.4015887415     -2.3546694031
 C     -3.3993424910      7.3501047383     -1.9016034228
 C     -2.6721212944      8.4818111705     -2.2573622065
 H     -3.2018923467      9.3886911716     -2.5164844289
 H     -0.7255015051      9.2886527574     -2.7701829842
 H     -0.8254476066      5.2171268163     -1.4110580466
 H      0.4954872290      7.1774616994     -2.3292382349
 H     -4.4540634814      7.5162227331     -1.7903467970
 O     -2.4056810328      1.4323952443     -0.4660322580
 O     -1.3027779801      3.5912169783      0.2115272584
 F     -3.3568087564      2.9584962542      1.1720918348
30
# ORCA AIMD Position Step 200, t=100.00 fs, E_Pot=-1129.59981459 Hartree, Unit is Angstrom
 C     -6.2451252687      3.8750492954      0.5295550535
 C     -5.8567335501      3.1610945121     -0.7369711968
 H     -6.2413916973      3.0792198822      1.2908595869
 H     -7.3031424418      4.1396205499      0.4600907375
 H     -5.6102376665      4.7385719990      0.8518324745
 C     -6.2045672843      3.8416674763     -2.0677660273
 H     -7.1787546836      3.3297070001     -2.3387856560
 H     -5.3999183665      3.6106506932     -2.8129690767
 H     -6.3523067461      4.9541566322     -2.0087243794
 C     -5.2775778175      1.9133671632     -0.8630161841
 N     -3.2969696525      3.6602966751     -1.2756372662
 H     -5.0404472253      1.6782865589     -1.9024869698
 H     -4.9866986496      1.3873158813      0.0602903135
 C     -3.5176527878      5.0284678652     -1.1451749928
 S     -2.4819760562      2.8366603952     -0.1366158843
 C     -2.7528532724      6.1632030489     -1.5499734218
 H     -4.5821394800      5.1905976809     -0.9161837985
 C     -1.3112762265      6.0966224434     -1.7188400518
 C     -0.6233659556      7.2149667416     -2.1300665125
 C     -1.2506505874      8.4028496778     -2.3552994655
 C     -3.3964714052      7.3481407620     -1.9029232318
 C     -2.6680634951      8.4781455891     -2.2562460650
 H     -3.1893659588      9.3808918255     -2.5198177163
 H     -0.7169672401      9.2901750986     -2.7670858439
 H     -0.8264091351      5.2204397635     -1.4184118349
 H      0.5025747595      7.1664476111     -2.3264123115
 H     -4.4499198867      7.5073008957     -1.7857874177
 O     -2.4057831795      1.4310911597     -0.4666475821
 O     -1.3011727865      3.5890428704      0.2107459275
 F     -3.3548504336      2.9543215805      1.1766220845
30
# ORCA AIMD Position Step 201, t=100.50 fs, E_Pot=-1129.59894026 Hartree, Unit is Angstrom
 C     -6.2434724346      3.8770977391      0.5322634369
 C     -5.8584149808      3.1656845527     -0.7372293052
 H     -6.2285320137      3.0816213777      1.3098089080
 H     -7.3044423771      4.1350512334      0.4642952787
 H     -5.6073352479      4.7398774609      0.8475862864
 C     -6.2065534280      3.8471675267     -2.0683907544
 H     -7.1878399218      3.3236422796     -2.3336391521
 H     -5.4054171179      3.6150940447     -2.8107716882
 H     -6.3532863259      4.9688869965     -2.0126857383
 C     -5.2736407564      1.9123507575     -0.8638283958
 N     -3.2973011904      3.6610271685     -1.2718751639
 H     -5.0362582707      1.6763958521     -1.9194146595
 H     -4.9800353062      1.3832095892      0.0752289828
 C     -3.5137546273      5.0316572891     -1.1425912607
 S     -2.4817129619      2.8350487827     -0.1371258094
 C     -2.7476808004      6.1606528696     -1.5499722816
 H     -4.5780065507      5.1880239533     -0.9099698909
 C     -1.3107312345      6.0957155736     -1.7162573640
 C     -0.6232812434      7.2130226047     -2.1283117141
 C     -1.2544131540      8.4045481714     -2.3561624962
 C     -3.3935493598      7.3464850183     -1.9041379550
 C     -2.6637577488      8.4743219397     -2.2551533808
 H     -3.1774258484      9.3744391810     -2.5232276674
 H     -0.7088554646      9.2902118638     -2.7627672522
 H     -0.8251885761      5.2199627319     -1.4251796977
 H      0.5060714989      7.1552578693     -2.3224429402
 H     -4.4478868816      7.4974096849     -1.7813114209
 O     -2.4059130610      1.4298988493     -0.4672182287
 O     -1.2995137934      3.5868522485      0.2099803263
 F     -3.3529950383      2.9501519724      1.1812050026
30
# ORCA AIMD Position Step 202, t=101.00 fs, E_Pot=-1129.59845069 Hartree, Unit is Angstrom
 C     -6.2418081508      3.8787559374      0.5350648933
 C     -5.8600098549      3.1703485940     -0.7377488569
 H     -6.2150838496      3.0854355676      1.3290198402
 H     -7.3060012694      4.1318935435      0.4681012367
 H     -5.6052699655      4.7402559716      0.8423483778
 C     -6.2086592087      3.8525825343     -2.0689297787
 H     -7.1946327893      3.3197293651     -2.3289690529
 H     -5.4125355144      3.6197594065     -2.8081048866
 H     -6.3543237211      4.9808515300     -2.0164304215
 C     -5.2697418947      1.9117162487     -0.8644787713
 N     -3.2976026437      3.6617583823     -1.2681201410
 H     -5.0320306494      1.6726442511     -1.9343771160
 H     -4.9739197794      1.3787961395      0.0875392112
 C     -3.5101428245      5.0347378182     -1.1399332494
 S     -2.4813545729      2.8334428041     -0.1376912344
 C     -2.7421584641      6.1578807228     -1.5500605050
 H     -4.5731560818      5.1868204822     -0.9042519925
 C     -1.3106574925      6.0950459577     -1.7136628463
 C     -0.6226286479      7.2109386276     -2.1266246155
 C     -1.2584013246      8.4066283446     -2.3572460389
 C     -3.3905749324      7.3450985473     -1.9052310248
 C     -2.6592397892      8.4703509461     -2.2540911071
 H     -3.1663906053      9.3696920580     -2.5267760276
 H     -0.7014179139      9.2886742782     -2.7572156323
 H     -0.8216639977      5.2154659013     -1.4312524874
 H      0.5057677473      7.1440634500     -2.3173416018
 H     -4.4479001756      7.4866515935     -1.7769748725
 O     -2.4060703451      1.4288120909     -0.4677456457
 O     -1.2978056321      3.5846419600      0.2092322576
 F     -3.3512369045      2.9459882695      1.1858311494
30
# ORCA AIMD Position Step 203, t=101.50 fs, E_Pot=-1129.59863316 Hartree, Unit is Angstrom
 C     -6.2401438134      3.8799802239      0.5379883274
 C     -5.8614888032      3.1750339027     -0.7385191520
 H     -6.2011420912      3.0910724401      1.3477996132
 H     -7.3076637995      4.1301133603      0.4715888828
 H     -5.6039788745      4.7399428087      0.8361798446
 C     -6.2109346860      3.8579243438     -2.0693583608
 H     -7.1988114180      3.3182270592     -2.3247307078
 H     -5.4209744664      3.6245423589     -2.8052422588
 H     -6.3554202992      4.9896340117     -2.0199370800
 C     -5.2658732011      1.9114552783     -0.8649871142
 N     -3.2978735647      3.6624860521     -1.2643709077
 H     -5.0279769189      1.6672999306     -1.9463515983
 H     -4.9685856032      1.3745365405      0.0964230823
 C     -3.5068211965      5.0376723647     -1.1371973826
 S     -2.4809028158      2.8318517940     -0.1383082952
 C     -2.7363379711      6.1549290064     -1.5502374017
 H     -4.5676635504      5.1871110194     -0.8990386096
 C     -1.3110014977      6.0945884424     -1.7110644589
 C     -0.6214417282      7.2087502779     -2.1250091245
 C     -1.2624990716      8.4090172789     -2.3585311596
 C     -3.3875602645      7.3439373833     -1.9061838975
 C     -2.6545597133      8.4662604529     -2.2530696586
 H     -3.1564828473      9.3668415916     -2.5304804917
 H     -0.6948374130      9.2856086482     -2.7504836910
 H     -0.8159870605      5.2072025204     -1.4366741591
 H      0.5017252958      7.1330210544     -2.3111697051
 H     -4.4497086823      7.4751228886     -1.7728526971
 O     -2.4062545715      1.4278235094     -0.4682317057
 O     -1.2960528001      3.5824088028      0.2085036247
 F     -3.3495699284      2.9418313015      1.1904905584
30
# ORCA AIMD Position Step 204, t=102.00 fs, E_Pot=-1129.59948671 Hartree, Unit is Angstrom
 C     -6.2384959703      3.8807364179      0.5410516993
 C     -5.8628254021      3.1796909274     -0.7395267186
 H     -6.1868194215      3.0988155632      1.3655521850
 H     -7.3092345138      4.1296486971      0.4748412341
 H     -5.6033516382      4.7392255828      0.8291613051
 C     -6.2134185871      3.8631989268     -2.0696468543
 H     -7.2002371953      3.3192822947     -2.3209141968
 H     -5.4303662249      3.6293212897     -2.8025054350
 H     -6.3565936528      4.9950314239     -2.0231715532
 C     -5.2620334522      1.9115650125     -0.8653745202
 N     -3.2981143113      3.6632058132     -1.2606261610
 H     -5.0242672164      1.6606125155     -1.9545528153
 H     -4.9642015101      1.3707841837      0.1013257468
 C     -3.5037862443      5.0404267836     -1.1343822575
 S     -2.4803600820      2.8302854013     -0.1389727011
 C     -2.7302790013      6.1518418345     -1.5505013403
 H     -4.5616660967      5.1890019099     -0.8943209483
 C     -1.3116815673      6.0942821484     -1.7084614164
 C     -0.6197806932      7.2064966027     -2.1234652480
 C     -1.2665892457      8.4116278966     -2.3599932423
 C     -3.3845291134      7.3429535672     -1.9069766700
 C     -2.6497821853      8.4620962950     -2.2521033471
 H     -3.1478162548      9.3658867639     -2.5343052325
 H     -0.6892198701      9.2811917974     -2.7426850875
 H     -0.8085572474      5.1958595100     -1.4416115812
 H      0.4942760034      7.1222676234     -2.3040361996
 H     -4.4529038256      7.4629179386     -1.7690362503
 O     -2.4064652279      1.4269246636     -0.4686786574
 O     -1.2942595435      3.5801496065      0.2077965110
 F     -3.3479877548      2.9376819047      1.1951729720
30
# ORCA AIMD Position Step 205, t=102.50 fs, E_Pot=-1129.60078342 Hartree, Unit is Angstrom
 C     -6.2368841044      3.8810016563      0.5442612198
 C     -5.8639963109      3.1842735166     -0.7407554008
 H     -6.1722386874      3.1088108447      1.3818000803
 H     -7.3104980323      4.1304153498      0.4779410189
 H     -5.6032435091      4.7384255369      0.8213848338
 C     -6.2161362077      3.8684056066     -2.0697628892
 H     -7.1989533611      3.3229286468     -2.3175417366
 H     -5.4403019772      3.6339653676     -2.8002400968
 H     -6.3578769119      4.9970559167     -2.0260883876
 C     -5.2582285113      1.9120487125     -0.8656619449
 N     -3.2983261548      3.6639133419     -1.2568847164
 H     -5.0210255337      1.6528075321     -1.9584515732
 H     -4.9608705730      1.3677835158      0.1019379422
 C     -3.5010277609      5.0429705871     -1.1314886401
 S     -2.4797291832      2.8287533991     -0.1396796358
 C     -2.7240483193      6.1486636050     -1.5508495531
 H     -4.5553534020      5.1925778315     -0.8900743362
 C     -1.3125944823      6.0940418090     -1.7058484251
 C     -0.6177311576      7.2042186258     -2.1219889821
 C     -1.2705562532      8.4143620551     -2.3616029192
 C     -3.3815133021      7.3420961332     -1.9075889703
 C     -2.6449849090      8.4579209640     -2.2512102358
 H     -3.1403976657      9.3666372747     -2.5381598440
 H     -0.6845914974      9.2757216965     -2.7339883405
 H     -0.7999506452      5.1824276193     -1.4463023666
 H      0.4840212343      7.1119149136     -2.2960948754
 H     -4.4569670017      7.4501348877     -1.7656275292
 O     -2.4067017850      1.4261062913     -0.4690891083
 O     -1.2924298582      3.5778612994      0.2071130861
 F     -3.3464838214      2.9335409384      1.1998678141
30
# ORCA AIMD Position Step 206, t=103.00 fs, E_Pot=-1129.60218987 Hartree, Unit is Angstrom
 C     -6.2353280922      3.8807658727      0.5476112534
 C     -5.8649812807      3.1887387282     -0.7421864075
 H     -6.1575257424      3.1210649078      1.3961979598
 H     -7.3112398495      4.1323123113      0.4809683581
 H     -5.6034920978      4.7378743532      0.8129450097
 C     -6.2190968599      3.8735362716     -2.0696739764
 H     -7.1951831665      3.3290859033     -2.3146659811
 H     -5.4503656172      3.6383450879     -2.7987861646
 H     -6.3593176635      4.9959340068     -2.0286325097
 C     -5.2544712498      1.9129161371     -0.8658695695
 N     -3.2985115289      3.6646048510     -1.2531459201
 H     -5.0183295476      1.6440831772     -1.9577759390
 H     -4.9586317581      1.3656717693      0.0981908938
 C     -3.4985299278      5.0452775862     -1.1285192936
 S     -2.4790131479      2.8272652669     -0.1404236005
 C     -2.7177185388      6.1454376102     -1.5512780096
 H     -4.5489531338      5.1978970394     -0.8862612545
 C     -1.3136242019      6.0937718784     -1.7032201322
 C     -0.6154021587      7.2019580411     -2.1205724340
 C     -1.2742887127      8.4171142507     -2.3633272765
 C     -3.3785483907      7.3413122917     -1.9080010127
 C     -2.6402556181      8.4538094161     -2.2504110947
 H     -3.1341441104      9.3687446416     -2.5419076790
 H     -0.6808999759      9.2696012139     -2.7246075272
 H     -0.7908287413      5.1680381454     -1.4509992873
 H      0.4718237861      7.1020433336     -2.2875396047
 H     -4.4613254384      7.4368818091     -1.7627319618
 O     -2.4069637517      1.4253585954     -0.4694660170
 O     -1.2905675060      3.5755410844      0.2064554647
 F     -3.3450514826      2.9294093538      1.2045642767
30
# ORCA AIMD Position Step 207, t=103.50 fs, E_Pot=-1129.60337843 Hartree, Unit is Angstrom
 C     -6.2338455251      3.8800330041      0.5510847025
 C     -5.8657635892      3.1930480407     -0.7437986404
 H     -6.1428021716      3.1354488563      1.4085417910
 H     -7.3112667591      4.1352268583      0.4839980536
 H     -5.6039358633      4.7378878140      0.8039294811
 C     -6.2222908982      3.8785747473     -2.0693503163
 H     -7.1893279084      3.3375592207     -2.3123683255
 H     -5.4601719991      3.6423443083     -2.7984429077
 H     -6.3609765846      4.9921013604     -2.0307403755
 C     -5.2507807388      1.9141828586     -0.8660168351
 N     -3.2986738849      3.6652764875     -1.2494090253
 H     -5.0162123189      1.6346073868     -1.9525062411
 H     -4.9574616918      1.3644802280      0.0902512892
 C     -3.4962729665      5.0473263020     -1.1254787419
 S     -2.4782154111      2.8258304804     -0.1411986849
 C     -2.7113664125      6.1422049124     -1.5517813569
 H     -4.5427113721      5.2049892170     -0.8828357174
 C     -1.3146502306      6.0933792491     -1.7005745011
 C     -0.6129226987      7.1997558045     -2.1192042076
 C     -1.2776818917      8.4197755461     -2.3651312032
 C     -3.3756691584      7.3405487256     -1.9081946709
 C     -2.6356879619      8.4498434454     -2.2497278969
 H     -3.1289097073      9.3717518043     -2.5453808031
 H     -0.6780206564      9.2633143190     -2.7147899959
 H     -0.7818557260      5.1538167093     -1.4559273616
 H      0.4587793039      7.0926991200     -2.2785963098
 H     -4.4654081865      7.4232806170     -1.7604503925
 O     -2.4072506805      1.4246713822     -0.4698126185
 O     -1.2886759619      3.5731863345      0.2058257688
 F     -3.3436839469      2.9252881098      1.2092512710
30
# ORCA AIMD Position Step 208, t=104.00 fs, E_Pot=-1129.60410463 Hartree, Unit is Angstrom
 C     -6.2324493119      3.8788221927      0.5546534691
 C     -5.8663301153      3.1971673507     -0.7455688897
 H     -6.1281778843      3.1517059856      1.4187745040
 H     -7.3104228928      4.1390388243      0.4870982424
 H     -5.6044344285      4.7387374782      0.7944108159
 C     -6.2256872478      3.8834964535     -2.0687675972
 H     -7.1819609840      3.3480416775     -2.3107578173
 H     -5.4694045443      3.6458733553     -2.7994343479
 H     -6.3629251439      4.9861913953     -2.0323420070
 C     -5.2471820856      1.9158708921     -0.8661224877
 N     -3.2988177987      3.6659248047     -1.2456733441
 H     -5.0146632606      1.6245134024     -1.9428709479
 H     -4.9572757987      1.3641327920      0.0785190103
 C     -3.4942350944      5.0491001558     -1.1223728681
 S     -2.4773396957      2.8244583332     -0.1419986342
 C     -2.7050709340      6.1390032938     -1.5523529214
 H     -4.5368684380      5.2138516892     -0.8797488808
 C     -1.3155547315      6.0927822130     -1.6979145747
 C     -0.6104353971      7.1976510047     -2.1178703515
 C     -1.2806398166      8.4222380363     -2.3669789292
 C     -3.3729058335      7.3397533078     -1.9081544856
 C     -2.6313768448      8.4461052643     -2.2491820458
 H     -3.1245157912      9.3751514348     -2.5483986623
 H     -0.6757696613      9.2573944171     -2.7048009863
 H     -0.7736359632      5.1407766731     -1.4612580823
 H      0.4461575035      7.0838938889     -2.2695100881
 H     -4.4686942328      7.4094661761     -1.7588715260
 O     -2.4075621830      1.4240341570     -0.4701323895
 O     -1.2867583341      3.5707947117      0.2052260758
 F     -3.3423744066      2.9211781726      1.2139176510
30
# ORCA AIMD Position Step 209, t=104.50 fs, E_Pot=-1129.60425739 Hartree, Unit is Angstrom
 C     -6.2311457212      3.8771687758      0.5582789293
 C     -5.8666715384      3.2010670396     -0.7474720484
 H     -6.1137442992      3.1694616518      1.4269884141
 H     -7.3086021186      4.1436244115      0.4903293689
 H     -5.6048868235      4.7406244075      0.7844408765
 C     -6.2292323191      3.8882688052     -2.0679093386
 H     -7.1738127229      3.3601223411     -2.3099686330
 H     -5.4778462308      3.6488804549     -2.8018802990
 H     -6.3652420019      4.9790115331     -2.0333635329
 C     -5.2437060923      1.9180093187     -0.8662044936
 N     -3.2989490251      3.6665469329     -1.2419382879
 H     -5.0136292112      1.6138939877     -1.9293430142
 H     -4.9579299035      1.3644443736      0.0636233314
 C     -3.4923947034      5.0505877884     -1.1192083601
 S     -2.4763900200      2.8231573503     -0.1428170321
 C     -2.6989111037      6.1358665464     -1.5529848347
 H     -4.5316344211      5.2244461521     -0.8769546613
 C     -1.3162279544      6.0919159457     -1.6952489953
 C     -0.6080867335      7.1956796573     -2.1165558320
 C     -1.2830769313      8.4243996194     -2.3688356883
 C     -3.3702809783      7.3388767105     -1.9078684984
 C     -2.6274137561      8.4426714909     -2.2487926974
 H     -3.1207789447      9.3784415021     -2.5507864891
 H     -0.6739257474      9.2523843326     -2.6949054627
 H     -0.7666734839      5.1297511150     -1.4670977323
 H      0.4353023768      7.0756104051     -2.2605271838
 H     -4.4707510700      7.3955851348     -1.7580660623
 O     -2.4078979485      1.4234366935     -0.4704289354
 O     -1.2848171133      3.5683644693      0.2046584611
 F     -3.3411161123      2.9170805786      1.2185524150
30
# ORCA AIMD Position Step 210, t=105.00 fs, E_Pot=-1129.60388431 Hartree, Unit is Angstrom
 C     -6.2299332721      3.8751246372      0.5619126161
 C     -5.8667820317      3.2047206738     -0.7494814123
 H     -6.0995677526      3.1882373488      1.4334236474
 H     -7.3057569020      4.1488595654      0.4937442791
 H     -5.6052445491      4.7436596357      0.7740496181
 C     -6.2328516135      3.8928527558     -2.0667685998
 H     -7.1657398692      3.3733045256     -2.3101553583
 H     -5.4853970920      3.6513594655     -2.8057798024
 H     -6.3680073264      4.9715027638     -2.0337308692
 C     -5.2403891603      1.9206355811     -0.8662793241
 N     -3.2990746288      3.6671410387     -1.2382041406
 H     -5.0130158461      1.6027951115     -1.9126343720
 H     -4.9592242920      1.3651222446      0.0464119911
 C     -3.4907324754      5.0517838259     -1.1159920654
 S     -2.4753702271      2.8219350939     -0.1436465609
 C     -2.6929635628      6.1328237645     -1.5536682458
 H     -4.5271662243      5.2366931774     -0.8744152083
 C     -1.3165727603      6.0907351104     -1.6925915389
 C     -0.6060133120      7.1938733018     -2.1152465377
 C     -1.2849192557      8.4261689706     -2.3706693930
 C     -3.3678072868      7.3378739386     -1.9073288753
 C     -2.6238822278      8.4396083196     -2.2485754774
 H     -3.1175337924      9.3811710903     -2.5523907804
 H     -0.6722597466      9.2487894343     -2.6853483540
 H     -0.7613453274      5.1213568105     -1.4734865488
 H      0.4274858108      7.0678145027     -2.2518714258
 H     -4.4712634063      7.3817918962     -1.7580821613
 O     -2.4082577852      1.4228691124     -0.4707061235
 O     -1.2828547126      3.5658942674      0.2041244527
 F     -3.3399023327      2.9129963712      1.2231444714
30
# ORCA AIMD Position Step 211, t=105.50 fs, E_Pot=-1129.60318178 Hartree, Unit is Angstrom
 C     -6.2288023150      3.8727566914      0.5654970737
 C     -5.8666601512      3.2081072363     -0.7515692649
 H     -6.0856839255      3.2074723767      1.4384565050
 H     -7.3019005595      4.1546226112      0.4973869154
 H     -5.6055183373      4.7478511474      0.7632460062
 C     -6.2364542081      3.8972054294     -2.0653483384
 H     -7.1586734975      3.3870354909     -2.3114820063
 H     -5.4920777721      3.6533518411     -2.8110069336
 H     -6.3712953549      4.9646719962     -2.0333726686
 C     -5.2372716234      1.9237938904     -0.8663609609
 N     -3.2992024951      3.6677056515     -1.2344708770
 H     -5.0126914285      1.5912103991     -1.8936801431
 H     -4.9609120492      1.3657763226      0.0279228360
 C     -3.4892333487      5.0526883109     -1.1127306254
 S     -2.4742845133      2.8207985197     -0.1444800489
 C     -2.6873004259      6.1298991715     -1.5543934441
 H     -4.5235461217      5.2504733639     -0.8721061375
 C     -1.3165077574      6.0892144214     -1.6899602265
 C     -0.6043249513      7.1922569535     -2.1139314921
 C     -1.2861048253      8.4274703421     -2.3724521227
 C     -3.3654862612      7.3367056542     -1.9065322512
 C     -2.6208541217      8.4369678226     -2.2485415458
 H     -3.1146495543      9.3829757524     -2.5530915050
 H     -0.6705676977      9.2470296114     -2.6763364460
 H     -0.7578920637      5.1159811685     -1.4804035330
 H      0.4237219051      7.0604777336     -2.2437189731
 H     -4.4700496278      7.3682436261     -1.7589429959
 O     -2.4086415235      1.4223218925     -0.4709678626
 O     -1.2808727938      3.5633832901      0.2036255595
 F     -3.3387264209      2.9089265135      1.2276831068
30
# ORCA AIMD Position Step 212, t=106.00 fs, E_Pot=-1129.60244833 Hartree, Unit is Angstrom
 C     -6.2277357545      3.8701443398      0.5689677518
 C     -5.8663083383      3.2112095595     -0.7537072359
 H     -6.0720944132      3.2265535735      1.4425764343
 H     -7.2971079653      4.1607967734      0.5012930039
 H     -5.6057751469      4.7531053764      0.7520248164
 C     -6.2399413650      3.9012844851     -2.0636613787
 H     -7.1535439514      3.4007514414     -2.3141065334
 H     -5.4980133161      3.6549429392     -2.8173263916
 H     -6.3751645121      4.9595049754     -2.0322249183
 C     -5.2343959733      1.9275337550     -0.8664590899
 N     -3.2993414411      3.6682402658     -1.2307390561
 H     -5.0124946669      1.5790809648     -1.8735973252
 H     -4.9627167757      1.3659473876      0.0093243264
 C     -3.4878876432      5.0533072233     -1.1094300076
 S     -2.4731370057      2.8197532131     -0.1453098658
 C     -2.6819868754      6.1271118628     -1.5551501454
 H     -4.5207733161      5.2656233651     -0.8700188979
 C     -1.3159697524      6.0873481268     -1.6873762084
 C     -0.6030884881      7.1908473097     -2.1126047559
 C     -1.2865837254      8.4282476000     -2.3741612921
 C     -3.3633077432      7.3353394335     -1.9054799245
 C     -2.6183863897      8.4347856609     -2.2486971291
 H     -3.1120409406      9.3835998852     -2.5528097279
 H     -0.6687050478      9.2473928871     -2.6680224466
 H     -0.7564144873      5.1137810495     -1.4877739448
 H      0.4245861204      7.0536031147     -2.2361777202
 H     -4.4670711925      7.3550946009     -1.7606456999
 O     -2.4090490466      1.4217864156     -0.4712181228
 O     -1.2788726092      3.5608313280      0.2031628583
 F     -3.3375818322      2.9048719504      1.2321578620
30
# ORCA AIMD Position Step 213, t=106.50 fs, E_Pot=-1129.60201062 Hartree, Unit is Angstrom
 C     -6.2267102792      3.8673748784      0.5722558455
 C     -5.8657332280      3.2140150979     -0.7558668487
 H     -6.0587675696      3.2448549019      1.4463463805
 H     -7.2915107669      4.1672718262      0.5054899684
 H     -5.6061280046      4.7592380265      0.7403745757
 C     -6.2432182134      3.9050533430     -2.0617296894
 H     -7.1511798240      3.4139362238     -2.3181564179
 H     -5.5034063614      3.6562535304     -2.8244197650
 H     -6.3796459203      4.9568539309     -2.0302349921
 C     -5.2318033273      1.9319049044     -0.8665775466
 N     -3.2995009213      3.6687451312     -1.2270095878
 H     -5.0122480159      1.5663036214     -1.8536138066
 H     -4.9643575740      1.3651538048     -0.0081729141
 C     -3.4866915301      5.0536522216     -1.1060953583
 S     -2.4719318446      2.8188034271     -0.1461281654
 C     -2.6770791200      6.1244758110     -1.5559276903
 H     -4.5187629011      5.2819368440     -0.8681612304
 C     -1.3149157285      6.0851492986     -1.6848627749
 C     -0.6023176091      7.1896513331     -2.1112661996
 C     -1.2863181532      8.4284670250     -2.3757802486
 C     -3.3612500916      7.3337505884     -1.9041778044
 C     -2.6165186396      8.4330798991     -2.2490433803
 H     -3.1096740737      9.3829097425     -2.5515119186
 H     -0.6666126585      9.2500017106     -2.6604959050
 H     -0.7568738799      5.1146861203     -1.4954770193
 H      0.4301020265      7.0472460100     -2.2292796776
 H     -4.4624330505      7.3424906639     -1.7631619703
 O     -2.4094802393      1.4212550458     -0.4714608537
 O     -1.2768548825      3.5582387779      0.2027370852
 F     -3.3364621627      2.9008335690      1.2365586521
30
# ORCA AIMD Position Step 214, t=107.00 fs, E_Pot=-1129.60213698 Hartree, Unit is Angstrom
 C     -6.2256979135      3.8645376937      0.5752925245
 C     -5.8649457644      3.2165163842     -0.7580200038
 H     -6.0456454392      3.2617844571      1.4503467230
 H     -7.2852896571      4.1739450572      0.5099971630
 H     -5.6067198319      4.7659943540      0.7282865692
 C     -6.2462071868      3.9084866200     -2.0595837178
 H     -7.1521941052      3.4261861624     -2.3236981153
 H     -5.5085034608      3.6574280316     -2.8319195402
 H     -6.3847317634      4.9573209574     -2.0273656827
 C     -5.2295287029      1.9369493349     -0.8667130999
 N     -3.2996907915      3.6692211874     -1.2232837348
 H     -5.0117773626      1.5527528196     -1.8349637197
 H     -4.9655830286      1.3629588383     -0.0234345438
 C     -3.4856466220      5.0537403244     -1.1027310548
 S     -2.4706731827      2.8179519645     -0.1469269642
 C     -2.6726225778      6.1219999242     -1.5567152255
 H     -4.5173562072      5.2991667745     -0.8665548228
 C     -1.3133244188      6.0826493756     -1.6824445612
 C     -0.6019724541      7.1886660635     -2.1099209230
 C     -1.2852828538      8.4281182900     -2.3772981975
 C     -3.3592810576      7.3319227554     -1.9026361997
 C     -2.6152714536      8.4318507268     -2.2495764917
 H     -3.1075686401      9.3808982559     -2.5492112423
 H     -0.6643290659      9.2547978427     -2.6537821896
 H     -0.7590925085      5.1184016351     -1.5033530287
 H      0.4397387672      7.0415210494     -2.2229890202
 H     -4.4563764592      7.3305639061     -1.7664400604
 O     -2.4099349474      1.4207213079     -0.4716999161
 O     -1.2748197969      3.5556066566      0.2023486553
 F     -3.3353611347      2.8968122279      1.2408758338
30
# ORCA AIMD Position Step 215, t=107.50 fs, E_Pot=-1129.60295372 Hartree, Unit is Angstrom
 C     -6.2246671537      3.8617180011      0.5780140815
 C     -5.8639614671      3.2187113164     -0.7601390785
 H     -6.0326582939      3.2768352397      1.4551051363
 H     -7.2786617825      4.1807202636      0.5148271200
 H     -5.6077076587      4.7730712276      0.7157640734
 C     -6.2488599325      3.9115742011     -2.0572617010
 H     -7.1568830044      3.4372657603     -2.3307065223
 H     -5.5135622334      3.6586224085     -2.8394441316
 H     -6.3903658867      4.9611639522     -2.0235994143
 C     -5.2275965012      1.9426920756     -0.8668548283
 N     -3.2999216865      3.6696717366     -1.2195651588
 H     -5.0109328550      1.5383151916     -1.8187659674
 H     -4.9662068839      1.3590471248     -0.0355292803
 C     -3.4847587101      5.0535948115     -1.0993412562
 S     -2.4693646696      2.8171993226     -0.1476962770
 C     -2.6686518985      6.1196867884     -1.5575011803
 H     -4.5163359679      5.3170238569     -0.8652321648
 C     -1.3111969798      6.0798995492     -1.6801473385
 C     -0.6019680387      7.1878798722     -2.1085777854
 C     -1.2834660894      8.4272129447     -2.3787093017
 C     -3.3573596379      7.3298483522     -1.9008694913
 C     -2.6146451629      8.4310808457     -2.2502879702
 H     -3.1057978290      9.3776835385     -2.5459665745
 H     -0.6619870926      9.2615486814     -2.6478498682
 H     -0.7627496484      5.1244020846     -1.5112080001
 H      0.4525105724      7.0365926783     -2.2172215577
 H     -4.4492639469      7.3194282501     -1.7704077362
 O     -2.4104128399      1.4201797279     -0.4719395048
 O     -1.2727675852      3.5529367107      0.2019968232
 F     -3.3342723699      2.8928089458      1.2450994260
30
# ORCA AIMD Position Step 216, t=108.00 fs, E_Pot=-1129.60434256 Hartree, Unit is Angstrom
 C     -6.2235852821      3.8589901234      0.5803692490
 C     -5.8627992870      3.2206026599     -0.7621982755
 H     -6.0197411069      3.2896354138      1.4610184848
 H     -7.2718723176      4.1875093512      0.5199844558
 H     -5.6092350048      4.7801560521      0.7028268008
 C     -6.2511655034      3.9143243016     -2.0548088821
 H     -7.1651726642      3.4471322524     -2.3390440519
 H     -5.5188193855      3.6599886557     -2.8466301316
 H     -6.3964424031      4.9682592129     -2.0189385654
 C     -5.2260120464      1.9491251113     -0.8669865612
 N     -3.3002033952      3.6700978265     -1.2158550880
 H     -5.0096316335      1.5229583061     -1.8058422713
 H     -4.9661551722      1.3533345034     -0.0438853553
 C     -3.4840364265      5.0532411130     -1.0959293015
 S     -2.4680105761      2.8165452336     -0.1484289525
 C     -2.6651855728      6.1175367150     -1.5582753398
 H     -4.5154646470      5.3351987252     -0.8642255596
 C     -1.3085578573      6.0769650648     -1.6779962099
 C     -0.6021929144      7.1872742811     -2.1072466404
 C     -1.2808715075      8.4257833561     -2.3800120765
 C     -3.3554379048      7.3275283007     -1.8988955349
 C     -2.6146207523      8.4307367933     -2.2511651771
 H     -3.1044815570      9.3734992740     -2.5418781960
 H     -0.6597882314      9.2698763499     -2.6426233599
 H     -0.7674045498      5.1319709832     -1.5188276191
 H      0.4671855300      7.0326493225     -2.2118721286
 H     -4.4415537495      7.3091757673     -1.7749780338
 O     -2.4109136614      1.4196270589     -0.4721828352
 O     -1.2706972137      3.5502312240      0.2016818289
 F     -3.3331899171      2.8888246477      1.2492211956
30
# ORCA AIMD Position Step 217, t=108.50 fs, E_Pot=-1129.60593650 Hartree, Unit is Angstrom
 C     -6.2224182587      3.8564127518      0.5823236755
 C     -5.8614837672      3.2222020885     -0.7641729789
 H     -6.0068562484      3.2999816477      1.4682873494
 H     -7.2651739795      4.1942275275      0.5254667344
 H     -5.6114236716      4.7869407740      0.6895153276
 C     -6.2531502323      3.9167621240     -2.0522754341
 H     -7.1766271038      3.4559243496     -2.3484559914
 H     -5.5244715828      3.6616659523     -2.8531552029
 H     -6.4028088951      4.9781206927     -2.0134067331
 C     -5.2247599752      1.9561993903     -0.8670900649
 N     -3.3005456342      3.6705015567     -1.2121558621
 H     -5.0078673102      1.5067748964     -1.7966392495
 H     -4.9654709256      1.3459996294     -0.0483304012
 C     -3.4834892350      5.0527086007     -1.0924990986
 S     -2.4666149957      2.8159879747     -0.1491170107
 C     -2.6622299873      6.1155442221     -1.5590269364
 H     -4.5144944800      5.3533597422     -0.8635655939
 C     -1.3054529811      6.0739283703     -1.6760161850
 C     -0.6025223919      7.1868268686     -2.1059371515
 C     -1.2775192925      8.4238772205     -2.3812075178
 C     -3.3534645970      7.3249721120     -1.8967352182
 C     -2.6151598850      8.4307704299     -2.2521917971
 H     -3.1037819124      9.3686815773     -2.5370828578
 H     -0.6579759633      9.2792972689     -2.6380000999
 H     -0.7724965043      5.1401954833     -1.5259798923
 H      0.4824416575      7.0298796269     -2.2068337947
 H     -4.4337672885      7.2998748272     -1.7800533119
 O     -2.4114369421      1.4190608917     -0.4724332183
 O     -1.2686074797      3.5474929747      0.2014033445
 F     -3.3321078719      2.8848603708      1.2532329405
30
# ORCA AIMD Position Step 218, t=109.00 fs, E_Pot=-1129.60722693 Hartree, Unit is Angstrom
 C     -6.2211323089      3.8540264275      0.5838636795
 C     -5.8600439122      3.2235283735     -0.7660403436
 H     -5.9940100299      3.3078527664      1.4768764093
 H     -7.2588108203      4.2007904514      0.5312657009
 H     -5.6143583033      4.7931484733      0.6758927616
 C     -6.2548725704      3.9189273848     -2.0497137400
 H     -7.1905188630      3.4639188915     -2.3585874634
 H     -5.5306597307      3.6637720331     -2.8587574926
 H     -6.4092781994      4.9899833067     -2.0070477081
 C     -5.2238035384      1.9638207734     -0.8671499741
 N     -3.3009576465      3.6708852627     -1.2084702280
 H     -5.0057241645      1.4900295246     -1.7911641154
 H     -4.9643123993      1.3374967627     -0.0490972813
 C     -3.4831256099      5.0520288452     -1.0890551167
 S     -2.4651820436      2.8155241540     -0.1497525920
 C     -2.6597780729      6.1136993220     -1.5597453305
 H     -4.5131982842      5.3711686199     -0.8632737111
 C     -1.3019469168      6.0708834977     -1.6742309134
 C     -0.6028328533      7.1865132484     -2.1046573150
 C     -1.2734473860      8.4215537378     -2.3822980554
 C     -3.3513891581      7.3221973915     -1.8944117413
 C     -2.6162071649      8.4311215708     -2.2533486487
 H     -3.1038908373      9.3636448462     -2.5317447546
 H     -0.6567992343      9.2892703572     -2.6338664442
 H     -0.7773806065      5.1480252816     -1.5324294284
 H      0.4970261221      7.0284489712     -2.2020130096
 H     -4.4264453980      7.2915698378     -1.7855316853
 O     -2.4119820439      1.4184804030     -0.4726936809
 O     -1.2664967591      3.5447253340      0.2011608887
 F     -3.3310204554      2.8809173067      1.2571269067
30
# ORCA AIMD Position Step 219, t=109.50 fs, E_Pot=-1129.60778790 Hartree, Unit is Angstrom
 C     -6.2196955151      3.8518535171      0.5849964945
 C     -5.8585129338      3.2246074209     -0.7677796127
 H     -5.9812605983      3.3133961808      1.4865151105
 H     -7.2530002781      4.2071098785      0.5373681653
 H     -5.6180781254      4.7985519936      0.6620423679
 C     -6.2564132970      3.9208699985     -2.0471748143
 H     -7.2059391453      3.4714689486     -2.3690157004
 H     -5.5374611535      3.6663980698     -2.8632473432
 H     -6.4156439695      5.0029170081     -1.9999220290
 C     -5.2230879055      1.9718541920     -0.8671576902
 N     -3.3014478404      3.6712514151     -1.2048010489
 H     -5.0033681466      1.4731646057     -1.7890199114
 H     -4.9629236605      1.3285031732     -0.0467436196
 C     -3.4829515172      5.0512339632     -1.0856025909
 S     -2.4637159338      2.8151491300     -0.1503281758
 C     -2.6578099945      6.1119876895     -1.5604200359
 H     -4.5113892716      5.3882938638     -0.8633581835
 C     -1.2981178905      6.0679291328     -1.6726614841
 C     -0.6030108745      7.1863089149     -2.1034129141
 C     -1.2687115073      8.4188792157     -2.3832865829
 C     -3.3491663474      7.3192291738     -1.8919499220
 C     -2.6176932450      8.4317214231     -2.2546146443
 H     -3.1050139742      9.3588487068     -2.5260439752
 H     -0.6564803024      9.2992436131     -2.6301114147
 H     -0.7813778871      5.1543542139     -1.5379525827
 H      0.5098554156      7.0284843543     -2.1973366633
 H     -4.4200979069      7.2842833677     -1.7913132425
 O     -2.4125481286      1.4178860978     -0.4729669164
 O     -1.2643630686      3.5419320436      0.2009539032
 F     -3.3299220093      2.8769967259      1.2608958589
30
# ORCA AIMD Position Step 220, t=110.00 fs, E_Pot=-1129.60747961 Hartree, Unit is Angstrom
 C     -6.2180797177      3.8499006564      0.5857471490
 C     -5.8569274987      3.2254714131     -0.7693722553
 H     -5.9687148110      3.3168920365      1.4967371591
 H     -7.2479170472      4.2130892773      0.5437566150
 H     -5.6225729989      4.8029870154      0.6480651225
 C     -6.2578646274      3.9226454348     -2.0447044841
 H     -7.2219149437      3.4789425107     -2.3792890643
 H     -5.5448862398      3.6696058828     -2.8665156894
 H     -6.4216973930      5.0159443135     -1.9921036127
 C     -5.2225463172      1.9801346555     -0.8671128258
 N     -3.3020240348      3.6716024415     -1.2011517324
 H     -5.0010214510      1.4567673822     -1.7895096053
 H     -4.9615933330      1.3198307918     -0.0420308991
 C     -3.4829689006      5.0503562216     -1.0821476971
 S     -2.4622207473      2.8148566268     -0.1508362513
 C     -2.6562945413      6.1103908977     -1.5610406730
 H     -4.5089399486      5.4044226422     -0.8638103496
 C     -1.2940499211      6.0651584050     -1.6713250409
 C     -0.6029588285      7.1861899336     -2.1022072543
 C     -1.2633845977      8.4159235066     -2.3841758356
 C     -3.3467613427      7.3160989306     -1.8893754588
 C     -2.6195384596      8.4324969629     -2.2559679910
 H     -3.1073496503      9.3547554400     -2.5201624386
 H     -0.6571896559      9.3086943029     -2.6266371468
 H     -0.7838478850      5.1581421762     -1.5423561960
 H      0.5200738196      7.0300659349     -2.1927543607
 H     -4.4151489787      7.2780200867     -1.7973055210
 O     -2.4131342404      1.4172799660     -0.4732553832
 O     -1.2622041679      3.5391173012      0.2007816728
 F     -3.3288070428      2.8731000642      1.2645329730
30
# ORCA AIMD Position Step 221, t=110.50 fs, E_Pot=-1129.60649938 Hartree, Unit is Angstrom
 C     -6.2162628017      3.8481623201      0.5861532804
 C     -5.8553269987      3.2261581569     -0.7708022999
 H     -5.9565154068      3.3187058782      1.5069464697
 H     -7.2436795790      4.2186200810      0.5504096670
 H     -5.6277826610      4.8063604083      0.6340754150
 C     -6.2593206724      3.9243103236     -2.0423402201
 H     -7.2375078944      3.4866753879     -2.3889635707
 H     -5.5528798079      3.6734274299     -2.8685361172
 H     -6.4272415781      5.0281369480     -1.9836753871
 C     -5.2221067953      1.9884817678     -0.8670222201
 N     -3.3026931598      3.6719406062     -1.1975258152
 H     -4.9989298767      1.4415084852     -1.7917736229
 H     -4.9606130022      1.3123271158     -0.0357985260
 C     -3.4831748340      5.0494266045     -1.0786975758
 S     -2.4607005335      2.8146391146     -0.1512696296
 C     -2.6551907728      6.1088867438     -1.5615970101
 H     -4.5057927697      5.4192717527     -0.8646039333
 C     -1.2898238258      6.0626457277     -1.6702330918
 C     -0.6025977515      7.1861338693     -2.1010413483
 C     -1.2575548856      8.4127566251     -2.3849680183
 C     -3.3441541105      7.3128434389     -1.8867143113
 C     -2.6216574983      8.4333759585     -2.2573874817
 H     -3.1110638904      9.3517801772     -2.5142684170
 H     -0.6590285245      9.3171621302     -2.6233658819
 H     -0.7842779977      5.1585683348     -1.5454980960
 H      0.5270805184      7.0332243323     -2.1882374656
 H     -4.4118868102      7.2727711811     -1.8034273423
[truncated: 4,113,490 more chars]
