# Supplementary material for: A modular synthesis of azetidines from reactive triplet imine intermediates using an intermolecular aza Paternò–Büchi reaction
Source: Nat Catal. 2025 Sep 5;8(9):939–47. doi: 10.1038/s41929-025-01405-7 (PMC12460163; doi:10.1038/s41929-025-01405-7)
Supplement: Supplementary file 4 — Cartesian (x, y, z) of the computational section. [file 41929_2025_1405_MOESM4_ESM.zip › DataS1_revised/MDtrajectories/seed4_2500.xyz]

30
# ORCA AIMD Position Step 0, t=0.00 fs, E_Pot=-1129.63710026 Hartree, Unit is Angstrom
 C     -6.8036330544      3.4710720089      0.0588773787
 C     -6.2266269003      2.6742765600     -1.0767676732
 H     -6.4823907224      3.0863855948      1.0357157367
 H     -7.9048426189      3.4561251989      0.0175412390
 H     -6.5078965821      4.5314070186     -0.0159436732
 C     -6.6241933513      3.1141511030     -2.4577711051
 H     -7.7138527151      3.0146894882     -2.5908852515
 H     -6.1204349344      2.5247684672     -3.2356901988
 H     -6.3899007899      4.1798997280     -2.6153825452
 C     -5.4161575579      1.6259512316     -0.8697649301
 N     -3.1903747553      3.8182645234     -1.5623352321
 H     -5.0058749119      1.0518756886     -1.7050706977
 H     -5.1442302174      1.3099304191      0.1406345597
 C     -3.7267662786      5.0900103406     -1.5045671838
 S     -2.4965255987      3.2051280813     -0.1519374802
 C     -2.9622856057      6.2562695542     -1.7967722805
 H     -4.8031879489      5.1514103794     -1.3042130571
 C     -1.5877818609      6.1929021635     -2.1404655364
 C     -0.8866548825      7.3550949337     -2.4291746605
 C     -1.5236106276      8.6006071601     -2.3840998413
 C     -3.5972058515      7.5236847412     -1.7580842349
 C     -2.8810603006      8.6753300734     -2.0480435751
 H     -3.3817016556      9.6444731010     -2.0132523004
 H     -0.9652075317      9.5096125435     -2.6124078812
 H     -1.0839062566      5.2258254550     -2.1803004348
 H      0.1697433252      7.2925532338     -2.6959468433
 H     -4.6555662954      7.5802043200     -1.4962279582
 O     -2.4094605694      1.7811422707     -0.2289051436
 O     -1.3732937884      4.0254755307      0.2041013553
 F     -3.6393647053      3.5415247346      0.9075402673
30
# ORCA AIMD Position Step 1, t=0.50 fs, E_Pot=-1129.63631044 Hartree, Unit is Angstrom
 C     -6.8023390500      3.4708751705      0.0587896204
 C     -6.2236408609      2.6747386677     -1.0784074874
 H     -6.4864340195      3.0825458460      1.0291617117
 H     -7.9077620285      3.4647333001      0.0267440282
 H     -6.5068014183      4.5332072107     -0.0249605356
 C     -6.6300836905      3.1173159505     -2.4611055400
 H     -7.7196713684      3.0074830630     -2.5866965810
 H     -6.1194324095      2.5124919817     -3.2429865568
 H     -6.3917598416      4.1832247808     -2.6177244338
 C     -5.4155782559      1.6228026935     -0.8683330994
 N     -3.1887546889      3.8164704369     -1.5683685153
 H     -5.0203531978      1.0509220813     -1.6957728843
 H     -5.1552573808      1.2950014210      0.1402622932
 C     -3.7265532072      5.0929940247     -1.5054531823
 S     -2.4952719430      3.2053767890     -0.1522771477
 C     -2.9619809399      6.2552850442     -1.7976058298
 H     -4.8157694953      5.1567279319     -1.2894369445
 C     -1.5849241263      6.1940501566     -2.1396875917
 C     -0.8830331126      7.3520997514     -2.4294314525
 C     -1.5242410148      8.6033993866     -2.3866757046
 C     -3.5946549780      7.5219957168     -1.7589043058
 C     -2.8809199371      8.6752951101     -2.0467407192
 H     -3.3650949023      9.6482190922     -2.0125190137
 H     -0.9497730199      9.5117939087     -2.6054317835
 H     -1.0794020269      5.2338726920     -2.1844666806
 H      0.1772324886      7.2932765246     -2.6868218441
 H     -4.6597903790      7.5853717237     -1.5044699329
 O     -2.4105726222      1.7815975912     -0.2282882278
 O     -1.3715648784      4.0266883893      0.1997101812
 F     -3.6400632387      3.5401892105      0.9082989781
30
# ORCA AIMD Position Step 2, t=1.00 fs, E_Pot=-1129.63417599 Hartree, Unit is Angstrom
 C     -6.8010689356      3.4707062045      0.0586585641
 C     -6.2206618761      2.6751966067     -1.0800501838
 H     -6.4902628939      3.0786312996      1.0230350687
 H     -7.9104023080      3.4732846491      0.0358380093
 H     -6.5057088646      4.5348335903     -0.0338508807
 C     -6.6359297741      3.1204226002     -2.4644839751
 H     -7.7254800322      3.0003355797     -2.5825281648
 H     -6.1189571253      2.5008633222     -3.2496262970
 H     -6.3937145149      4.1864597817     -2.6201332906
 C     -5.4150387497      1.6197194898     -0.8668566346
 N     -3.1871589120      3.8146793878     -1.5744043949
 H     -5.0344047088      1.0493987874     -1.6872874655
 H     -5.1662764379      1.2801041538      0.1399791363
 C     -3.7264276991      5.0959489752     -1.5063210975
 S     -2.4940186202      3.2056285364     -0.1526223317
 C     -2.9616590939      6.2543085351     -1.7984463248
 H     -4.8271652027      5.1619579037     -1.2748974002
 C     -1.5820761535      6.1952140956     -2.1389110358
 C     -0.8794147446      7.3491583776     -2.4296861728
 C     -1.5248169693      8.6061729514     -2.3892552156
 C     -3.5921471319      7.5203232227     -1.7597217047
 C     -2.8807290360      8.6752548269     -2.0454496052
 H     -3.3487967126      9.6521852067     -2.0117233915
 H     -0.9346895251      9.5136529823     -2.5983753389
 H     -1.0747433751      5.2415052491     -2.1885948366
 H      0.1846196099      7.2939685109     -2.6776860683
 H     -4.6636077516      7.5904372979     -1.5127778391
 O     -2.4116856503      1.7820503375     -0.2276681194
 O     -1.3698317770      4.0279046696      0.1953059989
 F     -3.6407578653      3.5388506364      0.9090549749
30
# ORCA AIMD Position Step 3, t=1.50 fs, E_Pot=-1129.63117978 Hartree, Unit is Angstrom
 C     -6.7998491159      3.4705921539      0.0584431371
 C     -6.2177084081      2.6756452324     -1.0816924007
 H     -6.4936566822      3.0745863381      1.0177640934
 H     -7.9124927446      3.4816888749      0.0446819065
 H     -6.5046208889      4.5361139611     -0.0424544456
 C     -6.6416724131      3.1234072364     -2.4679284506
 H     -7.7312347002      2.9933324048     -2.5784099521
 H     -6.1194654035      2.4904986895     -3.2550395015
 H     -6.3958455287      4.1895046613     -2.6226677227
 C     -5.4145955322      1.6167588886     -0.8652903380
 N     -3.1855998649      3.8129161360     -1.5804266848
 H     -5.0475809298      1.0467448186     -1.6804386004
 H     -5.1772420618      1.2653265613      0.1398575125
 C     -3.7264636807      5.0988356441     -1.5071525142
 S     -2.4927712496      3.2058858533     -0.1529774996
 C     -2.9613053504      6.2533499400     -1.7992971112
 H     -4.8363190584      5.1670233878     -1.2608557291
 C     -1.5792563073      6.1964039920     -2.1381404023
 C     -0.8758155539      7.3463327180     -2.4299359619
 C     -1.5252841057      8.6088990640     -2.3918310803
 C     -3.5897316363      7.5186906527     -1.7605319187
 C     -2.8804399336      8.6752065650     -2.0441865775
 H     -3.3331545035      9.6565491602     -2.0108077515
 H     -0.9203537135      9.5148912437     -2.5912004356
 H     -1.0698030259      5.2483046149     -2.1926327306
 H      0.1917750687      7.2945964745     -2.6685669455
 H     -4.6666347089      7.5952808772     -1.5211721482
 O     -2.4127961017      1.7824954105     -0.2270438133
 O     -1.3680962887      4.0291235683      0.1908925835
 F     -3.6414417888      3.5375110803      0.9098026801
30
# ORCA AIMD Position Step 4, t=2.00 fs, E_Pot=-1129.62793973 Hartree, Unit is Angstrom
 C     -6.7987011474      3.4705561085      0.0581085099
 C     -6.2147991098      2.6760804767     -1.0833309997
 H     -6.4964221057      3.0703758070      1.0137070634
 H     -7.9138048323      3.4898547778      0.0531359047
 H     -6.5035321556      4.5369033184     -0.0506166661
 C     -6.6472617067      3.1262145260     -2.4714499796
 H     -7.7368827426      2.9865588653     -2.5743688107
 H     -6.1213187974      2.4819058746     -3.2587996481
 H     -6.3982306800      4.1922706864     -2.6253818487
 C     -5.4142971418      1.6139693441     -0.8635973928
 N     -3.1840890613      3.8112038108     -1.5864193908
 H     -5.0595122340      1.0424827368     -1.6759222585
 H     -5.1881140960      1.2507615524      0.1399470148
 C     -3.7267161422      5.1016164059     -1.5079318755
 S     -2.4915353658      3.2061511689     -0.1533471173
 C     -2.9609062644      6.2524177657     -1.8001612022
 H     -4.8424078159      5.1718605716     -1.2475428640
 C     -1.5764794680      6.1976248324     -2.1373803728
 C     -0.8722502107      7.3436807421     -2.4301779887
 C     -1.5255927573      8.6115478716     -2.3943944491
 C     -3.5874512358      7.5171213229     -1.7613322821
 C     -2.8800091739      8.6751519907     -2.0429671644
 H     -3.3184734068      9.6614320860     -2.0097177427
 H     -0.9071258758      9.5152685824     -2.5838884685
 H     -1.0644840157      5.2539179770     -2.1965282021
 H      0.1985780974      7.2951284792     -2.6594954760
 H     -4.6685590429      7.5997864201     -1.5296535826
 O     -2.4139004591      1.7829279687     -0.2264142643
 O     -1.3663601693      4.0303442589      0.1864735697
 F     -3.6421082822      3.5361725944      0.9105366330
30
# ORCA AIMD Position Step 5, t=2.50 fs, E_Pot=-1129.62502504 Hartree, Unit is Angstrom
 C     -6.7976396335      3.4706149268      0.0576297117
 C     -6.2119533308      2.6764995151     -1.0849637378
 H     -6.4984068890      3.0660005462      1.0111132141
 H     -7.9141680417      3.4976915719      0.0610640834
 H     -6.5024275963      4.5370960726     -0.0581923889
 C     -6.6526578219      3.1287983923     -2.4750480387
 H     -7.7423637364      2.9801003420     -2.5704282016
 H     -6.1247762298      2.4754710494     -3.2606303220
 H     -6.4009425950      4.1946835926     -2.6283230100
 C     -5.4141799884      1.6113837884     -0.8617581167
 N     -3.1826374383      3.8095651001     -1.5923659415
 H     -5.0699508482      1.0362962668     -1.6741973647
 H     -5.1988559242      1.2365075440      0.1402726892
 C     -3.7272207089      5.1042526941     -1.5086470646
 S     -2.4903163885      3.2064267751     -0.1537359845
 C     -2.9604469703      6.2515214108     -1.8010419064
 H     -4.8448569372      5.1764174424     -1.2351553470
 C     -1.5737584796      6.1988729028     -2.1366350906
 C     -0.8687328090      7.3412595132     -2.4304096564
 C     -1.5256976581      8.6140857350     -2.3969348396
 C     -3.5853394396      7.5156379927     -1.7621222778
 C     -2.8793994315      8.6750974556     -2.0418056864
 H     -3.3050072215      9.6668787648     -2.0084049044
 H     -0.8953138310      9.5146185154     -2.5764439842
 H     -1.0587369410      5.2580913848     -2.2002280761
 H      0.2049233590      7.2955341576     -2.6505085061
 H     -4.6691607153      7.6038475468     -1.5381999129
 O     -2.4149950899      1.7833431508     -0.2257784165
 O     -1.3646251305      4.0315658839      0.1820526653
 F     -3.6427507803      3.5348373420      0.9112516357
30
# ORCA AIMD Position Step 6, t=3.00 fs, E_Pot=-1129.62278231 Hartree, Unit is Angstrom
 C     -6.7966707876      3.4707775691      0.0569945275
 C     -6.2091893546      2.6769006180     -1.0865882743
 H     -6.4995103241      3.0615088537      1.0100910065
 H     -7.9134840586      3.5051117301      0.0683385495
 H     -6.5012794005      4.5366375394     -0.0650509260
 C     -6.6578318897      3.1311237054     -2.4787111623
 H     -7.7476182286      2.9740380961     -2.5666064763
 H     -6.1299853001      2.4714429250     -3.2604137559
 H     -6.4040451367      4.1966923647     -2.6315323105
 C     -5.4142660267      1.6090134777     -0.8597766336
 N     -3.1812540795      3.8080186498     -1.5982515947
 H     -5.0788007782      1.0280931650     -1.6754001473
 H     -5.2094398261      1.2226670709      0.1408305552
 C     -3.7279923802      5.1067135258     -1.5092907512
 S     -2.4891189312      3.2067147419     -0.1541480661
 C     -2.9599162388      6.2506675542     -1.8019418129
 H     -4.8433472753      5.1806533060     -1.2238321884
 C     -1.5710986246      6.2001358847     -2.1359096093
 C     -0.8652768966      7.3391163878     -2.4306278710
 C     -1.5255640060      8.6164782135     -2.3994400982
 C     -3.5834190413      7.5142610209     -1.7629037319
 C     -2.8785798507      8.6750566431     -2.0407149666
 H     -3.2929450591      9.6728393801     -2.0068269330
 H     -0.8851468302      9.5128734932     -2.5688938092
 H     -1.0525735769      5.2607024905     -2.2036749330
 H      0.2107339995      7.2957869307     -2.6416469633
 H     -4.6683267623      7.6073717326     -1.5467675833
 O     -2.4160768513      1.7837368902     -0.2251353093
 O     -1.3628933822      4.0327873656      0.1776327268
 F     -3.6433629818      3.5335073764      0.9119425095
30
# ORCA AIMD Position Step 7, t=3.50 fs, E_Pot=-1129.62127526 Hartree, Unit is Angstrom
 C     -6.7957914089      3.4710437609      0.0562041211
 C     -6.2065261538      2.6772832780     -1.0882030926
 H     -6.4996877932      3.0570036738      1.0105966403
 H     -7.9117292942      3.5120316068      0.0748409247
 H     -6.5000475472      4.5355252191     -0.0710778278
 C     -6.6627651499      3.1331653357     -2.4824165213
 H     -7.7525864805      2.9684513450     -2.5629183456
 H     -6.1369865461      2.4699360128     -3.2581815571
 H     -6.4075925506      4.1982665966     -2.6350418082
 C     -5.4145629365      1.6068476294     -0.8576835490
 N     -3.1799476959      3.8065829313     -1.6040604612
 H     -5.0861138999      1.0180252486     -1.6793209820
 H     -5.2198394719      1.2093459874      0.1415956177
 C     -3.7290259874      5.1089661419     -1.5098604601
 S     -2.4879478286      3.2070169673     -0.1545880819
 C     -2.9593014163      6.2498638269     -1.8028636888
 H     -4.8378156479      5.1845385657     -1.2136642085
 C     -1.5685017556      6.2013906565     -2.1352087334
 C     -0.8618963361      7.3372977038     -2.4308296849
 C     -1.5251633317      8.6186858918     -2.4018963811
 C     -3.5817006230      7.5130099012     -1.7636807990
 C     -2.8775265107      8.6750484911     -2.0397064423
 H     -3.2824181687      9.6791710422     -2.0049505347
 H     -0.8767803092      9.5100548298     -2.5612874947
 H     -1.0460722636      5.2617601645     -2.2068076557
 H      0.2159571939      7.2958629165     -2.6329583148
 H     -4.6660635027      7.6102831064     -1.5552889167
 O     -2.4171422893      1.7841051781     -0.2244839016
 O     -1.3611668011      4.0340076705      0.1732170461
 F     -3.6439387040      3.5321849133      0.9126044577
30
# ORCA AIMD Position Step 8, t=4.00 fs, E_Pot=-1129.62030074 Hartree, Unit is Angstrom
 C     -6.7949892027      3.4714043446      0.0552727989
 C     -6.2039820146      2.6776486183     -1.0898071212
 H     -6.4989484610      3.0526373441      1.0124422967
 H     -7.9089593112      3.5183739100      0.0804659977
 H     -6.4986785304      4.5338117375     -0.0761791969
 C     -6.6674492138      3.1349095685     -2.4861310294
 H     -7.7572172070      2.9634124899     -2.5593725280
 H     -6.1457101925      2.4709216020     -3.2541166543
 H     -6.4116273131      4.1994005376     -2.6388749899
 C     -5.4150662273      1.6048543336     -0.8555323187
 N     -3.1787249976      3.8052725793     -1.6097784772
 H     -5.0920656135      1.0064643015     -1.6854442568
 H     -5.2300338354      1.1966502140      0.1425235579
 C     -3.7302965426      5.1109857893     -1.5103595371
 S     -2.4868070058      3.2073349916     -0.1550597956
 C     -2.9585936676      6.2491150364     -1.8038094826
 H     -4.8284479691      5.1880545203     -1.2046726877
 C     -1.5659627818      6.2026061453     -2.1345381786
 C     -0.8586049436      7.3358397441     -2.4310116757
 C     -1.5244786643      8.6206685204     -2.4042886267
 C     -3.5801828805      7.5119009364     -1.7644597394
 C     -2.8762221221      8.6750972486     -2.0387897496
 H     -3.2734982018      9.6856489257     -2.0027508111
 H     -0.8702750877      9.5062884278     -2.5536933563
 H     -1.0393722171      5.2614048089     -2.2095599373
 H      0.2205760096      7.2957446484     -2.6244939957
 H     -4.6624909726      7.6125251372     -1.5636783064
 O     -2.4181884233      1.7844448477     -0.2238233442
 O     -1.3594478907      4.0352255063      0.1688081087
 F     -3.6444720451      3.5308721026      0.9132326394
30
# ORCA AIMD Position Step 9, t=4.50 fs, E_Pot=-1129.61950347 Hartree, Unit is Angstrom
 C     -6.7942433483      3.4718419168      0.0542254576
 C     -6.2015745220      2.6779976449     -1.0913992741
 H     -6.4973489681      3.0486033731      1.0153190660
 H     -7.9053042716      3.5240691405      0.0851230773
 H     -6.4971080484      4.5316005364     -0.0802819399
 C     -6.6718856595      3.1363540538     -2.4898106014
 H     -7.7614714030      2.9589875906     -2.5559747917
 H     -6.1559756548      2.4742253617     -3.2485521706
 H     -6.4161791847      4.2001125639     -2.6430467573
 C     -5.4157634734      1.6029873467     -0.8533929817
 N     -3.1775926938      3.8041015285     -1.6153904605
 H     -5.0969116817      0.9939461387     -1.6930318587
 H     -5.2400021402      1.1846887305      0.1435526948
 C     -3.7317569567      5.1127466723     -1.5107978187
 S     -2.4857005618      3.2076701508     -0.1555677212
 C     -2.9577833223      6.2484270076     -1.8047811875
 H     -4.8156985070      5.1911966200     -1.1968109407
 C     -1.5634738939      6.2037438474     -2.1339035867
 C     -0.8554173953      7.3347754191     -2.4311703196
 C     -1.5235010017      8.6223818921     -2.4066004302
 C     -3.5788517593      7.5109489114     -1.7652488180
 C     -2.8746558195      8.6752295601     -2.0379729930
 H     -3.2662095085      9.6919840103     -2.0002132590
 H     -0.8656077380      9.5017886473     -2.5461973445
 H     -1.0326648804      5.2598824616     -2.2118630771
 H      0.2246016223      7.2954198755     -2.6163106508
 H     -4.6578464701      7.6140622587     -1.5718315157
 O     -2.4192120033      1.7847530617     -0.2231527309
 O     -1.3577388953      4.0364395537      0.1644089025
 F     -3.6449572995      3.5295712465      0.9138226245
30
# ORCA AIMD Position Step 10, t=5.00 fs, E_Pot=-1129.61850123 Hartree, Unit is Angstrom
 C     -6.7935260503      3.4723328292      0.0530944814
 C     -6.1993202561      2.6783322860     -1.0929789149
 H     -6.4949816695      3.0451173991      1.0188370572
 H     -7.9009614818      3.5290572707      0.0887381917
 H     -6.4952632246      4.5290384507     -0.0833352675
 C     -6.6760857163      3.1375086733     -2.4934008724
 H     -7.7653257065      2.9552330239     -2.5527256502
 H     -6.1674931823      2.4795249423     -3.2419686076
 H     -6.4212656911      4.2004412893     -2.6475634859
 C     -5.4166383079      1.6011923576     -0.8513426091
 N     -3.1765562058      3.8030809807     -1.6208823878
 H     -5.1009413064      0.9810887439     -1.7012398009
 H     -5.2497250897      1.1735671459      0.1446128613
 C     -3.7333392554      5.1142282299     -1.5111922501
 S     -2.4846319562      3.2080234332     -0.1561157970
 C     -2.9568634969      6.2478037886     -1.8057801732
 H     -4.8002776424      5.1939758257     -1.1899484570
 C     -1.5610239285      6.2047624555     -2.1333109788
 C     -0.8523485572      7.3341290498     -2.4313017913
 C     -1.5222314659      8.6237813945     -2.4088148224
 C     -3.5776823131      7.5101655683     -1.7660578073
 C     -2.8728222409      8.6754722576     -2.0372624704
 H     -3.2605360352      9.6978550611     -1.9973325471
 H     -0.8626660217      9.4968561175     -2.5388968921
 H     -1.0261718422      5.2575136600     -2.2136477388
 H      0.2280767670      7.2948834386     -2.6084668641
 H     -4.6524635389      7.6148799948     -1.5796335148
 O     -2.4202100651      1.7850276850     -0.2224713122
 O     -1.3560424393      4.0376482981      0.1600219810
 F     -3.6453890469      3.5282846263      0.9143700550
30
# ORCA AIMD Position Step 11, t=5.50 fs, E_Pot=-1129.61701068 Hartree, Unit is Angstrom
 C     -6.7928043177      3.4728494567      0.0519159176
 C     -6.1972343451      2.6786544414     -1.0945456010
 H     -6.4919623777      3.0423983609      1.0225673258
 H     -7.8961828714      3.5332890295      0.0912548463
 H     -6.4930673986      4.5263047329     -0.0853097934
 C     -6.6800696697      3.1383955413     -2.4968375703
 H     -7.7687760218      2.9521941857     -2.5496217212
 H     -6.1798688878      2.4863536254     -3.2349866504
 H     -6.4268930283      4.2004424877     -2.6524240601
 C     -5.4176741029      1.5994139769     -0.8494575391
 N     -3.1756201899      3.8022202183     -1.6262406739
 H     -5.1044388193      0.9685214427     -1.7092176674
 H     -5.2591830926      1.1633868761      0.1456300357
 C     -3.7349544299      5.1154127348     -1.5115674308
 S     -2.4836042911      3.2083955306     -0.1567078462
 C     -2.9558290869      6.2472483562     -1.8068073337
 H     -4.7831479908      5.1964225568     -1.1838662979
 C     -1.5586004693      6.2056210899     -2.1327664179
 C     -0.8494134983      7.3339174723     -2.4314020354
 C     -1.5206796792      8.6248226080     -2.4109145448
 C     -3.5766401632      7.5095602599     -1.7668975407
 C     -2.8707208584      8.6758496252     -2.0366628198
 H     -3.2564321213      9.7029370020     -1.9941126837
 H     -0.8612612299      9.4918588946     -2.5318968631
 H     -1.0201247604      5.2546557980     -2.2148477312
 H      0.2310691531      7.2941372044     -2.6010222171
 H     -4.6467535502      7.6149840067     -1.5869628459
 O     -2.4211797495      1.7852671749     -0.2217784465
 O     -1.3543612872      4.0388500976      0.1556498164
 F     -3.6457621371      3.5270145582      0.9148707990
30
# ORCA AIMD Position Step 12, t=6.00 fs, E_Pot=-1129.61494702 Hartree, Unit is Angstrom
 C     -6.7920420420      3.4733627573      0.0507258013
 C     -6.1953305268      2.6789663112     -1.0960994721
 H     -6.4884179765      3.0406491705      1.0260837386
 H     -7.8912565833      3.5367267635      0.0926341476
 H     -6.4904459160      4.5235959093     -0.0861960226
 C     -6.6838654301      3.1390480258     -2.5000481059
 H     -7.7718375362      2.9499040426     -2.5466554086
 H     -6.1926208315      2.4941175491     -3.2283459057
 H     -6.4330598718      4.2001813213     -2.6576212214
 C     -5.4188564168      1.5976011148     -0.8478072468
 N     -3.1747885493      3.8015266305     -1.6314527654
 H     -5.1076568995      0.9568255889     -1.7161890939
 H     -5.2683559455      1.1542399084      0.1465354307
 C     -3.7364958744      5.1162858862     -1.5119553332
 S     -2.4826200109      3.2087868937     -0.1573471635
 C     -2.9546772488      6.2467622449     -1.8078630416
 H     -4.7654800455      5.1985889038     -1.1782563623
 C     -1.5561915756      6.2062828600     -2.1322756838
 C     -0.8466268207      7.3341498056     -2.4314669251
 C     -1.5188622590      8.6254634731     -2.4128827255
 C     -3.5756842888      7.5091398651     -1.7677793201
 C     -2.8683553624      8.6763807471     -2.0361769715
 H     -3.2538315079      9.7069315242     -1.9905661235
 H     -0.8611436219      9.4872096646     -2.5253037629
 H     -1.0147426850      5.2516653062     -2.2154036695
 H      0.2336655791      7.2931903242     -2.5940349768
 H     -4.6411725601      7.6143975026     -1.5936988141
 O     -2.4221184386      1.7854704493     -0.2210736955
 O     -1.3526985558      4.0400431013      0.1512944991
 F     -3.6460717298      3.5257633478      0.9153208641
30
# ORCA AIMD Position Step 13, t=6.50 fs, E_Pot=-1129.61248803 Hartree, Unit is Angstrom
 C     -6.7912024107      3.4738450485      0.0495570156
 C     -6.1936196633      2.6792684726     -1.0976402247
 H     -6.4844758257      3.0400403789      1.0289972282
 H     -7.8864874335      3.5393453025      0.0928545755
 H     -6.4873324578      4.5211114633     -0.0860022970
 C     -6.6875065157      3.1395087039     -2.5029547200
 H     -7.7745514521      2.9483809442     -2.5438169949
 H     -6.2052038631      2.5021253752     -3.2228703777
 H     -6.4397566497      4.1997341586     -2.6631428558
 C     -5.4201748146      1.5957107854     -0.8464508212
 N     -3.1740647980      3.8010060292     -1.6365062153
 H     -5.1108022862      0.9465003233     -1.7214982779
 H     -5.2772225010      1.1462113682      0.1472649611
 C     -3.7378442034      5.1168346204     -1.5123942716
 S     -2.4816814854      3.2091976187     -0.1580372528
 C     -2.9534057368      6.2463471579     -1.8089475051
 H     -4.7485909060      5.2005480914     -1.1727352739
 C     -1.5537872293      6.2067172304     -2.1318440964
 C     -0.8440024721      7.3348272995     -2.4314921309
 C     -1.5168008880      8.6256662388     -2.4147031625
 C     -3.5747697945      7.5089094351     -1.7687143603
 C     -2.8657334159      8.6770778914     -2.0358062761
 H     -3.2526544274      9.7095862976     -1.9867135291
 H     -0.8620239396      9.4833369828     -2.5192214938
 H     -1.0102178531      5.2488704099     -2.2152661606
 H      0.2359632889      7.2920598162     -2.5875612120
 H     -4.6361869722      7.6131579295     -1.5997273892
 O     -2.4230235359      1.7856372134     -0.2203566572
 O     -1.3510572431      4.0412254439      0.1469582147
 F     -3.6463132089      3.5245333400      0.9157166051
30
# ORCA AIMD Position Step 14, t=7.00 fs, E_Pot=-1129.61007161 Hartree, Unit is Angstrom
 C     -6.7902502564      3.4742724794      0.0484368146
 C     -6.1921100669      2.6795605393     -1.0991676375
 H     -6.4802547198      3.0406968160      1.0309846756
 H     -7.8821707929      3.5411317999      0.0919107171
 H     -6.4836754781      4.5190355201     -0.0847524560
 C     -6.6910281271      3.1398248745     -2.5054795914
 H     -7.7769820412      2.9476281694     -2.5410944455
 H     -6.2170561944      2.5096469975     -3.2194044114
 H     -6.4469652451      4.1991829384     -2.6689701210
 C     -5.4216235329      1.5937105601     -0.8454346480
 N     -3.1734520160      3.8006626381     -1.6413892345
 H     -5.1140272686      0.9379346735     -1.7246451356
 H     -5.2857604591      1.1393742494      0.1477688570
 C     -3.7388779340      5.1170483374     -1.5129258916
 S     -2.4807907528      3.2096274555     -0.1587814458
 C     -2.9520133352      6.2460044964     -1.8100607131
 H     -4.7338220210      5.2023845427     -1.1668794430
 C     -1.5513804462      6.2069025548     -2.1314762708
 C     -0.8415526882      7.3359431686     -2.4314733083
 C     -1.5145196789      8.6254008288     -2.4163610196
 C     -3.5738522176      7.5088723709     -1.7697130602
 C     -2.8628662039      8.6779448238     -2.0355505121
 H     -3.2528140609      9.7107164235     -1.9825824989
 H     -0.8636016191      9.4806488078     -2.5137456934
 H     -1.0066993252      5.2465434274     -2.2143985995
 H      0.2380612499      7.2907711016     -2.5816527312
 H     -4.6322251058      7.6113119380     -1.6049492442
 O     -2.4238925785      1.7857678444     -0.2196270510
 O     -1.3494403960      4.0423952038      0.1426429762
 F     -3.6464822251      3.5233268914      0.9160546140
30
# ORCA AIMD Position Step 15, t=7.50 fs, E_Pot=-1129.60829490 Hartree, Unit is Angstrom
 C     -6.7891545080      3.4746272357      0.0473850022
 C     -6.1908069769      2.6798405243     -1.1006812308
 H     -6.4758580944      3.0426884383      1.0318088938
 H     -7.8785665007      3.5420857645      0.0898124223
 H     -6.4794440420      4.5175209298     -0.0824835860
 C     -6.6944620700      3.1400421101     -2.5075523464
 H     -7.7792166018      2.9476331929     -2.5384746911
 H     -6.2276614057      2.5159951739     -3.2187234698
 H     -6.4546577017      4.1986138068     -2.6750764527
 C     -5.4232018546      1.5915799938     -0.8447916711
 N     -3.1729529261      3.8004991341     -1.6460903038
 H     -5.1174272633      0.9313957743     -1.7252993825
 H     -5.2939459912      1.1337889097      0.1480149610
 C     -3.7394864779      5.1169192716     -1.5135907055
 S     -2.4799497852      3.2100756900     -0.1595831935
 C     -2.9504992444      6.2457360710     -1.8112025639
 H     -4.7223857517      5.2041799918     -1.1602802974
 C     -1.5489680596      6.2068274555     -2.1311760077
 C     -0.8392873049      7.3374820868     -2.4314060614
 C     -1.5120425843      8.6246482925     -2.4178432716
 C     -3.5728916179      7.5090307945     -1.7707843622
 C     -2.8597684587      8.6789759354     -2.0354079075
 H     -3.2542208390      9.7102161900     -1.9782069367
 H     -0.8655942084      9.4794943512     -2.5089598224
 H     -1.0042836512      5.2448848376     -2.2127792381
 H      0.2400520675      7.2893577772     -2.5763562531
 H     -4.6296294830      7.6089104388     -1.6092864062
 O     -2.4247231250      1.7858635434     -0.2188846663
 O     -1.3478509084      4.0435505149      0.1383508437
 F     -3.6465746596      3.5221464177      0.9163317870
30
# ORCA AIMD Position Step 16, t=8.00 fs, E_Pot=-1129.60769649 Hartree, Unit is Angstrom
 C     -6.7878902361      3.4748992502      0.0464127836
 C     -6.1897133838      2.6801063727     -1.1021812456
 H     -6.4713686773      3.0460246854      1.0313331136
 H     -7.8758702604      3.5422173204      0.0865822699
 H     -6.4746329557      4.5166726387     -0.0792433055
 C     -6.6978303017      3.1401958711     -2.5091192127
 H     -7.7813558717      2.9483689191     -2.5359421950
 H     -6.2366266047      2.5206300117     -3.2214202424
 H     -6.4627985584      4.1981072728     -2.6814256084
 C     -5.4249140542      1.5893113643     -0.8445408981
 N     -3.1725695878      3.8005165888     -1.6505997799
 H     -5.1210400558      0.9270172361     -1.7233119187
 H     -5.3017548782      1.1294960694      0.1479982972
 C     -3.7395885133      5.1164443226     -1.5144215729
 S     -2.4791596767      3.2105415508     -0.1604450385
 C     -2.9488633500      6.2455429859     -1.8123729565
 H     -4.7151682399      5.2059957357     -1.1526132481
 C     -1.5465513777      6.2064923095     -2.1309459893
 C     -0.8372125059      7.3394219668     -2.4312864561
 C     -1.5093899941      8.6234040314     -2.4191392243
 C     -3.5718568767      7.5093857588     -1.7719351227
 C     -2.8564571205      8.6801559848     -2.0353754511
 H     -3.2567879874      9.7080692084     -1.9736241935
 H     -0.8677750373      9.4801183194     -2.5049301733
 H     -1.0030033382      5.2440031605     -2.2104018097
 H      0.2420098994      7.2878592008     -2.5717101089
 H     -4.6286148723      7.6060036184     -1.6126885445
 O     -2.4255131216      1.7859257506     -0.2181295265
 O     -1.3462920735      4.0446892508      0.1340832267
 F     -3.6465867679      3.5209942267      0.9165451142
30
# ORCA AIMD Position Step 17, t=8.50 fs, E_Pot=-1129.60850406 Hartree, Unit is Angstrom
 C     -6.7864404666      3.4750873603      0.0455222412
 C     -6.1888294191      2.6803544486     -1.1036676512
 H     -6.4668452485      3.0506523355      1.0295271512
 H     -7.8741953998      3.5415464739      0.0822546995
 H     -6.4692664339      4.5165402879     -0.0750889547
 C     -6.7011400570      3.1403044351     -2.5101517549
 H     -7.7835133315      2.9497936313     -2.5334820703
 H     -6.2437452862      2.5232472194     -3.2278031478
 H     -6.4713429619      4.1977390992     -2.6879718081
 C     -5.4267692636      1.5869100564     -0.8446877418
 N     -3.1723037704      3.8007145327     -1.6549081740
 H     -5.1248471467      0.9248010390     -1.7187118519
 H     -5.3091612378      1.1265211747      0.1477376964
 C     -3.7391432308      5.1156254840     -1.5154382326
 S     -2.4784214720      3.2110238122     -0.1613696295
 C     -2.9471055407      6.2454270247     -1.8135717454
 H     -4.7125812741      5.2078554181     -1.1437130846
 C     -1.5441362821      6.2059089811     -2.1307879072
 C     -0.8353303563      7.3417323289     -2.4311107081
 C     -1.5065773394      8.6216808132     -2.4202405491
 C     -3.5707280774      7.5099375351     -1.7731697713
 C     -2.8529522551      8.6814602580     -2.0354488254
 H     -3.2604320909      9.7043462293     -1.9688758765
 H     -0.8699917680      9.4826343392     -2.5017060809
 H     -1.0028290775      5.2439164195     -2.2072763807
 H      0.2439865786      7.2863216838     -2.5677460294
 H     -4.6292378554      7.6026386339     -1.6151354047
 O     -2.4262604871      1.7859566127     -0.2173617740
 O     -1.3447670552      4.0458093314      0.1298417161
 F     -3.6465150491      3.5198727192      0.9166918992
30
# ORCA AIMD Position Step 18, t=9.00 fs, E_Pot=-1129.61048225 Hartree, Unit is Angstrom
 C     -6.7847974727      3.4751996928      0.0447061813
 C     -6.1881527101      2.6805802094     -1.1051405309
 H     -6.4623202438      3.0564558471      1.0264702077
 H     -7.8735578167      3.5401022568      0.0768757332
 H     -6.4633997799      4.5171130523     -0.0700868024
 C     -6.7043810796      3.1403646602     -2.5106524789
 H     -7.7858047949      2.9518527315     -2.5310796814
 H     -6.2490358586      2.5238335377     -3.2378285380
 H     -6.4802393382      4.1975713389     -2.6946592957
 C     -5.4287812667      1.5843946948     -0.8452237014
 N     -3.1721567553      3.8010909144     -1.6590067285
 H     -5.1287738877      0.9246130696     -1.7117094917
 H     -5.3161383113      1.1248723549      0.1472773738
 C     -3.7381581578      5.1144710377     -1.5166431832
 S     -2.4777359377      3.2115209003     -0.1623593186
 C     -2.9452259797      6.2453900197     -1.8147987227
 H     -4.7144760301      5.2097349777     -1.1336192895
 C     -1.5417332121      6.2051007659     -2.1307023920
 C     -0.8336380905      7.3443750224     -2.4308754322
 C     -1.5036138237      8.6195104421     -2.4211414087
 C     -3.5694979096      7.5106854767     -1.7744901186
 C     -2.8492764016      8.6828553952     -2.0356226204
 H     -3.2650749975      9.6992021088     -1.9640061168
 H     -0.8721822058      9.4870028515     -2.4993190851
 H     -1.0036686261      5.2445487908     -2.2034284709
 H      0.2460058046      7.2847977220     -2.5644878790
 H     -4.6313866779      7.5988589203     -1.6166377696
 O     -2.4269632337      1.7859587992     -0.2165817265
 O     -1.3432790522      4.0469086307      0.1256278974
 F     -3.6463562840      3.5187843345      0.9167696676
30
# ORCA AIMD Position Step 19, t=9.50 fs, E_Pot=-1129.61299728 Hartree, Unit is Angstrom
 C     -6.7829632718      3.4752532663      0.0439484174
 C     -6.1876785407      2.6807783194     -1.1066000207
 H     -6.4577991137      3.0632606755      1.0223478149
 H     -7.8738720696      3.5379221177      0.0705034333
 H     -6.4571184856      4.5183216988     -0.0643123442
 C     -6.7075268405      3.1403527740     -2.5106552005
 H     -7.7883385339      2.9544806005     -2.5287210926
 H     -6.2527347203      2.5226618272     -3.2510969846
 H     -6.4894309986      4.1976455127     -2.7014224596
 C     -5.4309682880      1.5817971430     -0.8461261202
 N     -3.1721292748      3.8016420274     -1.6628874150
 H     -5.1326896918      0.9261814615     -1.7026959618
 H     -5.3226588384      1.1245410430      0.1466844118
 C     -3.7366861626      5.1129956736     -1.5180213945
 S     -2.4771035527      3.2120309176     -0.1634161131
 C     -2.9432251964      6.2454337695     -1.8160535620
 H     -4.7201790257      5.2115629711     -1.1225790071
 C     -1.5393568956      6.2041015258     -2.1306890435
 C     -0.8321277304      7.3473045548     -2.4305777465
 C     -1.5005027454      8.6169438484     -2.4218383214
 C     -3.5681710438      7.5116276479     -1.7758954283
 C     -2.8454542772      8.6843007753     -2.0358905151
 H     -3.2706434873      9.6928654918     -1.9590607538
 H     -0.8743737102      9.4930291119     -2.4977842658
 H     -1.0053710490      5.2457357495     -2.1988975429
 H      0.2480610325      7.2833450972     -2.5619515604
 H     -4.6347927675      7.5947059436     -1.6172352284
 O     -2.4276194632      1.7859354493     -0.2157899069
 O     -1.3418313308      4.0479849577      0.1214434144
 F     -3.6461075613      3.5177315647      0.9167761691
30
# ORCA AIMD Position Step 20, t=10.00 fs, E_Pot=-1129.61526884 Hartree, Unit is Angstrom
 C     -6.7809491926      3.4752728314      0.0432246002
 C     -6.1874001099      2.6809428733     -1.1080463437
 H     -6.4532616645      3.0708396656      1.0174426996
 H     -7.8749585324      3.5350513057      0.0632085331
 H     -6.4505348279      4.5200466840     -0.0578511843
 C     -6.7105393297      3.1402298221     -2.5102200436
 H     -7.7912042086      2.9576029977     -2.5263933063
 H     -6.2552481328      2.5202299032     -3.2669135892
 H     -6.4988573188      4.1979763784     -2.7081859514
 C     -5.4333526291      1.5791619916     -0.8473581995
 N     -3.1722215071      3.8023624993     -1.6665429648
 H     -5.1364094684      0.9290988987     -1.6922372361
 H     -5.3286955909      1.1255031458      0.1460444364
 C     -3.7348138152      5.1112198726     -1.5195436823
 S     -2.4765245041      3.2125516578     -0.1645416478
 C     -2.9411043132      6.2455599259     -1.8173357443
 H     -4.7286288195      5.2132306448     -1.1110069371
 C     -1.5370258576      6.2029540986     -2.1307464829
 C     -0.8307859645      7.3504685897     -2.4302153727
 C     -1.4972430446      8.6140494513     -2.4223299639
 C     -3.5667618912      7.5127602588     -1.7773827264
 C     -2.8415126291      8.6857503707     -2.0362453949
 H     -3.2770670392      9.6856231286     -1.9540868216
 H     -0.8766678820      9.5003806750     -2.4971025204
 H     -1.0077348987      5.2472361260     -2.1937346501
 H      0.2501171697      7.2820257580     -2.5601451611
 H     -4.6390606593      7.5902224760     -1.6169916851
 O     -2.4282273715      1.7858901258     -0.2149870451
 O     -1.3404272144      4.0490360635      0.1172900035
 F     -3.6457663037      3.5167169571      0.9167093924
30
# ORCA AIMD Position Step 21, t=10.50 fs, E_Pot=-1129.61666425 Hartree, Unit is Angstrom
 C     -6.7787746131      3.4752889799      0.0425036327
 C     -6.1873088940      2.6810676628     -1.1094799027
 H     -6.4486658441      3.0789229382      1.0121182336
 H     -7.8765602612      3.5315428225      0.0550756690
 H     -6.4437826303      4.5221308170     -0.0508001397
 C     -6.7133758894      3.1399497827     -2.5094249398
 H     -7.7944619746      2.9611398851     -2.5240842605
 H     -6.2570801575      2.5171658992     -3.2843904013
 H     -6.5084547359      4.1985472858     -2.7148648236
 C     -5.4359599346      1.5765451520     -0.8488698469
 N     -3.1724328951      3.8032451611     -1.6699668181
 H     -5.1396982834      0.9328341819     -1.6810560341
 H     -5.3342218308      1.1277207986      0.1454554396
 C     -3.7326457191      5.1091692122     -1.5211722364
 S     -2.4759987159      3.2130806107     -0.1657372006
 C     -2.9388657131      6.2457694807     -1.8186443578
 H     -4.7385588383      5.2146082664     -1.0994203917
 C     -1.5347612190      6.2017082112     -2.1308725599
 C     -0.8295943495      7.3538083082     -2.4297866781
 C     -1.4938318708      8.6109102673     -2.4226168663
 C     -3.5652913149      7.5140770512     -1.7789472067
 C     -2.8374799959      8.6871551448     -2.0366795103
 H     -3.2842736446      9.6777991397     -1.9491325897
 H     -0.8792152031      9.5086199889     -2.4972632691
 H     -1.0105205404      5.2487513683     -2.1879995914
 H      0.2521152915      7.2809042430     -2.5590695219
 H     -4.6437109933      7.5854564808     -1.6159893759
 O     -2.4287852356      1.7858267894     -0.2141741094
 O     -1.3390700929      4.0500596532      0.1131695123
 F     -3.6453302682      3.5157431270      0.9165675727
30
# ORCA AIMD Position Step 22, t=11.00 fs, E_Pot=-1129.61689645 Hartree, Unit is Angstrom
 C     -6.7764646904      3.4753355370      0.0417497331
 C     -6.1873949872      2.6811467265     -1.1109013059
 H     -6.4439549818      3.0872124787      1.0067917797
 H     -7.8783669759      3.5274574155      0.0462037109
 H     -6.4370106445      4.5243949798     -0.0432674835
 C     -6.7159960312      3.1394676549     -2.5083559665
 H     -7.7981333696      2.9650081597     -2.5217824563
 H     -6.2587591213      2.5141302271     -3.3025603779
 H     -6.5181576487      4.1993086458     -2.7213655170
 C     -5.4388182027      1.5740111526     -0.8506002375
 N     -3.1727629496      3.8042815006     -1.6731535295
 H     -5.1422820898      0.9367576654     -1.6699942909
 H     -5.3392121505      1.1311438755      0.1450217876
 C     -3.7302896421      5.1068721037     -1.5228665842
 S     -2.4755256504      3.2136150813     -0.1670035258
 C     -2.9365121749      6.2460636896     -1.8199784214
 H     -4.7486698783      5.2155612707     -1.0883674806
 C     -1.5325866878      6.2004166852     -2.1310640850
 C     -0.8285297960      7.3572609091     -2.4292909056
 C     -1.4902665402      8.6076188933     -2.4227012824
 C     -3.5637825476      7.5155686527     -1.7805829100
 C     -2.8333872988      8.6884655244     -2.0371843420
 H     -3.2921836853      9.6697300587     -1.9442477392
 H     -0.8821841695      9.5172476006     -2.4982473387
 H     -1.0134671055      5.2499532615     -2.1817570489
 H      0.2539808257      7.2800459043     -2.5587185381
 H     -4.6482287302      7.5804649016     -1.6143218861
 O     -2.4292914888      1.7857495578     -0.2133522337
 O     -1.3377633226      4.0510534019      0.1090837849
 F     -3.6447976220      3.5148126940      0.9163492117
30
# ORCA AIMD Position Step 23, t=11.50 fs, E_Pot=-1129.61607728 Hartree, Unit is Angstrom
 C     -6.7740480192      3.4754469621      0.0409255524
 C     -6.1876475031      2.6811745545     -1.1123118269
 H     -6.4390668534      3.0953984327      1.0019019047
 H     -7.8800442563      3.5228636119      0.0367062276
 H     -6.4303740736      4.5266554482     -0.0353737585
 C     -6.7183667825      3.1387455732     -2.5070998902
 H     -7.8021956044      2.9691243466     -2.5194765033
 H     -6.2607807925      2.5117404238     -3.3204697098
 H     -6.5278986300      4.2001794027     -2.7275861493
 C     -5.4419555628      1.5716283742     -0.8524818451
 N     -3.1732102098      3.8054610650     -1.6760984069
 H     -5.1438661665      0.9401875629     -1.6599517371
 H     -5.3436427190      1.1357137098      0.1448441824
 C     -3.7278455834      5.1043601813     -1.5245881802
 S     -2.4751045239      3.2141520888     -0.1683411056
 C     -2.9340485939      6.2464423693     -1.8213363535
 H     -4.7577613626      5.2159647529     -1.0783729019
 C     -1.5305251185      6.1991329990     -2.1313175631
 C     -0.8275654886      7.3607592424     -2.4287280046
 C     -1.4865478795      8.6042739394     -2.4225866588
 C     -3.5622580261      7.5172225862     -1.7822830484
 C     -2.8292669139      8.6896345623     -2.0377509825
 H     -3.3007022492      9.6617378988     -1.9394845754
 H     -0.8857339705      9.5257444201     -2.5000292516
 H     -1.0163122930      5.2505162791     -2.1750738541
 H      0.2556310516      7.2795140143     -2.5590803128
 H     -4.6521104076      7.5753142779     -1.6120876858
 O     -2.4297446565      1.7856629301     -0.2125227702
 O     -1.3365102589      4.0520149892      0.1050347152
 F     -3.6441668735      3.5139283337      0.9160530671
30
# ORCA AIMD Position Step 24, t=12.00 fs, E_Pot=-1129.61463717 Hartree, Unit is Angstrom
 C     -6.7715535434      3.4756553260      0.0399957077
 C     -6.1880550568      2.6811466656     -1.1137134352
 H     -6.4339468115      3.1031796895      0.9978651521
 H     -7.8812622077      3.5178372874      0.0267101743
 H     -6.4240259493      4.5287398574     -0.0272505957
 C     -6.7204659930      3.1377564639     -2.5057381306
 H     -7.8065803620      2.9734066089     -2.5171545175
 H     -6.2635696479      2.5105194636     -3.3372486013
 H     -6.5376087023      4.2010529489     -2.7334183388
 C     -5.4453975248      1.5694626270     -0.8544474414
 N     -3.1737724738      3.8067715734     -1.6787977842
 H     -5.1441653389      0.9424580054     -1.6517949509
 H     -5.3474918641      1.1413650979      0.1450123940
 C     -3.7253982109      5.1016672476     -1.5263039808
 S     -2.4747342090      3.2146884799     -0.1697500752
 C     -2.9314816308      6.2469042565     -1.8227161374
 H     -4.7648207509      5.2157134436     -1.0698940415
 C     -1.5285971869      6.1979069385     -2.1316291770
 C     -0.8266719163      7.3642338927     -2.4280986995
 C     -1.4826819279      8.6009750113     -2.4222774483
 C     -3.5607360962      7.5190229059     -1.7840405474
 C     -2.8251530889      8.6906206824     -2.0383700570
 H     -3.3097112188      9.6541038502     -1.9348990184
 H     -0.8899889209      9.5336146367     -2.5025794796
 H     -1.0188151271      5.2501569028     -2.1680159655
 H      0.2569857341      7.2793674259     -2.5601380246
 H     -4.6549048303      7.5700823773     -1.6093839794
 O     -2.4301433919      1.7855715863     -0.2116872527
 O     -1.3353142155      4.0529421037      0.1010241331
 F     -3.6434369159      3.5130927362      0.9156781584
30
# ORCA AIMD Position Step 25, t=12.50 fs, E_Pot=-1129.61315268 Hartree, Unit is Angstrom
 C     -6.7690076650      3.4759876195      0.0389308576
 C     -6.1886062993      2.6810601935     -1.1151091359
 H     -6.4285621259      3.1102842751      0.9950302872
 H     -7.8817224772      3.5124608728      0.0163536577
 H     -6.4181087077      4.5305013677     -0.0190388752
 C     -6.7222838562      3.1364856013     -2.5043430653
 H     -7.8111768309      2.9777761143     -2.5148034720
 H     -6.2674578647      2.5108678516     -3.3521552095
 H     -6.5472173481      4.2018053218     -2.7387490912
 C     -5.4491630541      1.5675688228     -0.8564388455
 N     -3.1744463470      3.8081986369     -1.6812490049
 H     -5.1429448549      0.9430072403     -1.6462435895
 H     -5.3507404741      1.1480287732      0.1455975685
 C     -3.7230135110      5.0988290641     -1.5279882576
 S     -2.4744133264      3.2152209526     -0.1712303306
 C     -2.9288200723      6.2474465320     -1.8241152534
 H     -4.7690685981      5.2147283240     -1.0632972360
 C     -1.5268188908      6.1967810729     -2.1319950714
 C     -0.8258181355      7.3676145142     -2.4274044237
 C     -1.4786814404      8.5978187452     -2.4217787431
 C     -3.5592287841      7.5209503625     -1.7858483953
 C     -2.8210816155      8.6913901845     -2.0390318827
 H     -3.3190620503      9.6470460689     -1.9305517438
 H     -0.8950209791      9.5404201522     -2.5058666063
 H     -1.0207776656      5.2486709256     -2.1606468344
 H      0.2579759292      7.2796575783     -2.5618709152
 H     -4.6562461161      7.5648572484     -1.6063013781
 O     -2.4304864626      1.7854804034     -0.2108473690
 O     -1.3341784243      4.0538324594      0.0970537938
 F     -3.6426069876      3.5123085931      0.9152237554
30
# ORCA AIMD Position Step 26, t=13.00 fs, E_Pot=-1129.61214308 Hartree, Unit is Angstrom
 C     -6.7664314460      3.4764632824      0.0377112712
 C     -6.1892907705      2.6809145594     -1.1165029382
 H     -6.4229166681      3.1164882430      0.9936341866
 H     -7.8811799273      3.5068223805      0.0057832348
 H     -6.4127473755      4.5318288670     -0.0108860901
 C     -6.7238229162      3.1349306279     -2.5029754853
 H     -7.8158389945      2.9821577507     -2.5124088360
 H     -6.2726754185      2.5130505756     -3.3646025031
 H     -6.5566523342      4.2023058058     -2.7434632080
 C     -5.4532603992      1.5659829301     -0.8584161919
 N     -3.1752270457      3.8097253798     -1.6834505864
 H     -5.1400657898      0.9414685073     -1.6437553031
 H     -5.3533723130      1.1556317133      0.1466469791
 C     -3.7207373265      5.0958849111     -1.5296233930
 S     -2.4741401241      3.2157460036     -0.1727813067
 C     -2.9260755740      6.2480651479     -1.8255305950
 H     -4.7699703803      5.2129574230     -1.0588487080
 C     -1.5252005933      6.1957870015     -2.1324111916
 C     -0.8249728623      7.3708304801     -2.4266472692
 C     -1.4745669616      8.5948954542     -2.4210963415
 C     -3.5577400812      7.5229813238     -1.7876999629
 C     -2.8170905666      8.6919185712     -2.0397261745
 H     -3.3285687103      9.6407089797     -1.9265098417
 H     -0.9008338368      9.5458164945     -2.5098585006
 H     -1.0220626290      5.2459689211     -2.1530278054
 H      0.2585587191      7.2804265233     -2.5642558296
 H     -4.6558704637      7.5597366688     -1.6029205433
 O     -2.4307727517      1.7853943082     -0.2100051305
 O     -1.3331062133      4.0546838029      0.0931252699
 F     -3.6416766950      3.5115786597      0.9146892815
30
# ORCA AIMD Position Step 27, t=13.50 fs, E_Pot=-1129.61189260 Hartree, Unit is Angstrom
 C     -6.7638384629      3.4770927805      0.0363296356
 C     -6.1900979401      2.6807108558     -1.1178994051
 H     -6.4170614916      3.1216294798      0.9937689878
 H     -7.8794628515      3.5010136682     -0.0048507636
 H     -6.4080434202      4.5326575981     -0.0029417680
 C     -6.7250971876      3.1331006401     -2.5016829832
 H     -7.8204023405      2.9864797319     -2.5099548648
 H     -6.2793484556      2.5171943873     -3.3741744119
 H     -6.5658397550      4.2024336445     -2.7474490750
 C     -5.4576844305      1.5647156202     -0.8603646024
 N     -3.1761100831      3.8113341434     -1.6854024016
 H     -5.1355233693      0.9377395530     -1.6444401167
 H     -5.3553741183      1.1641026506      0.1481752796
 C     -3.7185958134      5.0928712135     -1.5312004249
 S     -2.4739124610      3.2162602840     -0.1744022558
 C     -2.9232587127      6.2487560588     -1.8269594291
 H     -4.7672465085      5.2103803565     -1.0567032138
 C     -1.5237467048      6.1949430212     -2.1328729272
 C     -0.8241061946      7.3738174669     -2.4258302063
 C     -1.4703644290      8.5922833169     -2.4202360490
 C     -3.5562647918      7.5250908359     -1.7895895018
 C     -2.8132190955      8.6921911836     -2.0404425166
 H     -3.3380112081      9.6351543395     -1.9228452894
 H     -0.9073673855      9.5495601924     -2.5145260402
 H     -1.0226067205      5.2420884191     -2.1452168507
 H      0.2587111528      7.2817045631     -2.5672673616
 H     -4.6536453202      7.5548236793     -1.5993055295
 O     -2.4310013134      1.7853179910     -0.2091624062
 O     -1.3321004439      4.0554939342      0.0892401063
 F     -3.6406460785      3.5109055586      0.9140745371
30
# ORCA AIMD Position Step 28, t=14.00 fs, E_Pot=-1129.61238795 Hartree, Unit is Angstrom
 C     -6.7612340324      3.4778769246      0.0347926513
 C     -6.1910187981      2.6804529927     -1.1193043692
 H     -6.4110990527      3.1256127156      0.9953686786
 H     -7.8764829863      3.4951292497     -0.0153968278
 H     -6.4040706100      4.5329716292      0.0046438921
 C     -6.7261308849      3.1310151045     -2.5004999261
 H     -7.8246913359      2.9906734885     -2.5074243585
 H     -6.2875026102      2.5232935831     -3.3806259830
 H     -6.5747037154      4.2020836718     -2.7505989977
 C     -5.4624138210      1.5637499868     -0.8622949597
 N     -3.1770883419      3.8130036125     -1.6871053677
 H     -5.1294636231      0.9320023072     -1.6480441020
 H     -5.3567365914      1.1733702286      0.1501613162
 C     -3.7165963777      5.0898299075     -1.5327182191
 S     -2.4737279560      3.2167601346     -0.1760919820
 C     -2.9203841290      6.2495133622     -1.8283981851
 H     -4.7608543629      5.2070045208     -1.0569137554
 C     -1.5224535336      6.1942543418     -2.1333756177
 C     -0.8231903230      7.3765121190     -2.4249565577
 C     -1.4661084293      8.5900495409     -2.4192038873
 C     -3.5547887893      7.5272495898     -1.7915118596
 C     -2.8095068699      8.6922033636     -2.0411703392
 H     -3.3471357936      9.6303721764     -1.9196354091
 H     -0.9144845131      9.5515381636     -2.5198425711
 H     -1.0224202142      5.2372049379     -2.1372741413
 H      0.2584502656      7.2835087624     -2.5708797198
 H     -4.6495597897      7.5502258209     -1.5955051927
 O     -2.4311713024      1.7852563644     -0.2083215669
 O     -1.3311642547      4.0562606912      0.0853997016
 F     -3.6395154840      3.5102920541      0.9133793655
30
# ORCA AIMD Position Step 29, t=14.50 fs, E_Pot=-1129.61334993 Hartree, Unit is Angstrom
 C     -6.7586144077      3.4788070337      0.0331199169
 C     -6.1920453650      2.6801473874     -1.1207245641
 H     -6.4051802935      3.1284088839      0.9982154773
 H     -7.8722423422      3.4892634500     -0.0257075743
 H     -6.4008738043      4.5328048280      0.0117261841
 C     -6.7269563969      3.1287022357     -2.4994455412
 H     -7.8285375980      2.9946735167     -2.5047991412
 H     -6.2970665923      2.5312133429     -3.3838931716
 H     -6.5831679260      4.2011799774     -2.7528151219
 C     -5.4674131762      1.5630452139     -0.8642401862
 N     -3.1781548503      3.8147121213     -1.6885617892
 H     -5.1221730781      0.9246847310     -1.6539992743
 H     -5.3574536143      1.1833637354      0.1525494511
 C     -3.7147278213      5.0867994341     -1.5341841892
 S     -2.4735839056      3.2172421671     -0.1778490730
 C     -2.9174655526      6.2503310310     -1.8298436595
 H     -4.7509969914      5.2028698158     -1.0594208391
 C     -1.5213117628      6.1937135089     -2.1339137003
 C     -0.8222008876      7.3788608152     -2.4240304666
 C     -1.4618375632      8.5882446072     -2.4180054905
 C     -3.5532891536      7.5294278911     -1.7934629994
 C     -2.8059925553      8.6919587657     -2.0418993801
 H     -3.3556697819      9.6262916613     -1.9169588585
 H     -0.9219865565      9.5517584813     -2.5257884404
 H     -1.0215793084      5.2316067432     -2.1292618464
 H      0.2578196625      7.2858404446     -2.5750666962
 H     -4.6437385438      7.5460492623     -1.5915473679
 O     -2.4312819763      1.7852137222     -0.2074848169
 O     -1.3303002570      4.0569819813      0.0816055083
 F     -3.6382856727      3.5097407707      0.9126039683
30
# ORCA AIMD Position Step 30, t=15.00 fs, E_Pot=-1129.61435890 Hartree, Unit is Angstrom
 C     -6.7559683174      3.4798661833      0.0313424384
 C     -6.1931704544      2.6798023474     -1.1221673699
 H     -6.3994933779      3.1300456401      1.0019657763
 H     -7.8668352041      3.4835094508     -0.0356422591
 H     -6.3984669244      4.5322408429      0.0181670026
 C     -6.7276136257      3.1261989170     -2.4985239801
 H     -7.8317925711      2.9984162507     -2.5020610616
 H     -6.3078721049      2.5406905910     -3.3840992147
 H     -6.5911551175      4.1996828120     -2.7540120426
 C     -5.4726345806      1.5625420235     -0.8662462830
 N     -3.1792998276      3.8164342016     -1.6897749864
 H     -5.1140475942      0.9163910642     -1.6615215192
 H     -5.3575247661      1.1940159536      0.1552412526
 C     -3.7129602201      5.0838225898     -1.5356138772
 S     -2.4734774609      3.2177027348     -0.1796717068
 C     -2.9145198493      6.2512015623     -1.8312920367
 H     -4.7381217545      5.1980472684     -1.0640546272
 C     -1.5203054430      6.1933033744     -2.1344813301
 C     -0.8211177163      7.3808141958     -2.4230562324
 C     -1.4575969869      8.5869039256     -2.4166462346
 C     -3.5517351174      7.5315928393     -1.7954395711
 C     -2.8027123388      8.6914688713     -2.0426199668
 H     -3.3633299134      9.6228024413     -1.9148938520
 H     -0.9296089203      9.5503668361     -2.5323501736
 H     -1.0202122428      5.2256765732     -2.1212501078
 H      0.2569019012      7.2886857387     -2.5798024124
 H     -4.6364249084      7.5423977685     -1.5874415793
 O     -2.4313327257      1.7851946036     -0.2066548720
 O     -1.3295113070      4.0576557534      0.0778589220
 F     -3.6369577360      3.5092544591      0.9117486068
30
# ORCA AIMD Position Step 31, t=15.50 fs, E_Pot=-1129.61497984 Hartree, Unit is Angstrom
 C     -6.7532775655      3.4810306382      0.0294982647
 C     -6.1943883956      2.6794286359     -1.1236412123
 H     -6.3942484930      3.1305952650      1.0061909323
 H     -7.8604402810      3.4779558266     -0.0450711619
 H     -6.3968368499      4.5314036852      0.0238411074
 C     -6.7281476744      3.1235490744     -2.4977219582
 H     -7.8343383537      3.0018410856     -2.4991918307
 H     -6.3196594117      2.5513395221     -3.3815626590
 H     -6.5985899191      4.1975925783     -2.7541195374
 C     -5.4780231454      1.5621723567     -0.8683632865
 N     -3.1805135860      3.8181446125     -1.6907496226
 H     -5.1055434330      0.9078002302     -1.6697355269
 H     -5.3569532354      1.2052580115      0.1581101429
 C     -3.7112447023      5.0809378418     -1.5370317037
 S     -2.4734055286      3.2181385382     -0.1815578084
 C     -2.9115631761      6.2521173384     -1.8327398433
 H     -4.7229245044      5.1926421856     -1.0705283751
 C     -1.5194156179      6.1929996907     -2.1350715938
 C     -0.8199253253      7.3823353375     -2.4220388785
 C     -1.4534332657      8.5860439208     -2.4151308485
 C     -3.5500897947      7.5337120289     -1.7974392455
 C     -2.7996981765      8.6907500853     -2.0433234341
 H     -3.3698440604      9.6197758504     -1.9135127216
 H     -0.9370415667      9.5476248961     -2.5395246356
 H     -1.0184781185      5.2198410695     -2.1133150636
 H      0.2558022108      7.2920141839     -2.5850614509
 H     -4.6279727051      7.5393669353     -1.5831762834
 O     -2.4313229921      1.7852026227     -0.2058342742
 O     -1.3287997003      4.0582800589      0.0741614345
 F     -3.6355331487      3.5088357235      0.9108138674
30
# ORCA AIMD Position Step 32, t=16.00 fs, E_Pot=-1129.61488736 Hartree, Unit is Angstrom
 C     -6.7505200917      3.4822721180      0.0276295211
 C     -6.1956934038      2.6790374313     -1.1251543243
 H     -6.3896589881      3.1301596801      1.0104210984
 H     -7.8533136449      3.4726861209     -0.0538773506
 H     -6.3959434290      4.5304554830      0.0286367974
 C     -6.7286087028      3.1208041978     -2.4970091261
 H     -7.8361014254      3.0048892590     -2.4961749744
 H     -6.3320768337      2.5626518107     -3.3768062414
 H     -6.6053982635      4.1949557789     -2.7530868881
 C     -5.4835197174      1.5618652784     -0.8706366846
 N     -3.1817838735      3.8198147924     -1.6914912870
 H     -5.0971367428      0.8995950161     -1.6777711684
 H     -5.3557497226      1.2170245136      0.1609921226
 C     -3.7095134618      5.0781859275     -1.5384705215
 S     -2.4733649654      3.2185461260     -0.1835049752
 C     -2.9086135517      6.2530698279     -1.8341832780
 H     -4.7063501568      5.1867926079     -1.0784397302
 C     -1.5186198952      6.1927751046     -2.1356773305
 C     -0.8186133567      7.3833946971     -2.4209834799
 C     -1.4493958034      8.5856644280     -2.4134635301
 C     -3.5483120867      7.5357512604     -1.7994601034
 C     -2.7969759654      8.6898234487     -2.0440025912
 H     -3.3749621437      9.6170848144     -1.9128792723
 H     -0.9439347354      9.5439079944     -2.5473170839
 H     -1.0165496164      5.2145414098     -2.1055411689
 H      0.2546507952      7.2957809668     -2.5908180591
 H     -4.6188201889      7.5370431885     -1.5787236673
 O     -2.4312523797      1.7852415872     -0.2050260338
 O     -1.3281678795      4.0588530532      0.0705144471
 F     -3.6340137046      3.5084872466      0.9098004292
30
# ORCA AIMD Position Step 33, t=16.50 fs, E_Pot=-1129.61395565 Hartree, Unit is Angstrom
 C     -6.7476713325      3.4835596031      0.0257775065
 C     -6.1970811563      2.6786414890     -1.1267157516
 H     -6.3859243350      3.1288568589      1.0141912325
 H     -7.8457669902      3.4677759036     -0.0619591385
 H     -6.3957272403      4.5295794058      0.0324605387
 C     -6.7290491887      3.1180210594     -2.4963372362
 H     -7.8370535877      3.0075055841     -2.4929950896
 H     -6.3446962500      2.5740158925     -3.3705444109
 H     -6.6115102821      4.1918585987     -2.7508819233
 C     -5.4890659705      1.5615548029     -0.8731023229
 N     -3.1830984240      3.8214169566     -1.6920066370
 H     -5.0892804006      0.8923865845     -1.6848509014
 H     -5.3539289208      1.2292451873      0.1637111430
 C     -3.7076822209      5.0756030754     -1.5399708735
 S     -2.4733526027      3.2189225034     -0.1855106470
 C     -2.9056888826      6.2540501025     -1.8356187177
 H     -4.6895555299      5.1806655077     -1.0872860065
 C     -1.5178954704      6.1926021419     -2.1362907716
 C     -0.8171761283      7.3839762058     -2.4198957135
 C     -1.4455319192      8.5857480643     -2.4116478544
 C     -3.5463601707      7.5376776093     -1.8015005683
 C     -2.7945639686      8.6887118392     -2.0446520404
 H     -3.3784763453      9.6146233680     -1.9130439819
 H     -0.9499254200      9.5396660286     -2.5557427789
 H     -1.0145910422      5.2101817687     -2.0980154412
 H      0.2535853805      7.2999266880     -2.5970460441
 H     -4.6094573743      7.5354993419     -1.5740421633
 O     -2.4311204839      1.7853141448     -0.2042329944
 O     -1.3276176643      4.0593731146      0.0669193229
 F     -3.6324014805      3.5082115347      0.9087092530
30
# ORCA AIMD Position Step 34, t=17.00 fs, E_Pot=-1129.61232846 Hartree, Unit is Angstrom
 C     -6.7447076342      3.4848620222      0.0239801644
 C     -6.1985467453      2.6782524985     -1.1283338905
 H     -6.3832133769      3.1268081624      1.0170787077
 H     -7.8381493336      3.4632924966     -0.0692309155
 H     -6.3961127004      4.5289720680      0.0352376380
 C     -6.7295227103      3.1152606061     -2.4956434169
 H     -7.8372224226      3.0096383701     -2.4896395135
 H     -6.3570291188      2.5847393888     -3.3636588910
 H     -6.6168603361      4.1884289051     -2.7474946882
 C     -5.4946064365      1.5611827311     -0.8757830059
 N     -3.1844444994      3.8229227648     -1.6923033389
 H     -5.0823805343      0.8866839844     -1.6903311083
 H     -5.3515118896      1.2418500879      0.1660746834
 C     -3.7056553118      5.0732237014     -1.5415785100
 S     -2.4733650388      3.2192645149     -0.1875719360
 C     -2.9028061275      6.2550498847     -1.8370429087
 H     -4.6738501354      5.1744469099     -1.0964919242
 C     -1.5172204890      6.1924557407     -2.1369038471
 C     -0.8156124596      7.3840750626     -2.4187815225
 C     -1.4418854997      8.5862633055     -2.4096871714
 C     -3.5441946643      7.5394582943     -1.8035587391
 C     -2.7924720455      8.6874394597     -2.0452683686
 H     -3.3802304399      9.6123194975     -1.9140418712
 H     -0.9546562723      9.5353927733     -2.5648231199
 H     -1.0127457701      5.2071056563     -2.0908257488
 H      0.2527439749      7.3043808251     -2.6037174559
 H     -4.6003853682      7.5347942807     -1.5690842942
 O     -2.4309270820      1.7854228067     -0.2034581819
 O     -1.3271506580      4.0598389377      0.0633771916
 F     -3.6306989326      3.5080111035      0.9075414641
30
# ORCA AIMD Position Step 35, t=17.50 fs, E_Pot=-1129.61043242 Hartree, Unit is Angstrom
 C     -6.7416083095      3.4861495637      0.0222688703
 C     -6.2000858145      2.6778818711     -1.1300161779
 H     -6.3816538273      3.1241299167      1.0187311518
 H     -7.8308167292      3.4592949717     -0.0756224044
 H     -6.3970155495      4.5288253666      0.0369124183
 C     -6.7300807513      3.1125846365     -2.4948540880
 H     -7.8366885692      3.0112403197     -2.4860986929
 H     -6.3685574348      2.5940915465     -3.3571430142
 H     -6.6213886860      4.1848263043     -2.7429372262
 C     -5.5000909059      1.5607024408     -0.8786878358
 N     -3.1858078030      3.8243029359     -1.6923895050
 H     -5.0767728633      0.8828636425     -1.6937363071
 H     -5.3485253664      1.2547625925      0.1678961483
 C     -3.7033345784      5.0710818322     -1.5433399244
 S     -2.4733992639      3.2195696281     -0.1896859874
 C     -2.8999834800      6.2560597869     -1.8384523131
 H     -4.6605853847      5.1683305150     -1.1054639454
 C     -1.5165733387      6.1923162969     -2.1375090457
 C     -0.8139245144      7.3836970090     -2.4176472044
 C     -1.4384951548      8.5871691360     -2.4075849591
 C     -3.5417830350      7.5410615059     -1.8056314921
 C     -2.7906999369      8.6860314250     -2.0458506329
 H     -3.3801286005      9.6101435518     -1.9158905040
 H     -0.9578041345      9.5315736685     -2.5745788762
 H     -1.0111227001      5.2055657216     -2.0840570179
 H      0.2522505054      7.3090629736     -2.6107999269
 H     -4.5920705822      7.5349708475     -1.5638061442
 O     -2.4306719373      1.7855692591     -0.2027047488
 O     -1.3267681837      4.0602493740      0.0598889474
 F     -3.6289086300      3.5078882891      0.9062982993
30
# ORCA AIMD Position Step 36, t=18.00 fs, E_Pot=-1129.60889189 Hartree, Unit is Angstrom
 C     -6.7383583975      3.4873962024      0.0206667683
 C     -6.2016936158      2.6775391131     -1.1317687773
 H     -6.3813226664      3.1209247349      1.0188905381
 H     -7.8241037760      3.4558339085     -0.0810782435
 H     -6.3983484564      4.5293114528      0.0374491278
 C     -6.7307690461      3.1100510812     -2.4938939435
 H     -7.8355848073      3.0122696646     -2.4823665921
 H     -6.3787806999      2.6013694945     -3.3520007780
 H     -6.6250427521      4.1812334924     -2.7372430909
 C     -5.5054761169      1.5600801862     -0.8818122686
 N     -3.1871742115      3.8255291822     -1.6922738836
 H     -5.0727124596      0.8811609030     -1.6947683224
 H     -5.3450000849      1.2679014018      0.1690017844
 C     -3.7006326209      5.0692098452     -1.5452964250
 S     -2.4734522807      3.2198354366     -0.1918498173
 C     -2.8972378434      6.2570708199     -1.8398437517
 H     -4.6509936626      5.1624974215     -1.1136649072
 C     -1.5159349760      6.1921706386     -2.1380992091
 C     -0.8121170342      7.3828591322     -2.4164995204
 C     -1.4353904138      8.5884192209     -2.4053457120
 C     -3.5391037513      7.5424570054     -1.8077137471
 C     -2.7892376073      8.6845125190     -2.0464002052
 H     -3.3781419439      9.6081146789     -1.9185889249
 H     -0.9591097165      9.5286284310     -2.5850221813
 H     -1.0097887049      5.2057080412     -2.0777874653
 H      0.2522026390      7.3138858052     -2.6182557049
 H     -4.5848938429      7.5360559489     -1.5581781847
 O     -2.4303548953      1.7857545776     -0.2019758506
 O     -1.3264711316      4.0606036469      0.0564551991
 F     -3.6270334089      3.5078453301      0.9049811958
30
# ORCA AIMD Position Step 37, t=18.50 fs, E_Pot=-1129.60832449 Hartree, Unit is Angstrom
 C     -6.7349507784      3.4885812671      0.0191873815
 C     -6.2033651035      2.6772314912     -1.1335959772
 H     -6.3822417729      3.1172762300      1.0174066050
 H     -7.8182930816      3.4529523778     -0.0855560933
 H     -6.4000267890      4.5305660256      0.0368313032
 C     -6.7316230578      3.1077079030     -2.4926974674
 H     -7.8340896134      3.0126911595     -2.4784414126
 H     -6.3872732090      2.6059811526     -3.3491117858
 H     -6.6277785884      4.1778437120     -2.7304664370
 C     -5.5107269597      1.5592962588     -0.8851392059
 N     -3.1885301999      3.8265746012     -1.6919655801
 H     -5.0703651925      0.8816650164     -1.6933100910
 H     -5.3409693546      1.2811787022      0.1692441589
 C     -3.6974880457      5.0676393625     -1.5474771332
 S     -2.4735211934      3.2200597658     -0.1940603762
 C     -2.8945848052      6.2580744731     -1.8412143742
 H     -4.6460009292      5.1570957717     -1.1206996762
 C     -1.5152893189      6.1920130681     -2.1386678538
 C     -0.8101962129      7.3815889006     -2.4153457863
 C     -1.4325895766      8.5899672283     -2.4029759151
 C     -3.5361498728      7.5436164792     -1.8097975942
 C     -2.7880652863      8.6829070146     -2.0469207746
 H     -3.3743094595      9.6063009901     -1.9221178832
 H     -0.9584043848      9.5268560562     -2.5961446774
 H     -1.0087634018      5.2075614185     -2.0720854221
 H      0.2526615400      7.3187571410     -2.6260395961
 H     -4.5791080211      7.5380603208     -1.5521965275
 O     -2.4299758466      1.7859791246     -0.2012746165
 O     -1.3262599202      4.0609013445      0.0530762887
 F     -3.6250763246      3.5078843507      0.9035917780
30
# ORCA AIMD Position Step 38, t=19.00 fs, E_Pot=-1129.60906708 Hartree, Unit is Angstrom
 C     -6.7313880148      3.4896907033      0.0178338689
 C     -6.2050948603      2.6769636347     -1.1354996146
 H     -6.3843763776      3.1132453008      1.0142443319
 H     -7.8135887721      3.4506875184     -0.0890243845
 H     -6.4019734577      4.5326741312      0.0350610976
 C     -6.7326637249      3.1055869241     -2.4912219539
 H     -7.8324169548      3.0124769680     -2.4743266360
 H     -6.3937427053      2.6075322507     -3.3490805556
 H     -6.6295622663      4.1748461753     -2.7226806987
 C     -5.5158172854      1.5583457395     -0.8886400066
 N     -3.1898625223      3.8274135924     -1.6914738268
 H     -5.0698011738      0.8843175432     -1.6894261006
 H     -5.3364683756      1.2944989146      0.1685121240
 C     -3.6938799050      5.0664026617     -1.5498926144
 S     -2.4736033698      3.2202408287     -0.1963145983
 C     -2.8920389366      6.2590622561     -1.8425615004
 H     -4.6460540748      5.1522249935     -1.1263907567
 C     -1.5146231005      6.1918460587     -2.1392095882
 C     -0.8081687885      7.3799225905     -2.4141939235
 C     -1.4300983692      8.5917715709     -2.4004851423
 C     -3.5329314534      7.5445138964     -1.8118715352
 C     -2.7871538611      8.6812387802     -2.0474182860
 H     -3.3687351969      9.6048156149     -1.9264408599
 H     -0.9556302913      9.5263917918     -2.6079040445
 H     -1.0080171952      5.2110340467     -2.0670069608
 H      0.2536446982      7.3235817209     -2.6340964872
 H     -4.5748096296      7.5409782421     -1.5458925604
 O     -2.4295347120      1.7862424952     -0.2006042159
 O     -1.3261345442      4.0611423716      0.0497523145
 F     -3.6230405822      3.5080073365      0.9021318389
30
# ORCA AIMD Position Step 39, t=19.50 fs, E_Pot=-1129.61098048 Hartree, Unit is Angstrom
 C     -6.7276834324      3.4907181005      0.0165987678
 C     -6.2068770535      2.6767372264     -1.1374787088
 H     -6.3876361553      3.1088674734      1.0094864528
 H     -7.8100974716      3.4490717040     -0.0914607270
 H     -6.4041229939      4.5356591020      0.0321592735
 C     -6.7338948204      3.1036994118     -2.4894579907
 H     -7.8308025629      3.0116079260     -2.4700320170
 H     -6.3980732207      2.6058921850     -3.3521158681
 H     -6.6303714334      4.1724110419     -2.7139762675
 C     -5.5207307671      1.5572390048     -0.8922752592
 N     -3.1911587478      3.8280226453     -1.6908078054
 H     -5.0709888339      0.8889104904     -1.6833625617
 H     -5.3315323460      1.3077588262      0.1667387859
 C     -3.6898349758      5.0655320482     -1.5525320936
 S     -2.4736964419      3.2203772146     -0.1986093837
 C     -2.8896133904      6.2600257999     -1.8438826653
 H     -4.6510289181      5.1479296042     -1.1308136803
 C     -1.5139261621      6.1916800752     -2.1397202380
 C     -0.8060413821      7.3779042159     -2.4130525032
 C     -1.4279091824      8.5937981466     -2.3978869495
 C     -3.5294761105      7.5451261315     -1.8139201841
 C     -2.7864660530      8.6795313695     -2.0479006517
 H     -3.3615819491      9.6038086253     -1.9315060705
 H     -0.9508496567      9.5271865092     -2.6202137799
 H     -1.0074722647      5.2159168658     -2.0625939840
 H      0.2551232098      7.3282628843     -2.6423603110
 H     -4.5719298166      7.5447870100     -1.5393380742
 O     -2.4290314487      1.7865435002     -0.1999678247
 O     -1.3260945549      4.0613269605      0.0464831663
 F     -3.6209295345      3.5082161353      0.9006033693
30
# ORCA AIMD Position Step 40, t=20.00 fs, E_Pot=-1129.61347322 Hartree, Unit is Angstrom
 C     -6.7238613679      3.4916651572      0.0154642359
 C     -6.2087054613      2.6765508726     -1.1395292548
 H     -6.3918787179      3.1041518359      1.0033304646
 H     -7.8078195972      3.4481334208     -0.0928510468
 H     -6.4064234606      4.5394766874      0.0281651194
 C     -6.7353032181      3.1020353924     -2.4874336450
 H     -7.8294863640      3.0100749386     -2.4655747360
 H     -6.4003366347      2.6012153605     -3.3579840413
 H     -6.6301969854      4.1706743676     -2.7044576985
 C     -5.5254615557      1.5560019633     -0.8959953643
 N     -3.1924075949      3.8283809732     -1.6899764818
 H     -5.0737897361      0.8950855725     -1.6755465862
 H     -5.3261948074      1.3208481991      0.1639068310
 C     -3.6854251344      5.0650584016     -1.5553652492
 S     -2.4737983288      3.2204679247     -0.2009415993
 C     -2.8873197018      6.2609568506     -1.8451756205
 H     -4.6602565092      5.1442057342     -1.1342762455
 C     -1.5131914168      6.1915328402     -2.1401969399
 C     -0.8038201213      7.3755842319     -2.4119307296
 C     -1.4260016870      8.5960209281     -2.3951993301
 C     -3.5258275899      7.5454336329     -1.8159244473
 C     -2.7859579832      8.6778084002     -2.0483773840
 H     -3.3530609747      9.6034542780     -1.9372492454
 H     -0.9442403960      9.5290142661     -2.6329377586
 H     -1.0070068314      5.2218942840     -2.0588735048
 H      0.2570239602      7.3327036924     -2.6507536642
 H     -4.5702473664      7.5494460660     -1.5326450480
 O     -2.4284660647      1.7868801618     -0.1993686294
 O     -1.3261390562      4.0614556586      0.0432685815
 F     -3.6187466857      3.5085124524      0.8990085740
30
# ORCA AIMD Position Step 41, t=20.50 fs, E_Pot=-1129.61574601 Hartree, Unit is Angstrom
 C     -6.7199564085      3.4925415617      0.0144028821
 C     -6.2105735729      2.6764001762     -1.1416442180
 H     -6.3969153258      3.0990818821      0.9960793904
 H     -7.8066525153      3.4478973837     -0.0931899146
 H     -6.4088359508      4.5440154142      0.0231362302
 C     -6.7368622841      3.1005671269     -2.4852108603
 H     -7.8286925102      3.0078805949     -2.4609804450
 H     -6.4007694830      2.5939107063     -3.3660536932
 H     -6.6290449259      4.1697247669     -2.6942405908
 C     -5.5300145472      1.5546755902     -0.8997413371
 N     -3.1935992716      3.8284711894     -1.6889884344
 H     -5.0779570773      0.9023385270     -1.6665794649
 H     -5.3204859308      1.3336512233      0.1600510593
 C     -3.6807556604      5.0650089211     -1.5583479749
 S     -2.4739072539      3.2205123971     -0.2033081002
 C     -2.8851676161      6.2618472500     -1.8464383360
 H     -4.6726566724      5.1410169716     -1.1372500475
 C     -1.5124144850      6.1914279385     -2.1406381538
 C     -0.8015107810      7.3730181721     -2.4108382814
 C     -1.4243444650      8.5984204573     -2.3924445827
 C     -3.5220425788      7.5454211644     -1.8178622185
 C     -2.7855810834      8.6760941332     -2.0488591522
 H     -3.3434185547      9.6039340879     -1.9435970234
 H     -0.9360790934      9.5315057226     -2.6458918025
 H     -1.0064631914      5.2285628170     -2.0558580569
 H      0.2592367319      7.3368083586     -2.6591888090
 H     -4.5694207793      7.5548960864     -1.5259596635
 O     -2.4278386370      1.7872497485     -0.1988098179
 O     -1.3262667134      4.0615293108      0.0401081833
 F     -3.6164956996      3.5088978458      0.8973498709
30
# ORCA AIMD Position Step 42, t=21.00 fs, E_Pot=-1129.61711462 Hartree, Unit is Angstrom
 C     -6.7160115573      3.4933641039      0.0133792178
 C     -6.2124748583      2.6762780336     -1.1438137562
 H     -6.4025200683      3.0936193546      0.9881241315
 H     -7.8064041633      3.4483840378     -0.0924816965
 H     -6.4113323344      4.5491029592      0.0171480990
 C     -6.7385374968      3.0992556910     -2.4828753119
 H     -7.8286078608      3.0050410421     -2.4562840000
 H     -6.3997237610      2.5845701847     -3.3754148994
 H     -6.6269383735      4.1695926893     -2.6834482116
 C     -5.5344049837      1.5533144629     -0.9034465435
 N     -3.1947261660      3.8282800074     -1.6878517324
 H     -5.0831423296      0.9100342591     -1.6572167255
 H     -5.3144306102      1.3460483641      0.1552586942
 C     -3.6759485298      5.0654046175     -1.5614299656
 S     -2.4740215721      3.2205106419     -0.2057056742
 C     -2.8831651658      6.2626888333     -1.8476689378
 H     -4.6869266319      5.1383124735     -1.1402809500
 C     -1.5115927717      6.1913927985     -2.1410436390
 C     -0.7991190900      7.3702654031     -2.4097850887
 C     -1.4228976590      8.6009808909     -2.3896485575
 C     -3.5181862058      7.5450788184     -1.8197095481
 C     -2.7852841611      8.6744142644     -2.0493572997
 H     -3.3329194654      9.6054150924     -1.9504708489
 H     -0.9267152075      9.5341979115     -2.6588518200
 H     -1.0056599815      5.2354575383     -2.0535470629
 H      0.2616238427      7.3404829589     -2.6675695823
 H     -4.5690337424      7.5610582444     -1.5194514377
 O     -2.4271493686      1.7876487148     -0.1982946010
 O     -1.3264759192      4.0615489289      0.0370014285
 F     -3.6141804485      3.5093737160      0.8956298531
30
# ORCA AIMD Position Step 43, t=21.50 fs, E_Pot=-1129.61724993 Hartree, Unit is Angstrom
 C     -6.7120757366      3.4941553609      0.0123522197
 C     -6.2144029949      2.6761752382     -1.1460257077
 H     -6.4084413746      3.0877103973      0.9799184362
 H     -7.8068170006      3.4496080060     -0.0907428562
 H     -6.4138908537      4.5545194920      0.0102931672
 C     -6.7402927176      3.0980585360     -2.4805241538
 H     -7.8293641088      3.0015875190     -2.4515294020
 H     -6.3976090256      2.5738814807     -3.3850270363
 H     -6.6239187202      4.1702456158     -2.6722083545
 C     -5.5386565714      1.5519832060     -0.9070394071
 N     -3.1957821402      3.8277986286     -1.6865737411
 H     -5.0889138986      0.9174381320     -1.6483302989
 H     -5.3080480191      1.3579192561      0.1496652678
 C     -3.6711285007      5.0662586498     -1.5645609573
 S     -2.4741401940      3.2204629952     -0.2081313102
 C     -2.8813182556      6.2634733675     -1.8488657980
 H     -4.7017127059      5.1360429778     -1.1439123663
 C     -1.5107246915      6.1914557906     -2.1414141595
 C     -0.7966512912      7.3673875122     -2.4087809859
 C     -1.4216156146      8.6036866587     -2.3868395151
 C     -3.5143274676      7.5444022996     -1.8214418742
 C     -2.7850157710      8.6727965948     -2.0498833586
 H     -3.3218314042      9.6080302575     -1.9577903234
 H     -0.9165399649      9.5365930457     -2.6715674590
 H     -1.0044090857      5.2420894980     -2.0519305415
 H      0.2640351269      7.3436373119     -2.6757950258
 H     -4.5686412563      7.5678352996     -1.5133008075
 O     -2.4263984999      1.7880730356     -0.1978261290
 O     -1.3267644722      4.0615159129      0.0339477330
 F     -3.6118048293      3.5099413054      0.8938512549
30
# ORCA AIMD Position Step 44, t=22.00 fs, E_Pot=-1129.61625596 Hartree, Unit is Angstrom
 C     -6.7082005839      3.4949414851      0.0112785313
 C     -6.2163523035      2.6760812283     -1.1482661495
 H     -6.4144165248      3.0812969496      0.9719428389
 H     -7.8075950240      3.4515766653     -0.0880037881
 H     -6.4164913201      4.5600145310      0.0026794505
 C     -6.7420955447      3.0969358969     -2.4782542926
 H     -7.8310225119      2.9975678827     -2.4467692311
 H     -6.3948409113      2.5625478256     -3.3938547308
 H     -6.6200468515      4.1715874524     -2.6606507014
 C     -5.5427982884      1.5507513442     -0.9104483395
 N     -3.1967628598      3.8270230930     -1.6851612287
 H     -5.0947934273      0.9237692814     -1.6408440549
 H     -5.3013509984      1.3691450625      0.1434486599
 C     -3.6664112409      5.0675749872     -1.5676955572
 S     -2.4742622886      3.2203702868     -0.2105821310
 C     -2.8796305315      6.2641925707     -1.8500275373
 H     -4.7157496955      5.1341706655     -1.1486278518
 C     -1.5098080793      6.1916428640     -2.1417512114
 C     -0.7941147353      7.3644470247     -2.4078353456
 C     -1.4204499439      8.6065192538     -2.3840466917
 C     -3.5105343726      7.5433937532     -1.8230354735
 C     -2.7847263968      8.6712717294     -2.0504485773
 H     -3.3104079659      9.6118554758     -1.9654766086
 H     -0.9059561957      9.5382115719     -2.6837780777
 H     -1.0025365201      5.2479883745     -2.0509930858
 H      0.2663213414      7.3461861961     -2.6837631942
 H     -4.5678163444      7.5751130328     -1.5076852245
 O     -2.4255863818      1.7885180903     -0.1974075229
 O     -1.3271298372      4.0614318689      0.0309463517
 F     -3.6093728380      3.5106016782      0.8920169340
30
# ORCA AIMD Position Step 45, t=22.50 fs, E_Pot=-1129.61459058 Hartree, Unit is Angstrom
 C     -6.7044370886      3.4957495274      0.0101164857
 C     -6.2183182190      2.6759850262     -1.1505200014
 H     -6.4201879891      3.0743320265      0.9646606932
 H     -7.8084323476      3.4542885264     -0.0843103027
 H     -6.4191096401      4.5653267028     -0.0055716788
 C     -6.7439209355      3.0958549447     -2.4761539214
 H     -7.8335661975      2.9930473175     -2.4420634721
 H     -6.3918043830      2.5512291259     -3.4009658831
 H     -6.6154038367      4.1734637539     -2.6489055210
 C     -5.5468592702      1.5496856017     -0.9136088692
 N     -3.1976656330      3.8259543678     -1.6836203872
 H     -5.1003126836      0.9282807536     -1.6356394480
 H     -5.2943460840      1.3796111874      0.1368199248
 C     -3.6618960197      5.0693479147     -1.5707959420
 S     -2.4743873245      3.2202337379     -0.2130554408
 C     -2.8781032068      6.2648381045     -1.8511530654
 H     -4.7279498397      5.1326744323     -1.1548172175
 C     -1.5088385393      6.1919739536     -2.1420566534
 C     -0.7915184522      7.3615060586     -2.4069566873
 C     -1.4193522406      8.6094548086     -2.3812988387
 C     -3.5068697675      7.5420622273     -1.8244687794
 C     -2.7843703294      8.6698734303     -2.0510635402
 H     -3.2988753260      9.6168917765     -1.9734547077
 H     -0.8953511309      9.5386366290     -2.6952292749
 H     -0.9999052421      5.2527484982     -2.0507189079
 H      0.2683477273      7.3480509839     -2.6913754783
 H     -4.5661890678      7.5827631207     -1.5027664279
 O     -2.4247134518      1.7889788156     -0.1970418564
 O     -1.3275691130      4.0612986318      0.0279963644
 F     -3.6068885201      3.5113557423      0.8901297845
30
# ORCA AIMD Position Step 46, t=23.00 fs, E_Pot=-1129.61287587 Hartree, Unit is Angstrom
 C     -6.7008324432      3.4966045426      0.0088306472
 C     -6.2202977435      2.6758763161     -1.1527716702
 H     -6.4255199493      3.0667977642      0.9584702567
 H     -7.8090399099      3.4577317569     -0.0797243575
 H     -6.4217125320      4.5702039878     -0.0143285527
 C     -6.7457530536      3.0947917992     -2.4742974149
 H     -7.8369007853      2.9881080399     -2.4374778242
 H     -6.3888311703      2.5405044257     -3.4055910328
 H     -6.6100893757      4.1756728606     -2.6371027329
 C     -5.5508620198      1.5488401092     -0.9164724897
 N     -3.1984889251      3.8245982832     -1.6819570879
 H     -5.1050879956      0.9303618247     -1.6334368416
 H     -5.2870345482      1.3892100237      0.1300108573
 C     -3.6576628942      5.0715622232     -1.5738326403
 S     -2.4745150778      3.2200548219     -0.2155487404
 C     -2.8767344976      6.2654018030     -1.8522417474
 H     -4.7374466397      5.1315509378     -1.1627645864
 C     -1.5078082522      6.1924594856     -2.1423321968
 C     -0.7888736443      7.3586250051     -2.4061523072
 C     -1.4182762035      8.6124625213     -2.3786228871
 C     -3.5033880361      7.5404236946     -1.8257234356
 C     -2.7839073302      8.6686382769     -2.0517378544
 H     -3.2874239740      9.6230559533     -1.9816544758
 H     -0.8850733334      9.5375483712     -2.7056884909
 H     -0.9964370602      5.2560728966     -2.0510970492
 H      0.2700070023      7.3491619437     -2.6985412510
 H     -4.5634749140      7.5906473163     -1.4986803182
 O     -2.4237802218      1.7894497870     -0.1967321256
 O     -1.3280789665      4.0611183320      0.0250966869
 F     -3.6043559605      3.5122042798      0.8881927015
30
# ORCA AIMD Position Step 47, t=23.50 fs, E_Pot=-1129.61166445 Hartree, Unit is Angstrom
 C     -6.6974272200      3.4975263542      0.0073957524
 C     -6.2222898261      2.6757462438     -1.1550053773
 H     -6.4302128756      3.0587251690      0.9536580310
 H     -7.8091670925      3.4618835163     -0.0743234807
 H     -6.4242536750      4.5744220722     -0.0234524234
 C     -6.7475855223      3.0937319337     -2.4727419042
 H     -7.8408635473      2.9828482039     -2.4330818667
 H     -6.3861864985      2.5308483782     -3.4071582305
 H     -6.6042191971      4.1779821033     -2.6253720147
 C     -5.5548158583      1.5482473359     -0.9190154537
 N     -3.1992325039      3.8229650183     -1.6801768344
 H     -5.1088956795      0.9296396681     -1.6346771174
 H     -5.2794134671      1.3978431038      0.1232591539
 C     -3.6537708944      5.0741937549     -1.5767846119
 S     -2.4746454589      3.2198353997     -0.2180596725
 C     -2.8755200572      6.2658754200     -1.8532932311
 H     -4.7436163444      5.1308128797     -1.1726482923
 C     -1.5067041480      6.1930982940     -2.1425793389
 C     -0.7861939824      7.3558613541     -2.4054279545
 C     -1.4171800861      8.6155041924     -2.3760428124
 C     -3.5001323233      7.5385015863     -1.8267853223
 C     -2.7833030187      8.6676050460     -2.0524800296
 H     -3.2762050193      9.6301766884     -1.9900107410
 H     -0.8754153729      9.5347420908     -2.7149570338
 H     -0.9921288527      5.2578034111     -2.0521245874
 H      0.2712266618      7.3494590132     -2.7051810342
 H     -4.5594994328      7.5986213290     -1.4955274576
 O     -2.4227873121      1.7899252298     -0.1964812736
 O     -1.3286558756      4.0608931886      0.0222460019
 F     -3.6017792977      3.5131479418      0.8862085074
30
# ORCA AIMD Position Step 48, t=24.00 fs, E_Pot=-1129.61125522 Hartree, Unit is Angstrom
 C     -6.6942534909      3.4985271040      0.0057999990
 C     -6.2242955134      2.6755881072     -1.1572055702
 H     -6.4341141890      3.0502089173      0.9503651676
 H     -7.8086192002      3.4667094547     -0.0681994895
 H     -6.4266709810      4.5778004721     -0.0328015064
 C     -6.7494206503      3.0926695656     -2.4715263744
 H     -7.8452397704      2.9773794004     -2.4289469317
 H     -6.3840639750      2.5226209061     -3.4053035368
 H     -6.5979216619      4.1801458686     -2.6138435097
 C     -5.5587120420      1.5479114832     -0.9212437689
 N     -3.1998969107      3.8210687098     -1.6782850753
 H     -5.1117230745      0.9260482577     -1.6394430573
 H     -5.2714794192      1.4054234559      0.1167899278
 C     -3.6502593907      5.0772103255     -1.5796383098
 S     -2.4747785215      3.2195775627     -0.2205859912
 C     -2.8744524644      6.2662509207     -1.8543076016
 H     -4.7460730749      5.1304873187     -1.1845496110
 C     -1.5055078445      6.1938765155     -2.1427990913
 C     -0.7834957884      7.3532684708     -2.4047875743
 C     -1.4160280119      8.6185341741     -2.3735787679
 C     -3.4971329069      7.5363264330     -1.8276451218
 C     -2.7825293446      8.6668130369     -2.0532973662
 H     -3.2653332089      9.6380047447     -1.9984621882
 H     -0.8666010399      9.5301417244     -2.7228803588
 H     -0.9870603501      5.2579368911     -2.0538086554
 H      0.2719764350      7.3488940431     -2.7112299600
 H     -4.5542092370      7.6065399725     -1.4933679581
 O     -2.4217354429      1.7903991103     -0.1962921626
 O     -1.3292960366      4.0606255887      0.0194428211
 F     -3.5991626747      3.5141872665      0.8841799843
30
# ORCA AIMD Position Step 49, t=24.50 fs, E_Pot=-1129.61162830 Hartree, Unit is Angstrom
 C     -6.6913337865      3.4996095425      0.0040465228
 C     -6.2263179377      2.6753976621     -1.1593571515
 H     -6.4371226506      3.0414150952      0.9485722790
 H     -7.8072691262      3.4721638657     -0.0614562122
 H     -6.4288855186      4.5802147440     -0.0422351096
 C     -6.7512680095      3.0916065894     -2.4706714876
 H     -7.8497834053      2.9718232148     -2.4251441225
 H     -6.3825839509      2.5160627351     -3.3998716936
 H     -6.5913334969      4.1819240687     -2.6026485052
 C     -5.5625227015      1.5478072354     -0.9231926209
 N     -3.2004831641      3.8189269816     -1.6762874250
 H     -5.1137761930      0.9198400520     -1.6474470086
 H     -5.2632331359      1.4118777526      0.1107963688
 C     -3.6471491182      5.0805726442     -1.5823868842
 S     -2.4749144239      3.2192835444     -0.2231254916
 C     -2.8735210133      6.2665206882     -1.8552854325
 H     -4.7446636998      5.1306136108     -1.1984611426
 C     -1.5041962569      6.1947683384     -2.1429919831
 C     -0.7807979751      7.3508945979     -2.4042331489
 C     -1.4147910017      8.6214998744     -2.3712464865
 C     -3.4944061880      7.5339354463     -1.8282987111
 C     -2.7815644107      8.6663000188     -2.0541959149
 H     -3.2548938587      9.6462308060     -2.0069499191
 H     -0.8587776691      9.5238044960     -2.7293551505
 H     -0.9813906860      5.2566199511     -2.0561656064
 H      0.2722711017      7.3474317032     -2.7166398030
 H     -4.5476772669      7.6142621024     -1.4922182742
 O     -2.4206254339      1.7908652029     -0.1961675619
 O     -1.3299953588      4.0603180963      0.0166855201
 F     -3.5965102194      3.5153226727      0.8821098946
30
# ORCA AIMD Position Step 50, t=25.00 fs, E_Pot=-1129.61250625 Hartree, Unit is Angstrom
 C     -6.6886809279      3.5007664529      0.0021528706
 C     -6.2283621172      2.6751730523     -1.1614455926
 H     -6.4391848859      3.0325789087      0.9481067716
 H     -7.8050638688      3.4781904257     -0.0542065920
 H     -6.4308016935      4.5816045777     -0.0516176365
 C     -6.7531428449      3.0905515510     -2.4701797118
 H     -7.8542394817      2.9663070258     -2.4217425287
 H     -6.3817926586      2.5112926664     -3.3909136628
 H     -6.5845952491      4.1830992788     -2.5919198433
 C     -5.5662038171      1.5478840582     -0.9249199580
 N     -3.2009925829      3.8165604706     -1.6741898427
 H     -5.1154407659      0.9115364563     -1.6580892875
 H     -5.2546850564      1.4171481623      0.1054212236
 C     -3.6444425699      5.0842352461     -1.5850296321
 S     -2.4750533875      3.2189556412     -0.2256759471
 C     -2.8727116051      6.2666777867     -1.8562278227
 H     -4.7394675447      5.1312412549     -1.2142929182
 C     -1.5027430826      6.1957383307     -2.1431582297
 C     -0.7781217504      7.3487819702     -2.4037646343
 C     -1.4134479370      8.6243427127     -2.3690568045
 C     -3.4919544417      7.5313719373     -1.8287472914
 C     -2.7803920082      8.6660996646     -2.0551804426
 H     -3.2449508672      9.6545105529     -2.0154164588
 H     -0.8520091672      9.5159183668     -2.7343346802
 H     -0.9753443771      5.2541249476     -2.0592178868
 H      0.2721701000      7.3450517735     -2.7213803222
 H     -4.5401009451      7.6216546481     -1.4920505326
 O     -2.4194582083      1.7913171466     -0.1961101292
 O     -1.3307494553      4.0599734644      0.0139723755
 F     -3.5938260950      3.5165544413      0.8800010126
30
# ORCA AIMD Position Step 51, t=25.50 fs, E_Pot=-1129.61348254 Hartree, Unit is Angstrom
 C     -6.6862985228      3.5019812763      0.0001486410
 C     -6.2304345993      2.6749144059     -1.1634569483
 H     -6.4402870674      3.0239919790      0.9486704985
 H     -7.8020262067      3.4847235172     -0.0465693211
 H     -6.4323085529      4.5819774414     -0.0608223386
 C     -6.7550646588      3.0895189584     -2.4700354095
 H     -7.8583659010      2.9609593761     -2.4188077043
 H     -6.3816603830      2.5083037879     -3.3786852768
 H     -6.5778465009      4.1834917272     -2.5817916702
 C     -5.5697010479      1.5480744711     -0.9264962876
 N     -3.2014267112      3.8139923518     -1.6719987553
 H     -5.1172114452      0.9018352482     -1.6705656734
 H     -5.2458607559      1.4211937223      0.1007417450
 C     -3.6421235886      5.0881474118     -1.5875717150
 S     -2.4751956637      3.2185961467     -0.2282350634
 C     -2.8720067439      6.2667162355     -1.8571364092
 H     -4.7308036479      5.1324274215     -1.2318760568
 C     -1.5011208215      6.1967448724     -2.1432980201
 C     -0.7754900892      7.3469661061     -2.4033800050
 C     -1.4119859532      8.6269993577     -2.3670154678
 C     -3.4897662049      7.5286843712     -1.8289973078
 C     -2.7790009625      8.6662391360     -2.0562543947
 H     -3.2355565996      9.6624917608     -2.0238048590
 H     -0.8462744364      9.5067947010     -2.7378310739
 H     -0.9691899587      5.2508124713     -2.0629893787
 H      0.2717732210      7.3417499394     -2.7254390872
 H     -4.5317934092      7.6285980332     -1.4927943981
 O     -2.4182348103      1.7917484914     -0.1961223892
 O     -1.3315536311      4.0595946484      0.0113015934
 F     -3.5911145406      3.5178826997      0.8778561590
30
# ORCA AIMD Position Step 52, t=26.00 fs, E_Pot=-1129.61414769 Hartree, Unit is Angstrom
 C     -6.6841819274      3.5032297641     -0.0019281359
 C     -6.2325429818      2.6746231592     -1.1653777654
 H     -6.4404442419      3.0159816473      0.9498809556
 H     -7.7982518757      3.4916901369     -0.0386652117
 H     -6.4332821245      4.5814076144     -0.0697347700
 C     -6.7570561289      3.0885289793     -2.4702049015
 H     -7.8619529696      2.9559052307     -2.4164004507
 H     -6.3820784102      2.5069583004     -3.3636470308
 H     -6.5712210612      4.1829716184     -2.5723984395
 C     -5.5729563796      1.5483035794     -0.9279939565
 N     -3.2017873370      3.8112478874     -1.6697211365
 H     -5.1196138012      0.8915061962     -1.6839876350
 H     -5.2368054304      1.4239911352      0.0967606861
 C     -3.6401563296      5.0922540364     -1.5900240368
 S     -2.4753415042      3.2182072991     -0.2308004542
 C     -2.8713855922      6.2666313270     -1.8580133619
 H     -4.7192437270      5.1342342443     -1.2509650241
 C     -1.4993031796      6.1977440724     -2.1434118188
 C     -0.7729269067      7.3454752239     -2.4030754131
 C     -1.4104003918      8.6294033285     -2.3651232032
 C     -3.4878175617      7.5259253552     -1.8290600595
 C     -2.7773844247      8.6667369567     -2.0574198542
 H     -3.2267602475      9.6698410581     -2.0320585597
 H     -0.8414698741      9.4968547287     -2.7399143950
 H     -0.9632139693      5.2470882079     -2.0675005048
 H      0.2712127957      7.3375382821     -2.7288200030
 H     -4.5231665324      7.6349893568     -1.4943419678
 O     -2.4169564266      1.7921527418     -0.1962067115
 O     -1.3324028707      4.0591848152      0.0086713268
 F     -3.5883798836      3.5193074136      0.8756782337
30
# ORCA AIMD Position Step 53, t=26.50 fs, E_Pot=-1129.61418290 Hartree, Unit is Angstrom
 C     -6.6823195321      3.5044824699     -0.0040350107
 C     -6.2346953052      2.6743011610     -1.1671950571
 H     -6.4396890301      3.0088854909      0.9513185595
 H     -7.7939031117      3.4990122349     -0.0306136487
 H     -6.4335888317      4.5800311433     -0.0782560013
 C     -6.7591423305      3.0876072857     -2.4706370507
 H     -7.8648399411      2.9512613313     -2.4145758718
 H     -6.3828565487      2.5069840207     -3.3464595187
 H     -6.5648422988      4.1814686654     -2.5638732000
 C     -5.5759137588      1.5484973130     -0.9294785626
 N     -3.2020763491      3.8083535888     -1.6673643582
 H     -5.1231401227      0.8813023496     -1.6974843523
 H     -5.2275871434      1.4255351467      0.0934046322
 C     -3.6384843613      5.0964969582     -1.5924029453
 S     -2.4754911398      3.2177912985     -0.2333697393
 C     -2.8708245442      6.2664195792     -1.8588612091
 H     -4.7056221547      5.1367262338     -1.2712425534
 C     -1.4972668415      6.1986939097     -2.1435008032
 C     -0.7704560209      7.3443296171     -2.4028454315
 C     -1.4086943463      8.6314873056     -2.3633761614
 C     -3.4860744587      7.5231505337     -1.8289509834
 C     -2.7755388922      8.6676015434     -2.0586775545
 H     -3.2186144271      9.6762677428     -2.0401219920
 H     -0.8374184738      9.4866072628     -2.7407068372
 H     -0.9576950865      5.2433591098     -2.0727637462
 H      0.2706420100      7.3324450024     -2.7315402407
 H     -4.5147051901      7.6407441755     -1.4965558233
 O     -2.4156244037      1.7925234679     -0.1963652770
 O     -1.3332919201      4.0587472709      0.0060796795
 F     -3.5856265288      3.5208283755      0.8734702503
30
# ORCA AIMD Position Step 54, t=27.00 fs, E_Pot=-1129.61343434 Hartree, Unit is Angstrom
 C     -6.6806942206      3.5057071900     -0.0061292539
 C     -6.2368996041      2.6739499149     -1.1688958260
 H     -6.4380621026      3.0030281471      0.9525686903
 H     -7.7891954414      3.5066098190     -0.0225290045
 H     -6.4330908544      4.5780331857     -0.0863043874
 C     -6.7613499740      3.0867847347     -2.4712643633
 H     -7.8669261497      2.9471322635     -2.4133828754
 H     -6.3837234871      2.5079757648     -3.3279704657
 H     -6.5588193479      4.1789772291     -2.5563456718
 C     -5.5785233942      1.5485887935     -0.9310040287
 N     -3.2022963967      3.8053377258     -1.6649365797
 H     -5.1282061319      0.8718984454     -1.7102733889
 H     -5.2182970721      1.4258373930      0.0905327128
 C     -3.6370305387      5.1008147200     -1.5947296994
 S     -2.4756447609      3.2173501307     -0.2359403567
 C     -2.8702965413      6.2660799501     -1.8596831241
 H     -4.6910318412      5.1399679597     -1.2923283610
 C     -1.4949942952      6.1995566894     -2.1435666624
 C     -0.7680998924      7.3435419296     -2.4026835126
 C     -1.4068770444      8.6331854087     -2.3617667046
 C     -3.4844955048      7.5204172734     -1.8286886349
 C     -2.7734645317      8.6688298496     -2.0600266505
 H     -3.2111787130      9.6815431788     -2.0479414937
 H     -0.8338820133      9.4766220298     -2.7403741466
 H     -0.9528835077      5.2399994004     -2.0787805388
 H      0.2702230725      7.3265151861     -2.7336271132
 H     -4.5069305075      7.6457970315     -1.4992812518
 O     -2.4142401935      1.7928542434     -0.1966000845
 O     -1.3342150978      4.0582856260      0.0035247070
 F     -3.5828589574      3.5224452322      0.8712353568
30
# ORCA AIMD Position Step 55, t=27.50 fs, E_Pot=-1129.61197622 Hartree, Unit is Angstrom
 C     -6.6792850264      3.5068718610     -0.0081711198
 C     -6.2391633158      2.6735698140     -1.1704669981
 H     -6.4356039692      2.9986985833      0.9532598890
 H     -7.7843825391      3.5144038954     -0.0145178040
 H     -6.4316523915      4.5756327824     -0.0938162547
 C     -6.7637063363      3.0860961480     -2.4720062283
 H     -7.8681795663      2.9436068932     -2.4128637790
 H     -6.3843356065      2.5094103814     -3.3091795558
 H     -6.5532435991      4.1755591259     -2.5499396794
 C     -5.5807444974      1.5485224155     -0.9326101240
 N     -3.2024509393      3.8022296065     -1.6624465378
 H     -5.1351263081      0.8638514467     -1.7217064560
 H     -5.2090471791      1.4249253638      0.0879514662
 C     -3.6357001514      5.1051438638     -1.5970287173
 S     -2.4758025021      3.2168856199     -0.2385096781
 C     -2.8697718616      6.2656138410     -1.8604827172
 H     -4.6767808104      5.1440214660     -1.3138038797
 C     -1.4924748704      6.2003019374     -2.1436118404
 C     -0.7658782033      7.3431169401     -2.4025824335
 C     -1.4049619474      8.6344368094     -2.3602847593
 C     -3.4830360563      7.5177835375     -1.8282933442
 C     -2.7711644665      8.6704071015     -2.0614647246
 H     -3.2045218947      9.6855148319     -2.0554667570
 H     -0.8305849132      9.4674893389     -2.7391089496
 H     -0.9489823299      5.2373194030     -2.0855392752
 H      0.2701114474      7.3198099547     -2.7351130982
 H     -4.5003554962      7.6500989444     -1.5023609314
 O     -2.4128053298      1.7931387501     -0.1969129256
 O     -1.3351664050      4.0578036869      0.0010044033
 F     -3.5800816838      3.5241574727      0.8689768350
30
# ORCA AIMD Position Step 56, t=28.00 fs, E_Pot=-1129.61014507 Hartree, Unit is Angstrom
 C     -6.6780688452      3.5079471231     -0.0101265226
 C     -6.2414928601      2.6731597016     -1.1718951810
 H     -6.4323493457      2.9961331129      0.9530916655
 H     -7.7797362094      3.5223194308     -0.0066766323
 H     -6.4291466253      4.5730627265     -0.1007448642
 C     -6.7662374337      3.0855778620     -2.4727740035
 H     -7.8686406090      2.9407556521     -2.4130541045
 H     -6.3842971078      2.5106789654     -3.2911796987
 H     -6.5481863406      4.1713426320     -2.5447705739
 C     -5.5825471843      1.5482565568     -0.9343223116
 N     -3.2025450699      3.7990601477     -1.6599039648
 H     -5.1441022808      0.8575784247     -1.7312948921
 H     -5.1999646494      1.4228401047      0.0854368952
 C     -3.6343878257      5.1094186750     -1.5993249535
 S     -2.4759643640      3.2163993330     -0.2410748160
 C     -2.8692178586      6.2650259340     -1.8612642346
 H     -4.6643022102      5.1489419404     -1.3352462271
 C     -1.4897065109      6.2009077278     -2.1436392718
 C     -0.7638063458      7.3430525091     -2.4025349313
 C     -1.4029634757      8.6351893064     -2.3589197216
 C     -3.4816525289      7.5153069666     -1.8277857810
 C     -2.7686450826      8.6723066828     -2.0629875744
 H     -3.1987222158      9.6881151830     -2.0626518348
 H     -0.8272441603      9.4597733053     -2.7371096698
 H     -0.9461346891      5.2355443863     -2.0930142737
 H      0.2704409171      7.3124062577     -2.7360308773
 H     -4.4954345822      7.6536130650     -1.5056516323
 O     -2.4113213917      1.7933707668     -0.1973054097
 O     -1.3361394131      4.0573054982     -0.0014832859
 F     -3.5772992428      3.5259644233      0.8666980727
30
# ORCA AIMD Position Step 57, t=28.50 fs, E_Pot=-1129.60849873 Hartree, Unit is Angstrom
 C     -6.6770222994      3.5089094000     -0.0119685954
 C     -6.2438929818      2.6727161227     -1.1731667345
 H     -6.4283224746      2.9955009805      0.9518558789
 H     -7.7755247425      3.5302878913      0.0009097489
 H     -6.4254628494      4.5705487656     -0.1070588513
 C     -6.7689652538      3.0852633156     -2.4734795973
 H     -7.8684235131      2.9386289236     -2.4139827049
 H     -6.3831977688      2.5111459202     -3.2750619465
 H     -6.5436969086      4.1665188164     -2.5409417315
 C     -5.5839130593      1.5477646686     -0.9361525956
 N     -3.2025846101      3.7958597595     -1.6573187711
 H     -5.1552246769      0.8533479687     -1.7387193647
 H     -5.1911846811      1.4196346655      0.0827539409
 C     -3.6329899656      5.1135745451     -1.6016399841
 S     -2.4761303597      3.2158926087     -0.2436330386
 C     -2.8686006473      6.2643235380     -1.8620319871
 H     -4.6550073296      5.1547721028     -1.3562800368
 C     -1.4866944551      6.2013627155     -2.1436528149
 C     -0.7618942794      7.3433381357     -2.4025339726
 C     -1.4008947844      8.6354046208     -2.3576622853
 C     -3.4803073588      7.5130438643     -1.8271852852
 C     -2.7659149028      8.6744915021     -2.0645895092
 H     -3.1938656349      9.6893625626     -2.0694574506
 H     -0.8236070233      9.4539576150     -2.7345550616
 H     -0.9444158535      5.2348001470     -2.1011676956
 H      0.2713086818      7.3043957338     -2.7364083502
 H     -4.4925132962      7.6563080898     -1.5090404774
 O     -2.4097899741      1.7935444631     -0.1977789137
 O     -1.3371274854      4.0567952360     -0.0039404856
 F     -3.5745161181      3.5278652948      0.8644026008
30
# ORCA AIMD Position Step 58, t=29.00 fs, E_Pot=-1129.60765998 Hartree, Unit is Angstrom
 C     -6.6761234157      3.5097431498     -0.0136789656
 C     -6.2463665826      2.6722331521     -1.1742676614
 H     -6.4235346219      2.9968968468      0.9494481049
 H     -7.7719886201      3.5382492003      0.0081689769
 H     -6.4205143278      4.5682868850     -0.1127393092
 C     -6.7719034939      3.0851766680     -2.4740460445
 H     -7.8677120790      2.9372563517     -2.4156721041
 H     -6.3806688823      2.5102338478     -3.2617915721
 H     -6.5398024910      4.1613331952     -2.5385417413
 C     -5.5848357442      1.5470360258     -0.9381012065
 N     -3.2025763232      3.7926584645     -1.6547011382
 H     -5.1684771856      0.8512771922     -1.7438332224
 H     -5.1828415344      1.4153710095      0.0796797888
 C     -3.6314208847      5.1175488454     -1.6039880615
 S     -2.4763005772      3.2153664847     -0.2461817200
 C     -2.8678855722      6.2635168014     -1.8627902753
 H     -4.6500878628      5.1615344147     -1.3766274259
 C     -1.4834514934      6.2016664120     -2.1436570244
 C     -0.7601454414      7.3439553708     -2.4025732130
 C     -1.3987644158      8.6350625430     -2.3565064733
 C     -3.4789728057      7.5110484258     -1.8265086155
 C     -2.7629848304      8.6769150816     -2.0662633229
 H     -3.1900428514      9.6893580447     -2.0758520745
 H     -0.8194873631      9.4503951635     -2.7315798489
 H     -0.9438297516      5.2351066400     -2.1099513822
 H      0.2727651698      7.2958844520     -2.7362650011
 H     -4.4917858812      7.6581521813     -1.5124581652
 O     -2.4082126408      1.7936544162     -0.1983345928
 O     -1.3381237147      4.0562772471     -0.0063693656
 F     -3.5717367038      3.5298591888      0.8620941018
30
# ORCA AIMD Position Step 59, t=29.50 fs, E_Pot=-1129.60805830 Hartree, Unit is Angstrom
 C     -6.6753531939      3.5104427551     -0.0152482899
 C     -6.2489144006      2.6717022717     -1.1751838447
 H     -6.4179831527      3.0003372214      0.9458728501
 H     -7.7693181741      3.5461524684      0.0150402929
 H     -6.4142457288      4.5664231309     -0.1177768285
 C     -6.7750523276      3.0853253899     -2.4744190791
 H     -7.8667504973      2.9366470470     -2.4181388943
 H     -6.3764532539      2.5075255002     -3.2520707045
 H     -6.5365098852      4.1560729142     -2.5376424015
 C     -5.5853212346      1.5460760585     -0.9401581067
 N     -3.2025289596      3.7894870103     -1.6520625728
 H     -5.1837414257      0.8513317055     -1.7466636659
 H     -5.1750610742      1.4101163570      0.0760249483
 C     -3.6296308182      5.1212798240     -1.6063728656
 S     -2.4764747485      3.2148217921     -0.2487179012
 C     -2.8670363967      6.2626201176     -1.8635438663
 H     -4.6503003816      5.1692210404     -1.3961413528
 C     -1.4799989355      6.2018283485     -2.1436566230
 C     -0.7585560483      7.3448797408     -2.4026475082
 C     -1.3965727737      8.6341633167     -2.3554515957
 C     -3.4776331219      7.5093722954     -1.8257693709
 C     -2.7598690188      8.6795227479     -2.0680000436
 H     -3.1873451069      9.6882762698     -2.0818114116
 H     -0.8147964372      9.4492673352     -2.7282549760
 H     -0.9443091751      5.2363773184     -2.1193078454
 H      0.2748079447      7.2869928471     -2.7356094095
 H     -4.4932697593      7.6591083544     -1.5158857070
 O     -2.4065910445      1.7936954718     -0.1989734511
 O     -1.3391209509      4.0557558973     -0.0087720912
 F     -3.5689654580      3.5319449988      0.8597764218
30
# ORCA AIMD Position Step 60, t=30.00 fs, E_Pot=-1129.60969063 Hartree, Unit is Angstrom
 C     -6.6746968927      3.5110138938     -0.0166763576
 C     -6.2515349647      2.6711126026     -1.1759012635
 H     -6.4116505349      3.0057598829      0.9412441098
 H     -7.7676342146      3.5539561674      0.0214743173
 H     -6.4066380642      4.5650391143     -0.1221703200
 C     -6.7783941968      3.0856943184     -2.4745763774
 H     -7.8658300109      2.9367912672     -2.4213945154
 H     -6.3704684503      2.5028508152     -3.2462294548
 H     -6.5338078462      4.1510492265     -2.5382960820
 C     -5.5853877076      1.5449064194     -0.9423039122
 N     -3.2024524364      3.7863754457     -1.6494151074
 H     -5.2008047746      0.8533243542     -1.7474134539
 H     -5.1679516312      1.4039406859      0.0716480773
 C     -3.6276192933      5.1247099487     -1.6087863382
 S     -2.4766525600      3.2142590698     -0.2512386129
 C     -2.8660173170      6.2616512563     -1.8642973698
 H     -4.6558044600      5.1777836623     -1.4148234762
 C     -1.4763648216      6.2018679320     -2.1436566033
 C     -0.7571149991      7.3460798741     -2.4027528723
 C     -1.3943116587      8.6327299018     -2.3545026410
 C     -3.4762853213      7.5080632513     -1.8249776920
 C     -2.7565843832      8.6822540911     -2.0697893218
 H     -3.1858581683      9.6863501257     -2.0873197982
 H     -0.8095593256      9.4505633245     -2.7245785216
 H     -0.9457204428      5.2384250746     -2.1291748339
 H      0.2773813612      7.2778547360     -2.7344392063
 H     -4.4968017478      7.6591332673     -1.5193542360
 O     -2.4049268722      1.7936629757     -0.1996963026
 O     -1.3401118484      4.0552356099     -0.0111507667
 F     -3.5662067923      3.5341214645      0.8574535948
30
# ORCA AIMD Position Step 61, t=30.50 fs, E_Pot=-1129.61208065 Hartree, Unit is Angstrom
 C     -6.6741448369      3.5114739471     -0.0179716220
 C     -6.2542245832      2.6704513869     -1.1764065390
 H     -6.4045051159      3.0130274740      0.9357799475
 H     -7.7669754388      3.5616270582      0.0274318188
 H     -6.3977121811      4.5641442341     -0.1259260646
 C     -6.7818920809      3.0862438384     -2.4745308421
 H     -7.8652686489      2.9376629928     -2.4254460135
 H     -6.3628429461      2.4963300558     -3.2441839038
 H     -6.5316718361      4.1465740802     -2.5405342243
 C     -5.5850651369      1.5435647544     -0.9445105526
 N     -3.2023579468      3.7833533004     -1.6467717154
 H     -5.2193689744      0.8569157259     -1.7464619255
 H     -5.1615974555      1.3969136604      0.0664682534
 C     -3.6254384211      5.1277866076     -1.6112105281
 S     -2.4768334938      3.2136786038     -0.2537406996
 C     -2.8647937247      6.2606314117     -1.8650551778
 H     -4.6661209521      5.1871270543     -1.4327995432
 C     -1.4725832296      6.2018129098     -2.1436619405
 C     -0.7558042086      7.3475184057     -2.4028864943
 C     -1.3919644239      8.6308071741     -2.3536700100
 C     -3.4749377144      7.5071641394     -1.8241407880
 C     -2.7531510491      8.6850452768     -2.0716195131
 H     -3.1856549499      9.6838504878     -2.0923696012
 H     -0.8039132682      9.4540840048     -2.7204791632
 H     -0.9478717897      5.2409748375     -2.1394881074
 H      0.2803821362      7.2686163315     -2.7327427488
 H     -4.5020567911      7.6581797925     -1.5229371160
 O     -2.4032219115      1.7935527742     -0.2005037838
 O     -1.3410889178      4.0547207848     -0.0135073858
 F     -3.5634651486      3.5363871075      0.8551298711
30
# ORCA AIMD Position Step 62, t=31.00 fs, E_Pot=-1129.61448136 Hartree, Unit is Angstrom
 C     -6.6736926031      3.5118514305     -0.0191501798
 C     -6.2569775860      2.6697047035     -1.1766875817
 H     -6.3965031025      3.0219351453      0.9297907692
 H     -7.7672938486      3.5691385722      0.0328828209
 H     -6.3875300606      4.5636759794     -0.1290576764
 C     -6.7854916524      3.0869134492     -2.4743269693
 H     -7.8653847741      2.9392236789     -2.4302968952
 H     -6.3539105560      2.4883558154     -3.2454751715
 H     -6.5300701098      4.1429320281     -2.5443659492
 C     -5.5843939944      1.5421036690     -0.9467420891
 N     -3.2022577616      3.7804493008     -1.6441463312
 H     -5.2390682788      0.8616199437     -1.7443606053
 H     -5.1560532427      1.3891020123      0.0604722772
 C     -3.6231844238      5.1304632545     -1.6136216972
 S     -2.4770167901      3.2130804280     -0.2562207908
 C     -2.8633334690      6.2595847011     -1.8658212113
 H     -4.6802277990      5.1971090446     -1.4502705733
 C     -1.4686929478      6.2016973073     -2.1436773852
 C     -0.7545994459      7.3491527393     -2.4030465507
 C     -1.3895079281      8.6284591875     -2.3529681505
 C     -3.4736068703      7.5067114119     -1.8232638820
 C     -2.7495925458      8.6878319003     -2.0734779322
 H     -3.1867867957      9.6810614917     -2.0969605561
 H     -0.7980882182      9.4594692173     -2.7158312725
 H     -0.9505263912      5.2436839298     -2.1501845779
 H      0.2836698264      7.2594345039     -2.7305025518
 H     -4.5085856522      7.6562032268     -1.5267366133
 O     -2.4014779677      1.7933613862     -0.2013962360
 O     -1.3420446026      4.0542157334     -0.0158437954
 F     -3.5607450112      3.5387402062      0.8528097130
30
# ORCA AIMD Position Step 63, t=31.50 fs, E_Pot=-1129.61620679 Hartree, Unit is Angstrom
 C     -6.6733404344      3.5121842031     -0.0202341584
 C     -6.2597869859      2.6688587059     -1.1767342024
 H     -6.3875925209      3.0322235994      0.9236590406
 H     -7.7684583925      3.5764691032      0.0378060058
 H     -6.3761937116      4.5635080231     -0.1315870671
 C     -6.7891271231      3.0876299191     -2.4740315517
 H     -7.8664652674      2.9414270202     -2.4359478976
 H     -6.3441645489      2.4795204366     -3.2493747050
 H     -6.5289708808      4.1403496791     -2.5497767669
 C     -5.5834234731      1.5405885912     -0.9489562640
 N     -3.2021647779      3.7776905591     -1.6415534100
 H     -5.2594857714      0.8668226179     -1.7418130428
 H     -5.1513396998      1.3805672032      0.0537178622
 C     -3.6209803547      5.1327011827     -1.6159951922
 S     -2.4772013657      3.2124645339     -0.2586754521
 C     -2.8616087607      6.2585369586     -1.8665983799
 H     -4.6967542451      5.2075474279     -1.4674592754
 C     -1.4647355062      6.2015586028     -2.1437073363
 C     -0.7534714041      7.3509354841     -2.4032318953
 C     -1.3869158598      8.6257651045     -2.3524133710
 C     -3.4723137498      7.5067335374     -1.8223513010
 C     -2.7459359973      8.6905521289     -2.0753512296
 H     -3.1892733915      9.6782528863     -2.1010990782
 H     -0.7923740504      9.4662433867     -2.7104780683
 H     -0.9534209815      5.2461713722     -2.1612051402
 H      0.2870816714      7.2504747596     -2.7277001143
 H     -4.5158624598      7.6531692593     -1.5308686882
 O     -2.3996969914      1.7930858528     -0.2023737960
 O     -1.3429716084      4.0537244687     -0.0181617571
 F     -3.5580509439      3.5411787988      0.8504978333
30
# ORCA AIMD Position Step 64, t=32.00 fs, E_Pot=-1129.61690264 Hartree, Unit is Angstrom
 C     -6.6730920707      3.5125171387     -0.0212491859
 C     -6.2626443972      2.6678998499     -1.1765387505
 H     -6.3777197031      3.0435951201      0.9178123195
 H     -7.7702696749      3.5836002763      0.0421889057
 H     -6.3638421630      4.5634664702     -0.1335459953
 C     -6.7927290095      3.0883175050     -2.4737226546
 H     -7.8687350784      2.9442233919     -2.4423964160
 H     -6.3341897281      2.4705177694     -3.2550155619
 H     -6.5283495715      4.1389700846     -2.5567274182
 C     -5.5822088832      1.5390940223     -0.9511072853
 N     -3.2020924996      3.7751031435     -1.6390084816
 H     -5.2801812305      0.8718184615     -1.7396342374
 H     -5.1474441345      1.3713633313      0.0463297510
 C     -3.6189586196      5.1344681858     -1.6183092436
 S     -2.4773859848      3.2118304330     -0.2611009911
 C     -2.8595962744      6.2575157217     -1.8673887956
 H     -4.7141896694      5.2182321549     -1.4845596724
 C     -1.4607535809      6.2014341911     -2.1437556734
 C     -0.7523873160      7.3528167598     -2.4034418023
 C     -1.3841617025      8.6228136146     -2.3520219175
 C     -3.4710795113      7.5072499950     -1.8214076900
 C     -2.7422122757      8.6931494702     -2.0772256432
 H     -3.1930936238      9.6756531397     -2.1047961594
 H     -0.7870853109      9.4738653379     -2.7042557262
 H     -0.9562862054      5.2480535679     -2.1724956798
 H      0.2904476752      7.2419044746     -2.7243200428
 H     -4.5233359905      7.6490621451     -1.5354469606
 O     -2.3978810602      1.7927241762     -0.2034364231
 O     -1.3438624644      4.0532509730     -0.0204627892
 F     -3.5553874725      3.5437006879      0.8481990328
30
# ORCA AIMD Position Step 65, t=32.50 fs, E_Pot=-1129.61663843 Hartree, Unit is Angstrom
 C     -6.6729527963      3.5128985882     -0.0222212515
 C     -6.2655409017      2.6668162239     -1.1760965938
 H     -6.3668394403      3.0557361384      0.9126849065
 H     -7.7724784392      3.5905160477      0.0460282510
 H     -6.3506456869      4.5633494249     -0.1349779575
 C     -6.7962320362      3.0889072339     -2.4734793261
 H     -7.8723266694      2.9475647191     -2.4496356428
 H     -6.3245919916      2.4620478680     -3.2615134477
 H     -6.5281948653      4.1388316835     -2.5651523981
 C     -5.5808078152      1.5376975814     -0.9531507979
 N     -3.2020546602      3.7727110900     -1.6365276958
 H     -5.3007278661      0.8758701548     -1.7386827748
 H     -5.1443205406      1.3615355742      0.0384937264
 C     -3.6172448445      5.1357400658     -1.6205474111
 S     -2.4775690182      3.2111774861     -0.2634935862
 C     -2.8572787893      6.2565488029     -1.8681933028
 H     -4.7310648322      5.2289387396     -1.5017130540
 C     -1.4567884509      6.2013574202     -2.1438258455
 C     -0.7513125400      7.3547449968     -2.4036755428
 C     -1.3812223113      8.6196980402     -2.3518077977
 C     -3.4699218872      7.5082700753     -1.8204388610
 C     -2.7384558936      8.6955755012     -2.0790874567
 H     -3.1981767676      9.6734259340     -2.1080663075
 H     -0.7825242418      9.4817799095     -2.6970166268
 H     -0.9588712766      5.2489871301     -2.1840074250
 H      0.2936084356      7.2338896587     -2.7203554448
 H     -4.5304753646      7.6438912534     -1.5405703813
 O     -2.3960324264      1.7922751074     -0.2045839241
 O     -1.3447099876      4.0527988741     -0.0227482963
 F     -3.5527591070      3.5463034698      0.8459181909
30
# ORCA AIMD Position Step 66, t=33.00 fs, E_Pot=-1129.61582242 Hartree, Unit is Angstrom
 C     -6.6729270513      3.5133765039     -0.0231729356
 C     -6.2684677154      2.6655985557     -1.1754064611
 H     -6.3549282841      3.0683422266      0.9086728359
 H     -7.7748085537      3.5972024603      0.0493305208
 H     -6.3367976994      4.5629487344     -0.1359397637
 C     -6.7995813224      3.0893433685     -2.4733744588
 H     -7.8772584478      2.9514079034     -2.4576524553
 H     -6.3159423165      2.4547459276     -3.2680537865
 H     -6.5285116494      4.1398597472     -2.5749582899
 C     -5.5792757290      1.5364719476     -0.9550510771
 N     -3.2020648014      3.7705359755     -1.6341275373
 H     -5.3207539662      0.8782926266     -1.7397614659
 H     -5.1418928415      1.3511194753      0.0304454482
 C     -3.6159467885      5.1365011288     -1.6226995517
 S     -2.4777485133      3.2105048613     -0.2658493755
 C     -2.8546460858      6.2556630960     -1.8690112507
 H     -4.7460800633      5.2394406799     -1.5189994890
 C     -1.4528777353      6.2013536090     -2.1439210598
 C     -0.7502121354      7.3566683665     -2.4039320655
 C     -1.3780806424      8.6165116393     -2.3517811901
 C     -3.4688522435      7.5097923371     -1.8194524319
 C     -2.7347047392      8.6977917305     -2.0809233720
 H     -3.2043969470      9.6716545165     -2.1109262390
 H     -0.7789507012      9.4894625456     -2.6886471522
 H     -0.9609675039      5.2487118768     -2.1956952781
 H      0.2964310990      7.2265899640     -2.7158121075
 H     -4.5368083793      7.6376954354     -1.5463138797
 O     -2.3941534886      1.7917382371     -0.2058159839
 O     -1.3455073436      4.0523714163     -0.0250195878
 F     -3.5501702569      3.5489845766      0.8436601924
30
# ORCA AIMD Position Step 67, t=33.50 fs, E_Pot=-1129.61499987 Hartree, Unit is Angstrom
 C     -6.6730159315      3.5139947165     -0.0241193604
 C     -6.2714167095      2.6642408456     -1.1744708193
 H     -6.3419983878      3.0811427024      0.9060872871
 H     -7.7769814953      3.6036481722      0.0521124764
 H     -6.3225055468      4.5620712474     -0.1365022822
 C     -6.8027362994      3.0895867523     -2.4734707593
 H     -7.8834251242      2.9557163894     -2.4664245495
 H     -6.3087392808      2.4491385439     -3.2739435700
 H     -6.5293208213      4.1418706389     -2.5860225916
 C     -5.5776616054      1.5354753953     -0.9567896040
 N     -3.2021359306      3.7685966501     -1.6318246138
 H     -5.3399816148      0.8785546781     -1.7434959404
 H     -5.1400613455      1.3401414279      0.0224540434
 C     -3.6151482154      5.1367442792     -1.6247617172
 S     -2.4779223257      3.2098114426     -0.2681645413
 C     -2.8516954152      6.2548834631     -1.8698403963
 H     -4.7581790085      5.2495189483     -1.5364408767
 C     -1.4490533025      6.2014368237     -2.1440446513
 C     -0.7490523951      7.3585363420     -2.4042097510
 C     -1.3747277613      8.6133435345     -2.3519474314
 C     -3.4678734904      7.5118046501     -1.8184581995
 C     -2.7309992844      8.6997705655     -2.0827208695
 H     -3.2115720815      9.6703358678     -2.1133937568
 H     -0.7765606440      9.4964540480     -2.6790789629
 H     -0.9624276180      5.2470868476     -2.2075142612
 H      0.2988220112      7.2201534460     -2.7107111969
 H     -4.5419515941      7.6305448440     -1.5527220976
 O     -2.3922467500      1.7911141205     -0.2071321739
 O     -1.3462479631      4.0519715078     -0.0272778341
 F     -3.5476251848      3.5517412944      0.8414298397
30
# ORCA AIMD Position Step 68, t=34.00 fs, E_Pot=-1129.61462487 Hartree, Unit is Angstrom
 C     -6.6732146264      3.5147893928     -0.0250649556
 C     -6.2743811060      2.6627412711     -1.1732955296
 H     -6.3281130317      3.0939220258      0.9051113179
 H     -7.7787380194      3.6098453938      0.0544011854
 H     -6.3079816200      4.5605562692     -0.1367499949
 C     -6.8056724901      3.0896156280     -2.4738185741
 H     -7.8906041576      2.9604593026     -2.4759170272
 H     -6.3033841398      2.4456173790     -3.2786417866
 H     -6.5306555651      4.1445901596     -2.5981935891
 C     -5.5760047838      1.5347431638     -0.9583728622
 N     -3.2022802208      3.7669085347     -1.6296353141
 H     -5.3582497026      0.8763721435     -1.7502205403
 H     -5.1387110434      1.3286203571      0.0148018691
 C     -3.6149058030      5.1364721138     -1.6267355236
 S     -2.4780878523      3.2090961259     -0.2704352921
 C     -2.8484317094      6.2542318416     -1.8706767678
 H     -4.7665827846      5.2589684868     -1.5540125807
 C     -1.4453404330      6.2016072992     -2.1442003955
 C     -0.7478021402      7.3603010921     -2.4045062181
 C     -1.3711640709      8.6102753417     -2.3523063418
 C     -3.4669786948      7.5142841730     -1.8174682627
 C     -2.7273820516      8.7014949732     -2.0844683770
 H     -3.2194676975      9.6693877213     -2.1154874277
 H     -0.7754690798      9.5023900370     -2.6682964733
 H     -0.9631781844      5.2441153603     -2.2194145130
 H      0.3007386844      7.2147119679     -2.7050916622
 H     -4.5456294459      7.6225409639     -1.5598070414
 O     -2.3903148844      1.7904040495     -0.2085320235
 O     -1.3469260493      4.0516014136     -0.0295242707
 F     -3.5451280612      3.5545707783      0.8392318352
30
# ORCA AIMD Position Step 69, t=34.50 fs, E_Pot=-1129.61490437 Hartree, Unit is Angstrom
 C     -6.6735104745      3.5157868833     -0.0260012077
 C     -6.2773556608      2.6611022036     -1.1718899303
 H     -6.3133991763      3.1065305982      0.9057733356
 H     -7.7798585430      3.6157913505      0.0562340616
 H     -6.2934351419      4.5582899566     -0.1367800582
 C     -6.8083813618      3.0894245927     -2.4744554172
 H     -7.8984750237      2.9656087146     -2.4860795430
 H     -6.3001697122      2.4444306965     -3.2817687015
 H     -6.5325555872      4.1476802629     -2.6112921958
 C     -5.5743337509      1.5342820406     -0.9598358623
 N     -3.2025086981      3.7654835683     -1.6275756251
 H     -5.3755124534      0.8717643065     -1.7599078873
 H     -5.1377239047      1.3165715427      0.0077586598
 C     -3.6152494378      5.1356965013     -1.6286271514
 S     -2.4782421875      3.2083577493     -0.2726579170
 C     -2.8448672914      6.2537264922     -1.8715147464
 H     -4.7707913000      5.2676031387     -1.5716549202
 C     -1.4417572722      6.2018511537     -2.1443929496
 C     -0.7464338964      7.3619189328     -2.4048182412
 C     -1.3673998596      8.6073783891     -2.3528521386
 C     -3.4661505682      7.5171982071     -1.8164969613
 C     -2.7238960817      8.7029574908     -2.0861554949
 H     -3.2278071069      9.6686637268     -2.1172261149
 H     -0.7757028883      9.5070184882     -2.6563378748
 H     -0.9632213239      5.2399485594     -2.2313362709
 H      0.3021950079      7.2103769223     -2.6990101612
 H     -4.5476871663      7.6138143927     -1.5675473212
 O     -2.3883607148      1.7896101519     -0.2100150188
 O     -1.3475364692      4.0512628421     -0.0317601645
 F     -3.5426828605      3.5574700632      0.8370707523
30
# ORCA AIMD Position Step 70, t=35.00 fs, E_Pot=-1129.61576359 Hartree, Unit is Angstrom
 C     -6.6738817974      3.5170026710     -0.0269063638
 C     -6.2803367968      2.6593300660     -1.1702666807
 H     -6.2980533029      3.1188850778      0.9079410006
 H     -7.7801788591      3.6214898520      0.0576583928
 H     -6.2790648048      4.5552145020     -0.1367005557
 C     -6.8108688848      3.0890225383     -2.4754059355
 H     -7.9066486676      2.9711357066     -2.4968444770
 H     -6.2992757778      2.4456825768     -3.2831067826
 H     -6.5350599596      4.1507709144     -2.6251157264
 C     -5.5726670661      1.5340700945     -0.9612396901
 N     -3.2028310534      3.7643300846     -1.6256609387
 H     -5.3918133732      0.8650513569     -1.7721682897
 H     -5.1369921726      1.3040124903      0.0015537898
 C     -3.6161830021      5.1344382457     -1.6304463456
 S     -2.4783821569      3.2075951354     -0.2748287900
 C     -2.8410214524      6.2533814770     -1.8723471782
 H     -4.7705767086      5.2752598742     -1.5892843975
 C     -1.4383153244      6.2021417184     -2.1446281291
 C     -0.7449247413      7.3633515506     -2.4051417429
 C     -1.3634553707      8.6047115931     -2.3535735931
 C     -3.4653615761      7.5205051386     -1.8155606442
 C     -2.7205833473      8.7041584564     -2.0877731165
 H     -3.2362851676      9.6679762693     -2.1186291429
 H     -0.7771977896      9.5102117055     -2.6432933306
 H     -0.9626264411      5.2348695762     -2.2432062747
 H      0.3032632939      7.2072358854     -2.6925400366
 H     -4.5480956096      7.6045211755     -1.5758897562
 O     -2.3863872237      1.7887353899     -0.2115806145
 O     -1.3480748023      4.0509569347     -0.0339868416
 F     -3.5402933234      3.5604360510      0.8349510101
30
# ORCA AIMD Position Step 71, t=35.50 fs, E_Pot=-1129.61691962 Hartree, Unit is Angstrom
 C     -6.6742977559      3.5184415394     -0.0277471421
 C     -6.2833225786      2.6574349114     -1.1684415308
 H     -6.2823392370      3.1309580252      0.9113381078
 H     -7.7796012138      3.6269527199      0.0587306173
 H     -6.2650518040      4.5513324689     -0.1366279794
 C     -6.8131534563      3.0884303072     -2.4766818156
 H     -7.9147024510      2.9770061780     -2.5081265965
 H     -6.3007672884      2.4493350382     -3.2825990570
 H     -6.5381996138      4.1534928391     -2.6394434322
 C     -5.5710156336      1.5340613736     -0.9626632516
 N     -3.2032554997      3.7634527739     -1.6239058618
 H     -5.4072450097      0.8567946320     -1.7863190692
 H     -5.1364316521      1.2909705312     -0.0036508855
 C     -3.6176850648      5.1327262954     -1.6322054370
 S     -2.4785043623      3.2068071512     -0.2769443865
 C     -2.8369198107      6.2532063665     -1.8731655522
 H     -4.7659785046      5.2818039098     -1.6068037828
 C     -1.4350205793      6.2024423794     -2.1449129924
 C     -0.7432568330      7.3645670168     -2.4054718711
 C     -1.3593604376      8.6023198752     -2.3544544237
 C     -3.4645746634      7.5241555981     -1.8146772972
 C     -2.7174830252      8.7051038617     -2.0893135007
 H     -3.2445844676      9.6671228298     -2.1197167857
 H     -0.7797995340      9.5119725073     -2.6293005089
 H     -0.9615142034      5.2292611136     -2.2549366422
 H      0.3040718106      7.2053503451     -2.6857689845
 H     -4.5469494429      7.5948376923     -1.5847526203
 O     -2.3843975610      1.7877835385     -0.2132282387
 O     -1.3485373780      4.0506842610     -0.0362057090
 F     -3.5379629231      3.5634655114      0.8328768464
30
# ORCA AIMD Position Step 72, t=36.00 fs, E_Pot=-1129.61799739 Hartree, Unit is Angstrom
 C     -6.6747192107      3.5200986809     -0.0284820693
 C     -6.2863125638      2.6554298004     -1.1664330335
 H     -6.2665770441      3.1427606501      0.9155805758
 H     -7.7781004539      3.6322009383      0.0595153573
 H     -6.2515541977      4.5467071498     -0.1366844382
 C     -6.8152637229      3.0876785537     -2.4782813090
 H     -7.9222159612      2.9831772615     -2.5198242971
 H     -6.3045927075      2.4552096005     -3.2803489009
 H     -6.5419904459      4.1555077971     -2.6540433789
 C     -5.5693852837      1.5341936850     -0.9641917557
 N     -3.2037886729      3.7628527337     -1.6223240269
 H     -5.4219086519      0.8477018665     -1.8014980914
 H     -5.1359929429      1.2774910177     -0.0077834695
 C     -3.6197091053      5.1305964539     -1.6339183688
 S     -2.4786052422      3.2059927720     -0.2790013173
 C     -2.8325934980      6.2532061793     -1.8739602381
 H     -4.7573046668      5.2871356140     -1.6241116262
 C     -1.4318749788      6.2027103467     -2.1452557119
 C     -0.7414175630      7.3655405850     -2.4058031632
 C     -1.3551537172      8.6002330784     -2.3554738828
 C     -3.4637446936      7.5280938857     -1.8138660323
 C     -2.7146296590      8.7058032443     -2.0907703533
 H     -3.2523928104      9.6659117500     -2.1205106945
 H     -0.7832688203      9.5124346559     -2.6145378876
 H     -0.9600363214      5.2235629836     -2.2664265353
 H      0.3047977330      7.2047546596     -2.6787955321
 H     -4.5444583617      7.5849530372     -1.5940302744
 O     -2.3823950434      1.7867591425     -0.2149572954
 O     -1.3489212969      4.0504448234     -0.0384182692
 F     -3.5356948360      3.5665550676      0.8308522869
30
# ORCA AIMD Position Step 73, t=36.50 fs, E_Pot=-1129.61863039 Hartree, Unit is Angstrom
 C     -6.6751005293      3.5219613501     -0.0290657278
 C     -6.2893075638      2.6533300728     -1.1642621986
 H     -6.2511215886      3.1543237566      0.9202234227
 H     -7.7757250814      3.6372653565      0.0600840662
 H     -6.2387032944      4.5414597101     -0.1369949770
 C     -6.8172365963      3.0868059804     -2.4801883968
 H     -7.9288041521      2.9895949029     -2.5318222420
 H     -6.3105819262      2.4629878187     -3.2766218448
 H     -6.5464278226      4.1565341469     -2.6686801899
 C     -5.5677788816      1.5343968932     -0.9659054366
 N     -3.2044355814      3.7625275999     -1.6209279123
 H     -5.4358849139      0.8385285100     -1.8167843619
 H     -5.1356687528      1.2636441863     -0.0108754523
 C     -3.6221832711      5.1280896115     -1.6355996833
 S     -2.4786811404      3.2051511481     -0.2809963833
 C     -2.8280782188      6.2533815467     -1.8747207790
 H     -4.7451386650      5.2911995012     -1.6411118348
 C     -1.4288779066      6.2029007153     -2.1456652686
 C     -0.7393993304      7.3662551832     -2.4061297714
 C     -1.3508813892      8.5984656041     -2.3566075821
 C     -3.4628203856      7.5322592321     -1.8131464529
 C     -2.7120516833      8.7062678605     -2.0921388646
 H     -3.2594192307      9.6641852872     -2.1210344011
 H     -0.7872910699      9.5118564611     -2.5992156626
 H     -0.9583547886      5.2182269150     -2.2775661612
 H      0.3056554346      7.2054563487     -2.6717244569
 H     -4.5409310181      7.5750622908     -1.6035992472
 O     -2.3803831413      1.7856674574     -0.2167671667
 O     -1.3492244370      4.0502380653     -0.0406261304
 F     -3.5334919722      3.5697011697      0.8288811312
30
# ORCA AIMD Position Step 74, t=37.00 fs, E_Pot=-1129.61852923 Hartree, Unit is Angstrom
 C     -6.6753920157      3.5240107142     -0.0294531273
 C     -6.2923093230      2.6511525969     -1.1619520993
 H     -6.2363371868      3.1656797655      0.9248093721
 H     -7.7725930982      3.6421867736      0.0605132842
 H     -6.2266015072      4.5357633079     -0.1376847755
 C     -6.8191154665      3.0858578219     -2.4823719289
 H     -7.9341454953      2.9961928336     -2.5439949910
 H     -6.3184455741      2.4722131948     -3.2718464674
 H     -6.5514831333      4.1563663934     -2.6831232343
 C     -5.5661977818      1.5345999287     -0.9678711400
 N     -3.2051996002      3.7624717462     -1.6197286831
 H     -5.4492185336      0.8299973029     -1.8312976159
 H     -5.1354954442      1.2495294439     -0.0130626649
 C     -3.6250101248      5.1252496260     -1.6372634264
 S     -2.4787283798      3.2042816731     -0.2829266479
 C     -2.8234132394      6.2537290670     -1.8754362168
 H     -4.7303467811      5.2939942955     -1.6577238021
 C     -1.4260274729      6.2029702982     -2.1461510409
 C     -0.7371988635      7.3667016420     -2.4064457692
 C     -1.3465953811      8.5970168838     -2.3578285017
 C     -3.4617471229      7.5365872738     -1.8125379026
 C     -2.7097698226      8.7065092084     -2.0934158067
 H     -3.2654103947      9.6618372828     -2.1213131402
 H     -0.7914915228      9.5106052800     -2.5835644669
 H     -0.9566232816      5.2136745760     -2.2882422609
 H      0.3068803595      7.2074377195     -2.6646613835
 H     -4.5367505385      7.5653587189     -1.6133254765
 O     -2.3783654535      1.7845143671     -0.2186572167
 O     -1.3494454418      4.0500628858     -0.0428310101
 F     -3.5313570075      3.5729001080      0.8269669381
30
# ORCA AIMD Position Step 75, t=37.50 fs, E_Pot=-1129.61753607 Hartree, Unit is Angstrom
 C     -6.6755426993      3.5262237854     -0.0296036272
 C     -6.2953200479      2.6489149496     -1.1595274228
 H     -6.2225743274      3.1768481276      0.9289129012
 H     -7.7688825303      3.6470152786      0.0608826690
 H     -6.2153218241      4.5298346002     -0.1388764781
 C     -6.8209483479      3.0848841548     -2.4847854976
 H     -7.9380049101      3.0028928252     -2.5562112553
 H     -6.3277801293      2.4822998799     -3.2666074423
 H     -6.5571019012      4.1548891782     -2.6971545837
 C     -5.5646427665      1.5347360654     -0.9701374339
 N     -3.2060815224      3.7626767119     -1.6187357066
 H     -5.4619148831      0.8227416032     -1.8442691336
 H     -5.1355482109      1.2352767536     -0.0145735447
 C     -3.6280691352      5.1221203641     -1.6389217009
 S     -2.4787435759      3.2033839452     -0.2847896373
 C     -2.8186388939      6.2542428768     -1.8760956679
 H     -4.7140700271      5.2955808453     -1.6738964712
 C     -1.4233227014      6.2028803717     -2.1467221122
 C     -0.7348161345      7.3668796179     -2.4067455853
 C     -1.3423504273      8.5958724925     -2.3591082768
 C     -3.4604701127      7.5410112016     -1.8120586386
 C     -2.7077965680      8.7065377662     -2.0945994715
 H     -3.2701623881      9.6588260492     -2.1213739022
 H     -0.7954561796      9.5091307998     -2.5678218745
 H     -0.9549721388      5.2102627568     -2.2983444212
 H      0.3087101618      7.2106588961     -2.6577069491
 H     -4.5323408360      7.5560269855     -1.6230728660
 O     -2.3763456258      1.7833062959     -0.2206267995
 O     -1.3495837423      4.0499177386     -0.0450347970
 F     -3.5292922362      3.5761480533      0.8251130766
30
# ORCA AIMD Position Step 76, t=38.00 fs, E_Pot=-1129.61568636 Hartree, Unit is Angstrom
 C     -6.6755029926      3.5285750534     -0.0294840406
 C     -6.2983421684      2.6466349827     -1.1570141073
 H     -6.2101500407      3.1878266008      0.9321740058
 H     -7.7648165550      3.6518086221      0.0612726964
 H     -6.2049093143      4.5239222326     -0.1406873133
 C     -6.8227856230      3.0839376924     -2.4873681715
 H     -7.9402478926      3.0096063109     -2.5683380951
 H     -6.3380818799      2.4925518176     -3.2616262456
 H     -6.5632033660      4.1520842490     -2.7105756376
 C     -5.5631150981      1.5347467410     -0.9727331202
 N     -3.2070814303      3.7631311897     -1.6179571585
 H     -5.4739433553      0.8172701743     -1.8550858165
 H     -5.1359301036      1.2210424850     -0.0157039403
 C     -3.6312174688      5.1187453210     -1.6405839797
 S     -2.4787232515      3.2024580378     -0.2865831814
 C     -2.8137983310      6.2549132631     -1.8766882400
 H     -4.6976907129      5.2960828710     -1.6896134093
 C     -1.4207618209      6.2026003061     -2.1473872947
 C     -0.7322529505      7.3667952360     -2.4070242181
 C     -1.3382023371      8.5950081207     -2.3604183840
 C     -3.4589388109      7.5454631895     -1.8117249506
 C     -2.7061343506      8.7063630304     -2.0956899815
 H     -3.2735295617      9.6551813995     -2.1212449789
 H     -0.7987609793      9.5079243212     -2.5522181243
 H     -0.9534974316      5.2082559330     -2.3077707644
 H      0.3113604570      7.2150611086     -2.6509508239
 H     -4.5281274991      7.5472373912     -1.6327109801
 O     -2.3743273907      1.7820500424     -0.2226752689
 O     -1.3496394280      4.0498004955     -0.0472394374
 F     -3.5272996729      3.5794410683      0.8233225833
30
# ORCA AIMD Position Step 77, t=38.50 fs, E_Pot=-1129.61325139 Hartree, Unit is Angstrom
 C     -6.6752274778      3.5310382868     -0.0290708179
 C     -6.3013778701      2.6443301646     -1.1544388625
 H     -6.1993316879      3.1985862774      0.9343237913
 H     -7.7606439232      3.6566298051      0.0617620142
 H     -6.1953837502      4.5182931140     -0.1432262560
 C     -6.8246768806      3.0830703596     -2.4900476458
 H     -7.9408514857      3.0162366579     -2.5802450644
 H     -6.3487766540      2.5022005474     -3.2577178971
 H     -6.5696807037      4.1480337229     -2.7232130354
 C     -5.5616172438      1.5345841994     -0.9756678138
 N     -3.2081980144      3.7638214106     -1.6173996635
 H     -5.4852448356      0.8139482842     -1.8633146106
 H     -5.1367586131      1.2070023993     -0.0167875364
 C     -3.6342992106      5.1151660840     -1.6422559972
 S     -2.4786641217      3.2015044538     -0.2883055988
 C     -2.8089353250      6.2557281227     -1.8772035789
 H     -4.6827433677      5.2956774710     -1.7049025122
 C     -1.4183436922      6.2021089215     -2.1481545104
 C     -0.7295114127      7.3664613969     -2.4072776332
 C     -1.3342039763      8.5943933383     -2.3617315959
 C     -3.4571108412      7.5498754141     -1.8115504074
 C     -2.7047758015      8.7059930555     -2.0966891794
 H     -3.2754297062      9.6510064346     -2.1209554992
 H     -0.8010052363      9.5074668223     -2.5369614026
 H     -0.9522537608      5.2078081582     -2.3164337014
 H      0.3150034299      7.2205708575     -2.6444665634
 H     -4.5244926146      7.5391430488     -1.6421234363
 O     -2.3723144702      1.7807526830     -0.2248019815
 O     -1.3496131787      4.0497085520     -0.0494469440
 F     -3.5253809277      3.5827751779      0.8215981553
30
# ORCA AIMD Position Step 78, t=39.00 fs, E_Pot=-1129.61072684 Hartree, Unit is Angstrom
 C     -6.6746774619      3.5335882558     -0.0283512686
 C     -6.3044288170      2.6420171890     -1.1518288570
 H     -6.1903239338      3.2090704407      0.9352003938
 H     -7.7566157868      3.6615438009      0.0624243957
 H     -6.1867449203      4.5132165433     -0.1465911186
 C     -6.8266665714      3.0823284845     -2.4927459370
 H     -7.9399082386      3.0226819877     -2.5918077376
 H     -6.3592678083      2.5104644553     -3.2557192194
 H     -6.5764024918      4.1429169335     -2.7349230411
 C     -5.5601536126      1.5342131329     -0.9789339878
 N     -3.2094290924      3.7647311296     -1.6170686812
 H     -5.4957398963      0.8129909063     -1.8687117726
 H     -5.1381507037      1.1933420283     -0.0181629779
 C     -3.6371576266      5.1114235734     -1.6439396850
 S     -2.4785627224      3.2005244013     -0.2899555486
 C     -2.8040941078      6.2566730506     -1.8776320984
 H     -4.6707711367      5.2945723514     -1.7198337305
 C     -1.4160673029      6.2013958777     -2.1490305878
 C     -0.7265925058      7.3658962499     -2.4075029304
 C     -1.3304019280      8.5939970557     -2.3630231792
 C     -3.4549560902      7.5541808380     -1.8115452306
 C     -2.7037037087      8.7054347447     -2.0976006330
 H     -3.2758454678      9.6464746065     -2.1205348088
 H     -0.8018484220      9.5081691699     -2.5222256596
 H     -0.9512507051      5.2089535854     -2.3242640561
 H      0.3197481580      7.2271036093     -2.6383079551
 H     -4.5217304553      7.5318793261     -1.6512141612
 O     -2.3703106364      1.7794211297     -0.2270063244
 O     -1.3495064124      4.0496386765     -0.0516594738
 F     -3.5235373861      3.5861463752      0.8199421241
30
# ORCA AIMD Position Step 79, t=39.50 fs, E_Pot=-1129.60871097 Hartree, Unit is Angstrom
 C     -6.6738232119      3.5362023222     -0.0273244039
 C     -6.3074956542      2.6397112125     -1.1492109493
 H     -6.1832592885      3.2191959081      0.9347574923
 H     -7.7529603890      3.6666138513      0.0633257533
 H     -6.1789800538      4.5089467317     -0.1508653245
 C     -6.8287883034      3.0817463242     -2.4953877450
 H     -7.9376266970      3.0288384317     -2.6029112157
 H     -6.3690026337      2.5166302875     -3.2563864997
 H     -6.5832145538      4.1370039871     -2.7455952106
 C     -5.5587315037      1.5336125336     -0.9825095232
 N     -3.2107705129      3.7658421216     -1.6169676198
 H     -5.5053363608      0.8144608129     -1.8712255092
 H     -5.1402088504      1.1802457423     -0.0201437355
 C     -3.6396532581      5.1075580970     -1.6456337942
 S     -2.4784165810      3.1995191469     -0.2915325708
 C     -2.7993177121      6.2577326629     -1.8779654551
 H     -4.6631288248      5.2929728419     -1.7345098080
 C     -1.4139324325      6.2004621297     -2.1500208133
 C     -0.7234948820      7.3651234085     -2.4076985935
 C     -1.3268328968      8.5937924000     -2.3642717753
 C     -3.4524593808      7.5583140063     -1.8117159402
 C     -2.7028915205      8.7046944514     -2.0984296560
 H     -3.2748211701      9.6418193718     -2.1200115630
 H     -0.8010459470      9.5103105903     -2.5081417594
 H     -0.9504510847      5.2116002246     -2.3312155261
 H      0.3256248094      7.2345664587     -2.6325062908
 H     -4.5200160559      7.5255642775     -1.6599106713
 O     -2.3683194124      1.7780629179     -0.2292876245
 O     -1.3493205286      4.0495875480     -0.0538789841
 F     -3.5217697944      3.5895506720      0.8183564224
30
# ORCA AIMD Position Step 80, t=40.00 fs, E_Pot=-1129.60767002 Hartree, Unit is Angstrom
 C     -6.6726459081      3.5388621788     -0.0260008740
 C     -6.3105777681      2.6374255470     -1.1466115167
 H     -6.1781919478      3.2288554031      0.9330673443
 H     -7.7498592995      3.6718972900      0.0645210610
 H     -6.1720718795      4.5057055795     -0.1561147435
 C     -6.8310586933      3.0813391167     -2.4979112934
 H     -7.9343230209      3.0346031276     -2.6134525869
 H     -6.3775515035      2.5201503031     -3.2602691357
 H     -6.5899436761      4.1306406256     -2.7551535443
 C     -5.5573614734      1.5327765407     -0.9863597377
 N     -3.2122163553      3.7671340338     -1.6170985109
 H     -5.5139360234      0.8182687779     -1.8709966341
 H     -5.1430098262      1.1678862646     -0.0229922310
 C     -3.6416842783      5.1036133301     -1.6473358826
 S     -2.4782233578      3.1984905578     -0.2930366754
 C     -2.7946468753      6.2588914119     -1.8781969040
 H     -4.6607521901      5.2910355213     -1.7490401369
 C     -1.4119401490      6.1993196393     -2.1511286960
 C     -0.7202144566      7.3641709774     -2.4078643915
 C     -1.3235208299      8.5937610094     -2.3654598378
 C     -3.4496222647      7.5622108388     -1.8120652807
 C     -2.7023046159      8.7037786034     -2.0991830727
 H     -3.2724568933      9.6373226638     -2.1194131408
 H     -0.7984745433      9.5139936741     -2.4947961037
 H     -0.9497729150      5.2155357859     -2.3372657116
 H      0.3325795048      7.2428600481     -2.6270708472
 H     -4.5193816554      7.5203017687     -1.6681647804
 O     -2.3663442902      1.7766852478     -0.2316452002
 O     -1.3490575213      4.0495513902     -0.0561075304
 F     -3.5200786341      3.5929840681      0.8168426668
30
# ORCA AIMD Position Step 81, t=40.50 fs, E_Pot=-1129.60769357 Hartree, Unit is Angstrom
 C     -6.6711388660      3.5415551776     -0.0244028722
 C     -6.3136731730      2.6351715566     -1.1440560943
 H     -6.1750951914      3.2379214545      0.9303187950
 H     -7.7474270125      3.6774414770      0.0660518712
 H     -6.1660068828      4.5036659119     -0.1623841700
 C     -6.8334726033      3.0810975774     -2.5002778395
 H     -7.9304053897      3.0398773338     -2.6233428092
 H     -6.3846738134      2.5207258322     -3.2675986040
 H     -6.5964033649      4.1242269921     -2.7635559571
 C     -5.5560577440      1.5317156674     -0.9904389444
 N     -3.2137589840      3.7685844746     -1.6174620089
 H     -5.5214404010      0.8241721335     -1.8683608068
 H     -5.1465958785      1.1564140576     -0.0268991619
 C     -3.6432018620      5.0996391320     -1.6490452235
 S     -2.4779810514      3.1974410094     -0.2944683937
 C     -2.7901202629      6.2601333995     -1.8783214114
 H     -4.6639747515      5.2888296472     -1.7635042663
 C     -1.4100919272      6.1979910042     -2.1523559836
 C     -0.7167445540      7.3630704987     -2.4080011750
 C     -1.3204760072      8.5938954778     -2.3665733729
 C     -3.4464631346      7.5658092422     -1.8125924438
 C     -2.7019013387      8.7026950861     -2.0998691720
 H     -3.2688975429      9.6332955697     -2.1187647104
 H     -0.7941442483      9.5191223328     -2.4822354360
 H     -0.9490938887      5.2204374999     -2.3424164216
 H      0.3404755130      7.2518786001     -2.6219909098
 H     -4.5197160845      7.5161827777     -1.6759496690
 O     -2.3643886914      1.7752950838     -0.2340782956
 O     -1.3487197325      4.0495260954     -0.0583471268
 F     -3.5184640704      3.5964425270      0.8154021524
30
# ORCA AIMD Position Step 82, t=41.00 fs, E_Pot=-1129.60841328 Hartree, Unit is Angstrom
 C     -6.6693080579      3.5442753585     -0.0225636920
 C     -6.3167784220      2.6329585900     -1.1415691165
 H     -6.1738618990      3.2462511466      0.9268106382
 H     -7.7456976455      3.6832803443      0.0679446313
 H     -6.1607822458      4.5029375985     -0.1696936319
 C     -6.8360018198      3.0809862783     -2.5024773136
 H     -7.9263494579      3.0445693439     -2.6325077056
 H     -6.3903502745      2.5183520577     -3.2782270777
 H     -6.6024014339      4.1181893800     -2.7707911816
 C     -5.5548382855      1.5304575572     -0.9946915760
 N     -3.2153891035      3.7701691089     -1.6180574847
 H     -5.5277559373      0.8317754740     -1.8638487398
 H     -5.1509691186      1.1459484788     -0.0319691747
 C     -3.6442159737      5.0956929252     -1.6507653477
 S     -2.4776880449      3.1963733698     -0.2958287395
 C     -2.7857743695      6.2614423491     -1.8783357643
 H     -4.6724594942      5.2863192761     -1.7779200886
 C     -1.4083891154      6.1965081889     -2.1537027256
 C     -0.7130767971      7.3618562240     -2.4081105535
 C     -1.3176954128      8.5941991220     -2.3676012879
 C     -3.4430155882      7.5690496368     -1.8132935480
 C     -2.7016346478      8.7014547511     -2.1004975519
 H     -3.2643184119      9.6300546754     -2.1180883683
 H     -0.7881928207      9.5254108706     -2.4704766384
 H     -0.9482588052      5.2258907281     -2.3466919582
 H      0.3491040056      7.2615089267     -2.6172396316
 H     -4.5207818645      7.5132859635     -1.6832549669
 O     -2.3624559801      1.7738991100     -0.2365860292
 O     -1.3483097495      4.0495072946     -0.0605996781
 F     -3.5169259619      3.5999219450      0.8140358584
30
# ORCA AIMD Position Step 83, t=41.50 fs, E_Pot=-1129.60917086 Hartree, Unit is Angstrom
 C     -6.6671717289      3.5470239373     -0.0205268672
 C     -6.3198886276      2.6307940115     -1.1391737499
 H     -6.1743091202      3.2536921266      0.9229389243
 H     -7.7446208423      3.6894319927      0.0702099912
 H     -6.1564104029      4.5035581057     -0.1780347064
 C     -6.8385982229      3.0809471604     -2.5045280505
 H     -7.9226640802      3.0485973127     -2.6408877067
 H     -6.3947695584      2.5133078990     -3.2916397016
 H     -6.6077493960      4.1129458247     -2.7768729167
 C     -5.5537245794      1.5290468627     -0.9990534735
 N     -3.2170958560      3.7718618703     -1.6188831063
 H     -5.5327987279      0.8405383369     -1.8581783353
 H     -5.1560888180      1.1365708477     -0.0382124334
 C     -3.6447887417      5.0918385441     -1.6525052445
 S     -2.4773431323      3.1952909860     -0.2971191674
 C     -2.7816433474      6.2628015910     -1.8782386277
 H     -4.6852769469      5.2833753207     -1.7922287637
 C     -1.4068321180      6.1949103562     -2.1551675380
 C     -0.7092025605      7.3605645184     -2.4081945045
 C     -1.3151644404      8.5946833496     -2.3685345454
 C     -3.4393254301      7.5718756493     -1.8141622674
 C     -2.7014540945      8.7000730699     -2.1010789235
 H     -3.2589080149      9.6278947088     -2.1174023467
 H     -0.7808645818      9.5324213708     -2.4595185165
 H     -0.9470925193      5.2314163805     -2.3501346871
 H      0.3582021103      7.2716300950     -2.6127788820
 H     -4.5222468943      7.5116766216     -1.6900809042
 O     -2.3605494780      1.7725036890     -0.2391673540
 O     -1.3478303427      4.0494904127     -0.0628669332
 F     -3.5154638771      3.6034181261      0.8127444610
30
# ORCA AIMD Position Step 84, t=42.00 fs, E_Pot=-1129.60934031 Hartree, Unit is Angstrom
 C     -6.6647589952      3.5498090859     -0.0183446789
 C     -6.3229976354      2.6286833547     -1.1368918265
 H     -6.1761880612      3.2600903634      0.9191761481
 H     -7.7440676167      3.6958976202      0.0728431366
 H     -6.1529202910      4.5054888795     -0.1873673535
 C     -6.8412008799      3.0809075964     -2.5064710167
 H     -7.9198482811      3.0518920223     -2.6484355637
 H     -6.3982752741      2.5060957166     -3.3070361727
 H     -6.6122733180      4.1088677886     -2.7818313786
 C     -5.5527411102      1.5275436969     -1.0034540843
 N     -3.2188670003      3.7736353041     -1.6199359174
 H     -5.5364984265      0.8497959300     -1.8522307551
 H     -5.1618712718      1.1283196166     -0.0455414954
 C     -3.6450183466      5.0881430278     -1.6542788634
 S     -2.4769455354      3.1941976667     -0.2983415374
 C     -2.7777588192      6.2641940089     -1.8780305431
 H     -4.7010945063      5.2798114354     -1.8063005824
 C     -1.4054195057      6.1932409252     -2.1567479934
 C     -0.7051147480      7.3592332877     -2.4082549668
 C     -1.3128594902      8.5953635067     -2.3693653661
 C     -3.4354468487      7.5742349934     -1.8151905187
 C     -2.7013079430      8.6985717534     -2.1016248851
 H     -3.2528498557      9.6270596562     -2.1167203461
 H     -0.7724791600      9.5396195128     -2.4493526527
 H     -0.9454148679      5.2365082524     -2.3527989527
 H      0.3674759032      7.2821121715     -2.6085645924
 H     -4.5237246914      7.5114040522     -1.6964326631
 O     -2.3586724693      1.7711148214     -0.2418210390
 O     -1.3472844223      4.0494707151     -0.0651504570
 F     -3.5140770925      3.6069267837      0.8115283338
30
# ORCA AIMD Position Step 85, t=42.50 fs, E_Pot=-1129.60861040 Hartree, Unit is Angstrom
 C     -6.6621072815      3.5526447110     -0.0160759031
 C     -6.3260985945      2.6266310194     -1.1347437178
 H     -6.1792016316      3.2653005100      0.9160390560
 H     -7.7438438168      3.7026617452      0.0758249081
 H     -6.1503557004      4.5086171408     -0.1976180139
 C     -6.8437451008      3.0807907691     -2.5083608129
 H     -7.9183421585      3.0543996000     -2.6551110241
 H     -6.4012928414      2.4973523953     -3.3234532391
 H     -6.6158255609      4.1062414452     -2.7857028460
 C     -5.5519146917      1.5260203431     -1.0078204386
 N     -3.2206893426      3.7754612596     -1.6212120320
 H     -5.5388009348      0.8587976030     -1.8470029656
 H     -5.1681915258      1.1211867408     -0.0537717206
 C     -3.6450198240      5.0846720459     -1.6561032159
 S     -2.4764947829      3.1930979014     -0.2994979936
 C     -2.7741491824      6.2656023698     -1.8777139511
 H     -4.7184026953      5.2754281336     -1.8199577733
 C     -1.4041471184      6.1915436368     -2.1584411711
 C     -0.7008096348      7.3579016486     -2.4082934877
 C     -1.3107508384      8.5962540924     -2.3700866406
 C     -3.4314381398      7.5760805863     -1.8163691707
 C     -2.7011454519      8.6969800221     -2.1021476268
 H     -3.2463050186      9.6277150140     -2.1160510626
 H     -0.7633962410      9.5464368417     -2.4399714076
 H     -0.9430603938      5.2406785021     -2.3547425068
 H      0.3766256178      7.2928163363     -2.6045517560
 H     -4.5248174434      7.5124977821     -1.7023156252
 O     -2.3568281870      1.7697377541     -0.2445456927
 O     -1.3466751415      4.0494432282     -0.0674517008
 F     -3.5127646288      3.6104435377      0.8103875450
30
# ORCA AIMD Position Step 86, t=43.00 fs, E_Pot=-1129.60709358 Hartree, Unit is Angstrom
 C     -6.6592593426      3.5555490168     -0.0137821621
 C     -6.3291838637      2.6246398589     -1.1327486614
 H     -6.1830258583      3.2691974555      0.9140487788
 H     -7.7437140358      3.7096942093      0.0791242647
 H     -6.1487683589      4.5127666828     -0.2086794274
 C     -6.8461715724      3.0805257961     -2.5102569936
 H     -7.9184803915      3.0560840985     -2.6608775611
 H     -6.4042604892      2.4877610219     -3.3398859930
 H     -6.6182951927      4.1052364653     -2.7885200664
 C     -5.5512734705      1.5245549864     -1.0120828483
 N     -3.2225486168      3.7773109904     -1.6227065084
 H     -5.5396690979      0.8667728070     -1.8435268119
 H     -5.1748896371      1.1151199907     -0.0626324636
 C     -3.6449088515      5.0814876126     -1.6579965292
 S     -2.4759910443      3.1919962598     -0.3005911434
 C     -2.7708403764      6.2670083864     -1.8772929776
 H     -4.7357028478      5.2700494708     -1.8329974389
 C     -1.4030058434      6.1898591193     -2.1602444683
 C     -0.6962885743      7.3566085101     -2.4083108694
 C     -1.3088057046      8.5973650836     -2.3706915533
 C     -3.4273580709      7.5773716343     -1.8176886100
 C     -2.7009182449      8.6953353810     -2.1026597111
 H     -3.2393995218      9.6299273718     -2.1153979995
 H     -0.7539837668      9.5523266645     -2.4313727575
 H     -0.9398993880      5.2435057496     -2.3560174060
 H      0.3853690734      7.3035958457     -2.6006991460
 H     -4.5251541146      7.5149633662     -1.7077319076
 O     -2.3550197645      1.7683777337     -0.2473397507
 O     -1.3460055028      4.0494030757     -0.0697718268
 F     -3.5115251062      3.6139640046      0.8093218225
30
# ORCA AIMD Position Step 87, t=43.50 fs, E_Pot=-1129.60524268 Hartree, Unit is Angstrom
 C     -6.6562592923      3.5585418443     -0.0115235804
 C     -6.3322456986      2.6227120273     -1.1309247544
 H     -6.1873399074      3.2716911517      0.9136774166
 H     -7.7434248174      3.7169528184      0.0827007454
 H     -6.1482105739      4.5177110800     -0.2204123166
 C     -6.8484332712      3.0800552585     -2.5122170226
 H     -7.9204516334      3.0569296849     -2.6656964861
 H     -6.4075775799      2.4779799936     -3.3553856675
 H     -6.6196171107      4.1058835604     -2.7903039184
 C     -5.5508459023      1.5232232918     -1.0161836646
 N     -3.2244299398      3.7791557414     -1.6244136520
 H     -5.5390824054      0.8730218676     -1.8427529856
 H     -5.1817777317      1.1100250969     -0.0717796425
 C     -3.6447900631      5.0786452361     -1.6599761503
 S     -2.4754348269      3.1908977024     -0.3016238716
 C     -2.7678550578      6.2683930605     -1.8767734080
 H     -4.7516464420      5.2635485532     -1.8452173017
 C     -1.4019805654      6.1882207254     -2.1621562651
 C     -0.6915593633      7.3553920125     -2.4083069614
 C     -1.3069907290      8.5986985923     -2.3711734609
 C     -3.4232621432      7.5780749375     -1.8191393420
 C     -2.7005819801      8.6936832964     -2.1031736704
 H     -3.2322164702      9.6336518956     -2.1147596257
 H     -0.7445893437      9.5568115754     -2.4235620301
 H     -0.9358593827      5.2446825693     -2.3566602653
 H      0.3934634991      7.3142975695     -2.5969727645
 H     -4.5244235919      7.5187792790     -1.7126778833
 O     -2.3532502403      1.7670395203     -0.2502015337
 O     -1.3452785889      4.0493453047     -0.0721118598
 F     -3.5103568352      3.6174838085      0.8083305404
30
# ORCA AIMD Position Step 88, t=44.00 fs, E_Pot=-1129.60363633 Hartree, Unit is Angstrom
 C     -6.6531486598      3.5616417272     -0.0093537421
 C     -6.3352767651      2.6208495214     -1.1292890656
 H     -6.1918575832      3.2727419551      0.9152906105
 H     -7.7427291890      3.7243866521      0.0865071605
 H     -6.1487256237      4.5231919094     -0.2326489623
 C     -6.8504996908      3.0793395540     -2.5142916420
 H     -7.9242750514      3.0569420128     -2.6695226742
 H     -6.4115731303      2.4685956151     -3.3691240362
 H     -6.6197771969      4.1080680246     -2.7910593944
 C     -5.5506595128      1.5220881880     -1.0200872188
 N     -3.2263178985      3.7809672355     -1.6263270770
 H     -5.5370359361      0.8770234365     -1.8454115643
 H     -5.1886499255      1.1057724937     -0.0808170227
 C     -3.6447502818      5.0761924300     -1.6620570921
 S     -2.4748270441      3.1898074196     -0.3025993147
 C     -2.7652121581      6.2697366674     -1.8761626008
 H     -4.7651172811      5.2558596725     -1.8564346794
 C     -1.4010493223      6.1866515834     -2.1641764004
 C     -0.6866372353      7.3542884422     -2.4082805132
 C     -1.3052739844      8.6002468175     -2.3715259317
 C     -3.4191995561      7.5781661378     -1.8207124587
 C     -2.7000971775      8.6920758388     -2.1037016312
 H     -3.2247958385      9.6387324498     -2.1141298474
 H     -0.7355182697      9.5595176836     -2.4165515943
 H     -0.9309416716      5.2440512527     -2.3566852585
 H      0.4007227584      7.3247670009     -2.5933485501
 H     -4.5223997377      7.5238954707     -1.7171426809
 O     -2.3515225168      1.7657274780     -0.2531292718
 O     -1.3444974575      4.0492650080     -0.0744726926
 F     -3.5092577803      3.6209986243      0.8074127000
30
# ORCA AIMD Position Step 89, t=44.50 fs, E_Pot=-1129.60274134 Hartree, Unit is Angstrom
 C     -6.6499629789      3.5648628986     -0.0073148832
 C     -6.3382704889      2.6190553065     -1.1278582736
 H     -6.1963552366      3.2723740555      0.9190954661
 H     -7.7414077939      3.7319388812      0.0904920071
 H     -6.1503395654      4.5289372370     -0.2451975416
 C     -6.8523587201      3.0783580116     -2.5165216873
 H     -7.9297939815      3.0561498619     -2.6723063385
 H     -6.4164912150      2.4600959506     -3.3804273837
 H     -6.6188139057      4.1115372948     -2.7907750659
 C     -5.5507394790      1.5211904385     -1.0237880694
 N     -3.2281959867      3.7827168837     -1.6284397352
 H     -5.5335408593      0.8785274035     -1.8518851746
 H     -5.1952931835      1.1022071370     -0.0893231980
 C     -3.6448566404      5.0741707159     -1.6642514961
 S     -2.4741689093      3.1887308675     -0.3035208605
 C     -2.7629274575      6.2710169338     -1.8754693179
 H     -4.7752577758      5.2469793120     -1.8664938336
 C     -1.4001822564      6.1851637556     -2.1663062817
 C     -0.6815455861      7.3533311951     -2.4082291360
 C     -1.3036265222      8.6019911279     -2.3717428115
 C     -3.4152110286      7.5776309315     -1.8223998801
 C     -2.6994289421      8.6905695166     -2.1042550187
 H     -3.2171425199      9.6449149603     -2.1134988368
 H     -0.7270192748      9.5601950910     -2.4103603214
 H     -0.9252296275      5.2416206359     -2.3560814052
 H      0.4070275486      7.3348502996     -2.5898146366
 H     -4.5189604888      7.5302336727     -1.7211073652
 O     -2.3498394807      1.7644456602     -0.2561210374
 O     -1.3436651753      4.0491573108     -0.0768550932
 F     -3.5082255457      3.6245040722      0.8065668331
30
# ORCA AIMD Position Step 90, t=45.00 fs, E_Pot=-1129.60274839 Hartree, Unit is Angstrom
 C     -6.6467293258      3.5682126514     -0.0054340921
 C     -6.3412211427      2.6173324843     -1.1266476051
 H     -6.2006918062      3.2706855666      0.9251007227
 H     -7.7392887318      3.7395513916      0.0946024960
 H     -6.1530525173      4.5346826712     -0.2578512190
 C     -6.8540156820      3.0771084541     -2.5189360492
 H     -7.9367012714      3.0546034573     -2.6739929475
 H     -6.4224829640      2.4528520420     -3.3888004316
 H     -6.6168125930      4.1159311196     -2.7894313103
 C     -5.5511069232      1.5205427003     -1.0273143312
 N     -3.2300479637      3.7843784261     -1.6307440697
 H     -5.5286243556      0.8776094326     -1.8621321139
 H     -5.2015042031      1.0991659567     -0.0968929074
 C     -3.6451548820      5.0726105426     -1.6665675130
 S     -2.4734620542      3.1876735189     -0.3043919873
 C     -2.7610109609      6.2722125670     -1.8747038301
 H     -4.7814850765      5.2369638978     -1.8752819585
 C     -1.3993438328      6.1837572203     -2.1685487067
 C     -0.6763160382      7.3525500787     -2.4081492443
 C     -1.3020238865      8.6039014876     -2.3718184881
 C     -3.4113267652      7.5764661320     -1.8241949929
 C     -2.6985481194      8.6892215553     -2.1048439358
 H     -3.2092345570      9.6518675804     -2.1128537678
 H     -0.7192686440      9.5587356960     -2.4050094007
 H     -0.9188871944      5.2375647439     -2.3548139743
 H      0.4123368898      7.3443995015     -2.5863704163
 H     -4.5140926151      7.5376907274     -1.7245453046
 O     -2.3482037897      1.7631977091     -0.2591748910
 O     -1.3427846995      4.0490175469     -0.0792597411
 F     -3.5072574202      3.6279959506      0.8057911879
30
# ORCA AIMD Position Step 91, t=45.50 fs, E_Pot=-1129.60355356 Hartree, Unit is Angstrom
 C     -6.6434654818      3.5716894411     -0.0037218731
 C     -6.3441238637      2.6156852659     -1.1256713251
 H     -6.2048125459      3.2678495428      0.9331067983
 H     -7.7362599758      3.7471668766      0.0987866251
 H     -6.1568322072      4.5401889460     -0.2703956139
 C     -6.8554911937      3.0756044419     -2.5215498171
 H     -7.9445722820      3.0523740658     -2.6745320415
 H     -6.4296088624      2.4471141107     -3.3939291442
 H     -6.6138973699      4.1208152096     -2.7870072423
 C     -5.5517771108      1.5201289575     -1.0307236283
 N     -3.2318572767      3.7859272874     -1.6332319964
 H     -5.5223346642      0.8746546719     -1.8756937808
 H     -5.2071035673      1.0964949883     -0.1031762857
 C     -3.6456709828      5.0715337387     -1.6690094680
 S     -2.4727084881      3.1866408509     -0.3052162858
 C     -2.7594676754      6.2733016368     -1.8738777813
 H     -4.7834753006      5.2259221812     -1.8827275529
 C     -1.3984938724      6.1824226600     -2.1709070347
 C     -0.6709881708      7.3519702580     -2.4080362012
 C     -1.3004469949      8.6059370658     -2.3717480155
 C     -3.4075657878      7.5746801942     -1.8260927251
 C     -2.6974301479      8.6880864537     -2.1054769011
 H     -3.2010392515      9.6592117513     -2.1121798962
 H     -0.7123649087      9.5551761419     -2.4005214232
 H     -0.9121448781      5.2321958537     -2.3528318437
 H      0.4166880519      7.3532754865     -2.5830272363
 H     -4.5078947887      7.5461419376     -1.7274225237
 O     -2.3466179933      1.7619870049     -0.2622887567
 O     -1.3418588604      4.0488412982     -0.0816871937
 F     -3.5063503710      3.6314700773      0.8050836563
30
# ORCA AIMD Position Step 92, t=46.00 fs, E_Pot=-1129.60485068 Hartree, Unit is Angstrom
 C     -6.6401805113      3.5752819954     -0.0021730366
 C     -6.3469752109      2.6141191115     -1.1249427220
 H     -6.2087385142      3.2641066991      0.9427238497
 H     -7.7322772686      3.7547310436      0.1029952364
 H     -6.1616092731      4.5452573974     -0.2826179058
 C     -6.8568171399      3.0738726170     -2.5243634323
 H     -7.9529128912      3.0495482581     -2.6738764464
 H     -6.4378423549      2.4430094901     -3.3956812691
 H     -6.6102204548      4.1257197220     -2.7834901238
 C     -5.5527577858      1.5199089535     -1.0340926547
 N     -3.2336070802      3.7873408069     -1.6358949757
 H     -5.5147458835      0.8702851849     -1.8917783501
 H     -5.2119505242      1.0940687874     -0.1079202436
 C     -3.6464119122      5.0709539405     -1.6715777663
 S     -2.4719105541      3.1856382809     -0.3059973828
 C     -2.7582974377      6.2742614056     -1.8730040954
 H     -4.7811553891      5.2140093408     -1.8888020285
 C     -1.3975897652      6.1811447897     -2.1733842646
 C     -0.6656087833      7.3516113855     -2.4078844628
 C     -1.2988827654      8.6080471669     -2.3715272752
 C     -3.4039358145      7.5722936615     -1.8280896732
 C     -2.6960544739      8.6872123364     -2.1061605688
 H     -3.1925276254      9.6665542666     -2.1114614599
 H     -0.7063251424      9.5496963745     -2.3969184078
 H     -0.9052788988      5.2259244658     -2.3500770252
 H      0.4201928274      7.3613514396     -2.5798073785
 H     -4.5005722454      7.5554451310     -1.7296989258
 O     -2.3450845510      1.7608167061     -0.2654603949
 O     -1.3408903537      4.0486244548     -0.0841378985
 F     -3.5055010781      3.6349222589      0.8044417670
30
# ORCA AIMD Position Step 93, t=46.50 fs, E_Pot=-1129.60625991 Hartree, Unit is Angstrom
 C     -6.6368765037      3.5789694279     -0.0007697443
 C     -6.3497729558      2.6126407295     -1.1244739594
 H     -6.2125446972      3.2597500712      0.9534149710
 H     -7.7273670310      3.7621942179      0.1071837593
 H     -6.1672751225      4.5497418320     -0.2943157043
 C     -6.8580334790      3.0719498933     -2.5273611105
 H     -7.9612062420      3.0462249552     -2.6719906522
 H     -6.4470730683      2.4405401604     -3.3941075125
 H     -6.6059507676      4.1301767729     -2.7788843519
 C     -5.5540480890      1.5198257233     -1.0375033839
 N     -3.2352803367      3.7885985980     -1.6387240592
 H     -5.5059605658      0.8652546092     -1.9093918431
 H     -5.2159547148      1.0918079960     -0.1110028648
 C     -3.6473656042      5.0708766847     -1.6742687040
 S     -2.4710709173      3.1846710885     -0.3067389031
 C     -2.7574947505      6.2750683062     -1.8720969085
 H     -4.7747024054      5.2014223137     -1.8935221412
 C     -1.3965890887      6.1799061221     -2.1759820411
 C     -0.6602306530      7.3514869413     -2.4076877957
 C     -1.2973243511      8.6101725881     -2.3711531304
 C     -3.4004339326      7.5693392459     -1.8301841068
 C     -2.6944040069      8.6866376982     -2.1068995304
 H     -3.1836870109      9.6735182949     -2.1106824688
 H     -0.7010849559      9.5426120067     -2.3942201473
 H     -0.8985862683      5.2192126133     -2.3464949077
 H      0.4230283754      7.3685158211     -2.5767422520
 H     -4.4924239604      7.5654452631     -1.7313300191
 O     -2.3436058414      1.7596897966     -0.2686873737
 O     -1.3398817022      4.0483632903     -0.0866121921
 F     -3.5047059616      3.6383482729      0.8038626932
30
# ORCA AIMD Position Step 94, t=47.00 fs, E_Pot=-1129.60742437 Hartree, Unit is Angstrom
 C     -6.6335508790      3.5827221275      0.0005140405
 C     -6.3525161077      2.6112580506     -1.1242758416
 H     -6.2163327879      3.2551043358      0.9645548861
 H     -7.7216246873      3.7695124957      0.1113137021
 H     -6.1736822278      4.5535561063     -0.3053054393
 C     -6.8591851891      3.0698811233     -2.5305093953
 H     -7.9689565096      3.0425117633     -2.6688567070
 H     -6.4571092885      2.4395787292     -3.3894447748
 H     -6.6012627920      4.1337540469     -2.7732186360
 C     -5.5556383351      1.5198139064     -1.0410301009
 N     -3.2368601755      3.7896831224     -1.6417103527
 H     -5.4961079765      0.8603421596     -1.9274764792
 H     -5.2190824206      1.0896897283     -0.1124517181
 C     -3.6485001654      5.0713000318     -1.6770743224
 S     -2.4701924203      3.1837440795     -0.3074441364
 C     -2.7570493828      6.2756984421     -1.8711713410
 H     -4.7645471232      5.1883938548     -1.8969531993
 C     -1.3954527440      6.1786905260     -2.1786996476
 C     -0.6549104953      7.3516037248     -2.4074396361
 C     -1.2957711582      8.6122480146     -2.3706235927
 C     -3.3970482311      7.5658607285     -1.8323759376
 C     -2.6924647858      8.6863885368     -2.1076961440
 H     -3.1745296200      9.6797721565     -2.1098274807
 H     -0.6965019849      9.5343592708     -2.3924426554
 H     -0.8923570213      5.2125252559     -2.3420441925
 H      0.4254252973      7.3746749749     -2.5738698244
 H     -4.4838166149      7.5759799281     -1.7322691580
 O     -2.3421841465      1.7586090535     -0.2719671651
 O     -1.3388352070      4.0480546464     -0.0891104141
 F     -3.5039612652      3.6417439760      0.8033432457
30
# ORCA AIMD Position Step 95, t=47.50 fs, E_Pot=-1129.60806077 Hartree, Unit is Angstrom
 C     -6.6301990456      3.5865035410      0.0017080850
 C     -6.3552041394      2.6099793852     -1.1243576818
 H     -6.2202044351      3.2505032105      0.9754913012
 H     -7.7152086737      3.7766480594      0.1153533560
 H     -6.1806465138      4.5566787572     -0.3154288870
 C     -6.8603200747      3.0677176137     -2.5337564093
 H     -7.9757248148      3.0385209557     -2.6644787010
 H     -6.4676796828      2.4398638933     -3.3821187193
 H     -6.5963266605      4.1360819691     -2.7665508344
 C     -5.5575107568      1.5198062518     -1.0447301902
 N     -3.2383295488      3.7905797360     -1.6448444055
 H     -5.4853402573      0.8562746982     -1.9450170826
 H     -5.2213571803      1.0877539138     -0.1124482314
 C     -3.6497631196      5.0722132666     -1.6799818697
 S     -2.4692783889      3.1828620457     -0.3081165083
 C     -2.7569450982      6.2761271270     -1.8702436894
 H     -4.7513909356      5.1751893779     -1.8992135294
 C     -1.3941459213      6.1774865409     -2.1815337157
 C     -0.6497072741      7.3519614575     -2.4071332652
 C     -1.2942277104      8.6142039785     -2.3699377622
 C     -3.3937600605      7.5619133350     -1.8346661688
 C     -2.6902249512      8.6864775103     -2.1085508879
 H     -3.1651006778      9.6850487654     -2.1088815368
 H     -0.6923702661      9.5254689812     -2.3915979484
 H     -0.8868567825      5.2062958503     -2.3367024644
 H      0.4276410129      7.3797530407     -2.5712311353
 H     -4.4751667474      7.5868826338     -1.7324699140
 O     -2.3408216279      1.7575771555     -0.2752969538
 O     -1.3377529267      4.0476956952     -0.0916327091
 F     -3.5032629140      3.6451050879      0.8028799037
30
# ORCA AIMD Position Step 96, t=48.00 fs, E_Pot=-1129.60799352 Hartree, Unit is Angstrom
 C     -6.6268166016      3.5902715859      0.0028414416
 C     -6.3578364340      2.6088135326     -1.1247267324
 H     -6.2242409106      3.2462697494      0.9855973573
 H     -7.7083284187      3.7835688910      0.1192773693
 H     -6.1879517666      4.5591528900     -0.3245579990
 C     -6.8614870429      3.0655157985     -2.5370311337
 H     -7.9811556483      3.0343659491     -2.6588860472
 H     -6.4784356645      2.4409966768     -3.3727453504
 H     -6.5912997118      4.1368750043     -2.7589707546
 C     -5.5596409600      1.5197388127     -1.0486399456
 N     -3.2396719475      3.7912768012     -1.6481158249
 H     -5.4738281501      0.8536756761     -1.9611121846
 H     -5.2228526809      1.0860981274     -0.1113095816
 C     -3.6510786528      5.0735971035     -1.6829731568
 S     -2.4683324535      3.1820297834     -0.3087600997
 C     -2.7571594975      6.2763289207     -1.8693316149
 H     -4.7362224373      5.1621010917     -1.9004784196
 C     -1.3926408047      6.1762886987     -2.1844773719
 C     -0.6446796610      7.3525533218     -2.4067621930
 C     -1.2927015047      8.6159698017     -2.3690961857
 C     -3.3905471677      7.5575639181     -1.8370567230
 C     -2.6876763627      8.6869019962     -2.1094618503
 H     -3.1554794056      9.6891604536     -2.1078315376
 H     -0.6884344327      9.5165341765     -2.3916938877
 H     -0.8823089897      5.2008964874     -2.3304718981
 H      0.4299390669      7.3836943233     -2.5688675627
 H     -4.4668999940      7.5979868393     -1.7318897689
 O     -2.3395204814      1.7565967982     -0.2786735124
 O     -1.3366365693      4.0472840397     -0.0941788350
 F     -3.5026067428      3.6484272047      0.8024689724
30
# ORCA AIMD Position Step 97, t=48.50 fs, E_Pot=-1129.60719062 Hartree, Unit is Angstrom
 C     -6.6234010821      3.5939811121      0.0039389474
 C     -6.3604130061      2.6077691597     -1.1253883934
 H     -6.2284863261      3.2426966164      0.9943221341
 H     -7.7012320017      3.7902486343      0.1230673770
 H     -6.1953560041      4.5610795525     -0.3325989901
 C     -6.8627335306      3.0633349766     -2.5402455298
 H     -7.9849978623      3.0301584492     -2.6521319079
 H     -6.4889660702      2.4424536122     -3.3621081970
 H     -6.5863189475      4.1359464641     -2.7505988379
 C     -5.5619999152      1.5195558923     -1.0527735337
 N     -3.2408716815      3.7917664571     -1.6515152856
 H     -5.4617490938      0.8530302991     -1.9750309609
 H     -5.2236804262      1.0848576420     -0.1094470778
 C     -3.6523510596      5.0754270216     -1.6860257977
 S     -2.4673583403      3.1812511950     -0.3093780258
 C     -2.7576673904      6.2762791611     -1.8684530288
 H     -4.7202758270      5.1494287839     -1.9009737541
 C     -1.3909180459      6.1751002207     -2.1875204088
 C     -0.6398821605      7.3533649925     -2.4063207510
 C     -1.2912025165      8.6174799707     -2.3681006568
 C     -3.3873880721      7.5528856467     -1.8395498711
 C     -2.6848119852      8.6876446870     -2.1104256033
 H     -3.1457796366      9.6920150409     -2.1066649871
 H     -0.6844184309      9.5081602692     -2.3927325115
 H     -0.8788720413      5.1966037241     -2.3233816778
 H      0.4325663280      7.3864627316     -2.5668156421
 H     -4.4593989102      7.6091290913     -1.7304938129
 O     -2.3382826543      1.7556703628     -0.2820937723
 O     -1.3354874824      4.0468179740     -0.0967487309
 F     -3.5019884392      3.6517062023      0.8021063362
30
# ORCA AIMD Position Step 98, t=49.00 fs, E_Pot=-1129.60581002 Hartree, Unit is Angstrom
 C     -6.6199536510      3.5975857442      0.0050186163
 C     -6.3629329986      2.6068542163     -1.1263454151
 H     -6.2329399389      3.2400330388      1.0012196506
 H     -7.6941873751      3.7966650072      0.1267094898
 H     -6.2025997439      4.5626107534     -0.3394916196
 C     -6.8641038676      3.0612350025     -2.5432975562
 H     -7.9871169711      3.0260053366     -2.6442937121
 H     -6.4988130903      2.4436066432     -3.3511266401
 H     -6.5814954673      4.1332203998     -2.7415860919
 C     -5.5645563631      1.5192124734     -1.0571249232
 N     -3.2419143102      3.7920446679     -1.6550328381
 H     -5.4492823347      0.8546770315     -1.9862289908
 H     -5.2239759592      1.0841926397     -0.1073297454
 C     -3.6534669623      5.0776709006     -1.6891130654
 S     -2.4663601029      3.1805301623     -0.3099740380
 C     -2.7584380088      6.2759538001     -1.8676269712
 H     -4.7049969375      5.1374710317     -1.9009686829
 C     -1.3889674284      6.1739325736     -2.1906491233
 C     -0.6353631653      7.3543761013     -2.4058042948
 C     -1.2897383832      8.6186770435     -2.3669545384
 C     -3.3842655624      7.5479602747     -1.8421475923
 C     -2.6816280855      8.6886738202     -2.1114368624
 H     -3.1361469195      9.6936138128     -2.1053712728
 H     -0.6800598830      9.5009127158     -2.3947106424
 H     -0.8766388902      5.1935937200     -2.3154869813
 H      0.4357214937      7.3880407342     -2.5651041267
 H     -4.4529703753      7.6201475274     -1.7282595030
 O     -2.3371100496      1.7548001873     -0.2855543148
 O     -1.3343065580      4.0462961971     -0.0993419417
 F     -3.5014036157      3.6549379066      0.8017877612
30
# ORCA AIMD Position Step 99, t=49.50 fs, E_Pot=-1129.60421274 Hartree, Unit is Angstrom
 C     -6.6164802257      3.6010402803      0.0060897994
 C     -6.3653946508      2.6060754915     -1.1275978509
 H     -6.2375517970      3.2384734597      1.0059732474
 H     -7.6874624840      3.8027984965      0.1301929171
 H     -6.2094172098      4.5639349839     -0.3452069114
 C     -6.8656362738      3.0592718184     -2.5460776299
 H     -7.9875015715      3.0220064554     -2.6354712965
 H     -6.5075059929      2.4437717383     -3.3407862613
 H     -6.5769102089      4.1287369953     -2.7321101902
 C     -5.5672790954      1.5186767571     -1.0616709177
 N     -3.2427870496      3.7921113988     -1.6586586630
 H     -5.4365991549      0.8588035596     -1.9943615345
 H     -5.2238837231      1.0842663326     -0.1054370935
 C     -3.6543052766      5.0802914549     -1.6922061992
 S     -2.4653420351      3.1798702253     -0.3105520292
 C     -2.7594365736      6.2753303521     -1.8668731184
 H     -4.6919196206      5.1265040284     -1.9007509245
 C     -1.3867882202      6.1728059345     -2.1938466830
 C     -0.6311620668      7.3555603396     -2.4052095970
 C     -1.2883115258      8.6195174484     -2.3656628250
 C     -3.3811702595      7.5428753099     -1.8448509505
 C     -2.6781237332      8.6899447382     -2.1124889224
 H     -3.1267535843      9.6940507390     -2.1039412597
 H     -0.6751496755      9.4952570809     -2.3976182978
 H     -0.8756292697      5.1919307766     -2.3068668404
 H      0.4395330344      7.3884281730     -2.5637503261
 H     -4.4478061168      7.6308808289     -1.7251811355
 O     -2.3360044372      1.7539884728     -0.2890515821
 O     -1.3330941659      4.0457179208     -0.1019577892
 F     -3.5008478136      3.6581182593      0.8015088458
30
# ORCA AIMD Position Step 100, t=50.00 fs, E_Pot=-1129.60289645 Hartree, Unit is Angstrom
 C     -6.6129923723      3.6043030559      0.0071519578
 C     -6.3677949488      2.6054381746     -1.1291428841
 H     -6.2422223164      3.2381498579      1.0084096102
 H     -7.6813041090      3.8086304839      0.1335076052
 H     -6.2155485308      4.5652597127     -0.3497419543
 C     -6.8673591466      3.0574912010     -2.5484779330
 H     -7.9862648255      3.0182526361     -2.6257838494
 H     -6.5146070825      2.4422831427     -3.3320382629
 H     -6.5726112299      4.1226540058     -2.7223709536
 C     -5.5701390605      1.5179318265     -1.0663744744
 N     -3.2434791329      3.7919705655     -1.6623832386
 H     -5.4238549307      0.8654495784     -1.9992859995
 H     -5.2235435457      1.0852267858     -0.1042183711
 C     -3.6547516141      5.0832476425     -1.6952773921
 S     -2.4643086151      3.1792745837     -0.3111160383
 C     -2.7606247347      6.2743887641     -1.8662116487
 H     -4.6824913932      5.1167636992     -1.9005910521
 C     -1.3843890866      6.1717487622     -2.1970935326
 C     -0.6273073130      7.3568861015     -2.4045351019
 C     -1.2869158765      8.6199759317     -2.3642323334
 C     -3.3781027884      7.5377222475     -1.8476594927
 C     -2.6743012041      8.6914019257     -2.1135739018
 H     -3.1177915614      9.6935032420     -2.1023673346
 H     -0.6695693315      9.4915060299     -2.4014366123
 H     -0.8757886197      5.1915656053     -2.2976206240
 H      0.4440422725      7.3876410367     -2.5627577582
 H     -4.4439602435      7.6411667971     -1.7212739354
 O     -2.3349674643      1.7532372684     -0.2925818982
 O     -1.3318501389      4.0450828393     -0.1045953572
 F     -3.5003165415      3.6612433401      0.8012650677
30
# ORCA AIMD Position Step 101, t=50.50 fs, E_Pot=-1129.60232168 Hartree, Unit is Angstrom
 C     -6.6095080123      3.6073381785      0.0081936614
 C     -6.3701290188      2.6049454657     -1.1309742922
 H     -6.2468043130      3.2391266118      1.0085060898
 H     -7.6759176425      3.8141412522      0.1366416190
 H     -6.2207512713      4.5667921630     -0.3531128906
 C     -6.8692866688      3.0559207691     -2.5504039213
 H     -7.9836438683      3.0148238310     -2.6153672908
 H     -6.5197678748      2.4385907935     -3.3256745569
 H     -6.5686120243      4.1152463812     -2.7125857108
 C     -5.5731111668      1.5169769105     -1.0711873799
 N     -3.2439819791      3.7916305784     -1.6661968461
 H     -5.4111822617      0.8745099648     -2.0010629345
 H     -5.2230797724      1.0871929828     -0.1040606685
 C     -3.6547165533      5.0864935964     -1.6983031579
 S     -2.4632646123      3.1787462923     -0.3116707642
 C     -2.7619594279      6.2731127192     -1.8656634651
 H     -4.6778585021      5.1084356961     -1.9007005433
 C     -1.3817881933      6.1707963205     -2.2003676774
 C     -0.6238154881      7.3583180507     -2.4037811030
 C     -1.2855335729      8.6200476722     -2.3626721034
 C     -3.3750745273      7.5325962233     -1.8505707979
 C     -2.6701676006      8.6929808437     -2.1146826398
 H     -3.1094633978      9.6922159444     -2.1006440873
 H     -0.6633175048      9.4897841730     -2.4061347372
 H     -0.8769926887      5.1923417429     -2.2878643194
 H      0.4491950164      7.3857108016     -2.5621151008
 H     -4.4413442003      7.6508398328     -1.7165772520
 O     -2.3340006904      1.7525484689     -0.2961412777
 O     -1.3305737339      4.0443910876     -0.1072532840
 F     -3.4998053062      3.6643092753      0.8010519618
30
# ORCA AIMD Position Step 102, t=51.00 fs, E_Pot=-1129.60266664 Hartree, Unit is Angstrom
 C     -6.6060513994      3.6101181790      0.0091926170
 C     -6.3723909197      2.6045984763     -1.1330835487
 H     -6.2511074606      3.2413974417      1.0063934112
 H     -7.6714501277      3.8193085812      0.1395796688
 H     -6.2248128587      4.5687152070     -0.3553470437
 C     -6.8714146722      3.0545622140     -2.5517868663
 H     -7.9799826714      3.0117884981     -2.6043672507
 H     -6.5227906001      2.4323709243     -3.3221907582
 H     -6.5648940132      4.1068871254     -2.7029807408
 C     -5.5761758252      1.5158278779     -1.0760523150
 N     -3.2442900515      3.7911022594     -1.6700917064
 H     -5.3986783112      0.8857394240     -1.9999590178
 H     -5.2225918128      1.0902420223     -0.1052592290
 C     -3.6541542157      5.0899850887     -1.7012689702
 S     -2.4622143676      3.1782876665     -0.3122198338
 C     -2.7633980417      6.2714898388     -1.8652489113
 H     -4.6786327477      5.1016481448     -1.9011804112
 C     -1.3790108016      6.1699908014     -2.2036459122
 C     -0.6206908999      7.3598155040     -2.4029496332
 C     -1.2841368984      8.6197509801     -2.3609931426
 C     -3.3721061289      7.5275898464     -1.8535802856
 C     -2.6657324333      8.6946130814     -2.1158057860
 H     -3.1019699527      9.6904784889     -2.0987668048
 H     -0.6565204705      9.4900155071     -2.4116672041
 H     -0.8790485441      5.1940012755     -2.2777232850
 H      0.4548478050      7.3826831544     -2.5617965785
 H     -4.4397429430      7.6597325481     -1.7111534880
 O     -2.3331056272      1.7519237526     -0.2997260868
 O     -1.3292639379      4.0436431957     -0.1099303748
 F     -3.4993097123      3.6673125440      0.8008647358
30
# ORCA AIMD Position Step 103, t=51.50 fs, E_Pot=-1129.60368516 Hartree, Unit is Angstrom
 C     -6.6026532532      3.6126255282      0.0101150493
 C     -6.3745725701      2.6043959325     -1.1354588555
 H     -6.2549040412      3.2448850631      1.0023518038
 H     -7.6679777422      3.8241063295      0.1423012222
 H     -6.2275590623      4.5711697135     -0.3564746303
 C     -6.8737184928      3.0533864005     -2.5525914143
 H     -7.9757223245      3.0092021948     -2.5929378495
 H     -6.5236641348      2.4235978294     -3.3217081637
 H     -6.5614091107      4.0980364888     -2.6937867665
 C     -5.5793202989      1.5145177088     -1.0809040485
 N     -3.2444004259      3.7904004334     -1.6740598980
 H     -5.3863990614      0.8987559437     -1.9964467415
 H     -5.2221486046      1.0944043241     -0.1080038847
 C     -3.6530730585      5.0936724555     -1.7041701071
 S     -2.4611626373      3.1779009434     -0.3127676241
 C     -2.7648945566      6.2695136834     -1.8649886580
 H     -4.6847752681      5.0964865170     -1.9020053032
 C     -1.3760888758      6.1693777357     -2.2069039425
 C     -0.6179269618      7.3613354392     -2.4020444491
 C     -1.2826867803      8.6191232482     -2.3592090097
 C     -3.3692253924      7.5227952608     -1.8566810859
 C     -2.6610113264      8.6962280714     -2.1169331242
 H     -3.0954981129      9.6885958555     -2.0967336270
 H     -0.6494200491      9.4919436246     -2.4179707448
 H     -0.8817129632      5.1962098763     -2.2673286803
 H      0.4607780137      7.3786182854     -2.5617637998
 H     -4.4388448883      7.6676763837     -1.7050883233
 O     -2.3322836930      1.7513647380     -0.3033322929
 O     -1.3279190667      4.0428401027     -0.1126247921
 F     -3.4988253041      3.6702495936      0.8006987135
30
# ORCA AIMD Position Step 104, t=52.00 fs, E_Pot=-1129.60478578 Hartree, Unit is Angstrom
 C     -6.5993499166      3.6148539503      0.0109163388
 C     -6.3766642192      2.6043343899     -1.1380856020
 H     -6.2579365960      3.2494438919      0.9968004807
 H     -7.6655006170      3.8285043260      0.1447804591
 H     -6.2288617796      4.5742374723     -0.3565224674
 C     -6.8761539946      3.0523342106     -2.5528177983
 H     -7.9713727736      3.0071076683     -2.5812364104
 H     -6.5225720138      2.4125649127     -3.3239592645
 H     -6.5580872640      4.0892102025     -2.6852308673
 C     -5.5825395613      1.5130955853     -1.0856709164
 N     -3.2443130830      3.7895430639     -1.6780940358
 H     -5.3743491593      0.9130514675     -1.9911976827
 H     -5.2217841523      1.0996596964     -0.1123668132
 C     -3.6515352334      5.0975018981     -1.7070114239
 S     -2.4601142232      3.1775880623     -0.3133185825
 C     -2.7664017612      6.2671845681     -1.8649031213
 H     -4.6956001389      5.0930062914     -1.9030284506
 C     -1.3730592029      6.1690035719     -2.2101171767
 C     -0.6155077351      7.3628328352     -2.4010707825
 C     -1.2811361873      8.6182175934     -2.3573356421
 C     -3.3664636525      7.5183004379     -1.8598642895
 C     -2.6560259721      8.6977574119     -2.1180539416
 H     -3.0902060738      9.6868555943     -2.0945456652
 H     -0.6423451030      9.4951715996     -2.4249635020
 H     -0.8847061544      5.1985826713     -2.2568110673
 H      0.4667068358      7.3735903842     -2.5619686426
 H     -4.4382813609      7.6745076419     -1.6984865602
 O     -2.3315362776      1.7508729533     -0.3069557217
 O     -1.3265370237      4.0419831146     -0.1153343368
 F     -3.4983476554      3.6731169466      0.8005492049
30
# ORCA AIMD Position Step 105, t=52.50 fs, E_Pot=-1129.60531969 Hartree, Unit is Angstrom
 C     -6.5961819881      3.6168086988      0.0115424414
 C     -6.3786546928      2.6044084615     -1.1409465445
 H     -6.2599279993      3.2548673631      0.9902766758
 H     -7.6639449682      3.8324691435      0.1469872728
 H     -6.2286435702      4.5779309162     -0.3555098358
 C     -6.8786620962      3.0513236137     -2.5524972422
 H     -7.9674765950      3.0055355135     -2.5694194309
 H     -6.5198640866      2.3998394622     -3.3283531966
 H     -6.5548473610      4.0809395606     -2.6775288312
 C     -5.5858366934      1.5116248058     -1.0902771827
 N     -3.2440308294      3.7885507638     -1.6821872341
 H     -5.3624764915      0.9280129809     -1.9850591254
 H     -5.2214949644      1.1059369708     -0.1182973147
 C     -3.6496446175      5.1014151047     -1.7098045946
 S     -2.4590739040      3.1773506773     -0.3138771862
 C     -2.7678721183      6.2645106162     -1.8650122410
 H     -4.7099180073      5.0912455770     -1.9040158328
 C     -1.3699612693      6.1689120965     -2.2132613454
 C     -0.6134101390      7.3642616839     -2.4000350380
 C     -1.2794337426      8.6170976800     -2.3553911083
 C     -3.3638520657      7.5141867293     -1.8631193084
 C     -2.6508048360      8.6991386144     -2.1191571245
 H     -3.0862089045      9.6854942123     -2.0922079767
 H     -0.6356722327      9.4992156318     -2.4325460774
 H     -0.8877326975      5.2007208721     -2.2462952673
 H      0.4723260222      7.3676869654     -2.5623569228
 H     -4.4376682002      7.6800747555     -1.6914670159
 O     -2.3308647676      1.7504498543     -0.3105920713
 O     -1.3251153793      4.0410738758     -0.1180564666
 F     -3.4978724066      3.6759112026      0.8004115153
30
# ORCA AIMD Position Step 106, t=53.00 fs, E_Pot=-1129.60489517 Hartree, Unit is Angstrom
 C     -6.5931922517      3.6185055577      0.0119326007
 C     -6.3805319195      2.6046113523     -1.1440221180
 H     -6.2605954984      3.2609015747      0.9834003311
 H     -7.6631721107      3.8359657993      0.1488894330
 H     -6.2268789840      4.5821898718     -0.3534471689
 C     -6.8811759230      3.0502614404     -2.5516826937
 H     -7.9645615205      3.0045059903     -2.5576390269
 H     -6.5160029320      2.3861693637     -3.3340936256
 H     -6.5516115801      4.0737213236     -2.6708771009
 C     -5.5892226037      1.5101790549     -1.0946471595
 N     -3.2435597224      3.7874457189     -1.6863334069
 H     -5.3506729000      0.9429595366     -1.9790061575
 H     -5.2212386987      1.1131156271     -0.1256208050
 C     -3.6475275042      5.1053507402     -1.7125645715
 S     -2.4580462599      3.1771902714     -0.3144478460
 C     -2.7692600365      6.2615079039     -1.8653349915
 H     -4.7262548803      5.0912306693     -1.9046900246
 C     -1.3668339637      6.1691405729     -2.2163132008
 C     -0.6116063354      7.3655752773     -2.3989444033
 C     -1.2775281728      8.6158327071     -2.3533950972
 C     -3.3614182792      7.5105263751     -1.8664344158
 C     -2.6453832366      8.7003186956     -2.1202313293
 H     -3.0835655296      9.6846675532     -2.0897305595
 H     -0.6297836105      9.5035615901     -2.4406047024
 H     -0.8905055723      5.2022555263     -2.2358963799
 H      0.4773266864      7.3610074375     -2.5628725267
 H     -4.4366439909      7.6842462268     -1.6841562400
 O     -2.3302705542      1.7500967585     -0.3142369797
 O     -1.3236513213      4.0401142978     -0.1207882697
 F     -3.4973953594      3.6786290881      0.8002809519
30
# ORCA AIMD Position Step 107, t=53.50 fs, E_Pot=-1129.60354801 Hartree, Unit is Angstrom
 C     -6.5904230911      3.6199689300      0.0120236878
 C     -6.3822833734      2.6049353232     -1.1472906788
 H     -6.2596683273      3.2672639470      0.9768253070
 H     -7.6629936285      3.8389602185      0.1504554096
 H     -6.2235919475      4.5868876934     -0.3503391493
 C     -6.8836288516      3.0490564930     -2.5504390508
 H     -7.9630894618      3.0040313118     -2.5460403750
 H     -6.5115036866      2.3723761690     -3.3403055361
 H     -6.5483203692      4.0679664895     -2.6654444640
 C     -5.5927142421      1.5088363798     -1.0987112274
 N     -3.2429074379      3.7862518141     -1.6905264814
 H     -5.3387872566      0.9571984328     -1.9740620858
 H     -5.2209356386      1.1210321670     -0.1340474912
 C     -3.6453172132      5.1092439443     -1.7153059213
 S     -2.4570357991      3.1771079666     -0.3150350102
 C     -2.7705203784      6.2582018768     -1.8658896770
 H     -4.7430628094      5.0929773746     -1.9047796048
 C     -1.3637151690      6.1697149766     -2.2192504256
 C     -0.6100661645      7.3667291535     -2.3978065601
 C     -1.2753705786      8.6144916335     -2.3513684711
 C     -3.3591830540      7.5073806454     -1.8697972154
 C     -2.6398040860      8.7012560765     -2.1212648709
 H     -3.0822706260      9.6844301412     -2.0871297843
 H     -0.6250308000      9.5077130469     -2.4490156711
 H     -0.8927706297      5.2028922265     -2.2257194902
 H      0.4814257260      7.3536611353     -2.5634610905
 H     -4.4349035428      7.6869192841     -1.6766822986
 O     -2.3297550523      1.7498150370     -0.3178860404
 O     -1.3221419471      4.0391065481     -0.1235266352
 F     -3.4969123428      3.6812674272      0.8001527975
30
# ORCA AIMD Position Step 108, t=54.00 fs, E_Pot=-1129.60169757 Hartree, Unit is Angstrom
 C     -6.5879133419      3.6212285008      0.0117559656
 C     -6.3838967851      2.6053725558     -1.1507288409
 H     -6.2569104235      3.2736694177      0.9711727441
 H     -7.6631896928      3.8414220205      0.1516576530
 H     -6.2188501729      4.5918428425     -0.3461900588
 C     -6.8859619490      3.0476312749     -2.5488345112
 H     -7.9634022923      3.0041186620     -2.5347603166
 H     -6.5068810336      2.3592605348     -3.3461418464
 H     -6.5449482145      4.0639505172     -2.6613650236
 C     -5.5963316855      1.5076716542     -1.1024144701
 N     -3.2420831969      3.7849934909     -1.6947606131
 H     -5.3266521785      0.9700994516     -1.9711844900
 H     -5.2204714147      1.1294871974     -0.1431847664
 C     -3.6431397375      5.1130288795     -1.7180407145
 S     -2.4560468117      3.1771045902     -0.3156430851
 C     -2.7716104309      6.2546270570     -1.8666935069
 H     -4.7588869108      5.0964869859     -1.9040473171
 C     -1.3606388778      6.1706465211     -2.2220519066
 C     -0.6087593012      7.3676815222     -2.3966292946
 C     -1.2729180369      8.6131393835     -2.3493325020
 C     -3.3571581584      7.5047977765     -1.8731952148
 C     -2.6341168344      8.7019221382     -2.1222459384
 H     -3.0822509835      9.6847275068     -2.0844290946
 H     -0.6217041673      9.5112324886     -2.4576511176
 H     -0.8943281716      5.2024524905     -2.2158604658
 H      0.4843897184      7.3457643544     -2.5640737476
 H     -4.4322221733      7.6880263987     -1.6691681001
 O     -2.3293196912      1.7496060496     -0.3215348949
 O     -1.3205842554      4.0380529659     -0.1262682955
 F     -3.4964192827      3.6838232198      0.8000223418
30
# ORCA AIMD Position Step 109, t=54.50 fs, E_Pot=-1129.59994326 Hartree, Unit is Angstrom
 C     -6.5856949400      3.6223152873      0.0110798595
 C     -6.3853607711      2.6059160100     -1.1543117451
 H     -6.2521459238      3.2798596301      0.9669551796
 H     -7.6635289740      3.8433273323      0.1524756963
 H     -6.2127567095      4.5968359882     -0.3410114955
 C     -6.8881296879      3.0459302996     -2.5469347369
 H     -7.9656778550      3.0047726664     -2.5239272373
 H     -6.5026106877      2.3475346360     -3.3508554755
 H     -6.5415163801      4.0617783640     -2.6587335035
 C     -5.6000935434      1.5067480306     -1.1057263188
 N     -3.2410972512      3.7836948835     -1.6990301130
 H     -5.3141272337      0.9811767325     -1.9711287232
 H     -5.2197030783      1.1382562208     -0.1525599371
 C     -3.6411047616      5.1166408229     -1.7207773508
 S     -2.4550833055      3.1771806754     -0.3162764159
 C     -2.7724906526      6.2508265664     -1.8677624408
 H     -4.7724767831      5.1017417300     -1.9023058913
 C     -1.3576338623      6.1719291080     -2.2246976135
 C     -0.6076570907      7.3683944942     -2.3954201875
 C     -1.2701358765      8.6118335619     -2.3473081582
 C     -3.3553448772      7.5028117499     -1.8766163505
 C     -2.6283762847      8.7023010793     -2.1231627163
 H     -3.0833686996      9.6854030977     -2.0816593109
 H     -0.6200112282      9.5137712679     -2.4663851680
 H     -0.8950477495      5.2009019565     -2.2064089045
 H      0.4860536888      7.3374369449     -2.5646702045
 H     -4.4284723767      7.6875402160     -1.6617254343
 O     -2.3289659144      1.7494711631     -0.3251792839
 O     -1.3189752043      4.0369559993     -0.1290099010
 F     -3.4959122023      3.6862936727      0.7998848803
30
# ORCA AIMD Position Step 110, t=55.00 fs, E_Pot=-1129.59881141 Hartree, Unit is Angstrom
 C     -6.5837897207      3.6232576837      0.0099626090
 C     -6.3866653163      2.6065602056     -1.1580132200
 H     -6.2452842179      3.2856302310      0.9645035292
 H     -7.6637880886      3.8446613911      0.1528986719
 H     -6.2054406403      4.6016295513     -0.3348304923
 C     -6.8901035129      3.0439245098     -2.5447994856
 H     -7.9699051484      3.0059965485     -2.5136616804
 H     -6.4991046105      2.3377806012     -3.3538412756
 H     -6.5380997573      4.0613715846     -2.6576032275
 C     -5.6040113496      1.5061092177     -1.1086484967
 N     -3.2399597673      3.7823795418     -1.7033290217
 H     -5.3011504866      0.9901581347     -1.9743204605
 H     -5.2184692908      1.1471037296     -0.1616538560
 C     -3.6393023425      5.1200168269     -1.7235201006
 S     -2.4541490996      3.1773363390     -0.3169393151
 C     -2.7731239404      6.2468524400     -1.8691113159
 H     -4.7828437110      5.1087017098     -1.8994253283
 C     -1.3547240769      6.1735383443     -2.2271682375
 C     -0.6067339971      7.3688360540     -2.3941864034
 C     -1.2669989323      8.6106215984     -2.3453154553
 C     -3.3537330162      7.5014412843     -1.8800493363
 C     -2.6226408728      8.7023884760     -2.1240035386
 H     -3.0854308595      9.6862182483     -2.0788582855
 H     -0.6200636868      9.5150890318     -2.4750998609
 H     -0.8948734684      5.1983585896     -2.1974519482
 H      0.4863334160      7.3287986224     -2.5652209328
 H     -4.4236340346      7.6854766466     -1.6544499137
 O     -2.3286951618      1.7494118230     -0.3288150442
 O     -1.3173118718      4.0358182185     -0.1317481681
 F     -3.4953871489      3.6886761896      0.7997357243
30
# ORCA AIMD Position Step 111, t=55.50 fs, E_Pot=-1129.59856227 Hartree, Unit is Angstrom
 C     -6.5822068371      3.6240779229      0.0083931683
 C     -6.3878022841      2.6073018721     -1.1618059988
 H     -6.2363401596      3.2908509996      0.9639121416
 H     -7.6637690456      3.8454207935      0.1529273810
 H     -6.1970491860      4.6059860894     -0.3276954967
 C     -6.8918732130      3.0416122462     -2.5424803126
 H     -7.9758828830      3.0077917718     -2.5040768969
 H     -6.4966955855      2.3304262929     -3.3546593530
 H     -6.5348257379      4.0624791177     -2.6579867844
 C     -5.6080847690      1.5057749321     -1.1112176857
 N     -3.2386818388      3.7810685740     -1.7076517863
 H     -5.2877797407      0.9970188023     -1.9807798515
 H     -5.2166048463      1.1557995699     -0.1699449072
 C     -3.6377976714      5.1231009938     -1.7262700554
 S     -2.4532477077      3.1775713873     -0.3176360055
 C     -2.7734797243      6.2427611076     -1.8707530426
 H     -4.7892799679      5.1173039251     -1.8953209478
 C     -1.3519268303      6.1754330714     -2.2294452569
 C     -0.6059685831      7.3689786986     -2.3929343997
 C     -1.2634939281      8.6095402217     -2.3433726862
 C     -3.3523016282      7.5006905785     -1.8834842281
 C     -2.6169704556      8.7021891740     -2.1247571442
 H     -3.0882028444      9.6868820508     -2.0760695542
 H     -0.6218675290      9.5150695424     -2.4836915759
 H     -0.8938193840      5.1950827439     -2.1890765468
 H      0.4852362718      7.3199654996     -2.5657095335
 H     -4.4177932053      7.6818944851     -1.6474166921
 O     -2.3285088384      1.7494296596     -0.3324381560
 O     -1.3155911039      4.0346423159     -0.1344797008
 F     -3.4948402787      3.6909684384      0.7995702045
30
# ORCA AIMD Position Step 112, t=56.00 fs, E_Pot=-1129.59915319 Hartree, Unit is Angstrom
 C     -6.5809412845      3.6247902977      0.0063843463
 C     -6.3887657348      2.6081405569     -1.1656617616
 H     -6.2254436797      3.2954714368      0.9650200995
 H     -7.6633130023      3.8456149705      0.1525748587
 H     -6.1877416236      4.6096842226     -0.3196805034
 C     -6.8934462269      3.0390171385     -2.5400205325
 H     -7.9832429397      3.0101556351     -2.4952787876
 H     -6.4956322046      2.3257406916     -3.3530375795
 H     -6.5318649991      4.0647088896     -2.6598577188
 C     -5.6122978054      1.5057399601     -1.1135010132
 N     -3.2372741461      3.7797816616     -1.7119926190
 H     -5.2742138154      1.0019659877     -1.9901221550
 H     -5.2139603747      1.1641378308     -0.1769618661
 C     -3.6366353947      5.1258417834     -1.7290248771
 S     -2.4523819009      3.1778855531     -0.3183704746
 C     -2.7735300740      6.2386155294     -1.8726991811
 H     -4.7913488782      5.1274632770     -1.8899589591
 C     -1.3492563669      6.1775576444     -2.2315105564
 C     -0.6053440296      7.3688031312     -2.3916699678
 C     -1.2596188410      8.6086128478     -2.3414960178
 C     -3.3510189235      7.5005491235     -1.8869123886
 C     -2.6114240706      8.7017143664     -2.1254128641
 H     -3.0914259914      9.6870835469     -2.0733407830
 H     -0.6253242569      9.5137229557     -2.4920752114
 H     -0.8919563901      5.1914429795     -2.1813719198
 H      0.4828587520      7.3110465663     -2.5661326807
 H     -4.4111411516      7.6768942702     -1.6406783133
 O     -2.3284084473      1.7495258703     -0.3360447030
 O     -1.3138104104      4.0334308393     -0.1372013893
 F     -3.4942679674      3.6931682592      0.7993837354
30
# ORCA AIMD Position Step 113, t=56.50 fs, E_Pot=-1129.60031279 Hartree, Unit is Angstrom
 C     -6.5799738069      3.6254005665      0.0039710664
 C     -6.3895517078      2.6090780464     -1.1695511410
 H     -6.2128357421      3.2995120200      0.9674338298
 H     -7.6623125239      3.8452678110      0.1518672861
 H     -6.1776828591      4.6125337015     -0.3108867888
 C     -6.8948456081      3.0361845479     -2.5374547201
 H     -7.9914965257      3.0130778543     -2.4873640202
 H     -6.4960744608      2.3238290648     -3.3488753554
 H     -6.5294134436      4.0675777083     -2.6631543911
 C     -5.6166183864      1.5059777720     -1.1155844063
 N     -3.2357474291      3.7785355057     -1.7163457974
 H     -5.2607793259      1.0053817775     -2.0016373773
 H     -5.2104257291      1.1719564888     -0.1823423342
 C     -3.6358359328      5.1281972527     -1.7317801154
 S     -2.4515542810      3.1782780296     -0.3191466582
 C     -2.7732537621      6.2344795612     -1.8749592563
 H     -4.7888802838      5.1390755744     -1.8833418024
 C     -1.3467234049      6.1798461769     -2.2333465582
 C     -0.6048482400      7.3682962584     -2.3903980649
 C     -1.2553842750      8.6078502771     -2.3396988708
 C     -3.3498444980      7.5009934742     -1.8903267656
 C     -2.6060577840      8.7009789505     -2.1259608975
 H     -3.0948353037      9.6865262364     -2.0707211953
 H     -0.6302303370      9.5111908062     -2.5001898357
 H     -0.8893940284      5.1878776958     -2.1744299934
 H      0.4793874072      7.3021410434     -2.5665010564
 H     -4.4039576333      7.6706135290     -1.6342637810
 O     -2.3283954175      1.7497021179     -0.3396308277
 O     -1.3119671820      4.0321865365     -0.1399099829
 F     -3.4936665864      3.6952737243      0.7991717820
30
# ORCA AIMD Position Step 114, t=57.00 fs, E_Pot=-1129.60167724 Hartree, Unit is Angstrom
 C     -6.5792721068      3.6259065827      0.0012057486
 C     -6.3901584480      2.6101190572     -1.1734437754
 H     -6.1988504109      3.3030456816      0.9705803234
 H     -7.6607161733      3.8444176184      0.1508428286
 H     -6.1670388761      4.6143825919     -0.3014417823
 C     -6.8961072477      3.0331773778     -2.5348085733
 H     -8.0000824254      3.0165375450     -2.4804182076
 H     -6.4980936208      2.3246361778     -3.3422403780
 H     -6.5276747954      4.0705584512     -2.6677840016
 C     -5.6209996305      1.5064459728     -1.1175582367
 N     -3.2341120525      3.7773450649     -1.7207052645
 H     -5.2478944938      1.0077436760     -2.0144149743
 H     -5.2059513649      1.1791513186     -0.1858787372
 C     -3.6353979847      5.1301316356     -1.7345288457
 S     -2.4507667640      3.1787480080     -0.3199682333
 C     -2.7726329894      6.2304199820     -1.8775410914
 H     -4.7819712966      5.1520187873     -1.8755141780
 C     -1.3443386229      6.1822265258     -2.2349364246
 C     -0.6044731239      7.3674542698     -2.3891230292
 C     -1.2508126110      8.6072493351     -2.3379916278
 C     -3.3487306390      7.5019874634     -1.8937215902
 C     -2.6009220895      8.6999993180     -2.1263926414
 H     -3.0981757291      9.6849557257     -2.0682594905
 H     -0.6362877495      9.5077380500     -2.5080009971
 H     -0.8862608550      5.1848440587     -2.1683433673
 H      0.4750840134      7.2933344285     -2.5668372447
 H     -4.3965961597      7.6632209290     -1.6281800508
 O     -2.3284712139      1.7499595864     -0.3431927327
 O     -1.3100595898      4.0309119592     -0.1426024573
 F     -3.4930327761      3.6972830318      0.7989299261
30
# ORCA AIMD Position Step 115, t=57.50 fs, E_Pot=-1129.60289033 Hartree, Unit is Angstrom
 C     -6.5787931692      3.6263000670     -0.0018481089
 C     -6.3905858964      2.6112699619     -1.1773083553
 H     -6.1838865251      3.3061711710      0.9737858226
 H     -7.6585335055      3.8431174872      0.1495512759
 H     -6.1559709553      4.6151268831     -0.2914977146
 C     -6.8972770154      3.0300721195     -2.5320986224
 H     -8.0084256238      3.0205005407     -2.4745119914
 H     -6.5016692738      2.3279433200     -3.3333719560
 H     -6.5268388843      4.0731338075     -2.6736275303
 C     -5.6253831088      1.5070925414     -1.1195032478
 N     -3.2323781962      3.7762227171     -1.7250649310
 H     -5.2360195353      1.0095488087     -2.0274774333
 H     -5.2005664857      1.1856857294     -0.1875520403
 C     -3.6352951870      5.1316188766     -1.7372626642
 S     -2.4500208901      3.1792942857     -0.3208387271
 C     -2.7716560114      6.2265015007     -1.8804503439
 H     -4.7709941301      5.1661585525     -1.8665525110
 C     -1.3421127197      6.1846248283     -2.2362644419
 C     -0.6042137309      7.3662808603     -2.3878485971
 C     -1.2459376914      8.6067944996     -2.3363813400
 C     -3.3476259664      7.5034847496     -1.8970921704
 C     -2.5960602641      8.6987911321     -2.1267009177
 H     -3.1012182699      9.6821846818     -2.0660008737
 H     -0.6431148719      9.5037424533     -2.5155035376
 H     -0.8826865789      5.1827766961     -2.1632019992
 H      0.4702729523      7.2846989242     -2.5671744286
 H     -4.3894511418      7.6549082195     -1.6224166649
 O     -2.3286372493      1.7502996417     -0.3467266706
 O     -1.3080861051      4.0296096965     -0.1452757642
 F     -3.4923634060      3.6991945857      0.7986538742
30
# ORCA AIMD Position Step 116, t=58.00 fs, E_Pot=-1129.60366415 Hartree, Unit is Angstrom
 C     -6.5784861212      3.6265683725     -0.0051226527
 C     -6.3908354374      2.6125383570     -1.1811127305
 H     -6.1683776826      3.3089890336      0.9763528495
 H     -7.6558328933      3.8414342484      0.1480524862
 H     -6.1446323192      4.6147134833     -0.2812280531
 C     -6.8984080972      3.0269554445     -2.5293315942
 H     -8.0159845363      3.0249184423     -2.4696980722
 H     -6.5066879971      2.3333682249     -3.3226825315
 H     -6.5270655374      4.0748365188     -2.6805449412
 C     -5.6297027053      1.5078613875     -1.1214811262
 N     -3.2305560502      3.7751787102     -1.7294186686
 H     -5.2256098717      1.0112561477     -2.0398893618
 H     -5.1943858951      1.1915893275     -0.1875351630
 C     -3.6354747163      5.1326417339     -1.7399719102
 S     -2.4493176935      3.1799154186     -0.3217614627
 C     -2.7703167038      6.2227855162     -1.8836904295
 H     -4.7566106475      5.1813545048     -1.8565634135
 C     -1.3400576630      6.1869692471     -2.2373165413
 C     -0.6040667131      7.3647877543     -2.3865781517
 C     -1.2408031206      8.6064592404     -2.3348717609
 C     -3.3464788878      7.5054304711     -1.9004343062
 C     -2.5915067335      8.6973680527     -2.1268802169
 H     -3.1037720748      9.6781094860     -2.0639849008
 H     -0.6502673157      9.4996709592     -2.5227205264
 H     -0.8787872148      5.1820481319     -2.1590882954
 H      0.4653177205      7.2762921348     -2.5675528928
 H     -4.3829231550      7.6458807352     -1.6169531853
 O     -2.3288948910      1.7507236100     -0.3502289587
 O     -1.3060456882      4.0282822836     -0.1479269270
 F     -3.4916556426      3.7010069765      0.7983394720
30
# ORCA AIMD Position Step 117, t=58.50 fs, E_Pot=-1129.60381528 Hartree, Unit is Angstrom
 C     -6.5782953893      3.6266962104     -0.0085515888
 C     -6.3909095029      2.6139323082     -1.1848240887
 H     -6.1527627849      3.3115818921      0.9776281663
 H     -7.6527354527      3.8394467039      0.1464145089
 H     -6.1331656602      4.6131413770     -0.2708232220
 C     -6.8995585248      3.0239211000     -2.5265040156
 H     -8.0222907944      3.0297292084     -2.4660084900
 H     -6.5129442560      2.3403685649     -3.3107553844
 H     -6.5284722765      4.0752807481     -2.6883815138
 C     -5.6338887564      1.5086970053     -1.1235301615
 N     -3.2286559605      3.7742214958     -1.7337603829
 H     -5.2170790276      1.0132499230     -2.0508332937
 H     -5.1876048068      1.1969476631     -0.1861693267
 C     -3.6358560262      5.1331909823     -1.7426461973
 S     -2.4486576819      3.1806097725     -0.3227395498
 C     -2.7686145554      6.2193285178     -1.8872624295
 H     -4.7397812134      5.1974708003     -1.8456778609
 C     -1.3381873103      6.1891931033     -2.2380808073
 C     -0.6040283191      7.3629943321     -2.3853150258
 C     -1.2354598552      8.6062087940     -2.3334636703
 C     -3.3452416654      7.5077630978     -1.9037435003
 C     -2.5872859220      8.6957409317     -2.1269268841
 H     -3.1056937065      9.6727205695     -2.0622435825
 H     -0.6572661821      9.4960443354     -2.5296989372
 H     -0.8746540339      5.1829388400     -2.1560721558
 H      0.4605930924      7.2681580532     -2.5680156920
 H     -4.3773775911      7.6363475649     -1.6117694625
 O     -2.3292454439      1.7512327212     -0.3536960108
 O     -1.3039378342      4.0269321742     -0.1505531031
 F     -3.4909069594      3.7027189905      0.7979827389
30
# ORCA AIMD Position Step 118, t=59.00 fs, E_Pot=-1129.60330498 Hartree, Unit is Angstrom
 C     -6.5781638640      3.6266673455     -0.0120746436
 C     -6.3908110244      2.6154591631     -1.1884093580
 H     -6.1374616516      3.3139999264      0.9770561053
 H     -7.6494053458      3.8372431315      0.1447113872
 H     -6.1217008659      4.6104614675     -0.2604858911
 C     -6.9007886498      3.0210665171     -2.5236028883
 H     -8.0269801973      3.0348592396     -2.4634525746
 H     -6.5201480001      2.3482571664     -3.2983291332
 H     -6.5311272414      4.0741837347     -2.6969765888
 C     -5.6378721254      1.5095482542     -1.1256652221
 N     -3.2266884858      3.7733581174     -1.7380841580
 H     -5.2107736171      1.0158203426     -2.0596547406
 H     -5.1804826318      1.2018857859     -0.1839193402
 C     -3.6363318860      5.1332646144     -1.7452754201
 S     -2.4480409307      3.1813753370     -0.3237759274
 C     -2.7665549620      6.2161800670     -1.8911649916
 H     -4.7217443844      5.2143907317     -1.8340373777
 C     -1.3365173393      6.1912373923     -2.2385479369
 C     -0.6040921582      7.3609266755     -2.3840628487
 C     -1.2299628276      8.6060043145     -2.3321555914
 C     -3.3438746549      7.5104165833     -1.9070140379
 C     -2.5834118505      8.6939173277     -2.1268391917
 H     -3.1068932040      9.6661066983     -2.0607999117
 H     -0.6636339340      9.4933884777     -2.5365011505
 H     -0.8703461776      5.1856171261     -2.1542070130
 H      0.4564540187      7.2603292703     -2.5686035837
 H     -4.3731013656      7.6265126476     -1.6068579747
 O     -2.3296901257      1.7518282824     -0.3571243566
 O     -1.3017624111      4.0255618676     -0.1531515690
 F     -3.4901150397      3.7043296825      0.7975799189
30
# ORCA AIMD Position Step 119, t=59.50 fs, E_Pot=-1129.60228030 Hartree, Unit is Angstrom
 C     -6.5780359130      3.6264655066     -0.0156409255
 C     -6.3905431130      2.6171254967     -1.1918352951
 H     -6.1228555164      3.3162538009      0.9742105025
 H     -7.6460329224      3.8349174902      0.1430199686
 H     -6.1103547528      4.6067704638     -0.2504251007
 C     -6.9021582729      3.0184886205     -2.5206072367
 H     -8.0298119926      3.0402267188     -2.4620161492
 H     -6.5279410785      2.3562323917     -3.2862659867
 H     -6.5350480650      4.0713780365     -2.7061732386
 C     -5.6415884354      1.5103716843     -1.1278806669
 N     -3.2246648827      3.7725946312     -1.7423842760
 H     -5.2069553730      1.0191541916     -2.0658873253
 H     -5.1733169404      1.2065476436     -0.1813147877
 C     -3.6367730795      5.1328652809     -1.7478507235
 S     -2.4474668195      3.1822103116     -0.3248732630
 C     -2.7641484017      6.2133830233     -1.8953943367
 H     -4.7039591869      5.2320279935     -1.8217792144
 C     -1.3350655293      6.1930524675     -2.2387117013
 C     -0.6042468563      7.3586171325     -2.3828259468
 C     -1.2243670453      8.6058077808     -2.3309448985
 C     -3.3423495360      7.5133212407     -1.9102381184
 C     -2.5798874226      8.6919020214     -2.1266175055
 H     -3.1073368925      9.6584523267     -2.0596670158
 H     -0.6689376991      9.4921744010     -2.5431912048
 H     -0.8658860615      5.1901246562     -2.1535258932
 H      0.4532026152      7.2528296652     -2.5693492752
 H     -4.3702700112      7.6165686525     -1.6022347878
 O     -2.3302301196      1.7525111103     -0.3605107315
 O     -1.2995200540      4.0241735268     -0.1557199059
 F     -3.4892778572      3.7058383177      0.7971274936
30
# ORCA AIMD Position Step 120, t=60.00 fs, E_Pot=-1129.60108350 Hartree, Unit is Angstrom
 C     -6.5778603066      3.6260756863     -0.0192106712
 C     -6.3901085326      2.6189360367     -1.1950690765
 H     -6.1092707612      3.3183104434      0.9688170382
 H     -7.6428173192      3.8325653608      0.1414165589
 H     -6.0992298670      4.6022064526     -0.2408511816
 C     -6.9037230568      3.0162781252     -2.5174924562
 H     -8.0306839998      3.0457452557     -2.4616609406
 H     -6.5359278612      2.3634333283     -3.2754905038
 H     -6.5401967508      4.0668250910     -2.7158241659
 C     -5.6449815695      1.5111339094     -1.1301543149
 N     -3.2225970047      3.7719364620     -1.7466553003
 H     -5.2057924393      1.0233339361     -2.0692614111
 H     -5.1664164279      1.2110776649     -0.1788936222
 C     -3.6370388786      5.1319995310     -1.7503661210
 S     -2.4469342492      3.1831127831     -0.3260340212
 C     -2.7614105155      6.2109722759     -1.8999442237
 H     -4.6879831955      5.2503281893     -1.8090172635
 C     -1.3338510054      6.1945993723     -2.2385692501
 C     -0.6044741183      7.3561029075     -2.3816096776
 C     -1.2187234754      8.6055876757     -2.3298292026
 C     -3.3406518574      7.5164053238     -1.9134051938
 C     -2.5767048879      8.6896974739     -2.1262642506
 H     -3.1070467063      9.6500299726     -2.0588477755
 H     -0.6728305715      9.4927538812     -2.5498185223
 H     -0.8612577529      5.1963723525     -2.1540399426
 H      0.4510595354      7.2456780538     -2.5702722836
 H     -4.3689231396      7.6066935398     -1.5979488163
 O     -2.3308665465      1.7532818265     -0.3638520773
 O     -1.2972118750      4.0227691914     -0.1582559291
 F     -3.4883936043      3.7072444452      0.7966222013
30
# ORCA AIMD Position Step 121, t=60.50 fs, E_Pot=-1129.60018855 Hartree, Unit is Angstrom
 C     -6.5775928575      3.6254852176     -0.0227560873
 C     -6.3895093267      2.6208929892     -1.1980788457
 H     -6.0969688424      3.3200925593      0.9607632239
 H     -7.6399459016      3.8302792142      0.1399731494
 H     -6.0884148349      4.5969414295     -0.2319706450
 C     -6.9055299067      3.0145120130     -2.5142371226
 H     -8.0296407178      3.0513279966     -2.4623249209
 H     -6.5437211438      2.3690219942     -3.2668966843
 H     -6.5464832456      4.0606183068     -2.7257985459
 C     -5.6480066841      1.5118134697     -1.1324513705
 N     -3.2204972615      3.7713885372     -1.7508921170
 H     -5.2073543077      1.0283391329     -2.0697064819
 H     -5.1600751012      1.2156049926     -0.1771525410
 C     -3.6369930369      5.1306777010     -1.7528198984
 S     -2.4464415900      3.1840808410     -0.3272604522
 C     -2.7583618060      6.2089744384     -1.9048059454
 H     -4.6752849365      5.2692605156     -1.7958247072
 C     -1.3328934222      6.1958504892     -2.2381213255
 C     -0.6047474940      7.3534247933     -2.3804206672
 C     -1.2130755300      8.6053239434     -2.3288077728
 C     -3.3387818437      7.5195960496     -1.9165017293
 C     -2.5738466012      8.6873048565     -2.1257838428
 H     -3.1060954689      9.6411858449     -2.0583351357
 H     -0.6750856738      9.4953035313     -2.5564011139
 H     -0.8564078238      5.2041430425     -2.1557380103
 H      0.4501429208      7.2388915181     -2.5713748915
 H     -4.3689584046      7.5970503557     -1.5940859283
 O     -2.3316004774      1.7541407173     -0.3671455609
 O     -1.2948394976      4.0213506913     -0.1607576925
 F     -3.4874606451      3.7085478931      0.7960610453
30
# ORCA AIMD Position Step 122, t=61.00 fs, E_Pot=-1129.60002333 Hartree, Unit is Angstrom
 C     -6.5771988126      3.6246846602     -0.0262616385
 C     -6.3887466996      2.6229958244     -1.2008342705
 H     -6.0861343160      3.3214809012      0.9501006300
 H     -7.6375732195      3.8281435877      0.1387532822
 H     -6.0779860287      4.5911719192     -0.2239815290
 C     -6.9076115140      3.0132444769     -2.5108320353
 H     -8.0268761510      3.0568913995     -2.4639233392
 H     -6.5510006071      2.3722884990     -3.2612269512
 H     -6.5537688186      4.0529799517     -2.7359875449
 C     -5.6506327899      1.5124022949     -1.1347274416
 N     -3.2183784946      3.7709552876     -1.7550898342
 H     -5.2116071704      1.0340469189     -2.0673542798
 H     -5.1545496131      1.2202312752     -0.1765072174
 C     -3.6365239444      5.1289151949     -1.7552153269
 S     -2.4459867251      3.1851127040     -0.3285545767
 C     -2.7550271895      6.2074080616     -1.9099683254
 H     -4.6670111202      5.2887902875     -1.7822254414
 C     -1.3322118365      6.1967896065     -2.2373723580
 C     -0.6050321780      7.3506258356     -2.3792668821
 C     -1.2074569975      8.6050112304     -2.3278826316
 C     -3.3367535091      7.5228201649     -1.9195114960
 C     -2.5712859581      8.6847257530     -2.1251826013
 H     -3.1045979350      9.6323192959     -2.0581132248
 H     -0.6756144786      9.4997901737     -2.5629124798
 H     -0.8512493152      5.2131022608     -2.1585879061
 H      0.4504581190      7.2324879209     -2.5726399040
 H     -4.3701454384      7.5877891437     -1.5907663286
 O     -2.3324329110      1.7550876066     -0.3703885650
 O     -1.2924050730      4.0199195599     -0.1632234675
 F     -3.4864776149      3.7097487088      0.7954412690
30
# ORCA AIMD Position Step 123, t=61.50 fs, E_Pot=-1129.60073063 Hartree, Unit is Angstrom
 C     -6.5766548263      3.6236692001     -0.0297234557
 C     -6.3878208040      2.6252402674     -1.2033075148
 H     -6.0768660132      3.3223171333      0.9370431361
 H     -7.6358032853      3.8262306771      0.1378082958
 H     -6.0680094496      4.5851096736     -0.2170692209
 C     -6.9099813501      3.0124983327     -2.5072900889
 H     -8.0227302698      3.0623583162     -2.4663509218
 H     -6.5575723061      2.3727607920     -3.2589437410
 H     -6.5618690635      4.0442521206     -2.7463089767
 C     -5.6528440980      1.5129064611     -1.1369306676
 N     -3.2162534546      3.7706405436     -1.7592438049
 H     -5.2184151868      1.0402345350     -2.0625363330
 H     -5.1500442937      1.2250235350     -0.1772672915
 C     -3.6355646492      5.1267361137     -1.7575602612
 S     -2.4455670551      3.1862064362     -0.3299182450
 C     -2.7514361011      6.2062836929     -1.9154177081
 H     -4.6637595626      5.3088327309     -1.7681986779
 C     -1.3318233886      6.1974111232     -2.2363304020
 C     -0.6052859313      7.3477503562     -2.3781574843
 C     -1.2018913311      8.6046592176     -2.3270590708
 C     -3.3345923320      7.5260050910     -1.9224162394
 C     -2.5689896196      8.6819637285     -2.1244684211
 H     -3.1026959863      9.6238550671     -2.0581593899
 H     -0.6744654058      9.5059686691     -2.5692763925
 H     -0.8456682305      5.2228170742     -2.1625390418
 H      0.4519019813      7.2264870723     -2.5740310667
 H     -4.3721512435      7.5790489374     -1.5881378506
 O     -2.3333647702      1.7561219916     -0.3735786289
 O     -1.2899111585      4.0184771996     -0.1656516400
 F     -3.4854435613      3.7108472243      0.7947604734
30
# ORCA AIMD Position Step 124, t=62.00 fs, E_Pot=-1129.60202966 Hartree, Unit is Angstrom
 C     -6.5759501222      3.6224394975     -0.0331488616
 C     -6.3867310716      2.6276184344     -1.2054740014
 H     -6.0691745268      3.3224079840      0.9219601309
 H     -7.6346755148      3.8245965746      0.1371743634
 H     -6.0585444098      4.5789697139     -0.2114023955
 C     -6.9126306715      3.0122597093     -2.5036525714
 H     -8.0176770372      3.0676599370     -2.4694850521
 H     -6.5634067500      2.3702807401     -3.2601404310
 H     -6.5705584449      4.0348802857     -2.7567102362
 C     -5.6546411534      1.5133466839     -1.1390031097
 N     -3.2141346869      3.7704472334     -1.7633493397
 H     -5.2275400009      1.0465802269     -2.0557846614
 H     -5.1466982310      1.2300088934     -0.1796177040
 C     -3.6341041560      5.1241766168     -1.7598652304
 S     -2.4451795371      3.1873600077     -0.3313531382
 C     -2.7476226144      6.2056046411     -1.9211377222
 H     -4.6654516252      5.3292039323     -1.7537031976
 C     -1.3317413463      6.1977186548     -2.2350070656
 C     -0.6054610743      7.3448426695     -2.3771025045
 C     -1.1963933106      8.6042905324     -2.3263453179
 C     -3.3323318674      7.5290789179     -1.9251967892
 C     -2.5669188498      8.6790270994     -2.1236506880
 H     -3.1005420454      9.6162104421     -2.0584465144
 H     -0.6718035383      9.5134110126     -2.5753701193
 H     -0.8395351782      5.2327850155     -2.1675263711
 H      0.4542778165      7.2209104369     -2.5754954296
 H     -4.3745801040      7.5709618843     -1.5863631835
 O     -2.3343968559      1.7572429330     -0.3767133866
 O     -1.2873607820      4.0170248680     -0.1680406596
 F     -3.4843578531      3.7118440136      0.7940165566
30
# ORCA AIMD Position Step 125, t=62.50 fs, E_Pot=-1129.60330867 Hartree, Unit is Angstrom
 C     -6.5750868051      3.6210025572     -0.0365554176
 C     -6.3854765068      2.6301190745     -1.2073134363
 H     -6.0629816818      3.3215305970      0.9053640016
 H     -7.6341576195      3.8232786332      0.1368705567
 H     -6.0496468367      4.5729584063     -0.2071284042
 C     -6.9155291911      3.0124785047     -2.4999896552
 H     -8.0123006368      3.0727372224     -2.4731901968
 H     -6.5686427543      2.3650217156     -3.2645206432
 H     -6.5795797442      4.0253866037     -2.7671695568
 C     -5.6560408541      1.5137577687     -1.1408824088
 N     -3.2120338575      3.7703775764     -1.7674021488
 H     -5.2386490584      1.0526695231     -2.0478200830
 H     -5.1445765792      1.2351732557     -0.1836090067
 C     -3.6321866737      5.1212865273     -1.7621409863
 S     -2.4448205632      3.1885713557     -0.3328605390
 C     -2.7436250612      6.2053665788     -1.9271096533
 H     -4.6713552848      5.3495947987     -1.7387028830
 C     -1.3319738569      6.1977222330     -2.2334170703
 C     -0.6055071501      7.3419477260     -2.3761122917
 C     -1.1909700753      8.6039357870     -2.3257518079
 C     -3.3300097426      7.5319726082     -1.9278345176
 C     -2.5650331498      8.6759304891     -2.1227395313
 H     -3.0982791246      9.6097581157     -2.0589453068
 H     -0.6678780705      9.5215586687     -2.5810367151
 H     -0.8327202829      5.2424710230     -2.1734743768
 H      0.4573206505      7.2157791300     -2.5769682040
 H     -4.3770151783      7.5636539954     -1.5856057532
 O     -2.3355298980      1.7584489247     -0.3797906513
 O     -1.2847574555      4.0155635511     -0.1703890892
 F     -3.4832202241      3.7127399020      0.7932078184
30
# ORCA AIMD Position Step 126, t=63.00 fs, E_Pot=-1129.60392819 Hartree, Unit is Angstrom
 C     -6.5740790851      3.6193721781     -0.0399694082
 C     -6.3840564248      2.6327280031     -1.2088106634
 H     -6.0581244964      3.3194406738      0.8878904202
 H     -7.6341478982      3.8222944753      0.1368981972
 H     -6.0413720782      4.5672619426     -0.2043695537
 C     -6.9186292861      3.0130750077     -2.4963947614
 H     -8.0072601744      3.0775408789     -2.4773229249
 H     -6.5735542951      2.3574430651     -3.2714544157
 H     -6.5886548082      4.0163367379     -2.7776929066
 C     -5.6570753441      1.5141871232     -1.1425042257
 N     -3.2099617731      3.7704324540     -1.7713976004
 H     -5.2513303150      1.0580093006     -2.0395273239
 H     -5.1436653654      1.2404603565     -0.1891524412
 C     -3.6298973280      5.1181288136     -1.7643960585
 S     -2.4444862877      3.1898384690     -0.3344416061
 C     -2.7394864292      6.2055589913     -1.9333120424
 H     -4.6802556439      5.3695726808     -1.7232010272
 C     -1.3325204675      6.1974355594     -2.2315780939
 C     -0.6053743316      7.3391086894     -2.3751969121
 C     -1.1856252479      8.6036290089     -2.3252896529
 C     -3.3276643443      7.5346192311     -1.9303124692
 C     -2.5632908296      8.6726981450     -2.1217459798
 H     -3.0960214729      9.6047919738     -2.0596273063
 H     -0.6629845316      9.5297882159     -2.5861004579
 H     -0.8251175147      5.2513566335     -2.1803023782
 H      0.4607270276      7.2111129083     -2.5783782677
 H     -4.3790595015      7.5572433195     -1.5860152821
 O     -2.3367644185      1.7597379056     -0.3828082689
 O     -1.2821051220      4.0140940368     -0.1726954685
 F     -3.4820305975      3.7135358782      0.7923328112
30
# ORCA AIMD Position Step 127, t=63.50 fs, E_Pot=-1129.60354102 Hartree, Unit is Angstrom
 C     -6.5729512303      3.6175690607     -0.0434233217
 C     -6.3824710538      2.6354286343     -1.2099567741
 H     -6.0543669064      3.3158841691      0.8702653428
 H     -7.6344849017      3.8216423531      0.1372414579
 H     -6.0337773258      4.5620353479     -0.2032184351
 C     -6.9218733901      3.0139515512     -2.4929745657
 H     -8.0032364421      3.0820304811     -2.4817373563
 H     -6.5784945213      2.3481984092     -3.2800894083
 H     -6.5975014716      4.0082923958     -2.7883061242
 C     -5.6577892331      1.5146917058     -1.1438066636
 N     -3.2079281391      3.7706114865     -1.7753310111
 H     -5.2651233980      1.0620556792     -2.0318994985
 H     -5.1438698989      1.2457736756     -0.1960218850
 C     -3.6273427562      5.1147761722     -1.7666356761
 S     -2.4441725152      3.1911592851     -0.3360973016
 C     -2.7352542534      6.2061652972     -1.9397209129
 H     -4.6906914992      5.3886209082     -1.7072519299
 C     -1.3333701720      6.1968723906     -2.2295104111
 C     -0.6050165474      7.3363668849     -2.3743654797
 C     -1.1803610779      8.6034022095     -2.3249693248
 C     -3.3253314790      7.5369556434     -1.9326165631
 C     -2.5616516328      8.6693651307     -2.1206814593
 H     -3.0938372978      9.6014962453     -2.0604669153
 H     -0.6574293749      9.5374743839     -2.5903844874
 H     -0.8166654293      5.2589898492     -2.1879279641
 H      0.4641871996      7.2069257442     -2.5796543253
 H     -4.3803704090      7.5518347840     -1.5877163093
 O     -2.3381007937      1.7611073005     -0.3857641853
 O     -1.2794080974      4.0126169594     -0.1749583676
 F     -3.4807891791      3.7142331618      0.7913904017
30
# ORCA AIMD Position Step 128, t=64.00 fs, E_Pot=-1129.60224697 Hartree, Unit is Angstrom
 C     -6.5717342336      3.6156201276     -0.0469522826
 C     -6.3807223061      2.6382028221     -1.2107500386
 H     -6.0514212637      3.3106137289      0.8532575481
 H     -7.6349638418      3.8213029653      0.1378690823
 H     -6.0269232612      4.5573934655     -0.2037337753
 C     -6.9252026512      3.0150060304     -2.4898381746
 H     -8.0008658952      3.0861723306     -2.4862895704
 H     -6.5838353471      2.3380295225     -3.2894799389
 H     -6.6058558105      4.0017552834     -2.7990426115
 C     -5.6582352668      1.5153333137     -1.1447370069
 N     -3.2059414168      3.7709130510     -1.7791976704
 H     -5.2795642953      1.0642577554     -2.0259504372
 H     -5.1450163373      1.2509795342     -0.2038608994
 C     -3.6246328507      5.1113061956     -1.7688617691
 S     -2.4438747757      3.1925317587     -0.3378284312
 C     -2.7309803573      6.2071633083     -1.9463099897
 H     -4.7011718048      5.4061936132     -1.6909585695
 C     -1.3344990224      6.1960431615     -2.2272366705
 C     -0.6043943643      7.3337611589     -2.3736255337
 C     -1.1751805112      8.6032810209     -2.3247994152
 C     -3.3230417235      7.5389238180     -1.9347365161
 C     -2.5600782985      8.6659778068     -2.1195575085
 H     -3.0917381545      9.5999263593     -2.0614426121
 H     -0.6515007410      9.5440442104     -2.5937265465
 H     -0.8073720413      5.2650317913     -2.1962686662
 H      0.4674144501      7.2032238086     -2.5807308359
 H     -4.3806870224      7.5475152360     -1.5907991800
 O     -2.3395392543      1.7625540204     -0.3886564848
 O     -1.2766709940      4.0111327852     -0.1771764112
 F     -3.4794964016      3.7148331899      0.7903797347
30
# ORCA AIMD Position Step 129, t=64.50 fs, E_Pot=-1129.60052795 Hartree, Unit is Angstrom
 C     -6.5704613480      3.6135570579     -0.0505892251
 C     -6.3788145052      2.6410317684     -1.2111966288
 H     -6.0489807738      3.3034103946      0.8376160144
 H     -7.6353572961      3.8212423809      0.1387369557
 H     -6.0208751784      4.5534047693     -0.2059362480
 C     -6.9285651667      3.0161443081     -2.4870884256
 H     -8.0006679151      3.0899369883     -2.4908402855
 H     -6.5899188006      2.3276747111     -3.2986983949
 H     -6.6134939736      3.9971119193     -2.8099259290
 C     -5.6584683851      1.5161719929     -1.1452609829
 N     -3.2040087548      3.7713343144     -1.7829929103
 H     -5.2942436487      1.0641201249     -2.0225892205
 H     -5.1468580122      1.2559122185     -0.2121977327
 C     -3.6218674448      5.1077967074     -1.7710737761
 S     -2.4435883689      3.1939538884     -0.3396356833
 C     -2.7267202255      6.2085258049     -1.9530510405
 H     -4.7103359986      5.4217643861     -1.6744626868
 C     -1.3358684564      6.1949525447     -2.2247817734
 C     -0.6034773465      7.3313271597     -2.3729825121
 C     -1.1700887456      8.6032814864     -2.3247856535
 C     -3.3208183845      7.5404722194     -1.9366664885
 C     -2.5585374561      8.6625929587     -2.1183855672
 H     -3.0896767762      9.6000045516     -2.0625370762
 H     -0.6454464707      9.5490187750     -2.5959916654
 H     -0.7973340699      5.2692913675     -2.2052417453
 H      0.4701699711      7.2000036590     -2.5815530496
 H     -4.3798488643      7.5443514449     -1.5953135972
 O     -2.3410799082      1.7640745080     -0.3914834358
 O     -1.2738986336      4.0096418145     -0.1793482968
 F     -3.4781528967      3.7153376148      0.7893001974
30
# ORCA AIMD Position Step 130, t=65.00 fs, E_Pot=-1129.59902156 Hartree, Unit is Angstrom
 C     -6.5691628870      3.6114140183     -0.0543590891
 C     -6.3767549974      2.6438968958     -1.2113110822
 H     -6.0467613462      3.2941101872      0.8239959592
 H     -7.6354373378      3.8214157348      0.1397911322
 H     -6.0157027611      4.5500891091     -0.2098052568
 C     -6.9319225624      3.0172896227     -2.4848164493
 H     -8.0029775634      3.0932970330     -2.4952555183
 H     -6.5970259773      2.3178041615     -3.3069133120
 H     -6.6202506334      3.9945882412     -2.8209508766
 C     -5.6585390613      1.5172582151     -1.1453729573
 N     -3.2021359437      3.7718712327     -1.7867121665
 H     -5.3088672820      1.0612773850     -2.0224731451
 H     -5.1490880011      1.2603816278     -0.2204707836
 C     -3.6191283500      5.1043219513     -1.7732698382
 S     -2.4433084078      3.1954237458     -0.3415196588
 C     -2.7225320047      6.2102211629     -1.9599143055
 H     -4.7170537548      5.4348637116     -1.6579301534
 C     -1.3374247753      6.1935985634     -2.2221728511
 C     -0.6022457595      7.3290965926     -2.3724393592
 C     -1.1650942991      8.6034080058     -2.3249302259
 C     -3.3186760271      7.5415571329     -1.9384054587
 C     -2.5569998489      8.6592755473     -2.1171768405
 H     -3.0875537993      9.6015311451     -2.0637363006
 H     -0.6394589831      9.5520422199     -2.5970812544
 H     -0.7867460320      5.2717400457     -2.2147620352
 H      0.4722819404      7.1972512268     -2.5820808895
 H     -4.3778065730      7.5423896104     -1.6012649301
 O     -2.3427227635      1.7656647862     -0.3942435245
 O     -1.2710959698      4.0081441799     -0.1814727968
 F     -3.4767594553      3.7157482969      0.7881513810
30
# ORCA AIMD Position Step 131, t=65.50 fs, E_Pot=-1129.59825341 Hartree, Unit is Angstrom
 C     -6.5678610924      3.6092249352     -0.0582727282
 C     -6.3745546607      2.6467805004     -1.2111166883
 H     -6.0445462087      3.2826326722      0.8128848673
 H     -7.6349970671      3.8217712972      0.1409710721
 H     -6.0114773126      4.5474202829     -0.2152774747
 C     -6.9352541511      3.0183882688     -2.4830990583
 H     -8.0078985630      3.0962255792     -2.4994056052
 H     -6.6053617261      2.3089812299     -3.3134351465
 H     -6.6260309320      3.9942229778     -2.8320679467
 C     -5.6584874625      1.5186252985     -1.1451035233
 N     -3.2003271867      3.7725182120     -1.7903509030
 H     -5.3232990030      1.0555621296     -2.0258790421
 H     -5.1513594333      1.2641839826     -0.2280665037
 C     -3.6164762402      5.1009507145     -1.7754478689
 S     -2.4430300091      3.1969395025     -0.3434809707
 C     -2.7184757732      6.2122138328     -1.9668688694
 H     -4.7204656910      5.4451036614     -1.6415369360
 C     -1.3390994946      6.1919736199     -2.2194393424
 C     -0.6006916963      7.3270957278     -2.3719962673
 C     -1.1602098721      8.6036525993     -2.3252312891
 C     -3.3166197281      7.5421437590     -1.9399572652
 C     -2.5554400609      8.6560953422     -2.1159422434
 H     -3.0852315794      9.6042095743     -2.0650280905
 H     -0.6336652608      9.5529010364     -2.5969393259
 H     -0.7758966656      5.2725047676     -2.2247386789
 H      0.4736588781      7.1949417255     -2.5822916086
 H     -4.3746243774      7.5416542916     -1.6086142011
 O     -2.3444677063      1.7673205547     -0.3969354391
 O     -1.2682679633      4.0066398803     -0.1835487167
 F     -3.4753169299      3.7160672686      0.7869330306
30
# ORCA AIMD Position Step 132, t=66.00 fs, E_Pot=-1129.59845567 Hartree, Unit is Angstrom
 C     -6.5665656871      3.6070201849     -0.0623224018
 C     -6.3722279711      2.6496664114     -1.2106448190
 H     -6.0422268244      3.2690074852      0.8045398110
 H     -7.6338670325      3.8222543464      0.1422127452
 H     -6.0082689649      4.5453302936     -0.2222475512
 C     -6.9385583140      3.0194115769     -2.4819970970
 H     -8.0152882334      3.0986969849     -2.5031641894
 H     -6.6150484904      2.3016391484     -3.3177440316
 H     -6.6308136834      3.9958666336     -2.8431753377
 C     -5.6583401711      1.5202847438     -1.1445204593
 N     -3.1985857127      3.7732691646     -1.7939050229
 H     -5.3375682127      1.0470428791     -2.0326377138
 H     -5.1533153108      1.2671167383     -0.2343747379
 C     -3.6139515657      5.0977426700     -1.7776064438
 S     -2.4427479203      3.1984993226     -0.3455199623
 C     -2.7146103019      6.2144655683     -1.9738835260
 H     -4.7199873153      5.4521921338     -1.6254540781
 C     -1.3408135233      6.1900665378     -2.2166127308
 C     -0.5988191472      7.3253472078     -2.3716506457
 C     -1.1554520649      8.6039936920     -2.3256830517
 C     -3.3146441596      7.5422077818     -1.9413307157
 C     -2.5538358219      8.6531227781     -2.1146922604
 H     -3.0825533876      9.6076785800     -2.0663999396
 H     -0.6281232224      9.5515293888     -2.5955538468
 H     -0.7651498733      5.2718339027     -2.2350705054
 H      0.4742947809      7.1930397793     -2.5821808964
 H     -4.3704831551      7.5421465712     -1.6172785317
 O     -2.3463146150      1.7690371538     -0.3995581509
 O     -1.2654197004      4.0051287946     -0.1855750244
 F     -3.4738264072      3.7162967887      0.7856450649
30
# ORCA AIMD Position Step 133, t=66.50 fs, E_Pot=-1129.59954644 Hartree, Unit is Angstrom
 C     -6.5652718658      3.6048244848     -0.0664790701
 C     -6.3697932236      2.6525399568     -1.2099351951
 H     -6.0398220548      3.2533902849      0.7989610083
 H     -7.6319297654      3.8228107279      0.1434516873
 H     -6.0061393932      4.5437199693     -0.2305725778
 C     -6.9418509168      3.0203545022     -2.4815552449
 H     -8.0247772396      3.1006882345     -2.5064073926
 H     -6.6261296794      2.2960764194     -3.3194933841
 H     -6.6346458179      3.9992037682     -2.8541201175
 C     -5.6581092792      1.5222242564     -1.1437216504
 N     -3.1969128971      3.7741158546     -1.7973703950
 H     -5.3518391456      1.0360224248     -2.0421544872
 H     -5.1546257315      1.2689960865     -0.2388524112
 C     -3.6115751051      5.0947514803     -1.7797452927
 S     -2.4424570789      3.2001015529     -0.3476370300
 C     -2.7109947147      6.2169344950     -1.9809263910
 H     -4.7152931305      5.4559357257     -1.6098419998
 C     -1.3424776868      6.1878667961     -2.2137268391
 C     -0.5966441439      7.3238657409     -2.3713970814
 C     -1.1508426297      8.6043981515     -2.3262754113
 C     -3.3127347044      7.5417357918     -1.9425389094
 C     -2.5521672521      8.6504248898     -2.1134370807
 H     -3.0793617575      9.6115499091     -2.0678377741
 H     -0.6228176229      9.5480163296     -2.5929592447
 H     -0.7549192285      5.2700599831     -2.2456443385
 H      0.4742719566      7.1915009373     -2.5817630413
 H     -4.3656645394      7.5438441945     -1.6271378518
 O     -2.3482631858      1.7708095955     -0.4021107914
 O     -1.2625562339      4.0036107682     -0.1875507259
 F     -3.4722889600      3.7164392277      0.7842874814
30
# ORCA AIMD Position Step 134, t=67.00 fs, E_Pot=-1129.60122711 Hartree, Unit is Angstrom
 C     -6.5639604661      3.6026552363     -0.0706936696
 C     -6.3672719019      2.6553878546     -1.2090345703
 H     -6.0374753072      3.2360644272      0.7959009736
 H     -7.6291288195      3.8233898699      0.1446258878
 H     -6.0051343103      4.5424720297     -0.2400790960
 C     -6.9451618396      3.0212321947     -2.4818008172
 H     -8.0358228299      3.1021829241     -2.5090156336
 H     -6.6385731321      2.2924510177     -3.3185153084
 H     -6.6376290520      4.0037971913     -2.8647108666
 C     -5.6577936726      1.5244099816     -1.1428202758
 N     -3.1953091234      3.7750495522     -1.8007433650
 H     -5.3663543967      1.0229916731     -2.0535116932
 H     -5.1550314399      1.2696787701     -0.2410994643
 C     -3.6093508032      5.0920202788     -1.7818659309
 S     -2.4421521540      3.2017443576     -0.3498322535
 C     -2.7076832466      6.2195771337     -1.9879662769
 H     -4.7063070525      5.4562445166     -1.5948328865
 C     -1.3439999347      6.1853674060     -2.2108169151
 C     -0.5941934095      7.3226613817     -2.3712276476
 C     -1.1464072845      8.6048206566     -2.3269945411
 C     -3.3108678264      7.5407265535     -1.9435989059
 C     -2.5504159463      8.6480613759     -2.1121863972
 H     -3.0755178708      9.6154420607     -2.0693242850
 H     -0.6176640115      9.5425953280     -2.5892321687
 H     -0.7456333840      5.2675471809     -2.2563346216
 H      0.4737514727      7.1902732440     -2.5810691281
 H     -4.3605416402      7.5467019051     -1.6380397763
 O     -2.3503130929      1.7726327834     -0.4045927256
 O     -1.2596826537      4.0020856769     -0.1894749779
 F     -3.4707058774      3.7164971653      0.7828604139
30
# ORCA AIMD Position Step 135, t=67.50 fs, E_Pot=-1129.60312252 Hartree, Unit is Angstrom
 C     -6.5626005800      3.6005223661     -0.0749008924
 C     -6.3646886301      2.6581982198     -1.2079965041
 H     -6.0354281954      3.2174267937      0.7949116367
 H     -7.6254712609      3.8239467233      0.1456780131
 H     -6.0052776525      4.5414635753     -0.2505713649
 C     -6.9485301943      3.0220756362     -2.4827426229
 H     -8.0477717604      3.1031740972     -2.5108760308
 H     -6.6522782142      2.2907822544     -3.3148156114
 H     -6.6399045125      4.0091351307     -2.8747330217
 C     -5.6573814692      1.5267909414     -1.1419277032
 N     -3.1937732319      3.7760600253     -1.8040203571
 H     -5.3813705171      1.0085603156     -2.0656141457
 H     -5.1543801607      1.2690804414     -0.2409182123
 C     -3.6072654117      5.0895837789     -1.7839722339
 S     -2.4418280166      3.2034260355     -0.3521056203
 C     -2.7047259084      6.2223480923     -1.9949725323
 H     -4.6931959298      5.4531317725     -1.5805226818
 C     -1.3452882833      6.1825683314     -2.2079193145
 C     -0.5915029641      7.3217366657     -2.3711321969
 C     -1.1421759409      8.6052064883     -2.3278229532
 C     -3.3090135949      7.5391907070     -1.9445305424
 C     -2.5485648332      8.6460812472     -2.1109494421
 H     -3.0709150579      9.6190121585     -2.0708385927
 H     -0.6125106909      9.5356381851     -2.5844895040
 H     -0.7377040640      5.2646516446     -2.2670064100
 H      0.4729646418      7.1892999451     -2.5801449528
 H     -4.3555447714      7.5506548241     -1.6498122967
 O     -2.3524637809      1.7745013072     -0.4070034580
 O     -1.2568039968      4.0005534077     -0.1913469759
 F     -3.4690784451      3.7164732664      0.7813640383
30
# ORCA AIMD Position Step 136, t=68.00 fs, E_Pot=-1129.60488130 Hartree, Unit is Angstrom
 C     -6.5611537972      3.5984292814     -0.0790253118
 C     -6.3620700808      2.6609598437     -1.2068796596
 H     -6.0339786804      3.1979593126      0.7954141991
 H     -7.6210275474      3.8244432789      0.1465577086
 H     -6.0065659573      4.5405805028     -0.2618392618
 C     -6.9519996678      3.0229275127     -2.4843692383
 H     -8.0599340617      3.1036681469     -2.5118868659
 H     -6.6670799762      2.2909452486     -3.3085771979
 H     -6.6416343924      4.0146857672     -2.8839709323
 C     -5.6568524969      1.5293045355     -1.1411383586
 N     -3.1923025910      3.7771357346     -1.8071982277
 H     -5.3971081338      0.9933835348     -2.0773326234
 H     -5.1526520677      1.2671903799     -0.2383530877
 C     -3.6052879904      5.0874677211     -1.7860712484
 S     -2.4414795562      3.2051447123     -0.3544568821
 C     -2.7021671158      6.2251993512     -2.0019153925
 H     -4.6763767165      5.4467186643     -1.5669574102
 C     -1.3462547968      6.1794791700     -2.2050707676
 C     -0.5886159126      7.3210865725     -2.3710988058
 C     -1.1381817464      8.6054942283     -2.3287403130
 C     -3.3071387751      7.5371516202     -1.9453554277
 C     -2.5465974866      8.6445203030     -2.1097348626
 H     -3.0654902426      9.6219798814     -2.0723559487
 H     -0.6071502574      9.5276285235     -2.5788796199
 H     -0.7314960191      5.2616836387     -2.2775201411
 H      0.4721921940      7.1885220986     -2.5790466218
 H     -4.3511269218      7.5556212117     -1.6622758670
 O     -2.3547145808      1.7764097004     -0.4093426869
 O     -1.2539252345      3.9990139915     -0.1931660304
 F     -3.4674080950      3.7163703754      0.7797986443
30
# ORCA AIMD Position Step 137, t=68.50 fs, E_Pot=-1129.60622475 Hartree, Unit is Angstrom
 C     -6.5595789129      3.5963745061     -0.0829878827
 C     -6.3594442684      2.6636618401     -1.2057466116
 H     -6.0334356151      3.1781935405      0.7967752030
 H     -7.6159258696      3.8248489579      0.1472227629
 H     -6.0089653176      4.5397289219     -0.2736653525
 C     -6.9556143889      3.0238387796     -2.4866475338
 H     -8.0716442752      3.1036868954     -2.5119614233
 H     -6.6827546926      2.2926674214     -3.3001598833
 H     -6.6429861422      4.0199413987     -2.8922268009
 C     -5.6561809760      1.5318817003     -1.1405205189
 N     -3.1908931913      3.7782641760     -1.8102742242
 H     -5.4137212499      0.9781030121     -2.0876146569
 H     -5.1499630732      1.2640762580     -0.2336912941
 C     -3.6033690357      5.0856874630     -1.7881742751
 S     -2.4411017936      3.2068983771     -0.3568855870
 C     -2.7000434303      6.2280812373     -2.0087665582
 H     -4.6565276297      5.4372382026     -1.5541177263
 C     -1.3468204141      6.1761202848     -2.2023073669
 C     -0.5855794929      7.3206986711     -2.3711144194
 C     -1.1344594681      8.6056191369     -2.3297243527
 C     -3.3052107448      7.5346448781     -1.9460955998
 C     -2.5444980764      8.6433994415     -2.1085506379
 H     -3.0592305221      9.6241457175     -2.0738480994
 H     -0.6013354168      9.5191289654     -2.5725719943
 H     -0.7273030880      5.2588807221     -2.2877373439
 H      0.4717400594      7.1878824512     -2.5778355619
 H     -4.3477165563      7.5615059955     -1.6752585604
 O     -2.3570646502      1.7783524406     -0.4116102841
 O     -1.2510511971      3.9974676094     -0.1949315464
 F     -3.4656963521      3.7161914860      0.7781646117
30
# ORCA AIMD Position Step 138, t=69.00 fs, E_Pot=-1129.60696916 Hartree, Unit is Angstrom
 C     -6.5578363350      3.5943535984     -0.0867118161
 C     -6.3568395926      2.6662931146     -1.2046623119
 H     -6.0340786325      3.1586743834      0.7983743620
 H     -7.6103428623      3.8251402861      0.1476395071
 H     -6.0124098564      4.5388440453     -0.2858308217
 C     -6.9594156745      3.0248659699     -2.4895219597
 H     -8.0823111240      3.1032686368     -2.5110312023
 H     -6.6990264625      2.2955266151     -3.2900972871
 H     -6.6441193103      4.0244540537     -2.8993374790
 C     -5.6553385370      1.5344517912     -1.1401133239
 N     -3.1895396907      3.7794320908     -1.8132460508
 H     -5.4312850320      0.9633031490     -2.0955585456
 H     -5.1465464657      1.2598783884     -0.2274261392
 C     -3.6014392285      5.0842472981     -1.7902981456
 S     -2.4406899368      3.2086848567     -0.3593910921
 C     -2.6983820338      6.2309427228     -2.0154995803
 H     -4.6345994288      5.4250387746     -1.5419027041
 C     -1.3469186605      6.1725233667     -2.1996636374
 C     -0.5824417488      7.3205530038     -2.3711655580
 C     -1.1310433016      8.6055177741     -2.3307520870
 C     -3.3032020205      7.5317178154     -1.9467722199
 C     -2.5422512848      8.6427238607     -2.1074040070
 H     -3.0521761447      9.6254026340     -2.0752839512
 H     -0.5948033048      9.5107343370     -2.5657432836
 H     -0.7253305778      5.2563894971     -2.2975267325
 H      0.4719098494      7.1873295983     -2.5765724899
 H     -4.3456668537      7.5682020727     -1.6886102126
 O     -2.3595129638      1.7803240065     -0.4138063014
 O     -1.2481864978      3.9959146303     -0.1966430464
 F     -3.4639448269      3.7159397349      0.7764623990
30
# ORCA AIMD Position Step 139, t=69.50 fs, E_Pot=-1129.60704909 Hartree, Unit is Angstrom
 C     -6.5558917071      3.5923609689     -0.0901271897
 C     -6.3542838638      2.6688418919     -1.2036924760
 H     -6.0361279323      3.1399279462      0.7996570699
 H     -7.6044909108      3.8252998323      0.1477821512
 H     -6.0168019090      4.5378956236     -0.2981204702
 C     -6.9634394803      3.0260686983     -2.4929152939
 H     -8.0914531777      3.1024680934     -2.5090477772
 H     -6.7155774149      2.2989580278     -3.2790827412
 H     -6.6451752174      4.0278614800     -2.9051872125
 C     -5.6542975476      1.5369471675     -1.1399285654
 N     -3.1882354329      3.7806257134     -1.8161119229
 H     -5.4497962873      0.9494798708     -2.1004576700
 H     -5.1427180500      1.2547950275     -0.2201926561
 C     -3.5994093146      5.0831404850     -1.7924663690
 S     -2.4402394833      3.2105017653     -0.3619725916
 C     -2.6971995880      6.2337316718     -2.0220901385
 H     -4.6118117374      5.4105812815     -1.5301168730
 C     -1.3464986035      6.1687313295     -2.1971716830
 C     -0.5792480059      7.3206219943     -2.3712390651
 C     -1.1279640322      8.6051335543     -2.3318012245
 C     -3.3010946597      7.5284288934     -1.9474044582
 C     -2.5398424059      8.6424830186     -2.1063013936
 H     -3.0444200550      9.6257415795     -2.0766304421
 H     -0.5873070831      9.5030134690     -2.5585612759
 H     -0.7256838333      5.2542550787     -2.3067702148
 H      0.4729671421      7.1868223274     -2.5753110505
 H     -4.3452075843      7.5755885197     -1.7022131134
 O     -2.3620583009      1.7823189634     -0.4159309770
 O     -1.2453354212      3.9943556657     -0.1983001946
 F     -3.4621551945      3.7156183969      0.7746925330
30
# ORCA AIMD Position Step 140, t=70.00 fs, E_Pot=-1129.60655461 Hartree, Unit is Angstrom
 C     -6.5537186640      3.5903914990     -0.0931742179
 C     -6.3518033279      2.6712952972     -1.2029019282
 H     -6.0397243372      3.1224353544      0.8001708980
 H     -7.5986028320      3.8253145023      0.1476310430
 H     -6.0220141385      4.5368896059     -0.3103265595
 C     -6.9677142590      3.0275065928     -2.4967315114
 H     -8.0987223343      3.1013555952     -2.5059831832
 H     -6.7320635086      2.3022773649     -3.2679366052
 H     -6.6462691449      4.0299051270     -2.9097163523
 C     -5.6530343294      1.5393071360     -1.1399553916
 N     -3.1869726428      3.7818310526     -1.8188706787
 H     -5.4691818732      0.9370215919     -2.1018204979
 H     -5.1388343404      1.2490626281     -0.2126921658
 C     -3.5971736358      5.0823503564     -1.7947094925
 S     -2.4397461777      3.2123465257     -0.3646291405
 C     -2.6965011053      6.2363955492     -2.0285163214
 H     -4.5896081854      5.3944197828     -1.5184669217
 C     -1.3455272468      6.1647975908     -2.1948604239
 C     -0.5760374719      7.3208707656     -2.3713228318
 C     -1.1252457109      8.6044225303     -2.3328516235
 C     -3.2988836872      7.5248467395     -1.9480087890
 C     -2.5372574798      8.6426514111     -2.1052483609
 H     -3.0361046259      9.6252506474     -2.0778534575
 H     -0.5786529988      9.4964446199     -2.5511684917
 H     -0.7283625828      5.2524169690     -2.3153683465
 H      0.4751110836      7.1863336781     -2.5740918639
 H     -4.3464085772      7.5835273001     -1.7159869736
 O     -2.3646992674      1.7843319542     -0.4179847434
 O     -1.2425018795      3.9927915582     -0.1999028163
 F     -3.4603292640      3.7152308917      0.7728556225
30
# ORCA AIMD Position Step 141, t=70.50 fs, E_Pot=-1129.60575951 Hartree, Unit is Angstrom
 C     -6.5513007466      3.5884418936     -0.0958053825
 C     -6.3494218096      2.6736391388     -1.2023530252
 H     -6.0449186059      3.1066128188      0.7995882405
 H     -7.5929147391      3.8251733983      0.1471699678
 H     -6.0278940379      4.5358657296     -0.3222512342
 C     -6.9722589483      3.0292349002     -2.5008611128
 H     -8.1039170563      3.1000156672     -2.5018288525
 H     -6.7481367009      2.3047268620     -3.2575495267
 H     -6.6474847703      4.0304413914     -2.9129261841
 C     -5.6515318542      1.5414811804     -1.1401660075
 N     -3.1857425151      3.7830341038     -1.8215218429
 H     -5.4893106841      0.9261989404     -2.0993743373
 H     -5.1352524162      1.2429349104     -0.2056205620
 C     -3.5946184646      5.0818536634     -1.7970639609
 S     -2.4392060857      3.2142163336     -0.3673596754
 C     -2.6962796724      6.2388819412     -2.0347587257
 H     -4.5695522302      5.3771584495     -1.5065774168
 C     -1.3439905955      6.1607849590     -2.1927550290
 C     -0.5728404544      7.3212573859     -2.3714064078
 C     -1.1229024044      8.6033588014     -2.3338865066
 C     -3.2965788461      7.5210490123     -1.9485988010
 C     -2.5344837266      8.6431899563     -2.1042495605
 H     -3.0274145783      9.6241082599     -2.0789189097
 H     -0.5687372116      9.4913552724     -2.5436687399
 H     -0.7332611996      5.2507112764     -2.3232449752
 H      0.4784498813      7.1858540868     -2.5729378715
 H     -4.3491628986      7.5918620176     -1.7298873907
 O     -2.3674342938      1.7863577577     -0.4199682282
 O     -1.2396893257      3.9912234043     -0.2014509070
 F     -3.4584689954      3.7147807756      0.7709523501
30
# ORCA AIMD Position Step 142, t=71.00 fs, E_Pot=-1129.60509307 Hartree, Unit is Angstrom
 C     -6.5486326126      3.5865117740     -0.0979866881
 C     -6.3471602106      2.6758580409     -1.2021042651
 H     -6.0516691494      3.0927972414      0.7977182802
 H     -7.5876482184      3.8248654838      0.1463828315
 H     -6.0342708643      4.5348915743     -0.3337080002
 C     -6.9770809015      3.0312981518     -2.5051889683
 H     -8.1069876414      3.0985449250     -2.4965936097
 H     -6.7634726582      2.3055495055     -3.2487988584
 H     -6.6488707237      4.0294475784     -2.9148804262
 C     -5.6497815737      1.5434315662     -1.1405208090
 N     -3.1845346089      3.7842212471     -1.8240656259
 H     -5.5100055800      0.9171582162     -2.0930630429
 H     -5.1322969511      1.2366634837     -0.1996089751
 C     -3.5916356673      5.0816259730     -1.7995686076
 S     -2.4386158515      3.2161080594     -0.3701630722
 C     -2.6965172192      6.2411381586     -2.0407999328
 H     -4.5531592859      5.3593882467     -1.4940374621
 C     -1.3418933885      6.1567641460     -2.1908766544
 C     -0.5696765264      7.3217332960     -2.3714814607
 C     -1.1209354232      8.6019383775     -2.3348932077
 C     -3.2942042641      7.5171214303     -1.9491855575
 C     -2.5315105179      8.6440478989     -2.1033087102
 H     -3.0185673393      9.6225694571     -2.0797937079
 H     -0.5575748761      9.4878788831     -2.5361200074
 H     -0.7401744979      5.2488790045     -2.3303502994
 H      0.4829868365      7.1853928730     -2.5718519548
 H     -4.3531947927      7.6004203353     -1.7438978457
 O     -2.3702615375      1.7883912635     -0.4218822702
 O     -1.2369007350      3.9896526637     -0.2029447030
 F     -3.4565764428      3.7142717740      0.7689835562
30
# ORCA AIMD Position Step 143, t=71.50 fs, E_Pot=-1129.60499938 Hartree, Unit is Angstrom
 C     -6.5457206265      3.5846049107     -0.0996985930
 C     -6.3450355199      2.6779353068     -1.2022087538
 H     -6.0598451642      3.0812344581      0.7945134053
 H     -7.5829938225      3.8243770748      0.1452505849
 H     -6.0409645193      4.5340551339     -0.3445220896
 C     -6.9821737861      3.0337214871     -2.5096048569
 H     -8.1080380045      3.0970501150     -2.4903006660
 H     -6.7778044174      2.3040941911     -3.2424378313
 H     -6.6504378873      4.0270245563     -2.9157048419
 C     -5.6477847173      1.5451356368     -1.1409723027
 N     -3.1833380702      3.7853789504     -1.8265030839
 H     -5.5310583254      0.9099142882     -2.0830414776
 H     -5.1302355094      1.2304824631     -0.1951808596
 C     -3.5881424169      5.0816463217     -1.8022587840
 S     -2.4379723683      3.2180183822     -0.3730380562
 C     -2.6971833942      6.2431148168     -2.0466255193
 H     -4.5416638526      5.3416106968     -1.4804641054
 C     -1.3392587069      6.1528112843     -2.1892421022
 C     -0.5665539098      7.3222448340     -2.3715419067
 C     -1.1193323763      8.6001796491     -2.3358631500
 C     -3.2917958453      7.5131547550     -1.9497783642
 C     -2.5283295563      8.6451661389     -2.1024285347
 H     -3.0097996629      9.6209436062     -2.0804467996
 H     -0.5453133794      9.4859401001     -2.5285347129
 H     -0.7488122446      5.2465831575     -2.3366623187
 H      0.4886170248      7.1849783053     -2.5708166035
 H     -4.3580939251      7.6090181484     -1.7580189013
 O     -2.3731790693      1.7904276016     -0.4237278682
 O     -1.2341385076      3.9880809526     -0.2043845423
 F     -3.4546537080      3.7137076873      0.7669501359
30
# ORCA AIMD Position Step 144, t=72.00 fs, E_Pot=-1129.60570248 Hartree, Unit is Angstrom
 C     -6.5425830081      3.5827301054     -0.1009365027
 C     -6.3430606777      2.6798534730     -1.2027130986
 H     -6.0692315906      3.0720719576      0.7900702256
 H     -7.5790969907      3.8236899783      0.1437483917
 H     -6.0477942470      4.5334551913     -0.3545304638
 C     -6.9875158847      3.0365015942     -2.5140140082
 H     -8.1073197064      3.0956449867     -2.4829846541
 H     -6.7909522039      2.2999306076     -3.2389832464
 H     -6.6521588660      4.0233937737     -2.9155833093
 C     -5.6455525250      1.5465874484     -1.1414676850
 N     -3.1821416860      3.7864941618     -1.8288360388
 H     -5.5522411037      0.9043439852     -2.0696729685
 H     -5.1292626374      1.2245961489     -0.1927225896
 C     -3.5841008517      5.0819027637     -1.8051583422
 S     -2.4372729225      3.2199437267     -0.3759832016
 C     -2.6982374139      6.2447661503     -2.0522234234
 H     -4.5357753702      5.3241718952     -1.4656014397
 C     -1.3361252397      6.1490051575     -2.1878641299
 C     -0.5634701686      7.3227343098     -2.3715838727
 C     -1.1180675501      8.5981216108     -2.3367912135
 C     -3.2893974375      7.5092429072     -1.9503856949
 C     -2.5249360754      8.6464805420     -2.1016108014
 H     -3.0013521933      9.6195661491     -2.0808499634
 H     -0.5322261613      9.4852722199     -2.5208887786
 H     -0.7588192673      5.2434341335     -2.3421850459
 H      0.4951388787      7.1846550592     -2.5697965704
 H     -4.3633633033      7.6174638077     -1.7722549645
 O     -2.3761847747      1.7924620815     -0.4255061823
 O     -1.2314044936      3.9865101199     -0.2057708753
 F     -3.4527029396      3.7130924328      0.7648530898
30
# ORCA AIMD Position Step 145, t=72.50 fs, E_Pot=-1129.60701819 Hartree, Unit is Angstrom
 C     -6.5392495178      3.5809020229     -0.1017112098
 C     -6.3412444055      2.6815949392     -1.2036563867
 H     -6.0795348836      3.0653536240      0.7846282953
 H     -7.5760481947      3.8227803414      0.1418439860
 H     -6.0545868271      4.5331910269     -0.3635811630
 C     -6.9930696088      3.0395998238     -2.5183453401
 H     -8.1052205206      3.0944468309     -2.4746885296
 H     -6.8028424876      2.2929434593     -3.2386321871
 H     -6.6539691251      4.0188888013     -2.9147512380
 C     -5.6431058494      1.5477988076     -1.1419506334
 N     -3.1809341813      3.7875547005     -1.8310669637
 H     -5.5733192435      0.9001810350     -2.0535239680
 H     -5.1294906645      1.2191703054     -0.1924661746
 C     -3.5795315280      5.0823941693     -1.8082723839
 S     -2.4365152533      3.2218802512     -0.3789969154
 C     -2.6996295931      6.2460513667     -2.0575836991
 H     -4.5355150820      5.3072342081     -1.4494074345
 C     -1.3325437229      6.1454234400     -2.1867519614
 C     -0.5604139946      7.3231416279     -2.3716054384
 C     -1.1171038950      8.5958193157     -2.3376746432
 C     -3.2870562722      7.5054805216     -1.9510160332
 C     -2.5213301566      8.6479259014     -2.1008563235
 H     -2.9934503431      9.6187644033     -2.0809787526
 H     -0.5186881053      9.4854618753     -2.5131357022
 H     -0.7698035599      5.2390261000     -2.3469435886
 H      0.5022757953      7.1844800447     -2.5687433779
 H     -4.3684728797      7.6255632989     -1.7866032619
 O     -2.3792763200      1.7944901997     -0.4272185160
 O     -1.2287000308      3.9849422414     -0.2071042362
 F     -3.4507263689      3.7124300393      0.7626935594
30
# ORCA AIMD Position Step 146, t=73.00 fs, E_Pot=-1129.60838432 Hartree, Unit is Angstrom
 C     -6.5357604762      3.5791416954     -0.1020491605
 C     -6.3395912155      2.6831429007     -1.2050693767
 H     -6.0903927970      3.0610172996      0.7785648670
 H     -7.5738783370      3.8216184837      0.1394975788
 H     -6.0611846298      4.5333520595     -0.3715323985
 C     -6.9987829244      3.0429406263     -2.5225547509
 H     -8.1022441744      3.0935724894     -2.4654606036
 H     -6.8135092631      2.2833716603     -3.2412383446
 H     -6.6557708759      4.0139379947     -2.9134852951
 C     -5.6404741684      1.5487993507     -1.1423632642
 N     -3.1797051910      3.7885497312     -1.8331988199
 H     -5.5940660661      0.8970169517     -2.0353491773
 H     -5.1309447265      1.2143258634     -0.1944795086
 C     -3.5745132088      5.0831275100     -1.8115840277
 S     -2.4356974609      3.2238239055     -0.3820774177
 C     -2.7013033541      6.2469364502     -2.0626984692
 H     -4.5402083433      5.2908002072     -1.4320923636
 C     -1.3285724980      6.1421381028     -2.1859120608
 C     -0.5573677639      7.3234059851     -2.3716062122
 C     -1.1163962367      8.5933379058     -2.3385118106
 C     -3.2848183926      7.5019598337     -1.9516785350
 C     -2.5175177343      8.6494402421     -2.1001649652
 H     -2.9862861164      9.6188201624     -2.0808130850
 H     -0.5051384070      9.4860093505     -2.5052218440
 H     -0.7813704911      5.2329838671     -2.3509760640
 H      0.5097047819      7.1845170702     -2.5676009014
 H     -4.3729111512      7.6331287244     -1.8010460835
 O     -2.3824511991      1.7965076147     -0.4288662868
 O     -1.2260259666      3.9833795515     -0.2083851725
 F     -3.4487263215      3.7117246361      0.7604728435
30
# ORCA AIMD Position Step 147, t=73.50 fs, E_Pot=-1129.60912559 Hartree, Unit is Angstrom
 C     -6.5321651345      3.5774763575     -0.1019922982
 C     -6.3381020092      2.6844827042     -1.2069738281
 H     -6.1013875030      3.0588987819      0.7723814791
 H     -7.5725576148      3.8201692210      0.1366629040
 H     -6.0674528619      4.5340064671     -0.3782509720
 C     -7.0045926781      3.0464166613     -2.5266227615
 H     -8.0989769820      3.0931341691     -2.4553526624
 H     -6.8230771721      2.2717786048     -3.2463559839
 H     -6.6574419566      4.0090351372     -2.9120881115
 C     -5.6376942179      1.5496353718     -1.1426492200
 N     -3.1784456423      3.7894704957     -1.8352348586
 H     -5.6142770718      0.8943143646     -2.0160604660
 H     -5.1335604780      1.2101336124     -0.1986605430
 C     -3.5691695398      5.0841118520     -1.8150563197
 S     -2.4348182965      3.2257701709     -0.3852226151
 C     -2.7031972232      6.2473952928     -2.0675614893
 H     -4.5486359026      5.2747785968     -1.4140976810
 C     -1.3242730392      6.1392100766     -2.1853491864
 C     -0.5543104196      7.3234681083     -2.3715869080
 C     -1.1158945482      8.5907461416     -2.3393011223
 C     -3.2827246266      7.4987680562     -1.9523834789
 C     -2.5135118091      8.6509687210     -2.0995357222
 H     -2.9800008111      9.6199342909     -2.0803378040
 H     -0.4920391061      9.4863916975     -2.4971005374
 H     -0.7931583635      5.2250168652     -2.3543226206
 H      0.5170884029      7.1848306428     -2.5663115813
 H     -4.3762300857      7.6399857891     -1.8155452881
 O     -2.3857065814      1.7985104019     -0.4304510815
 O     -1.2233825284      3.9818246305     -0.2096142626
 F     -3.4467051017      3.7109804740      0.7581922677
30
# ORCA AIMD Position Step 148, t=74.00 fs, E_Pot=-1129.60878467 Hartree, Unit is Angstrom
 C     -6.5285196097      3.5759392532     -0.1015965968
 C     -6.3367736870      2.6856017845     -1.2093823078
 H     -6.1120609477      3.0587384762      0.7666838592
 H     -7.5720059056      3.8183950711      0.1332919986
 H     -6.0732805649      4.5351992390     -0.3836149598
 C     -7.0104298594      3.0499001387     -2.5305486411
 H     -8.0960478339      3.0932351299     -2.4444189895
 H     -6.8317329202      2.2589619818     -3.2533335984
 H     -6.6588472615      4.0047026054     -2.9108705238
 C     -5.6348078987      1.5503662954     -1.1427579570
 N     -3.1771473964      3.7903109027     -1.8371784253
 H     -5.6337844297      0.8914410126     -1.9966699314
 H     -5.1371884160      1.2066134931     -0.2047419908
 C     -3.5636492368      5.0853513990     -1.8186381471
 S     -2.4338769280      3.2277147073     -0.3884303394
 C     -2.7052464474      6.2474108488     -2.0721679660
 H     -4.5592755531      5.2590588647     -1.3960239837
 C     -1.3197060913      6.1366839245     -2.1850673225
 C     -0.5512203305      7.3232726380     -2.3715489483
 C     -1.1155469488      8.5881106264     -2.3400402882
 C     -3.2808073836      7.4959850190     -1.9531423744
 C     -2.5093334658      8.6524666451     -2.0989667328
 H     -2.9746712813      9.6221976875     -2.0795431659
 H     -0.4798363901      9.4861168434     -2.4887417646
 H     -0.8048698928      5.2149715379     -2.3570138772
 H      0.5241062616      7.1854799704     -2.5648222409
 H     -4.3780782015      7.6459817635     -1.8300412079
 O     -2.3890393866      1.8004944592     -0.4319746284
 O     -1.2207697667      3.9802799834     -0.2107921236
 F     -3.4446651628      3.7102018514      0.7558534011
30
# ORCA AIMD Position Step 149, t=74.50 fs, E_Pot=-1129.60731768 Hartree, Unit is Angstrom
 C     -6.5248834975      3.5745675228     -0.1009296836
 C     -6.3356000043      2.6864913994     -1.2122978578
 H     -6.1219400254      3.0602046182      0.7621414520
 H     -7.5720992218      3.8162577108      0.1293381827
 H     -6.0785816299      4.5369460913     -0.3875142683
 C     -7.0162256060      3.0532570307     -2.5343428622
 H     -8.0940676688      3.0939663632     -2.4327171124
 H     -6.8396947912      2.2458383409     -3.2614243961
 H     -6.6598578754      4.0014367129     -2.9101269841
 C     -5.6318607436      1.5510597700     -1.1426511237
 N     -3.1758031012      3.7910676317     -1.8390329410
 H     -5.6524670455      0.8877211948     -1.9782109731
 H     -5.1415964559      1.2037323737     -0.2122950130
 C     -3.5581057338      5.0868409925     -1.8222719793
 S     -2.4328731195      3.2296529431     -0.3916982875
 C     -2.7073846986      6.2469767678     -2.0765144951
 H     -4.5705480085      5.2435658016     -1.3785364322
 C     -1.3149286330      6.1345836712     -2.1850705374
 C     -0.5480778671      7.3227701275     -2.3714940750
 C     -1.1153024936      8.5854908567     -2.3407258487
 C     -3.2790881372      7.4936800321     -1.9539679226
 C     -2.5050118449      8.6539017172     -2.0984553298
 H     -2.9703025766      9.6255767963     -2.0784252453
 H     -0.4689273324      9.4847676713     -2.4801378441
 H     -0.8162931680      5.2028729919     -2.3590613616
 H      0.5304813386      7.1865138005     -2.5630885747
 H     -4.3782263276      7.6509932761     -1.8444542733
 O     -2.3924463394      1.8024560464     -0.4334388428
 O     -1.2181873375      3.9787482353     -0.2119194449
 F     -3.4426090373      3.7093931387      0.7534579403
30
# ORCA AIMD Position Step 150, t=75.00 fs, E_Pot=-1129.60507826 Hartree, Unit is Angstrom
 C     -6.5213162150      3.5733993665     -0.1000663205
 C     -6.3345718735      2.6871471137     -1.2157142430
 H     -6.1305694424      3.0629244795      0.7594325396
 H     -7.5726846508      3.8137213967      0.1247617248
 H     -6.0832923876      4.5392351075     -0.3898516492
 C     -7.0219174925      3.0563613394     -2.5380207837
 H     -8.0935647313      3.0954041728     -2.4203114966
 H     -6.8471865531      2.2333325741     -3.2698837903
 H     -6.6603725733      3.9996505566     -2.9101103850
 C     -5.6289004157      1.5517838302     -1.1423104131
 N     -3.1744064423      3.7917402157     -1.8408017098
 H     -5.6702526712      0.8825168858     -1.9616288782
 H     -5.1464792485      1.2014064520     -0.2207448985
 C     -3.5526815588      5.0885640017     -1.8259005851
 S     -2.4318071104      3.2315802183     -0.3950240737
 C     -2.7095460218      6.2460983620     -2.0805990236
 H     -4.5809953795      5.2282876446     -1.3622875575
 C     -1.3099919783      6.1329106178     -2.1853635241
 C     -0.5448676073      7.3219186596     -2.3714240093
 C     -1.1151134426      8.5829356435     -2.3413529795
 C     -3.2775757819      7.4919097097     -1.9548738538
 C     -2.5005833417      8.6552545867     -2.0979981378
 H     -2.9668298433      9.6299145752     -2.0769859001
 H     -0.4596345799      9.4820326050     -2.4713054835
 H     -0.8273071610      5.1889446945     -2.3604523185
 H      0.5360015264      7.1879660939     -2.5610786159
 H     -4.3765823955      7.6549329585     -1.8586887017
 O     -2.3959240252      1.8043917510     -0.4348458423
 O     -1.2156345459      3.9772320056     -0.2129969682
 F     -3.4405392320      3.7085587425      0.7510076487
30
# ORCA AIMD Position Step 151, t=75.50 fs, E_Pot=-1129.60264456 Hartree, Unit is Angstrom
 C     -6.5178729473      3.5724699959     -0.0990819973
 C     -6.3336783357      2.6875690288     -1.2196159593
 H     -6.1375496432      3.0665284262      0.7591705718
 H     -7.5735948964      3.8107560028      0.1195348346
 H     -6.0873704957      4.5420298626     -0.3905431168
 C     -7.0274532486      3.0591073231     -2.5415983021
 H     -8.0949193983      3.0976088076     -2.4072800733
 H     -6.8544193695      2.2222935103     -3.2780385152
 H     -6.6603400831      3.9996187906     -2.9110081387
 C     -5.6259757436      1.5525973444     -1.1417453308
 N     -3.1729527230      3.7923306399     -1.8424882862
 H     -5.6871075860      0.8753263949     -1.9476603907
 H     -5.1514735286      1.1995075455     -0.2293988988
 C     -3.5474991043      5.0904925953     -1.8294718853
 S     -2.4306795413      3.2334918199     -0.3984052301
 C     -2.7116662428      6.2447931384     -2.0844207697
 H     -4.5893910662      5.2132831733     -1.3478629505
 C     -1.3049416927      6.1316436930     -2.1859516057
 C     -0.5415800065      7.3206852016     -2.3713402077
 C     -1.1149368317      8.5804805986     -2.3419155363
 C     -3.2762656751      7.4907162819     -1.9558746637
 C     -2.4960903452      8.6565178881     -2.0975911700
 H     -2.9641269196      9.6349479635     -2.0752326964
 H     -0.4521887710      9.4777252098     -2.4622849406
 H     -0.8378707185      5.1735997016     -2.3611506719
 H      0.5405349745      7.1898530080     -2.5587749692
 H     -4.3731984461      7.6577535924     -1.8726371931
 O     -2.3994689426      1.8062985196     -0.4361979648
 O     -1.2131103929      3.9757338383     -0.2140255091
 F     -3.4384581494      3.7077030950      0.7485042980
30
# ORCA AIMD Position Step 152, t=76.00 fs, E_Pot=-1129.60058292 Hartree, Unit is Angstrom
 C     -6.5146004848      3.5718070601     -0.0980454869
 C     -6.3329067914      2.6877623764     -1.2239788874
 H     -6.1425753092      3.0707014252      0.7618193092
 H     -7.5746615876      3.8073393107      0.1136458167
 H     -6.0907933896      4.5452763312     -0.3895226424
 C     -7.0327952390      3.0614174710     -2.5450890740
 H     -8.0983127237      3.1006237810     -2.3937227022
 H     -6.8615804538      2.2134370645     -3.2853294706
 H     -6.6597768846      4.0014372109     -2.9129246878
 C     -5.6231361191      1.5535406754     -1.1409979091
 N     -3.1714373223      3.7928427222     -1.8440965543
 H     -5.7030142844      0.8658772081     -1.9367330163
 H     -5.1561819485      1.1978753144     -0.2374910457
 C     -3.5426575778      5.0925897192     -1.8329415068
 S     -2.4294914703      3.2353826787     -0.4018391363
 C     -2.7136834652      6.2430911545     -2.0879800764
 H     -4.5947922710      5.1986701584     -1.3357469190
 C     -1.2998193707      6.1307422098     -2.1868401887
 C     -0.5382123280      7.3190469387     -2.3712437459
 C     -1.1147355244      8.5781464463     -2.3424062559
 C     -3.2751394329      7.4901262510     -1.9569852976
 C     -2.4915796364      8.6576939066     -2.0972299175
 H     -2.9620216141      9.6403389388     -2.0731786564
 H     -0.4467158706      9.4717945029     -2.4531375826
 H     -0.8479985247      5.1574045301     -2.3611039141
 H      0.5440390792      7.1921711506     -2.5561759264
 H     -4.3682696749      7.6594504138     -1.8861859844
 O     -2.4030775258      1.8081739590     -0.4374977836
 O     -1.2106135673      3.9742563023     -0.2150060139
 F     -3.4363680349      3.7068307125      0.7459496533
30
# ORCA AIMD Position Step 153, t=76.50 fs, E_Pot=-1129.59925315 Hartree, Unit is Angstrom
 C     -6.5115335331      3.5714267247     -0.0970113981
 C     -6.3322434365      2.6877375597     -1.2287717569
 H     -6.1454667685      3.0752277013      0.7676165477
 H     -7.5757309637      3.8034595180      0.1071031038
 H     -6.0935538902      4.5489139557     -0.3867501335
 C     -7.0379223790      3.0632466549     -2.5485026675
 H     -8.1036992861      3.1044754295     -2.3797691872
 H     -6.8688269722      2.2073147852     -3.2913322982
 H     -6.6587758697      4.0050052627     -2.9158736104
 C     -5.6204304747      1.5546284716     -1.1401413213
 N     -3.1698565682      3.7932816791     -1.8456305099
 H     -5.7179452215      0.8541849855     -1.9289139101
 H     -5.1602061033      1.1963375324     -0.2442466559
 C     -3.5382312490      5.0948116542     -1.8362738758
 S     -2.4282441468      3.2372479973     -0.4053230601
 C     -2.7155404169      6.2410337112     -2.0912784631
 H     -4.5965459619      5.1846033632     -1.3263053366
 C     -1.2946629059      6.1301506443     -2.1880341821
 C     -0.5347693908      7.3169908879     -2.3711351577
 C     -1.1144798031      8.5759387334     -2.3428168763
 C     -3.2741655489      7.4901506142     -1.9582206848
 C     -2.4870998759      8.6587920841     -2.0969095707
 H     -2.9603130390      9.6457087668     -2.0708414721
 H     -0.4432310877      9.4643275652     -2.4439419717
 H     -0.8577347323      5.1410263154     -2.3602529824
 H      0.5465632400      7.1948974880     -2.5532950988
 H     -4.3621269307      7.6600604653     -1.8992206904
 O     -2.4067461913      1.8100157399     -0.4387480575
 O     -1.2081426006      3.9728016723     -0.2159394761
 F     -3.4342709414      3.7059460462      0.7433453514
30
# ORCA AIMD Position Step 154, t=77.00 fs, E_Pot=-1129.59873826 Hartree, Unit is Angstrom
 C     -6.5086926604      3.5713312836     -0.0960149189
 C     -6.3316736274      2.6875097780     -1.2339568757
 H     -6.1461873203      3.0800205103      0.7765210728
 H     -7.5766727749      3.7991158768      0.0999373494
 H     -6.0956573468      4.5528786274     -0.3822143412
 C     -7.0428298772      3.0645824233     -2.5518431841
 H     -8.1108132576      3.1091722334     -2.3655845629
 H     -6.8762832626      2.2042986946     -3.2957656640
 H     -6.6575034848      4.0100379656     -2.9197818375
 C     -5.6179053924      1.5558469114     -1.1392714250
 N     -3.1682058176      3.7936534252     -1.8470949003
 H     -5.7318387353      0.8405588831     -1.9239270126
 H     -5.1631895950      1.1947387370     -0.2489659290
 C     -3.5342744754      5.0971098087     -1.8394413567
 S     -2.4269390050      3.2390828849     -0.4088539386
 C     -2.7171829380      6.2386732597     -2.0943185903
 H     -4.5942692126      5.1712638583     -1.3197900754
 C     -1.2895098475      6.1298036690     -2.1895367910
 C     -0.5312632451      7.3145156991     -2.3710146222
 C     -1.1141471439      8.5738469892     -2.3431384624
 C     -3.2733006928      7.4907852443     -1.9595952856
 C     -2.4827000962      8.6598254664     -2.0966252026
 H     -2.9587909596      9.6506758256     -2.0682429321
 H     -0.4416373586      9.4555467174     -2.4347900035
 H     -0.8671251578      5.1251682716     -2.3585437673
 H      0.5482446160      7.1979907851     -2.5501604200
 H     -4.3552195865      7.6596600932     -1.9116306413
 O     -2.4104712655      1.8118217452     -0.4399517755
 O     -1.2056959661      3.9713721071     -0.2168271088
 F     -3.4321687882      3.7050536062      0.7406930089
30
# ORCA AIMD Position Step 155, t=77.50 fs, E_Pot=-1129.59888504 Hartree, Unit is Angstrom
 C     -6.5060836898      3.5715086983     -0.0950702008
 C     -6.3311825795      2.6870992323     -1.2394911729
 H     -6.1448415750      3.0851250257      0.7882023497
 H     -7.5773879440      3.7943188974      0.0922016360
 H     -6.0971191291      4.5571049285     -0.3759337608
 C     -7.0475270806      3.0654422771     -2.5551075259
 H     -8.1192058603      3.1147041208     -2.3513684294
 H     -6.8840403611      2.2045735102     -3.2984947843
 H     -6.6561844081      4.0161035194     -2.9245043842
 C     -5.6156020282      1.5571556118     -1.1384921100
 N     -3.1664810809      3.7939636586     -1.8484946475
 H     -5.7445918519      0.8255445215     -1.9212346431
 H     -5.1648616111      1.1929730525     -0.2511139612
 C     -3.5308190285      5.0994354866     -1.8424250996
 S     -2.4255777702      3.2408819915     -0.4124284077
 C     -2.7185633639      6.2360703941     -2.0971037737
 H     -4.5878316860      5.1588458588     -1.3163366626
 C     -1.2843972600      6.1296321178     -2.1913492789
 C     -0.5277126565      7.3116283309     -2.3708817658
 C     -1.1137236501      8.5718469643     -2.3433617721
 C     -3.2724929085      7.4920111822     -1.9611226841
 C     -2.4784271364      8.6608082426     -2.0963718399
 H     -2.9572537170      9.6548937754     -2.0654077484
 H     -0.4417255240      9.4458050032     -2.4257817987
 H     -0.8761954332      5.1105145546     -2.3559363871
 H      0.5493003032      7.2013933544     -2.5468118879
 H     -4.3480848647      7.6583595521     -1.9233148730
 O     -2.4142489845      1.8135906397     -0.4411120815
 O     -1.2032718790      3.9699698214     -0.2176702252
 F     -3.4300632817      3.7041579551      0.7379939843
30
# ORCA AIMD Position Step 156, t=78.00 fs, E_Pot=-1129.59941378 Hartree, Unit is Angstrom
 C     -6.5036993661      3.5719350112     -0.0941719340
 C     -6.3307553721      2.6865298067     -1.2453274997
 H     -6.1416554553      3.0906937538      0.8020758787
 H     -7.5778130664      3.7890905860      0.0839715045
 H     -6.0979629730      4.5615270577     -0.3679565024
 C     -7.0520344187      3.0658694831     -2.5582844529
 H     -8.1283011013      3.1210417020     -2.3373496091
 H     -6.8921564744      2.2081382446     -3.2995285408
 H     -6.6550804473      4.0226738064     -2.9298448483
 C     -5.6135524660      1.5584923128     -1.1378994327
 N     -3.1646769955      3.7942178654     -1.8498356100
 H     -5.7560613015      0.8098427933     -1.9201435340
 H     -5.1650780626      1.1910173316     -0.2504021986
 C     -3.5278803270      5.1017385864     -1.8452138375
 S     -2.4241621765      3.2426401201     -0.4160426000
 C     -2.7196374634      6.2332939119     -2.0996385118
 H     -4.5773357103      5.1475556546     -1.3159733258
 C     -1.2793646973      6.1295671029     -2.1934695510
 C     -0.5241414306      7.3083473075     -2.3707362542
 C     -1.1132026616      8.5699002050     -2.3434775076
 C     -3.2716844998      7.4937970866     -1.9628150026
 C     -2.4743245155      8.6617528709     -2.0961448472
 H     -2.9555223989      9.6580751659     -2.0623626267
 H     -0.4431861812      9.4355664306     -2.4170210601
 H     -0.8849342529      5.0976726080     -2.3524138990
 H      0.5500081197      7.2050334524     -2.5432984326
 H     -4.3413117502      7.6562944886     -1.9341845906
 O     -2.4180754249      1.8153208829     -0.4422323104
 O     -1.2008687469      3.9685968040     -0.2184704700
 F     -3.4279560866      3.7032636921      0.7352496285
30
# ORCA AIMD Position Step 157, t=78.50 fs, E_Pot=-1129.60001509 Hartree, Unit is Angstrom
 C     -6.5015217850      3.5725781289     -0.0933005359
 C     -6.3303772945      2.6858287047     -1.2514158196
 H     -6.1369431889      3.0969424552      0.8173758486
 H     -7.5779229147      3.7834638957      0.0753429117
 H     -6.0982204243      4.5660801846     -0.3583588292
 C     -7.0563796261      3.0659281392     -2.5613531975
 H     -8.1374642351      3.1281363442     -2.3237744498
 H     -6.9006577989      2.2148038335     -3.2990212107
 H     -6.6544639705      4.0291834670     -2.9355791181
 C     -5.6117767518      1.5597799106     -1.1375679939
 N     -3.1627879328      3.7944204831     -1.8511241115
 H     -5.7660808060      0.7942093646     -1.9199174216
 H     -5.1638418918      1.1889507796     -0.2468346021
 C     -3.5254537986      5.1039721240     -1.8478052450
 S     -2.4226941679      3.2443516987     -0.4196922062
 C     -2.7203670391      6.2304170661     -2.1019279733
 H     -4.5631158163      5.1376016021     -1.3186132987
 C     -1.2744530707      6.1295443311     -2.1958924217
 C     -0.5205766873      7.3046987751     -2.3705777447
 C     -1.1125849265      8.5679580034     -2.3434768005
 C     -3.2708175550      7.4961007706     -1.9646825941
 C     -2.4704305821      8.6626685697     -2.0959399899
 H     -2.9534531741      9.6600159481     -2.0591347522
 H     -0.4456241368      9.4253843172     -2.4086092362
 H     -0.8932863549      5.0871397443     -2.3479859169
 H      0.5506862875      7.2088295248     -2.5396738191
 H     -4.3354854617      7.6536149630     -1.9441668506
 O     -2.4219464945      1.8170114204     -0.4433159163
 O     -1.1984849118      3.9672550834     -0.2192297170
 F     -3.4258487621      3.7023755028      0.7324611062
30
# ORCA AIMD Position Step 158, t=79.00 fs, E_Pot=-1129.60041511 Hartree, Unit is Angstrom
 C     -6.4995255777      3.5734023955     -0.0924284622
 C     -6.3300336816      2.6850251775     -1.2577043610
 H     -6.1310699512      3.1041006411      0.8332436518
 H     -7.5777300605      3.7774820301      0.0664296240
 H     -6.0979310309      4.5707015243     -0.3472426762
 C     -7.0605942751      3.0656986148     -2.5642827588
 H     -8.1460657142      3.1359212417     -2.3108928923
 H     -6.9095396268      2.2241940549     -3.2972725926
 H     -6.6545937955      4.0350835696     -2.9414773902
 C     -5.6102817652      1.5609337439     -1.1375435671
 N     -3.1608078913      3.7945745184     -1.8523670239
 H     -5.7744793756      0.7793738246     -1.9198620844
 H     -5.1613013662      1.1869571168     -0.2407080190
 C     -3.5235136656      5.1060943840     -1.8502069024
 S     -2.4211759451      3.2460106349     -0.4233724621
 C     -2.7207202952      6.2275147858     -2.1039779037
 H     -4.5457466799      5.1291873476     -1.3240468995
 C     -1.2697044080      6.1295070848     -2.1986095497
 C     -0.5170463172      7.3007152160     -2.3704061994
 C     -1.1118769352      8.5659651288     -2.3433516525
 C     -3.2698397085      7.4988718411     -1.9667337679
 C     -2.4667775606      8.6635598485     -2.0957535797
 H     -2.9509449677      9.6606097467     -2.0557505749
 H     -0.4485856980      9.4158644172     -2.4006400047
 H     -0.9011496855      5.0792758856     -2.3426901569
 H      0.5516650647      7.2126938577     -2.5359918184
 H     -4.3311255568      7.6504729754     -1.9532055423
 O     -2.4258579071      1.8186617823     -0.4443664561
 O     -1.1961185577      3.9659468436     -0.2199500823
 F     -3.4237427879      3.7014982204      0.7296293931
30
# ORCA AIMD Position Step 159, t=79.50 fs, E_Pot=-1129.60041386 Hartree, Unit is Angstrom
 C     -6.4976810041      3.5743720150     -0.0915265895
 C     -6.3297100935      2.6841499963     -1.2641401776
 H     -6.1244185337      3.1123712104      0.8488085891
 H     -7.5772785681      3.7711972717      0.0573592746
 H     -6.0971427322      4.5753305118     -0.3347329440
 C     -7.0647107389      3.0652734713     -2.5670312884
 H     -8.1535301661      3.1443135980     -2.2989456567
 H     -6.9187681141      2.2357501673     -3.2947270122
 H     -6.6556968196      4.0398822585     -2.9473214777
 C     -5.6090622013      1.5618689672     -1.1378425213
 N     -3.1587303997      3.7946827174     -1.8535718617
 H     -5.7810975066      0.7659812708     -1.9193810623
 H     -5.1577254587      1.1853050895     -0.2325638263
 C     -3.5220127854      5.1080661186     -1.8524375983
 S     -2.4196096276      3.2476112616     -0.4270781245
 C     -2.7206697871      6.2246635477     -2.1057951165
 H     -4.5260641456      5.1225061189     -1.3319274498
 C     -1.2651632718      6.1294078948     -2.2016087474
 C     -0.5135757275      7.2964374853     -2.3702225670
 C     -1.1110873198      8.5638630030     -2.3430952314
 C     -3.2687090249      7.5020537190     -1.9689745429
 C     -2.4633906719      8.6644259200     -2.0955828370
 H     -2.9479447966      9.6598530797     -2.0522347836
 H     -0.4515988762      9.4076124727     -2.3931950313
 H     -0.9083767589      5.0742787294     -2.3365918593
 H      0.5532515060      7.2165361782     -2.5323013189
 H     -4.3286294684      7.6470114510     -1.9612598040
 O     -2.4298051332      1.8202709689     -0.4453875945
 O     -1.1937682081      3.9646739374     -0.2206340960
 F     -3.4216396773      3.7006367236      0.7267554276
30
# ORCA AIMD Position Step 160, t=80.00 fs, E_Pot=-1129.59990125 Hartree, Unit is Angstrom
 C     -6.4959566785      3.5754546312     -0.0905691382
 C     -6.3293915462      2.6832335907     -1.2706703081
 H     -6.1173598164      3.1218966430      0.8632609390
 H     -7.5766399576      3.7646694532      0.0482692789
 H     -6.0959094857      4.5799129834     -0.3209783040
 C     -7.0687598528      3.0647526816     -2.5695472640
 H     -8.1593816916      3.1532186102     -2.2881491028
 H     -6.9282849866      2.2487494081     -3.2919602299
 H     -6.6579500770      4.0431821601     -2.9529201545
 C     -5.6081034174      1.5625072486     -1.1384554691
 N     -3.1565487289      3.7947459566     -1.8547464963
 H     -5.7858019502      0.7545535530     -1.9180079380
 H     -5.1534625188      1.1843161655     -0.2231094010
 C     -3.5208781530      5.1098569263     -1.8545288067
 S     -2.4179975037      3.2491477035     -0.4308036468
 C     -2.7201955944      6.2219359845     -2.1073867874
 H     -4.5051837469      5.1177295846     -1.3417580358
 C     -1.2608735468      6.1292109564     -2.2048752062
 C     -0.5101854080      7.2919094037     -2.3700287112
 C     -1.1102245162      8.5615975566     -2.3427023177
 C     -3.2674001827      7.5055863884     -1.9714087587
 C     -2.4602875476      8.6652602637     -2.0954258052
 H     -2.9444489396      9.6578486527     -2.0486088511
 H     -0.4542195326      9.4011750586     -2.3863388324
 H     -0.9147806526      5.0721799109     -2.3297790358
 H      0.5556996310      7.2202678980     -2.5286411103
 H     -4.3282114056      7.6433539498     -1.9683032201
 O     -2.4337835161      1.8218383771     -0.4463830411
 O     -1.1914323217      3.9634382707     -0.2212845794
 F     -3.4195408325      3.6997959518      0.7238399801
30
# ORCA AIMD Position Step 161, t=80.50 fs, E_Pot=-1129.59889322 Hartree, Unit is Angstrom
 C     -6.4943219511      3.5766226982     -0.0895373274
 C     -6.3290627198      2.6823055506     -1.2772423740
 H     -6.1102311729      3.1327416152      0.8759010423
 H     -7.5759043065      3.7579648427      0.0393022651
 H     -6.0942839206      4.5844047667     -0.3061566195
 C     -7.0727688017      3.0642386634     -2.5717714022
 H     -8.1632682686      3.1625339070     -2.2786846752
 H     -6.9380143651      2.2623396130     -3.2896540257
 H     -6.6614716994      4.0447005735     -2.9581183420
 C     -5.6073846304      1.5627824892     -1.1393537599
 N     -3.1542565209      3.7947655022     -1.8558990168
 H     -5.7884939367      0.7454680815     -1.9154204521
 H     -5.1488955447      1.1843251142     -0.2131270055
 C     -3.5200124391      5.1114411915     -1.8565249929
 S     -2.4163419858      3.2506140498     -0.4345432549
 C     -2.7192827809      6.2194018020     -2.1087608520
 H     -4.4844994890      5.1150002916     -1.3528863369
 C     -1.2568800007      6.1288922903     -2.2083911611
 C     -0.5068880048      7.2871795379     -2.3698278824
 C     -1.1092917645      8.5591237612     -2.3421695515
 C     -3.2659066842      7.5094073051     -1.9740381975
 C     -2.4574782297      8.6660510371     -2.0952815269
 H     -2.9405021499      9.6547995288     -2.0448904494
 H     -0.4560840019      9.3969734622     -2.3801170661
 H     -0.9201424151      5.0728383451     -2.3223582145
 H      0.5591797493      7.2238048751     -2.5250366884
 H     -4.3298746496      7.6396008067     -1.9743200067
 O     -2.4377881638      1.8233633932     -0.4473565432
 O     -1.1891093133      3.9622417155     -0.2219046620
 F     -3.4174476192      3.6989808938      0.7208838677
30
# ORCA AIMD Position Step 162, t=81.00 fs, E_Pot=-1129.59757812 Hartree, Unit is Angstrom
 C     -6.4927488898      3.5778547138     -0.0884216394
 C     -6.3287076323      2.6813932350     -1.2838053207
 H     -6.1033210898      3.1448838423      0.8861744988
 H     -7.5751706371      3.7511546211      0.0306016816
 H     -6.0923155461      4.5887699265     -0.2904727237
 C     -7.0767592986      3.0638296249     -2.5736409891
 H     -8.1649803272      3.1721548871     -2.2706889297
 H     -6.9478737130      2.2756001137     -3.2885468353
 H     -6.6663142112      4.0442846129     -2.9628041318
 C     -5.6068822777      1.5626452809     -1.1404959164
 N     -3.1518484603      3.7947432368     -1.8570375461
 H     -5.7891145665      0.7389477477     -1.9114437154
 H     -5.1444018836      1.1856456187     -0.2033930190
 C     -3.5192976460      5.1127991490     -1.8584816547
 S     -2.4146456780      3.2520041059     -0.4382910071
 C     -2.7179219184      6.2171259422     -2.1099258776
 H     -4.4656253648      5.1144278205     -1.3645338440
 C     -1.2532268960      6.1284403965     -2.2121365120
 C     -0.5036866647      7.2822994600     -2.3696247443
 C     -1.1082837711      8.5564115305     -2.3414954679
 C     -3.2642416512      7.5134526938     -1.9768627899
 C     -2.4549652485      8.6667817105     -2.0951500630
 H     -2.9361925519      9.6509974639     -2.0410928667
 H     -0.4569561987      9.3952448426     -2.3745559605
 H     -0.9242193590      5.0759442274     -2.3144491317
 H      0.5637580170      7.2270679082     -2.5214979714
 H     -4.3334058107      7.6358289515     -1.9793025191
 O     -2.4418139815      1.8248456934     -0.4483118954
 O     -1.1867973723      3.9610862622     -0.2224977039
 F     -3.4153613242      3.6981965900      0.7178879909
30
# ORCA AIMD Position Step 163, t=81.50 fs, E_Pot=-1129.59633665 Hartree, Unit is Angstrom
 C     -6.4912138553      3.5791356599     -0.0872234272
 C     -6.3283094826      2.6805208181     -1.2903095564
 H     -6.0968600999      3.1582141563      0.8936909107
 H     -7.5745334734      3.7443124377      0.0223075209
 H     -6.0900604229      4.5929731255     -0.2741458236
 C     -7.0807456969      3.0636110580     -2.5750961638
 H     -8.1644607434      3.1819804492     -2.2642458678
 H     -6.9577885101      2.2876291586     -3.2893598146
 H     -6.6724615844      4.0419189853     -2.9669132296
 C     -5.6065730195      1.5620665758     -1.1418332779
 N     -3.1493205005      3.7946814380     -1.8581699017
 H     -5.7876481070      0.7350545796     -1.9060491187
 H     -5.1403215133      1.1885425984     -0.1946127745
 C     -3.5186040179      5.1139180630     -1.8604602663
 S     -2.4129110488      3.2533125580     -0.4420409038
 C     -2.7161100396      6.2151655998     -2.1108909183
 H     -4.4502648409      5.1160916342     -1.3758682037
 C     -1.2499561402      6.1278564089     -2.2160896406
 C     -0.5005744465      7.2773219807     -2.3694252592
 C     -1.1071845465      8.5534498750     -2.3406803815
 C     -3.2624358742      7.5176586942     -1.9798806045
 C     -2.4527438941      8.6674324750     -2.0950324803
 H     -2.9316441608      9.6468048204     -2.0372246438
 H     -0.4567588978      9.3960036676     -2.3696635825
 H     -0.9267546191      5.0810318219     -2.3061785319
 H      0.5693870148      7.2299824934     -2.5180185885
 H     -4.3384034071      7.6320967921     -1.9832503624
 O     -2.4458558480      1.8262843639     -0.4492528901
 O     -1.1844950793      3.9599733643     -0.2230673080
 F     -3.4132831159      3.6974478364      0.7148532708
30
# ORCA AIMD Position Step 164, t=82.00 fs, E_Pot=-1129.59567264 Hartree, Unit is Angstrom
 C     -6.4896988228      3.5804569500     -0.0859553933
 C     -6.3278507672      2.6797084788     -1.2967075278
 H     -6.0910137802      3.1725397557      0.8982353529
 H     -7.5740730993      3.7375129782      0.0145532668
 H     -6.0875879546      4.5969803055     -0.2574021663
 C     -7.0847332829      3.0636459041     -2.5760884047
 H     -8.1618093007      3.1919183095     -2.2593811418
 H     -6.9677085127      2.2976542635     -3.2926982547
 H     -6.6798284737      4.0377283260     -2.9704314788
 C     -5.6064355809      1.5610396414     -1.1433139345
 N     -3.1466706076      3.7945838661     -1.8593034136
 H     -5.7841225318      0.7336883853     -1.8993513234
 H     -5.1369352983      1.1932147988     -0.1873757396
 C     -3.5178062538      5.1147907429     -1.8625198749
 S     -2.4111406885      3.2545343902     -0.4457869535
 C     -2.7138498188      6.2135700479     -2.1116655927
 H     -4.4400037812      5.1200400565     -1.3861113501
 C     -1.2471065357      6.1271526624     -2.2202279638
 C     -0.4975349441      7.2723006786     -2.3692364409
 C     -1.1059671439      8.5502476040     -2.3397261309
 C     -3.2605334812      7.5219617063     -1.9830879684
 C     -2.4508032044      8.6679820130     -2.0949307682
 H     -2.9270047918      9.6426289614     -2.0332902591
 H     -0.4555778751      9.3990361920     -2.3654332703
 H     -0.9274884615      5.0875045428     -2.2976740531
 H      0.5759112432      7.2324780012     -2.5145780685
 H     -4.3443277661      7.6284507981     -1.9861695675
 O     -2.4499085363      1.8276783883     -0.4501833214
 O     -1.1822010337      3.9589042718     -0.2236171780
 F     -3.4112141031      3.6967393447      0.7117807176
30
# ORCA AIMD Position Step 165, t=82.50 fs, E_Pot=-1129.59600966 Hartree, Unit is Angstrom
 C     -6.4881925120      3.5818159870     -0.0846417858
 C     -6.3273134299      2.6789719224     -1.3029538563
 H     -6.0858781282      3.1875906187      0.8997725324
 H     -7.5738460299      3.7308302075      0.0074633837
 H     -6.0849808119      4.6007622451     -0.2404714521
 C     -7.0887168472      3.0639648762     -2.5765895964
 H     -8.1572833653      3.2018901172     -2.2560578240
 H     -6.9776221131      2.3051443431     -3.2989461481
 H     -6.6882614420      4.0319749763     -2.9733963957
 C     -5.6064520017      1.5595812421     -1.1448852715
 N     -3.1438995616      3.7944564031     -1.8604445885
 H     -5.7786089827      0.7345856265     -1.8916056899
 H     -5.1344518620      1.1997853709     -0.1821273278
 C     -3.5168056569      5.1154141786     -1.8647056153
 S     -2.4093371235      3.2556653554     -0.4495232362
 C     -2.7111487199      6.2123805051     -2.1122601790
 H     -4.4360407801      5.1262863004     -1.3946796755
 C     -1.2447127190      6.1263500082     -2.2245286154
 C     -0.4945441555      7.2672891793     -2.3690659409
 C     -1.1045956594      8.5468313323     -2.3386357748
 C     -3.2585866259      7.5262985569     -1.9864794864
 C     -2.4491269625      8.6684100196     -2.0948477127
 H     -2.9224310142      9.6388907497     -2.0292913847
 H     -0.4536398587      9.4039282970     -2.3618474013
 H     -0.9261724601      5.0946763413     -2.2890573689
 H      0.5830853757      7.2344869002     -2.5111456030
 H     -4.3505647104      7.6249311413     -1.9880729994
 O     -2.4539667387      1.8290262761     -0.4511069369
 O     -1.1799141389      3.9578797079     -0.2241510390
 F     -3.4091553778      3.6960756490      0.7086714427
30
# ORCA AIMD Position Step 166, t=83.00 fs, E_Pot=-1129.59742562 Hartree, Unit is Angstrom
 C     -6.4866913101      3.5832155806     -0.0833181301
 C     -6.3266792538      2.6783221316     -1.3090059703
 H     -6.0814765091      3.2030270059      0.8984478658
 H     -7.5738782744      3.7243357421      0.0011516152
 H     -6.0823302379      4.6042994439     -0.2235858246
 C     -7.0926800502      3.0645599149     -2.5765991392
 H     -8.1512909875      3.2118354546     -2.2541755442
 H     -6.9875634750      2.3098932741     -3.3081805824
 H     -6.6975438196      4.0250481776     -2.9758962679
 C     -5.6066084574      1.5577317269     -1.1464957723
 N     -3.1410107289      3.7943068582     -1.8615992831
 H     -5.7712192330      0.7373232707     -1.8832022615
 H     -5.1329995394      1.2082982603     -0.1791519676
 C     -3.5155521371      5.1157905558     -1.8670375948
 S     -2.4075029491      3.2567015075     -0.4532437906
 C     -2.7080197227      6.2116290490     -2.1126854194
 H     -4.4389289892      5.1348031683     -1.4013157801
 C     -1.2428027089      6.1254743873     -2.2289691558
 C     -0.4915731449      7.2623403845     -2.3689216473
 C     -1.1030291330      8.5432414019     -2.3374131721
 C     -3.2566501922      7.5306076382     -1.9900481136
 C     -2.4476952998      8.6686993374     -2.0947867015
 H     -2.9180702408      9.6359862036     -2.0252288918
 H     -0.4512713438      9.4101177165     -2.3588807164
 H     -0.9225858564      5.1018242943     -2.2804381672
 H      0.5906011102      7.2359432796     -2.5076843468
 H     -4.3564846901      7.6215768728     -1.9889809905
 O     -2.4580250618      1.8303264175     -0.4520274891
 O     -1.1776333587      3.9569001666     -0.2246725760
 F     -3.4071080373      3.6954612037      0.7055266932
30
# ORCA AIMD Position Step 167, t=83.50 fs, E_Pot=-1129.59953278 Hartree, Unit is Angstrom
 C     -6.4851998587      3.5846630484     -0.0820309160
 C     -6.3259304449      2.6777656729     -1.3148242325
 H     -6.0777587499      3.2184489432      0.8945827547
 H     -7.5741614949      3.7180974715     -0.0042801362
 H     -6.0797306732      4.6075854741     -0.2069800811
 C     -7.0965960471      3.0653836007     -2.5761465332
 H     -8.1443768823      3.2217144064     -2.2535726874
 H     -6.9976079536      2.3120408312     -3.3201404399
 H     -6.7074036636      4.0174456637     -2.9780668786
 C     -5.6068957008      1.5555539566     -1.1480964601
 N     -3.1380102885      3.7941452833     -1.8627726248
 H     -5.7621007398      0.7413289281     -1.8746551689
 H     -5.1326230673      1.2187191927     -0.1785654474
 C     -3.5140560553      5.1159272387     -1.8695057060
 S     -2.4056407501      3.2576394438     -0.4569426062
 C     -2.7044808357      6.2113385425     -2.1129525222
 H     -4.4484384509      5.1455103377     -1.4061473403
 C     -1.2413961891      6.1245513548     -2.2335280717
 C     -0.4885912024      7.2575059004     -2.3688112024
 C     -1.1012259873      8.5395264452     -2.3360627407
 C     -3.2547767223      7.5348292233     -1.9937851074
 C     -2.4464861584      8.6688390758     -2.0947514917
 H     -2.9140426426      9.6342475358     -2.0211056407
 H     -0.4488474344      9.4169607277     -2.3565029915
 H     -0.9165567780      5.1082617722     -2.2719093033
 H      0.5981197129      7.2367829523     -2.5041565960
 H     -4.3615007749      7.6184291122     -1.9889221799
 O     -2.4620779948      1.8315768530     -0.4529486984
 O     -1.1753579189      3.9559657176     -0.2251853740
 F     -3.4050732095      3.6949003437      0.7023479018
30
# ORCA AIMD Position Step 168, t=84.00 fs, E_Pot=-1129.60163561 Hartree, Unit is Angstrom
 C     -6.4837310452      3.5861692180     -0.0808367134
 C     -6.3250503615      2.6773051559     -1.3203722862
 H     -6.0746029243      3.2334082400      0.8886630039
 H     -7.5746533166      3.7121784460     -0.0087425393
 H     -6.0772750693      4.6106289977     -0.1908904471
 C     -7.1004295470      3.0663552891     -2.5752885814
 H     -8.1371965896      3.2315079351     -2.2540334756
 H     -7.0078573403      2.3120271428     -3.3342581691
 H     -6.7175267128      4.0097439374     -2.9800839160
 C     -5.6073095193      1.5531305150     -1.1496429290
 N     -3.1349070424      3.7939837451     -1.8639691103
 H     -5.7514278199      0.7459057675     -1.8665797322
 H     -5.1332823175      1.2309395676     -0.1803119103
 C     -3.5123850557      5.1158379513     -1.8720724902
 S     -2.4037530799      3.2584763635     -0.4606135895
 C     -2.7005551661      6.2115224963     -2.1130730222
 H     -4.4635981730      5.1582602495     -1.4096490862
 C     -1.2405022902      6.1235999463     -2.2381850924
 C     -0.4855690519      7.2528353822     -2.3687415797
 C     -1.0991483344      8.5357379949     -2.3345892490
 C     -3.2530123669      7.5389061013     -1.9976800978
 C     -2.4454767089      8.6688271423     -2.0947459426
 H     -2.9104247057      9.6339073354     -2.0169295558
 H     -0.4467428219      9.4237977748     -2.3546806654
 H     -0.9079859361      5.1134193626     -2.2635448551
 H      0.6053050011      7.2369441169     -2.5005284292
 H     -4.3651132919      7.6155317494     -1.9879336783
 O     -2.4661199104      1.8327752255     -0.4538742374
 O     -1.1730873928      3.9550759381     -0.2256928683
 F     -3.4030520527      3.6943972706      0.6991367040
30
# ORCA AIMD Position Step 169, t=84.50 fs, E_Pot=-1129.60307940 Hartree, Unit is Angstrom
 C     -6.4823051949      3.5877470964     -0.0798004537
 C     -6.3240245547      2.6769401326     -1.3256176255
 H     -6.0718221477      3.2474250112      0.8813149084
 H     -7.5752807023      3.7066359062     -0.0121593542
 H     -6.0750510421      4.6134537132     -0.1755512647
 C     -7.1041400660      3.0673727618     -2.5741019091
 H     -8.1304735440      3.2412151575     -2.2553017776
 H     -7.0184199515      2.3104974899     -3.3497442391
 H     -6.7275757902      4.0025545500     -2.9821488306
 C     -5.6078513281      1.5505589441     -1.1510985796
 N     -3.1317116569      3.7938358371     -1.8651928401
 H     -5.7393886836      0.7502767216     -1.8596525600
 H     -5.1348521991      1.2447819179     -0.1841633966
 C     -3.5106471043      5.1155441178     -1.8746828853
 S     -2.4018425010      3.2592099769     -0.4642505294
 C     -2.6962713405      6.2121845264     -2.1130585144
 H     -4.4829054950      5.1728314539     -1.4125236738
 C     -1.2401172671      6.1226269271     -2.2429212379
 C     -0.4824817009      7.2483759083     -2.3687187603
 C     -1.0967654309      8.5319257225     -2.3329976627
 C     -3.2513937399      7.5427846851     -2.0017212273
 C     -2.4446447018      8.6686718590     -2.0947737293
 H     -2.9072373203      9.6350711734     -2.0127164888
 H     -0.4452911506      9.4300098410     -2.3533776613
 H     -0.8968702804      5.1169201307     -2.2554018492
 H      0.6118531963      7.2363685814     -2.4967733856
 H     -4.3669424507      7.6129304644     -1.9860605004
 O     -2.4701451093      1.8339188482     -0.4548077463
 O     -1.1708217037      3.9542299656     -0.2261983434
 F     -3.4010457158      3.6939560596      0.6958949553
30
# ORCA AIMD Position Step 170, t=85.00 fs, E_Pot=-1129.60354812 Hartree, Unit is Angstrom
 C     -6.4809484925      3.5894105680     -0.0789921158
 C     -6.3228412710      2.6766675621     -1.3305317845
 H     -6.0691768616      3.2600079327      0.8732676944
 H     -7.5759503640      3.7015207049     -0.0144681816
 H     -6.0731365200      4.6160984086     -0.1611911248
 C     -7.1076864483      3.0683266234     -2.5726742827
 H     -8.1249463461      3.2508482260     -2.2570983585
 H     -7.0293908297      2.3081878690     -3.3656972267
 H     -6.7372129542      3.9964744640     -2.9844704142
 C     -5.6085285007      1.5479439493     -1.1524387242
 N     -3.1284361606      3.7937164505     -1.8664473466
 H     -5.7261680209      0.7536548714     -1.8545511963
 H     -5.1371271326      1.2600105106     -0.1897289158
 C     -3.5089678685      5.1150744188     -1.8772761507
 S     -2.3999115012      3.2598388658     -0.4678473545
 C     -2.6916634408      6.2133187616     -2.1129205094
 H     -4.5046015565      5.1889323057     -1.4155554438
 C     -1.2402228219      6.1216226565     -2.2477185615
 C     -0.4793110353      7.2441710527     -2.3687474232
 C     -1.0940559801      8.5281339628     -2.3312930711
 C     -3.2499459252      7.5464153353     -2.0058953948
 C     -2.4439688639      8.6683924655     -2.0948381531
 H     -2.9044425123      9.6377079723     -2.0084922083
 H     -0.4447558329      9.4350618481     -2.3525560158
 H     -0.8833223866      5.1186352203     -2.2475263890
 H      0.6175191047      7.2350039606     -2.4928756177
 H     -4.3667492339      7.6106710774     -1.9833541954
 O     -2.4741478480      1.8350044986     -0.4557527216
 O     -1.1685613241      3.9534262046     -0.2267048464
 F     -3.3990552925      3.6935805592      0.6926246924
30
# ORCA AIMD Position Step 171, t=85.50 fs, E_Pot=-1129.60315015 Hartree, Unit is Angstrom
 C     -6.4796903468      3.5911722707     -0.0784822866
 C     -6.3214928133      2.6764830488     -1.3350909950
 H     -6.0663975524      3.2706812913      0.8652946183
 H     -7.5765556486      3.6968766252     -0.0156206258
 H     -6.0715985078      4.6186127077     -0.1480321376
 C     -7.1110313843      3.0691144654     -2.5710954641
 H     -8.1212901737      3.2604219264     -2.2591479794
 H     -7.0408387123      2.3058280867     -3.3812043190
 H     -6.7461287164      3.9920215617     -2.9872342529
 C     -5.6093550066      1.5453883934     -1.1536562621
 N     -3.1250945188      3.7936407317     -1.8677364214
 H     -5.7119294966      0.7553337130     -1.8518741095
 H     -5.1398267454      1.2763406152     -0.1964662170
 C     -3.5074698844      5.1144646467     -1.8797961836
 S     -2.3979622091      3.2603619847     -0.4713976569
 C     -2.6867707649      6.2149112762     -2.1126703964
 H     -4.5269224692      5.2062121688     -1.4194832881
 C     -1.2407851185      6.1205605553     -2.2525596698
 C     -0.4760475562      7.2402597452     -2.3688307725
 C     -1.0910105131      8.5243990964     -2.3294804222
 C     -3.2486809141      7.5497525675     -2.0101885434
 C     -2.4434284357      8.6680185546     -2.0949421264
 H     -2.9019458081      9.6416517751     -2.0042935038
 H     -0.4453098514      9.4385339294     -2.3521767470
 H     -0.8675794956      5.1186969476     -2.2399622987
 H      0.6221336262      7.2328053726     -2.4888316654
 H     -4.3644480750      7.6087970219     -1.9798711087
 O     -2.4781223517      1.8360287656     -0.4567127077
 O     -1.1663070283      3.9526625927     -0.2272152681
 F     -3.3970819404      3.6932745718      0.6893279231
30
# ORCA AIMD Position Step 172, t=86.00 fs, E_Pot=-1129.60229805 Hartree, Unit is Angstrom
 C     -6.4785596855      3.5930421327     -0.0783360680
 C     -6.3199759966      2.6763818262     -1.3392766166
 H     -6.0632149726      3.2790155981      0.8581371753
 H     -7.5769914096      3.6927396339     -0.0155835614
 H     -6.0704894474      4.6210535911     -0.1362742840
 C     -7.1141468420      3.0696533293     -2.5694510187
 H     -8.1200387508      3.2699416481     -2.2612051772
 H     -7.0527980701      2.3040671714     -3.3954228409
 H     -6.7540712670      3.9895724621     -2.9905796090
 C     -5.6103504238      1.5429812702     -1.1547665937
 N     -3.1217004532      3.7936241858     -1.8690634905
 H     -5.6968011766      0.7547945120     -1.8520479498
 H     -5.1426103892      1.2934562254     -0.2037133205
 C     -3.5062602751      5.1137555855     -1.8821969124
 S     -2.3959966374      3.2607790073     -0.4748953593
 C     -2.6816379589      6.2169389908     -2.1123190893
 H     -4.5482629505      5.2242869586     -1.4249337712
 C     -1.2417549874      6.1193997003     -2.2574273211
 C     -0.4726916456      7.2366759644     -2.3689704899
 C     -1.0876310018      8.5207476367     -2.3275645914
 C     -3.2475969231      7.5527569637     -2.0145860352
 C     -2.4430036338      8.6675871041     -2.0950880576
 H     -2.8996089904      9.6466247798     -2.0001668847
 H     -0.4470262658      9.4401406113     -2.3521999470
 H     -0.8499991634      5.1174710264     -2.2327589124
 H      0.6256172022      7.2297375057     -2.4846509639
 H     -4.3601103379      7.6073469151     -1.9756694074
 O     -2.4820629718      1.8369879095     -0.4576911032
 O     -1.1640600457      3.9519364296     -0.2277322733
 F     -3.3951267522      3.6930417077      0.6860067172
30
# ORCA AIMD Position Step 173, t=86.50 fs, E_Pot=-1129.60148415 Hartree, Unit is Angstrom
 C     -6.4775807949      3.5950248982     -0.0786061652
 C     -6.3182930397      2.6763598001     -1.3430752280
 H     -6.0593996597      3.2846617235      0.8524139344
 H     -7.5771617216      3.6891375814     -0.0143390630
 H     -6.0698478988      4.6234780209     -0.1260937008
 C     -7.1170181594      3.0698884710     -2.5678175354
 H     -8.1215069903      3.2793886636     -2.2630805414
 H     -7.0652676508      2.3034317903     -3.4076314535
 H     -6.7608705990      3.9893117150     -2.9945702506
 C     -5.6115384108      1.5407884145     -1.1558105734
 N     -3.1182683650      3.7936814153     -1.8704323719
 H     -5.6808715992      0.7517937611     -1.8552492576
 H     -5.1450980558      1.3110267682     -0.2107327600
 C     -3.5054220105      5.1129925200     -1.8844454091
 S     -2.3940163588      3.2610900109     -0.4783341945
 C     -2.6763146406      6.2193713180     -2.1118770943
 H     -4.5672792306      5.2427585826     -1.4323797806
 C     -1.2430691093      6.1180909737     -2.2623041959
 C     -0.4692541140      7.2334468562     -2.3691666823
 C     -1.0839319419      8.5171956683     -2.3255502095
 C     -3.2466784094      7.5553948164     -2.0190729223
 C     -2.4426739813      8.6671397826     -2.0952780606
 H     -2.8972658655      9.6522688148     -1.9961666659
 H     -0.4498742488      9.4397430144     -2.3525858372
 H     -0.8310405402      5.1154917428     -2.2259771579
 H      0.6279840639      7.2257761095     -2.4803557532
 H     -4.3539619083      7.6063527359     -1.9708066534
 O     -2.4859641453      1.8378780786     -0.4586913505
 O     -1.1618219241      3.9512445413     -0.2282584489
 F     -3.3931908273      3.6928854817      0.6826630262
30
# ORCA AIMD Position Step 174, t=87.00 fs, E_Pot=-1129.60107144 Hartree, Unit is Angstrom
 C     -6.4767691759      3.5971182208     -0.0793253998
 C     -6.3164517950      2.6764143942     -1.3464789014
 H     -6.0548005616      3.2873819985      0.8485341571
 H     -7.5769920975      3.6860896975     -0.0118853869
 H     -6.0696976861      4.6259390417     -0.1176405596
 C     -7.1196472667      3.0697984374     -2.5662603070
 H     -8.1257439840      3.2887089403     -2.2646558833
 H     -7.0782120195      2.3043024296     -3.4172625961
 H     -6.7664500296      3.9912088465     -2.9991775328
 C     -5.6129425872      1.5388451516     -1.1568522495
 N     -3.1148118770      3.7938262986     -1.8718467748
 H     -5.6641978795      0.7464127830     -1.8613605704
 H     -5.1469031557      1.3287296616     -0.2167807908
 C     -3.5050126920      5.1122224196     -1.8865216965
 S     -2.3920227036      3.2612955926     -0.4817081629
 C     -2.6708542510      6.2221705699     -2.1113544803
 H     -4.5829264151      5.2612376317     -1.4421392936
 C     -1.2446530044      6.1165837879     -2.2671728011
 C     -0.4657561030      7.2305929474     -2.3694180330
 C     -1.0799391642      8.5137481072     -2.3234416945
 C     -3.2458965630      7.5576394598     -2.0236343221
 C     -2.4424181585      8.6667188027     -2.0955140917
 H     -2.8947412942      9.6581841884     -1.9923513712
 H     -0.4537204193      9.4373526397     -2.3532954129
 H     -0.8112353419      5.1133803453     -2.2196907803
 H      0.6293417168      7.2209092629     -2.4759799474
 H     -4.3463720893      7.6058380556     -1.9653363019
 O     -2.4898204710      1.8386953116     -0.4597168020
 O     -1.1595945574      3.9505832604     -0.2287962621
 F     -3.3912751377      3.6928092055      0.6792987768
30
# ORCA AIMD Position Step 175, t=87.50 fs, E_Pot=-1129.60119043 Hartree, Unit is Angstrom
 C     -6.4761283589      3.5993113123     -0.0805017701
 C     -6.3144659357      2.6765451638     -1.3494851660
 H     -6.0493760141      3.2870732193      0.8466345205
 H     -7.5764357757      3.6836063792     -0.0082371551
 H     -6.0700485158      4.6284795576     -0.1110355400
 C     -7.1220532163      3.0693956093     -2.5648319314
 H     -8.1325220802      3.2978071429     -2.2658880897
 H     -7.0915660603      2.3069071207     -3.4239166129
 H     -6.7708261150      3.9950232325     -3.0042773704
 C     -5.6145814079      1.5371550135     -1.1579710228
 N     -3.1113441182      3.7940712578     -1.8733104765
 H     -5.6468246401      0.7390455361     -1.8699795491
 H     -5.1476738740      1.3462707026     -0.2211923516
 C     -3.5050650724      5.1114933546     -1.8884174533
 S     -2.3900166577      3.2613967954     -0.4850114531
 C     -2.6653137241      6.2252929846     -2.1107609185
 H     -4.5944544141      5.2793551329     -1.4543865799
 C     -1.2464234304      6.1148332310     -2.2720157906
 C     -0.4622284317      7.2281267027     -2.3697219232
 C     -1.0756897476      8.5103992828     -2.3212431892
 C     -3.2452110461      7.5594715694     -2.0282556491
 C     -2.4422128634      8.6663633991     -2.0957981950
 H     -2.8918683823      9.6639676389     -1.9887801386
 H     -0.4583334689      9.4331305548     -2.3542916250
 H     -0.7911538734      5.1117641980     -2.2139844058
 H      0.6298826523      7.2151380847     -2.4715673321
 H     -4.3378314517      7.6058167925     -1.9593054738
 O     -2.4936266652      1.8394356410     -0.4607707366
 O     -1.1573801353      3.9499485044     -0.2293481123
 F     -3.3893805850      3.6928160117      0.6759158512
30
# ORCA AIMD Position Step 176, t=88.00 fs, E_Pot=-1129.60175411 Hartree, Unit is Angstrom
 C     -6.4756485217      3.6015844446     -0.0821172591
 C     -6.3123548545      2.6767542959     -1.3520966791
 H     -6.0432068946      3.2837762709      0.8465580986
 H     -7.5754768057      3.6816890007     -0.0034251819
 H     -6.0708972726      4.6311274556     -0.1063669090
 C     -7.1242700009      3.0687228866     -2.5635711433
 H     -8.1413700322      3.3065495277     -2.2667991618
 H     -7.1052407516      2.3113205706     -3.4273699295
 H     -6.7740952229      4.0003402543     -3.0096634463
 C     -5.6164623649      1.5356939149     -1.1592487131
 N     -3.1078763085      3.7944277682     -1.8748272263
 H     -5.6288065892      0.7303283954     -1.8804799439
 H     -5.1471404086      1.3634013889     -0.2234763513
 C     -3.5055916864      5.1108515885     -1.8901338965
 S     -2.3879990922      3.2613949647     -0.4882384053
 C     -2.6597499555      6.2286902280     -2.1101060049
 H     -4.6013859086      5.2967722569     -1.4691732402
 C     -1.2482944402      6.1128049619     -2.2768158961
 C     -0.4587095277      7.2260544951     -2.3700748290
 C     -1.0712293420      8.5071327330     -2.3189587158
 C     -3.2445721303      7.5608793319     -2.0329227896
 C     -2.4420330697      8.6661065824     -2.0961327058
 H     -2.8885048351      9.6692477703     -1.9855084579
 H     -0.4633951120      9.4273791561     -2.3555398675
 H     -0.7713698485      5.1112055146     -2.2089478700
 H      0.6298686250      7.2084768836     -2.4671691760
 H     -4.3289230007      7.6062933590     -1.9527527176
 O     -2.4973776088      1.8400952120     -0.4618564303
 O     -1.1551811240      3.9493359699     -0.2299164894
 F     -3.3875079520      3.6929088706      0.6725159977
30
# ORCA AIMD Position Step 177, t=88.50 fs, E_Pot=-1129.60254829 Hartree, Unit is Angstrom
 C     -6.4753072216      3.6039097504     -0.0841303106
 C     -6.3101434549      2.6770466902     -1.3543210988
 H     -6.0364881130      3.2776699391      0.8478826737
 H     -7.5741295373      3.6803300949      0.0025037359
 H     -6.0722292806      4.6338921991     -0.1036890671
 C     -7.1263424808      3.0678479238     -2.5625024076
 H     -8.1516355078      3.3147732521     -2.2674580604
 H     -7.1191293604      2.3174706358     -3.4275733933
 H     -6.7764129955      4.0066234474     -3.0150700704
 C     -5.6185772366      1.5344174924     -1.1607555047
 N     -3.1044184713      3.7949055450     -1.8764006250
 H     -5.6102265500      0.7210419415     -1.8921001935
 H     -5.1451569357      1.3799281315     -0.2233962736
 C     -3.5065854600      5.1103417307     -1.8916802958
 S     -2.3859707496      3.2612919892     -0.4913836548
 C     -2.6542205086      6.2323102223     -2.1093993126
 H     -4.6034969475      5.3131852783     -1.4864439365
 C     -1.2501784842      6.1104795835     -2.2815565708
 C     -0.4552435820      7.2243744805     -2.3704725189
 C     -1.0666120109      8.5039236889     -2.3165921207
 C     -3.2439250658      7.5618586736     -2.0376219910
 C     -2.4418510198      8.6659727149     -2.0965204724
 H     -2.8845429111      9.6737116335     -1.9825853536
 H     -0.4685144666      9.4205267753     -2.3570092016
 H     -0.7524308206      5.1121532227     -2.2046707455
 H      0.6296088796      7.2009527535     -2.4628413879
 H     -4.3202717096      7.6072615417     -1.9457090530
 O     -2.5010681824      1.8406702201     -0.4629770670
 O     -1.1530002797      3.9487410426     -0.2305039479
 F     -3.3856579831      3.6930905302      0.6691009157
30
# ORCA AIMD Position Step 178, t=89.00 fs, E_Pot=-1129.60332582 Hartree, Unit is Angstrom
 C     -6.4750721195      3.6062529194     -0.0864818833
 C     -6.3078611678      2.6774293415     -1.3561704031
 H     -6.0294999746      3.2690508603      0.8499898709
 H     -7.5724363855      3.6795135251      0.0094876320
 H     -6.0740191971      4.6367653389     -0.1030213692
 C     -7.1283211379      3.0668562267     -2.5616349820
 H     -8.1625692651      3.3223030516     -2.2679569408
 H     -7.1331142987      2.3251400892     -3.4246565119
 H     -6.7779688564      4.0132796559     -3.0202040616
 C     -5.6208996925      1.5332700303     -1.1625384018
 N     -3.1009800030      3.7955128433     -1.8780343230
 H     -5.5912041182      0.7120091032     -1.9040373663
 H     -5.1417283742      1.3957120712     -0.2210176960
 C     -3.5080194819      5.1100059706     -1.8930728936
 S     -2.3839322076      3.2610900155     -0.4944419682
 C     -2.6487827771      6.2360967518     -2.1086503725
 H     -4.6008118483      5.3283339320     -1.5060500702
 C     -1.2519900387      6.1078549156     -2.2862225016
 C     -0.4518773550      7.2230765954     -2.3709104043
 C     -1.0618975168      8.5007418303     -2.3141472064
 C     -3.2432150836      7.5624134620     -2.0423397540
 C     -2.4416364991      8.6659759476     -2.0969649228
 H     -2.8799178168      9.6771272023     -1.9800500467
 H     -0.4732507791      9.4130986486     -2.3586725750
 H     -0.7348302663      5.1149088320     -2.2012350824
 H      0.6294314244      7.1926057576     -2.4586408492
 H     -4.3124894598      7.6087045777     -1.9382001596
 O     -2.5046933323      1.8411571526     -0.4641357882
 O     -1.1508404783      3.9481590228     -0.2311131427
 F     -3.3838314243      3.6933635576      0.6656721704
30
# ORCA AIMD Position Step 179, t=89.50 fs, E_Pot=-1129.60386784 Hartree, Unit is Angstrom
 C     -6.4749048200      3.6085754456     -0.0891030481
 C     -6.3055412875      2.6779109166     -1.3576604517
 H     -6.0225697043      3.2583047214      0.8521535745
 H     -7.5704607418      3.6792149980      0.0174503177
 H     -6.0762324088      4.6397213683     -0.1043494682
 C     -7.1302567409      3.0658444948     -2.5609620773
 H     -8.1734034385      3.3289675981     -2.2683901433
 H     -7.1470743763      2.3339716183     -3.4189268123
 H     -6.7789633650      4.0197161713     -3.0247739791
 C     -5.6233857194      1.5321929319     -1.1646155742
 N     -3.0975692362      3.7962566986     -1.8797317556
 H     -5.5718960946      0.7040117120     -1.9155251057
 H     -5.1370121569      1.4106577097     -0.2167022677
 C     -3.5098474374      5.1098814497     -1.8943340796
 S     -2.3818840501      3.2607915347     -0.4974084438
 C     -2.6434917774      6.2399911361     -2.1078688954
 H     -4.5936111096      5.3420139540     -1.5277584893
 C     -1.2536492921      6.1049464649     -2.2907997912
 C     -0.4486565624      7.2221432896     -2.3713839398
 C     -1.0571482353      8.4975546883     -2.3116278767
 C     -3.2423931155      7.5625553908     -2.0470624155
 C     -2.4413573114      8.6661191137     -2.0974701270
 H     -2.8746112644      9.6793566261     -1.9779299595
 H     -0.4771432128      9.4056754221     -2.3605063623
 H     -0.7189857949      5.1196087788     -2.1987094736
 H      0.6296497761      7.1834891561     -2.4546222333
 H     -4.3061081084      7.6105942638     -1.9302515261
 O     -2.5082480344      1.8415527983     -0.4653356601
 O     -1.1487046882      3.9475851597     -0.2317468396
 F     -3.3820289899      3.6937302840      0.6622312917
30
# ORCA AIMD Position Step 180, t=90.00 fs, E_Pot=-1129.60400711 Hartree, Unit is Angstrom
 C     -6.4747649986      3.6108369990     -0.0919224827
 C     -6.3032199793      2.6785009248     -1.3588103686
 H     -6.0160316228      3.2458743706      0.8536276931
 H     -7.5682782823      3.6794027900      0.0263025064
 H     -6.0788248806      4.6427208766     -0.1076290686
 C     -7.1321956957      3.0649147093     -2.5604603714
 H     -8.1834187788      3.3346148706     -2.2688371860
 H     -7.1608924421      2.3434750459     -3.4108660295
 H     -6.7795893074      4.0253886451     -3.0285159108
 C     -5.6259769447      1.5311319198     -1.1669767348
 N     -3.0941935758      3.7971432309     -1.8814960155
 H     -5.5524895669      0.6977307429     -1.9258906059
 H     -5.1312950950      1.4246963834     -0.2110517352
 C     -3.5120018455      5.1099981431     -1.8954920233
 S     -2.3798269726      3.2603993961     -0.5002786073
 C     -2.6383988538      6.2439330229     -2.1070648477
 H     -4.5824528712      5.3540909121     -1.5512544745
 C     -1.2550849859      6.1017870851     -2.2952761926
 C     -0.4456221160      7.2215497502     -2.3718889729
 C     -1.0524255757      8.4943325516     -2.3090383411
 C     -3.2414215519      7.5623038105     -2.0517755387
 C     -2.4409797435      8.6663934658     -2.0980408023
 H     -2.8686524663      9.6803633573     -1.9762393039
 H     -0.4797484455      9.3988377502     -2.3624886718
 H     -0.7052222930      5.1262178439     -2.1971442774
 H      0.6305280506      7.1736700291     -2.4508349364
 H     -4.3015146866      7.6128898914     -1.9218964426
 O     -2.5117273014      1.8418542825     -0.4665796601
 O     -1.1465958906      3.9470147025     -0.2324079052
 F     -3.3802513319      3.6941927834      0.6587798107
30
# ORCA AIMD Position Step 181, t=90.50 fs, E_Pot=-1129.60362534 Hartree, Unit is Angstrom
 C     -6.4746141411      3.6129975942     -0.0948726121
 C     -6.3009352005      2.6792087312     -1.3596419019
 H     -6.0101931237      3.2322296442      0.8537187268
 H     -7.5659670752      3.6800386858      0.0359429219
 H     -6.0817415199      4.6457150016     -0.1127919812
 C     -7.1341764233      3.0641688808     -2.5600905299
 H     -8.1919953811      3.3391245313     -2.2693509193
 H     -7.1744628446      2.3530423217     -3.4011158400
 H     -6.7800175986      4.0298365474     -3.0312133263
 C     -5.6286058880      1.5300425251     -1.1695879554
 N     -3.0908598164      3.7981780103     -1.8833297432
 H     -5.5331906734      0.6937081331     -1.9345920859
 H     -5.1249509515      1.4377706447     -0.2048184589
 C     -3.5143913289      5.1103766267     -1.8965804095
 S     -2.3777619133      3.2599167410     -0.5030485131
 C     -2.6335506443      6.2478610639     -2.1062484441
 H     -4.5682019295      5.3645162890     -1.5761426298
 C     -1.2562368578      6.0984259836     -2.2996413136
 C     -0.4428066263      7.2212640549     -2.3724220141
 C     -1.0477860239      8.4910542024     -2.3063833981
 C     -3.2402789115      7.5616854669     -2.0564632188
 C     -2.4404692137      8.6667790978     -2.0986822533
 H     -2.8621166291      9.6802125548     -1.9749784181
 H     -0.4806829001      9.3931004123     -2.3645962170
 H     -0.6937586025      5.1345305473     -2.1965682498
 H      0.6322489211      7.1632304463     -2.4473206375
 H     -4.2989001567      7.6155368303     -1.9131853456
 O     -2.5151262157      1.8420591596     -0.4678706586
 O     -1.1445169281      3.9464429816     -0.2330992462
 F     -3.3784990451      3.6947528660      0.6553192553
30
# ORCA AIMD Position Step 182, t=91.00 fs, E_Pot=-1129.60265340 Hartree, Unit is Angstrom
 C     -6.4744185612      3.6150194275     -0.0978939398
 C     -6.2987256027      2.6800424721     -1.3601788056
 H     -6.0053092052      3.2178414383      0.8518388141
 H     -7.5635981546      3.6810791257      0.0462591572
 H     -6.0849161139      4.6486493766     -0.1197512459
 C     -7.1362269150      3.0637040251     -2.5597994027
 H     -8.1986473945      3.3424167895     -2.2699502889
 H     -7.1876973897      2.3619751638     -3.3904464702
 H     -6.7803875188      4.0327070763     -3.0327109087
 C     -5.6312017898      1.5288937265     -1.1723986036
 N     -3.0875741707      3.7993663486     -1.8852350542
 H     -5.5142121501      0.6923265825     -1.9412392356
 H     -5.1183919808      1.4498222057     -0.1988077860
 C     -3.5168988019      5.1110256025     -1.8976378120
 S     -2.3756900723      3.2593470875     -0.5057148131
 C     -2.6289877495      6.2517140511     -2.1054301805
 H     -4.5520517592      5.3733455581     -1.6019540428
 C     -1.2570580563      6.0949272008     -2.3038866413
 C     -0.4402316256      7.2212476525     -2.3729804389
 C     -1.0432771951      8.4877125372     -2.3036687967
 C     -3.2389623297      7.5607338562     -2.0611074402
 C     -2.4397910473      8.6672458056     -2.0994002747
 H     -2.8551196183      9.6790662774     -1.9741341507
 H     -0.4796649837      9.3888454981     -2.3667997117
 H     -0.6846977470      5.1441778598     -2.1969864100
 H      0.6348897075      7.1522692725     -2.4441119643
 H     -4.2982336325      7.6184655987     -1.9041944552
 O     -2.5184400214      1.8421653418     -0.4692114206
 O     -1.1424705099      3.9458653786     -0.2338238015
 F     -3.3767726751      3.6954120657      0.6518511817
30
# ORCA AIMD Position Step 183, t=91.50 fs, E_Pot=-1129.60110677 Hartree, Unit is Angstrom
 C     -6.4741515896      3.6168683615     -0.1009377417
 C     -6.2966295300      2.6810080275     -1.3604462503
 H     -6.0015656196      3.2031604868      0.8475398298
 H     -7.5612270223      3.6824764954      0.0571284710
 H     -6.0882752681      4.6514657294     -0.1284027179
 C     -7.1383634246      3.0636067643     -2.5595243051
 H     -8.2030435223      3.3444579039     -2.2706168074
 H     -7.2005284973      2.3695298633     -3.3797028242
 H     -6.7808005015      4.0337694434     -3.0329228687
 C     -5.6336960746      1.5276700619     -1.1753482616
 N     -3.0843425268      3.8007135466     -1.8872134926
 H     -5.4957606043      0.6938015812     -1.9456016483
 H     -5.1120247671      1.4607854481     -0.1937919651
 C     -3.5193814760      5.1119405966     -1.8987061345
 S     -2.3736129897      3.2586942714     -0.5082748209
 C     -2.6247442470      6.2554315708     -2.1046207471
 H     -4.5355138810      5.3807492742     -1.6281687848
 C     -1.2575165921      6.0913678052     -2.3080056043
 C     -0.4379059416      7.2214556831     -2.3735625537
 C     -1.0389348008      8.4843191501     -2.3009015785
 C     -3.2374871926      7.5594886496     -2.0656878002
 C     -2.4389113677      8.6677546723     -2.1002009748
 H     -2.8478108892      9.6771710100     -1.9736810624
 H     -0.4765482789      9.3862672561     -2.3690589474
 H     -0.6780217494      5.1546396801     -2.1983793828
 H      0.6384108362      7.1409029973     -2.4412321801
 H     -4.2992688613      7.6215925952     -1.8950315834
 O     -2.5216641569      1.8421711484     -0.4706045825
 O     -1.1404591024      3.9452773586     -0.2345844695
 F     -3.3750727012      3.6961716508      0.6483771686
30
# ORCA AIMD Position Step 184, t=92.00 fs, E_Pot=-1129.59914974 Hartree, Unit is Angstrom
 C     -6.4737949157      3.6185151089     -0.1039674814
 C     -6.2946840797      2.6821081007     -1.3604702900
 H     -5.9990688606      3.1885999384      0.8405319966
 H     -7.5588873927      3.6841807147      0.0684184130
 H     -6.0917418440      4.6541040758     -0.1386262673
 C     -7.1405902320      3.0639470037     -2.5591996540
 H     -8.2050174442      3.3452629209     -2.2712935240
 H     -7.2129079102      2.3749824892     -3.3697252103
 H     -6.7813163217      4.0329224967     -3.0318372396
 C     -5.6360268674      1.5263726596     -1.1783723467
 N     -3.0811705144      3.8022250016     -1.8892660211
 H     -5.4780243318      0.6981802082     -1.9476108638
 H     -5.1062155767      1.4705865870     -0.1904443485
 C     -3.5216766510      5.1131043665     -1.8998274137
 S     -2.3715325994      3.2579623842     -0.5107265551
 C     -2.6208473036      6.2589548438     -2.1038309509
 H     -4.5203451136      5.3870033326     -1.6542566110
 C     -1.2575961231      6.0878355033     -2.3119935135
 C     -0.4358254312      7.2218374614     -2.3741675482
 C     -1.0347809706      8.4809064447     -2.2980903245
 C     -3.2358840193      7.5579948677     -2.0701816847
 C     -2.4377980992      8.6682602506     -2.1010905443
 H     -2.8403637597      9.6748381408     -1.9735836835
 H     -0.4713382932      9.3853430208     -2.3713187002
 H     -0.6735936869      5.1652646622     -2.2007043534
 H      0.6426591128      7.1292679603     -2.4386960845
 H     -4.3015810267      7.6248224182     -1.8858373903
 O     -2.5247942524      1.8420753382     -0.4720526366
 O     -1.1384848462      3.9446744880     -0.2353840392
 F     -3.3733995441      3.6970326215      0.6448988072
30
# ORCA AIMD Position Step 185, t=92.50 fs, E_Pot=-1129.59714065 Hartree, Unit is Angstrom
 C     -6.4733391491      3.6199361261     -0.1069593163
 C     -6.2929245478      2.6833418090     -1.3602776636
 H     -5.9978411282      3.1745209079      0.8306915474
 H     -7.5565880851      3.6861408207      0.0799871108
 H     -6.0952372433      4.6565052413     -0.1502876222
 C     -7.1429003311      3.0647706013     -2.5587654890
 H     -8.2045703536      3.3448957524     -2.2718859427
 H     -7.2247991738      2.3777130314     -3.3612478553
 H     -6.7819511373      4.0301968655     -3.0295167845
 C     -5.6381423835      1.5250195557     -1.1814058903
 N     -3.0780649667      3.8039061237     -1.8913932171
 H     -5.4611621955      0.7053413543     -1.9473611646
 H     -5.1012656559      1.4791467626     -0.1892940680
 C     -3.5236114639      5.1144913641     -1.9010399233
 S     -2.3694511766      3.2571556534     -0.5130685767
 C     -2.6173195199      6.2622260727     -2.1030716324
 H     -4.5083977402      5.3924513411     -1.6797265078
 C     -1.2572941434      6.0844259129     -2.3158475241
 C     -0.4339744988      7.2223359958     -2.3747953036
 C     -1.0308247909      8.4775274234     -2.2952452172
 C     -3.2341936091      7.5563019841     -2.0745648125
 C     -2.4364219367      8.6687135250     -2.1020748843
 H     -2.8329634534      9.6724182347     -1.9737999217
 H     -0.4641884508      9.3858387484     -2.3735074021
 H     -0.6711674077      5.1753023092     -2.2038985941
 H      0.6473867373      7.1175173934     -2.4365114185
 H     -4.3046250608      7.6280507339     -1.8767809743
 O     -2.5278259836      1.8418770937     -0.4735578951
 O     -1.1365494037      3.9440524128     -0.2362251203
 F     -3.3717536003      3.6979957303      0.6414176081
30
# ORCA AIMD Position Step 186, t=93.00 fs, E_Pot=-1129.59556361 Hartree, Unit is Angstrom
 C     -6.4727840244      3.6211147147     -0.1099021523
 C     -6.2913832321      2.6847036351     -1.3598949203
 H     -5.9978178308      3.1612197739      0.8180616043
 H     -7.5543127051      3.6883062375      0.0916853707
 H     -6.0986845587      4.6586106181     -0.1632401096
 C     -7.1452769400      3.0660917870     -2.5581768796
 H     -8.2018727090      3.3434689717     -2.2722632277
 H     -7.2361657611      2.3772958163     -3.3547926711
 H     -6.7826757535      4.0257568679     -3.0260995998
 C     -5.6400035636      1.5236455361     -1.1843862239
 N     -3.0750307764      3.8057616901     -1.8935950379
 H     -5.4452923369      0.7150021854     -1.9451064142
 H     -5.0973967640      1.4863874431     -0.1907001536
 C     -3.5250284843      5.1160706527     -1.9023719126
 S     -2.3673714350      3.2562784499     -0.5153003088
 C     -2.6141740924      6.2651926040     -2.1023536762
 H     -4.5013829692      5.3974440086     -1.7042000839
 C     -1.2566234992      6.0812372296     -2.3195659862
 C     -0.4323280748      7.2228923422     -2.3754462763
 C     -1.0270630502      8.4742500440     -2.2923778529
 C     -3.2324613021      7.5544620432     -2.0788122225
 C     -2.4347578288      8.6690648880     -2.1031593746
 H     -2.8257928648      9.6702663442     -1.9742850940
 H     -0.4553763404      9.3873460988     -2.3755372064
 H     -0.6704092568      5.1839465630     -2.2078844229
 H      0.6522784368      7.1058190300     -2.4346809644
 H     -4.3078019298      7.6311685245     -1.8680495642
 O     -2.5307553785      1.8415761250     -0.4751225043
 O     -1.1346540843      3.9434069135     -0.2371100783
 F     -3.3701351963      3.6990614663      0.6379351104
30
# ORCA AIMD Position Step 187, t=93.50 fs, E_Pot=-1129.59482641 Hartree, Unit is Angstrom
 C     -6.4721379841      3.6220416202     -0.1127973713
 C     -6.2900893145      2.6861835979     -1.3593484501
 H     -5.9988481463      3.1489189558      0.8028501249
 H     -7.5520233598      3.6906278653      0.1033581122
 H     -6.1020100862      4.6603624944     -0.1773260963
 C     -7.1476953484      3.0678876760     -2.5574109328
 H     -8.1972571080      3.3411400038     -2.2722618787
 H     -7.2469561759      2.3735727633     -3.3505868111
 H     -6.7834161571      4.0198950742     -3.0217953623
 C     -5.6415855985      1.5223013055     -1.1872542812
 N     -3.0720715743      3.8077955268     -1.8958708698
 H     -5.4304834833      0.7267231640     -1.9412575634
 H     -5.0947412585      1.4922354217     -0.1948375215
 C     -3.5258096297      5.1178151070     -1.9038373756
 S     -2.3652965749      3.2553351944     -0.5174219230
 C     -2.6114174069      6.2678067310     -2.1016879172
 H     -4.5005632843      5.4022458377     -1.7274658200
 C     -1.2556079662      6.0783650939     -2.3231480035
 C     -0.4308547855      7.2234458789     -2.3761212059
 C     -1.0234835714      8.4711519281     -2.2895008567
 C     -3.2307316891      7.5525282429     -2.0828992112
 C     -2.4327858327      8.6692679557     -2.1043484303
 H     -2.8190180025      9.6687059946     -1.9749970331
 H     -0.4452672011      9.3893423688     -2.3773083530
 H     -0.6709347062      5.1903966195     -2.2125775540
 H      0.6569870242      7.0943505638     -2.4332047214
 H     -4.3105217092      7.6340684852     -1.8598372132
 O     -2.5335786817      1.8411726071     -0.4767484041
 O     -1.1327997642      3.9427338935     -0.2380410003
 F     -3.3685446180      3.7002300654      0.6344528823
30
# ORCA AIMD Position Step 188, t=94.00 fs, E_Pot=-1129.59500454 Hartree, Unit is Angstrom
 C     -6.4714174705      3.6227154383     -0.1156584942
 C     -6.2890690165      2.6877677159     -1.3586644337
 H     -6.0006976319      3.1377598361      0.7854242248
 H     -7.5496656614      3.6930588341      0.1148471374
 H     -6.1051446780      4.6617027371     -0.1923789041
 C     -7.1501247352      3.0700968373     -2.5564695092
 H     -8.1912033371      3.3381049102     -2.2716914181
 H     -7.2570929661      2.3666870662     -3.3485311778
 H     -6.7840566550      4.0130199154     -3.0168782556
 C     -5.6428789935      1.5210518978     -1.1899559679
 N     -3.0691888599      3.8100101691     -1.8982193430
 H     -5.4167473181      0.7399214720     -1.9363732243
 H     -5.0933356077      1.4966270463     -0.2016897255
 C     -3.5259011329      5.1197087190     -1.9054337647
 S     -2.3632302575      3.2543307137     -0.5194344053
 C     -2.6090493448      6.2700270492     -2.1010849138
 H     -4.5064681232      5.4069455018     -1.7495080054
 C     -1.2542781141      6.0758955132     -2.3265927558
 C     -0.4295201596      7.2239368038     -2.3768208679
 C     -1.0200683724      8.4683133230     -2.2866273315
 C     -3.2290440091      7.5505534550     -2.0868024309
 C     -2.4304921207      8.6692832254     -2.1056451193
 H     -2.8127736335      9.6679912335     -1.9759011690
 H     -0.4342723949      9.3912576911     -2.3787147269
 H     -0.6723574761      5.1939314582     -2.2178973409
 H      0.6611696659      7.0832932412     -2.4320818360
 H     -4.3122572631      7.6366509636     -1.8523316690
 O     -2.5362924775      1.8406668056     -0.4784372501
 O     -1.1309870799      3.9420292220     -0.2390196843
 F     -3.3669820630      3.7015014018      0.6309725269
30
# ORCA AIMD Position Step 189, t=94.50 fs, E_Pot=-1129.59576021 Hartree, Unit is Angstrom
 C     -6.4706460347      3.6231430811     -0.1185108217
 C     -6.2883452417      2.6894381976     -1.3578690069
 H     -6.0030512331      3.1277957418      0.7663056502
 H     -7.5471794173      3.6955548792      0.1259940296
 H     -6.1080227538      4.6625766852     -0.2082235364
 C     -7.1525296356      3.0726225558     -2.5553766179
 H     -8.1843221213      3.3345915384     -2.2703415143
 H     -7.2664699633      2.3570643777     -3.3482335698
 H     -6.7844439478      4.0056425411     -3.0116786698
 C     -5.6438899328      1.5199739065     -1.1924436802
 N     -3.0663843822      3.8124063777     -1.9006388732
 H     -5.4040371495      0.7538944133     -1.9311397268
 H     -5.0931164882      1.4995122207     -0.2110488375
 C     -3.5253210709      5.1217539495     -1.9071456438
 S     -2.3611765909      3.2532693378     -0.5213391716
 C     -2.6070677671      6.2718169625     -2.1005553653
 H     -4.5187573084      5.4114061095     -1.7704633121
 C     -1.2526643591      6.0738982746     -2.3298987298
 C     -0.4282895511      7.2243059738     -2.3775457790
 C     -1.0167970943      8.4658118113     -2.2837704824
 C     -3.2274288550      7.5485891624     -2.0905005830
 C     -2.4278699616      8.6690812522     -2.1070506119
 H     -2.8071517135      9.6682765617     -1.9769750713
 H     -0.4228111475      9.3925378869     -2.3796518045
 H     -0.6743461733      5.1939929356     -2.2237780696
 H      0.6645200345      7.0728253455     -2.4313120682
 H     -4.3125815146      7.6388290958     -1.8457040781
 O     -2.5388932785      1.8400597202     -0.4801904037
 O     -1.1292158223      3.9412890624     -0.2400474645
 F     -3.3654478137      3.7028752145      0.6274956898
30
# ORCA AIMD Position Step 190, t=95.00 fs, E_Pot=-1129.59651586 Hartree, Unit is Angstrom
 C     -6.4698532048      3.6233403848     -0.1213890531
 C     -6.2879374552      2.6911740360     -1.3569881778
 H     -6.0055240908      3.1189933786      0.7461461860
 H     -7.5445031578      3.6980748984      0.1366445641
 H     -6.1105837770      4.6629293496     -0.2246773882
 C     -7.1548727032      3.0753427441     -2.5541729420
 H     -8.1773082751      3.3308451052     -2.2679949910
 H     -7.2749579013      2.3453503202     -3.3490863685
 H     -6.7844012537      3.9983363712     -3.0065639012
 C     -5.6446384499      1.5191492442     -1.1946798204
 N     -3.0636578912      3.8149828734     -1.9031273803
 H     -5.3922562043      0.7678781125     -1.9263211025
 H     -5.0939264839      1.5008564143     -0.2225257363
 C     -3.5241563619      5.1239676475     -1.9089489285
 S     -2.3591399907      3.2521552454     -0.5231381110
 C     -2.6054648257      6.2731478984     -2.1001098505
 H     -4.5363073277      5.4152935594     -1.7905692078
 C     -1.2507931200      6.0724188079     -2.3330625954
 C     -0.4271317472      7.2244983982     -2.3782960563
 C     -1.0136486383      8.4637152566     -2.2809429514
 C     -3.2259054576      7.5466828808     -2.0939756294
 C     -2.4249201190      8.6686454237     -2.1085640862
 H     -2.8021947114      9.6695957613     -1.9782109192
 H     -0.4112763581      9.3926985965     -2.3800217998
 H     -0.6766868644      5.1902725430     -2.2301818176
 H      0.6667965624      7.0631157933     -2.4308968913
 H     -4.3112025385      7.6405345885     -1.8400962608
 O     -2.5413779688      1.8393529140     -0.4820089937
 O     -1.1274855336      3.9405097380     -0.2411253477
 F     -3.3639421166      3.7043510003      0.6240240092
30
# ORCA AIMD Position Step 191, t=95.50 fs, E_Pot=-1129.59678993 Hartree, Unit is Angstrom
 C     -6.4690725680      3.6233307519     -0.1243359047
 C     -6.2878620416      2.6929520828     -1.3560476862
 H     -6.0076755161      3.1112389220      0.7257010354
 H     -7.5415832631      3.7005813714      0.1466531459
 H     -6.1127720428      4.6627100191     -0.2415523915
 C     -7.1571160336      3.0781219141     -2.5529069012
 H     -8.1708912078      3.3271141626     -2.2644434631
 H     -7.2824188242      2.3323204507     -3.3503745937
 H     -6.7837442730      3.9916964165     -3.0019152933
 C     -5.6451573831      1.5186599395     -1.1966408012
 N     -3.0610077029      3.8177366278     -1.9056821666
 H     -5.3812706228      0.7811024276     -1.9227066824
 H     -5.0955124483      1.5006424321     -0.2355541661
 C     -3.5225403382      5.1263742937     -1.9108179331
 S     -2.3571253152      3.2509924871     -0.5248337304
 C     -2.6042296561      6.2739998034     -2.0997587920
 H     -4.5574620665      5.4181559021     -1.8100802972
 C     -1.2486833466      6.0714734541     -2.3360791609
 C     -0.4260204787      7.2244655683     -2.3790712091
 C     -1.0106033494      8.4620781025     -2.2781565286
 C     -3.2244804933      7.5448775232     -2.0972131305
 C     -2.4216506229      8.6679723681     -2.1101826209
 H     -2.7978932468      9.6718541654     -1.9796168715
 H     -0.4000110733      9.3913589627     -2.3797390895
 H     -0.6793117313      5.1827580835     -2.2371017913
 H      0.6678418412      7.0543158656     -2.4308402258
 H     -4.3079738580      7.6417195144     -1.8356153248
 O     -2.5437436169      1.8385484844     -0.4838938212
 O     -1.1257952643      3.9396877470     -0.2422538752
 F     -3.3624652308      3.7059280056      0.6205592307
30
# ORCA AIMD Position Step 192, t=96.00 fs, E_Pot=-1129.59643298 Hartree, Unit is Angstrom
 C     -6.4683395761      3.6231436053     -0.1273980547
 C     -6.2881319588      2.6947477088     -1.3550728692
 H     -6.0090318153      3.1043543426      0.7057838948
 H     -7.5383817881      3.7030407156      0.1558876294
 H     -6.1145369614      4.6618773950     -0.2586637930
 C     -7.1592242672      3.0808251714     -2.5516275150
 H     -8.1657649801      3.3236328156     -2.2595074048
 H     -7.2887213348      2.3187899909     -3.3513742621
 H     -6.7823031450      3.9862843047     -2.9980947840
 C     -5.6454885586      1.5185799043     -1.1983220308
 N     -3.0584310691      3.8206629473     -1.9082999852
 H     -5.3709387913      0.7928743014     -1.9210299941
 H     -5.0975364540      1.4988705340     -0.2494137458
 C     -3.5206265179      5.1289982239     -1.9127302589
 S     -2.3551376538      3.2497850072     -0.5264290145
 C     -2.6033486373      6.2743615239     -2.0995125571
 H     -4.5803417097      5.4195202718     -1.8292099958
 C     -1.2463453316      6.0710479816     -2.3389413736
 C     -0.4249363268      7.2241668019     -2.3798700345
 C     -1.0076440575      8.4609382628     -2.2754218592
 C     -3.2231474202      7.5432099202     -2.1002027446
 C     -2.4180761722      8.6670716166     -2.1119013152
 H     -2.7941908725      9.6748401345     -1.9812155735
 H     -0.3892904876      9.3882667284     -2.3787343615
 H     -0.6823080114      5.1717501594     -2.2445620624
 H      0.6675957521      7.0465536283     -2.4311487502
 H     -4.3029034736      7.6423590502     -1.8323279643
 O     -2.5459875357      1.8376490930     -0.4858454154
 O     -1.1241437523      3.9388196818     -0.2434331949
 F     -3.3610174458      3.7076052333      0.6171031290
30
# ORCA AIMD Position Step 193, t=96.50 fs, E_Pot=-1129.59565671 Hartree, Unit is Angstrom
 C     -6.4676884932      3.6228114687     -0.1306215757
 C     -6.2887569608      2.6965359550     -1.3540883896
 H     -6.0091188832      3.0981272151      0.6872061173
 H     -7.5348815633      3.7054235193      0.1642335787
 H     -6.1158329254      4.6604034431     -0.2758327966
 C     -7.1611679497      3.0833314146     -2.5503789239
 H     -8.1625063645      3.3206018830     -2.2530596391
 H     -7.2937540551      2.3055395205     -3.3514274892
 H     -6.7799506210      3.9825628955     -2.9954097052
 C     -5.6456781307      1.5189668013     -1.1997426770
 N     -3.0559244180      3.8237558068     -1.9109770422
 H     -5.3611472375      0.8026652411     -1.9218785552
 H     -5.0995917589      1.4955568781     -0.2632644791
 C     -3.5185669193      5.1318569478     -1.9146690787
 S     -2.3531823175      3.2485366256     -0.5279274395
 C     -2.6028059874      6.2742311755     -2.0993813881
 H     -4.6030979727      5.4189706933     -1.8481034307
 C     -1.2437826442      6.0710999094     -2.3416410570
 C     -0.4238676240      7.2235709674     -2.3806905438
 C     -1.0047569267      8.4603152628     -2.2727482539
 C     -3.2218864493      7.5417100358     -2.1029384987
 C     -2.4142170497      8.6659636660     -2.1137135855
 H     -2.7909931403      9.6782488833     -1.9830409897
 H     -0.3793101712      9.3833106854     -2.3769573179
 H     -0.6858904023      5.1578285755     -2.2526093644
 H      0.6661021532      7.0399285219     -2.4318319800
 H     -4.2961530920      7.6424519286     -1.8302576710
 O     -2.5481072651      1.8366579988     -0.4878640452
 O     -1.1225293645      3.9379022675     -0.2446630604
 F     -3.3595990620      3.7093814576      0.6136574708
30
# ORCA AIMD Position Step 194, t=97.00 fs, E_Pot=-1129.59489168 Hartree, Unit is Angstrom
 C     -6.4671487967      3.6223661895     -0.1340460210
 C     -6.2897434094      2.6982922849     -1.3531178072
 H     -6.0075037661      3.0923530868      0.6707025994
 H     -7.5310904255      3.7077047969      0.1715982203
 H     -6.1166188366      4.6582784227     -0.2928893178
 C     -7.1629272144      3.0855443741     -2.5491972984
 H     -8.1614963909      3.3181724620     -2.2450485445
 H     -7.2974350284      2.2932613843     -3.3499908901
 H     -6.7766301924      3.9808347859     -2.9940798260
 C     -5.6457705722      1.5198548376     -1.2009481553
 N     -3.0534835271      3.8270080087     -1.9137090472
 H     -5.3518493428      0.8101892302     -1.9256084271
 H     -5.1012324608      1.4907303087     -0.2762043934
 C     -3.5164974038      5.1349573366     -1.9166233935
 S     -2.3512647068      3.2472510637     -0.5293329189
 C     -2.6025837777      6.2736162147     -2.0993754052
 H     -4.6240890124      5.4161955806     -1.8668342665
 C     -1.2409959968      6.0715641133     -2.3441698293
 C     -0.4228108686      7.2226574922     -2.3815299533
 C     -1.0019319106      8.4602092789     -2.2701435783
 C     -3.2206651296      7.5404002277     -2.1054189082
 C     -2.4100978073      8.6646772493     -2.1156115798
 H     -2.7881803078      9.6817170626     -1.9851337712
 H     -0.3701785934      9.3765257870     -2.3743783006
 H     -0.6903522126      5.1417837125     -2.2613011868
 H      0.6635086069      7.0345080824     -2.4329021370
 H     -4.2880316636      7.6420203822     -1.8293837902
 O     -2.5501005950      1.8355790523     -0.4899497608
 O     -1.1209501786      3.9369323458     -0.2459428996
 F     -3.3582103926      3.7112552362      0.6102239730
30
# ORCA AIMD Position Step 195, t=97.50 fs, E_Pot=-1129.59457334 Hartree, Unit is Angstrom
 C     -6.4667413663      3.6218342156     -0.1376980561
 C     -6.2910939446      2.6999931534     -1.3521822788
 H     -6.0038427159      3.0868884028      0.6568499427
 H     -7.5270409828      3.7098644255      0.1779132336
 H     -6.1168583738      4.6555132371     -0.3096767991
 C     -7.1644945487      3.0874002992     -2.5481093390
 H     -8.1628637944      3.3164354244     -2.2355160945
 H     -7.2997179630      2.2825225568     -3.3466646546
 H     -6.7723762191      3.9811994795     -2.9942124468
 C     -5.6458022848      1.5212510410     -1.2020078188
 N     -3.0511037253      3.8304111292     -1.9164915877
 H     -5.3430927636      0.8154445541     -1.9322912578
 H     -5.1020196748      1.4844280002     -0.2873540545
 C     -3.5145282387      5.1382948647     -1.9185868983
 S     -2.3493901368      3.2459315903     -0.5306495452
 C     -2.6026636291      6.2725333134     -2.0995039905
 H     -4.6419837179      5.4110090763     -1.8854204889
 C     -1.2379871031      6.0723609983     -2.3465205027
 C     -0.4217702901      7.2214164239     -2.3823845790
 C     -0.9991634406      8.4606016887     -2.2676141430
 C     -3.2194401013      7.5392946118     -2.1076468115
 C     -2.4057450049      8.6632458234     -2.1175867491
 H     -2.7856217987      9.6848623155     -1.9875361610
 H     -0.3619160369      9.3680881593     -2.3709878214
 H     -0.6960031665      5.1245217906     -2.2706929381
 H      0.6600558423      7.0303260190     -2.4343739489
 H     -4.2789777637      7.6411086865     -1.8296442331
 O     -2.5519656221      1.8344169052     -0.4921025030
 O     -1.1194040883      3.9359070708     -0.2472720044
 F     -3.3568518223      3.7132250553      0.6068042905
30
# ORCA AIMD Position Step 196, t=98.00 fs, E_Pot=-1129.59498114 Hartree, Unit is Angstrom
 C     -6.4664746704      3.6212324954     -0.1415863465
 C     -6.2928081012      2.7016169367     -1.3513014946
 H     -5.9979231953      3.0816944001      0.6460054262
 H     -7.5227936934      3.7118866909      0.1831363364
 H     -6.1165196240      4.6521448965     -0.3260552258
 C     -7.1658752635      3.0888703379     -2.5471314735
 H     -8.1664631684      3.3154187735     -2.2246061925
 H     -7.3005928143      2.2737511235     -3.3411973999
 H     -6.7673240691      3.9835369071     -2.9957906794
 C     -5.6457968994      1.5231359525     -1.2030067449
 N     -3.0487793847      3.8339555979     -1.9193192699
 H     -5.3350252451      0.8186981061     -1.9417137200
 H     -5.1015728164      1.4766953514     -0.2959509301
 C     -3.5127460947      5.1418528738     -1.9205573517
 S     -2.3475641461      3.2445819107     -0.5318820386
 C     -2.6030231101      6.2710077158     -2.0997768984
 H     -4.6557650591      5.4033436800     -1.9038268950
 C     -1.2347644591      6.0734023027     -2.3486869660
 C     -0.4207570381      7.2198496552     -2.3832501712
 C     -0.9964498099      8.4614546155     -2.2651649262
 C     -3.2181583900      7.5383997369     -2.1096291295
 C     -2.4011875882      8.6617051797     -2.1196300150
 H     -2.7831880578      9.6873168355     -1.9902872409
 H     -0.3544498456      9.3583139342     -2.3667980715
 H     -0.7031254258      5.1069886258     -2.2808277790
 H      0.6560710451      7.0273835531     -2.4362640607
 H     -4.2695407895      7.6397829530     -1.8309384186
 O     -2.5537005295      1.8331765017     -0.4943219064
 O     -1.1178886443      3.9348235347     -0.2486492672
 F     -3.3555235214      3.7152890078      0.6033999244
30
# ORCA AIMD Position Step 197, t=98.50 fs, E_Pot=-1129.59617155 Hartree, Unit is Angstrom
 C     -6.4663426769      3.6205658763     -0.1456981609
 C     -6.2948819714      2.7031437704     -1.3504930022
 H     -5.9896940546      3.0768685326      0.6382664377
 H     -7.5184344151      3.7137610389      0.1872527525
 H     -6.1155760000      4.6482373397     -0.3419050137
 C     -7.1670863947      3.0899597693     -2.5462697554
 H     -8.1718970450      3.3150934657     -2.2125602929
 H     -7.3000861630      2.2672242506     -3.3334890336
 H     -6.7617034206      3.9875239234     -2.9986803733
 C     -5.6457606814      1.5254676619     -1.2040328879
 N     -3.0465042966      3.8376305492     -1.9221866384
 H     -5.3278802179      0.8204337528     -1.9534195872
 H     -5.0996362185      1.4675876109     -0.3014620250
 C     -3.5112139134      5.1456047177     -1.9225348794
 S     -2.3457918525      3.2432053491     -0.5330352490
 C     -2.6036372055      6.2690731568     -2.1002034410
 H     -4.6647282824      5.3932383961     -1.9219872458
 C     -1.2313455102      6.0745982053     -2.3506651508
 C     -0.4197874143      7.2179702305     -2.3841218779
 C     -0.9937937052      8.4627131213     -2.2627995701
 C     -3.2167610111      7.5377148596     -2.1113761330
 C     -2.3964548327      8.6600902594     -2.1217322576
 H     -2.7807622734      9.6887593278     -1.9934189914
 H     -0.3476208013      9.3476403509     -2.3618401728
 H     -0.7119302476      5.0900870825     -2.2917294200
 H      0.6519438202      7.0256513368     -2.4385904378
 H     -4.2603409116      7.6381277176     -1.8331370763
 O     -2.5553037875      1.8318634783     -0.4966075052
 O     -1.1164012922      3.9336791618     -0.2500734987
 F     -3.3542258708      3.7174451331      0.6000124365
30
# ORCA AIMD Position Step 198, t=99.00 fs, E_Pot=-1129.59800453 Hartree, Unit is Angstrom
 C     -6.4663245363      3.6198267899     -0.1499996687
 C     -6.2973079879      2.7045556320     -1.3497713663
 H     -5.9792742404      3.0726493584      0.6334696477
 H     -7.5140688128      3.7154821008      0.1902736779
 H     -6.1140083257      4.6438772834     -0.3571279190
 C     -7.1681534282      3.0907034805     -2.5455197005
 H     -8.1785770104      3.3153862074     -2.1997001325
 H     -7.2982609409      2.2630614311     -3.3235901239
 H     -6.7558164941      3.9926809997     -3.0026525926
 C     -5.6456808135      1.5281884425     -1.2051630165
 N     -3.0442713610      3.8414238740     -1.9250875384
 H     -5.3219436545      0.8212678619     -1.9667880938
 H     -5.0961341452      1.4571776956     -0.3036731451
 C     -3.5099721551      5.1495149710     -1.9245210282
 S     -2.3440784197      3.2418053451     -0.5341143937
 C     -2.6044784245      6.2667707539     -2.1007923649
 H     -4.6684625492      5.3808235354     -1.9398174626
 C     -1.2277580307      6.0758625563     -2.3524531113
 C     -0.4188803785      7.2158005108     -2.3849944743
 C     -0.9912016586      8.4643080749     -2.2605205011
 C     -3.2151875590      7.5372324049     -2.1129004164
 C     -2.3915754808      8.6584332670     -2.1238845751
 H     -2.7782500711      9.6889416783     -1.9969529701
 H     -0.3411936429      9.3366035373     -2.3561615575
 H     -0.7225360810      5.0746220743     -2.3033996402
 H      0.6480966688      7.0250751047     -2.4413712965
 H     -4.2520193503      7.6362420631     -1.8360951651
 O     -2.5567739682      1.8304839326     -0.4989585636
 O     -1.1149393791      3.9324715484     -0.2515433471
 F     -3.3529591579      3.7196911717      0.5966433374
30
# ORCA AIMD Position Step 199, t=99.50 fs, E_Pot=-1129.60022011 Hartree, Unit is Angstrom
 C     -6.4663863696      3.6189977880     -0.1544393110
 C     -6.3000748207      2.7058361353     -1.3491480904
 H     -5.9669366025      3.0693898102      0.6312310409
 H     -7.5098166159      3.7170498410      0.1922343749
 H     -6.1118069957      4.6391695328     -0.3716470138
 C     -7.1691061520      3.0911597267     -2.5448661417
 H     -8.1858038855      3.3161949140     -2.1864022286
 H     -7.2952149256      2.2612213101     -3.3116981192
 H     -6.7500076227      3.9984340448     -3.0074149185
 C     -5.6455264862      1.5312313608     -1.2064520763
 N     -3.0420725201      3.8453219532     -1.9280152513
 H     -5.3175158377      0.8218625080     -1.9811205129
 H     -5.0911968468      1.4455675383     -0.3027268980
 C     -3.5090405554      5.1535408531     -1.9265179726
 S     -2.3424288755      3.2403853447     -0.5351249504
 C     -2.6055167106      6.2641485014     -2.1015516580
 H     -4.6668375411      5.3663072092     -1.9572256882
 C     -1.2240407395      6.0771165036     -2.3540510279
 C     -0.4180543983      7.2133712505     -2.3858625484
 C     -0.9886827310      8.4661597800     -2.2583292764
 C     -3.2133816636      7.5369391144     -2.1142154883
 C     -2.3865770609      8.6567619042     -2.1260784636
 H     -2.7755868248      9.6877062715     -2.0008981934
 H     -0.3348765518      9.3258027342     -2.3498215767
 H     -0.7349566439      5.0612583414     -2.3158176551
 H      0.6449488216      7.0255822258     -2.4446236821
 H     -4.2451761512      7.6342327413     -1.8396691179
 O     -2.5581097714      1.8290444682     -0.5013740936
 O     -1.1135002080      3.9311985476     -0.2530573528
 F     -3.3517236805      3.7220246056      0.5932941620
30
# ORCA AIMD Position Step 200, t=100.00 fs, E_Pot=-1129.60252186 Hartree, Unit is Angstrom
 C     -6.4664847040      3.6180559233     -0.1589533650
 C     -6.3031673045      2.7069702670     -1.3486315338
 H     -5.9530732838      3.0675095730      0.6310116143
 H     -7.5058038312      3.7184695500      0.1931908993
 H     -6.1089744020      4.6342296978     -0.3854054351
 C     -7.1699745503      3.0914036830     -2.5442831722
 H     -8.1928496539      3.3174037247     -2.1730692927
 H     -7.2910789342      2.2614993058     -3.2981533779
 H     -6.7446312323      4.0041782809     -3.0126451683
 C     -5.6452528528      1.5345259901     -1.2079285164
 N     -3.0398987099      3.8493095922     -1.9309625044
 H     -5.3148763674      0.8228525634     -1.9957171925
 H     -5.0851497067      1.4328986709     -0.2990988214
 C     -3.5084183847      5.1576333432     -1.9285278210
 S     -2.3408480522      3.2389488072     -0.5360726259
 C     -2.6067196601      6.2612604351     -2.1024883068
 H     -4.6600018829      5.3499652555     -1.9741216318
 C     -1.2202427321      6.0782911567     -2.3554610233
 C     -0.4173239246      7.2107199420     -2.3867207666
 C     -0.9862464668      8.4681829067     -2.2562269516
 C     -3.2112970673      7.5368172461     -2.1153342239
 C     -2.3814854652      8.6550982389     -2.1283059221
 H     -2.7727418787      9.6849969631     -2.0052501337
 H     -0.3283501350      9.3158538278     -2.3428859117
 H     -0.7490999989      5.0504925796     -2.3289423249
 H      0.6428757551      7.0270894775     -2.4483615934
 H     -4.2403022549      7.6322062139     -1.8437358117
 O     -2.5593100294      1.8275521437     -0.5038528272
 O     -1.1120810845      3.9298583024     -0.2546139743
 F     -3.3505197574      3.7244426590      0.5899665156
30
# ORCA AIMD Position Step 201, t=100.50 fs, E_Pot=-1129.60463344 Hartree, Unit is Angstrom
 C     -6.4665708759      3.6169780432     -0.1634720832
 C     -6.3065661555      2.7079438732     -1.3482268724
 H     -5.9381512304      3.0674385667      0.6321922635
 H     -7.5021542880      3.7197517224      0.1932162593
 H     -6.1055269854      4.6291763768     -0.3983648614
 C     -7.1707855790      3.0915215206     -2.5437346489
 H     -8.1990298184      3.3188959177     -2.1601022129
 H     -7.2860139883      2.2635286468     -3.2834319178
 H     -6.7400212420      4.0093366999     -3.0180224729
 C     -5.6448070450      1.5380027481     -1.2095957772
 N     -3.0377397160      3.8533699489     -1.9339213886
 H     -5.3142581226      0.8247944751     -2.0099356012
 H     -5.0784684593      1.4193575089     -0.2935189116
 C     -3.5080831795      5.1617389195     -1.9305519991
 S     -2.3393406381      3.2374993228     -0.5369633825
 C     -2.6080539420      6.2581648883     -2.1036077968
 H     -4.6483932097      5.3321316077     -1.9904273478
 C     -1.2164212854      6.0793298738     -2.3566869784
 C     -0.4166959847      7.2078880187     -2.3875641799
 C     -0.9839003290      8.4702927266     -2.2542143783
 C     -3.2089035507      7.5368458627     -2.1162674839
 C     -2.3763244333      8.6534582357     -2.1305595280
 H     -2.7697200278      9.6808636544     -2.0099907923
 H     -0.3213072696      9.3073335785     -2.3354201393
 H     -0.7647736159      5.0426376547     -2.3427167363
 H      0.6421678964      7.0295107417     -2.4525938620
 H     -4.2377153282      7.6302608523     -1.8482099838
 O     -2.5603737180      1.8260143077     -0.5063931460
 O     -1.1106793699      3.9284492263     -0.2562115895
 F     -3.3493476542      3.7269422400      0.5866620858
30
# ORCA AIMD Position Step 202, t=101.00 fs, E_Pot=-1129.60632179 Hartree, Unit is Angstrom
 C     -6.4665950159      3.6157450273     -0.1679254439
 C     -6.3102484420      2.7087436113     -1.3479362718
 H     -5.9226694509      3.0695692914      0.6341394646
 H     -7.4989784459      3.7209115536      0.1923944483
 H     -6.1014976907      4.6241208870     -0.4105020455
 C     -7.1715607985      3.0916052318     -2.5431749307
 H     -8.2037523560      3.3205627374     -2.1478788967
 H     -7.2802066282      2.2667907811     -3.2681307476
 H     -6.7364699420      4.0134004123     -3.0232501874
 C     -5.6441355237      1.5415968404     -1.2114377660
 N     -3.0355845896      3.8574846554     -1.9368835803
 H     -5.3158294562      0.8281323339     -2.0232305654
 H     -5.0717117187      1.4051728295     -0.2868629242
 C     -3.5079895478      5.1657991926     -1.9325903762
 S     -2.3379109167      3.2360404091     -0.5378033355
 C     -2.6094839585      6.2549249813     -2.1049143058
 H     -4.6327619005      5.3131909027     -2.0060861918
 C     -1.2126420536      6.0801888402     -2.3577340337
 C     -0.4161670613      7.2049210957     -2.3883884967
 C     -0.9816454336      8.4724102584     -2.2522928135
 C     -3.2061907343      7.5370019262     -2.1170230669
 C     -2.3711160794      8.6518513097     -2.1328324024
 H     -2.7665616434      9.6754599834     -2.0150891698
 H     -0.3134981437      9.3007191113     -2.3274838070
 H     -0.7816910620      5.0378124297     -2.3570718398
 H      0.6429968234      7.0327626964     -2.4573214725
 H     -4.2375137189      7.6284813695     -1.8530557126
 O     -2.5613000098      1.8244386934     -0.5089931447
 O     -1.1092924959      3.9269700843     -0.2578485379
 F     -3.3482077812      3.7295200573      0.5833827385
30
# ORCA AIMD Position Step 203, t=101.50 fs, E_Pot=-1129.60740405 Hartree, Unit is Angstrom
 C     -6.4665098914      3.6143455566     -0.1722474266
 C     -6.3141873714      2.7093565185     -1.3477589500
 H     -5.9071214868      3.0742172410      0.6362590022
 H     -7.4963644205      3.7219683488      0.1908155045
 H     -6.0969372895      4.6191602399     -0.4218067206
 C     -7.1723154229      3.0917473745     -2.5425513787
 H     -8.2065561695      3.3223104611     -2.1367351141
 H     -7.2738618221      2.2706394064     -3.2529402451
 H     -6.7342102535      4.0159618371     -3.0280750971
 C     -5.6431904794      1.5452509609     -1.2134256374
 N     -3.0334216533      3.8616340054     -1.9398402120
 H     -5.3196853189      0.8331804368     -2.0351790589
 H     -5.0654539481      1.3906061546     -0.2800439750
 C     -3.5080670251      5.1697524359     -1.9346403431
 S     -2.3365628917      3.2345756622     -0.5385988237
 C     -2.6109730881      6.2516071103     -2.1064103890
 H     -4.6141887737      5.2935660110     -2.0210755803
 C     -1.2089764471      6.0808383402     -2.3586083180
 C     -0.4157213395      7.2018669000     -2.3891903436
 C     -0.9794731649      8.4744681978     -2.2504641386
 C     -3.2031697969      7.5372612111     -2.1176055029
 C     -2.3658808355      8.6502807975     -2.1351181704
 H     -2.7633401511      9.6690347775     -2.0205029176
 H     -0.3047760176      9.2963319449     -2.3191259979
 H     -0.7994856029      5.0359384067     -2.3719324062
 H      0.6453917610      7.0367692082     -2.4625353214
 H     -4.2395590426      7.6269355832     -1.8582889995
 O     -2.5620882845      1.8228332193     -0.5116505585
 O     -1.1079179616      3.9254199377     -0.2595230709
 F     -3.3471005527      3.7321725522      0.5801304752
30
# ORCA AIMD Position Step 204, t=102.00 fs, E_Pot=-1129.60777317 Hartree, Unit is Angstrom
 C     -6.4662739936      3.6127783018     -0.1763791454
 C     -6.3183524603      2.7097697620     -1.3476911749
 H     -5.8919656430      3.0815967599      0.6380340814
 H     -7.4943686366      3.7229447026      0.1885703522
 H     -6.0919155562      4.6143709791     -0.4322792473
 C     -7.1730581729      3.0920352208     -2.5418081995
 H     -8.2071326140      3.3240652752     -2.1269507861
 H     -7.2671931125      2.2743456823     -3.2385992866
 H     -6.7334048114      4.0167350609     -3.0322998062
 C     -5.6419348767      1.5489177577     -1.2155239027
 N     -3.0312385688      3.8657969616     -1.9427820598
 H     -5.3258438862      0.8401159206     -2.0454945223
 H     -5.0602292992      1.3759369472     -0.2739235530
 C     -3.5082195023      5.1735361413     -1.9366958413
 S     -2.3353001385      3.2331087083     -0.5393562927
 C     -2.6124851204      6.2482794342     -2.1080966284
 H     -4.5940846434      5.2736990443     -2.0354207812
 C     -1.2054987818      6.0812638106     -2.3593166669
 C     -0.4153305750      7.1987733338     -2.3899674592
 C     -0.9773627998      8.4764154594     -2.2487307397
 C     -3.1998722900      7.5375989696     -2.1180166037
 C     -2.3606375127      8.6487447875     -2.1374109291
 H     -2.7601570735      9.6619171336     -2.0261808653
 H     -0.2951319166      9.2942992204     -2.3103838045
 H     -0.8177245226      5.0367411269     -2.3872235856
 H      0.6492338939      7.0414613684     -2.4682148945
 H     -4.2434922518      7.6256741997     -1.8639710062
 O     -2.5627382249      1.8212058905     -0.5143628055
 O     -1.1065534468      3.9237981197     -0.2612334114
 F     -3.3460264048      3.7348959622      0.5769074238
30
# ORCA AIMD Position Step 205, t=102.50 fs, E_Pot=-1129.60745826 Hartree, Unit is Angstrom
 C     -6.4658539059      3.6110529574     -0.1802707930
 C     -6.3227096797      2.7099706231     -1.3477263957
 H     -5.8775977427      3.0918094261      0.6390504282
 H     -7.4930097704      3.7238655925      0.1857461649
 H     -6.0865215413      4.6098061801     -0.4419286880
 C     -7.1737918601      3.0925438014     -2.5408918469
 H     -8.2053369573      3.3257765874     -2.1187399185
 H     -7.2604106583      2.2771667077     -3.2258327488
 H     -6.7341390280      4.0155683009     -3.0357906059
 C     -5.6403457453      1.5525615365     -1.2176950400
 N     -3.0290225767      3.8699514931     -1.9456995993
 H     -5.3342479646      0.8489777324     -2.0540337506
 H     -5.0564908199      1.3614465459     -0.2692474641
 C     -3.5083295772      5.1770891884     -1.9387467042
 S     -2.3341258116      3.2316432001     -0.5400823149
 C     -2.6139847403      6.2450108180     -2.1099716184
 H     -4.5741341320      5.2540244560     -2.0492031492
 C     -1.2022841078      6.0814659737     -2.3598662539
 C     -0.4149555432      7.1956878465     -2.3907187445
 C     -0.9752804029      8.4782187497     -2.2470952973
 C     -3.1963461252      7.5379905320     -2.1182566250
 C     -2.3554038756      8.6472374030     -2.1397051003
 H     -2.7571341758      9.6544939565     -2.0320660714
 H     -0.2847090932      9.2945420674     -2.3012846970
 H     -0.8359258910      5.0397603705     -2.4028769912
 H      0.6542691868      7.0467741188     -2.4743276248
 H     -4.2487798216      7.6247330719     -1.8701933240
 O     -2.5632498416      1.8195646947     -0.5171269809
 O     -1.1051967970      3.9221042121     -0.2629777112
 F     -3.3449859546      3.7376862960      0.5737158263
30
# ORCA AIMD Position Step 206, t=103.00 fs, E_Pot=-1129.60667653 Hartree, Unit is Angstrom
 C     -6.4652259106      3.6091902662     -0.1838828494
 C     -6.3272217204      2.7099466333     -1.3478553310
 H     -5.8643358942      3.1048401321      0.6390108782
 H     -7.4922653030      3.7247573276      0.1824232318
 H     -6.0808629107      4.6054954112     -0.4507718158
 C     -7.1745142717      3.0933276416     -2.5397577159
 H     -8.2011928426      3.3274195461     -2.1122433368
 H     -7.2537086209      2.2784367778     -3.2152734895
 H     -6.7364177907      4.0124499490     -3.0384821111
 C     -5.6384159071      1.5561594894     -1.2199024858
 N     -3.0267607151      3.8740748856     -1.9485831750
 H     -5.3447692495      0.8596693899     -2.0607998697
 H     -5.0545846507      1.3474027940     -0.2666053578
 C     -3.5082687365      5.1803545111     -1.9407787443
 S     -2.3330425833      3.2301828126     -0.5407835311
 C     -2.6154381113      6.2418696547     -2.1120319629
 H     -4.5561694094      5.2349391387     -2.0625593235
 C     -1.1994054297      6.0814600933     -2.3602642556
 C     -0.4145489967      7.1926567073     -2.3914441939
 C     -0.9731800259      8.4798616851     -2.2455602800
 C     -3.1926499680      7.5384117767     -2.1183257292
 C     -2.3501972325      8.6457506212     -2.1419952692
 H     -2.7544027860      9.6471808868     -2.0380995452
 H     -0.2737926043      9.2967939107     -2.2918517279
 H     -0.8535807667      5.0443727739     -2.4188370859
 H      0.6601373861      7.0526413384     -2.4808296516
 H     -4.2547786324      7.6241368928     -1.8770594546
 O     -2.5636235234      1.8179174769     -0.5199398835
 O     -1.1038460625      3.9203379829     -0.2647540305
 F     -3.3439799365      3.7405393824      0.5705580291
30
# ORCA AIMD Position Step 207, t=103.50 fs, E_Pot=-1129.60581361 Hartree, Unit is Angstrom
 C     -6.4643769520      3.6072212800     -0.1871868001
 C     -6.3318483713      2.7096858901     -1.3480660512
 H     -5.8524108974      3.1205597852      0.6377434850
 H     -7.4920715558      3.7256464861      0.1786734528
 H     -6.0750638964      4.6014475099     -0.4588331236
 C     -7.1752189948      3.0944121007     -2.5383771092
 H     -8.1948924557      3.3289969590     -2.1075235977
 H     -7.2472544181      2.2776687279     -3.2073803629
 H     -6.7401648370      4.0075097863     -3.0403797586
 C     -5.6361543823      1.5597023303     -1.2221123312
 N     -3.0244400447      3.8781440400     -1.9514231993
 H     -5.3572150832      0.8719645960     -2.0659422744
 H     -5.0547368344      1.3340468518     -0.2664090495
 C     -3.5079140384      5.1832815994     -1.9427750315
 S     -2.3320526038      3.2287312230     -0.5414665744
 C     -2.6168132383      6.2389226982     -2.1142723526
 H     -4.5419674621      5.2167745354     -2.0756656150
 C     -1.1969306699      6.0812737900     -2.3605175939
 C     -0.4140595830      7.1897243815     -2.3921447049
 C     -0.9710068765      8.4813417428     -2.2441273512
 C     -3.1888471113      7.5388396143     -2.1182253996
 C     -2.3450351200      8.6442765361     -2.1442759959
 H     -2.7520906399      9.6403877119     -2.0442242818
 H     -0.2627766172      9.3006433888     -2.2821099979
 H     -0.8701797201      5.0498322020     -2.4350662840
 H      0.6664116997      7.0589904670     -2.4876677889
 H     -4.2608063407      7.6239028491     -1.8846665703
 O     -2.5638600758      1.8162718331     -0.5227980483
 O     -1.1024995281      3.9184993242     -0.2665603164
 F     -3.3430091039      3.7434509056      0.5674364409
30
# ORCA AIMD Position Step 208, t=104.00 fs, E_Pot=-1129.60528386 Hartree, Unit is Angstrom
 C     -6.4633051111      3.6051860066     -0.1901656133
 C     -6.3365471256      2.7091777069     -1.3483440123
 H     -5.8419580644      3.1387320558      0.6352045390
 H     -7.4923272116      3.7265589528      0.1745601688
 H     -6.0692617560      4.5976554408     -0.4661456025
 C     -7.1758958383      3.0957863805     -2.5367426997
 H     -8.1867934286      3.3305405407     -2.1045617750
 H     -7.2411828548      2.2746396841     -3.2023730201
 H     -6.7452243467      4.0010159205     -3.0415607019
 C     -5.6335858181      1.5631942805     -1.2242942907
 N     -3.0220481081      3.8821358269     -1.9542104649
 H     -5.3713373853      0.8855157929     -2.0697532852
 H     -5.0570480936      1.3215824106     -0.2688827586
 C     -3.5071706564      5.1858279072     -1.9447187309
 S     -2.3311574855      3.2272918965     -0.5421379071
 C     -2.6180796719      6.2362341547     -2.1166858762
 H     -4.5329786453      5.1997802652     -2.0887020379
 C     -1.1949201791      6.0809429295     -2.3606328176
 C     -0.4134360000      7.1869331819     -2.3928218431
 C     -0.9687014911      8.4826658710     -2.2427968683
 C     -3.1849997134      7.5392522473     -2.1179595179
 C     -2.3399362520      8.6428099470     -2.1465416202
 H     -2.7503076295      9.6344814908     -2.0503890405
 H     -0.2521171481      9.3055913646     -2.2720925855
 H     -0.8852413386      5.0553304343     -2.4515458217
 H      0.6726432675      7.0657382759     -2.4947822266
 H     -4.2662062741      7.6240438122     -1.8930905403
 O     -2.5639607218      1.8146351957     -0.5256978249
 O     -1.1011556795      3.9165883010     -0.2683944336
 F     -3.3420742416      3.7464164864      0.5643534651
30
# ORCA AIMD Position Step 209, t=104.50 fs, E_Pot=-1129.60531146 Hartree, Unit is Angstrom
 C     -6.4620197560      3.6031318887     -0.1928138613
 C     -6.3412735914      2.7084128397     -1.3486723113
 H     -5.8330110385      3.1590235080      0.6314797220
 H     -7.4929011964      3.7275193780      0.1701400704
 H     -6.0636017165      4.5941036696     -0.4727524144
 C     -7.1765310432      3.0974008249     -2.5348709188
 H     -8.1774091169      3.3321106860     -2.1032580468
 H     -7.2355962974      2.2694358898     -3.2002025075
 H     -6.7513663481      3.9933644811     -3.0421716748
 C     -5.6307488879      1.5666519662     -1.2264230062
 N     -3.0195732120      3.8860273604     -1.9569362142
 H     -5.3868470241      0.8998728407     -2.0726527528
 H     -5.0614956841      1.3101669000     -0.2740621335
 C     -3.5059949902      5.1879587457     -1.9465973338
 S     -2.3303582613      3.2258684284     -0.5428039138
 C     -2.6192095532      6.2338639470     -2.1192638772
 H     -4.5300435073      5.1841287135     -2.1018014199
 C     -1.1934224094      6.0805065089     -2.3606166550
 C     -0.4126312169      7.1843222120     -2.3934774352
 C     -0.9662051167      8.4838462324     -2.2415675120
 C     -3.1811643344      7.5396303921     -2.1175350998
 C     -2.3349206908      8.6413506392     -2.1487860884
 H     -2.7491304753      9.6297493319     -2.0565519691
 H     -0.2422840231      9.3111083652     -2.2618441238
 H     -0.8983413100      5.0600761372     -2.4682723335
 H      0.6784011337      7.0727860508     -2.5021102924
 H     -4.2703987447      7.6245693418     -1.9023762226
 O     -2.5639271682      1.8130144519     -0.5286353083
 O     -1.0998133573      3.9146049719     -0.2702541337
 F     -3.3411762050      3.7494315884      0.5613115617
30
# ORCA AIMD Position Step 210, t=105.00 fs, E_Pot=-1129.60578405 Hartree, Unit is Angstrom
 C     -6.4605411144      3.6011117231     -0.1951378692
 C     -6.3459824307      2.7073844648     -1.3490317877
 H     -5.8255010335      3.1810178708      0.6267809811
 H     -7.4936418116      3.7285506543      0.1654655122
 H     -6.0582318789      4.5907748583     -0.4787081675
 C     -7.1771071721      3.0991698623     -2.5328000796
 H     -8.1673902077      3.3337941033     -2.1034367052
 H     -7.2305705026      2.2624380183     -3.2005702634
 H     -6.7582960258      3.9850613323     -3.0424229613
 C     -5.6276944315      1.5701025555     -1.2284799441
 N     -3.0170050669      3.8897964310     -1.9595924320
 H     -5.4034295893      0.9145069949     -2.0751646956
 H     -5.0679350064      1.2999022969     -0.2817944223
 C     -3.5044088028      5.1896454608     -1.9484064618
 S     -2.3296553579      3.2244644234     -0.5434707284
 C     -2.6201774207      6.2318664706     -2.1219962490
 H     -4.5332161069      5.1699385243     -2.1150013520
 C     -1.1924717879      6.0799995670     -2.3604766894
 C     -0.4116060202      7.1819268340     -2.3941132725
 C     -0.9634639899      8.4848961586     -2.2404361903
 C     -3.1773884167      7.5399576904     -2.1169625943
 C     -2.3300104852      8.6399053407     -2.1510028510
 H     -2.7485904500      9.6263698443     -2.0626825644
 H     -0.2337135206      9.3166855358     -2.2514225325
 H     -0.9091397418      5.0633894095     -2.4852493680
 H      0.6833097037      7.0800214000     -2.5095896489
 H     -4.2729200220      7.6254872907     -1.9125318617
 O     -2.5637616005      1.8114160190     -0.5316064121
 O     -1.0984717861      3.9125493592     -0.2721370142
 F     -3.3403158924      3.7524915673      0.5583131967
30
# ORCA AIMD Position Step 211, t=105.50 fs, E_Pot=-1129.60631311 Hartree, Unit is Angstrom
 C     -6.4588993904      3.5991813954     -0.1971553676
 C     -6.3506283060      2.7060890482     -1.3494012543
 H     -5.8192604556      3.2042346969      0.6214386461
 H     -7.4943880368      3.7296737657      0.1605876650
 H     -6.0532978649      4.5876567861     -0.4840801625
 C     -7.1776034750      3.1009805636     -2.5305851348
 H     -8.1574929243      3.3356983254     -2.1048578303
 H     -7.2261627083      2.2542543649     -3.2029869488
 H     -6.7656686313      3.9766926578     -3.0425761579
 C     -5.6244830158      1.5735807224     -1.2304565142
 N     -3.0143352569      3.8934218484     -1.9621720313
 H     -5.4207647601      0.9288468864     -2.0778770738
 H     -5.0761040246      1.2908257726     -0.2917414166
 C     -3.5024976265      5.1908633239     -1.9501517829
 S     -2.3290485668      3.2230834938     -0.5441441492
 C     -2.6209605562      6.2302891760     -2.1248715968
 H     -4.5417719418      5.1573052670     -2.1282200979
 C     -1.1920866562      6.0794461366     -2.3602224917
 C     -0.4103317015      7.1797781133     -2.3947308054
 C     -0.9604331185      8.4858270416     -2.2393981258
 C     -3.1737079685      7.5402212164     -2.1162558448
 C     -2.3252296397      8.6384886531     -2.1531848745
 H     -2.7486655629      9.6243961834     -2.0687622217
 H     -0.2267722958      9.3218750210     -2.2408982005
 H     -0.9174042542      5.0647959597     -2.5024741249
 H      0.6870766170      7.0873184415     -2.5171615631
 H     -4.2734476111      7.6268045462     -1.9235278456
 O     -2.5634666836      1.8098458249     -0.5346069037
 O     -1.0971306088      3.9104213793     -0.2740404337
 F     -3.3394942153      3.7555916896      0.5553608332
30
# ORCA AIMD Position Step 212, t=106.00 fs, E_Pot=-1129.60646813 Hartree, Unit is Angstrom
 C     -6.4571332075      3.5973973639     -0.1988944217
 C     -6.3551669643      2.7045272439     -1.3497578066
 H     -5.8140331625      3.2281523332      0.6158849095
 H     -7.4949816401      3.7309079052      0.1555596844
 H     -6.0489376316      4.5847483099     -0.4889491161
 C     -7.1779971747      3.1027051209     -2.5282906603
 H     -8.1485303370      3.3379423648     -2.1072371125
 H     -7.2224188942      2.2456237194     -3.2068526151
 H     -6.7731108828      3.9688828545     -3.0429237811
 C     -5.6211820312      1.5771244939     -1.2323582373
 N     -3.0115575744      3.8968836976     -1.9646689873
 H     -5.4385469296      0.9423257111     -2.0813842892
 H     -5.0856311167      1.2829018414     -0.3033866956
 C     -3.5003938493      5.1915906729     -1.9518481857
 S     -2.3285370272      3.2217292720     -0.5448295833
 C     -2.6215396220      6.2291710066     -2.1278773551
 H     -4.5543957287      5.1463215676     -2.1412666124
 C     -1.1922682096      6.0788539874     -2.3598669725
 C     -0.4087918955      7.1779021342     -2.3953308962
 C     -0.9570791851      8.4866461476     -2.2384470916
 C     -3.1701461657      7.5404118645     -2.1154318139
 C     -2.3206035625      8.6371227936     -2.1553247668
 H     -2.7492786787      9.6237545161     -2.0747832144
 H     -0.2217312157      9.3263186660     -2.2303514533
 H     -0.9230237537      5.0640968870     -2.5199193085
 H      0.6895122462      7.0945410125     -2.5247737754
 H     -4.2718147796      7.6285274817     -1.9352985800
 O     -2.5630455500      1.8083092849     -0.5376324474
 O     -1.0957899119      3.9082208237     -0.2759615189
 F     -3.3387120628      3.7587271494      0.5524569006
30
# ORCA AIMD Position Step 213, t=106.50 fs, E_Pot=-1129.60601324 Hartree, Unit is Angstrom
 C     -6.4552871205      3.5958138210     -0.2003913770
 C     -6.3595566080      2.7027049505     -1.3500772131
 H     -5.8094945895      3.2522346859      0.6106244991
 H     -7.4952788911      3.7322708437      0.1504393364
 H     -6.0452768090      4.5820633279     -0.4934090926
 C     -7.1782659234      3.1042150530     -2.5259838050
 H     -8.1413038339      3.3406428918     -2.1102752275
 H     -7.2193782555      2.2373148024     -3.2115371744
 H     -6.7802498235      3.9622388717     -3.0437590972
 C     -5.6178623420      1.5807702106     -1.2342092848
 N     -3.0086680636      3.9001638838     -1.9670783530
 H     -5.4565038520      0.9544365625     -2.0862152788
 H     -5.0960489584      1.2760184529     -0.3160517470
 C     -3.4982516524      5.1918096228     -1.9535169567
 S     -2.3281192979      3.2204054233     -0.5455320062
 C     -2.6218999161      6.2285403789     -2.1309997339
 H     -4.5694624354      5.1370799900     -2.1538778110
 C     -1.1930001456      6.0782129436     -2.3594276096
 C     -0.4069837154      7.1763192507     -2.3959136108
 C     -0.9533826763      8.4873553619     -2.2375756568
 C     -3.1667128027      7.5405248190     -2.1145101495
 C     -2.3161576975      8.6358361761     -2.1574150392
 H     -2.7503034832      9.6242579902     -2.0807464913
 H     -0.2187489122      9.3297664372     -2.2198687352
 H     -0.9260102030      5.0613941472     -2.5375159523
 H      0.6905407352      7.1015454956     -2.5323833607
 H     -4.2680169841      7.6306622675     -1.9477467355
 O     -2.5625017362      1.8068111695     -0.5406786457
 O     -1.0944502765      3.9059473682     -0.2778972920
 F     -3.3379702540      3.7618930882      0.5496037790
30
# ORCA AIMD Position Step 214, t=107.00 fs, E_Pot=-1129.60500291 Hartree, Unit is Angstrom
 C     -6.4534083461      3.5944802363     -0.2016875523
 C     -6.3637587251      2.7006335840     -1.3503343924
 H     -5.8052823692      3.2759587893      0.6061924846
 H     -7.4951610331      3.7337791951      0.1452907958
 H     -6.0424247691      4.5796324492     -0.4975657321
 C     -7.1783916153      3.1053947949     -2.5237290491
 H     -8.1365209408      3.3438970962     -2.1136932303
 H     -7.2170742334      2.2300455182     -3.2164436399
 H     -6.7867454919      3.9572876005     -3.0453389897
 C     -5.6145947369      1.5845469464     -1.2360560804
 N     -3.0056649662      3.9032451171     -1.9693963772
 H     -5.4744104376      0.9647898900     -2.0927541067
 H     -5.1068191345      1.2699913255     -0.3289293721
 C     -3.4962250795      5.1915084700     -1.9551820192
 S     -2.3277930113      3.2191159041     -0.5462559416
 C     -2.6220309855      6.2284148737     -2.1342242203
 H     -4.5853001011      5.1296645502     -2.1657616077
 C     -1.1942509759      6.0774966321     -2.3589269434
 C     -0.4049181147      7.1750442479     -2.3964780874
 C     -0.9493387269      8.4879500479     -2.2367758065
 C     -3.1634039367      7.5405591827     -2.1135126033
 C     -2.3119163882      8.6346608702     -2.1594483167
 H     -2.7515752767      9.6256327906     -2.0866579447
 H     -0.2178628751      9.3320868523     -2.2095387543
 H     -0.9264871159      5.0570669253     -2.5551409074
 H      0.6902050247      7.1081851340     -2.5399576598
 H     -4.2622103838      7.6332156022     -1.9607484325
 O     -2.5618392917      1.8053555743     -0.5437411293
 O     -1.0931128544      3.9036004295     -0.2798446898
 F     -3.3372695299      3.7650845711      0.5468036220
30
# ORCA AIMD Position Step 215, t=107.50 fs, E_Pot=-1129.60372179 Hartree, Unit is Angstrom
 C     -6.4515425896      3.5934389198     -0.2028246939
 C     -6.3677392249      2.6983305812     -1.3505041968
 H     -5.8010367818      3.2988434205      0.6031006302
 H     -7.4945453190      3.7354489210      0.1401862524
 H     -6.0404700660      4.5775041319     -0.5015344177
 C     -7.1783651601      3.1061537421     -2.5215846166
 H     -8.1347070092      3.3477636885     -2.1172699580
 H     -7.2155332829      2.2244227137     -3.2210542920
 H     -6.7923224781      3.9544126104     -3.0478434077
 C     -5.6114459604      1.5884709833     -1.2379679278
 N     -3.0025482904      3.9061112168     -1.9716205345
 H     -5.4920919446      0.9731583669     -2.1011742641
 H     -5.1173662658      1.2645770057     -0.3411374064
 C     -3.4944512039      5.1906844479     -1.9568671567
 S     -2.3275554616      3.2178639943     -0.5470054619
 C     -2.6219283642      6.2287994517     -2.1375353831
 H     -4.6003765249      5.1241382939     -2.1766354902
 C     -1.1959752498      6.0766684310     -2.3583923545
 C     -0.4026195156      7.1740853312     -2.3970224526
 C     -0.9449577969      8.4884191519     -2.2360392254
 C     -3.1602028658      7.5405183425     -2.1124623952
 C     -2.3079010351      8.6336295583     -2.1614176409
 H     -2.7529059471      9.6275526775     -2.0925252569
 H     -0.2189878944      9.3332705767     -2.1994479701
 H     -0.9246697169      5.0517034837     -2.5726183939
 H      0.6886634250      7.1143141115     -2.5474760895
 H     -4.2547010086      7.6361947508     -1.9741606359
 O     -2.5610624865      1.8039466111     -0.5468156341
 O     -1.0917787533      3.9011797320     -0.2818005447
 F     -3.3366104339      3.7682968383      0.5440583484
30
# ORCA AIMD Position Step 216, t=108.00 fs, E_Pot=-1129.60253897 Hartree, Unit is Angstrom
 C     -6.4497290440      3.5927225392     -0.2038401575
 C     -6.3714699989      2.6958200988     -1.3505619274
 H     -5.7964516096      3.3204787985      0.6017740373
 H     -7.4933885512      3.7372956334      0.1352052494
 H     -6.0394793381      4.5757392531     -0.5054358639
 C     -7.1781903536      3.1064349877     -2.5195998835
 H     -8.1361241719      3.3522448552     -2.1208765397
 H     -7.2147738349      2.2209070479     -3.2249590096
 H     -6.7967983006      3.9537990178     -3.0513374703
 C     -5.6084751329      1.5925425741     -1.2400329337
 N     -2.9993194380      3.9087480579     -1.9737492713
 H     -5.5094158822      0.9794943725     -2.1114070355
 H     -5.1271230169      1.2594960006     -0.3517974790
 C     -3.4930402890      5.1893438238     -1.9585938732
 S     -2.3274032139      3.2166533607     -0.5477840450
 C     -2.6215933992      6.2296860660     -2.1409170467
 H     -4.6134136453      5.1205323115     -2.1862571523
 C     -1.1981165968      6.0756886229     -2.3578549591
 C     -0.4001244691      7.1734442763     -2.3975437784
 C     -0.9402651570      8.4887451628     -2.2353575214
 C     -3.1570813640      7.5404095968     -2.1113833759
 C     -2.3041281380      8.6327728632     -2.1633167786
 H     -2.7541014283      9.6296758092     -2.0983558516
 H     -0.2219213906      9.3334279150     -2.1896759428
 H     -0.9208414594      5.0460121704     -2.5897316416
 H      0.6861767740      7.1197919478     -2.5549313108
 H     -4.2459311669      7.6396080385     -1.9878294011
 O     -2.5601759964      1.8025871646     -0.5498980537
 O     -1.0904498523      3.8986845574     -0.2837619533
 F     -3.3359933516      3.7715251684      0.5413696319
30
# ORCA AIMD Position Step 217, t=108.50 fs, E_Pot=-1129.60176284 Hartree, Unit is Angstrom
 C     -6.4479961670      3.5923535752     -0.2047616485
 C     -6.3749291902      2.6931325314     -1.3504843914
 H     -5.7913190164      3.3405442169      0.6024951558
 H     -7.4916929878      3.7393341538      0.1304345057
 H     -6.0394945659      4.5744079273     -0.5093911148
 C     -7.1778866348      3.1062196656     -2.5178153322
 H     -8.1407327822      3.3572768826     -2.1244888527
 H     -7.2148044056      2.2197972307     -3.2278676459
 H     -6.8000948266      3.9554120658     -3.0557525386
 C     -5.6057296112      1.5967425405     -1.2423484013
 N     -2.9959806913      3.9111414046     -1.9757820936
 H     -5.5262776888      0.9839229560     -2.1231446471
 H     -5.1355881411      1.2544734589     -0.3601399256
 C     -3.4920725093      5.1875055880     -1.9603804957
 S     -2.3273325579      3.2154869348     -0.5485947932
 C     -2.6210343284      6.2310530785     -2.1443522133
 H     -4.6234319418      5.1188426287     -2.1944344963
 C     -1.2006097151      6.0745217480     -2.3573480869
 C     -0.3974797913      7.1731159751     -2.3980382388
 C     -0.9353001081      8.4889050302     -2.2347228616
 C     -3.1540024485      7.5402445088     -2.1102994767
 C     -2.3006083566      8.6321162720     -2.1651402326
 H     -2.7549760958      9.6316770594     -2.1041532821
 H     -0.2263533717      9.3327807896     -2.1802926043
 H     -0.9153271376      5.0407278958     -2.6062367726
 H      0.6830914851      7.1244868512     -2.5623271918
 H     -4.2364459694      7.6434636714     -2.0015972172
 O     -2.5591847335      1.8012802576     -0.5529844719
 O     -1.0891277575      3.8961145859     -0.2857259390
 F     -3.3354184100      3.7747650416      0.5387387495
30
# ORCA AIMD Position Step 218, t=109.00 fs, E_Pot=-1129.60154396 Hartree, Unit is Angstrom
 C     -6.4463581971      3.5923438444     -0.2056036849
 C     -6.3781023274      2.6903044783     -1.3502504638
 H     -5.7855676404      3.3588189348      0.6053583989
 H     -7.4895045109      3.7415782611      0.1259659041
 H     -6.0405337915      4.5735816984     -0.5135161673
 C     -7.1774887604      3.1055267801     -2.5162619556
 H     -8.1481929214      3.3627297667     -2.1281840855
 H     -7.2156235767      2.2212245162     -3.2296164451
 H     -6.8022364305      3.9590023862     -3.0608854890
 C     -5.6032409341      1.6010319826     -1.2450069218
 N     -2.9925347189      3.9132786461     -1.9777193527
 H     -5.5425838037      0.9867040299     -2.1358900431
 H     -5.1423880270      1.2492865419     -0.3656185600
 C     -3.4915983755      5.1851986733     -1.9622415735
 S     -2.3273393210      3.2143675592     -0.5494401926
 C     -2.6202642742      6.2328669174     -2.1478235595
 H     -4.6297584385      5.1190284661     -2.2010358478
 C     -1.2033843638      6.0731417939     -2.3569055066
 C     -0.3947395084      7.1730895916     -2.3985012655
 C     -0.9301136423      8.4888708589     -2.2341280401
 C     -3.1509235476      7.5400380462     -2.1092336276
 C     -2.2973454039      8.6316783636     -2.1668834193
 H     -2.7553676198      9.6332773759     -2.1099172050
 H     -0.2318841883      9.3316475497     -2.1713549388
 H     -0.9084715530      5.0365365576     -2.6218821425
 H      0.6798111297      7.1282796828     -2.5696775545
 H     -4.2268572431      7.6477688691     -2.0153125315
 O     -2.5580938070      1.8000280943     -0.5560712256
 O     -1.0878144719      3.8934693705     -0.2876898872
 F     -3.3348855246      3.7780121130      0.5361666527
30
# ORCA AIMD Position Step 219, t=109.50 fs, E_Pot=-1129.60185595 Hartree, Unit is Angstrom
 C     -6.4448140485      3.5926958303     -0.2063661592
 C     -6.3809823852      2.6873782477     -1.3498418791
 H     -5.7792764524      3.3751765770      0.6102546057
 H     -7.4869092652      3.7440396401      0.1218942933
 H     -6.0425921823      4.5733262444     -0.5179155655
 C     -7.1770441096      3.1044088812     -2.5149615700
 H     -8.1579153989      3.3684180055     -2.1321154704
 H     -7.2172202280      2.2251555218     -3.2301676872
 H     -6.8033322383      3.9641452018     -3.0664209727
 C     -5.6010220673      1.6053525127     -1.2480822029
 N     -2.9889843809      3.9151474922     -1.9795621235
 H     -5.5582380652      0.9881832850     -2.1490269837
 H     -5.1473245210      1.2438130097     -0.3680052660
 C     -3.4916404798      5.1824630856     -1.9641881218
 S     -2.3274188703      3.2132978967     -0.5503223133
 C     -2.6193017247      6.2350820004     -2.1513132762
 H     -4.6320089338      5.1210160209     -2.2059872878
 C     -1.2063670488      6.0715363132     -2.3565598560
 C     -0.3919613519      7.1733482512     -2.3989279895
 C     -0.9247660405      8.4886123352     -2.2335667999
 C     -3.1478014355      7.5398088296     -2.1082072818
 C     -2.2943356064      8.6314693496     -2.1685425820
 H     -2.7551469505      9.6342645546     -2.1156417418
 H     -0.2380494712      9.3304186518     -2.1629063698
 H     -0.9006193774      5.0340163064     -2.6364238314
 H      0.6767626188      7.1310665758     -2.5770014096
 H     -4.2177895721      7.6525267315     -2.0288361505
 O     -2.5569084805      1.7988324087     -0.5591548372
 O     -1.0865121451      3.8907485654     -0.2896514186
 F     -3.3343943797      3.7812621624      0.5336539305
30
# ORCA AIMD Position Step 220, t=110.00 fs, E_Pot=-1129.60253361 Hartree, Unit is Angstrom
 C     -6.4433486346      3.5934046434     -0.2070354669
 C     -6.3835697810      2.6844007966     -1.3492437900
 H     -5.7726626578      3.3895714578      0.6168865861
 H     -7.4840269588      3.7467268556      0.1183146979
 H     -6.0456436694      4.5736950517     -0.5226775596
 C     -7.1766079869      3.1029450254     -2.5139266527
 H     -8.1691449211      3.3741200132     -2.1364764328
 H     -7.2195745659      2.2313980925     -3.2296074703
 H     -6.8035490537      3.9702998461     -3.0719697602
 C     -5.5990665241      1.6096286192     -1.2516185875
 N     -2.9853322527      3.9167368635     -1.9813120399
 H     -5.5731351707      0.9887409915     -2.1618983313
 H     -5.1503931670      1.2380633170     -0.3674356653
 C     -3.4921969271      5.1793469835     -1.9662274942
 S     -2.3275659915      3.2122806207     -0.5512427172
 C     -2.6181679545      6.2376431490     -2.1548035865
 H     -4.6300700991      5.1247024296     -2.2092736919
 C     -1.2094844738      6.0697079865     -2.3563412015
 C     -0.3892024917      7.1738703383     -2.3993137367
 C     -0.9193229791      8.4880991058     -2.2330338351
 C     -3.1445973869      7.5395785468     -2.1072396127
 C     -2.2915679378      8.6314905030     -2.1701147647
 H     -2.7542259889      9.6345075314     -2.1213160940
 H     -0.2443532027      9.3295224918     -2.1549772592
 H     -0.8920996591      5.0336016273     -2.6496412667
 H      0.6743554210      7.1327618061     -2.5843172392
 H     -4.2098208404      7.6577322312     -2.0420476072
 O     -2.5556341742      1.7976941694     -0.5622320480
 O     -1.0852233936      3.8879517355     -0.2916085554
 F     -3.3339444885      3.7845111033      0.5312008841
30
# ORCA AIMD Position Step 221, t=110.50 fs, E_Pot=-1129.60334761 Hartree, Unit is Angstrom
 C     -6.4419361358      3.5944602836     -0.2075878593
 C     -6.3858722623      2.6814230153     -1.3484452778
 H     -5.7660485686      3.4020199051      0.6248100525
 H     -7.4809995814      3.7496437992      0.1153185808
 H     -6.0496442190      4.5747224766     -0.5278694521
 C     -7.1762381824      3.1012327831     -2.5131598125
 H     -8.1810493768      3.3795996262     -2.1414655649
 H     -7.2226599837      2.2396111721     -3.2281408061
 H     -6.8030835468      3.9768722298     -3.0771106314
 C     -5.5973503423      1.6137718096     -1.2556271082
 N     -2.9815810662      3.9180358807     -1.9829713757
 H     -5.5871601598      0.9887483825     -2.1738746900
 H     -5.1517651901      1.2321848856     -0.3643871106
 C     -3.4932410160      5.1759075732     -1.9683635580
 S     -2.3277755240      3.2113176849     -0.5522026075
 C     -2.6168886894      6.2404853543     -2.1582764646
 H     -4.6240898823      5.1299600864     -2.2109346501
 C     -1.2126638320      6.0676758230     -2.3562758156
 C     -0.3865152817      7.1746287979     -2.3996547729
 C     -0.9138519858      8.4873052820     -2.2325245603
 C     -3.1412832963      7.5393729495     -2.1063473765
 C     -2.2890243566      8.6317338039     -2.1715977292
 H     -2.7525606765      9.6339626972     -2.1269245709
 H     -0.2503076246      9.3293808527     -2.1475875123
 H     -0.8832116614      5.0355590747     -2.6613513818
 H      0.6729398248      7.1332991659     -2.5916363581
 H     -4.2034143829      7.6633656898     -2.0548480297
[truncated: 4,113,490 more chars]
