# Supplementary material for: A modular synthesis of azetidines from reactive triplet imine intermediates using an intermolecular aza Paternò–Büchi reaction
Source: Nat Catal. 2025 Sep 5;8(9):939–47. doi: 10.1038/s41929-025-01405-7 (PMC12460163; doi:10.1038/s41929-025-01405-7)
Supplement: Supplementary file 4 — Cartesian (x, y, z) of the computational section. [file 41929_2025_1405_MOESM4_ESM.zip › DataS1_revised/MDtrajectories/seed5_2500.xyz]

30
# ORCA AIMD Position Step 0, t=0.00 fs, E_Pot=-1129.63710026 Hartree, Unit is Angstrom
 C     -6.8036330544      3.4710720089      0.0588773787
 C     -6.2266269003      2.6742765600     -1.0767676732
 H     -6.4823907224      3.0863855948      1.0357157367
 H     -7.9048426189      3.4561251989      0.0175412390
 H     -6.5078965821      4.5314070186     -0.0159436732
 C     -6.6241933513      3.1141511030     -2.4577711051
 H     -7.7138527151      3.0146894882     -2.5908852515
 H     -6.1204349344      2.5247684672     -3.2356901988
 H     -6.3899007899      4.1798997280     -2.6153825452
 C     -5.4161575579      1.6259512316     -0.8697649301
 N     -3.1903747553      3.8182645234     -1.5623352321
 H     -5.0058749119      1.0518756886     -1.7050706977
 H     -5.1442302174      1.3099304191      0.1406345597
 C     -3.7267662786      5.0900103406     -1.5045671838
 S     -2.4965255987      3.2051280813     -0.1519374802
 C     -2.9622856057      6.2562695542     -1.7967722805
 H     -4.8031879489      5.1514103794     -1.3042130571
 C     -1.5877818609      6.1929021635     -2.1404655364
 C     -0.8866548825      7.3550949337     -2.4291746605
 C     -1.5236106276      8.6006071601     -2.3840998413
 C     -3.5972058515      7.5236847412     -1.7580842349
 C     -2.8810603006      8.6753300734     -2.0480435751
 H     -3.3817016556      9.6444731010     -2.0132523004
 H     -0.9652075317      9.5096125435     -2.6124078812
 H     -1.0839062566      5.2258254550     -2.1803004348
 H      0.1697433252      7.2925532338     -2.6959468433
 H     -4.6555662954      7.5802043200     -1.4962279582
 O     -2.4094605694      1.7811422707     -0.2289051436
 O     -1.3732937884      4.0254755307      0.2041013553
 F     -3.6393647053      3.5415247346      0.9075402673
30
# ORCA AIMD Position Step 1, t=0.50 fs, E_Pot=-1129.63628512 Hartree, Unit is Angstrom
 C     -6.7992016611      3.4728675663      0.0604746456
 C     -6.2263580924      2.6725815399     -1.0730124343
 H     -6.4783998301      3.0866426187      1.0437525841
 H     -7.8992592048      3.4513178520      0.0227433416
 H     -6.5097689131      4.5360114708     -0.0227090249
 C     -6.6228194050      3.1178709629     -2.4568650318
 H     -7.7081689497      3.0035738278     -2.5989054611
 H     -6.1316953625      2.5276529578     -3.2394554502
 H     -6.3883063555      4.1893025383     -2.6131075689
 C     -5.4187821318      1.6273452448     -0.8680337121
 N     -3.1883494896      3.8217304049     -1.5594564410
 H     -4.9984840612      1.0602167178     -1.7114284304
 H     -5.1495949616      1.3095709700      0.1345528723
 C     -3.7254810466      5.0904033306     -1.5054818573
 S     -2.4933675830      3.2059313194     -0.1492437288
 C     -2.9593560180      6.2584172582     -1.7986112342
 H     -4.7968624193      5.1431448240     -1.2925762942
 C     -1.5890510660      6.1971689512     -2.1403651246
 C     -0.8859724079      7.3555138097     -2.4276118166
 C     -1.5221224671      8.6048654670     -2.3831065593
 C     -3.6013971886      7.5250746985     -1.7584096974
 C     -2.8831322743      8.6768830674     -2.0483594548
 H     -3.3841350035      9.6418612932     -2.0295832894
 H     -0.9713271842      9.5053664279     -2.6060177258
 H     -1.0916496386      5.2035116777     -2.1760200039
 H      0.1636877368      7.2989743297     -2.6977873309
 H     -4.6532149152      7.5808682079     -1.4972205245
 O     -2.4110648393      1.7811942825     -0.2288126550
 O     -1.3718291743      4.0269610080      0.2049588057
 F     -3.6387816358      3.5372210223      0.9060994205
30
# ORCA AIMD Position Step 2, t=1.00 fs, E_Pot=-1129.63409489 Hartree, Unit is Angstrom
 C     -6.7947501465      3.4746604678      0.0621157776
 C     -6.2261123985      2.6709259805     -1.0692785582
 H     -6.4744601967      3.0871388094      1.0513828068
 H     -7.8937718977      3.4465351669      0.0279510030
 H     -6.5116514360      4.5404853628     -0.0294239487
 C     -6.6214342213      3.1216239272     -2.4559444882
 H     -7.7026591654      2.9926018976     -2.6068271506
 H     -6.1426874758      2.5305055658     -3.2432688539
 H     -6.3868615766      4.1983084131     -2.6107851575
 C     -5.4213621586      1.6287192226     -0.8663793476
 N     -3.1863237693      3.8251760135     -1.5565664854
 H     -4.9913008175      1.0687993084     -1.7173870458
 H     -5.1548039845      1.3090215410      0.1290250451
 C     -3.7241620687      5.0908128386     -1.5063987103
 S     -2.4902043511      3.2067293911     -0.1465470583
 C     -2.9564834069      6.2605877245     -1.8004377609
 H     -4.7907646125      5.1349676053     -1.2809103210
 C     -1.5902581715      6.2012985176     -2.1402681023
 C     -0.8853208201      7.3559837651     -2.4260411602
 C     -1.5206979043      8.6090355913     -2.3820803690
 C     -3.6055290480      7.5264645211     -1.7587527838
 C     -2.8851867203      8.6784131984     -2.0486910311
 H     -3.3867321459      9.6395487113     -2.0458652981
 H     -0.9769119329      9.5019594270     -2.5998523764
 H     -1.0999610449      5.1826817133     -2.1717509629
 H      0.1581194052      7.3053059326     -2.6997171836
 H     -4.6513942548      7.5815412814     -1.4981109333
 O     -2.4126696292      1.7812547555     -0.2287196845
 O     -1.3703488086      4.0284554273      0.2058271213
 F     -3.6381990134      3.5329063433      0.9046600943
30
# ORCA AIMD Position Step 3, t=1.50 fs, E_Pot=-1129.63107695 Hartree, Unit is Angstrom
 C     -6.7902770263      3.4764424624      0.0638345114
 C     -6.2259152974      2.6693581714     -1.0656013689
 H     -6.4706209001      3.0880914882      1.0582157894
 H     -7.8884815039      3.4418211013      0.0331552708
 H     -6.5135451098      4.5446787885     -0.0360118350
 C     -6.6200339359      3.1254251788     -2.4549991963
 H     -7.6974916472      2.9819559245     -2.6145147123
 H     -6.1531108159      2.5332942149     -3.2471508721
 H     -6.3857045327      4.2065206731     -2.6083862469
 C     -5.4238607652      1.6300310640     -0.8648734076
 N     -3.1842874168      3.8285838048     -1.5536688535
 H     -4.9845479338      1.0777909140     -1.7225623387
 H     -5.1596872625      1.3080918383      0.1246042359
 C     -3.7227841365      5.0912535445     -1.5073178019
 S     -2.4870432146      3.2075144732     -0.1438550940
 C     -2.9537348340      6.2627945110     -1.8022325490
 H     -4.7851101204      5.1270143791     -1.2692131376
 C     -1.5913483558      6.2051574044     -2.1401770376
 C     -0.8847315135      7.3565522944     -2.4244608089
 C     -1.5194047245      8.6130166226     -2.3809932111
 C     -3.6095284757      7.5278494669     -1.7591294972
 C     -2.8872008356      8.6798955540     -2.0490519772
 H     -3.3896265228      9.6378046011     -2.0619975297
 H     -0.9814194192      9.5002272064     -2.5941520267
 H     -1.1092278092      5.1646782716     -2.1675373825
 H      0.1535241449      7.3114431076     -2.7018178087
 H     -4.6506150990      7.5822294213     -1.4987999448
 O     -2.4142689161      1.7813311804     -0.2286258769
 O     -1.3688416541      4.0299627833      0.2067141849
 F     -3.6376191683      3.5285858509      0.9032292573
30
# ORCA AIMD Position Step 4, t=2.00 fs, E_Pot=-1129.62791838 Hartree, Unit is Angstrom
 C     -6.7857847619      3.4782069900      0.0656580518
 C     -6.2257901047      2.6679239338     -1.0620142197
 H     -6.4669070795      3.0896837270      1.0639362643
 H     -7.8834712551      3.4372198313      0.0383504866
 H     -6.5154472853      4.5484600737     -0.0423977017
 C     -6.6186175964      3.1292832720     -2.4540204838
 H     -7.6928031567      2.9718138054     -2.6218335955
 H     -6.1626860830      2.5360029008     -3.2511036666
 H     -6.3849546273      4.2136175873     -2.6058932017
 C     -5.4262426871      1.6312421336     -0.8635742431
 N     -3.1822310458      3.8319367799     -1.5507672945
 H     -4.9784193834      1.0873074661     -1.7266343583
 H     -5.1641024262      1.3066193361      0.1217444358
 C     -3.7213275241      5.0917393313     -1.5082386214
 S     -2.4838906742      3.2082795041     -0.1411748545
 C     -2.9511750101      6.2650500564     -1.8039767321
 H     -4.7800591573      5.1194146483     -1.2574874029
 C     -1.5922807916      6.2086393690     -2.1400935310
 C     -0.8842281745      7.3572639784     -2.4228702594
 C     -1.5183014837      8.6167202105     -2.3798207312
 C     -3.6133317964      7.5292253012     -1.7595536127
 C     -2.8891557593      8.6813111555     -2.0494551043
 H     -3.3929200701      9.6368363194     -2.0778883221
 H     -0.9843951012      9.5008714995     -2.5891183258
 H     -1.1196715570      5.1505455363     -2.1634357927
 H      0.1502965874      7.3172918900     -2.7041510414
 H     -4.6512984499      7.5829342223     -1.4992102633
 O     -2.4158568223      1.7814301931     -0.2285310484
 O     -1.3672971812      4.0314867347      0.2076275070
 F     -3.6370445756      3.5242644011      0.9018137058
30
# ORCA AIMD Position Step 5, t=2.50 fs, E_Pot=-1129.62523163 Hartree, Unit is Angstrom
 C     -6.7812806067      3.4799489903      0.0676058669
 C     -6.2257587684      2.6666675785     -1.0585484376
 H     -6.4633157833      3.0920565297      1.0683210663
 H     -7.8787973068      3.4327757815      0.0435336004
 H     -6.5173504664      4.5517218326     -0.0485106747
 C     -6.6171874979      3.1331979925     -2.4530021086
 H     -7.6886865680      2.9623479112     -2.6286504013
 H     -6.1711655133      2.5386386251     -3.2551007299
 H     -6.3847077752      4.2193681980     -2.6032997807
 C     -5.4284743441      1.6323167049     -0.8625205130
 N     -3.1801457683      3.8352186668     -1.5478652447
 H     -4.9730630944      1.0974003327     -1.7293750371
 H     -5.1679477517      1.3044878790      0.1207511185
 C     -3.7197792926      5.0922832908     -1.5091594206
 S     -2.4807531584      3.2090176728     -0.1385133074
 C     -2.9488643137      6.2673655660     -1.8056524201
 H     -4.7757005222      5.1122899023     -1.2457477595
 C     -1.5930282659      6.2116654939     -2.1400182668
 C     -0.8838242045      7.3581580564     -2.4212709677
 C     -1.5174321543      8.6200814755     -2.3785446741
 C     -3.6168888927      7.5305885087     -1.7600357016
 C     -2.8910384480      8.6826494599     -2.0499123040
 H     -3.3966671693      9.6367622289     -2.0934519985
 H     -0.9855371490      9.5043501590     -2.5848891035
 H     -1.1313631350      5.1410298298     -2.1595124063
 H      0.1487054663      7.3227725723     -2.7067490315
 H     -4.6537240646      7.5836514940     -1.4992990874
 O     -2.4174272865      1.7815582021     -0.2284349550
 O     -1.3657049940      4.0330308621      0.2085745579
 F     -3.6364775748      3.5199466572      0.9004201911
30
# ORCA AIMD Position Step 6, t=3.00 fs, E_Pot=-1129.62337674 Hartree, Unit is Angstrom
 C     -6.7767771246      3.4816646935      0.0696887216
 C     -6.2258409237      2.6656306453     -1.0552328005
 H     -6.4598134019      3.0953036907      1.0712510014
 H     -7.8744852568      3.4285338457      0.0487042425
 H     -6.5192412989      4.5543888259     -0.0542862709
 C     -6.6157493431      3.1371591430     -2.4519406013
 H     -7.6851862288      2.9537235025     -2.6348348980
 H     -6.1783397944      2.5412347487     -3.2590817722
 H     -6.3850328760      4.2236454854     -2.6006114814
 C     -5.4305245030      1.6332222800     -0.8617268464
 N     -3.1780231155      3.8384136544     -1.5449661066
 H     -4.9685720406      1.1080511535     -1.7306616888
 H     -5.1711736029      1.3016438657      0.1217389997
 C     -3.7181343778      5.0928980775     -1.5100767338
 S     -2.4776366620      3.2097223765     -0.1358771124
 C     -2.9468576326      6.2697507216     -1.8072429105
 H     -4.7720462385      5.1057526266     -1.2340249579
 C     -1.5935758153      6.2141843896     -2.1399513178
 C     -0.8835203285      7.3592675385     -2.4196670528
 C     -1.5168214115      8.6230667824     -2.3771546479
 C     -3.6201672172      7.5319368303     -1.7605821791
 C     -2.8928422187      8.6839092931     -2.0504347828
 H     -3.4008671906      9.6375981875     -2.1086052093
 H     -0.9847490258      9.5107884981     -2.5815191609
 H     -1.1442399288      5.1365841656     -2.1558390730
 H      0.1488595151      7.3278214337     -2.7096037380
 H     -4.6579906485      7.5843696708     -1.4990679256
 O     -2.4189741662      1.7817213361     -0.2283374253
 O     -1.3640551670      4.0345986241      0.2095625452
 F     -3.6359205237      3.5156371592      0.8990554200
30
# ORCA AIMD Position Step 7, t=3.50 fs, E_Pot=-1129.62238238 Hartree, Unit is Angstrom
 C     -6.7722923478      3.4833515019      0.0719081327
 C     -6.2260524721      2.6648499434     -1.0520925428
 H     -6.4563347916      3.0994693586      1.0727164955
 H     -7.8705301757      3.4245392544      0.0538652233
 H     -6.5211003648      4.5564235480     -0.0596684140
 C     -6.6143120642      3.1411462753     -2.4508352842
 H     -7.6823007346      2.9460957505     -2.6402634965
 H     -6.1840413745      2.5438498855     -3.2629537846
 H     -6.3859694024      4.2264359375     -2.5978457890
 C     -5.4323657038      1.6339304697     -0.8611822310
 N     -3.1758556568      3.8415070144     -1.5420732635
 H     -4.9649780325      1.1191717546     -1.7304839087
 H     -5.1737874547      1.2981043023      0.1246145443
 C     -3.7163954550      5.0935949522     -1.5109853300
 S     -2.4745462138      3.2103880855     -0.1332724055
 C     -2.9452022355      6.2722138756     -1.8087333036
 H     -4.7690315714      5.0999047967     -1.2223660345
 C     -1.5939201369      6.2161719446     -2.1398922494
 C     -0.8833038693      7.3606176765     -2.4180654734
 C     -1.5164726551      8.6256762919     -2.3756486448
 C     -3.6231536685      7.5332689362     -1.7611948106
 C     -2.8945672414      8.6850989210     -2.0510331636
 H     -3.4054651086      9.6392606032     -2.1232647226
 H     -0.9821542813      9.5199539456     -2.5789764995
 H     -1.1581244808      5.1373805004     -2.1524894559
 H      0.1506940112      7.3323919564     -2.7126617825
 H     -4.6640008154      7.5850708734     -1.4985665672
 O     -2.4204914044      1.7819246969     -0.2282384192
 O     -1.3623388481      4.0361927628      0.2105981858
 F     -3.6353758881      3.5113401388      0.8977259465
30
# ORCA AIMD Position Step 8, t=4.00 fs, E_Pot=-1129.62198730 Hartree, Unit is Angstrom
 C     -6.7678494952      3.4850078464      0.0742566808
 C     -6.2264056494      2.6643576129     -1.0491498182
 H     -6.4527841747      3.1045468855      1.0728186060
 H     -7.8668985021      3.4208374299      0.0590215675
 H     -6.5229015560      4.5578288555     -0.0646110037
 C     -6.6128874983      3.1451287873     -2.4496881584
 H     -7.6799851598      2.9396086596     -2.6448207825
 H     -6.1881459689      2.5465661480     -3.2665914001
 H     -6.3875268617      4.2278378235     -2.5950301460
 C     -5.4339750178      1.6344174322     -0.8608511069
 N     -3.1736359690      3.8444850709     -1.5391897659
 H     -4.9622483890      1.1306048044     -1.7289476311
 H     -5.1758479485      1.2939543691      0.1290932202
 C     -3.7145724139      5.0943841011     -1.5118777576
 S     -2.4714870303      3.2110095694     -0.1307054467
 C     -2.9439385101      6.2747610736     -1.8101102159
 H     -4.7665221604      5.0948386827     -1.2108393607
 C     -1.5940688223      6.2176320176     -2.1398403133
 C     -0.8831500731      7.3622263018     -2.4164759185
 C     -1.5163705493      8.6279415413     -2.3740322696
 C     -3.6258534826      7.5345849959     -1.7618711014
 C     -2.8962194661      8.6862348300     -2.0517177213
 H     -3.4103551188      9.6415747967     -2.1373424510
 H     -0.9780749688      9.5312874477     -2.5771524645
 H     -1.1727308076      5.1433002302     -2.1495358888
 H      0.1539849120      7.3364525107     -2.7158265373
 H     -4.6714714703      7.5857313426     -1.4978897669
 O     -2.4219725288      1.7821731191     -0.2281378076
 O     -1.3605476402      4.0378157884      0.2116880276
 F     -3.6348458792      3.5070597989      0.8964383556
30
# ORCA AIMD Position Step 9, t=4.50 fs, E_Pot=-1129.62176445 Hartree, Unit is Angstrom
 C     -6.7634762794      3.4866331125      0.0767182451
 C     -6.2269076489      2.6641791925     -1.0464229791
 H     -6.4490374631      3.1104811581      1.0717640443
 H     -7.8635335894      3.4174733234      0.0641812592
 H     -6.5246130959      4.5586482367     -0.0690790062
 C     -6.6114896626      3.1490671933     -2.4485030894
 H     -7.6781618019      2.9343911607     -2.6484038954
 H     -6.1905707050      2.5494824088     -3.2698458318
 H     -6.3896855309      4.2280584178     -2.5922009222
 C     -5.4353361790      1.6346658753     -0.8606773355
 N     -3.1713571752      3.8473354878     -1.5363185623
 H     -4.9602863394      1.1421311502     -1.7262696487
 H     -5.1774546328      1.2893355852      0.1347371433
 C     -3.7126810222      5.0952741660     -1.5127447210
 S     -2.4684638556      3.2115824012     -0.1281822470
 C     -2.9430983776      6.2773962964     -1.8113622228
 H     -4.7643318872      5.0906357485     -1.1995297705
 C     -1.5940405408      6.2185982379     -2.1397945633
 C     -0.8830250442      7.3641032795     -2.4149100171
 C     -1.5164854156      8.6299174563     -2.3723168295
 C     -3.6282875293      7.5358864742     -1.7626049729
 C     -2.8978095676      8.6873396598     -2.0524984196
 H     -3.4153937537      9.6442992449     -2.1507457107
 H     -0.9729763683      9.5439955601     -2.5758842129
 H     -1.1876688407      5.1539210470     -2.1470468336
 H      0.1583776852      7.3399858962     -2.7189652804
 H     -4.6799698575      7.5863242839     -1.4971681249
 O     -2.4234109107      1.7824706840     -0.2280355145
 O     -1.3586742149      4.0394695583      0.2128381496
 F     -3.6343326365      3.5028002320      0.8951991463
30
# ORCA AIMD Position Step 10, t=5.00 fs, E_Pot=-1129.62127063 Hartree, Unit is Angstrom
 C     -6.7592038521      3.4882275965      0.0792689347
 C     -6.2275599872      2.6643326623     -1.0439264668
 H     -6.4449463439      3.1171730710      1.0698542529
 H     -7.8603628536      3.4144904887      0.0693555155
 H     -6.5261987084      4.5589632143     -0.0730489679
 C     -6.6101338667      3.1529150438     -2.4472849018
 H     -7.6767316331      2.9305535664     -2.6509261232
 H     -6.1912707940      2.5527064139     -3.2725548973
 H     -6.3923988916      4.2274024377     -2.5894010429
 C     -5.4364411541      1.6346666665     -0.8605899465
 N     -3.1690130980      3.8500474269     -1.5334625284
 H     -4.9589354929      1.1534800031     -1.7227663650
 H     -5.1787324376      1.2844273428      0.1410111712
 C     -3.7107410855      5.0962721228     -1.5135754569
 S     -2.4654808693      3.2121030845     -0.1257085312
 C     -2.9427047835      6.2801213094     -1.8124800100
 H     -4.7622438704      5.0873658883     -1.1885340410
 C     -1.5938653876      6.2191364607     -2.1397539637
 C     -0.8828897896      7.3662506474     -2.4133802766
 C     -1.5167792183      8.6316725596     -2.3705170512
 C     -3.6304879004      7.5371761007     -1.7633879277
 C     -2.8993513702      8.6884394631     -2.0533848097
 H     -3.4204145170      9.6471545056     -2.1633785274
 H     -0.9673988474      9.5571642112     -2.5749811658
 H     -1.2024437306      5.1684918097     -2.1450849264
 H      0.1634314639      7.3429881386     -2.7219211720
 H     -4.6889652355      7.5868227869     -1.4965546876
 O     -2.4247997850      1.7828206018     -0.2279315305
 O     -1.3567125095      4.0411551207      0.2140541081
 F     -3.6338382262      3.4985654399      0.8940147118
30
# ORCA AIMD Position Step 11, t=5.50 fs, E_Pot=-1129.62018101 Hartree, Unit is Angstrom
 C     -6.7550654545      3.4897924318      0.0818785898
 C     -6.2283580437      2.6648277533     -1.0416708125
 H     -6.4403444987      3.1244868762      1.0674671582
 H     -7.8573059181      3.4119300215      0.0745591042
 H     -6.5276190884      4.5588881948     -0.0765087800
 C     -6.6088360240      3.1566211544     -2.4460389069
 H     -7.6755874546      2.9281871301     -2.6523162695
 H     -6.1902306731      2.5563477614     -3.2745525045
 H     -6.3955976575      4.2262528335     -2.5866768503
 C     -5.4372911267      1.6344200527     -0.8605099006
 N     -3.1665981459      3.8526115863     -1.5306244805
 H     -4.9579899491      1.1643434692     -1.7188338646
 H     -5.1798150652      1.2794261634      0.1473434938
 C     -3.7087745327      5.0973833863     -1.5143581360
 S     -2.4625417085      3.2125691879     -0.1232897498
 C     -2.9427714930      6.2829353517     -1.8134564185
 H     -4.7600332061      5.0850869210     -1.1779559695
 C     -1.5935849242      6.2193468021     -2.1397175183
 C     -0.8827045942      7.3686628853     -2.4118988865
 C     -1.5172113042      8.6332796105     -2.3686489857
 C     -3.6324929550      7.5384578316     -1.7642103636
 C     -2.9008600931      8.6895609162     -2.0543858150
 H     -3.4252444595      9.6498536713     -2.1751440757
 H     -0.9618937185      9.5698666725     -2.5742490943
 H     -1.2164572992      5.1859117206     -2.1437053578
 H      0.1686680711      7.3454673838     -2.7245273075
 H     -4.6978862331      7.5872027231     -1.4962099839
 O     -2.4261322052      1.7832251067     -0.2278259039
 O     -1.3546578889      4.0428725473      0.2153409195
 F     -3.6333645853      3.4943593537      0.8928913498
30
# ORCA AIMD Position Step 12, t=6.00 fs, E_Pot=-1129.61839392 Hartree, Unit is Angstrom
 C     -6.7510947187      3.4913294626      0.0845129938
 C     -6.2292908641      2.6656654867     -1.0396626731
 H     -6.4350561211      3.1322611124      1.0650303582
 H     -7.8542836819      3.4098290729      0.0798110180
 H     -6.5288341315      4.5585629713     -0.0794573037
 C     -6.6076109475      3.1601337709     -2.4447691479
 H     -7.6746257656      2.9273552139     -2.6525281920
 H     -6.1874656020      2.5605059723     -3.2756842137
 H     -6.3991959740      4.2250427480     -2.5840741126
 C     -5.4378966868      1.6339360372     -0.8603572352
 N     -3.1641076997      3.8550205803     -1.5278071805
 H     -4.9572100462      1.1743966491     -1.7149180054
 H     -5.1808305469      1.2745254189      0.1531816678
 C     -3.7068032735      5.0986115054     -1.5150806535
 S     -2.4596492187      3.2129793394     -0.1209309051
 C     -2.9433028745      6.2858351489     -1.8142865667
 H     -4.7574890496      5.0838432839     -1.1678977795
 C     -1.5932515970      6.2193631038     -2.1396843326
 C     -0.8824330455      7.3713277884     -2.4104765587
 C     -1.5177428617      8.6348080233     -2.3667282695
 C     -3.6343425728      7.5397368942     -1.7650628047
 C     -2.9023507694      8.6907286401     -2.0555094925
 H     -3.4297199450      9.6521303938     -2.1859493732
 H     -0.9569728214      9.5812485852     -2.5735083504
 H     -1.2290191099      5.2047359245     -2.1429547492
 H      0.1736187989      7.3474428139     -2.7266207986
 H     -4.7061753479      7.5874451231     -1.4962882408
 O     -2.4274012167      1.7836854454     -0.2277187869
 O     -1.3525072590      4.0446208993      0.2167030317
 F     -3.6329135641      3.4901857783      0.8918351568
30
# ORCA AIMD Position Step 13, t=6.50 fs, E_Pot=-1129.61610056 Hartree, Unit is Angstrom
 C     -6.7473238307      3.4928409890      0.0871367691
 C     -6.2303412660      2.6668382288     -1.0379050358
 H     -6.4289072600      3.1403223407      1.0629858428
 H     -7.8512263376      3.4082196551      0.0851348158
 H     -6.5298048467      4.5581433082     -0.0819030591
 C     -6.6064712970      3.1634044294     -2.4434777835
 H     -7.6737580631      2.9280911557     -2.6515422836
 H     -6.1830155289      2.5652628280     -3.2758177311
 H     -6.4030987643      4.2242194362     -2.5816332235
 C     -5.4382768006      1.6332337583     -0.8600581108
 N     -3.1615380131      3.8572689094     -1.5250133435
 H     -4.9563453627      1.1833214792     -1.7114745198
 H     -5.1818893445      1.2698987239      0.1580387082
 C     -3.7048475055      5.0999583789     -1.5157310998
 S     -2.4568054820      3.2133333183     -0.1186365492
 C     -2.9442942483      6.2888146266     -1.8149677744
 H     -4.7544336947      5.0836654544     -1.1584542199
 C     -1.5929264733      6.2193481196     -2.1396536750
 C     -0.8820453476      7.3742273498     -2.4091215841
 C     -1.5183402911      8.6363185477     -2.3647689797
 C     -3.6360740837      7.5410197707     -1.7659369816
 C     -2.9038367737      8.6919629678     -2.0567626942
 H     -3.4337003392      9.6537633464     -2.1957093790
 H     -0.9530727806      9.5905883435     -2.5726064154
 H     -1.2393732656      5.2232298146     -2.1428706637
 H      0.1778644495      7.3489434143     -2.7280551429
 H     -4.7133350713      7.5875380308     -1.4969254954
 O     -2.4285998212      1.7842018125     -0.2276104222
 O     -1.3502591428      4.0463981023      0.2181443532
 F     -3.6324868746      3.4860483890      0.8908520303
30
# ORCA AIMD Position Step 14, t=7.00 fs, E_Pot=-1129.61380137 Hartree, Unit is Angstrom
 C     -6.7437815380      3.4943294218      0.0897168595
 C     -6.2314862477      2.6683301120     -1.0363974704
 H     -6.4217395972      3.1485013180      1.0617474864
 H     -7.8480804903      3.4071274531      0.0905589453
 H     -6.5304954393      4.5577900350     -0.0838625900
 C     -6.6054265246      3.1663922494     -2.4421646558
 H     -7.6729200099      2.9303963175     -2.6493667022
 H     -6.1769397909      2.5706759025     -3.2748520978
 H     -6.4072101885      4.2242017832     -2.5793839148
 C     -5.4384567735      1.6323399082     -0.8595515400
 N     -3.1588861955      3.8593530051     -1.5222456331
 H     -4.9551632269      1.1908335491     -1.7089209715
 H     -5.1830760191      1.2656871167      0.1615277431
 C     -3.7029243207      5.1014243696     -1.5162982772
 S     -2.4540117927      3.2136320904     -0.1164107368
 C     -2.9457324615      6.2918647611     -1.8154994472
 H     -4.7507377124      5.0845694332     -1.1497063473
 C     -1.5926749011      6.2194820755     -2.1396249881
 C     -0.8815207182      7.3773390094     -2.4078391405
 C     -1.5189773641      8.6378598756     -2.3627828813
 C     -3.6377190970      7.5423141898     -1.7668266549
 C     -2.9053286606      8.6932782175     -2.0581507508
 H     -3.4370789084      9.6545950455     -2.2043513596
 H     -0.9505327054      9.5973348904     -2.5714255399
 H     -1.2467486884      5.2394974448     -2.1434818857
 H      0.1810665305      7.3500064990     -2.7287101934
 H     -4.7189635110      7.5874776977     -1.4982306487
 O     -2.4297210044      1.7847733199     -0.2275011441
 O     -1.3479137180      4.0482008805      0.2196682764
 F     -3.6320860698      3.4819507079      0.8899476392
30
# ORCA AIMD Position Step 15, t=7.50 fs, E_Pot=-1129.61220659 Hartree, Unit is Angstrom
 C     -6.7404911674      3.4957969087      0.0922262566
 C     -6.2326976544      2.6701177989     -1.0351364180
 H     -6.4134258332      3.1566497878      1.0616552365
 H     -7.8448146774      3.4065708476      0.0961168505
 H     -6.5308752875      4.5576572918     -0.0853584120
 C     -6.6044819663      3.1690681801     -2.4408270765
 H     -7.6720778551      2.9342388253     -2.6460381829
 H     -6.1693129048      2.5767737502     -3.2727248385
 H     -6.4114420789      4.2253356923     -2.5773400115
 C     -5.4384655201      1.6312865168     -0.8587954273
 N     -3.1561502176      3.8612712382     -1.5195066651
 H     -4.9534795346      1.1967087671     -1.7075857840
 H     -5.1844439880      1.2619901276      0.1633858351
 C     -3.7010466949      5.1030084023     -1.5167721293
 S     -2.4512686625      3.2138778089     -0.1142569951
 C     -2.9475966757      6.2949735158     -1.8158829162
 H     -4.7463306077      5.0865564393     -1.1417161928
 C     -1.5925590753      6.2199413734     -2.1395978780
 C     -0.8808489081      7.3806371282     -2.4066308689
 C     -1.5196364494      8.6394667767     -2.3607790135
 C     -3.6393012245      7.5436290759     -1.7677281849
 C     -2.9068332973      8.6946815219     -2.0596771931
 H     -3.4397906195      9.6545448864     -2.2118186735
 H     -0.9495823479      9.6011278639     -2.5698867285
 H     -1.2504447668      5.2517234241     -2.1448089989
 H      0.1829893851      7.3506759293     -2.7284994244
 H     -4.7227795350      7.5872692170     -1.5002793443
 O     -2.4307577590      1.7853979887     -0.2273913793
 O     -1.3454728232      4.0500247249      0.2212777012
 F     -3.6317125320      3.4778961023      0.8891273970
30
# ORCA AIMD Position Step 16, t=8.00 fs, E_Pot=-1129.61196407 Hartree, Unit is Angstrom
 C     -6.7374688954      3.4972450873      0.0946473409
 C     -6.2339426151      2.6721709765     -1.0341154103
 H     -6.4038848809      3.1646548162      1.0629334917
 H     -7.8414239690      3.4065603031      0.1018467683
 H     -6.5309203568      4.5578820994     -0.0864165260
 C     -6.6036381745      3.1714187397     -2.4394595875
 H     -7.6712325065      2.9395523338     -2.6416238214
 H     -6.1602226871      2.5835520857     -3.2694178895
 H     -6.4157205989      4.2278549114     -2.5754954038
 C     -5.4383328329      1.6301088843     -0.8577713842
 N     -3.1533288056      3.8630238725     -1.5167990775
 H     -4.9511875787      1.2008056101     -1.7076617560
 H     -5.1860130068      1.2588609179      0.1634870271
 C     -3.6992229690      5.1047079507     -1.5171439315
 S     -2.4485759585      3.2140737796     -0.1121783804
 C     -2.9498594254      6.2981256799     -1.8161211815
 H     -4.7412072900      5.0896131614     -1.1345237779
 C     -1.5926278196      6.2208696237     -2.1395722098
 C     -0.8800307914      7.3840947150     -2.4054948131
 C     -1.5203091011      8.6411589017     -2.3587635266
 C     -3.6408346173      7.5449745399     -1.7686408829
 C     -2.9083530629      8.6961722748     -2.0613435532
 H     -3.4418170224      9.6536162932     -2.2180731175
 H     -0.9503375577      9.6018058327     -2.5679513355
 H     -1.2499466865      5.2585068981     -2.1468641544
 H      0.1835108985      7.3509996674     -2.7273735176
 H     -4.7246398639      7.5869266090     -1.5031098311
 O     -2.4317030057      1.7860727653     -0.2272816188
 O     -1.3429399274      4.0518638606      0.2229750699
 F     -3.6313674296      3.4738878634      0.8883965029
30
# ORCA AIMD Position Step 17, t=8.50 fs, E_Pot=-1129.61330170 Hartree, Unit is Angstrom
 C     -6.7347222900      3.4986750283      0.0969744825
 C     -6.2351853430      2.6744545418     -1.0333253682
 H     -6.3930948445      3.1724499109      1.0656570900
 H     -7.8379291613      3.4070978752      0.1077912385
 H     -6.5306160123      4.5585703712     -0.0870642737
 C     -6.6028910332      3.1734477974     -2.4380549670
 H     -7.6704182812      2.9462409262     -2.6362143969
 H     -6.1497628356      2.5909763374     -3.2649558065
 H     -6.4199912562      4.2318496796     -2.5738205451
 C     -5.4380867509      1.6288431375     -0.8564875830
 N     -3.1504217691      3.8646130653     -1.5141254625
 H     -4.9482751471      1.2030777770     -1.7091784073
 H     -5.1877681021      1.2563021738      0.1618521008
 C     -3.6974564928      5.1065191845     -1.5174067382
 S     -2.4459327550      3.2142244850     -0.1101773618
 C     -2.9524867493      6.3013036673     -1.8162189980
 H     -4.7354299667      5.0937111160     -1.1281424137
 C     -1.5929072151      6.2223479410     -2.1395481486
 C     -0.8790791731      7.3876838582     -2.4044250709
 C     -1.5209963691      8.6429408852     -2.3567395980
 C     -3.6423231072      7.5463613109     -1.7695671153
 C     -2.9098861695      8.6977419775     -2.0631490709
 H     -3.4431878466      9.6518999062     -2.2230980245
 H     -0.9527949827      9.5994143426     -2.5656227047
 H     -1.2450381008      5.2591936864     -2.1496498260
 H      0.1826366759      7.3510293287     -2.7253252143
 H     -4.7245461052      7.5864732663     -1.5067221422
 O     -2.4325497913      1.7867934841     -0.2271724815
 O     -1.3403202174      4.0537112393      0.2247622826
 F     -3.6310517594      3.4699291616      0.8877598363
30
# ORCA AIMD Position Step 18, t=9.00 fs, E_Pot=-1129.61582968 Hartree, Unit is Angstrom
 C     -6.7322496184      3.5000876148      0.0992149191
 C     -6.2363879267      2.6769295003     -1.0327548316
 H     -6.3811016591      3.1800171389      1.0697391741
 H     -7.8343770390      3.4081771566      0.1139960144
 H     -6.5299578220      4.5597895364     -0.0873279668
 C     -6.6022320955      3.1751771339     -2.4366044817
 H     -7.6696997955      2.9541811867     -2.6299231571
 H     -6.1380323980      2.5989827777     -3.2594053134
 H     -6.4242191423      4.2372560751     -2.5722622985
 C     -5.4377521908      1.6275252112     -0.8549791061
 N     -3.1474299096      3.8660427686     -1.5114885485
 H     -4.9448304911      1.2035749582     -1.7119945180
 H     -5.1896605042      1.2542664328      0.1586474428
 C     -3.6957457910      5.1084368277     -1.5175553013
 S     -2.4433376303      3.2143353973     -0.1082559339
 C     -2.9554399712      6.3044874778     -1.8161824478
 H     -4.7291255812      5.0988073938     -1.1225595317
 C     -1.5933946189      6.2243810325     -2.1395267161
 C     -0.8780179976      7.3913775598     -2.4034122348
 C     -1.5217089644      8.6448016489     -2.3547074365
 C     -3.6437600438      7.5478008813     -1.7705122834
 C     -2.9114262231      8.6993745601     -2.0650907192
 H     -3.4439792262      9.6495684688     -2.2268976000
 H     -0.9568327076      9.5942042244     -2.5629461044
 H     -1.2358622922      5.2540330140     -2.1531530473
 H      0.1804954001      7.3508167338     -2.7223878446
 H     -4.7226460392      7.5859407243     -1.5110780347
 O     -2.4332911368      1.7875549721     -0.2270646708
 O     -1.3376204477      4.0555586122      0.2266407364
 F     -3.6307662325      3.4660232295      0.8872220078
30
# ORCA AIMD Position Step 19, t=9.50 fs, E_Pot=-1129.61868010 Hartree, Unit is Angstrom
 C     -6.7300398857      3.5014841370      0.1013878780
 C     -6.2375114904      2.6795543318     -1.0323901348
 H     -6.3680212027      3.1873828300      1.0749389914
 H     -7.8308370063      3.4097831785      0.1205096923
 H     -6.5289522129      4.5615627621     -0.0872313751
 C     -6.6016492242      3.1766450801     -2.4350981232
 H     -7.6691643175      2.9632245729     -2.6228845116
 H     -6.1251368772      2.6074822922     -3.2528717865
 H     -6.4283866883      4.2438646356     -2.5707461745
 C     -5.4373507237      1.6261904010     -0.8533056146
 N     -3.1443551745      3.8673185618     -1.5088911368
 H     -4.9410322144      1.2024322561     -1.7158162938
 H     -5.1916107267      1.2526579663      0.1541772644
 C     -3.6940848889      5.1104544107     -1.5175862989
 S     -2.4407885550      3.2144128844     -0.1064155232
 C     -2.9586770425      6.3076551431     -1.8160187373
 H     -4.7224773123      5.1048450681     -1.1177358162
 C     -1.5940593644      6.2269019163     -2.1395103569
 C     -0.8768814234      7.3951503767     -2.4024436410
 C     -1.5224672299      8.6467143087     -2.3526641413
 C     -3.6451286484      7.5493051981     -1.7714845875
 C     -2.9129626374      8.7010471619     -2.0671633818
 H     -3.4443086688      9.6468667565     -2.2294969137
 H     -0.9622099235      9.5866307831     -2.5600087440
 H     -1.2229093242      5.2441129653     -2.1573395066
 H      0.1773322437      7.3504118760     -2.7186330526
 H     -4.7192268684      7.5853674815     -1.5161038285
 O     -2.4339203049      1.7883511530     -0.2269590628
 O     -1.3348488884      4.0573966865      0.2286112635
 F     -3.6305112669      3.4621733279      0.8867872192
30
# ORCA AIMD Position Step 20, t=10.00 fs, E_Pot=-1129.62090145 Hartree, Unit is Angstrom
 C     -6.7280737616      3.5028671899      0.1035220721
 C     -6.2385170510      2.6822858993     -1.0322152594
 H     -6.3540316109      3.1946060397      1.0808900134
 H     -7.8273961035      3.4118933067      0.1273812853
 H     -6.5276160408      4.5638671813     -0.0867940204
 C     -6.6011277877      3.1779034549     -2.4335250975
 H     -7.6689124628      2.9732018097     -2.6152507376
 H     -6.1111899675      2.6163652721     -3.2454937954
 H     -6.4324876992      4.2513469592     -2.5691813376
 C     -5.4369011716      1.6248736995     -0.8515465610
 N     -3.1412006002      3.8684477252     -1.5063362471
 H     -4.9371281932      1.1998495724     -1.7202347020
 H     -5.1935132095      1.2513395799      0.1488653151
 C     -3.6924643879      5.1125638956     -1.5174977403
 S     -2.4382832275      3.2144642902     -0.1046572101
 C     -2.9621512209      6.3107832453     -1.8157364971
 H     -4.7157158354      5.1117540829     -1.1136104413
 C     -1.5948496986      6.2297933707     -2.1395031517
 C     -0.8757130334      7.3989771400     -2.4015037226
 C     -1.5233002601      8.6486365539     -2.3506041970
 C     -3.6464031978      7.5508858904     -1.7724946403
 C     -2.9144816424      8.7027321464     -2.0693596536
 H     -3.4443278345      9.6440984462     -2.2309392213
 H     -0.9685694346      9.5773500300     -2.5569393341
 H     -1.2069360642      5.2311087718     -2.1621490747
 H      0.1734940068      7.3498639169     -2.7141662108
 H     -4.7147062822      7.5847990956     -1.5216927772
 O     -2.4344304951      1.7891749670     -0.2268565779
 O     -1.3320153386      4.0592149627      0.2306741392
 F     -3.6302869493      3.4583829205      0.8864594118
30
# ORCA AIMD Position Step 21, t=10.50 fs, E_Pot=-1129.62184697 Hartree, Unit is Angstrom
 C     -6.7263251683      3.5042413713      0.1056521960
 C     -6.2393666560      2.6850807914     -1.0322118260
 H     -6.3393577418      3.2017651513      1.0871402912
 H     -7.8241508096      3.4144780192      0.1346589673
 H     -6.5259765035      4.5666350789     -0.0860309235
 C     -6.6006519711      3.1790131628     -2.4318744156
 H     -7.6690452404      2.9839283327     -2.6071874660
 H     -6.0963153507      2.6255098414     -3.2374336057
 H     -6.4365214214      4.2592934871     -2.5674667339
 C     -5.4364206877      1.6236100072     -0.8497945881
 N     -3.1379702274      3.8694393058     -1.5038271069
 H     -4.9334065066      1.1960674530     -1.7247746901
 H     -5.1952437913      1.2501420968      0.1432268437
 C     -3.6908726279      5.1147554837     -1.5172887665
 S     -2.4358191440      3.2144975082     -0.1029816442
 C     -2.9658122419      6.3138476977     -1.8153455723
 H     -4.7091032405      5.1194526231     -1.1101051321
 C     -1.5957027321      6.2329170992     -2.1395107711
 C     -0.8745635211      7.4028335434     -2.4005747378
 C     -1.5242449138      8.6505125177     -2.3485196834
 C     -3.6475509984      7.5525543665     -1.7735548574
 C     -2.9159673726      8.7043989150     -2.0716703153
 H     -3.4442092771      9.6416016446     -2.2312821496
 H     -0.9754510314      9.5671932440     -2.5539032997
 H     -1.1888439242      5.2169303992     -2.1674964202
 H      0.1694068544      7.3492186445     -2.7091191171
 H     -4.7096060989      7.5842856876     -1.5277124619
 O     -2.4348149898      1.7900187357     -0.2267582386
 O     -1.3291308310      4.0610021465      0.2328290877
 F     -3.6300931442      3.4546556417      0.8862421566
30
# ORCA AIMD Position Step 22, t=11.00 fs, E_Pot=-1129.62135840 Hartree, Unit is Angstrom
 C     -6.7247632987      3.5056137843      0.1078150381
 C     -6.2400246261      2.6878967158     -1.0323591948
 H     -6.3242549005      3.2089426424      1.0931999178
 H     -7.8211976139      3.4175018264      0.1423882939
 H     -6.5240700743      4.5697600153     -0.0849533273
 C     -6.6002061409      3.1800392669     -2.4301356529
 H     -7.6696495841      2.9952100078     -2.5988684659
 H     -6.0806497061      2.6347907766     -3.2288659776
 H     -6.4404861714      4.2672575047     -2.5654976955
 C     -5.4359255650      1.6224337795     -0.8481474086
 N     -3.1346691100      3.8703040006     -1.5013670801
 H     -4.9301648106      1.1913422758     -1.7289474557
 H     -5.1966703406      1.2488793829      0.1378267443
 C     -3.6892971350      5.1170177382     -1.5169591675
 S     -2.4333935804      3.2145209799     -0.1013890194
 C     -2.9696067087      6.3168243391     -1.8148569942
 H     -4.7029127950      5.1278483708     -1.1071308736
 C     -1.5965539265      6.2361384445     -2.1395399761
 C     -0.8734877221      7.4066955655     -2.3996376452
 C     -1.5253431476      8.6522766097     -2.3464011032
 C     -3.6485355313      7.5543212833     -1.7746785877
 C     -2.9174035255      8.7060166893     -2.0740847472
 H     -3.4441308052      9.6397207610     -2.2305929530
 H     -0.9823176620      9.5571217650     -2.5510935799
 H     -1.1695663287      5.2034296304     -2.1732764945
 H      0.1655427009      7.3485194944     -2.7036394119
 H     -4.7045159958      7.5838801768     -1.5340142493
 O     -2.4350672328      1.7908742069     -0.2266651657
 O     -1.3262074912      4.0627462658      0.2350752887
 F     -3.6299294684      3.4509952038      0.8861386068
30
# ORCA AIMD Position Step 23, t=11.50 fs, E_Pot=-1129.61974434 Hartree, Unit is Angstrom
 C     -6.7233549570      3.5069940957      0.1100457935
 C     -6.2404585898      2.6906936637     -1.0326345606
 H     -6.3089889001      3.2162118953      1.0985870483
 H     -7.8186227073      3.4209244446      0.1506103300
 H     -6.5219408847      4.5731063861     -0.0835700338
 C     -6.5997760256      3.1810462025     -2.4282997153
 H     -7.6707844445      3.0068487249     -2.5904703440
 H     -6.0643461934      2.6440885689     -3.2199662795
 H     -6.4443740383      4.2747979873     -2.5631722196
 C     -5.4354316704      1.6213781769     -0.8466991322
 N     -3.1313032459      3.8710540834     -1.4989595970
 H     -4.9276831985      1.1859245295     -1.7322968899
 H     -5.1976662528      1.2473685537      0.1332249049
 C     -3.6877263448      5.1193376569     -1.5165087389
 S     -2.4310036538      3.2145434921     -0.0998790603
 C     -2.9734785848      6.3196895771     -1.8142829107
 H     -4.6974064989      5.1368398398     -1.1045965777
 C     -1.5973435284      6.2393410768     -2.1395980183
 C     -0.8725407405      7.4105391040     -2.3986732519
 C     -1.5266380533      8.6538597358     -2.3442386801
 C     -3.6493206479      7.5561961454     -1.7758790320
 C     -2.9187752355      8.7075577015     -2.0765914816
 H     -3.4442574182      9.6387732023     -2.2289425174
 H     -0.9885983927      9.5481535118     -2.5487150931
 H     -1.1499917476      5.1922247962     -2.1793713184
 H      0.1623764390      7.3478086853     -2.6978773758
 H     -4.7000441595      7.5836360745     -1.5404454219
 O     -2.4351808686      1.7917327700     -0.2265785656
 O     -1.3232582671      4.0644349296      0.2374114300
 F     -3.6297953323      3.4474053232      0.8861514590
30
# ORCA AIMD Position Step 24, t=12.00 fs, E_Pot=-1129.61762528 Hartree, Unit is Angstrom
 C     -6.7220668611      3.5083941708      0.1123749757
 C     -6.2406403832      2.6934349307     -1.0330131343
 H     -6.2938195185      3.2236268881      1.1028675848
 H     -7.8164917773      3.4247019366      0.1593598506
 H     -6.5196387208      4.5765214846     -0.0818892901
 C     -6.5993495837      3.1820936165     -2.4263595686
 H     -7.6724690236      3.0186473300     -2.5821674399
 H     -6.0475779228      2.6532975776     -3.2108991760
 H     -6.4481671826      4.2815168155     -2.5603962967
 C     -5.4349543367      1.6204736335     -0.8455316306
 N     -3.1278794822      3.8717032765     -1.4966080817
 H     -4.9262025839      1.1800413946     -1.7344369392
 H     -5.1981258838      1.2454539706      0.1299129902
 C     -3.6861514211      5.1217008210     -1.5159365691
 S     -2.4286463944      3.2145739869     -0.0984510051
 C     -2.9773698339      6.3224210037     -1.8136364672
 H     -4.6928119891      5.1463174664     -1.1024187043
 C     -1.5980204739      6.2424341670     -2.1396920600
 C     -0.8717734228      7.4143397014     -2.3976635334
 C     -1.5281683507      8.6551982517     -2.3420242864
 C     -3.6498756348      7.5581868996     -1.7771680032
 C     -2.9200710657      8.7090003820     -2.0791787378
 H     -3.4447219332      9.6390154511     -2.2263996177
 H     -0.9937501309      9.5412582450     -2.5469616862
 H     -1.1309158743      5.1846129542     -2.1856565759
 H      0.1603365465      7.3471292978     -2.6919711484
 H     -4.6967571560      7.5836051996     -1.5468632009
 O     -2.4351497716      1.7925856597     -0.2264997176
 O     -1.3202966556      4.0660555770      0.2398357527
 F     -3.6296898628      3.4438896475      0.8862829327
30
# ORCA AIMD Position Step 25, t=12.50 fs, E_Pot=-1129.61570154 Hartree, Unit is Angstrom
 C     -6.7208677134      3.5098273770      0.1148260901
 C     -6.2405467783      2.6960879617     -1.0334684191
 H     -6.2789880444      3.2312150748      1.1056862859
 H     -7.8148410591      3.4287876800      0.1686636781
 H     -6.5172167983      4.5798487968     -0.0799209995
 C     -6.5989174854      3.1832331062     -2.4243108286
 H     -7.6746748883      3.0304135242     -2.5741272965
 H     -6.0305406516      2.6623323081     -3.2018093034
 H     -6.4518358330      4.2870880988     -2.5570880628
 C     -5.4345078581      1.6197461356     -0.8447067655
 N     -3.1244053995      3.8722665511     -1.4943158949
 H     -4.9259091816      1.1738837398     -1.7350789220
 H     -5.1979798253      1.2430318174      0.1282514297
 C     -3.6845679552      5.1240916491     -1.5152403564
 S     -2.4263188367      3.2146213755     -0.0971036014
 C     -2.9812212014      6.3249979414     -1.8129316446
 H     -4.6893012912      5.1561643381     -1.1005305686
 C     -1.5985444790      6.2453545113     -2.1398286207
 C     -0.8712277011      7.4180723584     -2.3965929608
 C     -1.5299616946      8.6562448815     -2.3397538702
 C     -3.6501806060      7.5602995113     -1.7785546673
 C     -2.9212848015      8.7103322540     -2.0818348901
 H     -3.4456079081      9.6406125932     -2.2230261758
 H     -0.9973338263      9.5372292456     -2.5459868236
 H     -1.1130144845      5.1815403465     -2.1920079463
 H      0.1597546305      7.3465281268     -2.6860322508
 H     -4.6951151732      7.5838355281     -1.5531489689
 O     -2.4349680699      1.7934241570     -0.2264299607
 O     -1.3173364380      4.0675957164      0.2423460849
 F     -3.6296117543      3.4404517075      0.8865347493
30
# ORCA AIMD Position Step 26, t=13.00 fs, E_Pot=-1129.61451486 Hartree, Unit is Angstrom
 C     -6.7197299847      3.5113076783      0.1174140520
 C     -6.2401598915      2.6986248547     -1.0339724345
 H     -6.2647050370      3.2389737108      1.1067881205
 H     -7.8136703885      3.4331332438      0.1785390972
 H     -6.5147295906      4.5829405477     -0.0776786845
 C     -6.5984732105      3.1845059764     -2.4221520981
 H     -7.6773231415      3.0419626983     -2.5665070624
 H     -6.0134538902      2.6711312021     -3.1928150980
 H     -6.4553378405      4.2912787527     -2.5531808328
 C     -5.4341049782      1.6192158185     -0.8442605411
 N     -3.1208892726      3.8727600312     -1.4920862997
 H     -4.9269249257      1.1675971302     -1.7340486784
 H     -5.1972070996      1.2400706127      0.1284184002
 C     -3.6829772814      5.1264933759     -1.5144158779
 S     -2.4240182281      3.2146941559     -0.0958351279
 C     -2.9849730460      6.3274021130     -1.8121830761
 H     -4.6869746135      5.1662565683     -1.0988898492
 C     -1.5988865802      6.2480648339     -2.1400131505
 C     -0.8709325295      7.4217117215     -2.3954496367
 C     -1.5320282499      8.6569792481     -2.3374298797
 C     -3.6502312688      7.5625376650     -1.7800444962
 C     -2.9224167334      8.7115519991     -2.0845487820
 H     -3.4469372651      9.6436159976     -2.2188744285
 H     -0.9990892898      9.5365580472     -2.5458738670
 H     -1.0968343261      5.1836154489     -2.1983059800
 H      0.1608223141      7.3460584554     -2.6801340614
 H     -4.6954130579      7.5843692622     -1.5592201257
 O     -2.4346301137      1.7942399599     -0.2263706668
 O     -1.3143913398      4.0690432410      0.2449399069
 F     -3.6295591882      3.4370949363      0.8869081071
30
# ORCA AIMD Position Step 27, t=13.50 fs, E_Pot=-1129.61428547 Hartree, Unit is Angstrom
 C     -6.7186312745      3.5128487528      0.1201443351
 C     -6.2394677122      2.7010228095     -1.0344962345
 H     -6.2511387174      3.2468677019      1.1060338578
 H     -7.8129411146      3.4376886706      0.1889915878
 H     -6.5122302295      4.5856707414     -0.0751816030
 C     -6.5980127977      3.1859420178     -2.4198850351
 H     -7.6802878837      3.0531192506     -2.5594504953
 H     -5.9965595783      2.6796567065     -3.1840069892
 H     -6.4586188888      4.2939623037     -2.5486251262
 C     -5.4337563483      1.6188959142     -0.8441998198
 N     -3.1173403751      3.8732007534     -1.4899225605
 H     -4.9293018362      1.1612760222     -1.7312968831
 H     -5.1958413954      1.2366223802      0.1303837750
 C     -3.6813872138      5.1288883009     -1.5134566864
 S     -2.4217418534      3.2148006747     -0.0946433765
 C     -2.9885650721      6.3296181698     -1.8114061243
 H     -4.6858509722      5.1764630745     -1.0974832013
 C     -1.5990291710      6.2505511702     -2.1402496595
 C     -0.8709015772      7.4252314593     -2.3942259182
 C     -1.5343559062      8.6574147249     -2.3350631160
 C     -3.6500421942      7.5649017646     -1.7816385464
 C     -2.9234742215      8.7126705598     -2.0873096277
 H     -3.4486673884      9.6479572456     -2.2139878904
 H     -0.9989859498      9.5393519285     -2.5466151273
 H     -1.0827955061      5.1911429539     -2.2044392279
 H      0.1635622365      7.3457835277     -2.6743054500
 H     -4.6977413019      7.5852425116     -1.5650364739
 O     -2.4341305050      1.7950249044     -0.2263232043
 O     -1.3114751268      4.0703862477      0.2476142894
 F     -3.6295299551      3.4338226685      0.8874037434
30
# ORCA AIMD Position Step 28, t=14.00 fs, E_Pot=-1129.61487433 Hartree, Unit is Angstrom
 C     -6.7175553258      3.5144629836      0.1230125976
 C     -6.2384641932      2.7032645024     -1.0350104792
 H     -6.2384054226      3.2548308239      1.1034066861
 H     -7.8125751247      3.4424025561      0.2000152507
 H     -6.5097688239      4.5879450368     -0.0724565771
 C     -6.5975344170      3.1875587257     -2.4175140589
 H     -7.6834030723      3.0637184886     -2.5530862044
 H     -5.9801171083      2.6878948654     -3.1754477501
 H     -6.4616145885      4.2951258101     -2.5433894066
 C     -5.4334707511      1.6187929451     -0.8445024173
 N     -3.1137680235      3.8736058593     -1.4878277089
 H     -4.9330213587      1.1549593597     -1.7269017796
 H     -5.1939693745      1.2328214926      0.1339140558
 C     -3.6798120414      5.1312592362     -1.5123542035
 S     -2.4194873832      3.2149485773     -0.0935257459
 C     -2.9919398566      6.3316332465     -1.8106160331
 H     -4.6858652959      5.1866473053     -1.0963276410
 C     -1.5989654954      6.2528209898     -2.1405407311
 C     -0.8711319030      7.4286058967     -2.3929185863
 C     -1.5369102073      8.6575996127     -2.3326727642
 C     -3.6496474128      7.5673893073     -1.7833335313
 C     -2.9244712200      8.7137102227     -2.0901072666
 H     -3.4506930739      9.6534509686     -2.2084028058
 H     -0.9972319949      9.5453167730     -2.5481055229
 H     -1.0711830244      5.2041325515     -2.2103092284
 H      0.1678229996      7.3457749898     -2.6685302050
 H     -4.7019696034      7.5864833796     -1.5706021184
 O     -2.4334642801      1.7957716295     -0.2262890057
 O     -1.3086011248      4.0716135953      0.2503660301
 F     -3.6295214118      3.4306380451      0.8880218269
30
# ORCA AIMD Position Step 29, t=14.50 fs, E_Pot=-1129.61587669 Hartree, Unit is Angstrom
 C     -6.7164923408      3.5161607928      0.1260048223
 C     -6.2371493706      2.7053380733     -1.0354859416
 H     -6.2265633498      3.2627673189      1.0990145007
 H     -7.8124603999      3.4472219418      0.2115911581
 H     -6.5073904492      4.5897084231     -0.0695388388
 C     -6.5970377360      3.1893616726     -2.4150457598
 H     -7.6864753984      3.0736069773     -2.5475262561
 H     -5.9643962964      2.6958502654     -3.1671781281
 H     -6.4642521150      4.2948703127     -2.5374604241
 C     -5.4332554753      1.6189077158     -0.8451202326
 N     -3.1101818720      3.8739926492     -1.4858046474
 H     -4.9379963419      1.1486299627     -1.7210653715
 H     -5.1917216228      1.2288714450      0.1386073981
 C     -3.6782716540      5.1335893406     -1.5110980702
 S     -2.4172529580      3.2151447304     -0.0924793098
 C     -2.9950427406      6.3334376347     -1.8098279477
 H     -4.6868770295      5.1966678191     -1.0954678850
 C     -1.5987004226      6.2549022963     -2.1408871053
 C     -0.8716056280      7.4318104590     -2.3915284033
 C     -1.5396374955      8.6576112610     -2.3302852849
 C     -3.6490982557      7.5699942777     -1.7851223252
 C     -2.9254272573      8.7147029761     -2.0929316723
 H     -3.4528589065      9.6598157378     -2.2021531584
 H     -0.9942365875      9.5538199054     -2.5501559916
 H     -1.0621411030      5.2223091562     -2.2158337379
 H      0.1732964768      7.3461123327     -2.6627544791
 H     -4.7077668543      7.5881125423     -1.5759585146
 O     -2.4326267971      1.7964735885     -0.2262694704
 O     -1.3057821573      4.0727148790      0.2531916657
 F     -3.6295305046      3.4275441225      0.8887620140
30
# ORCA AIMD Position Step 30, t=15.00 fs, E_Pot=-1129.61678014 Hartree, Unit is Angstrom
 C     -6.7154388745      3.5179501005      0.1290978571
 C     -6.2355291808      2.7072369672     -1.0358940001
 H     -6.2156082729      3.2705555249      1.0930852351
 H     -7.8124585953      3.4520921471      0.2236873976
 H     -6.5051337821      4.5909494439     -0.0664722313
 C     -6.5965233040      3.1913452591     -2.4124881337
 H     -7.6892989108      3.0826436049     -2.5428654635
 H     -5.9496674947      2.7035405386     -3.1592239371
 H     -6.4664527388      4.2934062556     -2.5308427136
 C     -5.4331170318      1.6192370064     -0.8459847377
 N     -3.1065918476      3.8743783703     -1.4838561385
 H     -4.9440773388      1.1422166272     -1.7141022411
 H     -5.1892585463      1.2250230205      0.1439484188
 C     -3.6767900986      5.1358623310     -1.5096768193
 S     -2.4150372482      3.2153950557     -0.0915008566
 C     -2.9978226315      6.3350251582     -1.8090567325
 H     -4.6886856725      5.2063800852     -1.0949698011
 C     -1.5982514574      6.2568441762     -2.1412873984
 C     -0.8722931743      7.4348227070     -2.3900591944
 C     -1.5424711745      8.6575457469     -2.3279319603
 C     -3.6484588082      7.5727069421     -1.7869949797
 C     -2.9263656865      8.7156878349     -2.0957726329
 H     -3.4549765332      9.6667040129     -2.1952759672
 H     -0.9905404601      9.5640041959     -2.5525200977
 H     -1.0556591073      5.2451031980     -2.2209503252
 H      0.1795545764      7.3468798647     -2.6568984870
 H     -4.7146471314      7.5901435185     -1.5811732405
 O     -2.4316137702      1.7971252423     -0.2262659404
 O     -1.3030304013      4.0736805679      0.2560874957
 F     -3.6295538274      3.4245438822      0.8896234387
30
# ORCA AIMD Position Step 31, t=15.50 fs, E_Pot=-1129.61711605 Hartree, Unit is Angstrom
 C     -6.7143971773      3.5198359623      0.1322604837
 C     -6.2336152666      2.7089599105     -1.0362073266
 H     -6.2054737919      3.2780530150      1.0859559711
 H     -7.8124150752      3.4569564221      0.2362602267
 H     -6.5030303006      4.5917014387     -0.0633089404
 C     -6.5959919529      3.1934939927     -2.4098497103
 H     -7.6916699299      3.0907009209     -2.5391811516
 H     -5.9361904327      2.7109905409     -3.1516039108
 H     -6.4681350725      4.2910421819     -2.5235569730
 C     -5.4330616938      1.6197752586     -0.8470139136
 N     -3.1030074338      3.8747797655     -1.4819845487
 H     -4.9510637273      1.1355994990     -1.7064205346
 H     -5.1867536978      1.2215482815      0.1493723444
 C     -3.6753937066      5.1380634310     -1.5080786837
 S     -2.4128396973      3.2157043594     -0.0905870973
 C     -3.0002330431      6.3363927639     -1.8083166834
 H     -4.6910518083      5.2156397138     -1.0949122080
 C     -1.5976500349      6.2587182100     -2.1417378146
 C     -0.8731577979      7.4376229780     -2.3885165575
 C     -1.5453392175      8.6575063209     -2.3256458787
 C     -3.6477998210      7.5755141153     -1.7889400646
 C     -2.9273119163      8.7167076846     -2.0986195179
 H     -3.4568438922      9.6737358014     -2.1878155351
 H     -0.9867353710      9.5749193563     -2.5549259905
 H     -1.0515501768      5.2716348630     -2.2256232601
 H      0.1860999848      7.3481609823     -2.6508704578
 H     -4.7220320779      7.5925830618     -1.5863267935
 O     -2.4304213097      1.7977223666     -0.2262796553
 O     -1.3003571750      4.0745021728      0.2590497338
 F     -3.6295875666      3.4216401453      0.8906047410
30
# ORCA AIMD Position Step 32, t=16.00 fs, E_Pot=-1129.61657099 Hartree, Unit is Angstrom
 C     -6.7133740898      3.5218204683      0.1354548797
 C     -6.2314243536      2.7105101083     -1.0364000512
 H     -6.1960368366      3.2851027255      1.0780555023
 H     -7.8121710270      3.4617561249      0.2492548382
 H     -6.5011034351      4.5920407718     -0.0601078803
 C     -6.5954444023      3.1957843769     -2.4071388544
 H     -7.6934023392      3.0976669348     -2.5365330142
 H     -5.9242022223      2.7182255211     -3.1443386785
 H     -6.4692181222      4.2881691150     -2.5156385923
 C     -5.4330956101      1.6205159646     -0.8481194954
 N     -3.0994386965      3.8752133275     -1.4801922965
 H     -4.9587196527      1.1286224026     -1.6984931340
 H     -5.1843790354      1.2187165285      0.1543220929
 C     -3.6741088734      5.1401782706     -1.5062925835
 S     -2.4106600386      3.2160763265     -0.0897343076
 C     -3.0022327213      6.3375418398     -1.8076214305
 H     -4.6937194691      5.2243045713     -1.0953761843
 C     -1.5969443964      6.2606206108     -2.1422312523
 C     -0.8741595588      7.4401970716     -2.3869070216
 C     -1.5481697688      8.6575931271     -2.3234596253
 C     -3.6471932030      7.5783986558     -1.7909456679
 C     -2.9282904370      8.7178057028     -2.1014610176
 H     -3.4582686305      9.6805380713     -2.1798280371
 H     -0.9833991672      9.5856280972     -2.5571038150
 H     -1.0494201841      5.3006865944     -2.2298540808
 H      0.1924117812      7.3500313009     -2.6445795280
 H     -4.7293136105      7.5954314804     -1.5914996545
 O     -2.4290459609      1.7982618744     -0.2263118043
 O     -1.2977729968      4.0751720656      0.2620745926
 F     -3.6296276257      3.4188356641      0.8917039806
30
# ORCA AIMD Position Step 33, t=16.50 fs, E_Pot=-1129.61506555 Hartree, Unit is Angstrom
 C     -6.7123793469      3.5239026523      0.1386389474
 C     -6.2289780204      2.7118953305     -1.0364485464
 H     -6.1871266842      3.2915416435      1.0698774770
 H     -7.8115757799      3.4664305353      0.2626076939
 H     -6.4993686990      4.5920821482     -0.0569331314
 C     -6.5948808284      3.1981873353     -2.4043630379
 H     -7.6943397707      3.1034469438     -2.5349634096
 H     -5.9139052722      2.7252664708     -3.1374570998
 H     -6.4696257234      4.2852342482     -2.5071342160
 C     -5.4332242436      1.6214520140     -0.8492144975
 N     -3.0958953739      3.8756946500     -1.4784815823
 H     -4.9667953050      1.1211092354     -1.6908206064
 H     -5.1822907108      1.2167721491      0.1583012908
 C     -3.6729598825      5.1421941992     -1.5043089438
 S     -2.4084984892      3.2165135285     -0.0889385632
 C     -3.0037871983      6.3384773220     -1.8069834929
 H     -4.6964391070      5.2322391962     -1.0964364998
 C     -1.5961999954      6.2626714259     -2.1427570961
 C     -0.8752596077      7.4425369518     -2.3852369220
 C     -1.5508966493      8.6578956736     -2.3214030592
 C     -3.6467061231      7.5813402652     -1.7930006452
 C     -2.9293232956      8.7190222295     -2.1042851668
 H     -3.4590837236      9.6867741549     -2.1713822941
 H     -0.9810426810      9.5952915779     -2.5588078466
 H     -1.0486554122      5.3307120880     -2.2336880722
 H      0.1979955742      7.3525532541     -2.6379471651
 H     -4.7359130016      7.5986827259     -1.5967619748
 O     -2.4274847583      1.7987419717     -0.2263635007
 O     -1.2952873920      4.0756835987      0.2651584701
 F     -3.6296696265      3.4161329532      0.8929187096
30
# ORCA AIMD Position Step 34, t=17.00 fs, E_Pot=-1129.61281265 Hartree, Unit is Angstrom
 C     -6.7114234132      3.5260785541      0.1417692269
 C     -6.2263022286      2.7131275708     -1.0363318757
 H     -6.1785408295      3.2972109744      1.0619448525
 H     -7.8104985806      3.4709171975      0.2762485238
 H     -6.4978340847      4.5919705974     -0.0538511996
 C     -6.5943005331      3.2006712582     -2.4015283789
 H     -7.6943654532      3.1079654527     -2.5344977399
 H     -5.9054576437      2.7321258442     -3.1310017723
 H     -6.4692911425      4.2827076285     -2.4980982484
 C     -5.4334512960      1.6225752122     -0.8502202442
 N     -3.0923867705      3.8762383229     -1.4768543826
 H     -4.9750512319      1.1128886123     -1.6838860391
 H     -5.1806185628      1.2159179156      0.1609127215
 C     -3.6719669543      5.1441002969     -1.5021204715
 S     -2.4063557413      3.2170173001     -0.0881957790
 C     -3.0048695534      6.3392078431     -1.8064140692
 H     -4.6989882952      5.2393184381     -1.0981534026
 C     -1.5954981270      6.2650097631     -2.1433012067
 C     -0.8764235704      7.4446419383     -2.3835116943
 C     -1.5534628438      8.6584877498     -2.3195019129
 C     -3.6463964729      7.5843159044     -1.7950954496
 C     -2.9304284401      8.7203920495     -2.1070793663
 H     -3.4591618219      9.6921701717     -2.1625598254
 H     -0.9800762108      9.6032238224     -2.5598315857
 H     -1.0484374801      5.3598889961     -2.2372132989
 H      0.2024229074      7.3557713296     -2.6309158150
 H     -4.7413284813      7.6023246552     -1.6021657433
 O     -2.4257351938      1.7991622724     -0.2264357541
 O     -1.2929087527      4.0760312373      0.2682979858
 F     -3.6297089482      3.4135342779      0.8942460109
30
# ORCA AIMD Position Step 35, t=17.50 fs, E_Pot=-1129.61033826 Hartree, Unit is Angstrom
 C     -6.7105148903      3.5283413512      0.1448044001
 C     -6.2234268272      2.7142227184     -1.0360321930
 H     -6.1700671320      3.3019678178      1.0547665079
 H     -7.8088387046      3.4751524332      0.2901025551
 H     -6.4965010623      4.5918708702     -0.0509277766
 C     -6.5937016677      3.2032055340     -2.3986393873
 H     -7.6934089520      3.1111678946     -2.5351450410
 H     -5.8989654551      2.7388046553     -3.1250325812
 H     -6.4681622827      4.2810417672     -2.4885890546
 C     -5.4337770718      1.6238750461     -0.8510728785
 N     -3.0889215559      3.8768578936     -1.4753123693
 H     -4.9832875160      1.1038203228     -1.6781050607
 H     -5.1794585436      1.2163031906      0.1618847876
 C     -3.6711446235      5.1458874683     -1.4997227477
 S     -2.4042329304      3.2175877160     -0.0875017605
 C     -3.0054612183      6.3397456990     -1.8059228096
 H     -4.7011888177      5.2454309151     -1.1005662706
 C     -1.5949310127      6.2677833020     -2.1438465472
 C     -0.8776240033      7.4465196252     -2.3817354250
 C     -1.5558227735      8.6594244979     -2.3177769067
 C     -3.6463094845      7.5873003799     -1.7972227330
 C     -2.9316184861      8.7219422542     -2.1098305245
 H     -3.4584254581      9.6965346756     -2.1534532190
 H     -0.9807904230      9.6089231838     -2.5600169123
 H     -1.0477987663      5.3862377835     -2.2405525581
 H      0.2053613068      7.3597087049     -2.6234543584
 H     -4.7451707389      7.6063393591     -1.6077398187
 O     -2.4237952017      1.7995238283     -0.2265294600
 O     -1.2906442430      4.0762106628      0.2714900104
 F     -3.6297407845      3.4110416221      0.8956825473
30
# ORCA AIMD Position Step 36, t=18.00 fs, E_Pot=-1129.60840173 Hartree, Unit is Angstrom
 C     -6.7096576716      3.5306815613      0.1477090720
 C     -6.2203850387      2.7152002027     -1.0355350539
 H     -6.1615111715      3.3056975614      1.0487896191
 H     -7.8065332392      3.4790720199      0.3040926551
 H     -6.4953660977      4.5919547284     -0.0482240955
 C     -6.5930809985      3.2057642963     -2.3956989107
 H     -7.6914497289      3.1130220035     -2.5368986577
 H     -5.8944779537      2.7452909559     -3.1196281515
 H     -6.4662071515      4.2806274256     -2.4786655596
 C     -5.4341970923      1.6253369509     -0.8517285712
 N     -3.0855076755      3.8775656636     -1.4738568817
 H     -4.9913666198      1.0938262641     -1.6737802037
 H     -5.1788677009      1.2180163884      0.1610874578
 C     -3.6705005082      5.1475484846     -1.4971146373
 S     -2.4021316014      3.2182236100     -0.0868522598
 C     -3.0055527366      6.3401067730     -1.8055175969
 H     -4.7029194161      5.2504820195     -1.1036893996
 C     -1.5945910388      6.2711291917     -2.1443748215
 C     -0.8788418950      7.4481864940     -2.3799106645
 C     -1.5579436202      8.6607410555     -2.3162432856
 C     -3.6464754755      7.5902670152     -1.7993777159
 C     -2.9328999025      8.7236906972     -2.1125252587
 H     -3.4568532917      9.6997715811     -2.1441633717
 H     -0.9833477379      9.6120871883     -2.5592587461
 H     -1.0457469840      5.4078424557     -2.2438439269
 H      0.2065949197      7.3643654518     -2.6155608611
 H     -4.7471868868      7.6107035929     -1.6134873264
 O     -2.4216631451      1.7998291106     -0.2266453957
 O     -1.2884997460      4.0762188136      0.2747317070
 F     -3.6297601843      3.4086566746      0.8972246074
30
# ORCA AIMD Position Step 37, t=18.50 fs, E_Pot=-1129.60773599 Hartree, Unit is Angstrom
 C     -6.7088481640      3.5330872885      0.1504572861
 C     -6.2172131205      2.7160827327     -1.0348295594
 H     -6.1527256236      3.3083255741      1.0443541330
 H     -7.8035621333      3.4826121548      0.3181408250
 H     -6.4944223824      4.5923869302     -0.0457930971
 C     -6.5924336834      3.2083298941     -2.3927082562
 H     -7.6885181240      3.1135188089     -2.5397365657
 H     -5.8919852247      2.7515593614     -3.1148853599
 H     -6.4634190477      4.2817514712     -2.4683852872
 C     -5.4347011049      1.6269406983     -0.8521670401
 N     -3.0821527753      3.8783726203     -1.4724890396
 H     -4.9992281328      1.0829162052     -1.6710677622
 H     -5.1788612972      1.2210803081      0.1585403797
 C     -3.6700341797      5.1490777838     -1.4942986839
 S     -2.4000535906      3.2189225009     -0.0862429203
 C     -3.0051447791      6.3403109765     -1.8052043228
 H     -4.7041233337      5.2543956977     -1.1075090944
 C     -1.5945543023      6.2751468069     -2.1448693036
 C     -0.8800669351      7.4496688877     -2.3780386271
 C     -1.5598060411      8.6624520900     -2.3149106780
 C     -3.6469085964      7.5931880559     -1.8015583227
 C     -2.9342724578      8.7256447729     -2.1151500408
 H     -3.4544826347      9.7018868131     -2.1347964552
 H     -0.9877800287      9.6126168531     -2.5575069629
 H     -1.0414626465      5.4231650974     -2.2472045033
 H      0.2060359646      7.3697174635     -2.6072633565
 H     -4.7472716980      7.6153891770     -1.6193851114
 O     -2.4193378204      1.8000819139     -0.2267842346
 O     -1.2864797613      4.0760540037      0.2780204965
 F     -3.6297621335      3.4063809143      0.8988681137
30
# ORCA AIMD Position Step 38, t=19.00 fs, E_Pot=-1129.60865712 Hartree, Unit is Angstrom
 C     -6.7080731372      3.5355447847      0.1530352743
 C     -6.2139495031      2.7168956720     -1.0339085665
 H     -6.1436349042      3.3098267739      1.0416563412
 H     -7.7999491473      3.4857099661      0.3321704487
 H     -6.4936625518      4.5933110635     -0.0436759693
 C     -6.5917532742      3.2108956130     -2.3896674325
 H     -7.6846921079      3.1126729288     -2.5436224848
 H     -5.8914192949      2.7575729672     -3.1109160814
 H     -6.4598211924      4.2845620961     -2.4578030453
 C     -5.4352731778      1.6286596226     -0.8523929785
 N     -3.0788632882      3.8792881309     -1.4712093815
 H     -5.0068953208      1.0712014904     -1.6699621573
 H     -5.1794111148      1.2254517094      0.1544128876
 C     -3.6697374035      5.1504717866     -1.4912807956
 S     -2.3980012730      3.2196808149     -0.0856696142
 C     -3.0042477197      6.3403809464     -1.8049868608
 H     -4.7048132153      5.2571172445     -1.1119853562
 C     -1.5948606209      6.2798703492     -2.1453189252
 C     -0.8812984140      7.4510010646     -2.3761190351
 C     -1.5614047657      8.6645518328     -2.3137828588
 C     -3.6476062683      7.5960358001     -1.8037652645
 C     -2.9357295587      8.7278016118     -2.1176916422
 H     -3.4514084898      9.7029886902     -2.1254590540
 H     -0.9939854566      9.6106233974     -2.5547677240
 H     -1.0345249143      5.4313760486     -2.2506868523
 H      0.2037325594      7.3757193660     -2.5986182718
 H     -4.7454798844      7.6203640123     -1.6253837414
 O     -2.4168184372      1.8002874473     -0.2269465083
 O     -1.2845875125      4.0757157426      0.2813541525
 F     -3.6297414938      3.4042154961      0.9006087082
30
# ORCA AIMD Position Step 39, t=19.50 fs, E_Pot=-1129.61082196 Hartree, Unit is Angstrom
 C     -6.7073085365      3.5380390255      0.1554426259
 C     -6.2106342908      2.7176664860     -1.0327686943
 H     -6.1342523958      3.3102307038      1.0407304991
 H     -7.7957602610      3.4883048621      0.3461067059
 H     -6.4930806990      4.5948363173     -0.0418987292
 C     -6.5910316850      3.2134669356     -2.3865754435
 H     -7.6800916331      3.1105226873     -2.5485056597
 H     -5.8926588759      2.7632859988     -3.1078416296
 H     -6.4554694254      4.2890497402     -2.4469728645
 C     -5.4358926943      1.6304609890     -0.8524349469
 N     -3.0756449580      3.8803199761     -1.4700180517
 H     -5.0144652175      1.0588958987     -1.6703044320
 H     -5.1804462293      1.2310221073      0.1490179011
 C     -3.6695940199      5.1517285298     -1.4880703473
 S     -2.3959774195      3.2204938725     -0.0851283120
 C     -3.0028822061      6.3403422266     -1.8048669046
 H     -4.7050689858      5.2586137323     -1.1170528860
 C     -1.5955024887      6.2852541951     -2.1457205182
 C     -0.8825441849      7.4522253843     -2.3741506471
 C     -1.5627488473      8.6670139823     -2.3128578107
 C     -3.6485494214      7.5987831645     -1.8060018529
 C     -2.9372584248      8.7301481916     -2.1201372572
 H     -3.4477786505      9.7032805158     -2.1162549994
 H     -1.0017298073      9.6064280881     -2.5511036884
 H     -1.0250447684      5.4325260244     -2.2542517241
 H      0.1998650000      7.3823058266     -2.5897080717
 H     -4.7420221594      7.6255922323     -1.6314092095
 O     -2.4141046826      1.8004520853     -0.2271326393
 O     -1.2828249459      4.0752047200      0.2847307789
 F     -3.6296930782      3.4021613776      0.9024417252
30
# ORCA AIMD Position Step 40, t=20.00 fs, E_Pot=-1129.61335417 Hartree, Unit is Angstrom
 C     -6.7065196252      3.5405545806      0.1576918530
 C     -6.2073086070      2.7184240327     -1.0314102635
 H     -6.1246835338      3.3096211591      1.0414519822
 H     -7.7910992216      3.4903391115      0.3598753871
 H     -6.4926743572      4.5970275104     -0.0404699723
 C     -6.5902594069      3.2160611087     -2.3834307178
 H     -7.6748706940      3.1071297102     -2.5543201457
 H     -5.8955364549      2.7686479718     -3.1057850761
 H     -6.4504527372      4.2950477152     -2.4359511621
 C     -5.4365361985      1.6323074397     -0.8523419229
 N     -3.0725030873      3.8814743407     -1.4689147592
 H     -5.0220889000      1.0463006091     -1.6718106532
 H     -5.1818557410      1.2376224233      0.1427976453
 C     -3.6695803323      5.1528475012     -1.4846799545
 S     -2.3939851916      3.2213559655     -0.0846151238
 C     -3.0010788397      6.3402226741     -1.8048439791
 H     -4.7050312039      5.2588738630     -1.1226245830
 C     -1.5964261293      6.2911772810     -2.1460789483
 C     -0.8838194093      7.4533912366     -2.3721317036
 C     -1.5638615105      8.6697920882     -2.3121278348
 C     -3.6497034492      7.6014041520     -1.8082737133
 C     -2.9388408700      8.7326623471     -2.1224747530
 H     -3.4437855011      9.7030471462     -2.1072819259
 H     -1.0106489205      9.6005599617     -2.5466330560
 H     -1.0136566283      5.4275021915     -2.2577660055
 H      0.1947359417      7.3893947391     -2.5806371630
 H     -4.7372560185      7.6310348145     -1.6373656940
 O     -2.4111967667      1.8005832397     -0.2273429345
 O     -1.2811927427      4.0745227812      0.2881487994
 F     -3.6296116613      3.4002193559      0.9043621694
30
# ORCA AIMD Position Step 41, t=20.50 fs, E_Pot=-1129.61527580 Hartree, Unit is Angstrom
 C     -6.7056627279      3.5430766485      0.1598062635
 C     -6.2040133898      2.7191973877     -1.0298372463
 H     -6.1151138585      3.3081301473      1.0435616726
 H     -7.7861002385      3.4917586771      0.3734022858
 H     -6.4924460000      4.5998999213     -0.0393797365
 C     -6.5894260202      3.2187050137     -2.3802316286
 H     -7.6692065207      3.1025782723     -2.5609840897
 H     -5.8998483369      2.7736095299     -3.1048613256
 H     -6.4448910990      4.3022526983     -2.4248002457
 C     -5.4371797774      1.6341593318     -0.8521779024
 N     -3.0694422137      3.8827556745     -1.4678987776
 H     -5.0299472247      1.0337773128     -1.6741126637
 H     -5.1834942595      1.2450327593      0.1362979786
 C     -3.6696663888      5.1538298909     -1.4811248321
 S     -2.3920280477      3.2222607437     -0.0841263287
 C     -2.9988778312      6.3400508673     -1.8049153239
 H     -4.7048885402      5.2579074984     -1.1285986035
 C     -1.5975444992      6.2974650416     -2.1464049749
 C     -0.8851444905      7.4545536987     -2.3700604080
 C     -1.5647793214      8.6728208970     -2.3115799509
 C     -3.6510201554      7.6038746195     -1.8105884380
 C     -2.9404542833      8.7353145454     -2.1246929919
 H     -3.4396539067      9.7026331405     -2.0986279546
 H     -1.0202593042      9.5937410800     -2.5415245376
 H     -1.0013663378      5.4177843097     -2.2610293824
 H      0.1887493019      7.3968907383     -2.5715253435
 H     -4.7316670478      7.6366497992     -1.6431397754
 O     -2.4080954912      1.8006890107     -0.2275776299
 O     -1.2796905203      4.0736727266      0.2916068983
 F     -3.6294920020      3.3983899851      0.9063647389
30
# ORCA AIMD Position Step 42, t=21.00 fs, E_Pot=-1129.61594755 Hartree, Unit is Angstrom
 C     -6.7046882405      3.5455919397      0.1618167145
 C     -6.2007894893      2.7200162838     -1.0280566601
 H     -6.1057885887      3.3059276776      1.0467018274
 H     -7.7809128342      3.4925149195      0.3866143763
 H     -6.4924042620      4.6034147422     -0.0385996665
 C     -6.5885206974      3.2214317064     -2.3769774250
 H     -7.6632867569      3.0969741288     -2.5683995583
 H     -5.9053658145      2.7781282292     -3.1051663179
 H     -6.4389308190      4.3102595104     -2.4135914104
 C     -5.4378006075      1.6359765390     -0.8520152530
 N     -3.0664665305      3.8841669039     -1.4669689624
 H     -5.0382223163      1.0217136856     -1.6768064637
 H     -5.1851899801      1.2529947617      0.1301359193
 C     -3.6698170723      5.1546783588     -1.4774223474
 S     -2.3901098855      3.2232007331     -0.0836583796
 C     -2.9963271721      6.3398564383     -1.8050763831
 H     -4.7048636379      5.2557437851     -1.1348632652
 C     -1.5987560009      6.3039172525     -2.1467116769
 C     -0.8865433515      7.4557709442     -2.3679353238
 C     -1.5655504456      8.6760196512     -2.3111965345
 C     -3.6524407255      7.6061722336     -1.8129549611
 C     -2.9420739018      8.7380701589     -2.1267819060
 H     -3.4356253703      9.7024164221     -2.0903701674
 H     -1.0299752694      9.5868601640     -2.5359900300
 H     -0.9893379472      5.4051245631     -2.2638145104
 H      0.1823909711      7.4046908227     -2.5625026023
 H     -4.7258348174      7.6423933162     -1.6486066969
 O     -2.4048021478      1.8007784634     -0.2278368806
 O     -1.2783165175      4.0726586949      0.2951040784
 F     -3.6293288742      3.3966737304      0.9084438592
30
# ORCA AIMD Position Step 43, t=21.50 fs, E_Pot=-1129.61526885 Hartree, Unit is Angstrom
 C     -6.7035445611      3.5480895056      0.1637578329
 C     -6.1976762869      2.7209096699     -1.0260783649
 H     -6.0969829911      3.3032086330      1.0504620518
 H     -7.7756876450      3.4925659508      0.3994432891
 H     -6.4925638502      4.6074837467     -0.0380843060
 C     -6.5875329911      3.2242763023     -2.3736690772
 H     -7.6572926756      3.0904429806     -2.5764546439
 H     -5.9118500830      2.7821761553     -3.1067639686
 H     -6.4327380604      4.3186048016     -2.4024070358
 C     -5.4383786330      1.6377206319     -0.8519270413
 N     -3.0635796501      3.8857094227     -1.4661237077
 H     -5.0470762314      1.0104908807     -1.6794936748
 H     -5.1867582649      1.2612329092      0.1249467039
 C     -3.6699943669      5.1553971805     -1.4735910550
 S     -2.3882349108      3.2241676948     -0.0832079268
 C     -2.9934813767      6.3396684978     -1.8053209187
 H     -4.7051908968      5.2524287996     -1.1413065833
 C     -1.5999613054      6.3103338470     -2.1470113496
 C     -0.8880401914      7.4571023306     -2.3657559252
 C     -1.5662311663      8.6792974130     -2.3109567206
 C     -3.6539000123      7.6082771446     -1.8153828576
 C     -2.9436746664      8.7408928647     -2.1287326885
 H     -3.4319387788      9.7027716535     -2.0825738674
 H     -1.0391470723      9.5809133955     -2.5302679605
 H     -0.9786963849      5.3912627559     -2.2659053687
 H      0.1761872910      7.4126892473     -2.5536997128
 H     -4.7203889280      7.6482194074     -1.6536379910
 O     -2.4013185118      1.8008612961     -0.2281207871
 O     -1.2770677477      4.0714859745      0.2986396693
 F     -3.6291170850      3.3950708727      0.9105937409
30
# ORCA AIMD Position Step 44, t=22.00 fs, E_Pot=-1129.61363901 Hartree, Unit is Angstrom
 C     -6.7021820465      3.5505610062      0.1656646528
 C     -6.1947105960      2.7219049917     -1.0239146227
 H     -6.0889724992      3.3001790179      1.0544232809
 H     -7.7705627821      3.4918793108      0.4118212323
 H     -6.4929447189      4.6119771777     -0.0377736224
 C     -6.5864536139      3.2272717726     -2.3703103570
 H     -7.6513855737      3.0831292599     -2.5850200748
 H     -5.9190664707      2.7857466977     -3.1096740226
 H     -6.4264908663      4.3268124382     -2.3913407932
 C     -5.4388971917      1.6393560537     -0.8519789748
 N     -3.0607845210      3.8873831880     -1.4653609381
 H     -5.0566337421      1.0004537876     -1.6818173547
 H     -5.1880185180      1.2694797057      0.1213207259
 C     -3.6701597673      5.1559922512     -1.4696497668
 S     -2.3864075807      3.2251527709     -0.0827718145
 C     -2.9903998401      6.3395148267     -1.8056412979
 H     -4.7060925084      5.2480222412     -1.1478255237
 C     -1.6010735974      6.3165306029     -2.1473135896
 C     -0.8896558745      7.4586061738     -2.3635231393
 C     -1.5668806611      8.6825614718     -2.3108384573
 C     -3.6553320144      7.6101723203     -1.8178814474
 C     -2.9452335421      8.7437482922     -2.1305377973
 H     -3.4288095621      9.7040308324     -2.0752937044
 H     -1.0471172471      9.5769139576     -2.5245994311
 H     -0.9704099937      5.3777582156     -2.2671203931
 H      0.1706579749      7.4207825901     -2.5452388745
 H     -4.7159500866      7.6540796276     -1.6581109809
 O     -2.3976467716      1.8009476540     -0.2284294224
 O     -1.2759400383      4.0701609383      0.3022133601
 F     -3.6288514888      3.3935814834      0.9128084484
30
# ORCA AIMD Position Step 45, t=22.50 fs, E_Pot=-1129.61175691 Hartree, Unit is Angstrom
 C     -6.7005569560      3.5530005145      0.1675696539
 C     -6.1919255429      2.7230274435     -1.0215796411
 H     -6.0820058174      3.2970430710      1.0581957540
 H     -7.7656493331      3.4904356212      0.4236815524
 H     -6.4935704567      4.6167353746     -0.0375963906
 C     -6.5852752259      3.2304451900     -2.3669089074
 H     -7.6456936313      3.0751945079     -2.5939486059
 H     -5.9267972195      2.7888600850     -3.1138618067
 H     -6.4203698834      4.3344354286     -2.3804957129
 C     -5.4393429676      1.6408506703     -0.8522215019
 N     -3.0580833510      3.8891868205     -1.4646781209
 H     -5.0669711626      0.9918868744     -1.6834892126
 H     -5.1888132805      1.2775030549      0.1197336908
 C     -3.6702768727      5.1564710630     -1.4656166422
 S     -2.3846325501      3.2261466261     -0.0823470810
 C     -2.9871451789      6.3394212579     -1.8060288066
 H     -4.7077541164      5.2425934289     -1.1543352228
 C     -1.6020236187      6.3223477737     -2.1476244148
 C     -0.8914039187      7.4603376674     -2.3612398816
 C     -1.5675541629      8.6857287262     -2.3108211817
 C     -3.6566762000      7.6118438392     -1.8204587866
 C     -2.9467317362      8.7466076234     -2.1321908457
 H     -3.4264100066      9.7064444812     -2.0685761700
 H     -1.0532955117      9.5757660775     -2.5191970426
 H     -0.9652332441      5.3659036257     -2.2673234934
 H      0.1662630502      7.4288741649     -2.5372243222
 H     -4.7130618029      7.6599219267     -1.6619193387
 O     -2.3937894550      1.8010479373     -0.2287628569
 O     -1.2749280830      4.0686909630      0.3058252276
 F     -3.6285270046      3.3922054122      0.9150819699
30
# ORCA AIMD Position Step 46, t=23.00 fs, E_Pot=-1129.61034429 Hartree, Unit is Angstrom
 C     -6.6986338237      3.5554044837      0.1695011320
 C     -6.1893509229      2.7243001332     -1.0190889823
 H     -6.0762850006      3.2939927187      1.0614464688
 H     -7.7610196741      3.4882262542      0.4349516123
 H     -6.4944666375      4.6215793971     -0.0374738958
 C     -6.5839929932      3.2338147097     -2.3634772043
 H     -7.6403006686      3.0668156914     -2.6030741106
 H     -5.9348517884      2.7915669930     -3.1192309312
 H     -6.4145497615      4.3410883703     -2.3699810030
 C     -5.4397052602      1.6421758146     -0.8526830231
 N     -3.0554776262      3.8911179067     -1.4640722802
 H     -5.0781089124      0.9849942872     -1.6843107077
 H     -5.1890256504      1.2851294123      0.1204842568
 C     -3.6703135198      5.1568429894     -1.4615086404
 S     -2.3829151911      3.2271385123     -0.0819310667
 C     -2.9837819162      6.3394117499     -1.8064739875
 H     -4.7103017491      5.2362169843     -1.1607753203
 C     -1.6027614883      6.3276530977     -2.1479459590
 C     -0.8932868551      7.4623467502     -2.3589114877
 C     -1.5682957597      8.6887389891     -2.3108885967
 C     -3.6578836910      7.6132811772     -1.8231207535
 C     -2.9481571365      8.7494503160     -2.1336861662
 H     -3.4248513299      9.7101480132     -2.0624638070
 H     -1.0572405619      9.5781235235     -2.5142125495
 H     -0.9636894109      5.3566951770     -2.2664268854
 H      0.1633584399      7.4368774848     -2.5297355586
 H     -4.7121173327      7.6656884344     -1.6649839199
 O     -2.3897491835      1.8011734151     -0.2291211127
 O     -1.2740247972      4.0670851218      0.3094759537
 F     -3.6281385269      3.3909425143      0.9174082431
30
# ORCA AIMD Position Step 47, t=23.50 fs, E_Pot=-1129.60987831 Hartree, Unit is Angstrom
 C     -6.6963880953      3.5577712833      0.1714812969
 C     -6.1870099734      2.7257403493     -1.0164592027
 H     -6.0719438924      3.2911972017      1.0639269129
 H     -7.7567094765      3.4852542689      0.4455551826
 H     -6.4956567172      4.6263355355     -0.0373247569
 C     -6.5826053733      3.2373876142     -2.3600329122
 H     -7.6352476228      3.0581825987     -2.6122126765
 H     -5.9430696934      2.7939480981     -3.1256237104
 H     -6.4091908393      4.3464811218     -2.3599090427
 C     -5.4399764877      1.6433075858     -0.8533652369
 N     -3.0529676572      3.8931725363     -1.4635400920
 H     -5.0900152025      0.9798922196     -1.6841788903
 H     -5.1885943631      1.2922636624      0.1236396339
 C     -3.6702452593      5.1571178528     -1.4573400953
 S     -2.3812600582      3.2281194418     -0.0815211825
 C     -2.9803739230      6.3395068844     -1.8069670025
 H     -4.7137850012      5.2289720898     -1.1671184803
 C     -1.6032549606      6.3323448856     -2.1482772461
 C     -0.8952929489      7.4646771694     -2.3565458679
 C     -1.5691303871      8.6915646950     -2.3110313139
 C     -3.6589228549      7.6144772224     -1.8258699463
 C     -2.9495036736      8.7522667912     -2.1350192890
 H     -3.4241807881      9.7151479593     -2.0569963546
 H     -1.0587399141      9.5842581405     -2.5097072842
 H     -0.9660800251      5.3508316267     -2.2643871229
 H      0.1621296676      7.4447171815     -2.5228175017
 H     -4.7133174082      7.6713143751     -1.6672597439
 O     -2.3855291409      1.8013337809     -0.2295043759
 O     -1.2732234492      4.0653518899      0.3131662075
 F     -3.6276812693      3.3897920339      0.9197813124
30
# ORCA AIMD Position Step 48, t=24.00 fs, E_Pot=-1129.61045918 Hartree, Unit is Angstrom
 C     -6.6938068388      3.5601004134      0.1735263126
 C     -6.1849217986      2.7273621803     -1.0137073822
 H     -6.0690447106      3.2887980390      1.0654789387
 H     -7.7527067406      3.4815352481      0.4554065648
 H     -6.4971607673      4.6308380820     -0.0370683820
 C     -6.5811144569      3.2411590898     -2.3565989970
 H     -7.6305251379      3.0494956819     -2.6211668085
 H     -5.9513233684      2.7961120001     -3.1328219362
 H     -6.4044349105      4.3504279973     -2.3503926121
 C     -5.4401508791      1.6442270377     -0.8542415283
 N     -3.0505535128      3.8953457206     -1.4630779023
 H     -5.1026003230      0.9765970322     -1.6830998843
 H     -5.1875178599      1.2988868724      0.1290294278
 C     -3.6700546707      5.1573073558     -1.4531240038
 S     -2.3796721456      3.2290791573     -0.0811149697
 C     -2.9769853179      6.3397249200     -1.8074975411
 H     -4.7181636096      5.2209401591     -1.1733625259
 C     -1.6034883822      6.3363482218     -2.1486141347
 C     -0.8973953889      7.4673648915     -2.3541535469
 C     -1.5700624026      8.6942181701     -2.3112472359
 C     -3.6597817974      7.6154293367     -1.8287054171
 C     -2.9507734431      8.7550574633     -2.1361857615
 H     -3.4243736915      9.7213117522     -2.0522172512
 H     -1.0578357889      9.5940041555     -2.5056484029
 H     -0.9725022320      5.3487402461     -2.2612021893
 H      0.1625960148      7.4523288324     -2.5164847506
 H     -4.7166226354      7.6767239192     -1.6687425577
 O     -2.3811327823      1.8015392049     -0.2299128227
 O     -1.2725157293      4.0635014278      0.3168970191
 F     -3.6271505527      3.3887533164      0.9221951438
30
# ORCA AIMD Position Step 49, t=24.50 fs, E_Pot=-1129.61182502 Hartree, Unit is Angstrom
 C     -6.6908893534      3.5623919806      0.1756450934
 C     -6.1830987902      2.7291738379     -1.0108506418
 H     -6.0675680598      3.2869033758      1.0660467708
 H     -7.7489601503      3.4770963097      0.4644151860
 H     -6.4989932389      4.6349481355     -0.0366287611
 C     -6.5795262907      3.2451120325     -2.3532026759
 H     -7.6260857393      3.0409615091     -2.6297304046
 H     -5.9595124721      2.7981885311     -3.1405604977
 H     -6.4004008025      4.3528637117     -2.3415413089
 C     -5.4402260253      1.6449227559     -0.8552590493
 N     -3.0482339555      3.8976315670     -1.4626816881
 H     -5.1157272411      0.9750228823     -1.6811856905
 H     -5.1858488804      1.3050489485      0.1362624230
 C     -3.6697339752      5.1574230411     -1.4488702757
 S     -2.3781564245      3.2300082361     -0.0807103508
 C     -2.9736758342      6.3400817250     -1.8080560385
 H     -4.7233078934      5.2122068035     -1.1795359107
 C     -1.6034604184      6.3396167486     -2.1489501887
 C     -0.8995535953      7.4704359330     -2.3517469417
 C     -1.5710752093      8.6967477723     -2.3115407871
 C     -3.6604683617      7.6161380051     -1.8316224781
 C     -2.9519751653      8.7578329760     -2.1371819841
 H     -3.4253475406      9.7283902661     -2.0481703880
 H     -1.0548126490      9.6067852323     -2.5019187013
 H     -0.9828743827      5.3505964565     -2.2569036382
 H      0.1645920955      7.4596605679     -2.5107187158
 H     -4.7217733952      7.6818330093     -1.6694673036
 O     -2.3765637600      1.8017989060     -0.2303467118
 O     -1.2718931005      4.0615439235      0.3206696417
 F     -3.6265419158      3.3878253672      0.9246438690
30
# ORCA AIMD Position Step 50, t=25.00 fs, E_Pot=-1129.61349563 Hartree, Unit is Angstrom
 C     -6.6876469541      3.5646459954      0.1778395530
 C     -6.1815474086      2.7311780606     -1.0079060509
 H     -6.0674143133      3.2855852347      1.0656772493
 H     -7.7453839802      3.4719768635      0.4724854269
 H     -6.5011606460      4.6385601852     -0.0359375758
 C     -6.5778506450      3.2492174772     -2.3498745730
 H     -7.6218522632      3.0327896378     -2.6376916235
 H     -5.9675572069      2.8003210128     -3.1485386149
 H     -6.3971821761      4.3538448485     -2.3334594063
 C     -5.4402030314      1.6453926389     -0.8563432349
 N     -3.0460071939      3.9000230789     -1.4623471536
 H     -5.1292137822      0.9749845603     -1.6786523314
 H     -5.1836837743      1.3108457899      0.1447780174
 C     -3.6692832766      5.1574772824     -1.4445874839
 S     -2.3767178558      3.2308971028     -0.0803053656
 C     -2.9705026801      6.3405905498     -1.8086330540
 H     -4.7290039860      5.2028638460     -1.1856847055
 C     -1.6031838360      6.3421330664     -2.1492766870
 C     -0.9017157901      7.4739065098     -2.3493398885
 C     -1.5721371377      8.6992305218     -2.3119205049
 C     -3.6610072492      7.6166081313     -1.8346131097
 C     -2.9531231183      8.7606105063     -2.1380046262
 H     -3.4269722377      9.7360414281     -2.0449023618
 H     -1.0501389882      9.6217112442     -2.4983465961
 H     -0.9969310827      5.3563131103     -2.2515572922
 H      0.1678032083      7.4666697244     -2.5054769259
 H     -4.7283143205      7.6865479369     -1.6695046010
 O     -2.3718261900      1.8021216292     -0.2308063617
 O     -1.2713463089      4.0594904470      0.3244853762
 F     -3.6258511472      3.3870071378      0.9271216063
30
# ORCA AIMD Position Step 51, t=25.50 fs, E_Pot=-1129.61494460 Hartree, Unit is Angstrom
 C     -6.6841019710      3.5668619927      0.1801044990
 C     -6.1802676038      2.7333715005     -1.0048903694
 H     -6.0684056240      3.2848779540      1.0645183003
 H     -7.7418694221      3.4662273477      0.4795210508
 H     -6.5036606373      4.6416101614     -0.0349365997
 C     -6.5761007687      3.2534358150     -2.3466469029
 H     -7.6177329590      3.0251868697     -2.6448406347
 H     -5.9753887365      2.8026563722     -3.1564384240
 H     -6.3948460024      4.3535494696     -2.3262424424
 C     -5.4400876111      1.6456458209     -0.8574046363
 N     -3.0438707318      3.9025122766     -1.4620697668
 H     -5.1428433110      0.9762057964     -1.6758078987
 H     -5.1811452325      1.3163948283      0.1539138018
 C     -3.6687097257      5.1574826010     -1.4402828842
 S     -2.3753612520      3.2317365587     -0.0798982447
 C     -2.9675186794      6.3412621655     -1.8092197727
 H     -4.7349723192      5.1930111714     -1.1918672432
 C     -1.6026854564      6.3439116711     -2.1495829150
 C     -0.9038236523      7.4777819774     -2.3469466670
 C     -1.5732079748      8.7017593237     -2.3123962416
 C     -3.6614350617      7.6168486188     -1.8376666969
 C     -2.9542352304      8.7634108460     -2.1386510143
 H     -3.4290894375      9.7438692787     -2.0424587956
 H     -1.0443875462      9.6377212321     -2.4947399368
 H     -1.0142222073      5.3655245435     -2.2452606872
 H      0.1718042195      7.4733229272     -2.5006996146
 H     -4.7356574291      7.6907691872     -1.6689522052
 O     -2.3669246141      1.8025152605     -0.2312921759
 O     -1.2708657795      4.0573525002      0.3283455321
 F     -3.6250743390      3.3862974403      0.9296225322
30
# ORCA AIMD Position Step 52, t=26.00 fs, E_Pot=-1129.61573253 Hartree, Unit is Angstrom
 C     -6.6802861441      3.5690387665      0.1824280016
 C     -6.1792528056      2.7357448028     -1.0018198833
 H     -6.0702932910      3.2847787582      1.0628112260
 H     -7.7382969286      3.4599077339      0.4854297967
 H     -6.5064815951      4.6440792460     -0.0335793672
 C     -6.5742928201      3.2577186893     -2.3435515164
 H     -7.6136372878      3.0183510962     -2.6509773877
 H     -5.9829397565      2.8053348244     -3.1639441483
 H     -6.3934325488      4.3522689258     -2.3199742713
 C     -5.4398906436      1.6457033940     -0.8583466575
 N     -3.0418212206      3.9050904049     -1.4618448124
 H     -5.1563756273      0.9783363258     -1.6730320083
 H     -5.1783646172      1.3218111582      0.1629768614
 C     -3.6680259889      5.1574509501     -1.4359627633
 S     -2.3740913141      3.2325176806     -0.0794874090
 C     -2.9647712470      6.3421054715     -1.8098082978
 H     -4.7408928322      5.1827576167     -1.1981469602
 C     -1.6020071951      6.3450023530     -2.1498562312
 C     -0.9058174409      7.4820569602     -2.3445811534
 C     -1.5742458281      8.7044306220     -2.3129766771
 C     -3.6617943493      7.6168721793     -1.8407709853
 C     -2.9553310300      8.7662548408     -2.1391193575
 H     -3.4315314454      9.7514629684     -2.0408808014
 H     -1.0381575837      9.6537217414     -2.4909159617
 H     -1.0341014356      5.3775536997     -2.2381421014
 H      0.1761120471      7.4795951542     -2.4963180176
 H     -4.7431510535      7.6943962033     -1.6679250912
 O     -2.3618639859      1.8029868630     -0.2318046926
 O     -1.2704416753      4.0551420296      0.3322514099
 F     -3.6242078845      3.3856949960      0.9321409173
30
# ORCA AIMD Position Step 53, t=26.50 fs, E_Pot=-1129.61559339 Hartree, Unit is Angstrom
 C     -6.6762386142      3.5711741817      0.1847921550
 C     -6.1784902223      2.7382830414     -0.9987105320
 H     -6.0727692682      3.2852501491      1.0608780005
 H     -7.7345488642      3.4530857544      0.4901285388
 H     -6.5096027035      4.6459952295     -0.0318323329
 C     -6.5724450757      3.2620114144     -2.3406179365
 H     -7.6094893396      3.0124652384     -2.6559187827
 H     -5.9901372393      2.8084808322     -3.1707595268
 H     -6.3929565086      4.3503923458     -2.3147244571
 C     -5.4396276767      1.6455976077     -0.8590732617
 N     -3.0398547527      3.9077477039     -1.4616673543
 H     -5.1695672373      0.9809774769     -1.6707478119
 H     -5.1754673910      1.3271882624      0.1713062076
 C     -3.6672475562      5.1573944431     -1.4316333187
 S     -2.3729121704      3.2332326557     -0.0790713693
 C     -2.9623023115      6.3431266785     -1.8103915839
 H     -4.7464323720      5.1722194707     -1.2045835020
 C     -1.6012065402      6.3454939231     -2.1500822968
 C     -0.9076407756      7.4867145854     -2.3422560054
 C     -1.5752121196      8.7073350771     -2.3136676573
 C     -3.6621281220      7.6166948808     -1.8439129579
 C     -2.9564299534      8.7691603045     -2.1394090804
 H     -3.4341390718      9.7584344485     -2.0402010472
 H     -1.0320154473      9.6686942982     -2.4867218036
 H     -1.0557191921      5.3913793840     -2.2303582337
 H      0.1802361269      7.4854723158     -2.4922621847
 H     -4.7501462254      7.6973332635     -1.6665455917
 O     -2.3566496543      1.8035420383     -0.2323444899
 O     -1.2700644379      4.0528708373      0.3362041609
 F     -3.6232485489      3.3851983000      0.9346711413
30
# ORCA AIMD Position Step 54, t=27.00 fs, E_Pot=-1129.61449536 Hartree, Unit is Angstrom
 C     -6.6720033332      3.5732650799      0.1871744194
 C     -6.1779612251      2.7409664762     -0.9955778739
 H     -6.0754837254      3.2862254625      1.0591002621
 H     -7.7305215915      3.4458345748      0.4935484973
 H     -6.5129947228      4.6474304291     -0.0296752740
 C     -6.5705769452      3.2662562081     -2.3378714233
 H     -7.6052413043      3.0076907752     -2.6595061138
 H     -5.9968960444      2.8121946059     -3.1766246862
 H     -6.3934095429      4.3483822227     -2.3105458965
 C     -5.4393181684      1.6453694665     -0.8594966632
 N     -3.0379668107      3.9104736615     -1.4615322614
 H     -5.1821877771      0.9837187933     -1.6693802259
 H     -5.1725612158      1.3325848823      0.1783234350
 C     -3.6663906631      5.1573250161     -1.4273009677
 S     -2.3718274670      3.2338744680     -0.0786487528
 C     -2.9601477606      6.3443296426     -1.8109635948
 H     -4.7512747485      5.1615177141     -1.2112274699
 C     -1.6003558482      6.3455147190     -2.1502455293
 C     -0.9092448543      7.4917272885     -2.3399821023
 C     -1.5760753729      8.7105506242     -2.3144712633
 C     -3.6624750420      7.6163358773     -1.8470797458
 C     -2.9575496439      8.7721392966     -2.1395210703
 H     -3.4367762006      9.7644492130     -2.0404403642
 H     -1.0264526645      9.6817701738     -2.4820456658
 H     -1.0780335499      5.4056310360     -2.2220884374
 H      0.1837252758      7.4909504985     -2.4884671969
 H     -4.7560533268      7.6994942430     -1.6649341551
 O     -2.3512872615      1.8041851819     -0.2329122044
 O     -1.2697247243      4.0505506842      0.3402048727
 F     -3.6221934476      3.3848057167      0.9372077664
30
# ORCA AIMD Position Step 55, t=27.50 fs, E_Pot=-1129.61269419 Hartree, Unit is Angstrom
 C     -6.6676262264      3.5753071329      0.1895495943
 C     -6.1776420174      2.7437715219     -0.9924372086
 H     -6.0780676556      3.2876171868      1.0578910734
 H     -7.7261355643      3.4382305788      0.4956400343
 H     -6.5166210610      4.6484968552     -0.0271011132
 C     -6.5687078661      3.2703959744     -2.3353312999
 H     -7.6008831030      3.0041621460     -2.6616109974
 H     -6.0031152197      2.8165456427     -3.1813295517
 H     -6.3947644377      4.3467408779     -2.3074732186
 C     -5.4389842727      1.6450651160     -0.8595444020
 N     -3.0361524202      3.9132568359     -1.4614341484
 H     -5.1940354251      0.9861815561     -1.6693068484
 H     -5.1697276399      1.3380176823      0.1835699634
 C     -3.6654698996      5.1572553666     -1.4229731368
 S     -2.3708400322      3.2344372856     -0.0782182234
 C     -2.9583378894      6.3457149728     -1.8115190601
 H     -4.7551461187      5.1507744599     -1.2181143411
 C     -1.5995385561      6.3452288814     -2.1503301271
 C     -0.9105915162      7.4970570576     -2.3377681355
 C     -1.5768134746      8.7141385225     -2.3153854236
 C     -3.6628659376      7.6158170312     -1.8502592816
 C     -2.9587046836      8.7751962885     -2.1394579470
 H     -3.4393412983      9.7692507576     -2.0416051354
 H     -1.0218609288      9.6922756706     -2.4768214994
 H     -1.0998524077      5.4186336012     -2.2135233348
 H      0.1862036971      7.4960362541     -2.4848781043
 H     -4.7603859549      7.7008072240     -1.6632016580
 O     -2.3457828461      1.8049191353     -0.2335085776
 O     -1.2694137407      4.0481929658      0.3442544896
 F     -3.6210401130      3.3845154175      0.9397455687
30
# ORCA AIMD Position Step 56, t=28.00 fs, E_Pot=-1129.61075500 Hartree, Unit is Angstrom
 C     -6.6631525128      3.5772941894      0.1918921847
 C     -6.1775038448      2.7466722666     -0.9893035705
 H     -6.0801619750      3.2893293186      1.0576565368
 H     -7.7213403957      3.4303563881      0.4963823104
 H     -6.5204403509      4.6493368127     -0.0241146842
 C     -6.5668561240      3.2743789044     -2.3330096182
 H     -7.5964497689      3.0019812361     -2.6621405996
 H     -6.0086762455      2.8215678370     -3.1847249326
 H     -6.3969815159      4.3459656975     -2.3055219165
 C     -5.4386492819      1.6447310351     -0.8591659874
 N     -3.0344060748      3.9160853940     -1.4613675178
 H     -5.2049544877      0.9880650447     -1.6708039040
 H     -5.1670151281      1.3434595598      0.1867329158
 C     -3.6644972219      5.1571972993     -1.4186574894
 S     -2.3699521268      3.2349162773     -0.0777784743
 C     -2.9568965268      6.3472817663     -1.8120539149
 H     -4.7578382588      5.1401087423     -1.2252670996
 C     -1.5988433822      6.3448240169     -2.1503212572
 C     -0.9116551284      7.5026588959     -2.3356206123
 C     -1.5774147513      8.7181405780     -2.3164040619
 C     -3.6633212380      7.6151625002     -1.8534410516
 C     -2.9599055137      8.7783267184     -2.1392241068
 H     -3.4417745401      9.7726752396     -2.0436857389
 H     -1.0185187773      9.6997535766     -2.4710277316
 H     -1.1199172123      5.4285287547     -2.2048471235
 H      0.1874002411      7.5007459989     -2.4814523379
 H     -4.7627896803      7.7012172093     -1.6614431928
 O     -2.3401425234      1.8057453750     -0.2341345014
 O     -1.2691232290      4.0458086344      0.3483539354
 F     -3.6197863868      3.3843254348      0.9422795805
30
# ORCA AIMD Position Step 57, t=28.50 fs, E_Pot=-1129.60945908 Hartree, Unit is Angstrom
 C     -6.6586224082      3.5792190421      0.1941801426
 C     -6.1775147235      2.7496414607     -0.9861916580
 H     -6.0814479727      3.2912710697      1.0587541769
 H     -7.7161237392      3.4222894580      0.4957769908
 H     -6.5244082624      4.6501122216     -0.0207312137
 C     -6.5650378057      3.2781629991     -2.3309103299
 H     -7.5920237694      3.0012140598     -2.6610403725
 H     -6.0134438080      2.8272571175     -3.1867287236
 H     -6.4000154296      4.3465002462     -2.3046887971
 C     -5.4383363223      1.6444098260     -0.8583377703
 N     -3.0327218443      3.9189470084     -1.4613267028
 H     -5.2148450757      0.9891856855     -1.6740013676
 H     -5.1644358788      1.3488402423      0.1876598212
 C     -3.6634804990      5.1571624640     -1.4143623443
 S     -2.3691652234      3.2353078186     -0.0773281900
 C     -2.9558416978      6.3490270150     -1.8125650397
 H     -4.7592230629      5.1296333099     -1.2326937976
 C     -1.5983516334      6.3444885731     -2.1502068618
 C     -0.9124236019      7.5084824784     -2.3335438432
 C     -1.5778782993      8.7225783617     -2.3175173145
 C     -3.6638496599      7.6143981900     -1.8566163935
 C     -2.9611578004      8.7815166213     -2.1388258567
 H     -3.4440625664      9.7746611536     -2.0466560812
 H     -1.0165868335      9.7039711327     -2.4646847179
 H     -1.1370533389      5.4335280325     -2.1962159207
 H      0.1871645816      7.5051051817     -2.4781617657
 H     -4.7630609811      7.7006888181     -1.6597334723
 O     -2.3343725465      1.8066638463     -0.2347910107
 O     -1.2688456868      4.0434080050      0.3525040335
 F     -3.6184304785      3.3842336299      0.9448051145
30
# ORCA AIMD Position Step 58, t=29.00 fs, E_Pot=-1129.60949932 Hartree, Unit is Angstrom
 C     -6.6540686656      3.5810731603      0.1963979505
 C     -6.1776396836      2.7526510473     -0.9831160084
 H     -6.0816762174      3.2933705752      1.0614517294
 H     -7.7105139977      3.4141023751      0.4938528815
 H     -6.5284790444      4.6509939326     -0.0169747423
 C     -6.5632660493      3.2817203987     -2.3290288703
 H     -7.5877345293      3.0018886121     -2.6582958491
 H     -6.0172681487      2.8335707493     -3.1873291273
 H     -6.4038215013      4.3486855393     -2.3049531885
 C     -5.4380677198      1.6441372825     -0.8570658026
 N     -3.0310933949      3.9218286494     -1.4613059478
 H     -5.2236657195      0.9895019370     -1.6788535944
 H     -5.1619647227      1.3540491532      0.1863642816
 C     -3.6624225083      5.1571634819     -1.4100971181
 S     -2.3684798512      3.2356095504     -0.0768658392
 C     -2.9551870918      6.3509448320     -1.8130497051
 H     -4.7592597739      5.1194523543     -1.2403859509
 C     -1.5981212702      6.3443795978     -2.1499793534
 C     -0.9128980569      7.5144743978     -2.3315401596
 C     -1.5782143847      8.7274527183     -2.3187117781
 C     -3.6644475795      7.6135515204     -1.8597787365
 C     -2.9624621781      8.7847426324     -2.1382713204
 H     -3.4462387951      9.7752499301     -2.0504746214
 H     -1.0161050630      9.7049228523     -2.4578512537
 H     -1.1503601341      5.4322780796     -2.1877380865
 H      0.1854736288      7.5091460761     -2.4749935632
 H     -4.7611543579      7.6992072057     -1.6581237884
 O     -2.3284794287      1.8076728681     -0.2354793268
 O     -1.2685745383      4.0410006851      0.3567053258
 F     -3.6169709351      3.3842376885      0.9473176490
30
# ORCA AIMD Position Step 59, t=29.50 fs, E_Pot=-1129.61107136 Hartree, Unit is Angstrom
 C     -6.6495141474      3.5828468643      0.1985394763
 C     -6.1778422791      2.7556742130     -0.9800906541
 H     -6.0806933856      3.2955884886      1.0658876357
 H     -7.7045755424      3.4058611294      0.4906644296
 H     -6.5326087630      4.6521425951     -0.0128749158
 C     -6.5615506643      3.2850403662     -2.3273530158
 H     -7.5837528221      3.0039966745     -2.6539277177
 H     -6.0199868629      2.8404312376     -3.1865805337
 H     -6.4083618137      4.3527143107     -2.3062783292
 C     -5.4378646020      1.6439406891     -0.8553861388
 N     -3.0295141265      3.9247172240     -1.4612993802
 H     -5.2314289772      0.9891135072     -1.6851382321
 H     -5.1595375095      1.3589392872      0.1830284127
 C     -3.6613209650      5.1572122821     -1.4058712807
 S     -2.3678956980      3.2358205780     -0.0763899952
 C     -2.9549398205      6.3530275574     -1.8135063815
 H     -4.7580018419      5.1096599586     -1.2483227452
 C     -1.5981733091      6.3445894217     -2.1496359878
 C     -0.9130938002      7.5205802042     -2.3296099126
 C     -1.5784435859      8.7327434144     -2.3199710047
 C     -3.6650992017      7.6126502166     -1.8629236900
 C     -2.9638141280      8.7879733216     -2.1375706572
 H     -3.4483844116      9.7745863054     -2.0550846592
 H     -1.0169914550      9.7028319575     -2.4506197284
 H     -1.1593822817      5.4242280170     -2.1794651685
 H      0.1824367105      7.5129076078     -2.4719498706
 H     -4.7571908286      7.6967807122     -1.6566388039
 O     -2.3224697322      1.8087691233     -0.2362007749
 O     -1.2683043061      4.0385952834      0.3609581638
 F     -3.6154067566      3.3843351141      0.9498130523
30
# ORCA AIMD Position Step 60, t=30.00 fs, E_Pot=-1129.61368173 Hartree, Unit is Angstrom
 C     -6.6449709456      3.5845299105      0.2006096783
 C     -6.1780853224      2.7586861634     -0.9771290769
 H     -6.0784557966      3.2979249209      1.0720490539
 H     -7.6984047382      3.3976244880      0.4862909163
 H     -6.5367566391      4.6536942329     -0.0084647383
 C     -6.5598978760      3.2881314417     -2.3258629093
 H     -7.5802790491      3.0074919794     -2.6479959951
 H     -6.0214375540      2.8477276781     -3.1846015604
 H     -6.4136071652      4.3586039088     -2.3086122801
 C     -5.4377471293      1.6438392077     -0.8533620748
 N     -3.0279771505      3.9275997533     -1.4613011768
 H     -5.2381896811      0.9882412815     -1.6924796403
 H     -5.1570528959      1.3633331360      0.1779937236
 C     -3.6601685706      5.1573200694     -1.4016942547
 S     -2.3674117675      3.2359411689     -0.0758992214
 C     -2.9551023500      6.3552653799     -1.8139340840
 H     -4.7555902048      5.1003394319     -1.2564736511
 C     -1.5984879706      6.3451302896     -2.1491778978
 C     -0.9130385270      7.5267480835     -2.3277519677
 C     -1.5785969760      8.7384092017     -2.3212758798
 C     -3.6657773019      7.6117223387     -1.8660490866
 C     -2.9652038507      8.7911698879     -2.1367357361
 H     -3.4506222516      9.7729043975     -2.0604174044
 H     -1.0190425934      9.6981437067     -2.4431111101
 H     -1.1641618445      5.4097902435     -2.1714047464
 H      0.1782889645      7.5164304341     -2.4690469178
 H     -4.7514457835      7.6934384886     -1.6552763862
 O     -2.3163501313      1.8099478258     -0.2369568009
 O     -1.2680304600      4.0361996410      0.3652626112
 F     -3.6137373395      3.3845232893      0.9522874591
30
# ORCA AIMD Position Step 61, t=30.50 fs, E_Pot=-1129.61636472 Hartree, Unit is Angstrom
 C     -6.6404410381      3.5861123950      0.2026245625
 C     -6.1783307453      2.7616634642     -0.9742442574
 H     -6.0750280123      3.3004184124      1.0797717005
 H     -7.6921262573      3.3894446067      0.4808363657
 H     -6.5408850979      4.6557512580     -0.0037790120
 C     -6.5583110662      3.2910208540     -2.3245322591
 H     -7.5775311945      3.0122940579     -2.6405963000
 H     -6.0214646524      2.8553217957     -3.1815661449
 H     -6.4195342339      4.3661943478     -2.3118882939
 C     -5.4377354076      1.6438463402     -0.8510790927
 N     -3.0264752122      3.9304627623     -1.4613055370
 H     -5.2440292190      0.9871932871     -1.7003901720
 H     -5.1543775582      1.3670298348      0.1717417467
 C     -3.6589534901      5.1574997359     -1.3975763858
 S     -2.3670259056      3.2359730203     -0.0753917658
 C     -2.9556722496      6.3576445574     -1.8143319844
 H     -4.7522436665      5.0915629644     -1.2647950488
 C     -1.5990093284      6.3459407845     -2.1486081192
 C     -0.9127712725      7.5329273520     -2.3259637497
 C     -1.5787161791      8.7443877125     -2.3226048199
 C     -3.6664443099      7.6107958006     -1.8691546756
 C     -2.9666176348      8.7942887311     -2.1357799891
 H     -3.4531075102      9.7705094732     -2.0663952026
 H     -1.0219305972      9.6915295485     -2.4354715994
 H     -1.1651772296      5.3902699729     -2.1635453649
 H      0.1733729639      7.5197566066     -2.4663138818
 H     -4.7443401722      7.6892308102     -1.6540074695
 O     -2.3101278932      1.8112024804     -0.2377489982
 O     -1.2677498146      4.0338207357      0.3696180036
 F     -3.6119625527      3.3847993948      0.9547370854
30
# ORCA AIMD Position Step 62, t=31.00 fs, E_Pot=-1129.61817249 Hartree, Unit is Angstrom
 C     -6.6359177602      3.5875861777      0.2046098159
 C     -6.1785406914      2.7645853629     -0.9714482666
 H     -6.0705711437      3.3031399145      1.0887553655
 H     -7.6858818673      3.3813670458      0.4744250096
 H     -6.5449613068      4.6583686309      0.0011483108
 C     -6.5567917592      3.2937516732     -2.3233305064
 H     -7.5757255741      3.0182938622     -2.6318533589
 H     -6.0199304386      2.8630574630     -3.1776878101
 H     -6.4261211387      4.3751654145     -2.3160243825
 C     -5.4378494887      1.6439717869     -0.8486374768
 N     -3.0250009100      3.9332929173     -1.4613067242
 H     -5.2490416886      0.9863192300     -1.7083265080
 H     -5.1513530083      1.3698158731      0.1648622983
 C     -3.6576605974      5.1577642490     -1.3935277951
 S     -2.3667349773      3.2359193545     -0.0748656850
 C     -2.9566408053      6.3601483827     -1.8146999379
 H     -4.7482441523      5.0833903822     -1.2732384525
 C     -1.5996601192      6.3469104424     -2.1479293366
 C     -0.9123405268      7.5390701067     -2.3242415787
 C     -1.5788515693      8.7505971103     -2.3239345799
 C     -3.6670546200      7.6098973819     -1.8722418443
 C     -2.9680388457      8.7972841196     -2.1347181930
 H     -3.4560166565      9.7677544669     -2.0729347113
 H     -1.0252137947      9.6838636850     -2.4278643697
 H     -1.1631850586      5.3675624268     -2.1558801854
 H      0.1681172814      7.5229278065     -2.4637894470
 H     -4.7364167188      7.6842270658     -1.6527785816
 O     -2.3038106368      1.8125249306     -0.2385790929
 O     -1.2674606122      4.0314644584      0.3740230257
 F     -3.6100827195      3.3851604108      0.9571583150
30
# ORCA AIMD Position Step 63, t=31.50 fs, E_Pot=-1129.61859720 Hartree, Unit is Angstrom
 C     -6.6313884680      3.5889462422      0.2065981205
 C     -6.1786779629      2.7674340249     -0.9687520468
 H     -6.0653198426      3.3061809436      1.0985972442
 H     -7.6798196393      3.3734321902      0.4671975041
 H     -6.5489571920      4.6615471599      0.0062858708
 C     -6.5553411052      3.2963779293     -2.3222255514
 H     -7.5750573780      3.0253627575     -2.6219102672
 H     -6.0167231238      2.8707731602     -3.1731989034
 H     -6.4333405313      4.3850745785     -2.3209231697
 C     -5.4381092289      1.6442235436     -0.8461439670
 N     -3.0235467171      3.9360771051     -1.4612990559
 H     -5.2533215555      0.9859692871     -1.7157432987
 H     -5.1478075116      1.3714782150      0.1580072801
 C     -3.6562730176      5.1581269810     -1.3895583998
 S     -2.3665350376      3.2357844071     -0.0743189417
 C     -2.9579932685      6.3627564749     -1.8150381354
 H     -4.7439154718      5.0758696408     -1.2817525026
 C     -1.6003565262      6.3479122133     -2.1471429291
 C     -0.9118014986      7.5451313282     -2.3225809596
 C     -1.5790605865      8.7569397845     -2.3252410627
 C     -3.6675578218      7.6090532338     -1.8753132415
 C     -2.9694493466      8.8001113081     -2.1335660312
 H     -3.4595304472      9.7650050733     -2.0799511033
 H     -1.0283586461      9.6761794890     -2.4204601374
 H     -1.1590389267      5.3437684495     -2.1484214434
 H      0.1630039310      7.5259831615     -2.4615181031
 H     -4.7283036110      7.6785114710     -1.6515169869
 O     -2.2974062965      1.8139057838     -0.2394488953
 O     -1.2671621434      4.0291360233      0.3784758679
 F     -3.6080986339      3.3856032027      0.9595477528
30
# ORCA AIMD Position Step 64, t=32.00 fs, E_Pot=-1129.61770602 Hartree, Unit is Angstrom
 C     -6.6268377321      3.5901918453      0.2086258455
 C     -6.1787066907      2.7701951014     -0.9661650583
 H     -6.0595538345      3.3096391821      1.1088342760
 H     -7.6740810433      3.3656771930      0.4593058625
 H     -6.5528491248      4.6652310607      0.0116059435
 C     -6.5539610191      3.2989592187     -2.3211859787
 H     -7.5756771487      3.0333585468     -2.6109238822
 H     -6.0117729320      2.8783129399     -3.1683302959
 H     -6.4411527829      4.3954061989     -2.3264721411
 C     -5.4385332719      1.6446089181     -0.8437022180
 N     -3.0221051992      3.9388026221     -1.4612769137
 H     -5.2569547004      0.9864580971     -1.7221422096
 H     -5.1435734741      1.3718217646      0.1518266048
 C     -3.6547741306      5.1586012183     -1.3856774362
 S     -2.3664212365      3.2355736471     -0.0737493279
 C     -2.9597080835      6.3654452910     -1.8153473514
 H     -4.7395968508      5.0690370855     -1.2902877890
 C     -1.6010202643      6.3488281158     -2.1462486435
 C     -0.9112123324      7.5510687367     -2.3209770275
 C     -1.5794036350      8.7633090607     -2.3265004701
 C     -3.6679031442      7.6082882108     -1.8783719501
 C     -2.9708316032      8.8027303182     -2.1323397855
 H     -3.4638159966      9.7626030326     -2.0873612555
 H     -1.0307790383      9.6695939626     -2.4134253113
 H     -1.1535546913      5.3208879107     -2.1412013144
 H      0.1585256436      7.5289593729     -2.4595448303
 H     -4.7206650794      7.6721791194     -1.6501394137
 O     -2.2909230153      1.8153343497     -0.2403603297
 O     -1.2668549573      4.0268397436      0.3829741533
 F     -3.6060115180      3.3861244841      0.9619022456
30
# ORCA AIMD Position Step 65, t=32.50 fs, E_Pot=-1129.61602985 Hartree, Unit is Angstrom
 C     -6.6222505896      3.5913271125      0.2107296675
 C     -6.1785929422      2.7728581469     -0.9636950000
 H     -6.0535688750      3.3136043987      1.1189873484
 H     -7.6687880647      3.3581384477      0.4509083359
 H     -6.5566171285      4.6693114000      0.0170846029
 C     -6.5526552272      3.3015549394     -2.3201835349
 H     -7.5776697229      3.0421327931     -2.5990577491
 H     -6.0050652242      2.8855385870     -3.1632886332
 H     -6.4495006833      4.4056232993     -2.3325449788
 C     -5.4391374456      1.6451346416     -0.8414031794
 N     -3.0206690947      3.9414574588     -1.4612347809
 H     -5.2600126110      0.9880381799     -1.7271103377
 H     -5.1385094256      1.3706895773      0.1468928405
 C     -3.6531498355      5.1591997310     -1.3818931405
 S     -2.3663878897      3.2352935899     -0.0731544938
 C     -2.9617566657      6.3681885491     -1.8156290151
 H     -4.7356131893      5.0629190109     -1.2988003883
 C     -1.6015846383      6.3495632612     -2.1452449322
 C     -0.9106296174      7.5568425690     -2.3194250480
 C     -1.5799382071      8.7695989320     -2.3276906198
 C     -3.6680449284      7.6076256270     -1.8814204456
 C     -2.9721708214      8.8051096787     -2.1310560109
 H     -3.4690064651      9.7608280805     -2.0950863396
 H     -1.0319009652      9.6651965932     -2.4069083157
 H     -1.1474430321      5.3006494946     -2.1342658052
 H      0.1551362332      7.5318911748     -2.4579090623
 H     -4.7141392646      7.6653310826     -1.6485642841
 O     -2.2843689944      1.8167989079     -0.2413154217
 O     -1.2665407644      4.0245791015      0.3875150197
 F     -3.6038229813      3.3867208596      0.9642189387
30
# ORCA AIMD Position Step 66, t=33.00 fs, E_Pot=-1129.61430953 Hartree, Unit is Angstrom
 C     -6.6176154730      3.5923609756      0.2129435463
 C     -6.1783053149      2.7754169659     -0.9613476024
 H     -6.0476506807      3.3181466214      1.1286015381
 H     -7.6640314475      3.3508542895      0.4421646126
 H     -6.5602437271      4.6736349444      0.0227009058
 C     -6.5514298905      3.3042191342     -2.3191952209
 H     -7.5810377480      3.0515369349     -2.5864761862
 H     -5.9966516928      2.8923403287     -3.1582356030
 H     -6.4583064473      4.4152147611     -2.3390039724
 C     -5.4399327803      1.6458062180     -0.8393162482
 N     -3.0192314335      3.9440305115     -1.4611672703
 H     -5.2625490831      0.9908822006     -1.7303478381
 H     -5.1325243021      1.3679837865      0.1436246319
 C     -3.6513908309      5.1599343063     -1.3782125461
 S     -2.3664285280      3.2349516720     -0.0725319652
 C     -2.9641035473      6.3709577496     -1.8158852208
 H     -4.7322448561      5.0575340102     -1.3072541204
 C     -1.6019971029      6.3500520843     -2.1441294397
 C     -0.9101035880      7.5624153943     -2.3179209533
 C     -1.5807112836      8.7757166493     -2.3287922517
 C     -3.6679486727      7.6070870551     -1.8844593274
 C     -2.9734569754      8.8072295958     -2.1297312813
 H     -3.4751824482      9.7598642574     -2.1030529477
 H     -1.0312481554      9.6639055735     -2.4010265121
 H     -1.1412810400      5.2844310200     -2.1276673877
 H      0.1531991209      7.5348122618     -2.4566384440
 H     -4.7092686580      7.6580698173     -1.6467268101
 O     -2.2777523761      1.8182869127     -0.2423162891
 O     -1.2662223568      4.0223567881      0.3920951764
 F     -3.6015349827      3.3873888497      0.9664953173
30
# ORCA AIMD Position Step 67, t=33.50 fs, E_Pot=-1129.61319192 Hartree, Unit is Angstrom
 C     -6.6129265624      3.5933064986      0.2152962620
 C     -6.1778154904      2.7778698540     -0.9591265176
 H     -6.0420536489      3.3233074852      1.1372792197
 H     -7.6598614122      3.3438675149      0.4332318381
 H     -6.5637125994      4.6780173488      0.0284352034
 C     -6.5502937101      3.3069964552     -2.3182046785
 H     -7.5856927551      3.0614263666     -2.5733402977
 H     -5.9866577836      2.8986445545     -3.1532724639
 H     -6.4674710792      4.4237338603     -2.3457033384
 C     -5.4409236060      1.6466269636     -0.8374824810
 N     -3.0177856817      3.9465117335     -1.4610691275
 H     -5.2645986559      0.9950727978     -1.7316856040
 H     -5.1255994479      1.3636834355      0.1422249750
 C     -3.6494946392      5.1608152427     -1.3746414266
 S     -2.3665359774      3.2345560870     -0.0718791869
 C     -2.9667068196      6.3737228013     -1.8161186945
 H     -4.7297007575      5.0528957635     -1.3156212006
 C     -1.6022197546      6.3502592973     -2.1428994645
 C     -0.9096737712      7.5677520238     -2.3164618342
 C     -1.5817513502      8.7815955873     -2.3297900251
 C     -3.6675967175      7.6066920639     -1.8874859935
 C     -2.9746863764      8.8090840646     -2.1283820424
 H     -3.4823579753      9.7597768729     -2.1111926329
 H     -1.0285334551      9.6663200178     -2.3958569100
 H     -1.1355060891      5.2732409780     -2.1214583635
 H      0.1529417993      7.5377564885     -2.4557433166
 H     -4.7064335151      7.6504960599     -1.6445948655
 O     -2.2710811781      1.8197852255     -0.2433651194
 O     -1.2659034886      4.0201747916      0.3967109485
 F     -3.5991498078      3.3881249120      0.9687292315
30
# ORCA AIMD Position Step 68, t=34.00 fs, E_Pot=-1129.61299840 Hartree, Unit is Angstrom
 C     -6.6081855233      3.5941797280      0.2178096040
 C     -6.1770988782      2.7802197511     -0.9570333908
 H     -6.0369851806      3.3290948177      1.1447042375
 H     -7.6562812402      3.3372281258      0.4242620276
 H     -6.5670068219      4.6822580993      0.0342668388
 C     -6.5492575455      3.3099195520     -2.3172026050
 H     -7.5914547772      3.0716623154     -2.5598063190
 H     -5.9752850626      2.9044173682     -3.1484324192
 H     -6.4768755138      4.4308253616     -2.3524928068
 C     -5.4421061298      1.6475973004     -0.8359111356
 N     -3.0163257296      3.9488919664     -1.4609352673
 H     -5.2661755841      1.0005984642     -1.7310943502
 H     -5.1178033183      1.3578548403      0.1426509823
 C     -3.6474675686      5.1618514620     -1.3711849073
 S     -2.3667021018      3.2341156699     -0.0711934524
 C     -2.9695180158      6.3764518324     -1.8163326385
 H     -4.7280990170      5.0490168061     -1.3238771777
 C     -1.6022279988      6.3501774439     -2.1415523543
 C     -0.9093661754      7.5728187448     -2.3150462316
 C     -1.5830622363      8.7872042159     -2.3306728842
 C     -3.6669925094      7.6064582625     -1.8904934850
 C     -2.9758625596      8.8106817677     -2.1270246489
 H     -3.4904742564      9.7605048950     -2.1194395725
 H     -1.0237281755      9.6726145900     -2.3914341005
 H     -1.1304282863      5.2677479419     -2.1156863044
 H      0.1544229244      7.5407598528     -2.4552131412
 H     -4.7058048516      7.6427078641     -1.6421814207
 O     -2.2643636410      1.8212802925     -0.2444641080
 O     -1.2655888314      4.0180345773      0.4013581288
 F     -3.5966701660      3.3889254076      0.9709188278
30
# ORCA AIMD Position Step 69, t=34.50 fs, E_Pot=-1129.61364736 Hartree, Unit is Angstrom
 C     -6.6034021575      3.5949984513      0.2204969070
 C     -6.1761347671      2.7824742516     -0.9550678086
 H     -6.0325938064      3.3354802116      1.1506610754
 H     -7.6532475592      3.3309922201      0.4154000246
 H     -6.5701090393      4.6861590599      0.0401722360
 C     -6.5483335371      3.3130075058     -2.3161863243
 H     -7.5980641817      3.0821111064     -2.5460253139
 H     -5.9628062875      2.9096638842     -3.1436821728
 H     -6.4863841221      4.4362472225     -2.3592223794
 C     -5.4434684077      1.6487144881     -0.8345800280
 N     -3.0148463117      3.9511637190     -1.4607608409
 H     -5.2672750023      1.0073536108     -1.7286872402
 H     -5.1092926834      1.3506516799      0.1446220732
 C     -3.6453243414      5.1630488801     -1.3678465778
 S     -2.3669185485      3.2336396799     -0.0704722025
 C     -2.9724845647      6.3791134882     -1.8165308134
 H     -4.7274555785      5.0459085125     -1.3320070842
 C     -1.6020101367      6.3498236695     -2.1400858108
 C     -0.9091915727      7.5775853969     -2.3136744147
 C     -1.5846214499      8.7925489110     -2.3314338230
 C     -3.6661621091      7.6064001328     -1.8934700372
 C     -2.9769956898      8.8120447086     -2.1256752800
 H     -3.4994020741      9.7618697017     -2.1277291790
 H     -1.0170849898      9.6825080218     -2.3877546386
 H     -1.1262376609      5.2682967715     -2.1103878437
 H      0.1575254686      7.5438589231     -2.4550148455
 H     -4.7073165862      7.6348003067     -1.6395536401
 O     -2.2576075271      1.8227584256     -0.2456154918
 O     -1.2652837131      4.0159369869      0.4060323395
 F     -3.5940990439      3.3897867057      0.9730626810
30
# ORCA AIMD Position Step 70, t=35.00 fs, E_Pot=-1129.61474920 Hartree, Unit is Angstrom
 C     -6.5985946548      3.5957807902      0.2233621859
 C     -6.1749067410      2.7846453662     -0.9532274552
 H     -6.0289623075      3.3423985318      1.1550451773
 H     -7.6506735403      3.3252223912      0.4067833340
 H     -6.5730003080      4.6895403398      0.0461226574
 C     -6.5475340518      3.3162657176     -2.3151582365
 H     -7.6052003889      3.0926420944     -2.5321451308
 H     -5.9495545282      2.9144224969     -3.1389333808
 H     -6.4958483154      4.4398809057     -2.3657461801
 C     -5.4449910606      1.6499732489     -0.8334398067
 N     -3.0133429880      3.9533209290     -1.4605411406
 H     -5.2678728510      1.0151437477     -1.7247145058
 H     -5.1003024885      1.3423039161      0.1476673463
 C     -3.6430881947      5.1644106917     -1.3646294385
 S     -2.3671765386      3.2331375206     -0.0697129913
 C     -2.9755500938      6.3816769600     -1.8167173265
 H     -4.7276857729      5.0435833768     -1.3399979014
 C     -1.6015662495      6.3492375183     -2.1384981402
 C     -0.9091467893      7.5820250628     -2.3123482241
 C     -1.5863831812      8.7976682869     -2.3320689830
 C     -3.6651525735      7.6065287313     -1.8963991072
 C     -2.9781017462      8.8132061089     -2.1243500772
 H     -3.5089522070      9.7635991392     -2.1359951038
 H     -1.0091030113      9.6953282494     -2.3847883395
 H     -1.1230131066      5.2749353856     -2.1055871292
 H      0.1619703603      7.5470907922     -2.4550951204
 H     -4.7106815189      7.6268693680     -1.6368313364
 O     -2.2508206116      1.8242061202     -0.2468214345
 O     -1.2649939462      4.0138825884      0.4107288532
 F     -3.5914398149      3.3907051448      0.9751596853
30
# ORCA AIMD Position Step 71, t=35.50 fs, E_Pot=-1129.61578868 Hartree, Unit is Angstrom
 C     -6.5937890515      3.5965440069      0.2263996391
 C     -6.1734029150      2.7867492713     -0.9515082658
 H     -6.0261043491      3.3497495502      1.1578681420
 H     -7.6484362727      3.3199858193      0.3985433574
 H     -6.5756600843      4.6922544574      0.0520828509
 C     -6.5468705699      3.3196865398     -2.3141237455
 H     -7.6125060136      3.1031249903     -2.5183135574
 H     -5.9359068772      2.9187564908     -3.1340600497
 H     -6.5051112861      4.4417358908     -2.3719264419
 C     -5.4466489727      1.6513666958     -0.8324208372
 N     -3.0118122293      3.9553589898     -1.4602716132
 H     -5.2679273423      1.0236955416     -1.7195505371
 H     -5.0911247948      1.3330983208      0.1511963273
 C     -3.6407896094      5.1659373306     -1.3615362609
 S     -2.3674669028      3.2326186197     -0.0689135275
 C     -2.9786555705      6.3841126009     -1.8168964868
 H     -4.7286166605      5.0420549224     -1.3478351078
 C     -1.6009080013      6.3484803041     -2.1367885122
 C     -0.9092174752      7.5861147813     -2.3110707460
 C     -1.5882854328      8.8026220509     -2.3325765988
 C     -3.6640275339      7.6068512131     -1.8992602750
 C     -2.9792007756      8.8142071818     -2.1230651737
 H     -3.5188925087      9.7653614307     -2.1441676980
 H     -1.0004480373      9.7101399637     -2.3824904941
 H     -1.1207207426      5.2874183512     -2.1012934173
 H      0.1673505771      7.5504914829     -2.4553847835
 H     -4.7154360314      7.6190150517     -1.6341776349
 O     -2.2440107460      1.8256102531     -0.2480839858
 O     -1.2647257210      4.0118717475      0.4154425998
 F     -3.5886962773      3.3916770206      0.9772090350
30
# ORCA AIMD Position Step 72, t=36.00 fs, E_Pot=-1129.61629423 Hartree, Unit is Angstrom
 C     -6.5890180423      3.5973035644      0.2295935549
 C     -6.1716157681      2.7888057332     -0.9499044032
 H     -6.0239645382      3.3574013689      1.1592574353
 H     -7.6463887441      3.3153505256      0.3908052292
 H     -6.5780668811      4.6941981824      0.0580104071
 C     -6.5463524817      3.3232505729     -2.3130890607
 H     -7.6196160937      3.1134273929     -2.5046781122
 H     -5.9222639734      2.9227436445     -3.1289202001
 H     -6.5140132965      4.4419493222     -2.3776375595
 C     -5.4484135437      1.6528872254     -0.8314415019
 N     -3.0102514717      3.9572750394     -1.4599477336
 H     -5.2673820408      1.0326737400     -1.7136707023
 H     -5.0820825658      1.3233550352      0.1545756403
 C     -3.6384638229      5.1676263754     -1.3585696879
 S     -2.3677807416      3.2320917904     -0.0680719363
 C     -2.9817406590      6.3863933440     -1.8170728439
 H     -4.7300084410      5.0413356035     -1.3555021241
 C     -1.6000594891      6.3476353189     -2.1349570294
 C     -0.9093821595      7.5898359182     -2.3098457690
 C     -1.5902590163      8.8074786178     -2.3329561152
 C     -3.6628607078      7.6073701618     -1.9020306741
 C     -2.9803151428      8.8150934046     -2.1218365559
 H     -3.5289669979      9.7668021104     -2.1521741853
 H     -0.9918550866      9.7258956407     -2.3808120270
 H     -1.1192030316      5.3051957867     -2.0974988906
 H      0.1731835457      7.5540938463     -2.4558054099
 H     -4.7210020160      7.6113434242     -1.6317846634
 O     -2.2371855776      1.8269587357     -0.2494050055
 O     -1.2644850268      4.0099049989      0.4201685113
 F     -3.5858724891      3.3926986883      0.9792102391
30
# ORCA AIMD Position Step 73, t=36.50 fs, E_Pot=-1129.61593798 Hartree, Unit is Angstrom
 C     -6.5843196400      3.5980723848      0.2329187523
 C     -6.1695426240      2.7908381072     -0.9484088786
 H     -6.0224213503      3.3651946053      1.1594510708
 H     -7.6443718096      3.3113823935      0.3836884047
 H     -6.5801979947      4.6953196680      0.0638554218
 C     -6.5459862909      3.3269282753     -2.3120590191
 H     -7.6261812626      3.1234142678     -2.4913859144
 H     -5.9090306260      2.9264666314     -3.1233754841
 H     -6.5223964134      4.4407771746     -2.3827680905
 C     -5.4502542732      1.6545267084     -0.8304166037
 N     -3.0086590847      3.9590673960     -1.4595652706
 H     -5.2661703241      1.0417038080     -1.7076195529
 H     -5.0735031408      1.3134037520      0.1572004527
 C     -3.6361494104      5.1694731469     -1.3557327817
 S     -2.3681082757      3.2315659252     -0.0671863606
 C     -2.9847444859      6.3884938227     -1.8172507429
 H     -4.7315808591      5.0414362884     -1.3629740559
 C     -1.5990577785      6.3468113032     -2.1330054167
 C     -0.9096165538      7.5931757363     -2.3086774020
 C     -1.5922338771      8.8123032065     -2.3332074241
 C     -3.6617297306      7.6080840008     -1.9046866202
 C     -2.9814664688      8.8159110546     -2.1206801584
 H     -3.5389207449      9.7675842297     -2.1599387350
 H     -0.9840510141      9.7415567458     -2.3797060620
 H     -1.1181608406      5.3273817413     -2.0941760200
 H      0.1789500202      7.5579243490     -2.4562745209
 H     -4.7267622435      7.6039669311     -1.6298535206
 O     -2.2303532005      1.8282400228     -0.2507861817
 O     -1.2642783614      4.0079825908      0.4249010266
 F     -3.5829731236      3.3937663646      0.9811630647
30
# ORCA AIMD Position Step 74, t=37.00 fs, E_Pot=-1129.61458242 Hartree, Unit is Angstrom
 C     -6.5797350235      3.5988604071      0.2363416209
 C     -6.1671851650      2.7928725776     -0.9470135068
 H     -6.0212948091      3.3729491422      1.1587847960
 H     -7.6422292721      3.3081400222      0.3773069121
 H     -6.5820308902      4.6956238729      0.0695612002
 C     -6.5457749787      3.3306821084     -2.3110352226
 H     -7.6318926895      3.1329473837     -2.4785834726
 H     -5.8965946497      2.9300027887     -3.1173118171
 H     -6.5301096077      4.4385822584     -2.3872238450
 C     -5.4521405919      1.6562760288     -0.8292657579
 N     -3.0070344097      3.9607359094     -1.4591201400
 H     -5.2642232578      1.0504040398     -1.7019650254
 H     -5.0656943696      1.3035624455      0.1585494273
 C     -3.6338848739      5.1714706681     -1.3530287760
 S     -2.3684396250      3.2310494377     -0.0662552368
 C     -2.9876075891      6.3903919804     -1.8174343208
 H     -4.7330420602      5.0423625391     -1.3702204623
 C     -1.5979544087      6.3461434965     -2.1309371304
 C     -0.9098976071      7.5961279876     -2.3075695223
 C     -1.5941457351      8.8171504719     -2.3333305048
 C     -3.6607095683      7.6089866650     -1.9072052640
 C     -2.9826738775      8.8167038723     -2.1196115382
 H     -3.5485176062      9.7674183777     -2.1673853829
 H     -0.9776887876      9.7561885775     -2.3791310909
 H     -1.1171321783      5.3527304649     -2.0912750664
 H      0.1841483397      7.5620003909     -2.4567125032
 H     -4.7321209312      7.5970023698     -1.6285784816
 O     -2.2235216392      1.8294436869     -0.2522290087
 O     -1.2641121766      4.0061047233      0.4296345697
 F     -3.5800032317      3.3948762563      0.9830676057
30
# ORCA AIMD Position Step 75, t=37.50 fs, E_Pot=-1129.61231433 Hartree, Unit is Angstrom
 C     -6.5753061944      3.5996742938      0.2398219443
 C     -6.1645491295      2.7949375452     -0.9457090905
 H     -6.0203593351      3.3804725498      1.1576703687
 H     -7.6398213674      3.3056705871      0.3717694436
 H     -6.5835436589      4.6951730771      0.0750655466
 C     -6.5457177183      3.3344691002     -2.3100146509
 H     -7.6365006406      3.1418862966     -2.4664153469
 H     -5.8853076210      2.9334160850     -3.1106550537
 H     -6.5370130603      4.4358130988     -2.3909292751
 C     -5.4540429174      1.6581238356     -0.8279212913
 N     -3.0053777113      3.9622818249     -1.4586084657
 H     -5.2614799404      1.0584238097     -1.6972430120
 H     -5.0589252894      1.2941192023      0.1582247275
 C     -3.6317060901      5.1736100376     -1.3504609485
 S     -2.3687647054      3.2305503923     -0.0652772361
 C     -2.9902734952      6.3920695374     -1.8176272864
 H     -4.7341164386      5.0441120545     -1.3772066670
 C     -1.5968151043      6.3457922374     -2.1287576190
 C     -0.9102069288      7.5986936580     -2.3065253607
 C     -1.5959403305      8.8220595879     -2.3333251410
 C     -3.6598672707      7.6100680147     -1.9095660207
 C     -2.9839520740      8.8175104450     -2.1186456640
 H     -3.5575567641      9.7660873207     -2.1744408517
 H     -0.9733066790      9.7690186744     -2.3790523484
 H     -1.1154860983      5.3796483084     -2.0887228108
 H      0.1883347649      7.5663278093     -2.4570480328
 H     -4.7365565061      7.5905674558     -1.6281322378
 O     -2.2166987988      1.8305603693     -0.2537348274
 O     -1.2639929926      4.0042713724      0.4343635811
 F     -3.5769682682      3.3960245460      0.9849243318
30
# ORCA AIMD Position Step 76, t=38.00 fs, E_Pot=-1129.60947359 Hartree, Unit is Angstrom
 C     -6.5710735587      3.6005173312      0.2433155323
 C     -6.1616441479      2.7970629727     -0.9444857642
 H     -6.0193607119      3.3875696446      1.1565661875
 H     -7.6370365580      3.3040064867      0.3671790795
 H     -6.5847151490      4.6940843092      0.0803024458
 C     -6.5458098854      3.3382437136     -2.3089889368
 H     -7.6398267825      3.1500906422     -2.4550221796
 H     -5.8754697059      2.9367512068     -3.1033818622
 H     -6.5429814631      4.4329759084     -2.3938272199
 C     -5.4559328099      1.6600547103     -0.8263349719
 N     -3.0036899404      3.9637078038     -1.4580265092
 H     -5.2578998779      1.0654835531     -1.6938987126
 H     -5.0534120940      1.2853185609      0.1559755641
 C     -3.6296447815      5.1758810140     -1.3480330443
 S     -2.3690735364      3.2300756122     -0.0642514194
 C     -2.9926895170      6.3935124362     -1.8178327766
 H     -4.7345649703      5.0466740276     -1.3838914860
 C     -1.5957183058      6.3459366112     -2.1264741798
 C     -0.9105331844      7.6008815060     -2.3055471999
 C     -1.5975754267      8.8270517960     -2.3331908875
 C     -3.6592582297      7.6113140133     -1.9117514223
 C     -2.9853104662      8.8183619274     -2.1177965928
 H     -3.5658859494      9.7634652647     -2.1810373614
 H     -0.9713053040      9.7794688994     -2.3794419795
 H     -1.1124411759      5.4062638714     -2.0864258359
 H      0.1911542596      7.5708997082     -2.4572222810
 H     -4.7396572696      7.5847776396     -1.6286552911
 O     -2.2098925629      1.8315826647     -0.2553046365
 O     -1.2639266704      4.0024828839      0.4390828938
 F     -3.5738739242      3.3972074825      0.9867340047
30
# ORCA AIMD Position Step 77, t=38.50 fs, E_Pot=-1129.60665546 Hartree, Unit is Angstrom
 C     -6.5670731129      3.6013894611      0.2467776645
 C     -6.1584833076      2.7992795713     -0.9433331809
 H     -6.0180392757      3.3940540439      1.1559377013
 H     -7.6338016325      3.3031623988      0.3636323163
 H     -6.5855252798      4.6925228253      0.0852045033
 C     -6.5460432518      3.3419613225     -2.3079441277
 H     -7.6417727382      3.1574229516     -2.4445382192
 H     -5.8673171506      2.9400291357     -3.0955269329
 H     -6.5479067860      4.4305974974     -2.3958777263
 C     -5.4577830076      1.6620475527     -0.8244835988
 N     -3.0019728221      3.9650177969     -1.4573706666
 H     -5.2534760126      1.0714106628     -1.6922319875
 H     -5.0493081522      1.2773504996      0.1517110311
 C     -3.6277267943      5.1782721495     -1.3457490797
 S     -2.3693561819      3.2296307827     -0.0631771644
 C     -2.9948078451      6.3947116735     -1.8180533021
 H     -4.7342039209      5.0500275342     -1.3902293469
 C     -1.5947498618      6.3467613105     -2.1240954065
 C     -0.9108737253      7.6027084748     -2.3046361542
 C     -1.5990222088      8.8321296782     -2.3329270198
 C     -3.6589233831      7.6127070869     -1.9137478442
 C     -2.9867523586      8.8192806560     -2.1170771798
 H     -3.5734103665      9.7595284346     -2.1871156812
 H     -0.9719372046      9.7871691725     -2.3802790501
 H     -1.1071225533      5.4305741100     -2.0842780555
 H      0.1923629874      7.5756958841     -2.4571920474
 H     -4.7411468050      7.5797421477     -1.6302483590
 O     -2.2031107751      1.8325050826     -0.2569391039
 O     -1.2639184319      4.0007398587      0.4437877562
 F     -3.5707260888      3.3984213582      0.9884976687
30
# ORCA AIMD Position Step 78, t=39.00 fs, E_Pot=-1129.60461021 Hartree, Unit is Angstrom
 C     -6.5633334600      3.6022874777      0.2501671787
 C     -6.1550824515      2.8016178563     -0.9422406044
 H     -6.0161585483      3.3997610198      1.1562089787
 H     -7.6300885948      3.3031333654      0.3612176705
 H     -6.5859553492      4.6906904444      0.0897061586
 C     -6.5464063681      3.3455822516     -2.3068609551
 H     -7.6423232708      3.1637517877     -2.4350884919
 H     -5.8610137556      2.9432445959     -3.0871857332
 H     -6.5517002932      4.4291787266     -2.3970557321
 C     -5.4595676741      1.6640750074     -0.8223725136
 N     -3.0002287545      3.9662167289     -1.4566374871
 H     -5.2482450925      1.0761627363     -1.6923594760
 H     -5.0466978268      1.2703418050      0.1455040366
 C     -3.6259705084      5.1807711633     -1.3436128344
 S     -2.3696027612      3.2292207032     -0.0620541618
 C     -2.9965875567      6.3956634733     -1.8182904179
 H     -4.7329201080      5.0541400312     -1.3961752135
 C     -1.5939909534      6.3484335926     -2.1216303873
 C     -0.9112352593      7.6042000088     -2.3037920664
 C     -1.6002663639      8.8372774620     -2.3325323725
 C     -3.6588874977      7.6142270537     -1.9155461387
 C     -2.9882741135      8.8202796125     -2.1164988798
 H     -3.5800970374      9.7543571311     -2.1926280364
 H     -0.9753055271      9.7919588073     -2.3815499892
 H     -1.0986867010      5.4507082487     -2.0821723548
 H      0.1918402035      7.5806823023     -2.4569317038
 H     -4.7409003428      7.5755591536     -1.6329677097
 O     -2.1963610507      1.8333238240     -0.2586386760
 O     -1.2639730535      3.9990429014      0.4484738339
 F     -3.5675308801      3.3996625308      0.9902167722
30
# ORCA AIMD Position Step 79, t=39.50 fs, E_Pot=-1129.60395160 Hartree, Unit is Angstrom
 C     -6.5598732620      3.6032054716      0.2534506031
 C     -6.1514596644      2.8041071343     -0.9411971462
 H     -6.0135331624      3.4045590538      1.1577147288
 H     -7.6259185954      3.3038940889      0.3600141787
 H     -6.5859877105      4.6888117498      0.0937470075
 C     -6.5468851366      3.3490757297     -2.3057155652
 H     -7.6415447042      3.1689554071     -2.4267861095
 H     -5.8566461163      2.9463654065     -3.0785134712
 H     -6.5542934609      4.4291465380     -2.3973475247
 C     -5.4612625922      1.6661042041     -0.8200362068
 N     -2.9984605818      3.9673103610     -1.4558236604
 H     -5.2422927913      1.0798314575     -1.6942038553
 H     -5.0455929422      1.2643505951      0.1375884742
 C     -3.6243862629      5.1833653936     -1.3416278990
 S     -2.3698037067      3.2288490798     -0.0608824953
 C     -2.9979955413      6.3963695947     -1.8185445635
 H     -4.7306776980      5.0589675986     -1.4016858907
 C     -1.5935014022      6.3510723144     -2.1190872817
 C     -0.9116337906      7.6053897890     -2.3030134583
 C     -1.6013083457      8.8424616347     -2.3320053411
 C     -3.6591584456      7.6158516015     -1.9171417647
 C     -2.9898652872      8.8213621454     -2.1160714897
 H     -3.5859764198      9.7481339604     -2.1975401678
 H     -0.9813635809      9.7938872925     -2.3832491471
 H     -1.0865155907      5.4652858961     -2.0800176033
 H      0.1895939519      7.5858122544     -2.4564343431
 H     -4.7389502541      7.5723125740     -1.6368236312
 O     -2.1896507152      1.8340370483     -0.2604034822
 O     -1.2640945735      3.9973926874      0.4531372924
 F     -3.5642945778      3.4009274305      0.9918931088
30
# ORCA AIMD Position Step 80, t=40.00 fs, E_Pot=-1129.60479175 Hartree, Unit is Angstrom
 C     -6.5566993104      3.6041355440      0.2566056758
 C     -6.1476348233      2.8067743806     -0.9401918866
 H     -6.0100536964      3.4083592340      1.1606577008
 H     -7.6213621225      3.3053996880      0.3600899358
 H     -6.5856050788      4.6871170229      0.0972754792
 C     -6.5474634117      3.3524234180     -2.3044805180
 H     -7.6395792784      3.1729257760     -2.4197299430
 H     -5.8542228862      2.9493337413     -3.0697207709
 H     -6.5556382770      4.4308080744     -2.3967468464
 C     -5.4628456996      1.6680991243     -0.8175361955
 N     -2.9966717213      3.9683052274     -1.4549261009
 H     -5.2357522162      1.0826263845     -1.6975111479
 H     -5.0459316193      1.2593634804      0.1283511554
 C     -3.6229762855      5.1860415992     -1.3397976357
 S     -2.3699495388      3.2285183983     -0.0596625945
 C     -2.9990069875      6.3968378325     -1.8188150411
 H     -4.7275208151      5.0644557631     -1.4067208110
 C     -1.5933031975      6.3547209046     -2.1164719829
 C     -0.9120938258      7.6063198091     -2.3022976204
 C     -1.6021633751      8.8476311527     -2.3313438606
 C     -3.6597271263      7.6175569535     -1.9185347014
 C     -2.9915091550      8.8225222753     -2.1158029861
 H     -3.5911397200      9.7411355580     -2.2018322338
 H     -0.9899148636      9.7932152016     -2.3853797895
 H     -1.0704113712      5.4737265744     -2.0777551399
 H      0.1857590251      7.5910280072     -2.4557117468
 H     -4.7354855151      7.5700691927     -1.6417804618
 O     -2.1829872348      1.8346448738     -0.2622332955
 O     -1.2642862262      3.9957902521      0.4577747090
 F     -3.5610236948      3.4022125049      0.9935287297
30
# ORCA AIMD Position Step 81, t=40.50 fs, E_Pot=-1129.60659952 Hartree, Unit is Angstrom
 C     -6.5538055292      3.6050688368      0.2596235286
 C     -6.1436293364      2.8096432813     -0.9392138886
 H     -6.0057026540      3.4111207978      1.1650815348
 H     -7.6165362551      3.3075871342      0.3615002214
 H     -6.5847900570      4.6858241062      0.1002524561
 C     -6.5481234932      3.3556219008     -2.3031259523
 H     -7.6366369874      3.1755724111     -2.4140020489
 H     -5.8536769581      2.9520687588     -3.0610668300
 H     -6.5557078932      4.4343155638     -2.3952521502
 C     -5.4642979379      1.6700240090     -0.8149564284
 N     -2.9948665749      3.9692084916     -1.4539419800
 H     -5.2287953277      1.0848423805     -1.7018922930
 H     -5.0475800881      1.2552947726      0.1183179091
 C     -3.6217346240      5.1887852999     -1.3381248456
 S     -2.3700303567      3.2282302254     -0.0583953400
 C     -2.9996052634      6.3970825010     -1.8191002255
 H     -4.7235747607      5.0705401941     -1.4112440090
 C     -1.5933711767      6.3593368998     -2.1137875241
 C     -0.9126471933      7.6070398646     -2.3016407382
 C     -1.6028610788      8.8527175496     -2.3305453594
 C     -3.6605681198      7.6193184872     -1.9197292764
 C     -2.9931833754      8.8237457287     -2.1156994118
 H     -3.5957326385      9.7337186588     -2.2054990923
 H     -1.0006154867      9.7904135269     -2.3879556498
 H     -1.0507067239      5.4763715478     -2.0753661065
 H      0.1805866720      7.5962632975     -2.4547931746
 H     -4.7308466016      7.5688761039     -1.6477581250
 O     -2.1763785380      1.8351491751     -0.2641274317
 O     -1.2645507159      3.9942368131      0.4623828657
 F     -3.5577253355      3.4035141472      0.9951261028
30
# ORCA AIMD Position Step 82, t=41.00 fs, E_Pot=-1129.60844747 Hartree, Unit is Angstrom
 C     -6.5511734232      3.6059969758      0.2625092954
 C     -6.1394650633      2.8127328818     -0.9382523818
 H     -6.0005590043      3.4128523484      1.1708624411
 H     -7.6115963518      3.3103785087      0.3642859257
 H     -6.5835248437      4.6851177977      0.1026549971
 C     -6.5488468961      3.3586838292     -2.3016211315
 H     -7.6329793208      3.1768261202     -2.4096648972
 H     -5.8548740213      2.9544723454     -3.0528456454
 H     -6.5544973540      4.4396447916     -2.3928651912
 C     -5.4656044454      1.6718470898     -0.8123964102
 N     -2.9930498281      3.9700277253     -1.4528686579
 H     -5.2216193126      1.0868210889     -1.7068762448
 H     -5.0503429110      1.2519919096      0.1081246023
 C     -3.6206477916      5.1915822727     -1.3366119854
 S     -2.3700372829      3.2279844949     -0.0570820543
 C     -2.9997829420      6.3971234192     -1.8193972108
 H     -4.7190343039      5.0771480259     -1.4152259553
 C     -1.5936356957      6.3648022603     -2.1110342677
 C     -0.9133308758      7.6076052402     -2.3010379946
 C     -1.6034456161      8.8576371061     -2.3296067511
 C     -3.6616409442      7.6211112137     -1.9207337467
 C     -2.9948620466      8.8250115635     -2.1157647416
 H     -3.5999403707      9.7262954534     -2.2085499547
 H     -1.0129776227      9.7861597252     -2.3910031539
 H     -1.0282341828      5.4743612098     -2.0728668138
 H      0.1744353314      7.6014467149     -2.4537246169
 H     -4.7255059505      7.5687591943     -1.6546391034
 O     -2.1698324668      1.8355540687     -0.2660848331
 O     -1.2648893190      3.9927343151      0.4669591340
 F     -3.5544064731      3.4048288267      0.9966876757
30
# ORCA AIMD Position Step 83, t=41.50 fs, E_Pot=-1129.60949557 Hartree, Unit is Angstrom
 C     -6.5487738508      3.6069134791      0.2652805207
 C     -6.1351642450      2.8160570768     -0.9372967612
 H     -5.9947879529      3.4136074341      1.1777265174
 H     -7.6067251321      3.3136850025      0.3684718152
 H     -6.5817910269      4.6851333661      0.1044791192
 C     -6.5496147596      3.3616367270     -2.2999358169
 H     -7.6289027693      3.1766428701     -2.4067588049
 H     -5.8576232237      2.9564361982     -3.0453713310
 H     -6.5520249255      4.4465990223     -2.3895918290
 C     -5.4667549477      1.6735435835     -0.8099635158
 N     -2.9912269124      3.9707709315     -1.4517037398
 H     -5.2144306763      1.0889097248     -1.7119671076
 H     -5.0539758265      1.2492458657      0.0984824351
 C     -3.6196955960      5.1944176626     -1.3352609511
 S     -2.3699615439      3.2277800371     -0.0557246438
 C     -2.9995407337      6.3969855684     -1.8197021029
 H     -4.7141547206      5.0841999771     -1.4186440003
 C     -1.5939965815      6.3709504590     -2.1082110180
 C     -0.9141843740      7.6080756381     -2.3004839085
 C     -1.6039733037      8.8622927877     -2.3285244506
 C     -3.6628926101      7.6229104002     -1.9215597050
 C     -2.9965172530      8.8262945899     -2.1160009614
 H     -3.6039717423      9.7193057082     -2.2110061842
 H     -1.0263903329      9.7813117230     -2.3945626864
 H     -1.0041699127      5.4693243275     -2.0702947907
 H      0.1677413315      7.6065059426     -2.4525648169
 H     -4.7200444077      7.5697221210     -1.6622749510
 O     -2.1633571581      1.8358654610     -0.2681039780
 O     -1.2653024221      3.9912850869      0.4715012455
 F     -3.5510745264      3.4061530072      0.9982162287
30
# ORCA AIMD Position Step 84, t=42.00 fs, E_Pot=-1129.60937009 Hartree, Unit is Angstrom
 C     -6.5465700541      3.6078151799      0.2679642414
 C     -6.1307489396      2.8196237646     -0.9363366675
 H     -5.9886195842      3.4134763970      1.1852848500
 H     -7.6021177186      3.3174123433      0.3740651054
 H     -6.5795699180      4.6859435282      0.1057417737
 C     -6.5504082977      3.3645200476     -2.2980419206
 H     -7.6247162687      3.1750074472     -2.4052995111
 H     -5.8616943753      2.9578518554     -3.0389578909
 H     -6.5483334488      4.4548322271     -2.3854445188
 C     -5.4677434639      1.6750973484     -0.8077644672
 N     -2.9894036523      3.9714462055     -1.4504451741
 H     -5.2074301935      1.0914276769     -1.7166924258
 H     -5.0582090083      1.2468123671      0.0901248983
 C     -3.6188525707      5.1972765680     -1.3340730955
 S     -2.3697949878      3.2276145297     -0.0543253374
 C     -2.9988874529      6.3966980252     -1.8200099534
 H     -4.7092342004      5.0916127092     -1.4214820969
 C     -1.5943419026      6.3775974006     -2.1053162172
 C     -0.9152462083      7.6085140737     -2.2999727747
 C     -1.6045090470      8.8665793275     -2.3272944944
 C     -3.6642614555      7.6246921250     -1.9222210651
 C     -2.9981214097      8.8275680907     -2.1164082544
 H     -3.6080356349      9.7131798359     -2.2128977833
 H     -1.0401587891      9.7768555931     -2.3986885810
 H     -0.9798185143      5.4630198087     -2.0676931874
 H      0.1609850575      7.6113693135     -2.4513806516
 H     -4.7151081943      7.5717467823     -1.6704985066
 O     -2.1569608597      1.8360910035     -0.2701829683
 O     -1.2657892335      3.9898919755      0.4760073276
 F     -3.5477369446      3.4074831337      0.9997145099
30
# ORCA AIMD Position Step 85, t=42.50 fs, E_Pot=-1129.60826097 Hartree, Unit is Angstrom
 C     -6.5445213661      3.6087031601      0.2705931532
 C     -6.1262408240      2.8234347597     -0.9353619794
 H     -5.9823212815      3.4125759331      1.1930795702
 H     -7.5979634712      3.3214669457      0.3810540082
 H     -6.5768433636      4.6875509849      0.1064815546
 C     -6.5512091266      3.3673806195     -2.2959152210
 H     -7.6207163383      3.1719367571     -2.4052757522
 H     -5.8668386518      2.9586224860     -3.0338963006
 H     -6.5434913670      4.4638887781     -2.3804458251
 C     -5.4685671216      1.6765008810     -0.8058966085
 N     -2.9875864245      3.9720618812     -1.4490911808
 H     -5.2007992531      1.0946401409     -1.7206425407
 H     -5.0627766033      1.2444406327      0.0837432612
 C     -3.6180898204      5.2001437661     -1.3330492816
 S     -2.3695298639      3.2274846175     -0.0528868533
 C     -2.9978384565      6.3962931027     -1.8203150417
 H     -4.7045911742      5.0993018012     -1.4237299532
 C     -1.5945634489      6.3845637889     -2.1023485133
 C     -0.9165503602      7.6089845005     -2.2994990418
 C     -1.6051209337      8.8703910488     -2.3259130528
 C     -3.6656821911      7.6264333842     -1.9227328909
 C     -2.9996502215      8.8288072442     -2.1169851519
 H     -3.6123157679      9.7083009524     -2.2142594501
 H     -1.0535592676      9.7738243140     -2.4034460882
 H     -0.9564417935      5.4570860927     -2.0651004140
 H      0.1546507674      7.6159704886     -2.4502415762
 H     -4.7113550537      7.5747956961     -1.6791382022
 O     -2.1506518755      1.8362399077     -0.2723195106
 O     -1.2663478969      3.9885582766      0.4804759968
 F     -3.5444013719      3.4088156773      1.0011854770
30
# ORCA AIMD Position Step 86, t=43.00 fs, E_Pot=-1129.60677774 Hartree, Unit is Angstrom
 C     -6.5425871495      3.6095831367      0.2732017613
 C     -6.1216609371      2.8274857453     -0.9343628501
 H     -5.9761685024      3.4110380415      1.2006320528
 H     -7.5944267534      3.3257623483      0.3894064041
 H     -6.5735950152      4.6898883749      0.1067579837
 C     -6.5519995859      3.3702673205     -2.2935372334
 H     -7.6171606511      3.1674827692     -2.4066471847
 H     -5.8728123665      2.9586759883     -3.0304296428
 H     -6.5375927637      4.4732515186     -2.3746319291
 C     -5.4692241680      1.6777537706     -0.8044392728
 N     -2.9857820075      3.9726264189     -1.4476402877
 H     -5.1946891835      1.0987408428     -1.7234980498
 H     -5.0674522211      1.2419102566      0.0799114189
 C     -3.6173772977      5.2030037401     -1.3321899034
 S     -2.3691590123      3.2273859779     -0.0514122770
 C     -2.9964147198      6.3958053629     -1.8206110154
 H     -4.7005377011      5.1071847860     -1.4253815069
 C     -1.5945667242      6.3916876923     -2.0993069807
 C     -0.9181221004      7.6095504589     -2.2990578669
 C     -1.6058730095      8.8736327703     -2.3243772448
 C     -3.6670922052      7.6281123753     -1.9231099678
 C     -3.0010854138      8.8299923079     -2.1177288233
 H     -3.6169441047      9.7049661917     -2.2151259004
 H     -1.0659178662      9.7731765284     -2.4089033814
 H     -0.9351492869      5.4529029311     -2.0625450487
 H      0.1491794814      7.6202511896     -2.4492130850
 H     -4.7093854125      7.5788153002     -1.6880351215
 O     -2.1444384061      1.8363227895     -0.2745109871
 O     -1.2669754172      3.9872877609      0.4849064145
 F     -3.5410754408      3.4101471605      1.0026321855
30
# ORCA AIMD Position Step 87, t=43.50 fs, E_Pot=-1129.60566470 Hartree, Unit is Angstrom
 C     -6.5407304389      3.6104651660      0.2758229842
 C     -6.1170295615      2.8317665128     -0.9333297709
 H     -5.9704183413      3.4089997403      1.2074865677
 H     -7.5916283378      3.3302251771      0.3990685001
 H     -6.5698119021      4.6928252888      0.1066494499
 C     -6.5527630623      3.3732256595     -2.2908970387
 H     -7.6142430426      3.1617348682     -2.4093426838
 H     -5.8794004020      2.9579779370     -3.0287288893
 H     -6.5307560860      4.4823905710     -2.3680553056
 C     -5.4697117818      1.6788603008     -0.8034461608
 N     -2.9839975328      3.9731483777     -1.4460913396
 H     -5.1892131581      1.1038416248     -1.7250479679
 H     -5.0720828931      1.2390693114      0.0790134911
 C     -3.6166862842      5.2058406523     -1.3314950250
 S     -2.3686758708      3.2273134534     -0.0499050526
 C     -2.9946416504      6.3952706766     -1.8208910539
 H     -4.6973503196      5.1151840776     -1.4264327275
 C     -1.5942763754      6.3988303470     -2.0961910676
 C     -0.9199741950      7.6102736386     -2.2986456299
 C     -1.6068169105      8.8762329738     -2.3226864782
 C     -3.6684383927      7.6297085191     -1.9233653841
 C     -3.0024171663      8.8311113339     -2.1186352992
 H     -3.6219788093      9.7033560032     -2.2155279487
 H     -1.0767012141      9.7756494557     -2.4151175754
 H     -0.9168407161      5.4515327897     -2.0600441736
 H      0.1449224040      7.6241623258     -2.4483500464
 H     -4.7096683920      7.5837401455     -1.6970596194
 O     -2.1383284643      1.8363514294     -0.2767544938
 O     -1.2676676943      3.9860846558      0.4892983152
 F     -3.5377667413      3.4114741815      1.0040578279
30
# ORCA AIMD Position Step 88, t=44.00 fs, E_Pot=-1129.60548857 Hartree, Unit is Angstrom
 C     -6.5389209304      3.6113627981      0.2784855265
 C     -6.1123661368      2.8362612560     -0.9322536617
 H     -5.9652880144      3.4065942558      1.2132456799
 H     -7.5896301871      3.3347998151      0.4099636040
 H     -6.5654861063      4.6961815242      0.1062500086
 C     -6.5534843507      3.3762929502     -2.2879928810
 H     -7.6120735734      3.1548213977     -2.4132591434
 H     -5.8864355351      2.9565424487     -3.0288726158
 H     -6.5231214913      4.4908074538     -2.3607861603
 C     -5.4700244372      1.6798271325     -0.8029399076
 N     -2.9822403870      3.9736363332     -1.4444435398
 H     -5.1844406204      1.1099676331     -1.7252000855
 H     -5.0766133191      1.2358650923      0.0811897764
 C     -3.6159918595      5.2086383466     -1.3309645120
 S     -2.3680745599      3.2272611706     -0.0483689359
 C     -2.9925480870      6.3947253625     -1.8211480049
 H     -4.6952419573      5.1232293999     -1.4268792449
 C     -1.5936379618      6.4058771432     -2.0930004977
 C     -0.9221037951      7.6112128239     -2.2982603944
 C     -1.6079844672      8.8781561947     -2.3208440787
 C     -3.6696833870      7.6312026257     -1.9235094070
 C     -3.0036456433      8.8321617800     -2.1196996400
 H     -3.6273903649      9.7035157123     -2.2154898926
 H     -1.0855974895      9.7816180659     -2.4221163370
 H     -0.9021892239      5.4537167467     -2.0576032579
 H      0.1421008918      7.6276644703     -2.4476909189
 H     -4.7124743336      7.5894964206     -1.7061242224
 O     -2.1323298258      1.8363385430     -0.2790468753
 O     -1.2684195195      3.9849536561      0.4936519875
 F     -3.5344827542      3.4127934140      1.0054656879
30
# ORCA AIMD Position Step 89, t=44.50 fs, E_Pot=-1129.60643284 Hartree, Unit is Angstrom
 C     -6.5371370641      3.6122918734      0.2812120503
 C     -6.1076891804      2.8409487557     -0.9311260276
 H     -5.9609386022      3.4039438605      1.2175970503
 H     -7.5884264210      3.3394509517      0.4219911365
 H     -6.5606164073      4.6997453327      0.1056653312
 C     -6.5541499972      3.3794945112     -2.2848332078
 H     -7.6106671799      3.1469099102     -2.4182610575
 H     -5.8938105611      2.9544389073     -3.0308343277
 H     -6.5148470196      4.4980718962     -2.3529126268
 C     -5.4701535080      1.6806620447     -0.8029098971
 N     -2.9805180480      3.9740986386     -1.4426965222
 H     -5.1803939178      1.1170566550     -1.7239852869
 H     -5.0810930513      1.2323586472      0.0863154920
 C     -3.6152750589      5.2113806568     -1.3305981845
 S     -2.3673499401      3.2272228964     -0.0468078336
 C     -2.9901652076      6.3942052783     -1.8213744831
 H     -4.6943388380      5.1312592578     -1.4267140925
 C     -1.5926172423      6.4127362209     -2.0897352115
 C     -0.9244906964      7.6124226878     -2.2979021476
 C     -1.6093835991      8.8794104207     -2.3188588320
 C     -3.6708098569      7.6325770821     -1.9235489691
 C     -3.0047812827      8.8331507871     -2.1209159613
 H     -3.6330601417      9.7053543645     -2.2150290229
 H     -1.0925594617      9.7910091519     -2.4298798099
 H     -0.8916514511      5.4599026282     -2.0552172334
 H      0.1407785624      7.6307284458     -2.4472536731
 H     -4.7178305682      7.5960039053     -1.7151890364
 O     -2.1264500273      1.8362973405     -0.2813847819
 O     -1.2692246920      3.9838998055      0.4979680991
 F     -3.5312307828      3.4141015324      1.0068590079
30
# ORCA AIMD Position Step 90, t=45.00 fs, E_Pot=-1129.60827450 Hartree, Unit is Angstrom
 C     -6.5353671443      3.6132690675      0.2840179762
 C     -6.1030162844      2.8458030510     -0.9299390378
 H     -5.9574646200      3.4011543904      1.2203306959
 H     -7.5879403587      3.3441642381      0.4350266296
 H     -6.5552092797      4.7032925772      0.1050082655
 C     -6.5547486235      3.3828411913     -2.2814368342
 H     -7.6099426787      3.1382053083     -2.4241812122
 H     -5.9014805988      2.9517928606     -3.0344802736
 H     -6.5061035694      4.5038492864     -2.3445395818
 C     -5.4700885365      1.6813741279     -0.8033137894
 N     -2.9788378657      3.9745435149     -1.4408502202
 H     -5.1770456942      1.1249610709     -1.7215583355
 H     -5.0856638790      1.2287167978      0.0940200999
 C     -3.6145245148      5.2140519333     -1.3303962940
 S     -2.3664978425      3.2271919446     -0.0452259575
 C     -2.9875255427      6.3937444073     -1.8215627835
 H     -4.6946625787      5.1392221193     -1.4259254591
 C     -1.5911986835      6.4193367883     -2.0863952128
 C     -0.9270975045      7.6139520525     -2.2975727833
 C     -1.6109991577      8.8800470120     -2.3167458088
 C     -3.6718215915      7.6338162448     -1.9234879670
 C     -3.0058441387      8.8340942741     -2.1222773219
 H     -3.6387909477      9.7086599645     -2.2141574354
 H     -1.0977917217      9.8033061795     -2.4383301363
 H     -0.8854844314      5.4702784154     -2.0528719778
 H      0.1408555963      7.6333364995     -2.4470349851
 H     -4.7255130699      7.6031758794     -1.7242588465
 O     -2.1206962281      1.8362414602     -0.2837647138
 O     -1.2700759639      3.9829285815      0.5022478140
 F     -3.5280179351      3.4153952778      1.0082410431
30
# ORCA AIMD Position Step 91, t=45.50 fs, E_Pot=-1129.61051862 Hartree, Unit is Angstrom
 C     -6.5336093481      3.6143108352      0.2869110633
 C     -6.0983642271      2.8507934264     -0.9286854966
 H     -5.9548894886      3.3983114959      1.2213475777
 H     -7.5880292911      3.3489443130      0.4489218409
 H     -6.5492796951      4.7066046456      0.1043946729
 C     -6.5552711917      3.3863283468     -2.2778324608
 H     -7.6097330671      3.1289465038     -2.4308229295
 H     -5.9094559214      2.9487812239     -3.0395765626
 H     -6.4970697068      4.5079191107     -2.3357865639
 C     -5.4698191877      1.6819752252     -0.8040821203
 N     -2.9772075562      3.9749791577     -1.4389051078
 H     -5.1743207174      1.1334541071     -1.7181910134
 H     -5.0905317374      1.2251894673      0.1037357503
 C     -3.6137364808      5.2166355640     -1.3303587157
 S     -2.3655146519      3.2271612552     -0.0436278683
 C     -2.9846624586      6.3933764732     -1.8217055132
 H     -4.6961302932      5.1470751676     -1.4244988495
 C     -1.5893857489      6.4256271367     -2.0829806788
 C     -0.9298716308      7.6158449876     -2.2972759803
 C     -1.6127981968      8.8801535394     -2.3145263006
 C     -3.6727416344      7.6349073985     -1.9233279262
 C     -3.0068618795      8.8350138713     -2.1237757021
 H     -3.6443250302      9.7131253082     -2.2128840090
 H     -1.1016918195      9.8176314626     -2.4473294366
 H     -0.8837472748      5.4847833019     -2.0505453268
 H      0.1420903638      7.6354817171     -2.4470124756
 H     -4.7350657976      7.6109165346     -1.7333721986
 O     -2.1150756404      1.8361848726     -0.2861828009
 O     -1.2709650490      3.9820459437      0.5064926011
 F     -3.5248514055      3.4166713832      1.0096151041
30
# ORCA AIMD Position Step 92, t=46.00 fs, E_Pot=-1129.61259194 Hartree, Unit is Angstrom
 C     -6.5318710155      3.6154322606      0.2898911738
 C     -6.0937487600      2.8558848051     -0.9273591315
 H     -5.9531624772      3.3954775330      1.2206651314
 H     -7.5884977408      3.3538108835      0.4635072618
 H     -6.5428511743      4.7094877443      0.1039389285
 C     -6.5557111557      3.3899360560     -2.2740569520
 H     -7.6098056087      3.1193997689     -2.4379640301
 H     -5.9177861972      2.9456212249     -3.0458074228
 H     -6.4879257107      4.5101876799     -2.3267850979
 C     -5.4693380422      1.6824819694     -0.8051252823
 N     -2.9756347901      3.9754134413     -1.4368621712
 H     -5.1720987070      1.1422407041     -1.7142592422
 H     -5.0959315872      1.2220725226      0.1147685166
 C     -3.6129147018      5.2191153021     -1.3304852422
 S     -2.3643975786      3.2271236728     -0.0420183112
 C     -2.9816095632      6.3931333281     -1.8217953665
 H     -4.6985596649      5.1547834249     -1.4224170477
 C     -1.5872005860      6.4315765886     -2.0794921231
 C     -0.9327487834      7.6181391810     -2.2970166701
 C     -1.6147373852      8.8798411248     -2.3122266766
 C     -3.6736074780      7.6358412820     -1.9230693997
 C     -3.0078670894      8.8359341641     -2.1254017742
 H     -3.6493723592      9.7183851465     -2.2112186480
 H     -1.1047644694      9.8328909208     -2.4566911528
 H     -0.8862974713      5.5031077035     -2.0482073574
 H      0.1441279106      7.6371691701     -2.4471487388
 H     -4.7458613597      7.6191184785     -1.7425856486
 O     -2.1095952959      1.8361414793     -0.2886349743
 O     -1.2718827472      3.9812581713      0.5107041912
 F     -3.5217382800      3.4179265572      1.0109843888
30
# ORCA AIMD Position Step 93, t=46.50 fs, E_Pot=-1129.61399693 Hartree, Unit is Angstrom
 C     -6.5301671752      3.6166462608      0.2929504634
 C     -6.0891845672      2.8610382985     -0.9259547610
 H     -5.9521600693      3.3926897125      1.2184160325
 H     -7.5891157760      3.3587935037      0.4785959365
 H     -6.5359552027      4.7117882717      0.1037498666
 C     -6.5560644084      3.3936305119     -2.2701529645
 H     -7.6098892852      3.1098497348     -2.4453625971
 H     -5.9265397432      2.9425550316     -3.0528006513
 H     -6.4788477117      4.5106937568     -2.3176754602
 C     -5.4686427694      1.6829173007     -0.8063417141
 N     -2.9741269124      3.9758537958     -1.4347229401
 H     -5.1702216792      1.1509746216     -1.7102196040
 H     -5.1020927405      1.2196691035      0.1263733073
 C     -3.6120691566      5.2214759288     -1.3307755205
 S     -2.3631446789      3.2270719158     -0.0404022089
 C     -2.9784004913      6.3930442694     -1.8218250445
 H     -4.7016873815      5.1623183327     -1.4196619404
 C     -1.5846847814      6.4371783268     -2.0759306782
 C     -0.9356575950      7.6208650718     -2.2968003609
 C     -1.6167707166      8.8792312505     -2.3098766254
 C     -3.6744649085      7.6366131086     -1.9227133566
 C     -3.0088943844      8.8368793188     -2.1271447576
 H     -3.6536381287      9.7240535597     -2.2091759354
 H     -1.1075376044      9.8479242854     -2.4661978891
 H     -0.8927729650      5.5246743235     -2.0458202273
 H      0.1465440249      7.6384167101     -2.4473973687
 H     -4.7571742065      7.6276594929     -1.7519574842
 O     -2.1042620104      1.8361250188     -0.2911170006
 O     -1.2728189925      3.9805718731      0.5148845951
 F     -3.5186855264      3.4191575277      1.0123519998
30
# ORCA AIMD Position Step 94, t=47.00 fs, E_Pot=-1129.61439146 Hartree, Unit is Angstrom
 C     -6.5285185859      3.6179630523      0.2960738904
 C     -6.0846852785      2.8662118429     -0.9244684573
 H     -5.9516913831      3.3899595906      1.2148406454
 H     -7.5896389538      3.3639261536      0.4939884073
 H     -6.5286301608      4.7134035196      0.1039275661
 C     -6.5563290598      3.3973661947     -2.2661662089
 H     -7.6097031036      3.1005892827     -2.4527640720
 H     -5.9357834532      2.9398331554     -3.0601555125
 H     -6.4700023317      4.5096065517     -2.3086030546
 C     -5.4677373177      1.6833110383     -0.8076261296
 N     -2.9726910606      3.9763071649     -1.4324893803
 H     -5.1685059305      1.1592815832     -1.7065752193
 H     -5.1092112723      1.2182569811      0.1378189381
 C     -3.6112139588      5.2237032611     -1.3312287861
 S     -2.3617548439      3.2269991950     -0.0387844595
 C     -2.9750681570      6.3931360352     -1.8217873955
 H     -4.7051939121      5.1696553677     -1.4162179228
 C     -1.5819015057      6.4424533007     -2.0722983147
 C     -0.9385244024      7.6240448763     -2.2966324206
 C     -1.6188550089      8.8784449916     -2.3075073979
 C     -3.6753616257      7.6372223450     -1.9222622664
 C     -3.0099778332      8.8378702284     -2.1289923299
 H     -3.6568512198      9.7297600560     -2.2067779060
 H     -1.1104986203      9.8616283983     -2.4756202676
 H     -0.9025656694      5.5486071755     -2.0433377108
 H      0.1488923874      7.6392563943     -2.4477092231
 H     -4.7682560200      7.6364044828     -1.7615338482
 O     -2.0990822677      1.8361484937     -0.2936245558
 O     -1.2737630966      3.9799936274      0.5190359529
 F     -3.5156998428      3.4203609075      1.0137207708
30
# ORCA AIMD Position Step 95, t=47.50 fs, E_Pot=-1129.61362265 Hartree, Unit is Angstrom
 C     -6.5269494124      3.6193897952      0.2992402094
 C     -6.0802635153      2.8713611263     -0.9228977621
 H     -5.9515071832      3.3872739412      1.2102736477
 H     -7.5898301826      3.3692415927      0.5094788673
 H     -6.5209197900      4.7142899031      0.1045603690
 C     -6.5565050056      3.4010887958     -2.2621425732
 H     -7.6089857222      3.0919078782     -2.4599090792
 H     -5.9455631137      2.9376970756     -3.0674718426
 H     -6.4615419186      4.5072181617     -2.2997145486
 C     -5.4666318143      1.6836988649     -0.8088780216
 N     -2.9713339649      3.9767799202     -1.4301639159
 H     -5.1667593093      1.1667903962     -1.7038276854
 H     -5.1174306666      1.2180625537      0.1484424079
 C     -3.6103650752      5.2257847387     -1.3318436955
 S     -2.3602277567      3.2268991046     -0.0371699206
 C     -2.9716446658      6.3934323521     -1.8216753344
 H     -4.7087336481      5.1767723290     -1.4120746726
 C     -1.5789367448      6.4474541950     -2.0685981114
 C     -0.9412778748      7.6276917867     -2.2965173425
 C     -1.6209540854      8.8775949813     -2.3051501169
 C     -3.6763416199      7.6376731272     -1.9217209164
 C     -3.0111485467      8.8389219286     -2.1309306398
 H     -3.6587862384      9.7351785398     -2.2040557582
 H     -1.1140527156      9.8730443160     -2.4847342606
 H     -0.9147969544      5.5737023323     -2.0407051003
 H      0.1507488637      7.6397347539     -2.4480385408
 H     -4.7784019085      7.6452069185     -1.7713393459
 O     -2.0940621504      1.8362241660     -0.2961532733
 O     -1.2747038057      3.9795300185      0.5231606056
 F     -3.5127876226      3.4215332778      1.0150933143
30
# ORCA AIMD Position Step 96, t=48.00 fs, E_Pot=-1129.61176104 Hartree, Unit is Angstrom
 C     -6.5254846552      3.6209303535      0.3024235228
 C     -6.0759310213      2.8764406948     -0.9212418698
 H     -5.9513140565      3.3845977475      1.2051224774
 H     -7.5894795447      3.3747664347      0.5248616675
 H     -6.5128713394      4.7144666616      0.1057226482
 C     -6.5565932925      3.4047386924     -2.2581254920
 H     -7.6075213081      3.0840798664     -2.4665409268
 H     -5.9558880255      2.9363638824     -3.0743760817
 H     -6.4536009643      4.5039273936     -2.2911538136
 C     -5.4653413635      1.6841200722     -0.8100097809
 N     -2.9700618523      3.9772777715     -1.4277493929
 H     -5.1648026242      1.1731688821     -1.7024192806
 H     -5.1268308494      1.2192436926      0.1576887679
 C     -3.6095379336      5.2277097772     -1.3326181949
 S     -2.3585638377      3.2267658246     -0.0355632988
 C     -2.9681612702      6.3939536554     -1.8214817726
 H     -4.7119648355      5.1836477830     -1.4072296360
 C     -1.5758985762      6.4522666256     -2.0648343956
 C     -0.9438528824      7.6318093227     -2.2964581108
 C     -1.6230411443      8.8767802818     -2.3028344039
 C     -3.6774407967      7.6379742134     -1.9210968190
 C     -3.0124328392      8.8400416986     -2.1329443921
 H     -3.6592805200      9.7400501000     -2.2010505426
 H     -1.1184999082      9.8814116401     -2.4933354521
 H     -0.9283183271      5.5984299005     -2.0378602742
 H      0.1517490308      7.6399126456     -2.4483481123
 H     -4.7870028421      7.6539119835     -1.7813720351
 O     -2.0892072296      1.8363633225     -0.2986988286
 O     -1.2756294781      3.9791874808      0.5272610966
 F     -3.5099548511      3.4226711890      1.0164719933
30
# ORCA AIMD Position Step 97, t=48.50 fs, E_Pot=-1129.60914597 Hartree, Unit is Angstrom
 C     -6.5241474003      3.6225851026      0.3055954778
 C     -6.0716988212      2.8814051672     -0.9195017773
 H     -5.9507940764      3.3818797373      1.1998372850
 H     -7.5884199158      3.3805177922      0.5399405629
 H     -6.5045335326      4.7140154939      0.1074732697
 C     -6.5565956240      3.4082548629     -2.2541534943
 H     -7.6051584528      3.0773535436     -2.4724179831
 H     -5.9667207106      2.9360134912     -3.0805432841
 H     -6.4462940917      4.5002142714     -2.2830578531
 C     -5.4638841121      1.6846145343     -0.8109540315
 N     -2.9688803553      3.9778057149     -1.4252490428
 H     -5.1624925849      1.1781604140     -1.7026721815
 H     -5.1374239673      1.2218800508      0.1651384207
 C     -3.6087452411      5.2294700149     -1.3335494198
 S     -2.3567641774      3.2265942615     -0.0339690495
 C     -2.9646484975      6.3947169282     -1.8211995489
 H     -4.7145769896      5.1902598784     -1.4016897320
 C     -1.5729130090      6.4570057247     -2.0610127917
 C     -0.9461934421      7.6363911132     -2.2964557206
 C     -1.6250997932      8.8760834381     -2.3005873282
 C     -3.6786838851      7.6381386879     -1.9204002825
 C     -3.0138508916      8.8412278792     -2.1350170043
 H     -3.6582456675      9.7441989647     -2.1978128832
 H     -1.1240266155      9.8861966937     -2.5012499293
 H     -0.9417527673      5.6209860613     -2.0347351563
 H      0.1516169365      7.6398644045     -2.4486132428
 H     -4.7935837737      7.6623608355     -1.7916022075
 O     -2.0845224696      1.8365761068     -0.3012570163
 O     -1.2765282489      3.9789721730      0.5313401791
 F     -3.5072070099      3.4237711736      1.0178589060
30
# ORCA AIMD Position Step 98, t=49.00 fs, E_Pot=-1129.60641834 Hartree, Unit is Angstrom
 C     -6.5229559439      3.6243507471      0.3087280764
 C     -6.0675773402      2.8862104684     -0.9176803818
 H     -5.9496298398      3.3790607138      1.1948728844
 H     -7.5865403406      3.3865003595      0.5545334346
 H     -6.4959545246      4.7130760926      0.1098548186
 C     -6.5565134680      3.4115792915     -2.2502584693
 H     -7.6018261809      3.0719417142     -2.4773183325
 H     -5.9779713461      2.9367789733     -3.0857142768
 H     -6.4397159566      4.4966046756     -2.2755528946
 C     -5.4622791337      1.6852197085     -0.8116694223
 N     -2.9677944405      3.9783679871     -1.4226664476
 H     -5.1597419280      1.1816142016     -1.7047364015
 H     -5.1491552049      1.2259689809      0.1705244137
 C     -3.6079951740      5.2310594558     -1.3346336535
 S     -2.3548304591      3.2263801819     -0.0323912822
 C     -2.9611364993      6.3957356517     -1.8208213546
 H     -4.7163138250      5.1965856222     -1.3954720504
 C     -1.5701141664      6.4618049650     -2.0571399916
 C     -0.9482546773      7.6414212182     -2.2965088791
 C     -1.6271242132      8.8755689801     -2.2984326377
 C     -3.6800825347      7.6381834823     -1.9196442268
 C     -3.0154158990      8.8424693755     -2.1371308240
 H     -3.6556738553      9.7475420504     -2.1944019137
 H     -1.1307061549      9.8871033448     -2.5083421832
 H     -0.9536032094      5.6394303842     -2.0312594813
 H      0.1501849393      7.6396763369     -2.4488245015
 H     -4.7978284727      7.6703952956     -1.8019739740
 O     -2.0800121517      1.8368713724     -0.3038238223
 O     -1.2773882015      3.9788898682      0.5354007823
 F     -3.5045489958      3.4248297550      1.0192558701
30
# ORCA AIMD Position Step 99, t=49.50 fs, E_Pot=-1129.60441396 Hartree, Unit is Angstrom
 C     -6.5219208913      3.6262201777      0.3117968659
 C     -6.0635765652      2.8908148112     -0.9157825234
 H     -5.9475333789      3.3760844362      1.1906458111
 H     -7.5837946863      3.3927046173      0.5684775735
 H     -6.4871801916      4.7118379999      0.1128936545
 C     -6.5563472362      3.4146615903     -2.2464643542
 H     -7.5975431974      3.0680140716     -2.4810460161
 H     -5.9894963912      2.9387401702     -3.0897076628
 H     -6.4339432234      4.4936266527     -2.2687509483
 C     -5.4605447575      1.6859686096     -0.8121440290
 N     -2.9668084524      3.9789680232     -1.4200055494
 H     -5.1565322373      1.1835021512     -1.7085591417
 H     -5.1619065141      1.2314254694      0.1737422484
 C     -3.6072898764      5.2324744150     -1.3358661694
 S     -2.3527648189      3.2261204581     -0.0308336499
 C     -2.9576555416      6.3970198726     -1.8203397202
 H     -4.7169911970      5.2026002760     -1.3886044663
 C     -1.5676253806      6.4667926593     -2.0532231023
 C     -0.9500038429      7.6468746994     -2.2966138183
 C     -1.6291190142      8.8752827027     -2.2963902125
 C     -3.6816343568      7.6381285649     -1.9188438165
 C     -3.0171334758      8.8437459152     -2.1392674228
 H     -3.6516398743      9.7500929763     -2.1908835582
 H     -1.1385019698      9.8840757224     -2.5145209150
 H     -0.9624691798      5.6519655741     -2.0273701899
 H      0.1474043059      7.6394446436     -2.4489890222
 H     -4.7995950222      7.6778627333     -1.8124080672
 O     -2.0756798743      1.8372564983     -0.3063954325
 O     -1.2781975861      3.9789457766      0.5394458491
 F     -3.5019850897      3.4258433992      1.0206643830
30
# ORCA AIMD Position Step 100, t=50.00 fs, E_Pot=-1129.60380637 Hartree, Unit is Angstrom
 C     -6.5210424889      3.6281824532      0.3147841994
 C     -6.0597061279      2.8951797155     -0.9138149225
 H     -5.9442768063      3.3729100550      1.1874896838
 H     -7.5802063726      3.3991060580      0.5816348169
 H     -6.4782526536      4.7105279527      0.1166007180
 C     -6.5560953939      3.4174639182     -2.2427863306
 H     -7.5924228284      3.0656909522     -2.4834360870
 H     -6.0011001656      2.9419196466     -3.0924283370
 H     -6.4290385155      4.4917597990     -2.2627468227
 C     -5.4586975460      1.6868888620     -0.8123958417
 N     -2.9659259482      3.9796085695     -1.4172706151
 H     -5.1529159543      1.1839189945     -1.7138833053
 H     -5.1755038770      1.2380845929      0.1748536790
 C     -3.6066245764      5.2337139171     -1.3372417113
 S     -2.3505700299      3.2258128220     -0.0292994094
 C     -2.9542374893      6.3985762319     -1.8197466812
 H     -4.7165054463      5.2082776646     -1.3811232651
 C     -1.5655349807      6.4720588640     -2.0492684999
 C     -0.9514203064      7.6527190869     -2.2967644883
 C     -1.6310992909      8.8752511760     -2.2944754524
 C     -3.6833226337      7.6379965857     -1.9180160510
 C     -3.0190024509      8.8450281068     -2.1414077268
 H     -3.6462949804      9.7519579024     -2.1873285162
 H     -1.1472679296      9.8773034098     -2.5197458482
 H     -0.9673310255      5.6573163347     -2.0230233323
 H      0.1433537837      7.6392726864     -2.4491317042
 H     -4.7989148456      7.6846194552     -1.8228070364
 O     -2.0715284820      1.8377374624     -0.3089682344
 O     -1.2789446850      3.9791447321      0.5434784277
 F     -3.4995188625      3.4268085898      1.0220856261
30
# ORCA AIMD Position Step 101, t=50.50 fs, E_Pot=-1129.60466681 Hartree, Unit is Angstrom
 C     -6.5203087292      3.6302229082      0.3176817427
 C     -6.0559757092      2.8992714500     -0.9117860619
 H     -5.9397195829      3.3695235794      1.1856171270
 H     -7.5758660518      3.4056664635      0.5938956076
 H     -6.4692091271      4.7093919843      0.1209735436
 C     -6.5557535209      3.4199652771     -2.2392304775
 H     -7.5866706529      3.0650398425     -2.4843575032
 H     -6.0125410258      2.9462821627     -3.0938712351
 H     -6.4250556926      4.4913840795     -2.2576157432
 C     -5.4567521568      1.6880030222     -0.8124702033
 N     -2.9651496833      3.9802914459     -1.4144661290
 H     -5.1490062262      1.1830642867     -1.7202789138
 H     -5.1897265752      1.2457050556      0.1740869245
 C     -3.6059877418      5.2347789253     -1.3387543142
 S     -2.3482491677      3.2254562613     -0.0277912161
 C     -2.9509141284      6.4004080355     -1.8190343687
 H     -4.7148448771      5.2135915396     -1.3730709485
 C     -1.5638745869      6.4776269843     -2.0452808197
 C     -0.9524961337      7.6589152933     -2.2969525997
 C     -1.6330894709      8.8754802861     -2.2926988012
 C     -3.6851168794      7.6378117536     -1.9171791440
 C     -3.0210145126      8.8462795353     -2.1435324968
 H     -3.6398639074      9.7533305728     -2.1838101663
 H     -1.1567531258      9.8672229229     -2.5240332451
 H     -0.9677989857      5.6550672241     -2.0182039254
 H      0.1382303449      7.6392683129     -2.4492943155
 H     -4.7960032913      7.6905362924     -1.8330602526
 O     -2.0675600793      1.8383186605     -0.3115390413
 O     -1.2796184664      3.9794907998      0.5475013929
 F     -3.4971532320      3.4277218018      1.0235204078
30
# ORCA AIMD Position Step 102, t=51.00 fs, E_Pot=-1129.60632701 Hartree, Unit is Angstrom
 C     -6.5196941520      3.6323238723      0.3204919279
 C     -6.0523952465      2.9030616127     -0.9097060367
 H     -5.9338275019      3.3659470709      1.1850969972
 H     -7.5709280018      3.4123345285      0.6051799630
 H     -6.4600823060      4.7086758236      0.1259988564
 C     -6.5553138866      3.4221646849     -2.2357940201
 H     -7.5805778250      3.0660748701     -2.4837149897
 H     -6.0235386729      2.9517369765     -3.0941193190
 H     -6.4220451018      4.4927369369     -2.2534118044
 C     -5.4547217155      1.6893298963     -0.8124345595
 N     -2.9644816377      3.9810176331     -1.4115969858
 H     -5.1449601182      1.1812126303     -1.7271956830
 H     -5.2043169992      1.2539784388      0.1718260550
 C     -3.6053608436      5.2356724508     -1.3403973498
 S     -2.3458056903      3.2250510018     -0.0263111482
 C     -2.9477182236      6.4025152875     -1.8181948769
 H     -4.7120877982      5.2185155602     -1.3644951197
 C     -1.5626128311      6.4834421592     -2.0412626074
 C     -0.9532347950      7.6654191245     -2.2971678561
 C     -1.6351232284      8.8759550360     -2.2910653635
 C     -3.6869737196      7.6375990614     -1.9163519726
 C     -3.0231553407      8.8474582660     -2.1456225688
 H     -3.6326301967      9.7544755609     -2.1804019350
 H     -1.1666033615      9.8545184290     -2.5274607571
 H     -0.9641899550      5.6457894649     -2.0129319998
 H      0.1323406373      7.6395397228     -2.4495336683
 H     -4.7912460001      7.6955009899     -1.8430486174
 O     -2.0637761567      1.8390028619     -0.3141048925
 O     -1.2802084527      3.9799873076      0.5515172738
 F     -3.4948904853      3.4285794513      1.0249691142
30
# ORCA AIMD Position Step 103, t=51.50 fs, E_Pot=-1129.60772018 Hartree, Unit is Angstrom
 C     -6.5191602162      3.6344658436      0.3232277712
 C     -6.0489749585      2.9065279171     -0.9075864427
 H     -5.9266786478      3.3622415883      1.1858511837
 H     -7.5656012276      3.4190483492      0.6154381367
 H     -6.4509007744      4.7086032817      0.1316556577
 C     -6.5547653272      3.4240826145     -2.2324659896
 H     -7.5745076483      3.0687587566     -2.4814489478
 H     -6.0337855127      2.9581431566     -3.0933374031
 H     -6.4200571584      4.4958861237     -2.2501668022
 C     -5.4526183390      1.6908857950     -0.8123714656
 N     -2.9639230874      3.9817872438     -1.4086685223
 H     -5.1409572441      1.1786795130     -1.7340258886
 H     -5.2189951388      1.2625421992      0.1685895970
 C     -3.6047191195      5.2363991609     -1.3421637871
 S     -2.3432431977      3.2245985219     -0.0248605944
 C     -2.9446828664      6.4048943811     -1.8172204508
 H     -4.7083972725      5.2230247965     -1.3554449813
 C     -1.5616658529      6.4893828869     -2.0372143453
 C     -0.9536497524      7.6721831089     -2.2973983720
 C     -1.6372422518      8.8766397588     -2.2895747063
 C     -3.6888387310      7.6373836559     -1.9155534315
 C     -3.0254057174      8.8485192403     -2.1476592238
 H     -3.6249187001      9.7557052769     -2.1771748945
 H     -1.1763704913      9.8401065570     -2.5301695694
 H     -0.9574082621      5.6309019578     -2.0072593851
 H      0.1260800160      7.6401911745     -2.4499189068
 H     -4.7851816864      7.6994202917     -1.8526508281
 O     -2.0601776363      1.8397911901     -0.3166631978
 O     -1.2807050438      3.9806367308      0.5555281487
 F     -3.4927323686      3.4293779484      1.0264316997
30
# ORCA AIMD Position Step 104, t=52.00 fs, E_Pot=-1129.60796318 Hartree, Unit is Angstrom
 C     -6.5186569223      3.6366291845      0.3259110498
 C     -6.0457250843      2.9096542459     -0.9054398547
 H     -5.9184557978      3.3585044754      1.1876717431
 H     -7.5601378097      3.4257381377      0.6246495966
 H     -6.4416907838      4.7093556890      0.1379184028
 C     -6.5540939322      3.4257598403     -2.2292287932
 H     -7.5688774604      3.0730092224     -2.4775319583
 H     -6.0429578871      2.9653190716     -3.0917593761
 H     -6.4191423335      4.5007260412     -2.2478897768
 C     -5.4504535582      1.6926856012     -0.8123704363
 N     -2.9634747379      3.9825998436     -1.4056862977
 H     -5.1371794816      1.1757885355     -1.7401651519
 H     -5.2334742765      1.2710002161      0.1649920282
 C     -3.6040326626      5.2369653555     -1.3440466195
 S     -2.3405658418      3.2241016335     -0.0234403626
 C     -2.9418396369      6.4075385897     -1.8161036818
 H     -4.7040050383      5.2270959670     -1.3459685251
 C     -1.5609193471      6.4952882801     -2.0331351731
 C     -0.9537628549      7.6791551463     -2.2976307574
 C     -1.6394942126      8.8774806173     -2.2882208277
 C     -3.6906488555      7.6371892509     -1.9148017892
 C     -3.0277450002      8.8494178815     -2.1496244368
 H     -3.6170714996      9.7573506242     -2.1741956460
 H     -1.1855246704      9.8251145886     -2.5323647845
 H     -0.9486983098      5.6123466160     -2.0012612104
 H      0.1199118509      7.6413228357     -2.4505282016
 H     -4.7784714621      7.7022224091     -1.8617489324
 O     -2.0567647732      1.8406831004     -0.3192115715
 O     -1.2810992993      3.9814406512      0.5595356765
 F     -3.4906798330      3.4301136167      1.0279075638
30
# ORCA AIMD Position Step 105, t=52.50 fs, E_Pot=-1129.60677286 Hartree, Unit is Angstrom
 C     -6.5181256984      3.6387960624      0.3285695087
 C     -6.0426559757      2.9124312952     -0.9032793871
 H     -5.9094273311      3.3548609396      1.1902532201
 H     -7.5548158158      3.4323300385      0.6328196356
 H     -6.4324784602      4.7110527225      0.1447599111
 C     -6.5532840155      3.4272545126     -2.2260596988
 H     -7.5641302103      3.0787055232     -2.4719686426
 H     -6.0507365521      2.9730523685     -3.0896716661
 H     -6.4193481739      4.5069943085     -2.2465666599
 C     -5.4482381356      1.6947425204     -0.8125192652
 N     -2.9631365065      3.9834542610     -1.4026563436
 H     -5.1337936185      1.1728435862     -1.7450648853
 H     -5.2474780123      1.2789490892      0.1616906634
 C     -3.6032680542      5.2373789630     -1.3460385754
 S     -2.3377779603      3.2235644943     -0.0220505323
 C     -2.9392179531      6.4104372295     -1.8148376300
 H     -4.6991972463      5.2307089888     -1.3361117398
 C     -1.5602514047      6.5009917136     -2.0290242603
 C     -0.9536017571      7.6862790890     -2.2978503967
 C     -1.6419302481      8.8784108573     -2.2869931919
 C     -3.6923367399      7.6370381098     -1.9141140027
 C     -3.0301524288      8.8501140801     -2.1515013965
 H     -3.6094220027      9.7597226051     -2.1715242653
 H     -1.1934881195      9.8108086486     -2.5343013388
 H     -0.9393664687      5.5921991450     -1.9950231573
 H      0.1143278543      7.6430273053     -2.4514427103
 H     -4.7718561660      7.7038560493     -1.8702336489
 O     -2.0535372518      1.8416763666     -0.3217478967
 O     -1.2813832382      3.9823996599      0.5635408920
 F     -3.4887332309      3.4307827380      1.0293956663
30
# ORCA AIMD Position Step 106, t=53.00 fs, E_Pot=-1129.60451694 Hartree, Unit is Angstrom
 C     -6.5175033927      3.6409522580      0.3312335769
 C     -6.0397780165      2.9148571037     -0.9011182459
 H     -5.8999194630      3.3514513336      1.1932340989
 H     -7.5499176917      3.4387511023      0.6399740160
 H     -6.4232919487      4.7137383120      0.1521534797
 C     -6.5523198395      3.4286368877     -2.2229333996
 H     -7.5606981603      3.0857000136     -2.4647906274
 H     -6.0568285027      2.9811150701     -3.0873880673
 H     -6.4207136982      4.5143072731     -2.2461604349
 C     -5.4459815216      1.6970668464     -0.8128946783
 N     -2.9629075541      3.9843486817     -1.3995849519
 H     -5.1309374147      1.1701071505     -1.7482739991
 H     -5.2607591684      1.2860109556      0.1593140010
 C     -3.6023907370      5.2376492514     -1.3481324951
 S     -2.3348840898      3.2229925663     -0.0206904419
 C     -2.9368432834      6.4135759759     -1.8134160368
 H     -4.6942885083      5.2338481506     -1.3259155606
 C     -1.5595497872      6.5063446081     -2.0248814922
 C     -0.9531964712      7.6934952464     -2.2980420189
 C     -1.6445999210      8.8793594337     -2.2858787080
 C     -3.6938363135      7.6369503562     -1.9135050673
 C     -3.0326101008      8.8505761537     -2.1532748088
 H     -3.6022677574      9.7630729001     -2.1692131316
 H     -1.1996849258      9.7984871928     -2.5362596551
 H     -0.9305899673      5.5723870785     -1.9886304865
 H      0.1098041351      7.6453891326     -2.4527402558
 H     -4.7660931414      7.7042885057     -1.8780099872
 O     -2.0504940811      1.8427671681     -0.3242704098
 O     -1.2815498929      3.9835133303      0.5675443384
 F     -3.4868921913      3.4313815889      1.0308945203
30
# ORCA AIMD Position Step 107, t=53.50 fs, E_Pot=-1129.60199811 Hartree, Unit is Angstrom
 C     -6.5167266571      3.6430884709      0.3339332795
 C     -6.0371015159      2.9169372550     -0.8989692376
 H     -5.8902856219      3.3484172401      1.1962393780
 H     -7.5457065121      3.4449344200      0.6461517844
 H     -6.4141635737      4.7173745803      0.1600736456
 C     -6.5511878999      3.4299826914     -2.2198253197
 H     -7.5589616675      3.0938327504     -2.4560488592
 H     -6.0609888369      2.9892815219     -3.0852181073
 H     -6.4232623529      4.5222065952     -2.2466119207
 C     -5.4436911939      1.6996640873     -0.8135532845
 N     -2.9627862973      3.9852806894     -1.3964785970
 H     -5.1287102574      1.1677849209     -1.7494678598
 H     -5.2731158862      1.2918696517      0.1583803729
 C     -3.6013676861      5.2377866155     -1.3503213786
 S     -2.3318888646      3.2223925763     -0.0193586600
 C     -2.9347358350      6.4169371772     -1.8118335045
 H     -4.6895923324      5.2365028733     -1.3154149773
 C     -1.5587199485      6.5112280412     -2.0207078377
 C     -0.9525753966      7.7007407824     -2.2981903292
 C     -1.6475446285      8.8802638647     -2.2848650156
 C     -3.6950895375      7.6369436295     -1.9129875077
 C     -3.0351054097      8.8507846154     -2.1549311884
 H     -3.5958462588      9.7675562863     -2.1673063814
 H     -1.2036140068      9.7893256432     -2.5385051564
 H     -0.9233302110      5.5545500265     -1.9821624702
 H      0.1067526795      7.6484853240     -2.4544878650
 H     -4.7618797607      7.7035018521     -1.8850008699
 O     -2.0476335514      1.8439501635     -0.3267777550
 O     -1.2815933836      3.9847802145      0.5715460959
 F     -3.4851556306      3.4319064787      1.0324022435
30
# ORCA AIMD Position Step 108, t=54.00 fs, E_Pot=-1129.60010341 Hartree, Unit is Angstrom
 C     -6.5157363119      3.6452008655      0.3366957801
 C     -6.0346365995      2.9186848335     -0.8968443215
 H     -5.8808771717      3.3458883901      1.1989183280
 H     -7.5424015826      3.4508241210      0.6513968835
 H     -6.4051314012      4.7218444855      0.1684954990
 C     -6.5498792245      3.4313664563     -2.2167148722
 H     -7.5592057610      3.1029450921     -2.4458079311
 H     -6.0630444182      2.9973456758     -3.0834335537
 H     -6.4269951474      4.5302081551     -2.2478412594
 C     -5.4413722257      1.7025330132     -0.8145237924
 N     -2.9627703973      3.9862473103     -1.3933438742
 H     -5.1271674536      1.1660155553     -1.7484664634
 H     -5.2844018087      1.2963040599      0.1592208432
 C     -3.6001702448      5.2378023932     -1.3525983183
 S     -2.3287969511      3.2217724659     -0.0180529992
 C     -2.9329096020      6.4205002508     -1.8100856363
 H     -4.6853893213      5.2386680567     -1.3046395479
 C     -1.5576880420      6.5155570825     -2.0165055392
 C     -0.9517613472      7.7079503403     -2.2982807298
 C     -1.6507899315      8.8810853122     -2.2839447082
 C     -3.6960536318      7.6370329015     -1.9125710677
 C     -3.0376327967      8.8507350029     -2.1564590727
 H     -3.5903181886      9.7732023618     -2.1658400239
 H     -1.2049358042      9.7841946196     -2.5412364584
 H     -0.9183040307      5.5399810075     -1.9756885451
 H      0.1054747535      7.6523866666     -2.4567341918
 H     -4.7597707178      7.7014883001     -1.8911485698
 O     -2.0449532490      1.8452185866     -0.3292689888
 O     -1.2815089512      3.9861978736      0.5755457882
 F     -3.4835217772      3.4323537533      1.0339165969
30
# ORCA AIMD Position Step 109, t=54.50 fs, E_Pot=-1129.59945159 Hartree, Unit is Angstrom
 C     -6.5144812919      3.6472908159      0.3395436832
 C     -6.0323930989      2.9201201220     -0.8947542389
 H     -5.8720181836      3.3439717219      1.2009744716
 H     -7.5401560822      3.4563796387      0.6557496920
 H     -6.3962398545      4.7269627569      0.1773927305
 C     -6.5483920048      3.4328547218     -2.2135896590
 H     -7.5615827290      3.1128965815     -2.4341323692
 H     -6.0629060189      3.0051411861     -3.0822312498
 H     -6.4318852222      4.5378466510     -2.2497501917
 C     -5.4390273796      1.7056643678     -0.8158018819
 N     -2.9628567592      3.9872450402     -1.3901874870
 H     -5.1263173771      1.1648643626     -1.7452437592
 H     -5.2945278917      1.2992111002      0.1619249321
 C     -3.5987768275      5.2377087132     -1.3549562989
 S     -2.3256130226      3.2211413186     -0.0167705501
 C     -2.9313717646      6.4242421364     -1.8081691582
 H     -4.6818967877      5.2403440107     -1.2936154248
 C     -1.5564007975      6.5192802351     -2.0122781736
 C     -0.9507683374      7.7150569541     -2.2983000163
 C     -1.6543389325      8.8818211339     -2.2831192604
 C     -3.6967075162      7.6372303333     -1.9122626229
 C     -3.0401944568      8.8504392305     -2.1578491549
 H     -3.5857613415      9.7799026143     -2.1648424973
 H     -1.2035474769      9.7835068241     -2.5445371698
 H     -0.9159908170      5.5296228906     -1.9692661174
 H      0.1061241017      7.6571591078     -2.4595029414
 H     -4.7601035006      7.6982463104     -1.8964138352
 O     -2.0424500988      1.8465643492     -0.3317435561
 O     -1.2812929646      3.9877629039      0.5795425571
 F     -3.4819882354      3.4327197999      1.0354350203
30
# ORCA AIMD Position Step 110, t=55.00 fs, E_Pot=-1129.60019044 Hartree, Unit is Angstrom
 C     -6.5129218819      3.6493639914      0.3424939944
 C     -6.0303804285      2.9212700937     -0.8927082195
 H     -5.8639854899      3.3427429712      1.2021870974
 H     -7.5390395478      3.4615787744      0.6592398662
 H     -6.3875391291      4.7324932760      0.1867349383
 C     -6.5467328685      3.4345017435     -2.2104472892
 H     -7.5660840411      3.1235704214     -2.4210873994
 H     -6.0605849945      3.0125511236     -3.0817092738
 H     -6.4378745463      4.5447121481     -2.2522250946
 C     -5.4366577860      1.7090407859     -0.8173488921
 N     -2.9630417261      3.9882699410     -1.3870162612
 H     -5.1261208306      1.1643200625     -1.7399295866
 H     -5.3034558720      1.3006125900      0.1663244652
 C     -3.5971750642      5.2375182085     -1.3573879417
 S     -2.3223417252      3.2205091357     -0.0155077527
 C     -2.9301222307      6.4281378984     -1.8060820691
 H     -4.6792441259      5.2415359715     -1.2823681460
 C     -1.5548238357      6.5223759140     -2.0080305158
 C     -0.9495998655      7.7219934554     -2.2982369432
 C     -1.6581689144      8.8825100060     -2.2824011459
 C     -3.6970559549      7.6375450605     -1.9120663006
 C     -3.0427998831      8.8499251789     -2.1590943430
 H     -3.5821761872      9.7874158523     -2.1643353870
 H     -1.1996197124      9.7871482369     -2.5483494603
 H     -0.9166590739      5.5240984484     -1.9629403394
 H      0.1086873434      7.6628642277     -2.4627885845
 H     -4.7629494043      7.6937792317     -1.9007733057
 O     -2.0401204594      1.8479782612     -0.3342012379
 O     -1.2809428752      3.9894710365      0.5835350775
 F     -3.4805520778      3.4330010857      1.0369546551
30
# ORCA AIMD Position Step 111, t=55.50 fs, E_Pot=-1129.60202068 Hartree, Unit is Angstrom
 C     -6.5110317442      3.6514290941      0.3455576074
 C     -6.0286077846      2.9221681300     -0.8907137508
 H     -5.8569953054      3.3422417527      1.2024239598
 H     -7.5390272983      3.4664185016      0.6618810626
 H     -6.3790844529      4.7381686828      0.1964844654
 C     -6.5449175555      3.4363468237     -2.2072963565
 H     -7.5725290206      3.1348752395     -2.4067397473
 H     -6.0561974437      3.0195129716     -3.0818526428
 H     -6.4448730442      4.5504746606     -2.2551402563
 C     -5.4342639281      1.7126378510     -0.8190944989
 N     -2.9633195454      3.9893171226     -1.3838371847
 H     -5.1264925316      1.1642936786     -1.7328063018
 H     -5.3111842198      1.3006449743      0.1720201838
 C     -3.5953638722      5.2372452322     -1.3598845217
 S     -2.3189883084      3.2198871973     -0.0142605313
 C     -2.9291541950      6.4321597693     -1.8038234380
 H     -4.6774561894      5.2422541411     -1.2709313299
 C     -1.5529387612      6.5248496220     -2.0037689653
 C     -0.9482492395      7.7286923920     -2.2980821584
 C     -1.6622329720      8.8832282416     -2.2818132640
 C     -3.6971304883      7.6379823779     -1.9119835184
 C     -3.0454639034      8.8492354938     -2.1601899409
 H     -3.5795011372      9.7953921331     -2.1643338307
 H     -1.1935817009      9.7945190871     -2.5524794271
 H     -0.9203939700      5.5237450713     -1.9567454262
 H      0.1129851710      7.6695584887     -2.4665543537
 H     -4.7681054173      7.6880972745     -1.9042157350
 O     -2.0379600316      1.8494497592     -0.3366419450
 O     -1.2804571127      3.9913169955      0.5875211851
 F     -3.4792097454      3.4331939928      1.0384723891
30
# ORCA AIMD Position Step 112, t=56.00 fs, E_Pot=-1129.60437776 Hartree, Unit is Angstrom
 C     -6.5087995447      3.6534962964      0.3487387115
 C     -6.0270832800      2.9228523022     -0.8887768523
 H     -5.8511904010      3.3424657764      1.2016523418
 H     -7.5400022774      3.4709152484      0.6636718548
 H     -6.3709319750      4.7437175311      0.2065940992
 C     -6.5429701848      3.4384131334     -2.2041554816
 H     -7.5805772975      3.1467406734     -2.3911615603
 H     -6.0499596004      3.0260171540     -3.0825347103
 H     -6.4527596323      4.5549069054     -2.2583628026
 C     -5.4318469614      1.7164268039     -0.8209434502
 N     -2.9636845363      3.9903814690     -1.3806572639
 H     -5.1273055507      1.1646239503     -1.7242918875
 H     -5.3177351940      1.2995340770      0.1784429583
 C     -3.5933526320      5.2369037862     -1.3624368050
 S     -2.3155577087      3.2192873702     -0.0130242478
 C     -2.9284539106      6.4362796889     -1.8013937174
 H     -4.6764519859      5.2425126741     -1.2593430371
 C     -1.5507444808      6.5267313991     -1.9995006523
 C     -0.9467013290      7.7350913572     -2.2978288300
 C     -1.6664648474      8.8840763357     -2.2813858967
 C     -3.6969863753      7.6385439599     -1.9120135464
 C     -3.0482049383      8.8484227202     -2.1611333448
 H     -3.5776323522      9.8034074666     -2.1648474356
 H     -1.1860561977      9.8046654403     -2.5566334660
 H     -0.9271032014      5.5286174751     -1.9507024869
 H      0.1186946959      7.6772891437     -2.4707353530
 H     -4.7751188629      7.6812209813     -1.9067394703
 O     -2.0359642013      1.8509675242     -0.3390659188
 O     -1.2798353261      3.9932947066      0.5914982349
 F     -3.4779573911      3.4332950684      1.0399848659
30
# ORCA AIMD Position Step 113, t=56.50 fs, E_Pot=-1129.60665284 Hartree, Unit is Angstrom
 C     -6.5062288516      3.6555759012      0.3520344431
 C     -6.0258135269      2.9233640001     -0.8869018931
 H     -5.8466348877      3.3433695873      1.1999411338
 H     -7.5417655744      3.4751021575      0.6645985476
 H     -6.3631360063      4.7488865537      0.2170054097
 C     -6.5409216668      3.4407085457     -2.2010507579
 H     -7.5897606291      3.1591075158     -2.3744382484
 H     -6.0421723516      3.0320973382     -3.0835352619
 H     -6.4613850076      4.5578958007     -2.2617573267
 C     -5.4294096515      1.7203772376     -0.8227845917
 N     -2.9641318763      3.9914577074     -1.3774836131
 H     -5.1283995172      1.1650877798     -1.7149143479
 H     -5.3231400427      1.2975632729      0.1849333642
 C     -3.5911597017      5.2365072681     -1.3650346869
 S     -2.3120543979      3.2187221785     -0.0117937150
 C     -2.9280005253      6.4404702701     -1.7987950199
 H     -4.6760559271      5.2423283209     -1.2476482740
 C     -1.5482570941      6.5280749898     -1.9952335657
 C     -0.9449365055      7.7411341621     -2.2974722059
 C     -1.6707869470      8.8851625995     -2.2811521151
 C     -3.6966963164      7.6392272279     -1.9121537652
 C     -3.0510426466      8.8475456823     -2.1619240151
 H     -3.5764463395      9.8110047622     -2.1658804864
 H     -1.1777684881      9.8164618027     -2.5604714316
 H     -0.9365225900      5.5384911866     -1.9448185506
 H      0.1253908991      7.6860908711     -2.4752435844
 H     -4.7833540318      7.6731883258     -1.9083501523
 O     -2.0341281344      1.8525195291     -0.3414735877
 O     -1.2790783800      3.9953971346      0.5954630171
 F     -3.4767909901      3.4333010115      1.0414884566
30
# ORCA AIMD Position Step 114, t=57.00 fs, E_Pot=-1129.60834566 Hartree, Unit is Angstrom
 C     -6.5033369843      3.6576773648      0.3554349710
 C     -6.0248043326      2.9237483292     -0.8850916341
 H     -5.8433138152      3.3448656568      1.1974567796
 H     -7.5440504947      3.4790246721      0.6646381699
 H     -6.3557467880      4.7534552415      0.2276477849
 C     -6.5388076977      3.4432275239     -2.1980128107
 H     -7.5995210301      3.1719177256     -2.3566742717
 H     -6.0332004956      3.0378181783     -3.0845655584
 H     -6.4705763569      4.5594410410     -2.2651891907
 C     -5.4269559621      1.7244582409     -0.8245001177
 N     -2.9646550574      3.9925398133     -1.3743234417
 H     -5.1295913092      1.1654152762     -1.7052802309
 H     -5.3274298674      1.2950413036      0.1908203155
 C     -3.5888121574      5.2360703079     -1.3676662073
 S     -2.3084834815      3.2182046475     -0.0105635520
 C     -2.9277677372      6.4447027630     -1.7960305958
 H     -4.6760145176      5.2417215235     -1.2359073543
 C     -1.5455096064      6.5289608520     -1.9909773398
 C     -0.9429347527      7.7467713966     -2.2970088422
 C     -1.6751178987      8.8865896588     -2.2811438687
 C     -3.6963437043      7.6400242847     -1.9123994794
 C     -3.0539942750      8.8466664213     -2.1625636956
 H     -3.5758241813      9.8177383370     -2.1674314056
 H     -1.1694647472      9.8287664487     -2.5636531076
 H     -0.9482050050      5.5528367913     -1.9390849813
 H      0.1325890482      7.6959808845     -2.4799734615
 H     -4.7920762826      7.6640613698     -1.9090601322
 O     -2.0324465615      1.8540931848     -0.3438653057
 O     -1.2781878431      3.9976165753      0.5994116831
 F     -3.4757060219      3.4332085794      1.0429793356
30
# ORCA AIMD Position Step 115, t=57.50 fs, E_Pot=-1129.60912584 Hartree, Unit is Angstrom
 C     -6.5001532527      3.6598084645      0.3589234497
 C     -6.0240601301      2.9240526349     -0.8833474478
 H     -5.8411337867      3.3468255211      1.1944584869
 H     -7.5465475196      3.4827356098      0.6637663071
 H     -6.3488067198      4.7572536814      0.2384387216
 C     -6.5366663283      3.4459534831     -2.1950727999
 H     -7.6092602854      3.1851034903     -2.3380007310
 H     -6.0234475477      3.0432602955     -3.0853026658
 H     -6.4801424624      4.5596557607     -2.2685287984
 C     -5.4244905531      1.7286394208     -0.8259756141
 N     -2.9652458769      3.9936211236     -1.3711838611
 H     -5.1306916464      1.1653175430     -1.6960234628
 H     -5.3306297372      1.2922738880      0.1954881950
 C     -3.5863433347      5.2356084162     -1.3703178598
 S     -2.3048504008      3.2177477696     -0.0093285102
 C     -2.9277244077      6.4489482940     -1.7931048561
 H     -4.6760252241      5.2407167803     -1.2241948848
 C     -1.5425543825      6.5294987659     -1.9867432258
 C     -0.9406797919      7.7519627588     -2.2964362411
 C     -1.6793786344      8.8884435998     -2.2813887540
 C     -3.6960150406      7.6409220799     -1.9127441546
 C     -3.0570729432      8.8458458426     -2.1630561765
 H     -3.5756679992      9.8232102444     -2.1694931142
 H     -1.1618447976      9.8405396183     -2.5658758323
 H     -0.9614983685      5.5707775355     -1.9334733984
 H      0.1397944869      7.7069543108     -2.4848099998
 H     -4.8005289576      7.6539287584     -1.9088884593
 O     -2.0309139729      1.8556759205     -0.3462412417
 O     -1.2771660365      3.9999448614      0.6033399296
 F     -3.4746977065      3.4330147349      1.0444537837
30
# ORCA AIMD Position Step 116, t=58.00 fs, E_Pot=-1129.60884765 Hartree, Unit is Angstrom
 C     -6.4967164254      3.6619744791      0.3624762275
 C     -6.0235835812      2.9243250379     -0.8816693732
 H     -5.8399305203      3.3490841963      1.1912851734
 H     -7.5489320027      3.4862905408      0.6619650321
 H     -6.3423470063      4.7601744034      0.2492857438
 C     -6.5345349149      3.4488615271     -2.1922587097
 H     -7.6183924978      3.1985792784     -2.3185743786
 H     -6.0133297732      3.0485054899     -3.0854252938
 H     -6.4898800612      4.5587596956     -2.2716558182
 C     -5.4220178360      1.7328909962     -0.8271099438
 N     -2.9658972940      3.9946950743     -1.3680719192
 H     -5.1315252773      1.1645232146     -1.6877431911
 H     -5.3327557027      1.2895398323      0.1984306702
 C     -3.5837881208      5.2351359418     -1.3729758585
 S     -2.3011602013      3.2173654470     -0.0080825041
 C     -2.9278352816      6.4531789621     -1.7900233330
 H     -4.6757696089      5.2393412110     -1.2125903043
 C     -1.5394643068      6.5298299487     -1.9825440843
 C     -0.9381628622      7.7566799466     -2.2957526354
 C     -1.6834963102      8.8907865605     -2.2819081286
 C     -3.6957929011      7.6419031750     -1.9131797275
 C     -3.0602857025      8.8451403103     -2.1634071641
 H     -3.5759149700      9.8271000530     -2.1720536367
 H     -1.1555190166      9.8509144832     -2.5668969402
 H     -0.9755321843      5.5910520515     -1.9279289385
 H      0.1465422829      7.7189822336     -2.4896364911
 H     -4.8080083004      7.6429056489     -1.9078616534
 O     -2.0295246303      1.8572543571     -0.3486019388
 O     -1.2760164180      4.0023727513      0.6072428557
 F     -3.4737609207      3.4327164411      1.0459075792
30
# ORCA AIMD Position Step 117, t=58.50 fs, E_Pot=-1129.60758083 Hartree, Unit is Angstrom
 C     -6.4930717785      3.6641777782      0.3660638539
 C     -6.0233754085      2.9246138633     -0.8800562918
 H     -5.8394810349      3.3514471142      1.1883377572
 H     -7.5508890431      3.4897429125      0.6592296864
 H     -6.3363856032      4.7621789730      0.2600879939
 C     -6.5324484041      3.4519211134     -2.1895925380
 H     -7.6263826378      3.2122376515     -2.2985792678
 H     -6.0032530498      3.0536248995     -3.0846434224
 H     -6.4995799278      4.5570651995     -2.2744612777
 C     -5.4195400665      1.7371819073     -0.8278230608
 N     -2.9666011563      3.9957547037     -1.3649944572
 H     -5.1319521976      1.1628198681     -1.6809411007
 H     -5.3338179640      1.2870751116      0.1992822670
 C     -3.5811816594      5.2346677858     -1.3756255723
 S     -2.2974182309      3.2170709780     -0.0068197969
 C     -2.9280624390      6.4573676086     -1.7867925657
 H     -4.6749420747      5.2376256763     -1.2011804516
 C     -1.5363319555      6.5301268639     -1.9783947427
 C     -0.9353851432      7.7609062237     -2.2949563929
 C     -1.6874075670      8.8936545962     -2.2827160578
 C     -3.6957510353      7.6429458138     -1.9136966252
 C     -3.0636324787      8.8445990182     -2.1636240761
 H     -3.5765455154      9.8291879341     -2.1750963696
 H     -1.1509816547      9.8592351881     -2.5665457910
 H     -0.9892243066      5.6120161674     -1.9223685492
 H      0.1524336069      7.7320094741     -2.4943410118
 H     -4.8139129140      7.6311313140     -1.9060135540
 O     -2.0282724130      1.8588159438     -0.3509476280
 O     -1.2747427717      4.0048907334      0.6111154769
 F     -3.4728903117      3.4323109594      1.0473366560
30
# ORCA AIMD Position Step 118, t=59.00 fs, E_Pot=-1129.60565686 Hartree, Unit is Angstrom
 C     -6.4892675404      3.6664172750      0.3696527151
 C     -6.0234340184      2.9249664525     -0.8785059611
 H     -5.8395235760      3.3537006426      1.1860522867
 H     -7.5521377097      3.4931404132      0.6555746436
 H     -6.3309254179      4.7633005413      0.2707391309
 C     -6.5304375511      3.4550988360     -2.1870880570
 H     -7.6327810243      3.2259479104     -2.2782240622
 H     -5.9935928155      3.0586694057     -3.0827239461
 H     -6.5090331588      4.5549574847     -2.2768496144
 C     -5.4170561177      1.7414783115     -0.8280628984
 N     -2.9673487074      3.9967928014     -1.3619579905
 H     -5.1318871776      1.1600952012     -1.6759623411
 H     -5.3338185065      1.2850607965      0.1978397762
 C     -3.5785565231      5.2342187050     -1.3782522733
 S     -2.2936298201      3.2168774300     -0.0055347130
 C     -2.9283665050      6.4614883999     -1.7834199432
 H     -4.6732772516      5.2356048478     -1.1900530042
 C     -1.5332651923      6.5305867486     -1.9743116535
 C     -0.9323593971      7.7646371748     -2.2940458481
 C     -1.6910605460      8.8970568005     -2.2838189638
 C     -3.6959503086      7.6440249814     -1.9142840273
 C     -3.0671054459      8.8442618856     -2.1637158110
 H     -3.5775879107      9.8293687746     -2.1786010964
 H     -1.1485968419      9.8650719147     -2.5647275839
 H     -1.0013280882      5.6317088352     -1.9166812107
 H      0.1571609136      7.7459547557     -2.4988222216
 H     -4.8177833298      7.6187643039     -1.9033851720
 O     -2.0271510238      1.8603486489     -0.3532784247
 O     -1.2733494257      4.0074888872      0.6149526523
 F     -3.4720802864      3.4317957267      1.0487369895
30
# ORCA AIMD Position Step 119, t=59.50 fs, E_Pot=-1129.60370288 Hartree, Unit is Angstrom
 C     -6.4853513548      3.6686878468      0.3732072596
 C     -6.0237551290      2.9254280345     -0.8770150208
 H     -5.8397841218      3.3556260321      1.1848655781
 H     -7.5524487792      3.4965230116      0.6510422687
 H     -6.3259531588      4.7636417050      0.2811304786
 C     -6.5285277609      3.4583612854     -2.1847495615
 H     -7.6372462629      3.2395575360     -2.2577402633
 H     -5.9846783469      3.0636630690     -3.0795091426
 H     -6.5180368257      4.5528679286     -2.2787394346
 C     -5.4145606608      1.7457425276     -0.8278095011
 N     -2.9681307363      3.9978020438     -1.3589686769
 H     -5.1313123681      1.1563674765     -1.6729563195
 H     -5.3327518862      1.2836149758      0.1940716751
 C     -3.5759406265      5.2338031377     -1.3808415965
 S     -2.2898002495      3.2167972833     -0.0042217524
 C     -2.9287081192      6.4655172092     -1.7799135905
 H     -4.6705712631      5.2333171797     -1.1792909343
 C     -1.5303778835      6.5314168204     -1.9703120798
 C     -0.9291105149      7.7678808261     -2.2930192391
 C     -1.6944162874      8.9009761312     -2.2852156861
 C     -3.6964359970      7.6451134465     -1.9149301273
 C     -3.0706888754      8.8441581282     -2.1636924927
 H     -3.5791193570      9.8276593078     -2.1825451291
 H     -1.1485930524      9.8682223636     -2.5614222379
 H     -1.0105345720      5.6480162326     -1.9107348835
 H      0.1605240604      7.7607123213     -2.5029936774
 H     -4.8193264715      7.6059764331     -1.9000239276
 O     -2.0261540583      1.8618413669     -0.3555942522
 O     -1.2718410416      4.0101571089      0.6187492711
 F     -3.4713250251      3.4311683899      1.0501046391
30
# ORCA AIMD Position Step 120, t=60.00 fs, E_Pot=-1129.60252646 Hartree, Unit is Angstrom
 C     -6.4813660005      3.6709799482      0.3766932765
 C     -6.0243313443      2.9260405120     -0.8755789467
 H     -5.8400080912      3.3570163209      1.1851747208
 H     -7.5516629254      3.4999199611      0.6456987599
 H     -6.3214392224      4.7633677045      0.2911543654
 C     -6.5267384516      3.4616780137     -2.1825714521
 H     -7.6395616250      3.2528957969     -2.2373730807
 H     -5.9767811758      3.0685991812     -3.0749286424
 H     -6.5263987857      4.5512411895     -2.2800631448
 C     -5.4120442942      1.7499334138     -0.8270760276
 N     -2.9689376365      3.9987750667     -1.3560323080
 H     -5.1302795681      1.1517967809     -1.6718668339
 H     -5.3306058544      1.2827874591      0.1881195189
 C     -3.5733557440      5.2334350566     -1.3833799246
 S     -2.2859347209      3.2168422312     -0.0028756758
 C     -2.9290493714      6.4694319877     -1.7762822898
 H     -4.6666964224      5.2308048613     -1.1689670852
 C     -1.5277726621      6.5328055090     -1.9664122762
 C     -0.9256752086      7.7706573176     -2.2918747699
 C     -1.6974499470      8.9053708761     -2.2868976611
 C     -3.6972360808      7.6461828736     -1.9156224207
 C     -3.0743594778      8.8443054743     -2.1635651983
 H     -3.5812639557      9.8241978357     -2.1869045397
 H     -1.1510596781      9.8687096935     -2.5566817540
 H     -1.0156683056      5.6590008853     -1.9043955506
 H      0.1624386020      7.7761547255     -2.5067868782
 H     -4.8184289287      7.5929461802     -1.8959823753
 O     -2.0252750700      1.8632841894     -0.3578947752
 O     -1.2702224948      4.0128852266      0.6225003383
 F     -3.4706185107      3.4304268088      1.0514357807
30
# ORCA AIMD Position Step 121, t=60.50 fs, E_Pot=-1129.60272843 Hartree, Unit is Angstrom
 C     -6.4773454365      3.6732793837      0.3800814002
 C     -6.0251518314      2.9268412622     -0.8741920296
 H     -5.8399931460      3.3576943843      1.1872951174
 H     -7.5497029641      3.5033476447      0.6396306122
 H     -6.3173384754      4.7626955277      0.3007075161
 C     -6.5250828752      3.4650245098     -2.1805385145
 H     -7.6396431729      3.2657785036     -2.2173736875
 H     -5.9701072225      3.0734385013     -3.0690056116
 H     -6.5339411089      4.5504982921     -2.2807654463
 C     -5.4094946206      1.7540084354     -0.8259066523
 N     -2.9697588962      3.9997044434     -1.3531542731
 H     -5.1289014739      1.1466735343     -1.6724535317
 H     -5.3273617350      1.2825565249      0.1802935233
 C     -3.5708170409      5.2331280395     -1.3858545600
 S     -2.2820383783      3.2170227284     -0.0014918159
 C     -2.9293549853      6.4732132272     -1.7725354553
 H     -4.6616095775      5.2281140769     -1.1591409210
 C     -1.5255194070      6.5348850973     -1.9626246259
 C     -0.9221010591      7.7729982228     -2.2906107524
 C     -1.7001520244      8.9101760424     -2.2888490537
 C     -3.6983602562      7.6472049234     -1.9163480021
 C     -3.0780873224      8.8447098795     -2.1633456437
 H     -3.5841871207      9.8192366197     -2.1916555008
 H     -1.1559425146      9.8667833930     -2.5506279503
 H     -1.0159370754      5.6633322999     -1.8975590521
 H      0.1629382764      7.7921366495     -2.5101533584
 H     -4.8151607481      7.5798520939     -1.8913164555
 O     -2.0245077031      1.8646689078     -0.3601792138
 O     -1.2684987815      4.0156632332      0.6262010571
 F     -3.4699546513      3.4295691222      1.0527269084
30
# ORCA AIMD Position Step 122, t=61.00 fs, E_Pot=-1129.60426806 Hartree, Unit is Angstrom
 C     -6.4733119122      3.6755672688      0.3833500763
 C     -6.0262016162      2.9278616593     -0.8728471498
 H     -5.8396199397      3.3575307846      1.1914204868
 H     -7.5465774321      3.5068106967      0.6329466161
 H     -6.3135923964      4.7618767483      0.3096946291
 C     -6.5235682554      3.4683851240     -2.1786267719
 H     -7.6375414763      3.2780140296     -2.1979942596
 H     -5.9647923219      3.0781093903     -3.0618579878
 H     -6.5405018588      4.5509972681     -2.2808009588
 C     -5.4068983309      1.7579272871     -0.8243716279
 N     -2.9705840644      4.0005829562     -1.3503397223
 H     -5.1273343327      1.1413871365     -1.6743382254
 H     -5.3229945045      1.2828296684      0.1710589314
 C     -3.5683319916      5.2328946762     -1.3882541714
 S     -2.2781163704      3.2173482600     -0.0000657572
 C     -2.9295936658      6.4768438891     -1.7686830359
 H     -4.6553557294      5.2252941837     -1.1498528288
 C     -1.5236374482      6.5377014659     -1.9589549592
 C     -0.9184448534      7.7749456680     -2.2892258782
 C     -1.7025291766      8.9153045581     -2.2910470014
 C     -3.6997997498      7.6481526042     -1.9170938975
 C     -3.0818367014      8.8453665070     -2.1630460165
 H     -3.5880867475      9.8131259016     -2.1967753987
 H     -1.1630418108      9.8629191385     -2.5434488346
 H     -1.0111312713      5.6606379927     -1.8901831787
 H      0.1621660923      7.8084987340     -2.5130644580
 H     -4.8097765223      7.5668646184     -1.8860832694
 O     -2.0238456442      1.8659887520     -0.3624464333
 O     -1.2666749210      4.0184811374      0.6298467561
 F     -3.4693271529      3.4285936537      1.0539745099
30
# ORCA AIMD Position Step 123, t=61.50 fs, E_Pot=-1129.60637934 Hartree, Unit is Angstrom
 C     -6.4692741714      3.6778206746      0.3864877691
 C     -6.0274611781      2.9291259346     -0.8715357157
 H     -5.8388709111      3.3564565044      1.1975967170
 H     -7.5423809680      3.5103025608      0.6257749594
 H     -6.3101319575      4.7611779485      0.3180315858
 C     -6.5221962098      3.4717554042     -2.1768047652
 H     -7.6334381234      3.2894095921     -2.1794815289
 H     -5.9609008673      3.0825097904     -3.0536946920
 H     -6.5459357059      4.5529983366     -2.2801316032
 C     -5.4042434045      1.7616558310     -0.8225606469
 N     -2.9714024120      4.0014035652     -1.3475935622
 H     -5.1257564845      1.1363829159     -1.6770635318
 H     -5.3174732235      1.2834482070      0.1610145087
 C     -3.5659007584      5.2327466363     -1.3905687798
 S     -2.2741739470      3.2178269641      0.0014063706
 C     -2.9297383829      6.4803096002     -1.7647356029
 H     -4.6480660872      5.2223972969     -1.1411226749
 C     -1.5220910055      6.5412049513     -1.9554010316
 C     -0.9147705543      7.7765506124     -2.2877193931
 C     -1.7046046838      8.9206488086     -2.2934619271
 C     -3.7015276683      7.6490011828     -1.9178473400
 C     -3.0855680832      8.8462610921     -2.1626787354
 H     -3.5931796680      9.8062893983     -2.2022435443
 H     -1.1720107590      9.8578172392     -2.5353942605
 H     -1.0016796027      5.6516092180     -1.8823067383
 H      0.1603630587      7.8250728389     -2.5155107530
 H     -4.8027054590      7.5541403848     -1.8803388568
 O     -2.0232827169      1.8672388092     -0.3646947379
 O     -1.2647558817      4.0213291078      0.6334329337
 F     -3.4687296139      3.4274989943      1.0551751891
30
# ORCA AIMD Position Step 124, t=62.00 fs, E_Pot=-1129.60797512 Hartree, Unit is Angstrom
 C     -6.4652271782      3.6800140723      0.3894938857
 C     -6.0289061713      2.9306501352     -0.8702475839
 H     -5.8378349865      3.3544690286      1.2057125241
 H     -7.5372886587      3.5138070422      0.6182588295
 H     -6.3068815307      4.7608570717      0.3256485344
 C     -6.5209632989      3.4751435720     -2.1750351933
 H     -7.6276369084      3.2997780852     -2.1620704221
 H     -5.9584281552      3.0865112983     -3.0448062926
 H     -6.5501138420      4.5566369507     -2.2787244053
 C     -5.4015211987      1.7651695780     -0.8205749444
 N     -2.9722036725      4.0021597107     -1.3449204371
 H     -5.1243473364      1.1321164111     -1.6801519369
 H     -5.3107619818      1.2841993444      0.1508568234
 C     -3.5635161597      5.2326942491     -1.3927900724
 S     -2.2702165434      3.2184654698      0.0029278597
 C     -2.9297663045      6.4835985852     -1.7607043358
 H     -4.6399513084      5.2194770123     -1.1329470778
 C     -1.5207989833      6.5452670668     -1.9519530891
 C     -0.9111465481      7.7778703272     -2.2860912555
 C     -1.7064177893      8.9260835783     -2.2960583767
 C     -3.7035004500      7.6497288687     -1.9185960242
 C     -3.0892403898      8.8473725181     -2.1622563787
 H     -3.5996838253      9.7991907299     -2.2080412066
 H     -1.1823651740      9.8523853359     -2.5267660994
 H     -0.9885355061      5.6378103892     -1.8740454417
 H      0.1578475976      7.8416869196     -2.5174994111
 H     -4.7945330541      7.5418164280     -1.8741358488
 O     -2.0228129013      1.8684162206     -0.3669218012
 O     -1.2627464032      4.0241975482      0.6369554121
 F     -3.4681554609      3.4262840142      1.0563255113
30
# ORCA AIMD Position Step 125, t=62.50 fs, E_Pot=-1129.60824753 Hartree, Unit is Angstrom
 C     -6.4611535583      3.6821214073      0.3923780864
 C     -6.0305073426      2.9324415660     -0.8689710095
 H     -5.8366953190      3.3516300802      1.2155109470
 H     -7.5315459231      3.5173004222      0.6105514999
 H     -6.3037630357      4.7611402582      0.3324923615
 C     -6.5198616129      3.4785706733     -2.1732766862
 H     -7.6205512046      3.3089449469     -2.1459778268
 H     -5.9573052327      3.0899650824     -3.0355515125
 H     -6.5529244572      4.5619113725     -2.2765507857
 C     -5.3987278448      1.7684557046     -0.8185192317
 N     -2.9729770071      4.0028451974     -1.3423247770
 H     -5.1232701674      1.1290132759     -1.6831550172
 H     -5.3028223576      1.2848353979      0.1413322967
 C     -3.5611655656      5.2327468482     -1.3949109913
 S     -2.2662496424      3.2192685382      0.0045011561
 C     -2.9296583996      6.4867016460     -1.7566010112
 H     -4.6312892419      5.2165886028     -1.1253035667
 C     -1.5196551088      6.5497140913     -1.9485960457
 C     -0.9076427794      7.7789667944     -2.2843423675
 C     -1.7080216048      8.9314705454     -2.2987964643
 C     -3.7056603803      7.6503178196     -1.9193283643
 C     -3.0928138727      8.8486755277     -2.1617914838
 H     -3.6077953293      9.7922895659     -2.2141507825
 H     -1.1935065141      9.8476960829     -2.5179019456
 H     -0.9729470554      5.6212845070     -1.8655673015
 H      0.1549912620      7.8581704564     -2.5190507178
 H     -4.7859658691      7.5300058028     -1.8675212756
 O     -2.0224304649      1.8695204837     -0.3691245634
 O     -1.2606511134      4.0270772617      0.6404102670
 F     -3.4675982506      3.4249479701      1.0574223750
30
# ORCA AIMD Position Step 126, t=63.00 fs, E_Pot=-1129.60702968 Hartree, Unit is Angstrom
 C     -6.4570265750      3.6841186871      0.3951584088
 C     -6.0322307151      2.9344985354     -0.8676926319
 H     -5.8357045369      3.3480560980      1.2266171581
 H     -7.5254505491      3.5207548327      0.6028100064
 H     -6.3007006317      4.7621982542      0.3385284747
 C     -6.5188794925      3.4820692788     -2.1714859808
 H     -7.6126824644      3.3167554764     -2.1313971550
 H     -5.9574094478      3.0927108741     -3.0263358487
 H     -6.5542739304      4.5686842625     -2.2735871826
 C     -5.3958649908      1.7715132763     -0.8164927383
 N     -2.9737114911      4.0034544767     -1.3398106590
 H     -5.1226592354      1.1274367285     -1.6856923072
 H     -5.2936176417      1.2851046600      0.1331696710
 C     -3.5588319348      5.2329122409     -1.3969257290
 S     -2.2622789078      3.2202391948      0.0061279216
 C     -2.9293989220      6.4896118683     -1.7524378689
 H     -4.6224068147      5.2137880652     -1.1181520524
 C     -1.5185487784      6.5543631333     -1.9453124091
 C     -0.9043270763      7.7799041222     -2.2824748031
 C     -1.7094787045      8.9366663333     -2.3016342027
 C     -3.7079399076      7.6507543687     -1.9200335844
 C     -3.0962532767      8.8501446894     -2.1612966424
 H     -3.6176628786      9.7859938676     -2.2205537046
 H     -1.2047689177      9.8449084483     -2.5091499888
 H     -0.9562147425      5.6041394335     -1.8570602256
 H      0.1521845265      7.8743583365     -2.5201919603
 H     -4.7777829276      7.5187961228     -1.8605354804
 O     -2.0221298833      1.8705534117     -0.3712992654
 O     -1.2584743546      4.0299594871      0.6437939459
 F     -3.4670515214      3.4234904281      1.0584628586
30
# ORCA AIMD Position Step 127, t=63.50 fs, E_Pot=-1129.60477801 Hartree, Unit is Angstrom
 C     -6.4528142345      3.6859865181      0.3978585482
 C     -6.0340380785      2.9368105978     -0.8663975747
 H     -5.8351519920      3.3439033011      1.2385780133
 H     -7.5193291868      3.5241423963      0.5951884117
 H     -6.2976249079      4.7641279181      0.3437416064
 C     -6.5180027292      3.4856809876     -2.1696203365
 H     -7.6045900544      3.3230788699     -2.1184937924
 H     -5.9585796032      3.0945886250     -3.0175840318
 H     -6.5540857165      4.5766992063     -2.2698171476
 C     -5.3929395587      1.7743515485     -0.8145802247
 N     -2.9743963768      4.0039828388     -1.3373817847
 H     -5.1226115502      1.1276646950     -1.6874777170
 H     -5.2831226325      1.2847901169      0.1270010445
 C     -3.5564955689      5.2331965421     -1.3988294267
 S     -2.2583100665      3.2213786365      0.0078090201
 C     -2.9289748132      6.4923244710     -1.7482275188
 H     -4.6136566811      5.2111312360     -1.1114391398
 C     -1.5173792255      6.5590460544     -1.9420844856
 C     -0.9012613860      7.7807464694     -2.2804921058
 C     -1.7108543740      8.9415342324     -2.3045306286
 C     -3.7102674801      7.6510288544     -1.9207016667
 C     -3.0995310442      8.8517581905     -2.1607846222
 H     -3.6293617995      9.7806132235     -2.2272272535
 H     -1.2154917721      9.8451438904     -2.5008356055
 H     -0.9395300732      5.5882757172     -1.8487064264
 H      0.1497995089      7.8900930134     -2.5209501173
 H     -4.7707689844      7.5082522087     -1.8532126704
 O     -2.0219057640      1.8715192533     -0.3734415096
 O     -1.2562200896      4.0328360672      0.6471033607
 F     -3.4665088586      3.4219112697      1.0594442658
30
# ORCA AIMD Position Step 128, t=64.00 fs, E_Pot=-1129.60230986 Hartree, Unit is Angstrom
 C     -6.4484839120      3.6877120714      0.4005048819
 C     -6.0358876272      2.9393592238     -0.8650695719
 H     -5.8353301071      3.3393508849      1.2509046114
 H     -7.5135091021      3.5274398547      0.5878312953
 H     -6.2944763154      4.7669407897      0.3481354458
 C     -6.5172148650      3.4894519296     -2.1676400565
 H     -7.5968567299      3.3278205062     -2.1074031798
 H     -5.9606352457      3.0954526496     -3.0097074470
 H     -6.5523094807      4.5856098069     -2.2652343219
 C     -5.3899631380      1.7769871148     -0.8128440335
 N     -2.9750203059      4.0044264459     -1.3350414770
 H     -5.1231822695      1.1298756140     -1.6883353976
 H     -5.2713300549      1.2837506839      0.1232837606
 C     -3.5541370021      5.2336040043     -1.4006172795
 S     -2.2543489563      3.2226864892      0.0095445215
 C     -2.9283750885      6.4948365810     -1.7439828834
 H     -4.6053895547      5.2086741983     -1.1051076826
 C     -1.5160627607      6.5636206213     -1.9388956325
 C     -0.8984982014      7.7815572269     -2.2783997617
 C     -1.7122075236      8.9459591572     -2.3074493825
 C     -3.7125746193      7.6511353112     -1.9213230968
 C     -3.1026302866      8.8535006297     -2.1602684243
 H     -3.6428716563      9.7763213236     -2.2341405706
 H     -1.2251147607      9.8493184948     -2.4932229265
 H     -0.9238978652      5.5752590918     -1.8406666946
 H      0.1481527831      7.9052243888     -2.5213441373
 H     -4.7656330895      7.4984237613     -1.8455839336
 O     -2.0217528722      1.8724244019     -0.3755462643
 O     -1.2538920039      4.0356994020      0.6503356995
 F     -3.4659639690      3.4202106345      1.0603643085
30
# ORCA AIMD Position Step 129, t=64.50 fs, E_Pot=-1129.60043591 Hartree, Unit is Angstrom
 C     -6.4440071423      3.6892903365      0.4031237515
 C     -6.0377351028      2.9421187495     -0.8636914711
 H     -5.8365036012      3.3345833355      1.2631142143
 H     -7.5082866981      3.5306336998      0.5808666862
 H     -6.2912068752      4.7705609842      0.3517318215
 C     -6.5164987419      3.4934279544     -2.1655113192
 H     -7.5900414002      3.3309279738     -2.0982301924
 H     -5.9634007798      3.0951881952     -3.0030656875
 H     -6.5489227179      4.5950151034     -2.2598451209
 C     -5.3869505980      1.7794405720     -0.8113176802
 N     -2.9755731550      4.0047827507     -1.3327925762
 H     -5.1243836407      1.1341409678     -1.6882084754
 H     -5.2582599350      1.2819571276      0.1222360462
 C     -3.5517381151      5.2341366448     -1.4022846795
 S     -2.2504013225      3.2241604899      0.0113337400
 C     -2.9275906203      6.4971472903     -1.7397169899
 H     -4.5979246121      5.2064711021     -1.0990995535
 C     -1.5145351220      6.5679757845     -1.9357311818
 C     -0.8960776899      7.7823962536     -2.2762052421
 C     -1.7135821687      8.9498640300     -2.3103620478
 C     -3.7148035310      7.6510697874     -1.9218883850
 C     -3.1055461521      8.8553652384     -2.1597616340
 H     -3.6580637454      9.7731385407     -2.2412512413
 H     -1.2332748317      9.8579661827     -2.4864809095
 H     -0.9101047857      5.5662753441     -1.8330717777
 H      0.1474718682      7.9196088827     -2.5213773806
 H     -4.7629254547      7.4893567339     -1.8376826380
 O     -2.0216662459      1.8732776661     -0.3776078943
 O     -1.2514931761      4.0385427912      0.6534888841
 F     -3.4654106334      3.4183889344      1.0612208621
30
# ORCA AIMD Position Step 130, t=65.00 fs, E_Pot=-1129.59965319 Hartree, Unit is Angstrom
 C     -6.4393638504      3.6907242473      0.4057391429
 C     -6.0395347330      2.9450575076     -0.8622455775
 H     -5.8388859600      3.3297759282      1.2747641681
 H     -7.5038976527      3.5337244642      0.5744012209
 H     -6.2877807202      4.7748324740      0.3545688039
 C     -6.5158383039      3.4976498882     -2.1632086599
 H     -7.5846304200      3.3323952082     -2.0910506889
 H     -5.9667281052      3.0937278651     -2.9979311046
 H     -6.5439318001      4.6044952810     -2.2536713053
 C     -5.3839187837      1.7817340957     -0.8100030512
 N     -2.9760456705      4.0050504685     -1.3306374907
 H     -5.1261855482      1.1404237820     -1.6871604488
 H     -5.2439695944      1.2795101560      0.1238075476
 C     -3.5492848118      5.2347941815     -1.4038261762
 S     -2.2464729050      3.2257966503      0.0131751952
 C     -2.9266139732      6.4992574968     -1.7354430048
 H     -4.5915206537      5.2045742545     -1.0933662201
 C     -1.5127514513      6.5720304833     -1.9325785814
 C     -0.8940259217      7.7833198642     -2.2739182704
 C     -1.7150012332      8.9532206064     -2.3132497298
 C     -3.7169135130      7.6508295609     -1.9223874934
 C     -3.1082863794      8.8573534663     -2.1592783609
 H     -3.6746995813      9.7709349262     -2.2485026580
 H     -1.2398683887      9.8711126001     -2.4806687441
 H     -0.8987226979      5.5621448274     -1.8260207329
 H      0.1478729219      7.9331066754     -2.5210325352
 H     -4.7629640100      7.4811064738     -1.8295519680
 O     -2.0216411025      1.8740900290     -0.3796201546
 O     -1.2490261425      4.0413603763      0.6565614459
 F     -3.4648427743      3.4164468564      1.0620120688
30
# ORCA AIMD Position Step 131, t=65.50 fs, E_Pot=-1129.60002517 Hartree, Unit is Angstrom
 C     -6.4345457143      3.6920240036      0.4083708729
 C     -6.0412403743      2.9481390215     -0.8607141312
 H     -5.8426231070      3.3250825501      1.2854788255
 H     -7.5004919441      3.5367300180      0.5685164683
 H     -6.2841729908      4.7795345500      0.3566987075
 C     -6.5152209203      3.5021491823     -2.1607169828
 H     -7.5809885367      3.3322647879     -2.0859140830
 H     -5.9705160816      3.0910662557     -2.9944585137
 H     -6.5373702605      4.6136451183     -2.2467516503
 C     -5.3808852975      1.7838904199     -0.8088713656
 N     -2.9764299830      4.0052296586     -1.3285782246
 H     -5.1285182377      1.1485816009     -1.6853717407
 H     -5.2285586884      1.2766367349      0.1276901308
 C     -3.5467686841      5.2355739416     -1.4052350097
 S     -2.2425693320      3.2275893131      0.0150666546
 C     -2.9254395138      6.5011698349     -1.7311741147
 H     -4.5863520191      5.2030336046     -1.0878759951
 C     -1.5106842961      6.5757305490     -1.9294274129
 C     -0.8923544691      7.7843801174     -2.2715507017
 C     -1.7164658056      8.9560519240     -2.3161026292
 C     -3.7188848480      7.6504122286     -1.9228093065
 C     -3.1108700915      8.8594731362     -2.1588331679
 H     -3.6924428502      9.7694550718     -2.2558237046
 H     -1.2450558404      9.8882480947     -2.4757450440
 H     -0.8901301063      5.5633648097     -1.8195818960
 H      0.1493515970      7.9455797565     -2.5202693732
 H     -4.7657911015      7.4737479928     -1.8212522067
 O     -2.0216728686      1.8748744570     -0.3815762662
 O     -1.2464929296      4.0441471599      0.6595525398
 F     -3.4642545459      3.4143853857      1.0627363192
30
# ORCA AIMD Position Step 132, t=66.00 fs, E_Pot=-1129.60126756 Hartree, Unit is Angstrom
 C     -6.4295585631      3.6932057726      0.4110331813
 C     -6.0428060337      2.9513229411     -0.8590796728
 H     -5.8477831662      3.3206272317      1.2949682172
 H     -7.4981167041      3.5396867660      0.5632685583
 H     -6.2803682585      4.7844022434      0.3581854417
 C     -6.5146390334      3.5069440713     -2.1580326108
 H     -7.5793214504      3.3306330809     -2.0828465017
 H     -5.9747214110      3.0872701113     -2.9926674025
 H     -6.5293018238      4.6221032422     -2.2391430130
 C     -5.3778680060      1.7859333661     -0.8078677982
 N     -2.9767175645      4.0053217547     -1.3266163358
 H     -5.1312755977      1.1583755785     -1.6831293700
 H     -5.2121703931      1.2736652990      0.1333647755
 C     -3.5441898561      5.2364702189     -1.4065017227
 S     -2.2386972376      3.2295305867      0.0170046454
 C     -2.9240626489      6.5028888079     -1.7269238186
 H     -4.5824952391      5.2018988286     -1.0826252598
 C     -1.5083225334      6.5790452557     -1.9262692392
 C     -0.8910619346      7.7856261740     -2.2691164161
 C     -1.7179588664      8.9584247220     -2.3189175529
 C     -3.7207191114      7.6498165366     -1.9231413343
 C     -3.1133256338      8.8617346663     -2.1584406258
 H     -3.7108810013      9.7683563281     -2.2631298919
 H     -1.2492083176      9.9084064065     -2.4715974568
 H     -0.8845300123      5.5701433099     -1.8137949814
 H      0.1517916741      7.9568906249     -2.5190274807
 H     -4.7711710161      7.4673797696     -1.8128660982
 O     -2.0217568431      1.8756462863     -0.3834684925
 O     -1.2438946458      4.0468994098      0.6624619878
 F     -3.4636400089      3.4122059349      1.0633923996
30
# ORCA AIMD Position Step 133, t=66.50 fs, E_Pot=-1129.60292809 Hartree, Unit is Angstrom
 C     -6.4244228870      3.6942900578      0.4137337296
 C     -6.0441880448      2.9545671633     -0.8573260271
 H     -5.8543523454      3.3164963779      1.3030433903
 H     -7.4967135225      3.5426490075      0.5586874388
 H     -6.2763569200      4.7891513762      0.3591027943
 C     -6.5140918415      3.5120367480     -2.1551631671
 H     -7.5796504379      3.3276526934     -2.0818523376
 H     -5.9793614328      3.0824816773     -2.9924368382
 H     -6.5198178705      4.6295742207     -2.2309190680
 C     -5.3748839912      1.7878888646     -0.8069187208
 N     -2.9769017353      4.0053296726     -1.3247531196
 H     -5.1343221664      1.1694814295     -1.6808136784
 H     -5.1949827769      1.2709836331      0.1401781653
 C     -3.5415558110      5.2374752641     -1.4076150380
 S     -2.2348626103      3.2316119860      0.0189853702
 C     -2.9224808764      6.5044201027     -1.7227053751
 H     -4.5799174184      5.2012167233     -1.0776379612
 C     -1.5056701742      6.5819673568     -1.9230979163
 C     -0.8901350935      7.7871015963     -2.2666304735
 C     -1.7194533882      8.9604352348     -2.3216951227
 C     -3.7224359946      7.6490412150     -1.9233696598
 C     -3.1156877787      8.8641478184     -2.1581150649
 H     -3.7295573406      9.7672608446     -2.2703287458
 H     -1.2528131727      9.9303375349     -2.4680807320
 H     -0.8819584619      5.5824190052     -1.8086696488
 H      0.1549789933      7.9669060351     -2.5172292844
 H     -4.7786281321      7.4621207882     -1.8044991852
 O     -2.0218886080      1.8764214406     -0.3852889920
 O     -1.2412325770      4.0496136148      0.6652897014
 F     -3.4629938250      3.4099101065      1.0639794099
30
# ORCA AIMD Position Step 134, t=67.00 fs, E_Pot=-1129.60455591 Hartree, Unit is Angstrom
 C     -6.4191733431      3.6953001664      0.4164729109
 C     -6.0453453272      2.9578282738     -0.8554384370
 H     -5.8622355235      3.3127351183      1.3096231301
 H     -7.4961262852      3.5456861184      0.5547801480
 H     -6.2721324189      4.7935024557      0.3595321997
 C     -6.5135861275      3.5174122984     -2.1521264526
 H     -7.5818130173      3.3235312666     -2.0829139309
 H     -5.9845035516      3.0769134942     -2.9935200209
 H     -6.5090354792      4.6358473318     -2.2221697736
 C     -5.3719495483      1.7897859730     -0.8059402448
 N     -2.9769767407      4.0052577661     -1.3229894683
 H     -5.1375019937      1.1815135672     -1.6788697980
 H     -5.1771995859      1.2689972242      0.1474172567
 C     -3.5388813384      5.2385787188     -1.4085615921
 S     -2.2310717451      3.2338232316      0.0210040976
 C     -2.9206936496      6.5057709586     -1.7185319332
 H     -4.5784874681      5.2010315122     -1.0729652701
 C     -1.5027465498      6.5845133550     -1.9199099236
 C     -0.8895526523      7.7888454002     -2.2641084945
 C     -1.7209202885      8.9621935952     -2.3244368418
 C     -3.7240675026      7.6480872698     -1.9234795358
 C     -3.1179938539      8.8667177704     -2.1578700949
 H     -3.7480005576      9.7657960285     -2.2773240805
 H     -1.2563851618      9.9526781224     -2.4650494642
 H     -0.8822777713      5.5998535990     -1.8041831701
 H      0.1586335396      7.9755002166     -2.5147883017
 H     -4.7875157623      7.4580983960     -1.7962758976
 O     -2.0220638253      1.8772174775     -0.3870293299
 O     -1.2385074532      4.0522873101      0.6680361950
 F     -3.4623108990      3.4074999339      1.0644967565
30
# ORCA AIMD Position Step 135, t=67.50 fs, E_Pot=-1129.60578399 Hartree, Unit is Angstrom
 C     -6.4138568167      3.6962606100      0.4192433551
 C     -6.0462408252      2.9610635209     -0.8534041387
 H     -5.8712603639      3.3093450412      1.3147375118
 H     -7.4961200811      3.5488777361      0.5515345009
 H     -6.2676883006      4.7972024709      0.3595605654
 C     -6.5131359535      3.5230387676     -2.1489481307
 H     -7.5854834442      3.3185267805     -2.0859888645
 H     -5.9902473428      3.0708359395     -2.9955713990
 H     -6.4970937151      4.6408076646     -2.2129993546
 C     -5.3690796631      1.7916569026     -0.8048471634
 N     -2.9769380126      4.0051118025     -1.3213259938
 H     -5.1406495234      1.1940525722     -1.6777728428
 H     -5.1590374639      1.2680870226      0.1543833137
 C     -3.5361871845      5.2397685298     -1.4093262627
 S     -2.2273308506      3.2361537035      0.0230557279
 C     -2.9187014554      6.5069495273     -1.7144166351
 H     -4.5779885605      5.2013832959     -1.0686828069
 C     -1.4995877751      6.5867260052     -1.9167049381
 C     -0.8892884304      7.7908896948     -2.2615655017
 C     -1.7223341270      8.9638099712     -2.3271432411
 C     -3.7256509303      7.6469582563     -1.9234559242
 C     -3.1202814704      8.8694424937     -2.1577180865
 H     -3.7657578305      9.7636384942     -2.2840222488
 H     -1.2603916257      9.9741125094     -2.4623809694
 H     -0.8851643685      5.6218180811     -1.8002765952
 H      0.1624403049      7.9825631212     -2.5116174076
 H     -4.7971004060      7.4554346959     -1.7883320029
 O     -2.0222780934      1.8780519995     -0.3886809665
 O     -1.2357201103      4.0549181885      0.6707020006
 F     -3.4615865378      3.4049777097      1.0649441301
30
# ORCA AIMD Position Step 136, t=68.00 fs, E_Pot=-1129.60634940 Hartree, Unit is Angstrom
 C     -6.4085295914      3.6971959605      0.4220300641
 C     -6.0468419014      2.9642313736     -0.8512125541
 H     -5.8811864995      3.3062841990      1.3185252817
 H     -7.4964084222      3.5523083823      0.5489236302
 H     -6.2630154589      4.8000440073      0.3592783459
 C     -6.5127615519      3.5288687671     -2.1456591871
 H     -7.5902127568      3.3129395859     -2.0910064414
 H     -5.9967020299      3.0645587896     -2.9981828154
 H     -6.4841487194      4.6444432055     -2.2035239574
 C     -5.3662874832      1.7935355250     -0.8035615350
 N     -2.9767818945      4.0048988927     -1.3197629226
 H     -5.1436043874      1.2066851775     -1.6779768180
 H     -5.1407131420      1.2685812985      0.1604442574
 C     -3.5334980431      5.2410308118     -1.4098929158
 S     -2.2236463056      3.2385915024      0.0251344245
 C     -2.9165065792      6.5079649737     -1.7103723500
 H     -4.5781459186      5.2023071700     -1.0648823490
 C     -1.4962488367      6.5886782114     -1.9134866030
 C     -0.8893147644      7.7932605189     -2.2590153350
 C     -1.7236774119      8.9653855168     -2.3298128904
 C     -3.7272225904      7.6456624392     -1.9232845126
 C     -3.1225849930      8.8723102245     -2.1576698080
 H     -3.7824193855      9.7605387812     -2.2903371471
 H     -1.2652116071      9.9934687914     -2.4599849088
 H     -0.8900745502      5.6473441758     -1.7968464252
 H      0.1660836165      7.9880057589     -2.5076372611
 H     -4.8066373648      7.4542308644     -1.7808051674
 O     -2.0225270049      1.8789434405     -0.3902350175
 O     -1.2328710433      4.0575047814      0.6732881144
 F     -3.4608163361      3.4023461545      1.0653215339
30
# ORCA AIMD Position Step 137, t=68.50 fs, E_Pot=-1129.60609503 Hartree, Unit is Angstrom
 C     -6.4032538031      3.6981296610      0.4248109213
 C     -6.0471211799      2.9672928627     -0.8488556054
 H     -5.8917189253      3.3034699007      1.3212251815
 H     -7.4966829661      3.5560617947      0.5469102801
 H     -6.2580999963      4.8018792301      0.3587775718
 C     -6.5124873529      3.5348419606     -2.1422929591
 H     -7.5954777624      3.3071011275     -2.0978644152
 H     -6.0039644408      3.0584103647     -3.0009218417
 H     -6.4703678833      4.6468441355     -2.1938684549
 C     -5.3635835942      1.7954550788     -0.8020207323
 N     -2.9765056726      4.0046273263     -1.3183001519
 H     -5.1462264848      1.2190450492     -1.6798586165
 H     -5.1224309961      1.2707336695      0.1650762172
 C     -3.5308402419      5.2423506291     -1.4102452075
 S     -2.2200243691      3.2411244024      0.0272340434
 C     -2.9141127755      6.5088270651     -1.7064116348
 H     -4.5786533023      5.2038314333     -1.0616635902
 C     -1.4928060905      6.5904766466     -1.9102632488
 C     -0.8896052823      7.7959766690     -2.2564698139
 C     -1.7249423392      8.9670061995     -2.3324421122
 C     -3.7288125349      7.6442131297     -1.9229524171
 C     -3.1249336278      8.8752982503     -2.1577340190
 H     -3.7976414512      9.7563435419     -2.2961956439
 H     -1.2711124289     10.0097889167     -2.4578070290
 H     -0.8962163879      5.6750890362     -1.7937372921
 H      0.1692759661      7.9917677004     -2.5027835979
 H     -4.8154358522      7.4545557908     -1.7738257166
 O     -2.0228060917      1.8799100332     -0.3916826246
 O     -1.2299608040      4.0600459359      0.6757956382
 F     -3.4599962055      3.3996082732      1.0656292367
30
# ORCA AIMD Position Step 138, t=69.00 fs, E_Pot=-1129.60501415 Hartree, Unit is Angstrom
 C     -6.3980936508      3.6990830023      0.4275580247
 C     -6.0470569686      2.9702124432     -0.8463279100
 H     -5.9025245622      3.3007848112      1.3231595807
 H     -7.4966433660      3.5602157754      0.5454507260
 H     -6.2529214552      4.8026301337      0.3581498167
 C     -6.5123397131      3.5408884354     -2.1388824583
 H     -7.6007331635      3.3013606358     -2.1064270927
 H     -6.0120996452      3.0527161687     -3.0033682313
 H     -6.4559239054      4.6481961697     -2.1841629249
 C     -5.3609753136      1.7974453092     -0.8001843830
 N     -2.9761074047      4.0043064603     -1.3169371950
 H     -5.1484102023      1.2308526716     -1.6836601173
 H     -5.1043722952      1.2747108830      0.1678897197
 C     -3.5282394496      5.2437123437     -1.4103674450
 S     -2.2164712234      3.2437396190      0.0293480608
 C     -2.9115254848      6.5095459438     -1.7025465404
 H     -4.5792026379      5.2059762374     -1.0591244303
 C     -1.4893574408      6.5922617718     -1.9070482642
 C     -0.8901371251      7.7990497647     -2.2539382807
 C     -1.7261314670      8.9687396303     -2.3350249883
 C     -3.7304408004      7.6426293753     -1.9224489241
 C     -3.1273495345      8.8783724667     -2.1579172414
 H     -3.8111618884      9.7510055919     -2.3015415271
 H     -1.2782445469     10.0223597527     -2.4558279342
 H     -0.9025430815      5.7033361736     -1.7907385344
 H      0.1717817282      7.9938219899     -2.4970127403
 H     -4.8229075654      7.4564373440     -1.7675083146
 O     -2.0231108146      1.8809699293     -0.3930149324
 O     -1.2269898379      4.0625410613      0.6782259370
 F     -3.4591223117      3.3967673951      1.0658677931
30
# ORCA AIMD Position Step 139, t=69.50 fs, E_Pot=-1129.60333338 Hartree, Unit is Angstrom
 C     -6.3931115313      3.7000740095      0.4302397701
 C     -6.0466336437      2.9729588916     -0.8436269452
 H     -5.9132520126      3.2980871918      1.3247089516
 H     -7.4960233439      3.5648380361      0.5444979185
 H     -6.2474515975      4.8022938429      0.3574841928
 C     -6.5123446301      3.5469326104     -2.1354579494
 H     -7.6054588899      3.2960710767     -2.1165256087
 H     -6.0211265637      3.0477792730     -3.0051450538
 H     -6.4409890068      4.6487658642     -2.1745387539
 C     -5.3584663117      1.7995302385     -0.7980394312
 N     -2.9755858495      4.0039464788     -1.3156732049
 H     -5.1500941938      1.2419433116     -1.6894427769
 H     -5.0866859526      1.2805860642      0.1686459955
 C     -3.5257185784      5.2451002479     -1.4102453715
 S     -2.2129927768      3.2464243336      0.0314698486
 C     -2.9087519731      6.5101318846     -1.6987884843
 H     -4.5795094904      5.2087522326     -1.0573522855
 C     -1.4860192234      6.5942017082     -1.9038596598
 C     -0.8908924277      7.8024842298     -2.2514272827
 C     -1.7272572426      8.9706339838     -2.3375536762
 C     -3.7321150174      7.6409357345     -1.9217659684
 C     -3.1298467214      8.8814876343     -2.1582235661
 H     -3.8228117823      9.7445885582     -2.3063387688
 H     -1.2866457134     10.0307243003     -2.4540595073
 H     -0.9077879303      5.7300668234     -1.7875893789
 H      0.1734344959      7.9941784680     -2.4903052780
 H     -4.8285998975      7.4598582710     -1.7619454482
 O     -2.0234365360      1.8821406236     -0.3942233213
 O     -1.2239586765      4.0649898727      0.6805804699
 F     -3.4581910940      3.3938270886      1.0660380212
30
# ORCA AIMD Position Step 140, t=70.00 fs, E_Pot=-1129.60159456 Hartree, Unit is Angstrom
 C     -6.3883643241      3.7011162892      0.4328237917
 C     -6.0458418047      2.9755059199     -0.8407531532
 H     -5.9235545031      3.2952251966      1.3262773638
 H     -7.4946119099      3.5699832174      0.5440039317
 H     -6.2416536172      4.8009436838      0.3568653633
 C     -6.5125257388      3.5528975779     -2.1320450266
 H     -7.6091995622      3.2915755040     -2.1279603767
 H     -6.0310085905      3.0438633197     -3.0059434250
 H     -6.4257294058      4.6488786732     -2.1651243554
 C     -5.3560567472      1.8017271326     -0.7956025680
 N     -2.9749403450      4.0035582274     -1.3145070006
 H     -5.1512646181      1.2522774075     -1.6970650242
 H     -5.0694807143      1.2883369953      0.1672646605
 C     -3.5232960728      5.2464990041     -1.4098668447
 S     -2.2095946241      3.2491657313      0.0335927195
 C     -2.9058017530      6.5105951819     -1.6951480653
 H     -4.5793352549      5.2121595855     -1.0564165508
 C     -1.4829177084      6.5964780100     -1.9007184933
 C     -0.8918590931      7.8062780012     -2.2489405611
 C     -1.7283412969      8.9727177353     -2.3400187248
 C     -3.7338292161      7.6391619002     -1.9208984957
 C     -3.1324302713      8.8845882572     -2.1586545851
 H     -3.8325217494      9.7372645821     -2.3105735246
 H     -1.2962486307     10.0346819497     -2.4525409301
 H     -0.9105598049      5.7531215375     -1.7839968561
 H      0.1741476795      7.9928849784     -2.4826677339
 H     -4.8322164456      7.4647552312     -1.7572025873
 O     -2.0237785130      1.8834388439     -0.3952994636
 O     -1.2208679042      4.0673924192      0.6828608663
 F     -3.4571992407      3.3907911646      1.0661410182
30
# ORCA AIMD Position Step 141, t=70.50 fs, E_Pot=-1129.60057626 Hartree, Unit is Angstrom
 C     -6.3839000135      3.7022178293      0.4352805091
 C     -6.0446783323      2.9778326598     -0.8377100099
 H     -5.9331144639      3.2920548888      1.3282507060
 H     -7.4922686601      3.5756910646      0.5439218108
 H     -6.2354818944      4.7987255612      0.3563717515
 C     -6.5129026185      3.5587096617     -2.1286631437
 H     -7.6115943694      3.2881947289     -2.1405053371
 H     -6.0416489570      3.0411789068     -3.0055404254
 H     -6.4103013034      4.6488893535     -2.1560411721
 C     -5.3537440463      1.8040470549     -0.7929196692
 N     -2.9741707382      4.0031529682     -1.3134370995
 H     -5.1519509835      1.2619302672     -1.7061899037
 H     -5.0528178527      1.2978478001      0.1638260216
 C     -3.5209846120      5.2478941106     -1.4092223519
 S     -2.2062819305      3.2519513185      0.0357101002
 C     -2.9026870708      6.5109461249     -1.6916349205
 H     -4.5785037358      5.2161874714     -1.0563629352
 C     -1.4801707418      6.5992572341     -1.8976451996
 C     -0.8930309292      7.8104234402     -2.2464792251
 C     -1.7294137401      8.9749993748     -2.3424093352
 C     -3.7355634908      7.6373418798     -1.9198446426
 C     -3.1350961041      8.8876099949     -2.1592094022
 H     -3.8403236468      9.7293071380     -2.3142550540
 H     -1.3068867578     10.0342896731     -2.4513357006
 H     -0.9095565077      5.7705275470     -1.7796781865
 H      0.1739188562      7.9900272352     -2.4741325567
 H     -4.8336276569      7.4710207627     -1.7533150380
 O     -2.0241319005      1.8848801806     -0.3962354694
 O     -1.2177182874      4.0697489191      0.6850688270
 F     -3.4561436972      3.3876636332      1.0661781412
30
# ORCA AIMD Position Step 142, t=71.00 fs, E_Pot=-1129.60090277 Hartree, Unit is Angstrom
 C     -6.3797549566      3.7033799322      0.4375869077
 C     -6.0431463731      2.9799240917     -0.8345038272
 H     -5.9416663138      3.2884607949      1.3309509859
 H     -7.4889325726      3.5819856620      0.5442069701
 H     -6.2288825059      4.7958486904      0.3560740821
 C     -6.5134893420      3.5643030310     -2.1253246830
 H     -7.6123986440      3.2862164432     -2.1539133490
 H     -6.0528896086      3.0398732339     -3.0038112259
 H     -6.3948493951      4.6491467622     -2.1474005090
 C     -5.3515241376      1.8064965838     -0.7900624067
 N     -2.9732772986      4.0027420610     -1.3124617402
 H     -5.1522158427      1.2710645232     -1.7163213602
 H     -5.0367048227      1.3089141533      0.1585680074
 C     -3.5187903655      5.2492723337     -1.4083053692
 S     -2.2030593456      3.2547693498      0.0378157973
 C     -2.8994231240      6.5111948405     -1.6882575677
 H     -4.5769129913      5.2208140978     -1.0572093444
 C     -1.4778620567      6.6026532794     -1.8946542648
 C     -0.8944074018      7.8149083933     -2.2440420784
 C     -1.7305122581      8.9774668315     -2.3447135145
 C     -3.7372844452      7.6355128983     -1.9186058572
 C     -3.1378309434      8.8904818699     -2.1598847553
 H     -3.8463484422      9.7210793292     -2.3174154475
 H     -1.3182994519     10.0298660111     -2.4505296705
 H     -0.9038643755      5.7809347193     -1.7744238456
 H      0.1728269390      7.9857264012     -2.4647564104
 H     -4.8328767843      7.4785068232     -1.7502857739
 O     -2.0244917410      1.8864785951     -0.3970240724
 O     -1.2145110150      4.0720594694      0.6872058908
 F     -3.4550216743      3.3844486599      1.0661509133
30
# ORCA AIMD Position Step 143, t=71.50 fs, E_Pot=-1129.60257247 Hartree, Unit is Angstrom
 C     -6.3759518910      3.7045965783      0.4397299208
 C     -6.0412551478      2.9817709254     -0.8311441691
 H     -5.9490137346      3.2843742856      1.3345976764
 H     -7.4846279340      3.5888754500      0.5448183387
 H     -6.2217941629      4.7925742348      0.3560344538
 C     -6.5142933015      3.5696240141     -2.1220341746
 H     -7.6114958763      3.2858868161     -2.1679229558
 H     -6.0645140162      3.0400237918     -3.0007342630
 H     -6.3795076068      4.6499554231     -2.1393012712
 C     -5.3493929727      1.8090802394     -0.7871226891
 N     -2.9722606375      4.0023370869     -1.3115788848
 H     -5.1521417491      1.2798943509     -1.7268586703
 H     -5.0210903758      1.3212522382      0.1518760073
 C     -3.5167122896      5.2506217331     -1.4071125713
 S     -2.1999311382      3.2576082233      0.0399036192
 C     -2.8960295469      6.5113516949     -1.6850233344
 H     -4.5745409588      5.2260075214     -1.0589443586
 C     -1.4760203940      6.6066977565     -1.8917492633
 C     -0.8959920506      7.8197178639     -2.2416262986
 C     -1.7316821392      8.9800865649     -2.3469180833
 C     -3.7389457491      7.6337146165     -1.9171867506
 C     -3.1406136068      8.8931281051     -2.1606752881
 H     -3.8508113129      9.7130114014     -2.3201066512
 H     -1.3301335610     10.0219992534     -2.4502302541
 H     -0.8932063347      5.7839528298     -1.7681541054
 H      0.1710254981      7.9801346568     -2.4546172743
 H     -4.8301705523      7.4870309082     -1.7480861377
 O     -2.0248530317      1.8882468123     -0.3976584324
 O     -1.2112474300      4.0743244623      0.6892737424
 F     -3.4538307621      3.3811506702      1.0660611682
30
# ORCA AIMD Position Step 144, t=72.00 fs, E_Pot=-1129.60483571 Hartree, Unit is Angstrom
 C     -6.3724989459      3.7058545337      0.4417087674
 C     -6.0390200676      2.9833699527     -0.8276432822
 H     -5.9550413553      3.2797890285      1.3392760871
 H     -7.4794619037      3.5963545108      0.5457187950
 H     -6.2141502414      4.7891944648      0.3563062595
 C     -6.5153141691      3.5746348210     -2.1187880969
 H     -7.6089054649      3.2874035126     -2.1822657016
 H     -6.0762515258      3.0416341690     -2.9963934329
 H     -6.3644019869      4.6515404753     -2.1318284675
 C     -5.3473475700      1.8118023141     -0.7842055789
 N     -2.9711217731      4.0019490508     -1.3107864508
 H     -5.1518179784      1.2886472774     -1.7371603990
 H     -5.0058634221      1.3345135712      0.1442625038
 C     -3.5147424040      5.2519325551     -1.4056439488
 S     -2.1969006813      3.2604577217      0.0419681832
 C     -2.8925298098      6.5114263149     -1.6819380656
 H     -4.5714468361      5.2317262449     -1.0615267850
 C     -1.4746111340      6.6113314216     -1.8889208035
 C     -0.8977915605      7.8248349724     -2.2392278701
 C     -1.7329745738      8.9828032998     -2.3490088780
 C     -3.7404899130      7.6319874982     -1.9155950305
 C     -3.1434156149      8.8954718769     -2.1615740186
 H     -3.8539986105      9.7055771580     -2.3223973842
 H     -1.3419521079     10.0115427536     -2.4505651339
 H     -0.8780401024      5.7802519695     -1.7609445332
 H      0.1687254123      7.9734292548     -2.4438089364
 H     -4.8258753983      7.4963821429     -1.7466555747
 O     -2.0252108862      1.8901951660     -0.3981326947
 O     -1.2079297604      4.0765437231      0.6912734984
 F     -3.4525690523      3.3777741091      1.0659107812
30
# ORCA AIMD Position Step 145, t=72.50 fs, E_Pot=-1129.60660563 Hartree, Unit is Angstrom
 C     -6.3693899063      3.7071344307      0.4435357801
 C     -6.0364622853      2.9847239802     -0.8240164468
 H     -5.9597138407      3.2747667985      1.3449284875
 H     -7.4736209163      3.6044032094      0.5468766234
 H     -6.2058823964      4.7860129324      0.3569342199
 C     -6.5165426757      3.5793160557     -2.1155748543
 H     -7.6047844013      3.2909098915     -2.1966725038
 H     -6.0877846991      3.0446349642     -2.9909735101
 H     -6.3496569447      4.6540221645     -2.1250534653
 C     -5.3453866041      1.8146678520     -0.7814216672
 N     -2.9698619184      4.0015894625     -1.3100819265
 H     -5.1513281703      1.2975331736     -1.7466014139
 H     -4.9908617164      1.3483044781      0.1363347735
 C     -3.5128656881      5.2531959873     -1.4039026319
 S     -2.1939713103      3.2633077622      0.0440040013
 C     -2.8889510497      6.5114288602     -1.6790066423
 H     -4.5677685318      5.2379202988     -1.0648870643
 C     -1.4735462458      6.6164203551     -1.8861479673
 C     -0.8998135386      7.8302400917     -2.2368419119
 C     -1.7344460592      8.9855413419     -2.3509707573
 C     -3.7418500519      7.6303718762     -1.9138410586
 C     -3.1462050153      8.8974384575     -2.1625727062
 H     -3.8562345894      9.6992571829     -2.3243652960
 H     -1.3532423856      9.9996054340     -2.4516801803
 H     -0.8594463397      5.7713666103     -1.7530101467
 H      0.1661796025      7.9658092554     -2.4324387276
 H     -4.8204905122      7.5063301929     -1.7459065543
 O     -2.0255601124      1.8923324319     -0.3984414307
 O     -1.2045605381      4.0787172459      0.6932063082
 F     -3.4512349898      3.3743238200      1.0657019688
30
# ORCA AIMD Position Step 146, t=73.00 fs, E_Pot=-1129.60708453 Hartree, Unit is Angstrom
 C     -6.3666053014      3.7084130162      0.4452353601
 C     -6.0336088612      2.9858420068     -0.8202812607
 H     -5.9630696262      3.2694345748      1.3513613632
 H     -7.4673583506      3.6129913674      0.5482650426
 H     -6.1969242898      4.7833151353      0.3579559956
 C     -6.5179601379      3.5836677101     -2.1123752313
 H     -7.5994228414      3.2964929140     -2.2108826485
 H     -6.0987597780      3.0488875929     -2.9847506595
 H     -6.3353986555      4.6574015457     -2.1190334283
 C     -5.3435098340      1.8176822785     -0.7788783906
 N     -2.9684824983      4.0012695798     -1.3094625789
 H     -5.1507424861      1.3067192571     -1.7546254513
 H     -4.9758838582      1.3622156183      0.1287438585
 C     -3.5110613194      5.2544052807     -1.4018946197
 S     -2.1911459738      3.2661486400      0.0460056956
 C     -2.8853226865      6.5113688022     -1.6762327126
 H     -4.5637117299      5.2445327318     -1.0689315897
 C     -1.4727071818      6.6217900981     -1.8834029477
 C     -0.9020647163      7.8359111096     -2.2344629596
 C     -1.7361551369      8.9882090098     -2.3527883867
 C     -3.7429535277      7.6289062290     -1.9119372947
 C     -3.1489490698      8.8989598619     -2.1636626619
 H     -3.8578503808      9.6944993396     -2.3260901456
 H     -1.3634432263      9.9874936578     -2.4537347637
 H     -0.8388635817      5.7593004869     -1.7446503391
 H      0.1636565644      7.9574888101     -2.4206197877
 H     -4.8146176758      7.5166348492     -1.7457289956
 O     -2.0258955291      1.8946657575     -0.3985798373
 O     -1.2011426019      4.0808451614      0.6950733842
 F     -3.4498274889      3.3708048621      1.0654371486
30
# ORCA AIMD Position Step 147, t=73.50 fs, E_Pot=-1129.60613868 Hartree, Unit is Angstrom
 C     -6.3641145065      3.7096661314      0.4468415338
 C     -6.0304925729      2.9867395421     -0.8164573474
 H     -5.9652059072      3.2639720595      1.3582728186
 H     -7.4609793916      3.6220807025      0.5498624207
 H     -6.1872171253      4.7813417874      0.3594034097
 C     -6.5195379623      3.5877082991     -2.1091633528
 H     -7.5932339546      3.3041819684     -2.2246510832
 H     -6.1088003568      3.0541936722     -2.9780758070
 H     -6.3217581975      4.6615640024     -2.1138113702
 C     -5.3417165569      1.8208496130     -0.7766715230
 N     -2.9669853576      4.0010004809     -1.3089254130
 H     -5.1501113201      1.3163148847     -1.7607828580
 H     -4.9607147253      1.3758553255      0.1221212790
 C     -3.5093035870      5.2555550406     -1.3996284195
 S     -2.1884268649      3.2689721653      0.0479686328
 C     -2.8816752571      6.5112550767     -1.6736187722
 H     -4.5595372172      5.2515006985     -1.0735474086
 C     -1.4719697680      6.6272612123     -1.8806563990
 C     -0.9045487358      7.8418230571     -2.2320852515
 C     -1.7381590530      8.9907065933     -2.3544468322
 C     -3.7437263686      7.6276259940     -1.9098976298
 C     -3.1516177293      8.8999794201     -2.1648355172
 H     -3.8591437436      9.6916738236     -2.3276438435
 H     -1.3719834769      9.9766150841     -2.4568937594
 H     -0.8177950215      5.7461125877     -1.7361865863
 H      0.1614112424      7.9486912924     -2.4084659364
 H     -4.8089146197      7.5270557350     -1.7459983946
 O     -2.0262118204      1.8971995799     -0.3985441849
 O     -1.1976798042      4.0829269335      0.6968752931
 F     -3.4483459603      3.3672224258      1.0651189127
30
# ORCA AIMD Position Step 148, t=74.00 fs, E_Pot=-1129.60425707 Hartree, Unit is Angstrom
 C     -6.3618785743      3.7108721308      0.4483944691
 C     -6.0271516781      2.9874386528     -0.8125657212
 H     -5.9662610927      3.2585928814      1.3652910172
 H     -7.4548188827      3.6316284839      0.5516514447
 H     -6.1767153941      4.7802622323      0.3613042814
 C     -6.5212381076      3.5914719688     -2.1059084612
 H     -7.5867337714      3.3139520490     -2.2377561127
 H     -6.1175253889      3.0603104912     -2.9713490939
 H     -6.3088707008      4.6662967149     -2.1094155743
 C     -5.3400030821      1.8241699852     -0.7748764428
 N     -2.9653726871      4.0007930711     -1.3084671394
 H     -5.1494619325      1.3263626336     -1.7647586905
 H     -4.9451586476      1.3888884911      0.1170028226
 C     -3.5075637172      5.2566413440     -1.3971144006
 S     -2.1858155641      3.2717712227      0.0498886836
 C     -2.8780391169      6.5110957411     -1.6711661578
 H     -4.5555396331      5.2587570712     -1.0786103681
 C     -1.4712214315      6.6326723720     -1.8778810660
 C     -0.9072638299      7.8479478459     -2.2297029055
 C     -1.7405084392      8.9929394022     -2.3559329661
 C     -3.7440991014      7.6265621336     -1.9077363412
 C     -3.1541874035      8.9004560738     -2.1660840393
 H     -3.8603401358      9.6910305583     -2.3290813452
 H     -1.3783397073      9.9683248939     -2.4613139032
 H     -0.7976102776      5.7336511772     -1.7279185592
 H      0.1596557117      7.9396445230     -2.3960860770
 H     -4.8040318780      7.5373628601     -1.7465864384
 O     -2.0265035505      1.8999361121     -0.3983316695
 O     -1.1941766059      4.0849618137      0.6986122970
 F     -3.4467902170      3.3635818434      1.0647500704
30
# ORCA AIMD Position Step 149, t=74.50 fs, E_Pot=-1129.60225893 Hartree, Unit is Angstrom
 C     -6.3598535609      3.7120150136      0.4499367292
 C     -6.0236295445      2.9879679073     -0.8086281821
 H     -5.9663964653      3.2535230204      1.3720170839
 H     -7.4492145138      3.6415911753      0.5536177154
 H     -6.1653927131      4.7801543897      0.3636838421
 C     -6.5230143562      3.5950038501     -2.1025775597
 H     -7.5805102360      3.3257303788     -2.2500052926
 H     -6.1245710450      3.0669724007     -2.9649857683
 H     -6.2968715281      4.6713178721     -2.1058588560
 C     -5.3383597632      1.8276370960     -0.7735405663
 N     -2.9636470142      4.0006580139     -1.3080841786
 H     -5.1487966652      1.3368347459     -1.7663906448
 H     -4.9290776911      1.4010713177      0.1137555957
 C     -3.5058121076      5.2576616766     -1.3943640107
 S     -2.1833129615      3.2745399544      0.0517623066
 C     -2.8744431667      6.5108978994     -1.6688751063
 H     -4.5520214725      5.2662316540     -1.0839944499
 C     -1.4703693887      6.6378906334     -1.8750536971
 C     -0.9102006937      7.8542540684     -2.2273100354
 C     -1.7432408738      8.9948350340     -2.3572373766
 C     -3.7440133343      7.6257399443     -1.9054669498
 C     -3.1566440179      8.9003677248     -2.1674027799
 H     -3.8615617329      9.6926661094     -2.3304332598
 H     -1.3821106942      9.9637219923     -2.4671231669
 H     -0.7794525249      5.7234382182     -1.7201009605
 H      0.1585327464      7.9305757669     -2.3835798848
 H     -4.8005396275      7.5473457175     -1.7473731442
 O     -2.0267651615      1.9028752740     -0.3979404700
 O     -1.1906380742      4.0869488078      0.7002843252
 F     -3.4451604353      3.3598885244      1.0643336621
30
# ORCA AIMD Position Step 150, t=75.00 fs, E_Pot=-1129.60091208 Hartree, Unit is Angstrom
 C     -6.3579940992      3.7130867509      0.4515098472
 C     -6.0199741110      2.9883620831     -0.8046667268
 H     -5.9657795949      3.2489799237      1.3780655271
 H     -7.4444766451      3.6519277172      0.5557477251
 H     -6.1532469113      4.7809942841      0.3665654216
 C     -6.5248145477      3.5983541932     -2.0991389369
 H     -7.5751803456      3.3394065858     -2.2612385093
 H     -6.1296156456      3.0739169459     -2.9593748887
 H     -6.2858900252      4.6763119179     -2.1031377287
 C     -5.3367683904      1.8312364816     -0.7726781064
 N     -2.9618111876      4.0006056949     -1.3077726671
 H     -5.1480923154      1.3476331593     -1.7656787907
 H     -4.9124256710      1.4122748178      0.1125242022
 C     -3.5040208803      5.2586148354     -1.3913889507
 S     -2.1809192577      3.2772738132      0.0535865599
 C     -2.8709138607      6.5106677571     -1.6667448300
 H     -4.5492636438      5.2738518805     -1.0895815051
 C     -1.4693440939      6.6428151831     -1.8721559281
 C     -0.9133411333      7.8607067682     -2.2249007340
 C     -1.7463743933      8.9963606865     -2.3583565669
 C     -3.7434283820      7.6251782491     -1.9031011351
 C     -3.1589846700      8.8997130305     -2.1687884323
 H     -3.8628113278      9.6965073991     -2.3317021675
 H     -1.3830920127      9.9634444153     -2.4743961748
 H     -0.7641989557      5.7166271006     -1.7129324890
 H      0.1580967511      7.9217104808     -2.3710359448
 H     -4.7988536148      7.5568186089     -1.7482584695
 O     -2.0269909824      1.9060146870     -0.3973697614
 O     -1.1870698419      4.0888867068      0.7018909810
 F     -3.4434571328      3.3561479208      1.0638729801
30
# ORCA AIMD Position Step 151, t=75.50 fs, E_Pot=-1129.60064059 Hartree, Unit is Angstrom
 C     -6.3562567884      3.7140883947      0.4531516339
 C     -6.0162377355      2.9886627291     -0.8007027818
 H     -5.9645712847      3.2451555805      1.3830960040
 H     -7.4408569331      3.6626014119      0.5580260630
 H     -6.1403042231      4.7826547477      0.3699699070
 C     -6.5265835679      3.6015720694     -2.0955664683
 H     -7.5713377919      3.3548449613     -2.2713257377
 H     -6.1324043174      3.0809127718     -2.9548354775
 H     -6.2760423384      4.6809644474     -2.1012313507
 C     -5.3352005459      1.8349447932     -0.7722682038
 N     -2.9598687014      4.0006465558     -1.3075281716
 H     -5.1472993568      1.3585906555     -1.7627922229
 H     -4.8952699160      1.4224881302      0.1132133244
 C     -3.5021660254      5.2595001019     -1.3882005870
 S     -2.1786340823      3.2799693692      0.0553587654
 C     -2.8674738545      6.5104115228     -1.6647738011
 H     -4.5474980967      5.2815425560     -1.0952683835
 C     -1.4680976617      6.6473752690     -1.8691741974
 C     -0.9166576638      7.8672654947     -2.2224686143
 C     -1.7499039143      8.9975343343     -2.3592948335
 C     -3.7423264723      7.6248886540     -1.9006479745
 C     -3.1612180359      8.8985119110     -2.1702398215
 H     -3.8639750933      9.7023149227     -2.3328629092
 H     -1.3813230156      9.9675451728     -2.4831321115
 H     -0.7524758764      5.7140288485     -1.7065583283
 H      0.1583091180      7.9132747559     -2.3585336569
 H     -4.7991769224      7.5656244440     -1.7491713876
 O     -2.0271750883      1.9093498306     -0.3966195385
 O     -1.1834780772      4.0907741675      0.7034316786
 F     -3.4416811986      3.3523656551      1.0633717501
30
# ORCA AIMD Position Step 152, t=76.00 fs, E_Pot=-1129.60143260 Hartree, Unit is Angstrom
 C     -6.3546039161      3.7150304025      0.4548940157
 C     -6.0124745465      2.9889138194     -0.7967574564
 H     -5.9629139947      3.2421994623      1.3868452650
 H     -7.4385222696      3.6735824869      0.5604340575
 H     -6.1266184747      4.7849250151      0.3739154590
 C     -6.5282683202      3.6046990198     -2.0918438640
 H     -7.5694868360      3.3719026313     -2.2801625372
 H     -6.1327737311      3.0877876235     -2.9515714789
 H     -6.2674218396      4.6849966678     -2.1001017188
 C     -5.3336184054      1.8387327702     -0.7722572885
 N     -2.9578228252      4.0007897888     -1.3073466833
 H     -5.1463460452      1.3694801442     -1.7580526481
 H     -4.8777966072      1.4318093854      0.1154973495
 C     -3.5002311121      5.2603197202     -1.3848088803
 S     -2.1764561524      3.2826251267      0.0570776420
 C     -2.8641436560      6.5101332912     -1.6629592790
 H     -4.5468725430      5.2892259166     -1.1009795519
 C     -1.4666044552      6.6515285787     -1.8660995072
 C     -0.9201138906      7.8738904021     -2.2200078281
 C     -1.7537991503      8.9984240016     -2.3600649687
 C     -3.7407154243      7.6248758554     -1.8981133082
 C     -3.1633610088      8.8968019386     -2.1717576098
 H     -3.8648495633      9.7097082767     -2.3338686385
 H     -1.3770963601      9.9754684567     -2.4932446739
 H     -0.7446596602      5.7161241179     -1.7010683137
 H      0.1590305123      7.9054874727     -2.3461401600
 H     -4.8014641450      7.5736337967     -1.7500740177
 O     -2.0273117172      1.9128732316     -0.3956913012
 O     -1.1798696594      4.0926093845      0.7049051039
 F     -3.4398337994      3.3485471806      1.0628336877
30
# ORCA AIMD Position Step 153, t=76.50 fs, E_Pot=-1129.60296965 Hartree, Unit is Angstrom
 C     -6.3530053089      3.7159316147      0.4567619867
 C     -6.0087410421      2.9891639016     -0.7928505144
 H     -5.9609262219      3.2402117297      1.3891385257
 H     -7.4375322553      3.6848459126      0.5629466322
 H     -6.1122769772      4.7875252677      0.3784139371
 C     -6.5298209768      3.6077651833     -2.0879678594
 H     -7.5699851053      3.3904348406     -2.2876630078
 H     -6.1306734788      3.0944430855     -2.9496468889
 H     -6.2600933870      4.6881887221     -2.0996928338
 C     -5.3319763352      1.8425664983     -0.7725647007
 N     -2.9556772029      4.0010445813     -1.3072235953
 H     -5.1451378062      1.3800189869     -1.7519320920
 H     -4.8602884706      1.4404120947      0.1188845188
 C     -3.4982079598      5.2610763094     -1.3812224584
 S     -2.1743838648      3.2852404247      0.0587419049
 C     -2.8609390051      6.5098376410     -1.6612980226
 H     -4.5474391425      5.2968204941     -1.1066663071
 C     -1.4648559864      6.6552559340     -1.8629269320
 C     -0.9236668851      7.8805371365     -2.2175117643
 C     -1.7580099472      8.9991373401     -2.3606878217
 C     -3.7386281770      7.6251374277     -1.8955001251
 C     -3.1654373201      8.8946367938     -2.1733436797
 H     -3.8651717147      9.7182027928     -2.3346579342
 H     -1.3709093846      9.9861938496     -2.5045648195
 H     -0.7409271272      5.7231325528     -1.6965089684
 H      0.1600506173      7.8985654844     -2.3339180855
 H     -4.8054311606      7.5807415821     -1.7509592975
 O     -2.0273949016      1.9165754282     -0.3945872618
 O     -1.1762518800      4.0943905751      0.7063098936
 F     -3.4379164220      3.3446980741      1.0622630491
30
# ORCA AIMD Position Step 154, t=77.00 fs, E_Pot=-1129.60481699 Hartree, Unit is Angstrom
 C     -6.3514405837      3.7168174976      0.4587727714
 C     -6.0050941978      2.9894633394     -0.7890004529
 H     -5.9586975438      3.2392361084      1.3899021390
 H     -7.4378311562      3.6963693957      0.5655310297
 H     -6.0973883677      4.7901369270      0.3834705847
 C     -6.5312032528      3.6107865804     -2.0839504585
 H     -7.5729937958      3.4103032621     -2.2937454328
 H     -6.1261743234      3.1008625300     -2.9489726492
 H     -6.2540871008      4.6903988178     -2.0999316191
 C     -5.3302243192      1.8464111487     -0.7730910902
 N     -2.9534357823      4.0014196246     -1.3071539952
 H     -5.1435625837      1.3898840035     -1.7450224495
 H     -4.8430957121      1.4485101549      0.1227859412
 C     -3.4960976072      5.2617738988     -1.3774485627
 S     -2.1724151826      3.2878156787      0.0603506436
 C     -2.8578717970      6.5095291278     -1.6597862038
 H     -4.5491431272      5.3042400982     -1.1123082436
 C     -1.4628607528      6.6585606680     -1.8596556902
 C     -0.9272696335      7.8871592691     -2.2149732608
 C     -1.7624723452      8.9998035692     -2.3611903910
 C     -3.7361190343      7.6256640590     -1.8928090248
 C     -3.1674732575      8.8920818460     -2.1750005434
 H     -3.8646606062      9.7272559453     -2.3351643390
 H     -1.3633912726      9.9984328640     -2.5168588828
 H     -0.7412573038      5.7350196683     -1.6928827282
 H      0.1611088528      7.8927206168     -2.3219275403
 H     -4.8105946000      7.5868628367     -1.7518438177
 O     -2.0274185516      1.9204446281     -0.3933106012
 O     -1.1726325209      4.0961158651      0.7076444644
 F     -3.4359309818      3.3408241543      1.0616644191
30
# ORCA AIMD Position Step 155, t=77.50 fs, E_Pot=-1129.60657210 Hartree, Unit is Angstrom
 C     -6.3498996713      3.7177182667      0.4609355097
 C     -6.0015901382      2.9898626702     -0.7852243577
 H     -5.9562864426      3.2392569208      1.3891678845
 H     -7.4392504533      3.7081311510      0.5681476022
 H     -6.0820780124      4.7924317118      0.3890818085
 C     -6.5323896549      3.6137647867     -2.0798186324
 H     -7.5784492686      3.4313768178     -2.2983256584
 H     -6.1194662731      3.1071044802     -2.9493169756
 H     -6.2493942084      4.6915736338     -2.1007293032
 C     -5.3283115756      1.8502336421     -0.7737281941
 N     -2.9511025409      4.0019229190     -1.3071327950
 H     -5.1414981327      1.3987309453     -1.7379949082
 H     -4.8265939962      1.4563263820      0.1265924849
 C     -3.4939103721      5.2624179327     -1.3734931004
 S     -2.1705475986      3.2903525003      0.0619033512
 C     -2.8549499911      6.5092123097     -1.6584194680
 H     -4.5518264566      5.3113938916     -1.1179110122
 C     -1.4606446865      6.6614686642     -1.8562892861
 C     -0.9308742021      7.8937100408     -2.2123846239
 C     -1.7671150939      9.0005551707     -2.3616034579
 C     -3.7332578796      7.6264401897     -1.8900390110
 C     -3.1694943779      8.8892098064     -2.1767307274
 H     -3.8630556464      9.7363132634     -2.3353254113
 H     -1.3552236797     10.0108331733     -2.5298538726
 H     -0.7454255607      5.7514932794     -1.6901456685
 H      0.1619243723      7.8881567672     -2.3102283322
 H     -4.8163368809      7.5919294141     -1.7527577000
 O     -2.0273765651      1.9244666729     -0.3918654982
 O     -1.1690198573      4.0977832296      0.7089069787
 F     -3.4338799686      3.3369312328      1.0610426176
30
# ORCA AIMD Position Step 156, t=78.00 fs, E_Pot=-1129.60791920 Hartree, Unit is Angstrom
 C     -6.3483822472      3.7186669412      0.4632513007
 C     -5.9982826357      2.9904106877     -0.7815380175
 H     -5.9537197655      3.2401990437      1.3870720320
 H     -7.4415232411      3.7201071349      0.5707551838
 H     -6.0664813843      4.7940999818      0.3952333725
 C     -6.5333695618      3.6166883003     -2.0756125954
 H     -7.5860631483      3.4535284434     -2.3013126219
 H     -6.1108391440      3.1132875228     -2.9503312883
 H     -6.2459658107      4.6917520346     -2.1019837486
 C     -5.3261898383      1.8540043559     -0.7743690273
 N     -2.9486814640      4.0025616690     -1.3071546938
 H     -5.1388225369      1.4062216928     -1.7315416131
 H     -4.8111474460      1.4640640023      0.1297386571
 C     -3.4916644912      5.2630153498     -1.3693612147
 S     -2.1687781806      3.2928536332      0.0633999046
 C     -2.8521780719      6.5088919130     -1.6571929561
 H     -4.5552435524      5.3181868270     -1.1234996867
 C     -1.4582526334      6.6640304053     -1.8528360641
 C     -0.9344349096      7.9001436355     -2.2097376909
 C     -1.7718654631      9.0015138720     -2.3619591439
 C     -3.7301234156      7.6274442778     -1.8871883294
 C     -3.1715223106      8.8860968851     -2.1785363002
 H     -3.8601484741      9.7448496504     -2.3350901159
 H     -1.3470761100     10.0221344960     -2.5432614677
 H     -0.7529825148      5.7719799485     -1.6882020160
 H      0.1622262236      7.8850659269     -2.2988818712
 H     -4.8219803909      7.5958878171     -1.7537341479
 O     -2.0272628350      1.9286250553     -0.3902571329
 O     -1.1654226106      4.0993905431      0.7100953773
 F     -3.4317664329      3.3330251446      1.0604026935
30
# ORCA AIMD Position Step 157, t=78.50 fs, E_Pot=-1129.60862635 Hartree, Unit is Angstrom
 C     -6.3468962359      3.7196974359      0.4657135621
 C     -5.9952218053      2.9911525100     -0.7779560952
 H     -5.9509940872      3.2419307083      1.3838488924
 H     -7.4443115058      3.7322679031      0.5733117382
 H     -6.0507366298      4.7948753243      0.4018991822
 C     -6.5341458421      3.6195363219     -2.0713818417
 H     -7.5953571602      3.4766216654     -2.3026056017
 H     -6.1006629481      3.1195646458     -2.9515936947
 H     -6.2437138246      4.6910621167     -2.1035823865
 C     -5.3238157749      1.8576976491     -0.7749179834
 N     -2.9461764565      4.0033421560     -1.3072141934
 H     -5.1354281012      1.4120579008     -1.7263026848
 H     -4.7970790730      1.4718847321      0.1317503160
 C     -3.4893840346      5.2635745851     -1.3650578958
 S     -2.1671036082      3.2953228885      0.0648405455
 C     -2.8495574368      6.5085729082     -1.6561013247
 H     -4.5590863477      5.3245211425     -1.1291106874
 C     -1.4557510004      6.6663242191     -1.8493099614
 C     -0.9379112350      7.9064166049     -2.2070239672
 C     -1.7766534132      9.0027814082     -2.3622888212
 C     -3.7267966529      7.6286492067     -1.8842551811
 C     -3.1735724142      8.8828193435     -2.1804185194
 H     -3.8558064959      9.7524035664     -2.3344244060
 H     -1.3395598786     10.0312688450     -2.5567992845
 H     -0.7632200860      5.7955859594     -1.6868953486
 H      0.1617808445      7.8836234320     -2.2879516854
 H     -4.8268579732      7.5986983135     -1.7548005638
 O     -2.0270712754      1.9329010327     -0.3884916744
 O     -1.1618498401      4.1009356494      0.7112074373
 F     -3.4295938987      3.3291117905      1.0597499484
30
# ORCA AIMD Position Step 158, t=79.00 fs, E_Pot=-1129.60854595 Hartree, Unit is Angstrom
 C     -6.3454556537      3.7208427195      0.4683088069
 C     -5.9924524450      2.9921278996     -0.7744922887
 H     -5.9480792622      3.2442695519      1.3798182112
 H     -7.4472377355      3.7445770515      0.5757780395
 H     -6.0349769869      4.7945539717      0.4090406511
 C     -6.5347330074      3.6222824652     -2.0671799641
 H     -7.6057155920      3.5005030155     -2.3021052842
 H     -6.0893603357      3.1260972163     -2.9526552937
 H     -6.2425143747      4.6897117909     -2.1054055240
 C     -5.3211525603      1.8612913523     -0.7753001860
 N     -2.9435912402      4.0042696313     -1.3073056083
 H     -5.1312371953      1.4160176407     -1.7227868493
 H     -4.7846474491      1.4798960494      0.1322781945
 C     -3.4870963604      5.2641054673     -1.3605885974
 S     -2.1655202050      3.2977650595      0.0662258381
 C     -2.8470868835      6.5082605168     -1.6551387294
 H     -4.5630144622      5.3302987223     -1.1347831888
 C     -1.4532303080      6.6684591852     -1.8457312632
 C     -0.9412701683      7.9124892885     -2.2042348533
 C     -1.7814144405      9.0044343001     -2.3626214585
 C     -3.7233553547      7.6300227886     -1.8812382567
 C     -3.1756521786      8.8794505696     -2.1823775993
 H     -3.8499881462      9.7586034342     -2.3333148515
 H     -1.3331982435     10.0374157301     -2.5702078209
 H     -0.7751384952      5.8210612175     -1.6859993208
 H      0.1604143641      7.8839828468     -2.2775028450
 H     -4.8303718002      7.6003347201     -1.7559721417
 O     -2.0267958237      1.9372738082     -0.3865762433
 O     -1.1583108119      4.1024164377      0.7122408566
 F     -3.4273663346      3.3251971197      1.0590899213
30
# ORCA AIMD Position Step 159, t=79.50 fs, E_Pot=-1129.60765645 Hartree, Unit is Angstrom
 C     -6.3440780476      3.7221330169      0.4710179440
 C     -5.9900126575      2.9933697331     -0.7711595117
 H     -5.9449245991      3.2469923633      1.3753656639
 H     -7.4499179994      3.7569910536      0.5781213103
 H     -6.0193238149      4.7930086747      0.4166067625
 C     -6.5351541708      3.6248986926     -2.0630594852
 H     -7.6164485233      3.5249957206     -2.2997266943
 H     -6.0773782457      3.1330314671     -2.9530837596
 H     -6.2422134751      4.6879732073     -2.1073296832
 C     -5.3181708511      1.8647658987     -0.7754690301
 N     -2.9409292462      4.0053482304     -1.3074230763
 H     -5.1262169953      1.4179883504     -1.7213005474
 H     -4.7740300470      1.4881447513      0.1311181477
 C     -3.4848294576      5.2646190298     -1.3559597632
 S     -2.1640239696      3.3001858269      0.0675566240
 C     -2.8447632101      6.5079601774     -1.6542987754
 H     -4.5666863128      5.3354240969     -1.1405513773
 C     -1.4508050185      6.6705744814     -1.8421267091
 C     -0.9444878672      7.9183271829     -2.2013619477
 C     -1.7860913101      9.0065217837     -2.3629824484
 C     -3.7198697025      7.6315284024     -1.8781370929
 C     -3.1777602899      8.8760586881     -2.1844125855
 H     -3.8427507977      9.7631866444     -2.3317704874
 H     -1.3284106207     10.0400225661     -2.5832624515
 H     -0.7874450617      5.8468036267     -1.6852156224
 H      0.1580283532      7.8862710620     -2.2676005223
 H     -4.8320376962      7.6007842992     -1.7572480129
 O     -2.0264304481      1.9417207555     -0.3845188543
 O     -1.1548148550      4.1038309139      0.7131933406
 F     -3.4250881152      3.3212871005      1.0584283643
30
# ORCA AIMD Position Step 160, t=80.00 fs, E_Pot=-1129.60616026 Hartree, Unit is Angstrom
 C     -6.3427817689      3.7235940184      0.4738181803
 C     -5.9879332729      2.9949025974     -0.7679700937
 H     -5.9414680490      3.2498488440      1.3709160519
 H     -7.4519930025      3.7694605131      0.5803183538
 H     -6.0038805394      4.7901970240      0.4245349409
 C     -6.5354368008      3.6273594840     -2.0590678154
 H     -7.6268574298      3.5498926002     -2.2954053070
 H     -6.0651616438      3.1404798848     -2.9524998741
 H     -6.2426347435      4.6861614297     -2.1092306322
 C     -5.3148495613      1.8681038810     -0.7754107015
 N     -2.9381934997      4.0065809119     -1.3075605747
 H     -5.1203892979      1.4179879289     -1.7219032360
 H     -4.7653118798      1.4966143711      0.1282208329
 C     -3.4826094887      5.2651272524     -1.3511791978
 S     -2.1626106180      3.3025916489      0.0688339783
 C     -2.8425819885      6.5076775191     -1.6535744435
 H     -4.5697877448      5.3398077445     -1.1464384395
 C     -1.4486091140      6.6728334015     -1.8385284418
 C     -0.9475505585      7.9239022993     -2.1983974230
 C     -1.7906351688      9.0090659397     -2.3633928239
 C     -3.7163991757      7.6331257833     -1.8749522822
 C     -3.1798862995      8.8727045627     -2.1865212875
 H     -3.8342526495      9.7660120032     -2.3298232176
 H     -1.3255048496     10.0388029215     -2.5957817560
 H     -0.7986013474      5.8709227939     -1.6841845788
 H      0.1546086989      7.8905840838     -2.2583080087
 H     -4.8315152843      7.6000474156     -1.7586095788
 O     -2.0259691918      1.9462176772     -0.3823283406
 O     -1.1513712062      4.1051772914      0.7140626749
 F     -3.4227639533      3.3173877109      1.0577712246
30
# ORCA AIMD Position Step 161, t=80.50 fs, E_Pot=-1129.60458172 Hartree, Unit is Angstrom
 C     -6.3415832442      3.7252450976      0.4766854982
 C     -5.9862370968      2.9967417557     -0.7649358415
 H     -5.9376484764      3.2525792391      1.3668996956
 H     -7.4531547689      3.7819325716      0.5823578644
 H     -5.9887277580      4.7861643645      0.4327527523
 C     -6.5356092153      3.6296451195     -2.0552437683
 H     -7.6362907327      3.5749574184     -2.2891068890
 H     -6.0531310309      3.1485082445     -2.9506052687
 H     -6.2435887298      4.6846082884     -2.1109858025
 C     -5.3111767425      1.8712906158     -0.7751448545
 N     -2.9353865100      4.0079694254     -1.3077119511
 H     -5.1138324251      1.4161678369     -1.7244016239
 H     -4.7584791359      1.5052258568      0.1236939886
 C     -3.4804587236      5.2656427561     -1.3462562610
 S     -2.1612756364      3.3049896189      0.0700591602
 C     -2.8405385131      6.5074183571     -1.6529580086
 H     -4.5720559963      5.3433693389     -1.1524527226
 C     -1.4467851040      6.6754092208     -1.8349714005
 C     -0.9504546226      7.9291945459     -2.1953344903
 C     -1.7950064620      9.0120623387     -2.3638686141
 C     -3.7129904925      7.6347719593     -1.8716855908
 C     -3.1820107724      8.8694404291     -2.1887002923
 H     -3.8247499414      9.7670659822     -2.3275269648
 H     -1.3246733226     10.0337287061     -2.6076343652
 H     -0.8069455978      5.8913967886     -1.6825135381
 H      0.1502276680      7.8969839426     -2.2496844836
 H     -4.8286261074      7.5981368027     -1.7600204999
 O     -2.0254062021      1.9507390981     -0.3800142568
 O     -1.1479888558      4.1064540782      0.7148468133
 F     -3.4203988424      3.3135049116      1.0571246203
30
# ORCA AIMD Position Step 162, t=81.00 fs, E_Pot=-1129.60368696 Hartree, Unit is Angstrom
 C     -6.3404943747      3.7270976174      0.4795975367
 C     -5.9849383887      2.9988924541     -0.7620679989
 H     -5.9334204189      3.2549349020      1.3637141762
 H     -7.4531662824      3.7943542916      0.5842443242
 H     -5.9739197620      4.7810414176      0.4411803235
 C     -6.5356979096      3.6317444097     -2.0516149418
 H     -7.6441850394      3.5999299463     -2.2808398025
 H     -6.0416644727      3.1571279972     -2.9472014425
 H     -6.2448832001      4.6836330377     -2.1124759117
 C     -5.3071506659      1.8743158001     -0.7747214397
 N     -2.9325101848      4.0095143099     -1.3078709618
 H     -5.1066743826      1.4127969861     -1.7283844145
 H     -4.7534172221      1.5138414273      0.1177989441
 C     -3.4783939608      5.2661784537     -1.3412018970
 S     -2.1600143408      3.3073872886      0.0712335508
 C     -2.8386288241      6.5071887197     -1.6524409693
 H     -4.5732978269      5.3460407129     -1.1585860994
 C     -1.4454614141      6.6784571258     -1.8314880044
 C     -0.9532059684      7.9341928193     -2.1921678742
 C     -1.7991758582      9.0154808349     -2.3644202391
 C     -3.7096764058      7.6364222971     -1.8683400272
 C     -3.1841059349      8.8663089380     -2.1909449923
 H     -3.8145893729      9.7664632034     -2.3249558782
 H     -1.3259890089     10.0250246452     -2.6187461564
 H     -0.8109521824      5.9063931317     -1.6798377319
 H      0.1450392467      7.9054968562     -2.2417828101
 H     -4.8233624010      7.5950762915     -1.7614278207
 O     -2.0247357408      1.9552585826     -0.3775867684
 O     -1.1446764281      4.1076601298      0.7155439949
 F     -3.4179980392      3.3096445994      1.0564947915
30
# ORCA AIMD Position Step 163, t=81.50 fs, E_Pot=-1129.60407668 Hartree, Unit is Angstrom
 C     -6.3395201907      3.7291535491      0.4825365529
 C     -5.9840424296      3.0013494688     -0.7593774143
 H     -5.9287692463      3.2566994502      1.3616865880
 H     -7.4518799198      3.8066754160      0.5859948698
 H     -5.9594828628      4.7750378902      0.4497331989
 C     -6.5357248619      3.6336569075     -2.0481966845
 H     -7.6500973177      3.6245337540     -2.2706512192
 H     -6.0310845313      3.1662935404     -2.9422003100
 H     -6.2463338511      4.6835117961     -2.1135856775
 C     -5.3027809964      1.8771758385     -0.7742144871
 N     -2.9295660571      4.0112148084     -1.3080311843
 H     -5.0990792574      1.4082312303     -1.7332861450
 H     -4.7499146003      1.5222707788      0.1109401915
 C     -3.4764252966      5.2667476667     -1.3360289065
 S     -2.1588216516      3.3097928461      0.0723587555
 C     -2.8368509663      6.5069944664     -1.6520138299
 H     -4.5733994923      5.3477675496     -1.1648130178
 C     -1.4447229378      6.6820787440     -1.8281010731
 C     -0.9558183384      7.9388956347     -2.1888943268
 C     -1.8031249640      9.0192660663     -2.3650518190
 C     -3.7064751503      7.6380307841     -1.8649198108
 C     -3.1861367645      8.8633429693     -2.1932496101
 H     -3.8041963085      9.7644444274     -2.3222022714
 H     -1.3293998726     10.0131683289     -2.6291081726
 H     -0.8095752172      5.9146813487     -1.6759028348
 H      0.1392641352      7.9161132032     -2.2346478922
 H     -4.8158901396      7.5908991926     -1.7627637714
 O     -2.0239522253      1.9597486400     -0.3750567069
 O     -1.1414424420      4.1087944329      0.7161526079
 F     -3.4155671355      3.3058125901      1.0558880458
30
# ORCA AIMD Position Step 164, t=82.00 fs, E_Pot=-1129.60570108 Hartree, Unit is Angstrom
 C     -6.3386569587      3.7314044852      0.4854918218
 C     -5.9835457363      3.0040972556     -0.7568736802
 H     -5.9237264747      3.2577089914      1.3610374963
 H     -7.4492442046      3.8188527087      0.5876394078
 H     -5.9454152304      4.7684277178      0.4583258811
 C     -6.5357061289      3.6353942040     -2.0449914082
 H     -7.6537253433      3.6484863247     -2.2586310684
 H     -6.0216477811      3.1759016595     -2.9356314796
 H     -6.2477726106      4.6844521787     -2.1142048078
 C     -5.2980892682      1.8798761549     -0.7737140830
 N     -2.9265547655      4.0130690487     -1.3081862933
 H     -5.0912296049      1.4028744763     -1.7384661082
 H     -4.7476722068      1.5302814697      0.1036448793
 C     -3.4745559530      5.2673626762     -1.3307510292
 S     -2.1576928022      3.3122140181      0.0734361199
 C     -2.8352046179      6.5068424141     -1.6516665969
 H     -4.5723392450      5.3485130343     -1.1710944395
 C     -1.4445860509      6.6862925444     -1.8248175708
 C     -0.9583121477      7.9433111307     -2.1855127535
 C     -1.8068482178      9.0233381763     -2.3657604975
 C     -3.7033906672      7.6395528029     -1.8614305465
 C     -3.1880633424      8.8605656387     -2.1956073621
 H     -3.7940531863      9.7613543256     -2.3193717422
 H     -1.3347200009      9.9988909828     -2.6387876820
 H     -0.8025338300      5.9159652596     -1.6706344528
 H      0.1331810367      7.9287877398     -2.2283144267
 H     -4.8065414319      7.5856453821     -1.7639483105
 O     -2.0230502253      1.9641819689     -0.3724351042
 O     -1.1382945014      4.1098568362      0.7166716315
 F     -3.4131119018      3.3020146450      1.0553107317
30
# ORCA AIMD Position Step 165, t=82.50 fs, E_Pot=-1129.60777331 Hartree, Unit is Angstrom
 C     -6.3378908344      3.7338316556      0.4884612541
 C     -5.9834362727      3.0071107271     -0.7545650861
 H     -5.9183791007      3.2578664012      1.3618589562
 H     -7.4453082118      3.8308522973      0.5892198069
 H     -5.9316903582      4.7615316078      0.4668748486
 C     -6.5356509473      3.6369806846     -2.0419888241
 H     -7.6549161636      3.6715078395     -2.2449107832
 H     -6.0135389604      3.1857951617     -2.9276415748
 H     -6.2490554732      4.6865712679     -2.1142280770
 C     -5.2931085488      1.8824322862     -0.7733174923
 N     -2.9234764334      4.0150740415     -1.3083299180
 H     -5.0833094031      1.3971412615     -1.7432828574
 H     -4.7463239595      1.5376123309      0.0965304678
 C     -3.4727819191      5.2680349779     -1.3253832926
 S     -2.1566230219      3.3146583178      0.0744669124
 C     -2.8336921791      6.5067395133     -1.6513884431
 H     -4.5701843420      5.3482579437     -1.1773790057
 C     -1.4449920435      6.6910276354     -1.8216269192
 C     -0.9607113648      7.9474568599     -2.1820246941
 C     -1.8103532083      9.0275941910     -2.3665357782
 C     -3.7004135341      7.6409456183     -1.8578792637
 C     -3.1898428571      8.8579916958     -2.1980105303
 H     -3.7846771492      9.7576176469     -2.3165781537
 H     -1.3416283332      9.9831672478     -2.6479346039
 H     -0.7903909333      5.9109578869     -1.6641589030
 H      0.1270983657      7.9434409321     -2.2228059404
 H     -4.7957995631      7.5793596049     -1.7648924520
 O     -2.0220245284      1.9685311598     -0.3697333643
 O     -1.1352397308      4.1108477298      0.7171004060
 F     -3.4106383807      3.2982565719      1.0547692091
30
# ORCA AIMD Position Step 166, t=83.00 fs, E_Pot=-1129.60922477 Hartree, Unit is Angstrom
 C     -6.3371974557      3.7364069878      0.4914516337
 C     -5.9836938017      3.0103558431     -0.7524584010
 H     -5.9128719875      3.2571470974      1.3641086362
 H     -7.4402203041      3.8426526788      0.5907884665
 H     -5.9182617039      4.7546954872      0.4753019240
 C     -6.5355613858      3.6384531126     -2.0391665173
 H     -7.6536699034      3.6933314035     -2.2296604029
 H     -6.0068678541      3.1957686082     -2.9184896219
 H     -6.2500666838      4.6898850082     -2.1135567459
 C     -5.2878817006      1.8848700248     -0.7731202943
 N     -2.9203307736      4.0172257538     -1.3084556271
 H     -5.0754899843      1.3914255042     -1.7471536567
 H     -4.7454679947      1.5439932479      0.0902562552
 C     -3.4710923108      5.2687749636     -1.3199416249
 S     -2.1556075978      3.3171329733      0.0754522213
 C     -2.8323176978      6.5066926282     -1.6511679638
 H     -4.5670871208      5.3470011265     -1.1836068036
 C     -1.4458205816      6.6961414908     -1.8185040141
 C     -0.9630404760      7.9513578576     -2.1784341077
 C     -1.8136600803      9.0319113632     -2.3673594849
 C     -3.6975226747      7.6421691296     -1.8542741841
 C     -3.1914330009      8.8556297373     -2.2004507851
 H     -3.7765910917      9.7537049483     -2.3139378785
 H     -1.3496756901      9.9671873101     -2.6567846599
 H     -0.7744006129      5.9011799678     -1.6567683918
 H      0.1213249108      7.9599622638     -2.2181338694
 H     -4.7842766224      7.5720903550     -1.7655021784
 O     -2.0208702102      1.9727689780     -0.3669631354
 O     -1.1322847568      4.1117679578      0.7174386621
 F     -3.4081528550      3.2945442005      1.0542698308
30
# ORCA AIMD Position Step 167, t=83.50 fs, E_Pot=-1129.60933839 Hartree, Unit is Angstrom
 C     -6.3365423333      3.7390952438      0.4944775278
 C     -5.9842909861      3.0137915999     -0.7505583716
 H     -5.9074027313      3.2555968319      1.3676193709
 H     -7.4342186455      3.8542464005      0.5924058629
 H     -5.9050713876      4.7482626789      0.4835368151
 C     -6.5354323077      3.6398591652     -2.0364911169
 H     -7.6501377422      3.7137125374     -2.2130835081
 H     -6.0016697580      3.2055766684     -2.9085370317
 H     -6.2507201944      4.6943072559     -2.1121003020
 C     -5.2824579734      1.8872236952     -0.7732073308
 N     -2.9171170198      4.0195191382     -1.3085570711
 H     -5.0679187083      1.3860747989     -1.7496015536
 H     -4.7447078612      1.5491705020      0.0854602481
 C     -3.4694701325      5.2695917955     -1.3144425028
 S     -2.1546420904      3.3196439081      0.0763927691
 C     -2.8310867599      6.5067081196     -1.6509930628
 H     -4.5632759357      5.3447594005     -1.1897134034
 C     -1.4469176463      6.7014540778     -1.8154158098
 C     -0.9653212637      7.9550461288     -2.1747475001
 C     -1.8167999219      9.0361535489     -2.3682066651
 C     -3.6946886229      7.6431877886     -1.8506247891
 C     -3.1927953757      8.8534848979     -2.2029193426
 H     -3.7702845780      9.7500783060     -2.3115621929
 H     -1.3583119210      9.9522878291     -2.6656486677
 H     -0.7561832143      5.8885636842     -1.6488445707
 H      0.1161394331      7.9782104461     -2.2142962980
 H     -4.7726680429      7.5638873051     -1.7656831895
 O     -2.0195826804      1.9768694212     -0.3641360607
 O     -1.1294352813      4.1126193531      0.7176868291
 F     -3.4056617617      3.2908835785      1.0538189130
30
# ORCA AIMD Position Step 168, t=84.00 fs, E_Pot=-1129.60808123 Hartree, Unit is Angstrom
 C     -6.3358823532      3.7418571840      0.4975590998
 C     -5.9851941386      3.0173713760     -0.7488674785
 H     -5.9022081748      3.2533203226      1.3721251318
 H     -7.4276170272      3.8656411586      0.5941380897
 H     -5.8920598325      4.7425469420      0.4915192970
 C     -6.5352516834      3.6412548952     -2.0339199113
 H     -7.6446161903      3.7324385828     -2.1954108529
 H     -5.9979100315      3.2149452228     -2.8982313008
 H     -6.2509578810      4.6996616177     -2.1097797052
 C     -5.2768885504      1.8895335855     -0.7736440678
 N     -2.9138340442      4.0219482940     -1.3086278546
 H     -5.0607118620      1.3813733772     -1.7502839429
 H     -4.7437030873      1.5529366614      0.0826831054
 C     -3.4678936188      5.2704932044     -1.3089025193
 S     -2.1537221996      3.3221963142      0.0772890135
 C     -2.8300045643      6.5067915235     -1.6508511906
 H     -4.5590381416      5.3415659877     -1.1956340979
 C     -1.4481241895      6.7067820951     -1.8123280572
 C     -0.9675695491      7.9585576854     -2.1709733105
 C     -1.8198102785      9.0401812878     -2.3690479346
 C     -3.6918777497      7.6439706603     -1.8469413018
 C     -3.1938999521      8.8515626265     -2.2054073950
 H     -3.7661768990      9.7471402772     -2.3095508177
 H     -1.3669335655      9.9398498443     -2.6748883550
 H     -0.7373998844      5.8750650571     -1.6407804984
 H      0.1117571157      7.9980173757     -2.2112778892
 H     -4.7617014280      7.5548030269     -1.7653464959
 O     -2.0181577453      1.9808075897     -0.3612637375
 O     -1.1266963297      4.1134042878      0.7178457943
 F     -3.4031716102      3.2872807740      1.0534226858
30
# ORCA AIMD Position Step 169, t=84.50 fs, E_Pot=-1129.60600094 Hartree, Unit is Angstrom
 C     -6.3351681183      3.7446531669      0.5007192757
 C     -5.9863644167      3.0210448788     -0.7473856315
 H     -5.8975462027      3.2504647831      1.3772953757
 H     -7.4207818642      3.8768592987      0.5960535608
 H     -5.8791772291      4.7378054052      0.4992003857
 C     -6.5350010348      3.6427013106     -2.0314031790
 H     -7.6375346933      3.7493366992     -2.1768920531
 H     -5.9954944320      3.2235855305     -2.8880818508
 H     -6.2507458442      4.7057012657     -2.1065309681
 C     -5.2712217198      1.8918426776     -0.7744688860
 N     -2.9104803788      4.0245066321     -1.3086616336
 H     -5.0539500267      1.3775302269     -1.7490102205
 H     -4.7422181071      1.5551600426      0.0822924643
 C     -3.4663380345      5.2714853693     -1.3033378772
 S     -2.1528438826      3.3247940027      0.0781409908
 C     -2.8290750017      6.5069473655     -1.6507294197
 H     -4.5546989044      5.3374684844     -1.2013078977
 C     -1.4492949870      6.7119608925     -1.8092097750
 C     -0.9697925694      7.9619311218     -2.1671216146
 C     -1.8227285398      9.0438665496     -2.3698537865
 C     -3.6890579624      7.6444922413     -1.8432343543
 C     -3.1947288948      8.8498722303     -2.2079063898
 H     -3.7645785545      9.7451763747     -2.3079855617
 H     -1.3749634582      9.9311367216     -2.6848670140
 H     -0.7195385332      5.8624159981     -1.6329287341
 H      0.1083032646      8.0191889062     -2.2090494273
 H     -4.7520656140      7.5448952489     -1.7644143813
 O     -2.0165916301      1.9845605725     -0.3583574287
 O     -1.1240719078      4.1141260582      0.7179170580
 F     -3.4006888883      3.2837419280      1.0530872796
30
# ORCA AIMD Position Step 170, t=85.00 fs, E_Pot=-1129.60388808 Hartree, Unit is Angstrom
 C     -6.3343470921      3.7474467257      0.5039808404
 C     -5.9877589916      3.0247599346     -0.7461099894
 H     -5.8936753800      3.2472008323      1.3827725340
 H     -7.4141023614      3.8879355937      0.5982192151
 H     -5.8663945644      4.7342166728      0.5065425376
 C     -6.5346561030      3.6442604616     -2.0288873351
 H     -7.6294355817      3.7642795725     -2.1577860120
 H     -5.9942858327      3.2312113335     -2.8786274960
 H     -6.2500694937      4.7121342723     -2.1023088004
 C     -5.2654988818      1.8941935976     -0.7756875713
 N     -2.9070542852      4.0271870248     -1.3086521123
 H     -5.0476759154      1.3746722029     -1.7457492447
 H     -4.7401589949      1.5558073581      0.0844239481
 C     -3.4647779339      5.2725728576     -1.2977639548
 S     -2.1520033161      3.3274395003      0.0789483620
 C     -2.8282995156      6.5071790396     -1.6506145988
 H     -4.5505934908      5.3325258813     -1.2066811962
 C     -1.4503074630      6.7168542138     -1.8060353536
 C     -0.9719871946      7.9652057723     -2.1632036946
 C     -1.8255831939      9.0471104974     -2.3706007689
 C     -3.6862050167      7.6447324197     -1.8395145155
 C     -3.1952797953      8.8484296204     -2.2104082196
 H     -3.7656623844      9.7443122999     -2.3069263396
 H     -1.3819506812      9.9270984105     -2.6958783025
 H     -0.7038201010      5.8520216981     -1.6255782384
 H      0.1057954795      8.0415059810     -2.2075678974
 H     -4.7443343503      7.5342327844     -1.7628263333
 O     -2.0148810169      1.9881076936     -0.3554279367
 O     -1.1215650512      4.1147887381      0.7179026490
 F     -3.3982199688      3.2802731599      1.0528186645
30
# ORCA AIMD Position Step 171, t=85.50 fs, E_Pot=-1129.60240242 Hartree, Unit is Angstrom
 C     -6.3333673196      3.7502075726      0.5073638406
 C     -5.9893322138      3.0284641238     -0.7450348809
 H     -5.8908355306      3.2437038321      1.3882070381
 H     -7.4079547119      3.8989130737      0.6006962478
 H     -5.8537127035      4.7318668226      0.5135189850
 C     -6.5341877771      3.6459914080     -2.0263188591
 H     -7.6209441433      3.7771878088     -2.1383506615
 H     -5.9941274592      3.2375585998     -2.8703957859
 H     -6.2489284614      4.7186503778     -2.0970896722
 C     -5.2597524756      1.8966265364     -0.7772711959
 N     -2.9035538301      4.0299819756     -1.3085930924
 H     -5.0418939030      1.3728407566     -1.7406293499
 H     -4.7375866883      1.5549531895      0.0889556119
 C     -3.4631897380      5.2737585652     -1.2921949522
 S     -2.1511969672      3.3301337124      0.0797103178
 C     -2.8276764615      6.5074888073     -1.6504934784
 H     -4.5470365180      5.3268054582     -1.2117106915
 C     -1.4510650525      6.7213575756     -1.8027853980
 C     -0.9741394676      7.9684204676     -2.1592317498
 C     -1.8283858896      9.0498593768     -2.3712780208
 C     -3.6833085313      7.6446763734     -1.8357919720
 C     -3.1955673516      8.8472583244     -2.2129051826
 H     -3.7694485101      9.7444922121     -2.3064099119
 H     -1.3876621133      9.9281943567     -2.7080695915
 H     -0.6911647739      5.8449285412     -1.6189463416
 H      0.1041398475      8.0647250451     -2.2067767522
 H     -4.7388941421      7.5229034592     -1.7605439124
 O     -2.0130230735      1.9914310473     -0.3524854019
 O     -1.1191776955      4.1153972915      0.7178052191
 F     -3.3957710494      3.2768805771      1.0526226297
30
# ORCA AIMD Position Step 172, t=86.00 fs, E_Pot=-1129.60183633 Hartree, Unit is Angstrom
 C     -6.3321815066      3.7529136188      0.5108837658
 C     -5.9910378961      3.0321077375     -0.7441525953
 H     -5.8892302153      3.2401364978      1.3932884128
 H     -7.4026631390      3.9098370285      0.6035350307
 H     -5.8411671284      4.7307453745      0.5201120352
 C     -6.5335633623      3.6479465080     -2.0236489149
 H     -7.6127222330      3.7880265254     -2.1188314279
 H     -5.9948739000      3.2424076361     -2.8638531851
 H     -6.2473325406      4.7249425435     -2.0908725896
 C     -5.2540058426      1.8991777255     -0.7791580390
 N     -2.8999768032      4.0328839327     -1.3084785770
 H     -5.0365701722      1.3719901550     -1.7339352210
 H     -4.7346988669      1.5527718549      0.0955287064
 C     -3.4615544830      5.2750439876     -1.2866435997
 S     -2.1504217203      3.3328760024      0.0804256400
 C     -2.8272013192      6.5078778676     -1.6503528518
 H     -4.5442860861      5.3203789954     -1.2163664633
 C     -1.4514971573      6.7253972897     -1.7994466219
 C     -0.9762252751      7.9716125640     -2.1552186292
 C     -1.8311276053      9.0521128142     -2.3718917868
 C     -3.6803760701      7.6443138118     -1.8320763169
 C     -3.1956231468      8.8463881534     -2.2153896857
 H     -3.7758064666      9.7454857814     -2.3064519454
 H     -1.3921285028      9.9343031590     -2.7213890142
 H     -0.6822010670      5.8418414295     -1.6131811085
 H      0.1031419851      8.0885791717     -2.2066065073
 H     -4.7358899373      7.5110229991     -1.7575537925
 O     -2.0110154579      1.9945155052     -0.3495392578
 O     -1.1169106850      4.1159574687      0.7176279375
 F     -3.3933480768      3.2735701811      1.0525047471
30
# ORCA AIMD Position Step 173, t=86.50 fs, E_Pot=-1129.60211860 Hartree, Unit is Angstrom
 C     -6.3307508764      3.7555523101      0.5145494760
 C     -5.9928268311      3.0356404614     -0.7434514259
 H     -5.8890164349      3.2366384059      1.3977631026
 H     -7.3984654080      3.9207478131      0.6067726970
 H     -5.8288302998      4.7307523471      0.5263130422
 C     -6.5327489923      3.6501682976     -2.0208375895
 H     -7.6054318421      3.7968041006     -2.0994561652
 H     -5.9964120769      3.2456012103     -2.8593676403
 H     -6.2452968676      4.7307383724     -2.0836839342
 C     -5.2482765825      1.9018817256     -0.7812590195
 N     -2.8963214197      4.0358847527     -1.3083025971
 H     -5.0316383829      1.3719972137     -1.7260828793
 H     -4.7318034685      1.5495211370      0.1035854932
 C     -3.4598599376      5.2764283594     -1.2811214750
 S     -2.1496744725      3.3356635789      0.0810925877
 C     -2.8268642863      6.5083465343     -1.6501797165
 H     -4.5425274492      5.3133236217     -1.2206282591
 C     -1.4515548330      6.7289265650     -1.7960113472
 C     -0.9782133636      7.9748161747     -2.1511775608
 C     -1.8337790630      9.0539215236     -2.3724661643
 C     -3.6774349293      7.6436400436     -1.8283768793
 C     -3.1954941276      8.8458526499     -2.2178539137
 H     -3.7844754720      9.7469214783     -2.3070499570
 H     -1.3956296857      9.9447507768     -2.7355729121
 H     -0.6773121130      5.8431783242     -1.6083718545
 H      0.1025293933      8.1127807275     -2.2069765962
 H     -4.7352185737      7.4987403491     -1.7538681066
 O     -2.0088565484      1.9973496123     -0.3465980785
 O     -1.1147639688      4.1164759296      0.7173746149
 F     -3.3909568476      3.2703481311      1.0524703127
30
# ORCA AIMD Position Step 174, t=87.00 fs, E_Pot=-1129.60297166 Hartree, Unit is Angstrom
 C     -6.3290488735      3.7581203644      0.5183629736
 C     -5.9946516342      3.0390171523     -0.7429180172
 H     -5.8902936907      3.2333126397      1.4014547895
 H     -7.3954821008      3.9316747142      0.6104277968
 H     -5.8168035112      4.7317124479      0.5321200376
 C     -6.5317128158      3.6526876505     -2.0178584014
 H     -7.5996576288      3.8035544444     -2.0804223909
 H     -5.9986951133      3.2470646643     -2.8571574277
 H     -6.2428378192      4.7358018931     -2.0755735479
 C     -5.2425781333      1.9047700230     -0.7834661741
 N     -2.8925855136      4.0389767278     -1.3080594269
 H     -5.0270010731      1.3726650102     -1.7176070042
 H     -4.7292580285      1.5455082165      0.1124596340
 C     -3.4581027253      5.2779091529     -1.2756381761
 S     -2.1489529872      3.3384921658      0.0817087829
 C     -2.8266525389      6.5088943907     -1.6499616974
 H     -4.5418376657      5.3057187474     -1.2244915425
 C     -1.4512107038      6.7319238311     -1.7924770815
 C     -0.9800674079      7.9780613910     -2.1471215100
 C     -1.8362985363      9.0553753443     -2.3730397301
 C     -3.6745293661      7.6426542575     -1.8247024333
 C     -3.1952388671      8.8456844138     -2.2202895713
 H     -3.7950944698      9.7483383557     -2.3081902387
 H     -1.3986175084      9.9584552030     -2.7501900727
 H     -0.6766503153      5.8490946341     -1.6045531460
 H      0.1019855547      8.1370270415     -2.2077966249
 H     -4.7365388185      7.4862431739     -1.7495217624
 O     -2.0065452068      1.9999248664     -0.3436694552
 O     -1.1127362498      4.1169599750      0.7170495739
 F     -3.3886027706      3.2672202687      1.0525243551
30
# ORCA AIMD Position Step 175, t=87.50 fs, E_Pot=-1129.60409179 Hartree, Unit is Angstrom
 C     -6.3270633177      3.7606233366      0.5223184580
 C     -5.9964645184      3.0421951679     -0.7425360531
 H     -5.8931007764      3.2302217385      1.4042704820
 H     -7.3937025103      3.9426283989      0.6144995293
 H     -5.8052112973      4.7333968806      0.5375377187
 C     -6.5304287325      3.6555219803     -2.0147003414
 H     -7.5958559359      3.8083361090     -2.0618992450
 H     -6.0017502445      3.2468140274     -2.8572721530
 H     -6.2399760639      4.7399615252     -2.0666172359
 C     -5.2369239144      1.9078728607     -0.7856620749
 N     -2.8887673886      4.0421518317     -1.3077436309
 H     -5.0225405473      1.3737447888     -1.7091160310
 H     -4.7274281492      1.5410622704      0.1214428179
 C     -3.4562888359      5.2794816541     -1.2702023388
 S     -2.1482550172      3.3413550356      0.0822714532
 C     -2.8265492512      6.5095201546     -1.6496867029
 H     -4.5421857706      5.2976485580     -1.2279585392
 C     -1.4504568780      6.7343914851     -1.7888466492
 C     -0.9817504450      7.9813746957     -2.1430635681
 C     -1.8386395102      9.0565859164     -2.3736594286
 C     -3.6717168918      7.6413621446     -1.8210623933
 C     -3.1949232018      8.8459103872     -2.2226870734
 H     -3.8072386227      9.7492405396     -2.3098514243
 H     -1.4016210862      9.9741156428     -2.7647056066
 H     -0.6801521736      5.8594998464     -1.6017078381
 H      0.1011851571      8.1610026127     -2.2089687302
 H     -4.7393330479      7.4737453810     -1.7445689454
 O     -2.0040811882      2.0022367789     -0.3407601012
 O     -1.1108254503      4.1174177824      0.7166576578
 F     -3.3862911267      3.2641925902      1.0526715343
30
# ORCA AIMD Position Step 176, t=88.00 fs, E_Pot=-1129.60523622 Hartree, Unit is Angstrom
 C     -6.3247973383      3.7630741129      0.5264022258
 C     -5.9982189009      3.0451360815     -0.7422867674
 H     -5.8974150158      3.2273835414      1.4062044464
 H     -7.3929844920      3.9535974835      0.6189667106
 H     -5.7941893144      4.7355456546      0.5425770869
 C     -6.5288809380      3.6586752227     -2.0113685466
 H     -7.5942973160      3.8112194693     -2.0440266585
 H     -6.0056812203      3.2449584433     -2.8595842157
 H     -6.2367346580      4.7431134997     -2.0569143352
 C     -5.2313291048      1.9112186152     -0.7877296880
 N     -2.8848659862      4.0454020388     -1.3073501693
 H     -5.0181283876      1.3749591533     -1.7012473107
 H     -4.7266445600      1.5365058664      0.1298575472
 C     -3.4544329855      5.2811395079     -1.2648218469
 S     -2.1475786166      3.3442436607      0.0827775539
 C     -2.8265341767      6.5102213783     -1.6493431051
 H     -4.5434304295      5.2892021120     -1.2310358344
 C     -1.4493060595      6.7363564677     -1.7851283294
 C     -0.9832279896      7.9847773534     -2.1390162722
 C     -1.8407588136      9.0576706465     -2.3743740536
 C     -3.6690617053      7.6397757938     -1.8174669913
 C     -3.1946165516      8.8465475854     -2.2250353621
 H     -3.8204561951      9.7491531626     -2.3120096489
 H     -1.4051529442      9.9904011521     -2.7785597083
 H     -0.6875333874      5.8740561233     -1.5997659055
 H      0.0998296243      8.1843909816     -2.2103913014
 H     -4.7429771072      7.4614803004     -1.7390778796
 O     -2.0014650370      2.0042841878     -0.3378759109
 O     -1.1090285883      4.1178581128      0.7162041895
 F     -3.3840268885      3.2612709788      1.0529159879
30
# ORCA AIMD Position Step 177, t=88.50 fs, E_Pot=-1129.60621255 Hartree, Unit is Angstrom
 C     -6.3222688288      3.7654911277      0.5305928617
 C     -5.9998705000      3.0478063155     -0.7421492287
 H     -5.9031544416      3.2247699631      1.4073374664
 H     -7.3930717726      3.9645479484      0.6237892802
 H     -5.7838713297      4.7378917488      0.5472554507
 C     -6.5270673810      3.6621386616     -2.0078832050
 H     -7.5950339852      3.8122771439     -2.0269150145
 H     -6.0106537272      3.2416920308     -2.8638037208
 H     -6.2331386167      4.7452270354     -2.0465850176
 C     -5.2258112930      1.9148321472     -0.7895621938
 N     -2.8808808265      4.0487193531     -1.3068744306
 H     -5.0136398825      1.3760370153     -1.6946051604
 H     -4.7271740574      1.5321331279      0.1371113149
 C     -3.4525574191      5.2828744505     -1.2595039352
 S     -2.1469220852      3.3471475780      0.0832237579
 C     -2.8265840251      6.5109946200     -1.6489198265
 H     -4.5453364379      5.2804753276     -1.2337321262
 C     -1.4477932992      6.7378725497     -1.7813364780
 C     -0.9844710153      7.9882848129     -2.1349912954
 C     -1.8426224941      9.0587404686     -2.3752290285
 C     -3.6666282649      7.6379145254     -1.8139276956
 C     -3.1943874304      8.8476001473     -2.2273217968
 H     -3.8343013633      9.7476656736     -2.3146419984
 H     -1.4096480390     10.0060832677     -2.7912270076
 H     -0.6982681448      5.8921541872     -1.5985982907
 H      0.0976762097      8.2068866832     -2.2119627518
 H     -4.7468157834      7.4496874725     -1.7331250943
 O     -1.9986981707      2.0060694992     -0.3350218943
 O     -1.1073418694      4.1182902801      0.7156949192
 F     -3.3818147361      3.2584611864      1.0532613104
30
# ORCA AIMD Position Step 178, t=89.00 fs, E_Pot=-1129.60683389 Hartree, Unit is Angstrom
 C     -6.3195084521      3.7678962688      0.5348617399
 C     -6.0013779887      3.0501777341     -0.7421006171
 H     -5.9101834823      3.2223091163      1.4078304194
 H     -7.3936240737      3.9754255149      0.6289109501
 H     -5.7743769133      4.7401822572      0.5515966368
 C     -6.5250022006      3.6658918977     -2.0042762742
 H     -7.5978935271      3.8115835327     -2.0106522644
 H     -6.0168698199      3.2372778012     -2.8695113109
 H     -6.2292150561      4.7463468920     -2.0357665113
 C     -5.2203901725      1.9187323734     -0.7910718982
 N     -2.8768120324      4.0520958284     -1.3063122790
 H     -5.0089699433      1.3767536694     -1.6896936585
 H     -4.7292016501      1.5281938785      0.1427345213
 C     -3.4506897202      5.2846763854     -1.2542554120
 S     -2.1462839221      3.3500545594      0.0836065781
 C     -2.8266729783      6.5118354267     -1.6484063566
 H     -4.5476005097      5.2715716859     -1.2360562725
 C     -1.4459788275      6.7390234163     -1.7774922901
 C     -0.9854584394      7.9919064136     -2.1309992324
 C     -1.8442091730      9.0598920395     -2.3762628577
 C     -3.6644756721      7.6358053766     -1.8104574662
 C     -3.1942997411      8.8490574905     -2.2295321956
 H     -3.8483616875      9.7444639615     -2.3177289516
 H     -1.4154298866     10.0201185044     -2.8022567433
 H     -0.7115552153      5.9128783953     -1.5980083249
 H      0.0945620661      8.2282038664     -2.2135844064
 H     -4.7502291408      7.4385987615     -1.7267902070
 O     -1.9957829148      2.0075985538     -0.3322022188
 O     -1.1057607980      4.1187240034      0.7151359393
 F     -3.3796590173      3.2557687633      1.0537104799
30
# ORCA AIMD Position Step 179, t=89.50 fs, E_Pot=-1129.60691408 Hartree, Unit is Angstrom
 C     -6.3165566526      3.7703126097      0.5391739967
 C     -6.0027037108      3.0522282124     -0.7421165907
 H     -5.9183211286      3.2198908480      1.4079122595
 H     -7.3942548084      3.9861606406      0.6342627221
 H     -5.7658004467      4.7421959825      0.5556311259
 C     -6.5227165015      3.6699049161     -2.0005873974
 H     -7.6025021597      3.8092121732     -1.9953096832
 H     -6.0245373093      3.2320264979     -2.8762018665
 H     -6.2249867690      4.7465898930     -2.0246084375
 C     -5.2150865588      1.9229295376     -0.7921976128
 N     -2.8726603546      4.0555235929     -1.3056601049
 H     -5.0040482481      1.3769704152     -1.6868537657
 H     -4.7328220376      1.5248828500      0.1464042724
 C     -3.4488601094      5.2865336236     -1.2490828247
 S     -2.1456627656      3.3529508112      0.0839224904
 C     -2.8267733252      6.5127383030     -1.6477927490
 H     -4.5498831952      5.2626016097     -1.2380162212
 C     -1.4439503463      6.7399249566     -1.7736243573
 C     -0.9861787245      7.9956451859     -2.1270494130
 C     -1.8455115751      9.0612031671     -2.3775049333
 C     -3.6626533226      7.6334831746     -1.8070708301
 C     -3.1944096908      8.8508936282     -2.2316510219
 H     -3.8622798301      9.7393509953     -2.3212560557
 H     -1.4226967130     10.0316938753     -2.8112972880
 H     -0.7262909770      5.9349787961     -1.5977246851
 H      0.0904200389      8.2480861450     -2.2151636690
 H     -4.7526847014      7.4284255084     -1.7201514349
 O     -1.9927225103      2.0088804418     -0.3294202544
 O     -1.1042802842      4.1191692587      0.7145336105
 F     -3.3775637300      3.2531989931      1.0542657973
30
# ORCA AIMD Position Step 180, t=90.00 fs, E_Pot=-1129.60634359 Hartree, Unit is Angstrom
 C     -6.3134601109      3.7727620371      0.5434900680
 C     -6.0038143307      3.0539421357     -0.7421717370
 H     -5.9273518550      3.2173762193      1.4078618813
 H     -7.3945704670      3.9966752297      0.6397667824
 H     -5.7582021764      4.7437569518      0.5593959188
 C     -6.5202561812      3.6741390900     -1.9968596122
 H     -7.6083327726      3.8052470445     -1.9809464669
 H     -6.0338401908      3.2262738231     -2.8833312600
 H     -6.2204746543      4.7461415482     -2.0132682442
 C     -5.2099212359      1.9274230767     -0.7929095901
 N     -2.8684271565      4.0589948662     -1.3049148722
 H     -4.9988501539      1.3766648406     -1.6862185129
 H     -4.7380381185      1.5223325620      0.1479571260
 C     -3.4470986277      5.2884332442     -1.2439925313
 S     -2.1450573216      3.3558212327      0.0841680710
 C     -2.8268562602      6.5136967403     -1.6470696171
 H     -4.5518424675      5.2536805729     -1.2396186144
 C     -1.4418220556      6.7407237292     -1.7697683645
 C     -0.9866307390      7.9994980187     -2.1231498111
 C     -1.8465367441      9.0627307127     -2.3789744427
 C     -3.6611979112      7.6309901321     -1.8037837818
 C     -3.1947633356      8.8530674876     -2.2336616878
 H     -3.8757697851      9.7322574120     -2.3252150994
 H     -1.4315214800     10.0402446387     -2.8181080247
 H     -0.7410799551      5.9568852032     -1.5974032283
 H      0.0852869001      8.2663151461     -2.2166168571
 H     -4.7537743262      7.4193479141     -1.7132818732
 O     -1.9895210861      2.0099272388     -0.3266786299
 O     -1.1028947654      4.1196361236      0.7138944617
 F     -3.3755325049      3.2507568274      1.0549288415
30
# ORCA AIMD Position Step 181, t=90.50 fs, E_Pot=-1129.60522728 Hartree, Unit is Angstrom
 C     -6.3102679787      3.7752628146      0.5477678217
 C     -6.0046813624      3.0553107921     -0.7422401057
 H     -5.9370413561      3.2146113139      1.4079837912
 H     -7.3942068801      4.0068899939      0.6453404227
 H     -5.7516016896      4.7447438481      0.5629340209
 C     -6.5176784262      3.6785488111     -1.9931355268
 H     -7.6147662274      3.7997912340     -1.9676118318
 H     -6.0449144217      3.2203588297     -2.8903600177
 H     -6.2156975734      4.7452462498     -2.0019066594
 C     -5.2049140962      1.9322009084     -0.7932112585
 N     -2.8641143581      4.0625019786     -1.3040741611
 H     -4.9934004369      1.3759434905     -1.6876979611
 H     -4.7447643208      1.5206086913      0.1473936497
 C     -3.4454325172      5.2903615570     -1.2389906735
 S     -2.1444662982      3.3586497152      0.0843401401
 C     -2.8268929412      6.5147033399     -1.6462281423
 H     -4.5531649983      5.2449262969     -1.2408687595
 C     -1.4397290082      6.7415900489     -1.7659656062
 C     -0.9868238873      8.0034563099     -2.1193070824
 C     -1.8473054429      9.0645100183     -2.3806800019
 C     -3.6601316559      7.6283749975     -1.8006135399
 C     -3.1953947820      8.8555240324     -2.2355469436
 H     -3.8886281562      9.7232438011     -2.3296049519
 H     -1.4418593781     10.0454554296     -2.8225629277
 H     -0.7542982552      5.9767801911     -1.5966410014
 H      0.0793043432      8.2827171552     -2.2178715494
 H     -4.7532372398      7.4115071688     -1.7062464544
 O     -1.9861835966      2.0107536770     -0.3239792945
 O     -1.1015983292      4.1201346400      0.7132250652
 F     -3.3735684979      3.2484468264      1.0557004339
30
# ORCA AIMD Position Step 182, t=91.00 fs, E_Pot=-1129.60400446 Hartree, Unit is Angstrom
 C     -6.3070282544      3.7778271512      0.5519652155
 C     -6.0052815518      3.0563326341     -0.7422957975
 H     -5.9471547486      3.2114451407      1.4085784331
 H     -7.3928592787      4.0167316041      0.6508996144
 H     -5.7459739757      4.7450954951      0.5662935836
 C     -6.5150473649      3.6830834761     -1.9894542175
 H     -7.6211548192      3.7929740613     -1.9553448934
 H     -6.0578310236      3.2146049046     -2.8967904831
 H     -6.2106734745      4.7441917677     -1.9906835809
 C     -5.2000837932      1.9372405087     -0.7931375379
 N     -2.8597243465      4.0660373837     -1.3031362028
 H     -4.9877687696      1.3750330367     -1.6909980721
 H     -4.7528331405      1.5197072689      0.1448764709
 C     -3.4438840149      5.2923046392     -1.2340830859
 S     -2.1438883475      3.3614194700      0.0844359014
 C     -2.8268557773      6.5157500425     -1.6452600957
 H     -4.5535922836      5.2364555264     -1.2417707758
 C     -1.4378138279      6.7427025050     -1.7622595001
 C     -0.9867775420      8.0075070653     -2.1155267293
 C     -1.8478511588      9.0665548535     -2.3826195850
 C     -3.6594615169      7.6256918481     -1.7975782040
 C     -3.1963250742      8.8581960147     -2.2372893170
 H     -3.9007407415      9.7124959980     -2.3344321375
 H     -1.4535573038     10.0472567335     -2.8246509385
 H     -0.7642450037      5.9927695929     -1.5950129459
 H      0.0727130706      8.2971674576     -2.2188683284
 H     -4.7509717221      7.4050003576     -1.6990994916
 O     -1.9827157388      2.0113767541     -0.3213235887
 O     -1.1003848501      4.1206746649      0.7125319273
 F     -3.3716742561      3.2462731154      1.0565806249
30
# ORCA AIMD Position Step 183, t=91.50 fs, E_Pot=-1129.60335707 Hartree, Unit is Angstrom
 C     -6.3037847743      3.7804589876      0.5560432320
 C     -6.0055971285      3.0570135359     -0.7423135242
 H     -5.9574705301      3.2077500800      1.4099100657
 H     -7.3903035201      4.0261382549      0.6563617622
 H     -5.7412485085      4.7448127969      0.5695267934
 C     -6.5124297652      3.6876898058     -1.9858490050
 H     -7.6268772491      3.7849547921     -1.9441734590
 H     -6.0725868415      3.2093044146     -2.9021949892
 H     -6.2054218452      4.7432889971     -1.9797544078
 C     -5.1954478645      1.9425113232     -0.7927503252
 N     -2.8552605755      4.0695936255     -1.3021001988
 H     -4.9820590265      1.3742527320     -1.6956668689
 H     -4.7620036945      1.5195542285      0.1407223039
 C     -3.4424680188      5.2942496832     -1.2292757747
 S     -2.1433216909      3.3641127457      0.0844531347
 C     -2.8267207065      6.5168277956     -1.6441574704
 H     -4.5529390378      5.2283801395     -1.2423253386
 C     -1.4362027379      6.7442201944     -1.7586892903
 C     -0.9865193562      8.0116354586     -2.1118138167
 C     -1.8482191662      9.0688565880     -2.3847801782
 C     -3.6591792681      7.6229999473     -1.7946970295
 C     -3.1975624865      8.8610052822     -2.2388709254
 H     -3.9120792165      9.7003089590     -2.3397106929
 H     -1.4663605261     10.0458248927     -2.8244765803
 H     -0.7694220381      6.0031951578     -1.5921421269
 H      0.0658391048      8.3095900576     -2.2195614834
 H     -4.7470319197      7.3998786244     -1.6918829788
 O     -1.9791239945      2.0118157554     -0.3187123471
 O     -1.0992479747      4.1212660497      0.7118216305
 F     -3.3698518915      3.2442395566      1.0575687013
30
# ORCA AIMD Position Step 184, t=92.00 fs, E_Pot=-1129.60378274 Hartree, Unit is Angstrom
 C     -6.3005745698      3.7831518997      0.5599687366
 C     -6.0056159286      3.0573666343     -0.7422692677
 H     -5.9677936736      3.2034428248      1.4121747874
 H     -7.3864140734      4.0350663982      0.6616485183
 H     -5.7373094487      4.7439563156      0.5726884689
 C     -6.5098904854      3.6923149773     -1.9823456221
 H     -7.6313900654      3.7759235435     -1.9341104829
 H     -6.0891006092      3.2047045904     -2.9062404741
 H     -6.1999682406      4.7428442134     -1.9692672842
 C     -5.1910228317      1.9479785169     -0.7921315133
 N     -2.8507262182      4.0731633495     -1.3009655861
 H     -4.9763924553      1.3739738873     -1.7011604300
 H     -4.7719760997      1.5200073989      0.1353851266
 C     -3.4411922036      5.2961836020     -1.2245735543
 S     -2.1427646386      3.3667130313      0.0843903069
 C     -2.8264658906      6.5179286405     -1.6429136064
 H     -4.5511100932      5.2208051544     -1.2425358618
 C     -1.4349727456      6.7462469543     -1.7552817153
 C     -0.9860850825      8.0158229632     -2.1081721433
 C     -1.8484644311      9.0713855022     -2.3871383628
 C     -3.6592617822      7.6203590330     -1.7919883974
 C     -3.1991015152      8.8638679829     -2.2402755657
 H     -3.9227106644      9.6870822155     -2.3454626358
 H     -1.4799241823     10.0415829387     -2.8222609887
 H     -0.7689092088      6.0070474431     -1.5877929384
 H      0.0590770349      8.3199615025     -2.2199198793
 H     -4.7416402816      7.3961447919     -1.6846244941
 O     -1.9754152824      2.0120904121     -0.3161460305
 O     -1.0981819757      4.1219173876      0.7111000269
 F     -3.3681027257      3.2423492249      1.0586631109
30
# ORCA AIMD Position Step 185, t=92.50 fs, E_Pot=-1129.60517739 Hartree, Unit is Angstrom
 C     -6.2974262139      3.7858879866      0.5637167794
 C     -6.0053313694      3.0574123436     -0.7421407441
 H     -5.9779664860      3.1985024781      1.4154755723
 H     -7.3811691950      4.0434931529      0.6666875181
 H     -5.7340006802      4.7426403207      0.5758344772
 C     -6.5074891457      3.6969096421     -1.9789613569
 H     -7.6342586026      3.7660980767     -1.9251522313
 H     -6.1072157322      3.2009989113     -2.9087011363
 H     -6.1943492582      4.7431312274     -1.9593607306
 C     -5.1868241265      1.9536058333     -0.7913752342
 N     -2.8461247579      4.0767394078     -1.2997326891
 H     -4.9708932684      1.3745785808     -1.7069064390
 H     -4.7824084163      1.5208650926      0.1294278467
 C     -3.4400557680      5.2980948038     -1.2199806785
 S     -2.1422153717      3.3692033193      0.0842464226
 C     -2.8260753205      6.5190449742     -1.6415224742
 H     -4.5481037475      5.2138248881     -1.2424066575
 C     -1.4341324348      6.7488087087     -1.7520456732
 C     -0.9855147315      8.0200519246     -2.1046056159
 C     -1.8486509728      9.0740896315     -2.3896600407
 C     -3.6596725088      7.6178298154     -1.7894706121
 C     -3.2009249798      8.8666961010     -2.2414879616
 H     -3.9327743314      9.6732836740     -2.3517167065
 H     -1.4938193948     10.0351980613     -2.8183392905
 H     -0.7625915148      6.0042169333     -1.5819314093
 H      0.0528609357      8.3283011433     -2.2199248125
 H     -4.7351596780      7.3937568958     -1.6773368259
 O     -1.9715970624      2.0122219369     -0.3136246890
 O     -1.0971810209      4.1226371536      0.7103729036
 F     -3.3664275402      3.2406049238      1.0598616573
30
# ORCA AIMD Position Step 186, t=93.00 fs, E_Pot=-1129.60681539 Hartree, Unit is Angstrom
 C     -6.2943588428      3.7886376011      0.5672718945
 C     -6.0047425695      3.0571783529     -0.7419078310
 H     -5.9878735744      3.1929814061      1.4198084021
 H     -7.3746518996      4.0514184809      0.6714138794
 H     -5.7311325210      4.7410228177      0.5790201408
 C     -6.5052771481      3.7014310170     -1.9757044194
 H     -7.6351800264      3.7557185216     -1.9172758412
 H     -6.1267063788      3.1983201068     -2.9094676098
 H     -6.1886178107      4.7443636336     -1.9501621304
 C     -5.1828654634      1.9593578688     -0.7905795950
 N     -2.8414600294      4.0803148045     -1.2984025438
 H     -4.9656747539      1.3764212379     -1.7123626695
 H     -4.7929383407      1.5218797102      0.1234829504
 C     -3.4390494721      5.2999734266     -1.2155007737
 S     -2.1416719215      3.3715669290      0.0840211955
 C     -2.8255379650      6.5201703327     -1.6399789957
 H     -4.5440136142      5.2075199459     -1.2419441708
 C     -1.4336183013      6.7518495325     -1.7489708725
 C     -0.9848504225      8.0243050154     -2.1011180796
 C     -1.8488490804      9.0768960128     -2.3923011067
 C     -3.6603632359      7.6154716595     -1.7871611389
 C     -3.2030063293      8.8694016113     -2.2424946735
 H     -3.9424669291      9.6594219589     -2.3585059993
 H     -1.5075475055     10.0275716944     -2.8131548541
 H     -0.7512026619      5.9955377735     -1.5747399565
 H      0.0476321972      8.3346657461     -2.2195684131
 H     -4.7280776418      7.3926321026     -1.6700179034
 O     -1.9676772200      2.0122321800     -0.3111481062
 O     -1.0962395923      4.1234331934      0.7096456817
 F     -3.3648264362      3.2390090962      1.0611614561
30
# ORCA AIMD Position Step 187, t=93.50 fs, E_Pot=-1129.60780891 Hartree, Unit is Angstrom
 C     -6.2913820524      3.7913605146      0.5706283174
 C     -6.0038538692      3.0566990013     -0.7415528816
 H     -5.9974391123      3.1870066713      1.4250624233
 H     -7.3670454287      4.0588658214      0.6757715582
 H     -5.7284915468      4.7392919339      0.5822987755
 C     -6.5032954824      3.7058456725     -1.9725737965
 H     -7.6339976465      3.7450408198     -1.9104377812
 H     -6.1472859679      3.1967357490     -2.9085506859
 H     -6.1828475394      4.7466722410     -1.9417869243
 C     -5.1791577044      1.9652008869     -0.7898382086
 N     -2.8367361679      4.0838824743     -1.2969767908
 H     -4.9608294729      1.3798000149     -1.7170607542
 H     -4.8032098276      1.5227820575      0.1181964325
 C     -3.4381558921      5.3018113087     -1.2111368195
 S     -2.1411319369      3.3737887333      0.0837154709
 C     -2.8248484571      6.5212989971     -1.6382788281
 H     -4.5390228314      5.2019554991     -1.2411581558
 C     -1.4333128934      6.7552512752     -1.7460319775
 C     -0.9841327474      8.0285671401     -2.0977138646
 C     -1.8491322013      9.0797143590     -2.3950093797
 C     -3.6612771683      7.6133406782     -1.7850760557
 C     -3.2053120721      8.8719005560     -2.2432847467
 H     -3.9520154748      9.6460093280     -2.3658641093
 H     -1.5205653729     10.0197937983     -2.8072358465
 H     -0.7361157679      5.9825543706     -1.5665687694
 H      0.0438007528      8.3391370652     -2.2188496639
 H     -4.7209716150      7.3926537813     -1.6626523101
 O     -1.9636640385      2.0121424059     -0.3087161417
 O     -1.0953531152      4.1243120366      0.7089229481
 F     -3.3632987718      3.2375636550      1.0625588274
30
# ORCA AIMD Position Step 188, t=94.00 fs, E_Pot=-1129.60765540 Hartree, Unit is Angstrom
 C     -6.2884963656      3.7940082840      0.5737889522
 C     -6.0026749441      3.0560152530     -0.7410609169
 H     -6.0066198054      3.1807712973      1.4310338792
 H     -7.3586213131      4.0658810749      0.6797139228
 H     -5.7258531544      4.7376478711      0.5857202424
 C     -6.5015729966      3.7101314603     -1.9695593372
 H     -7.6307068250      3.7343289364     -1.9045725488
 H     -6.1686184638      3.1962466130     -2.9060797896
 H     -6.1771354519      4.7500904709     -1.9343380291
 C     -5.1757070712      1.9711023074     -0.7892320028
 N     -2.8319576355      4.0874355780     -1.2954577351
 H     -4.9564219060      1.3849352079     -1.7206388812
 H     -4.8129001367      1.5233118788      0.1141637078
 C     -3.4373504542      5.3036025262     -1.2068911441
 S     -2.1405929062      3.3758543096      0.0833308877
 C     -2.8240059866      6.5224266389     -1.6364184634
 H     -4.5333934287      5.1971789551     -1.2400623122
 C     -1.4330737937      6.7588653751     -1.7431956459
 C     -0.9833975303      8.0328249092     -2.0943976233
 C     -1.8495730362      9.0824432569     -2.3977276389
 C     -3.6623526379      7.6114877839     -1.7832294779
 C     -3.2078062100      8.8741173003     -2.2438503442
 H     -3.9616413416      9.6335197726     -2.3738198907
 H     -1.5323172992     10.0130732377     -2.8011613923
 H     -0.7190081327      5.9671500186     -1.5578535317
 H      0.0417062925      8.3418120196     -2.2177708911
 H     -4.7144634364      7.3936818792     -1.6552144954
 O     -1.9595660464      2.0119738023     -0.3063285543
 O     -1.0945174656      4.1252795020      0.7082088048
 F     -3.3618432660      3.2362701879      1.0640495025
30
# ORCA AIMD Position Step 189, t=94.50 fs, E_Pot=-1129.60645159 Hartree, Unit is Angstrom
 C     -6.2856942832      3.7965278644      0.5767635268
 C     -6.0012205258      3.0551741291     -0.7404196765
 H     -6.0153950477      3.1745165836      1.4374512169
 H     -7.3497218769      4.0725300839      0.6832038949
 H     -5.7229960803      4.7362825064      0.5893297127
 C     -6.5001253391      3.7142784313     -1.9666423902
 H     -7.6254558009      3.7238469156     -1.8995920943
 H     -6.1903312187      3.1967879777     -2.9022959132
 H     -6.1716014999      4.7545517536     -1.9279054066
 C     -5.1725131906      1.9770291236     -0.7888215517
 N     -2.8271291981      4.0909674638     -1.2938482529
 H     -4.9524843652      1.3919571515     -1.7228613338
 H     -4.8217483647      1.5232540660      0.1118580078
 C     -3.4366028428      5.3053432866     -1.2027653482
 S     -2.1400519926      3.3777508372      0.0828701368
 C     -2.8230135853      6.5235502653     -1.6343951638
 H     -4.5274487710      5.1932194905     -1.2386745228
 C     -1.4327615575      6.7625435819     -1.7404276208
 C     -0.9826726243      8.0370670387     -2.0911744060
 C     -1.8502383350      9.0849806056     -2.4003985830
 C     -3.6635280913      7.6099569605     -1.7816328320
 C     -3.2104543822      8.8759886182     -2.2441875019
 H     -3.9715219095      9.6223480195     -2.3823905654
 H     -1.5422842564     10.0086175729     -2.7955053171
 H     -0.7015371205      5.9511881525     -1.5490320184
 H      0.0415812893      8.3427899135     -2.2163328926
 H     -4.7091622979      7.3955654713     -1.6476740988
 O     -1.9553918493      2.0117465877     -0.3039851731
 O     -1.0937293781      4.1263402512      0.7075065036
 F     -3.3604579678      3.2351298058      1.0656286306
30
# ORCA AIMD Position Step 190, t=95.00 fs, E_Pot=-1129.60472751 Hartree, Unit is Angstrom
 C     -6.2829617938      3.7988658813      0.5795662046
 C     -5.9995101186      3.0542281205     -0.7396195539
 H     -6.0237567296      3.1685091690      1.4440062755
 H     -7.3407359572      4.0788941975      0.6862132782
 H     -5.7197182348      4.7353575970      0.5931665802
 C     -6.4989545207      3.7182884352     -1.9637969606
 H     -7.6185401035      3.7138510308     -1.8953861866
 H     -6.2120295644      3.1982350433     -2.8975375116
 H     -6.1663851058      4.7598984248     -1.9225655138
 C     -5.1695675611      1.9829460253     -0.7886408347
 N     -2.8222558828      4.0944718868     -1.2921517447
 H     -4.9490148572      1.4009002529     -1.7236290070
 H     -4.8295779671      1.5224730838      0.1115664565
 C     -3.4358790073      5.3070319440     -1.1987603120
 S     -2.1395061206      3.3794669332      0.0823368164
 C     -2.8218771390      6.5246684850     -1.6322069388
 H     -4.5215496893      5.1900885804     -1.2370163857
 C     -1.4322564465      6.7661561074     -1.7376971193
 C     -0.9819754456      8.0412840584     -2.0880495505
 C     -1.8511831947      9.0872379620     -2.4029712452
 C     -3.6647477553      7.6087834464     -1.7802940204
 C     -3.2132280462      8.8774670305     -2.2442968185
 H     -3.9817543369      9.6127753980     -2.3915741987
 H     -1.5500405340     10.0074674744     -2.7907630473
 H     -0.6851489587      5.9363028598     -1.5404932144
 H      0.0435232566      8.3421646877     -2.2145317296
 H     -4.7055993277      7.3981574749     -1.6400036343
 O     -1.9511499218      2.0114799949     -0.3016858340
 O     -1.0929863052      4.1274979681      0.7068185723
 F     -3.3591402787      3.2341432241      1.0672909343
30
# ORCA AIMD Position Step 191, t=95.50 fs, E_Pot=-1129.60312099 Hartree, Unit is Angstrom
 C     -6.2802803347      3.8009730963      0.5822131694
 C     -5.9975675638      3.0532343355     -0.7386534350
 H     -6.0317001737      3.1630164642      1.4503864229
 H     -7.3320689743      4.0850640146      0.6887212283
 H     -5.7158519379      4.7349845581      0.5972635137
 C     -6.4980492323      3.7221734710     -1.9609915863
 H     -7.6103902264      3.7045824243     -1.8918239115
 H     -6.2333125295      3.2004130354     -2.8922185420
 H     -6.1616386980      4.7659010073     -1.9183804267
 C     -5.1668530300      1.9888139676     -0.7886935866
 N     -2.8173429571      4.0979430839     -1.2903720780
 H     -4.9459765920      1.4117023262     -1.7229823663
 H     -4.8363068675      1.5209381256      0.1133493400
 C     -3.4351436190      5.3086687109     -1.1948762208
 S     -2.1389519193      3.3809930140      0.0817354838
 C     -2.8206045686      6.5257816277     -1.6298525258
 H     -4.5160650830      5.1877821681     -1.2351122081
 C     -1.4314654971      6.7695993892     -1.7349787470
 C     -0.9813116313      8.0454680034     -2.0850285666
 C     -1.8524454847      9.0891563680     -2.4054077577
 C     -3.6659673524      7.6079923848     -1.7792165791
 C     -3.2161075546      8.8785228936     -2.2441840095
 H     -3.9923289572      9.6049482305     -2.4013426288
 H     -1.5553125953     10.0103124114     -2.7872741828
 H     -0.6709988162      5.9238104125     -1.5325551661
 H      0.0474803446      8.3400200927     -2.2123565244
 H     -4.7041628824      7.4013287654     -1.6321877341
 O     -1.9468484529      2.0111918180     -0.2994304459
 O     -1.0922865912      4.1287552104      0.7061467046
 F     -3.3578869874      3.2333107204      1.0690307832
30
# ORCA AIMD Position Step 192, t=96.00 fs, E_Pot=-1129.60207813 Hartree, Unit is Angstrom
 C     -6.2776292562      3.8028086322      0.5847205555
 C     -5.9954198138      3.0522525055     -0.7375170209
 H     -6.0392171093      3.1582828453      1.4563048146
 H     -7.3241097610      4.0911320190      0.6907124457
 H     -5.7112761427      4.7352096339      0.6016459839
 C     -6.4973861534      3.7259530024     -1.9581918805
 H     -7.6015489246      3.6962607872     -1.8887570079
 H     -6.2537898746      3.2031139648     -2.8867957707
 H     -6.1575198460      4.7722832597     -1.9153972591
 C     -5.1643448836      1.9945901875     -0.7889529853
 N     -2.8123954301      4.1013760497     -1.2885131298
 H     -4.9432991647      1.4242108714     -1.7210950331
 H     -4.8419442034      1.5187325656      0.1170310025
 C     -3.4343630280      5.3102550326     -1.1911128236
 S     -2.1383861275      3.3823215899      0.0810713438
 C     -2.8192061622      6.5268912637     -1.6273310909
 H     -4.5113342434      5.1862856324     -1.2329878074
 C     -1.4303252325      6.7727987299     -1.7322532664
 C     -0.9806746379      8.0496129681     -2.0821172112
 C     -1.8540419048      9.0907186264     -2.4076882947
 C     -3.6671588921      7.6075977254     -1.7783988720
 C     -3.2190834173      8.8791447035     -2.2438601850
 H     -4.0031198720      9.5988742378     -2.4116370019
 H     -1.5580205674     10.0173460575     -2.7851664169
 H     -0.6599211207      5.9146760857     -1.5254554416
 H      0.0532527980      8.3364287526     -2.2097888088
 H     -4.7050439859      7.4049798600     -1.6242326422
 O     -1.9424951052      2.0108979881     -0.2972189157
 O     -1.0916293556      4.1301134004      0.7054918379
 F     -3.3566941668      3.2326320836      1.0708423074
30
# ORCA AIMD Position Step 193, t=96.50 fs, E_Pot=-1129.60172939 Hartree, Unit is Angstrom
 C     -6.2749882880      3.8043428750      0.5871026593
 C     -5.9930975685      3.0513456656     -0.7362075027
 H     -6.0462916050      3.1545127700      1.4615206686
 H     -7.3171927143      4.0971823426      0.6921734651
 H     -5.7059262981      4.7360029141      0.6063307806
 C     -6.4969318568      3.7296502986     -1.9553637719
 H     -7.5926431949      3.6890786682     -1.8860237474
 H     -6.2730967378      3.2061141957     -2.8817353480
 H     -6.1541801683      4.7787530680     -1.9136454996
 C     -5.1620121428      2.0002289212     -0.7893651163
 N     -2.8074190590      4.1047662077     -1.2865794521
 H     -4.9408795024      1.4381841700     -1.7182716713
 H     -4.8465704693      1.5160399007      0.1222355829
 C     -3.4335077639      5.3117936001     -1.1874693235
 S     -2.1378049734      3.3834466215      0.0803505487
 C     -2.8176917233      6.5280017858     -1.6246429182
 H     -4.5076435071      5.1855749656     -1.2306681608
 C     -1.4287982039      6.7757054558     -1.7295070454
 C     -0.9800484471      8.0537117683     -2.0793206187
 C     -1.8559674333      9.0919528883     -2.4098119671
 C     -3.6683129590      7.6076024905     -1.7778337623
 C     -3.2221566752      8.8793383814     -2.2433417722
 H     -4.0138903235      9.5944338418     -2.4223651884
 H     -1.5582858882     10.0282248228     -2.7843462435
 H     -0.6524674355      5.9095548845     -1.5193590178
 H      0.0605144859      8.3314604017     -2.2068059005
 H     -4.7082131662      7.4090454252     -1.6161732483
 O     -1.9380971973      2.0106130379     -0.2950513093
 O     -1.0910146277      4.1315731044      0.7048541203
 F     -3.3555575738      3.2321068509      1.0727194725
30
# ORCA AIMD Position Step 194, t=97.00 fs, E_Pot=-1129.60195318 Hartree, Unit is Angstrom
 C     -6.2723404171      3.8055597570      0.5893708505
 C     -5.9906336731      3.0505776128     -0.7347238620
 H     -6.0528984219      3.1518557037      1.4658574217
 H     -7.3115654236      4.1032822524      0.6930905246
 H     -5.6997968099      4.7372586708      0.6113259225
 C     -6.4966461987      3.7332886559     -1.9524770011
 H     -7.5843393494      3.6831978959     -1.8834556548
 H     -6.2909093298      3.2091998208     -2.8774670314
 H     -6.1517564823      4.7850290492     -1.9131364229
 C     -5.1598205323      2.0056840227     -0.7898550790
 N     -2.8024196155      4.1081095672     -1.2845758831
 H     -4.9385856158      1.4533067600     -1.7149280130
 H     -4.8503143389      1.5131177608      0.1284408733
 C     -3.4325554517      5.3132877799     -1.1839446470
 S     -2.1372045978      3.3843638308      0.0795799143
 C     -2.8160713823      6.5291195992     -1.6217890421
 H     -4.5051910553      5.1856228479     -1.2281762745
 C     -1.4268708342      6.7782942289     -1.7267315704
 C     -0.9794097303      8.0577568780     -2.0766433968
 C     -1.8581975140      9.0929268049     -2.4117939639
 C     -3.6694387832      7.6079989594     -1.7775084266
 C     -3.2253363038      8.8791246101     -2.2426501088
 H     -4.0243194531      9.5914080094     -2.4334050303
 H     -1.5564059973     10.0421311482     -2.7845333937
 H     -0.6489327852      5.9088208411     -1.5143638756
 H      0.0688431596      8.3251876036     -2.2033835233
 H     -4.7134214076      7.4134938838     -1.6080764052
 O     -1.9336615178      2.0103496330     -0.2929278098
 O     -1.0904432634      4.1331339920      0.7042329361
 F     -3.3544725660      3.2317342345      1.0746561713
30
# ORCA AIMD Position Step 195, t=97.50 fs, E_Pot=-1129.60253972 Hartree, Unit is Angstrom
 C     -6.2696742968      3.8064576057      0.5915329236
 C     -5.9880622541      3.0500115833     -0.7330665737
 H     -6.0590029048      3.1503974192      1.4692127543
 H     -7.3073628627      4.1094736286      0.6934476176
 H     -5.6929387388      4.7388039548      0.6166300621
 C     -6.4964866529      3.7368874811     -1.9495086204
 H     -7.5772892069      3.6787480995     -1.8808858196
 H     -6.3069565447      3.2121911732     -2.8743399322
 H     -6.1503617691      4.7908654532     -1.9138617318
 C     -5.1577350770      2.0109113751     -0.7903350313
 N     -2.7974036796      4.1114025738     -1.2825076257
 H     -4.9362632754      1.4692070687     -1.7115649915
 H     -4.8533250849      1.5102628622      0.1350482140
 C     -3.4314920729      5.3147412020     -1.1805377473
 S     -2.1365808281      3.3850708463      0.0787670002
 C     -2.8143554628      6.5302531895     -1.6187713226
 H     -4.5040664909      5.1864018560     -1.2255308618
 C     -1.4245506184      6.7805605398     -1.7239229703
 C     -0.9787314471      8.0617397244     -2.0740894227
 C     -1.8606929732      9.0937339312     -2.4136595356
 C     -3.6705614155      7.6087697033     -1.7774047495
 C     -3.2286357660      8.8785357928     -2.2418106826
 H     -4.0340379462      9.5895131077     -2.4446096093
 H     -1.5528022180     10.0579288724     -2.7853302888
 H     -0.6493851831      5.9125985874     -1.5105076771
 H      0.0777602930      8.3176946718     -2.1995004595
 H     -4.7202349748      7.4183200883     -1.6000395883
 O     -1.9291944230      2.0101183912     -0.2908488409
 O     -1.0899169895      4.1347947425      0.7036269591
 F     -3.3534342296      3.2315131334      1.0766461972
30
# ORCA AIMD Position Step 196, t=98.00 fs, E_Pot=-1129.60331839 Hartree, Unit is Angstrom
 C     -6.2669860730      3.8070488101      0.5935927461
 C     -5.9854176433      3.0497085994     -0.7312374276
 H     -6.0645622952      3.1501553698      1.4715635609
 H     -7.3045931941      4.1157673048      0.6932259372
 H     -5.6854517992      4.7404142119      0.6222324359
 C     -6.4964135266      3.7404589463     -1.9464458862
 H     -7.5720675028      3.6758272417     -1.8781580550
 H     -6.3210285620      3.2149647476     -2.8725832967
 H     -6.1500778346      4.7960713148     -1.9157931001
 C     -5.1557223423      2.0158710649     -0.7907129952
 N     -2.7923787169      4.1146420287     -1.2803802612
 H     -4.9337448947      1.4854825820     -1.7087314093
 H     -4.8557490668      1.5077749050      0.1414506481
 C     -3.4303128706      5.3161575661     -1.1772476931
 S     -2.1359292039      3.3855671686      0.0779200441
 C     -2.8125544196      6.5314130952     -1.6155924830
 H     -4.5042406037      5.1878867044     -1.2227453646
 C     -1.4218646905      6.7825196761     -1.7210818811
 C     -0.9779865361      8.0656503960     -2.0716616610
 C     -1.8634057108      9.0944774364     -2.4154373370
 C     -3.6717169962      7.6098888833     -1.7775000674
 C     -3.2320691205      8.8776127844     -2.2408522302
 H     -4.0426676547      9.5884370896     -2.4558158506
 H     -1.5479592593     10.0743493826     -2.7862990110
 H     -0.6536795402      5.9207775008     -1.5077702574
 H      0.0867723716      8.3090852792     -2.1951428892
 H     -4.7280919360      7.4235342351     -1.5921844186
 O     -1.9247018425      2.0099278256     -0.2888150857
 O     -1.0894383383      4.1365530837      0.7030342189
 F     -3.3524374607      3.2314421511      1.0786832604
30
# ORCA AIMD Position Step 197, t=98.50 fs, E_Pot=-1129.60418641 Hartree, Unit is Angstrom
 C     -6.2642802688      3.8073583680      0.5955501266
 C     -5.9827331497      3.0497256486     -0.7292394389
 H     -6.0695281324      3.1510780257      1.4729662992
 H     -7.3031382332      4.1221414568      0.6924048937
 H     -5.6774720031      4.7418339392      0.6281133044
 C     -6.4963954604      3.7440056386     -1.9432879646
 H     -7.5691084016      3.6745039226     -1.8751360194
 H     -6.3329812229      3.2174680292     -2.8722798398
 H     -6.1509500632      4.8005234290     -1.9188828076
 C     -5.1537520133      2.0205287391     -0.7909017327
 N     -2.7873523310      4.1178251249     -1.2781995665
 H     -4.9308612489      1.5017321715     -1.7069743491
 H     -4.8577124423      1.5059251734      0.1470901003
 C     -3.4290226599      5.3175406143     -1.1740737135
 S     -2.1352452698      3.3858540377      0.0770477430
 C     -2.8106785965      6.5326115238     -1.6122559645
 H     -4.5055682730      5.1900555118     -1.2198283936
 C     -1.4188597268      6.7842069992     -1.7182136204
 C     -0.9771513474      8.0694777745     -2.0693620650
 C     -1.8662834841      9.0952559070     -2.4171540172
 C     -3.6729472559      7.6113240588     -1.7777682600
 C     -3.2356477028      8.8764015894     -2.2398057095
 H     -4.0498583017      9.5878717489     -2.4668547015
 H     -1.5423726167     10.0901528902     -2.7870236066
 H     -0.6614565719      5.9330091515     -1.5060719325
 H      0.0954093614      8.2994878006     -2.1903079335
 H     -4.7363681543      7.4291501040     -1.5846468011
 O     -1.9201891966      2.0097843310     -0.2868274335
 O     -1.0890105291      4.1384059478      0.7024521449
 F     -3.3514769899      3.2315196018      1.0807610770
30
# ORCA AIMD Position Step 198, t=99.00 fs, E_Pot=-1129.60506159 Hartree, Unit is Angstrom
 C     -6.2615695128      3.8074215216      0.5974008925
 C     -5.9800398447      3.0501140422     -0.7270768703
 H     -6.0738492351      3.1530484165      1.4735525809
 H     -7.3027687188      4.1285438253      0.6909647333
 H     -5.6691572689      4.7427999785      0.6342446587
 C     -6.4964142180      3.7475194103     -1.9400460496
 H     -7.5686529157      3.6748209960     -1.8717113044
 H     -6.3427353011      3.2197238748     -2.8733571350
 H     -6.1529844067      4.8041736529     -1.9230650900
 C     -5.1517977067      2.0248558970     -0.7908272570
 N     -2.7823318370      4.1209493371     -1.2759715846
 H     -4.9274569090      1.5175926916     -1.7067791079
 H     -4.8593094961      1.5049326198      0.1515003366
 C     -3.4276348265      5.3188943774     -1.1710152417
 S     -2.1345244163      3.3859346812      0.0761593503
 C     -2.8087381398      6.5338617797     -1.6087657479
 H     -4.5078059714      5.1928890967     -1.2167847742
 C     -1.4156027619      6.7856794145     -1.7153286716
 C     -0.9762085884      8.0732098605     -2.0671916199
 C     -1.8692734956      9.0961534234     -2.4188306072
 C     -3.6742941073      7.6130381197     -1.7781809817
 C     -3.2393773470      8.8749504023     -2.2387032226
 H     -4.0553185697      9.5875388963     -2.4775606297
 H     -1.5365107801     10.1042402944     -2.7871502397
 H     -0.6721286133      5.9486895550     -1.5052678196
 H      0.1032576715      8.2890579950     -2.1850063245
 H     -4.7444418353      7.4351754724     -1.5775664184
 O     -1.9156614476      2.0096918255     -0.2848871276
 O     -1.0886376768      4.1403493808      0.7018773921
 F     -3.3505475823      3.2317434413      1.0828734715
30
# ORCA AIMD Position Step 199, t=99.50 fs, E_Pot=-1129.60582658 Hartree, Unit is Angstrom
 C     -6.2588732328      3.8072810732      0.5991373790
 C     -5.9773658385      3.0509184551     -0.7247550927
 H     -6.0774746950      3.1558913450      1.4735197766
 H     -7.3031701976      4.1348965648      0.6888898116
 H     -5.6606738106      4.7430627005      0.6405907768
 C     -6.4964676821      3.7509817216     -1.9367421621
 H     -7.5707200586      3.6767987975     -1.8678089219
 H     -6.3502713493      3.2218231570     -2.8755990332
 H     -6.1561463520      4.8070502578     -1.9282574955
 C     -5.1498367923      2.0288289384     -0.7904362053
 N     -2.7773252615      4.1240124119     -1.2737023670
 H     -4.9234074992      1.5327737007     -1.7085076204
 H     -4.8605956461      1.5049487861      0.1543349813
 C     -3.4261683026      5.3202231470     -1.1680720176
 S     -2.1337622362      3.3858137243      0.0752642874
 C     -2.8067434850      6.5351784218     -1.6051265283
 H     -4.5106373536      5.1963678458     -1.2136151172
 C     -1.4121828058      6.7870179521     -1.7124434941
 C     -0.9751493604      8.0768334995     -2.0651502842
 C     -1.8723254348      9.0972341599     -2.4204806139
 C     -3.6757950120      7.6149897411     -1.7787086093
 C     -3.2432556041      8.8733079686     -2.2375771634
 H     -4.0588392758      9.5872111229     -2.4877801925
 H     -1.5307912717     10.1157182759     -2.7864081474
 H     -0.6848572022      5.9669320289     -1.5051402645
 H      0.1099851460      8.2779788385     -2.1792640005
 H     -4.7517465721      7.4416040753     -1.5710768389
 O     -1.9111230969      2.0096524366     -0.2829955394
 O     -1.0883241101      4.1423788469      0.7013064689
 F     -3.3496438360      3.2321114259      1.0850142199
30
# ORCA AIMD Position Step 200, t=100.00 fs, E_Pot=-1129.60632761 Hartree, Unit is Angstrom
 C     -6.2562157203      3.8069841144      0.6007491051
 C     -5.9747351626      3.0521754676     -0.7222807871
 H     -6.0803579993      3.1593843242      1.4731175692
 H     -7.3039766368      4.1411048605      0.6861725396
 H     -5.6521822476      4.7424060919      0.6471096128
 C     -6.4965704718      3.7543653921     -1.9334064288
 H     -7.5751056716      3.6804368915     -1.8633894768
 H     -6.3556224099      3.2239085247     -2.8786736884
 H     -6.1603630312      4.8092531585     -1.9343637655
 C     -5.1478503570      2.0324288003     -0.7897018241
 N     -2.7723409498      4.1270122693     -1.2713981011
 H     -4.9186349369      1.5470866571     -1.7123424378
 H     -4.8615849048      1.5060474786      0.1553851809
 C     -3.4246452633      5.3215319053     -1.1652439284
 S     -2.1329543525      3.3854973841      0.0743722229
 C     -2.8047053144      6.5365766461     -1.6013435676
 H     -4.5137059800      5.2004688532     -1.2103176872
 C     -1.4087112840      6.7883287016     -1.7095808914
 C     -0.9739745361      8.0803349871     -2.0632371066
 C     -1.8753931752      9.0985393988     -2.4221092366
 C     -3.6774795424      7.6171349836     -1.7793213493
 C     -3.2472705742      8.8715216297     -2.2364593161
 H     -4.0603078744      9.5867251813     -2.4973800491
 H     -1.5255649168     10.1239340693     -2.7846183347
 H     -0.6985439204      5.9865538913     -1.5053941280
 H      0.1153587897      8.2664579951     -2.1731223175
 H     -4.7578127603      7.4484104277     -1.5652961837
 O     -1.9065782112      2.0096662049     -0.2811542698
 O     -1.0880745504      4.1444891592      0.7007355847
 F     -3.3487603738      3.2326210476      1.0871771540
30
# ORCA AIMD Position Step 201, t=100.50 fs, E_Pot=-1129.60645359 Hartree, Unit is Angstrom
 C     -6.2536238086      3.8065786781      0.6022239264
 C     -5.9721669221      3.0539125266     -0.7196620729
 H     -6.0824612432      3.1632725195      1.4726291361
 H     -7.3048056168      4.1470665376      0.6828168018
 H     -5.6438260554      4.7406635329      0.6537542209
 C     -6.4967519474      3.7576374987     -1.9300737213
 H     -7.5814115242      3.6857136884     -1.8584479514
 H     -6.3588652641      3.2261521277     -2.8821727117
 H     -6.1655277651      4.8109433222     -1.9412768196
 C     -5.1458231164      2.0356410754     -0.7886273681
 N     -2.7673873465      4.1299469756     -1.2690650459
 H     -4.9131179281      1.5604588246     -1.7182525707
 H     -4.8622496169      1.5082199181      0.1545880914
 C     -3.4230884761      5.3228266043     -1.1625309225
 S     -2.1320965280      3.3849933410      0.0734929662
 C     -2.8026348182      6.5380717318     -1.5974225834
 H     -4.5166485029      5.2051631179     -1.2068899954
 C     -1.4053193209      6.7897401262     -1.7067695055
 C     -0.9726952880      8.0837006849     -2.0614503907
 C     -1.8784359388      9.1000869640     -2.4237134279
 C     -3.6793670396      7.6194284597     -1.7799901384
 C     -3.2514002354      8.8696359682     -2.2353801004
 H     -4.0597159239      9.5859901534     -2.5062532867
 H     -1.5211079907     10.1284848326     -2.7816929625
 H     -0.7118582972      6.0061053610     -1.5056623660
 H      0.1192545593      8.2547237986     -2.1666374026
 H     -4.7622959014      7.4555472057     -1.5603197747
 O     -1.9020304160      2.0097311677     -0.2793651284
 O     -1.0878939617      4.1466745816      0.7001607617
 F     -3.3478918507      3.2332695532      1.0893561901
30
# ORCA AIMD Position Step 202, t=101.00 fs, E_Pot=-1129.60627263 Hartree, Unit is Angstrom
 C     -6.2511245057      3.8061105934      0.6035498154
 C     -5.9696753031      3.0561479431     -0.7169091270
 H     -6.0837589709      3.1672862416      1.4723487153
 H     -7.3052901918      4.1526809584      0.6788402688
 H     -5.6357225267      4.7377290717      0.6604740018
 C     -6.4970523069      3.7607627407     -1.9267802985
 H     -7.5890929369      3.6925851923     -1.8530097267
 H     -6.3601110351      3.2287337721     -2.8856504914
 H     -6.1715076483      4.8123241516     -1.9488812117
 C     -5.1437433441      2.0384568080     -0.7872464249
 N     -2.7624740319      4.1328143300     -1.2667102697
 H     -4.9068952270      1.5729273464     -1.7259913049
 H     -4.8625209778      1.5113725207      0.1520313779
 C     -3.4215181703      5.3241151910     -1.1599328101
 S     -2.1311840885      3.3843111657      0.0726371390
 C     -2.8005454461      6.5396786934     -1.5933697014
 H     -4.5191215878      5.2104112438     -1.2033294357
 C     -1.4021521954      6.7913969107     -1.7040424726
 C     -0.9713326358      8.0869189870     -2.0597884265
 C     -1.8814192622      9.1018718348     -2.4252821247
 C     -3.6814648451      7.6218225889     -1.7806870420
 C     -3.2556107938      8.8676923199     -2.2343681117
 H     -4.0571635653      9.5849931896     -2.5143245463
 H     -1.5176212812     10.1292081475     -2.7776287414
 H     -0.7233026472      6.0239413187     -1.5055220379
 H      0.1216554803      8.2430160929     -2.1598771880
 H     -4.7649929123      7.4629450865     -1.5562152036
 O     -1.8974830359      2.0098428757     -0.2776304507
 O     -1.0877877606      4.1489285102      0.6995776484
 F     -3.3470330448      3.2340538993      1.0915450792
30
# ORCA AIMD Position Step 203, t=101.50 fs, E_Pot=-1129.60610134 Hartree, Unit is Angstrom
 C     -6.2487429172      3.8056200154      0.6047163546
 C     -5.9672668184      3.0588877476     -0.7140328477
 H     -6.0842437667      3.1711642511      1.4725514503
 H     -7.3051099705      4.1578603098      0.6742764917
 H     -5.6279548812      4.7335648236      0.6672176923
 C     -6.4975170841      3.7637079667     -1.9235603199
 H     -7.5975327470      3.7009803089     -1.8471252403
 H     -6.3594983094      3.2318134622     -2.8886751555
 H     -6.1781495857      4.8136291366     -1.9570574607
 C     -5.1416046497      2.0408756761     -0.7856198090
 N     -2.7576088987      4.1356130176     -1.2643393181
 H     -4.9000592039      1.5846215368     -1.7351202822
 H     -4.8622945070      1.5153342859      0.1479390519
 C     -3.4199513848      5.3254047142     -1.1574491030
 S     -2.1302139646      3.3834601996      0.0718136126
 C     -2.7984492081      6.5414122896     -1.5891916920
 H     -4.5208386454      5.2161669344     -1.1996360600
 C     -1.3993518849      6.7934409188     -1.7014325632
 C     -0.9699177502      8.0899778195     -2.0582482064
 C     -1.8843159678      9.1038673231     -2.4267975923
 C     -3.6837686373      7.6242732421     -1.7813868495
 C     -3.2598618102      8.8657271080     -2.2334491822
 H     -4.0528447278      9.5837923466     -2.5215515374
 H     -1.5152181663     10.1261962868     -2.7725077087
 H     -0.7313945378      6.0384253579     -1.5045465528
 H      0.1226650381      8.2315857862     -2.1529221505
 H     -4.7658533838      7.4705122440     -1.5530169233
 O     -1.8929387027      2.0099966838     -0.2759519087
 O     -1.0877602629      4.1512450013      0.6989828129
 F     -3.3461786184      3.2349710673      1.0937381851
30
# ORCA AIMD Position Step 204, t=102.00 fs, E_Pot=-1129.60641349 Hartree, Unit is Angstrom
 C     -6.2465003434      3.8051389456      0.6057173544
 C     -5.9649422177      3.0621279747     -0.7110461334
 H     -6.0839292154      3.1746733871      1.4734673487
 H     -7.3040102781      4.1625355075      0.6691742293
 H     -5.6205684479      4.7282029099      0.6739340783
 C     -6.4981921142      3.7664453553     -1.9204436137
 H     -7.6060934685      3.7108007947     -1.8408632050
 H     -6.3571845005      3.2355185651     -2.8908541016
 H     -6.1852922974      4.8150894753     -1.9656828311
 C     -5.1394057458      2.0429073087     -0.7838300215
 N     -2.7527992851      4.1383412365     -1.2619583410
 H     -4.8927437670      1.5957260490     -1.7450689672
 H     -4.8614326815      1.5198596677      0.1426674873
 C     -3.4183996295      5.3267051470     -1.1550794665
 S     -2.1291826951      3.3824522194      0.0710322208
 C     -2.7963613659      6.5432846621     -1.5848948707
 H     -4.5215783675      5.2223729641     -1.1958120404
 C     -1.3970389879      6.7959903894     -1.6989668062
 C     -0.9684894829      8.0928697303     -2.0568274452
 C     -1.8871057661      9.1060258735     -2.4282353848
 C     -3.6862619501      7.6267373097     -1.7820668467
 C     -3.2641037787      8.8637716157     -2.2326462018
 H     -4.0470475161      9.5825180097     -2.5279277739
 H     -1.5139302227     10.1197713468     -2.7664863720
 H     -0.7348875172      6.0481764601     -1.5023691646
 H      0.1224797235      8.2206808054     -2.1458591005
 H     -4.7649765792      7.4781378048     -1.5507258140
 O     -1.8883996720      2.0101847554     -0.2743319280
 O     -1.0878166326      4.1536170911      0.6983719799
 F     -3.3453234988      3.2360175975      1.0959298722
30
# ORCA AIMD Position Step 205, t=102.50 fs, E_Pot=-1129.60751458 Hartree, Unit is Angstrom
 C     -6.2444129064      3.8046894038      0.6065528893
 C     -5.9626958782      3.0658538811     -0.7079641645
 H     -6.0828521217      3.1776269034      1.4752567159
 H     -7.3018184604      4.1666619409      0.6635975296
 H     -5.6135691604      4.7217455507      0.6805742290
 C     -6.4991191541      3.7689555522     -1.9174539003
 H     -7.6141696512      3.7219208147     -1.8343053245
 H     -6.3533393838      3.2399316478     -2.8918599009
 H     -6.1927746070      4.8169108449     -1.9746317317
 C     -5.1371515840      2.0445732973     -0.7819741071
 N     -2.7480539324      4.1409971026     -1.2595738959
 H     -4.8851098460      1.6064467698     -1.7551956036
 H     -4.8597713884      1.5246429051      0.1366824285
 C     -3.4168669378      5.3280272474     -1.1528227226
 S     -2.1280869415      3.3812997987      0.0703027697
 C     -2.7942996824      6.5453078795     -1.5804865014
 H     -4.5212000096      5.2289593988     -1.1918619262
 C     -1.3952881575      6.7991121434     -1.6966591729
 C     -0.9670927323      8.0955906121     -2.0555241223
 C     -1.8897774266      9.1082799704     -2.4295648584
 C     -3.6889159724      7.6291717446     -1.7827068646
 C     -3.2682790772      8.8618536944     -2.2319792755
 H     -4.0401381904      9.5813637294     -2.5334805435
 H     -1.5137013408     10.1104890880     -2.7597949929
 H     -0.7330583098      6.0523933509     -1.4987703547
 H      0.1213764011      8.2105415819     -2.1387792267
 H     -4.7626098835      7.4856940466     -1.5493080457
 O     -1.8838679932      2.0103980576     -0.2727730539
 O     -1.0879614110      4.1560376637      0.6977413590
 F     -3.3444626700      3.2371899496      1.0981144060
30
# ORCA AIMD Position Step 206, t=103.00 fs, E_Pot=-1129.60923984 Hartree, Unit is Angstrom
 C     -6.2424905745      3.8042818315      0.6072305898
 C     -5.9605157631      3.0700402206     -0.7048028686
 H     -6.0810759197      3.1799021653      1.4779863053
 H     -7.2984519834      4.1702248538      0.6576230648
 H     -5.6069246443      4.7143557389      0.6870936479
 C     -6.5003317255      3.7712305263     -1.9146075599
 H     -7.6212376810      3.7341870640     -1.8275399993
 H     -6.3481403442      3.2450785187     -2.8914561613
 H     -6.2004427515      4.8192540600     -1.9837774100
 C     -5.1348536209      2.0459078165     -0.7801550841
 N     -2.7433793196      4.1435792104     -1.2571913307
 H     -4.8773262263      1.6169805485     -1.7648556115
 H     -4.8571321838      1.5293392581      0.1305207543
 C     -3.4153509606      5.3293819486     -1.1506777317
 S     -2.1269248901      3.3800153613      0.0696336993
 C     -2.7922837930      6.5474910460     -1.5759733980
 H     -4.5196540129      5.2358499931     -1.1877929748
 C     -1.3941104906      6.8028021878     -1.6945052309
 C     -0.9657761484      8.0981411092     -2.0543367586
 C     -1.8923282240      9.1105438362     -2.4307504385
 C     -3.6916923590      7.6315393084     -1.7832905639
 C     -3.2723274489      8.8599956437     -2.2314652151
 H     -4.0325320260      9.5805654778     -2.5382653250
 H     -1.5143830975     10.0991309962     -2.7527312106
 H     -0.7258961513      6.0510661578     -1.4937365647
 H      0.1196959068      8.2013939162     -2.1317745177
 H     -4.7591291202      7.4930392937     -1.5486969833
 O     -1.8793450239      2.0106270229     -0.2712774431
 O     -1.0881981951      4.1585003540      0.6970878002
 F     -3.3435911128      3.2384846214      1.1002865632
30
# ORCA AIMD Position Step 207, t=103.50 fs, E_Pot=-1129.61099643 Hartree, Unit is Angstrom
 C     -6.2407364366      3.8039152647      0.6077666447
 C     -5.9583844477      3.0746521972     -0.7015800742
 H     -6.0786887967      3.1814452490      1.4816230036
 H     -7.2939241667      4.1732412342      0.6513392302
 H     -5.6005673231      4.7062511854      0.6934533213
 C     -6.5018530156      3.7732748962     -1.9119131837
 H     -7.6268785631      3.7474222251     -1.8206586490
 H     -6.3417667781      3.2509278573     -2.8895041416
 H     -6.2081562375      4.8222136971     -1.9929889510
 C     -5.1325291973      2.0469563192     -0.7784735137
 N     -2.7387825061      4.1460858174     -1.2548164989
 H     -4.8695570143      1.6274900911     -1.7734557398
 H     -4.8533351355      1.5335925580      0.1247464667
 C     -3.4138417309      5.3307810897     -1.1486427525
 S     -2.1256946384      3.3786128526      0.0690337874
 C     -2.7903355489      6.5498416730     -1.5713628587
 H     -4.5169814062      5.2429584556     -1.1836155305
 C     -1.3934544958      6.8069866931     -1.6924820857
 C     -0.9645889094      8.1005258923     -2.0532644839
 C     -1.8947641148      9.1127160620     -2.4317524408
 C     -3.6945436870      7.6338047714     -1.7838044897
 C     -3.2761864484      8.8582172983     -2.2311181757
 H     -4.0246744088      9.5803866559     -2.5423595415
 H     -1.5157413156     10.0866781143     -2.7456502457
 H     -0.7141046219      6.0449747129     -1.4874648194
 H      0.1178065318      8.1934436615     -2.1249344549
 H     -4.7550229986      7.5000235100     -1.5487965712
 O     -1.8748320323      2.0108601886     -0.2698476743
 O     -1.0885304747      4.1609982593      0.6964081354
 F     -3.3427040631      3.2398978315      1.1024410524
30
# ORCA AIMD Position Step 208, t=104.00 fs, E_Pot=-1129.61212508 Hartree, Unit is Angstrom
 C     -6.2391464148      3.8035782723      0.6081855175
 C     -5.9562800598      3.0796467809     -0.6983146785
 H     -6.0758020807      3.1822708067      1.4860344467
 H     -7.2883415854      4.1757607661      0.6448430820
 H     -5.5944015041      4.6976888747      0.6996207966
 C     -6.5036942400      3.7751064969     -1.9093715138
 H     -7.6307993586      3.7614288004     -1.8137515553
 H     -6.3343960064      3.2573900112     -2.8859707681
 H     -6.2157906500      4.8258095283     -2.0021307508
 C     -5.1302000711      2.0477726350     -0.7770187900
 N     -2.7342699791      4.1485150659     -1.2524550880
 H     -4.8619484934      1.6380892981     -1.7804997698
 H     -4.8482177974      1.5370710795      0.1198896398
 C     -3.4123225809      5.3322367573     -1.1467157358
 S     -2.1243947586      3.3771072612      0.0685115507
 C     -2.7884780128      6.5523647433     -1.5666621943
 H     -4.5133106190      5.2501920890     -1.1793425423
 C     -1.3932210549      6.8115394330     -1.6905527221
 C     -0.9635773663      8.1027533556     -2.0523069755
 C     -1.8970983232      9.1146847415     -2.4325291699
 C     -3.6974167961      7.6359368992     -1.7842381913
 C     -3.2797959391      8.8565364989     -2.2309499675
 H     -4.0170058678      9.5810894621     -2.5458513435
 H     -1.5174693499     10.0742605437     -2.7389461886
 H     -0.6989240612      6.0354840764     -1.4803121092
 H      0.1160724964      8.1868716377     -2.1183427010
 H     -4.7508569721      7.5064938917     -1.5494884163
 O     -1.8703300167      2.0110846648     -0.2684864807
 O     -1.0889614075      4.1635243136      0.6956993371
 F     -3.3417969676      3.2414255913      1.1045727189
30
# ORCA AIMD Position Step 209, t=104.50 fs, E_Pot=-1129.61229246 Hartree, Unit is Angstrom
 C     -6.2377092565      3.8032510867      0.6085189077
 C     -5.9541772164      3.0849738520     -0.6950269790
 H     -6.0725458965      3.1824520392      1.4910043377
 H     -7.2818991647      4.1778653367      0.6382379205
 H     -5.5883119362      4.6889500751      0.7055711438
 C     -6.5058541633      3.7767556919     -1.9069756141
 H     -7.6328418531      3.7759945779     -1.8069049414
 H     -6.3261992913      3.2643213038     -2.8809269915
 H     -6.2232386197      4.8299847713     -2.0110620671
 C     -5.1278904895      2.0484151115     -0.7758612242
 N     -2.7298481738      4.1508653813     -1.2501125118
 H     -4.8546208807      1.6488367521     -1.7856169829
 H     -4.8416558956      1.5395068489      0.1163805926
 C     -3.4107707292      5.3337603416     -1.1448940604
 S     -2.1230247125      3.3755134499      0.0680747061
 C     -2.7867343948      6.5550631507     -1.5618789682
 H     -4.5088483463      5.2574533861     -1.1749892202
 C     -1.3932872175      6.8163091548     -1.6886731463
 C     -0.9627818427      8.1048347939     -2.0514643004
 C     -1.8993493221      9.1163348786     -2.4330394432
 C     -3.7002561421      7.6379081917     -1.7845837042
 C     -3.2831011693      8.8549712165     -2.2309708522
 H     -4.0099282803      9.5829047185     -2.5488265075
 H     -1.5192159366     10.0630751918     -2.7330249141
 H     -0.6818545603      6.0242288916     -1.4727134707
 H      0.1148180856      8.1818305563     -2.1120745952
 H     -4.7472313862      7.5123014272     -1.5506408730
 O     -1.8658397343      2.0112873656     -0.2671964017
 O     -1.0894929725      4.1660719806      0.6949591985
 F     -3.3408653557      3.2430639336      1.1066765568
30
# ORCA AIMD Position Step 210, t=105.00 fs, E_Pot=-1129.61161842 Hartree, Unit is Angstrom
 C     -6.2364068823      3.8029085576      0.6088038822
 C     -5.9520483400      3.0905780539     -0.6917382494
 H     -6.0690634476      3.1821056951      1.4962549875
 H     -7.2748675635      4.1796657823      0.6316302470
 H     -5.5821764633      4.6803204830      0.7112866384
 C     -6.5083191741      3.7782636565     -1.9047114844
 H     -7.6329870946      3.7908984831     -1.8001982028
 H     -6.3173384859      3.2715303977     -2.8745427085
 H     -6.2304084616      4.8346143720     -2.0196380602
 C     -5.1256247307      2.0489421800     -0.7750451607
 N     -2.7255233480      4.1531354002     -1.2477940085
 H     -4.8476618248      1.6597332982     -1.7885832090
 H     -4.8335845151      1.5407325485      0.1144879219
 C     -3.4091587324      5.3353622822     -1.1431745541
 S     -2.1215845664      3.3738465264      0.0677303818
 C     -2.7851270288      6.5579374512     -1.5570208396
 H     -4.5038637121      5.2646428011     -1.1705720242
 C     -1.3935287710      6.8211449131     -1.6867991989
 C     -0.9622333633      8.1067834394     -2.0507366782
 C     -1.9015367060      9.1175593426     -2.4332462391
 C     -3.7030085810      7.6396951483     -1.7848348190
 C     -3.2860566332      8.8535411232     -2.2311902204
 H     -4.0037711980      9.5859997061     -2.5513543144
 H     -1.5206307594     10.0542646806     -2.7282655676
 H     -0.6643942817      6.0128235147     -1.4651033339
 H      0.1142933646      8.1784421041     -2.1061950839
 H     -4.7447248551      7.5173089718     -1.5521219770
 O     -1.8613617127      2.0114547226     -0.2659798853
 O     -1.0901263003      4.1686350144      0.6941860681
 F     -3.3399049350      3.2448088208      1.1087477487
30
# ORCA AIMD Position Step 211, t=105.50 fs, E_Pot=-1129.61053008 Hartree, Unit is Angstrom
 C     -6.2352151058      3.8025236356      0.6090806714
 C     -5.9498647782      3.0964002474     -0.6884706609
 H     -6.0655043052      3.1813736334      1.5014756899
 H     -7.2675758769      4.1812965373      0.6251271114
 H     -5.5758803767      4.6720706076      0.7167559124
 C     -6.5110637834      3.7796797480     -1.9025589311
 H     -7.6313540635      3.8059168596     -1.7937017869
 H     -6.3079635934      3.2787881981     -2.8670748511
 H     -6.2372217904      4.8395199822     -2.0277123707
 C     -5.1234250987      2.0494088153     -0.7745845233
 N     -2.7213021858      4.1553242596     -1.2455048711
 H     -4.8411226022      1.6707239653     -1.7893307178
 H     -4.8240145331      1.5407072152      0.1142755522
 C     -3.4074560350      5.3370512617     -1.1415531816
 S     -2.1200749421      3.3721212628      0.0674849777
 C     -2.7836763894      6.5609863616     -1.5520957908
 H     -4.4986669758      5.2716610097     -1.1661079330
 C     -1.3938340585      6.8259113373     -1.6848907782
 C     -0.9619511899      8.1086136707     -2.0501242305
 C     -1.9036762397      9.1182721732     -2.4331209369
 C     -3.7056283554      7.6412779005     -1.7849861064
 C     -3.2886290461      8.8522692748     -2.2316172559
 H     -3.9987627814      9.5904515216     -2.5534755172
 H     -1.5214241226     10.0487648428     -2.7249733309
 H     -0.6478810651      6.0026897447     -1.4578673879
 H      0.1146467686      8.1767956220     -2.1007578252
 H     -4.7438325839      7.5213986757     -1.5538133741
 O     -1.8568963353      2.0115733501     -0.2648391369
 O     -1.0908612975      4.1712077767      0.6933791604
 F     -3.3389115928      3.2466562371      1.1107816830
30
# ORCA AIMD Position Step 212, t=106.00 fs, E_Pot=-1129.60950481 Hartree, Unit is Angstrom
 C     -6.2341050790      3.8020711283      0.6093903425
 C     -5.9475985595      3.1023801030     -0.6852466478
 H     -6.0620174883      3.1804035101      1.5063519943
 H     -7.2603844622      4.1829069458      0.6188324867
 H     -5.5693311683      4.6644344334      0.7219721479
 C     -6.5140516913      3.7810579212     -1.9004932544
 H     -7.6281926630      3.8208300671     -1.7874746779
 H     -6.2982113874      3.2858408315     -2.8588479426
 H     -6.2436097437      4.8444917791     -2.0351411827
 C     -5.1213097664      2.0498634715     -0.7744616805
 N     -2.7171898501      4.1574310398     -1.2432495837
 H     -4.8350156713      1.6817029535     -1.7879518704
 H     -4.8130407332      1.5395238669      0.1155907456
 C     -3.4056322476      5.3388349479     -1.1400259951
 S     -2.1184972276      3.3703530005      0.0673442635
 C     -2.7824000571      6.5642056987     -1.5471112741
 H     -4.4935796992      5.2784144601     -1.1616119316
 C     -1.3941109249      6.8304967242     -1.6829140633
 C     -0.9619412302      8.1103394859     -2.0496265656
 C     -1.9057735510      9.1184221072     -2.4326476990
 C     -3.7080824102      7.6426407350     -1.7850320716
 C     -3.2908001822      8.8511820717     -2.2322610441
 H     -3.9950157313      9.5962294367     -2.5551952195
 H     -1.5214304648     10.0471530902     -2.7233324710
 H     -0.6334158274      5.9949746525     -1.4513184631
 H      0.1159070155      8.1769487813     -2.0958052685
 H     -4.7449051868      7.5244806753     -1.5556249815
 O     -1.8524435610      2.0116292050     -0.2637762705
 O     -1.0916975056      4.1737847494      0.6925378191
 F     -3.3378812749      3.2486019940      1.1127740446
30
# ORCA AIMD Position Step 213, t=106.50 fs, E_Pot=-1129.60885981 Hartree, Unit is Angstrom
 C     -6.2330448980      3.8015310621      0.6097727144
 C     -5.9452227521      3.1084564509     -0.6820892782
 H     -6.0587448251      3.1793323666      1.5105925951
 H     -7.2536583820      4.1846511254      0.6128460148
 H     -5.5624719367      4.6575947145      0.7269317373
 C     -6.5172367819      3.7824532434     -1.8984867332
 H     -7.6238725952      3.8354282178     -1.7815637310
 H     -6.2882065531      3.2924253921     -2.8502298450
 H     -6.2495104432      4.8493083190     -2.0417877917
 C     -5.1192929733      2.0503483209     -0.7746295834
 N     -2.7131921609      4.1594556670     -1.2410328051
 H     -4.8293161243      1.6925184142     -1.7846927043
 H     -4.8008385554      1.5373967526      0.1180858378
 C     -3.4036585939      5.3407182767     -1.1385879986
 S     -2.1168533468      3.3685559252      0.0673130276
 C     -2.7813123820      6.5675900728     -1.5420752627
 H     -4.4889077018      5.2848152963     -1.1570980049
 C     -1.3942891006      6.8348151782     -1.6808421828
 C     -0.9621961012      8.1119745853     -2.0492426345
 C     -1.9078210983      9.1180013576     -2.4318259742
 C     -3.7103538072      7.6437713161     -1.7849663554
 C     -3.2925663713      8.8503097086     -2.2331305785
 H     -3.9925243050      9.6031901609     -2.5564803332
 H     -1.5206539182     10.0495438630     -2.7233761137
 H     -0.6218339801      5.9905238983     -1.4456889461
 H      0.1179819646      8.1789276870     -2.0913698410
 H     -4.7481029820      7.5264977850     -1.5575052196
 O     -1.8480033665      2.0116094186     -0.2627929344
 O     -1.0926328351      4.1763614718      0.6916625724
 F     -3.3368101293      3.2506420169      1.1147208144
30
# ORCA AIMD Position Step 214, t=107.00 fs, E_Pot=-1129.60867383 Hartree, Unit is Angstrom
 C     -6.2320021225      3.8008917453      0.6102645873
 C     -5.9427124615      3.1145686310     -0.6790218223
 H     -6.0558148862      3.1782719275      1.5139524949
 H     -7.2477328254      4.1866751033      0.6072607140
 H     -5.5552907574      4.6516714674      0.7316318436
 C     -6.5205647898      3.7839180415     -1.8965111394
 H     -7.6188648426      3.8495167108     -1.7760025965
 H     -6.2780647248      3.2982876473     -2.8416007413
 H     -6.2548654976      4.8537601687     -2.0475274223
 C     -5.1173849993      2.0508995150     -0.7750170746
 N     -2.7093146388      4.1613978824     -1.2388590541
 H     -4.8239621196      1.7029838648     -1.7799384546
 H     -4.7876518995      1.5346330650      0.1212669345
 C     -3.4015111624      5.3427038600     -1.1372335635
 S     -2.1151455342      3.3667449524      0.0673957744
 C     -2.7804233569      6.5711325918     -1.5369959519
 H     -4.4849097596      5.2907848841     -1.1525777983
 C     -1.3943196687      6.8388060467     -1.6786551196
 C     -0.9626965327      8.1135311046     -2.0489703206
 C     -1.9097968213      9.1170473487     -2.4306710323
 C     -3.7124435865      7.6446611104     -1.7847815771
 C     -3.2939381455      8.8496843649     -2.2342340050
 H     -3.9911778407      9.6110898262     -2.5572657838
 H     -1.5192781501     10.0555716693     -2.7249816557
 H     -0.6137160104      5.9898976534     -1.4411332598
 H      0.1206703068      8.1827286665     -2.0874755379
 H     -4.7533742060      7.5274286734     -1.5594457144
 O     -1.8435755911      2.0115007313     -0.2618907250
 O     -1.0936647980      4.1789333496      0.6907540763
 F     -3.3356943901      3.2527719801      1.1166180694
30
# ORCA AIMD Position Step 215, t=107.50 fs, E_Pot=-1129.60885215 Hartree, Unit is Angstrom
 C     -6.2309464647      3.8001516815      0.6108981814
 C     -5.9400464477      3.1206590765     -0.6760672949
 H     -6.0533386893      3.1772991703      1.5162487689
 H     -7.2428759821      4.1891022250      0.6021614384
 H     -5.5478267341      4.6467149275      0.7360684793
 C     -6.5239753315      3.7854981697     -1.8945403040
 H     -7.6137105901      3.8629202040     -1.7708119559
 H     -6.2678980861      3.3032016613     -2.8333169983
 H     -6.2596182925      4.8576658470     -2.0522510747
 C     -5.1155927372      2.0515483032     -0.7755364640
 N     -2.7055620078      4.1632581170     -1.2367322825
 H     -4.8188585446      1.7128875866     -1.7741946915
 H     -4.7737707736      1.5315916997      0.1245641772
 C     -3.3991732779      5.3447918310     -1.1359568339
 S     -2.1133769359      3.3649332478      0.0675955578
 C     -2.7797399628      6.5748246775     -1.5318813247
 H     -4.4817668633      5.2962556478     -1.1480602837
 C     -1.3941733372      6.8424321202     -1.6763393345
 C     -0.9634131099      8.1150204453     -2.0488067101
 C     -1.9116672060      9.1156358297     -2.4292116673
 C     -3.7143701660      7.6453063029     -1.7844697658
 C     -3.2949382381      8.8493372610     -2.2355776035
 H     -3.9907817792      9.6196059213     -2.5574643322
 H     -1.5176344927     10.0644674839     -2.7278946912
 H     -0.6094028461      5.9933923018     -1.4377329337
 H      0.1236839710      8.1883183877     -2.0841389380
 H     -4.7604557861      7.5272864560     -1.5614804818
 O     -1.8391600253      2.0112916804     -0.2610705553
 O     -1.0947893905      4.1814971943      0.6898140613
 F     -3.3345304883      3.2549877299      1.1184624038
30
# ORCA AIMD Position Step 216, t=108.00 fs, E_Pot=-1129.60925321 Hartree, Unit is Angstrom
 C     -6.2298524401      3.7993208448      0.6117000300
 C     -5.9372073718      3.1266734281     -0.6732483664
 H     -6.0514058048      3.1764492264      1.5173728557
 H     -7.2392612924      4.1920206652      0.5976247922
 H     -5.5401693447      4.6427094402      0.7402360130
 C     -6.5274043545      3.7872303682     -1.8925525390
 H     -7.6089856093      3.8754846039     -1.7660013543
 H     -6.2578230800      3.3069874825     -2.8256778358
 H     -6.2637128821      4.8608862349     -2.0558693654
 C     -5.1139206756      2.0523226435     -0.7760920383
 N     -2.7019386292      4.1650370559     -1.2346562335
 H     -4.8138866414      1.7220071026     -1.7680492529
 H     -4.7595086984      1.5286455786      0.1273965366
 C     -3.3966371501      5.3469796732     -1.1347513682
 S     -2.1115511750      3.3631332414      0.0679145632
 C     -2.7792650516      6.5786567756     -1.5267396333
 H     -4.4795647427      5.3011710083     -1.1435527492
 C     -1.3938387213      6.8456776438     -1.6738872439
 C     -0.9643095930      8.1164522008     -2.0487476872
 C     -1.9133924819      9.1138687238     -2.4274863567
 C     -3.7161658620      7.6457079211     -1.7840231615
 C     -3.2955987348      8.8492961755     -2.2371646032
 H     -3.9910886451      9.6283697765     -2.5569808975
 H     -1.5161426916     10.0752003306     -2.7317729652
 H     -0.6090208729      6.0010702803     -1.4355042918
 H      0.1266804030      8.1956363728     -2.0813711105
 H     -4.7689121473      7.5261151082     -1.5636762394
 O     -1.8347565782      2.0109719826     -0.2603328958
 O     -1.0960015801      4.1840504525      0.6888449027
 F     -3.3333150339      3.2572850220      1.1202506846
30
# ORCA AIMD Position Step 217, t=108.50 fs, E_Pot=-1129.60977572 Hartree, Unit is Angstrom
 C     -6.2287016705      3.7984208500      0.6126900703
 C     -5.9341819611      3.1325609006     -0.6705869543
 H     -6.0500819447      3.1757117793      1.5172971749
 H     -7.2369479927      4.1954738318      0.5937192306
 H     -5.5324519233      4.6395823956      0.7441280765
 C     -6.5307873997      3.7891403079     -1.8905326321
 H     -7.6052549395      3.8870773854     -1.7615723387
 H     -6.2479679687      3.3095258243     -2.8188968486
 H     -6.2670937987      4.8633346387     -2.0583159107
 C     -5.1123715173      2.0532481076     -0.7765889141
 N     -2.6984485191      4.1667357208     -1.2326343889
 H     -4.8089174451      1.7301266283     -1.7621226999
 H     -4.7451802823      1.5261493384      0.1292281452
 C     -3.3939045827      5.3492619741     -1.1336101400
 S     -2.1096724556      3.3613564657      0.0683540731
 C     -2.7789978012      6.5826184040     -1.5215792801
 H     -4.4782837887      5.3054856393     -1.1390615006
 C     -1.3933217972      6.8485476076     -1.6712970981
 C     -0.9653462130      8.1178345628     -2.0487880893
 C     -1.9149326312      9.1118606323     -2.4255388981
 C     -3.7178721758      7.6458727090     -1.7834354402
 C     -3.2959579084      8.8495824065     -2.2389940838
 H     -3.9918280197      9.6369999266     -2.5557264060
 H     -1.5152450317     10.0866319369     -2.7362343524
 H     -0.6124862315      6.0127677248     -1.4343999369
 H      0.1292988064      8.2045962476     -2.0791784331
 H     -4.7781882191      7.5239830006     -1.5661198435
 O     -1.8303652870      2.0105327984     -0.2596777073
 O     -1.0972952140      4.1865912681      0.6878496700
 F     -3.3320447455      3.2596595130      1.1219799566
30
# ORCA AIMD Position Step 218, t=109.00 fs, E_Pot=-1129.61036744 Hartree, Unit is Angstrom
 C     -6.2274842302      3.7974837991      0.6138808139
 C     -5.9309621980      3.1382760865     -0.6681037876
 H     -6.0494080816      3.1750314163      1.5160757880
 H     -7.2358718573      4.1994541598      0.5905053843
 H     -5.5248418988      4.6372158983      0.7477384699
 C     -6.5340632255      3.7912414800     -1.8884727844
 H     -7.6030174682      3.8975845282     -1.7575232717
 H     -6.2384800513      3.3107684972     -2.8130815353
 H     -6.2697073804      4.8649790588     -2.0595483897
 C     -5.1109460672      2.0543479677     -0.7769418883
 N     -2.6950952933      4.1683554383     -1.2306702499
 H     -4.8038279254      1.7370549285     -1.7570121631
 H     -4.7310792539      1.5244107681      0.1296173105
 C     -3.3909870122      5.3516311828     -1.1325254867
 S     -2.1077451485      3.3596129000      0.0689143640
 C     -2.7789332300      6.5866985732     -1.5164089831
 H     -4.4778031341      5.3091647782     -1.1345926082
 C     -1.3926465722      6.8510686762     -1.6685732794
 C     -0.9664826624      8.1191733755     -2.0489214787
 C     -1.9162524439      9.1097266343     -2.4234144952
 C     -3.7195341116      7.6458133593     -1.7827028474
 C     -3.2960574927      8.8502082828     -2.2410600180
 H     -3.9927349182      9.6451349061     -2.5536308039
 H     -1.5153491424     10.0976541461     -2.7408996539
 H     -0.6195008451      6.0280925859     -1.4343075501
 H      0.1311905826      8.2150891471     -2.0775635785
 H     -4.7876735985      7.5209760334     -1.5689039432
 O     -1.8259865734      2.0099673676     -0.2591043421
 O     -1.0986630618      4.1891187170      0.6868321548
 F     -3.3307168119      3.2621068100      1.1236476676
30
# ORCA AIMD Position Step 219, t=109.50 fs, E_Pot=-1129.61097767 Hartree, Unit is Angstrom
 C     -6.2261990391      3.7965505860      0.6152771740
 C     -5.9275451732      3.1437788318     -0.6658178935
 H     -6.0494003759      3.1743097314      1.5138414103
 H     -7.2358548557      4.2039041889      0.5880360829
 H     -5.5175261232      4.6354635425      0.7510639932
 C     -6.5371779660      3.7935354820     -1.8863727012
 H     -7.6026551637      3.9069067147     -1.7538543807
 H     -6.2295280685      3.3107404776     -2.8082290194
 H     -6.2715030800      4.8658445469     -2.0595500715
 C     -5.1096425967      2.0556425477     -0.7770835031
 N     -2.6918820738      4.1698977168     -1.2287671027
 H     -4.7985226077      1.7426463457     -1.7532227338
 H     -4.7174634273      1.5236750681      0.1282437291
 C     -3.3879042418      5.3540774034     -1.1314891030
 S     -2.1057739531      3.3579113045      0.0695947585
 C     -2.7790623986      6.5908858027     -1.5112377053
 H     -4.4779148312      5.3121843792     -1.1301528399
 C     -1.3918564975      6.8532906272     -1.6657268017
 C     -0.9676810675      8.1204722160     -2.0491402407
 C     -1.9173251234      9.1075739457     -2.4211569412
 C     -3.7211950516      7.6455489061     -1.7818252334
 C     -3.2959398716      8.8511753760     -2.2433507479
 H     -3.9935730504      9.6524602851     -2.5506526747
 H     -1.5167902458     10.1072819522     -2.7454223455
 H     -0.6295339572      6.0464074909     -1.4350442705
 H      0.1320500642      8.2269863020     -2.0765258118
 H     -4.7967636063      7.5171902404     -1.5721139745
 O     -1.8216212081      2.0092709224     -0.2586115343
 O     -1.1000969086      4.1916325441      0.6857967758
 F     -3.3293287029      3.2646223885      1.1252514987
30
# ORCA AIMD Position Step 220, t=110.00 fs, E_Pot=-1129.61150941 Hartree, Unit is Angstrom
 C     -6.2248531368      3.7956683892      0.6168766447
 C     -5.9239327913      3.1490341770     -0.6637461606
 H     -6.0500517725      3.1734107587      1.5107971531
 H     -7.2366269801      4.2087230595      0.5863560997
 H     -5.5106958089      4.6341668648      0.7541076096
 C     -6.5400890023      3.7960131858     -1.8842385098
 H     -7.6043891265      3.9149547282     -1.7505726922
 H     -6.2213001675      3.3095351673     -2.8042348706
 H     -6.2724355364      4.8660107590     -2.0583302087
 C     -5.1084562052      2.0571485056     -0.7769706776
 N     -2.6888115385      4.1713644206     -1.2269280122
 H     -4.7929546289      1.7468190068     -1.7511043402
 H     -4.7045431613      1.5241150145      0.1249239586
 C     -3.3846822268      5.3565883984     -1.1304922023
 S     -2.1037640279      3.3562591721      0.0703936983
 C     -2.7793741020      6.5951677171     -1.5060742393
 H     -4.4783437284      5.3145306105     -1.1257502600
 C     -1.3910168406      6.8552882169     -1.6627759923
 C     -0.9689079681      8.1217337955     -2.0494361569
 C     -1.9181345939      9.1054966940     -2.4188067032
 C     -3.7228928531      7.6451052285     -1.7808067930
 C     -3.2956458144      8.8524729214     -2.2458487078
 H     -3.9941504654      9.6587277856     -2.5467847046
 H     -1.5198094970     10.1147092260     -2.7495073414
 H     -0.6417894258      6.0667991547     -1.4363470671
 H      0.1316405505      8.2401410445     -2.0760605990
 H     -4.8049040258      7.5127248415     -1.5758194582
 O     -1.8172702485      2.0084407210     -0.2581973997
 O     -1.1015874849      4.1941332016      0.6847486080
 F     -3.3278780270      3.2672016139      1.1267892373
30
# ORCA AIMD Position Step 221, t=110.50 fs, E_Pot=-1129.61182282 Hartree, Unit is Angstrom
 C     -6.2234599220      3.7948873524      0.6186697417
 C     -5.9201324954      3.1540136219     -0.6619027747
 H     -6.0513350926      3.1721706133      1.5072018572
 H     -7.2378551750      4.2137763266      0.5855014213
 H     -5.5045325459      4.6331696609      0.7568806527
 C     -6.5427675672      3.7986563883     -1.8820806948
 H     -7.6082503699      3.9216452015     -1.7476952881
 H     -6.2139979285      3.3073039618     -2.8009134848
 H     -6.2724673107      4.8656046213     -2.0559223904
 C     -5.1073781133      2.0588781415     -0.7765892757
 N     -2.6858858751      4.1727576005     -1.2251561367
 H     -4.7871404287      1.7495653613     -1.7508103612
 H     -4.6924705520      1.5258223641      0.1196231439
 C     -3.3813510309      5.3591504670     -1.1295253969
 S     -2.1017204133      3.3546622927      0.0713087674
 C     -2.7798532711      6.5995317708     -1.5009275931
 H     -4.4787805885      5.3161987892     -1.1213946417
 C     -1.3902148576      6.8571615649     -1.6597466258
 C     -0.9701360930      8.1229580875     -2.0497999123
 C     -1.9186761623      9.1035723459     -2.4163996517
 C     -3.7246562626      7.6445138210     -1.7796562243
 C     -3.2952129320      8.8540779981     -2.2485305748
 H     -3.9943344309      9.6637726937     -2.5420582302
 H     -1.5245434968     10.1193459031     -2.7529243416
 H     -0.6552100407      6.0880848928     -1.4378736881
 H      0.1298064575      8.2543947324     -2.0761604033
 H     -4.8116380442      7.5076774749     -1.5800658822
[truncated: 4,113,490 more chars]
