# Supplementary material for: A modular synthesis of azetidines from reactive triplet imine intermediates using an intermolecular aza Paternò–Büchi reaction
Source: Nat Catal. 2025 Sep 5;8(9):939–47. doi: 10.1038/s41929-025-01405-7 (PMC12460163; doi:10.1038/s41929-025-01405-7)
Supplement: Supplementary file 4 — Cartesian (x, y, z) of the computational section. [file 41929_2025_1405_MOESM4_ESM.zip › DataS1_revised/MDtrajectories/seed6_2500.xyz]

30
# ORCA AIMD Position Step 0, t=0.00 fs, E_Pot=-1129.63710026 Hartree, Unit is Angstrom
 C     -6.8036330544      3.4710720089      0.0588773787
 C     -6.2266269003      2.6742765600     -1.0767676732
 H     -6.4823907224      3.0863855948      1.0357157367
 H     -7.9048426189      3.4561251989      0.0175412390
 H     -6.5078965821      4.5314070186     -0.0159436732
 C     -6.6241933513      3.1141511030     -2.4577711051
 H     -7.7138527151      3.0146894882     -2.5908852515
 H     -6.1204349344      2.5247684672     -3.2356901988
 H     -6.3899007899      4.1798997280     -2.6153825452
 C     -5.4161575579      1.6259512316     -0.8697649301
 N     -3.1903747553      3.8182645234     -1.5623352321
 H     -5.0058749119      1.0518756886     -1.7050706977
 H     -5.1442302174      1.3099304191      0.1406345597
 C     -3.7267662786      5.0900103406     -1.5045671838
 S     -2.4965255987      3.2051280813     -0.1519374802
 C     -2.9622856057      6.2562695542     -1.7967722805
 H     -4.8031879489      5.1514103794     -1.3042130571
 C     -1.5877818609      6.1929021635     -2.1404655364
 C     -0.8866548825      7.3550949337     -2.4291746605
 C     -1.5236106276      8.6006071601     -2.3840998413
 C     -3.5972058515      7.5236847412     -1.7580842349
 C     -2.8810603006      8.6753300734     -2.0480435751
 H     -3.3817016556      9.6444731010     -2.0132523004
 H     -0.9652075317      9.5096125435     -2.6124078812
 H     -1.0839062566      5.2258254550     -2.1803004348
 H      0.1697433252      7.2925532338     -2.6959468433
 H     -4.6555662954      7.5802043200     -1.4962279582
 O     -2.4094605694      1.7811422707     -0.2289051436
 O     -1.3732937884      4.0254755307      0.2041013553
 F     -3.6393647053      3.5415247346      0.9075402673
30
# ORCA AIMD Position Step 1, t=0.50 fs, E_Pot=-1129.63640411 Hartree, Unit is Angstrom
 C     -6.8010504131      3.4712513880      0.0602023616
 C     -6.2215827003      2.6762808457     -1.0757623463
 H     -6.4958044498      3.1027658771      1.0542088317
 H     -7.9050915954      3.4638059876      0.0230658464
 H     -6.5139762574      4.5258556485     -0.0267096035
 C     -6.6233592646      3.1110490115     -2.4569839104
 H     -7.7085771179      3.0077874709     -2.5901466378
 H     -6.1300346919      2.5201362971     -3.2309997879
 H     -6.3878100879      4.1903214493     -2.6099593254
 C     -5.4125352245      1.6261405239     -0.8716794688
 N     -3.1886379010      3.8186625617     -1.5633803535
 H     -5.0035003909      1.0474674862     -1.7149948188
 H     -5.1413579665      1.3062998922      0.1358458777
 C     -3.7249038283      5.0878028663     -1.5095198353
 S     -2.4943234559      3.2066866991     -0.1521792639
 C     -2.9595311724      6.2553818763     -1.7976863283
 H     -4.8084088069      5.1544982580     -1.3123035005
 C     -1.5875932875      6.1978500123     -2.1374888294
 C     -0.8850733013      7.3563829169     -2.4281106828
 C     -1.5188573712      8.6031660435     -2.3875885283
 C     -3.5977177142      7.5247518687     -1.7579519820
 C     -2.8796775072      8.6768591499     -2.0516598279
 H     -3.3807322087      9.6373640908     -2.0144906863
 H     -0.9723143436      9.5122547991     -2.6187232767
 H     -1.0801638366      5.2242960626     -2.1744965480
 H      0.1599923392      7.2882059079     -2.6821631973
 H     -4.6544449515      7.5691540091     -1.5008646622
 O     -2.4069337881      1.7800008903     -0.2281858977
 O     -1.3725557872      4.0232286778      0.2042824392
 F     -3.6376884607      3.5443370789      0.9068247609
30
# ORCA AIMD Position Step 2, t=1.00 fs, E_Pot=-1129.63448547 Hartree, Unit is Angstrom
 C     -6.7985012151      3.4714035344      0.0615606544
 C     -6.2165466778      2.6782603961     -1.0747452150
 H     -6.5091148982      3.1191645019      1.0722034847
 H     -7.9051701818      3.4713805654      0.0284418758
 H     -6.5198442443      4.5208572935     -0.0374389631
 C     -6.6225086753      3.1080487959     -2.4561657875
 H     -7.7036402554      3.0009421528     -2.5893683064
 H     -6.1392613378      2.5153062189     -3.2266773662
 H     -6.3859432146      4.1997956175     -2.6045438170
 C     -5.4088767252      1.6263230605     -0.8736491292
 N     -3.1869138514      3.8190329040     -1.5644233209
 H     -5.0013519514      1.0434263448     -1.7244178035
 H     -5.1384283985      1.3026393442      0.1311821795
 C     -3.7230827933      5.0856185441     -1.5144641318
 S     -2.4921318253      3.2082213163     -0.1524241687
 C     -2.9568097220      6.2545223415     -1.7985944763
 H     -4.8131063635      5.1574877971     -1.3204996656
 C     -1.5873704000      6.2027256820     -2.1345136155
 C     -0.8835687948      7.3576961184     -2.4270217836
 C     -1.5141637080      8.6056958987     -2.3910641803
 C     -3.5981795328      7.5258001965     -1.7578384916
 C     -2.8782726436      8.6783232107     -2.0552716681
 H     -3.3800050200      9.6308524570     -2.0157534805
 H     -0.9790868914      9.5152159394     -2.6251248581
 H     -1.0766609479      5.2233073335     -2.1686805199
 H      0.1514048446      7.2838248910     -2.6687147531
 H     -4.6535772858      7.5582642786     -1.5054227493
 O     -2.4044095985      1.7788880964     -0.2274658120
 O     -1.3717920505      4.0210017076      0.2044706378
 F     -3.6360112865      3.5471500089      0.9061081038
30
# ORCA AIMD Position Step 3, t=1.50 fs, E_Pot=-1129.63183146 Hartree, Unit is Angstrom
 C     -6.7960175166      3.4715048728      0.0629851413
 C     -6.2115291386      2.6801906694     -1.0737057481
 H     -6.5222052775      3.1355867136      1.0891985556
 H     -7.9049224482      3.4787371144      0.0335245014
 H     -6.5253033430      4.5169222335     -0.0480959005
 C     -6.6216283538      3.1052413906     -2.4552860040
 H     -7.6993600188      2.9942106645     -2.5885038874
 H     -6.1477576150      2.5100942636     -3.2230693273
 H     -6.3844861161      4.2075003842     -2.5991715323
 C     -5.4051682038      1.6264773100     -0.8757159467
 N     -3.1851989053      3.8193643225     -1.5654653806
 H     -4.9996245053      1.0400720865     -1.7328953842
 H     -5.1353890143      1.2989172474      0.1267598124
 C     -3.7213409650      5.0834790902     -1.5193925960
 S     -2.4899625215      3.2097090915     -0.1526754624
 C     -2.9541544083      6.2537175694     -1.7994904573
 H     -4.8168150670      5.1603024145     -1.3288709452
 C     -1.5870817926      6.2074616933     -2.1315422308
 C     -0.8822158702      7.3590596471     -2.4258857917
 C     -1.5095873050      8.6081687191     -2.3945133270
 C     -3.5985446650      7.5268117554     -1.7577615760
 C     -2.8768260080      8.6796603630     -2.0588731358
 H     -3.3797495304      9.6255037646     -2.0170647963
 H     -0.9852165549      9.5187854385     -2.6316915372
 H     -1.0736047880      5.2233320973     -2.1628467043
 H      0.1451094603      7.2793718607     -2.6559150003
 H     -4.6531900974      7.5476941263     -1.5098305439
 O     -2.4018914036      1.7778303012     -0.2267443091
 O     -1.3709770274      4.0188152931      0.2046730168
 F     -3.6343328301      3.5499627445      0.9053894871
30
# ORCA AIMD Position Step 4, t=2.00 fs, E_Pot=-1129.62907961 Hartree, Unit is Angstrom
 C     -6.7936273864      3.4715408057      0.0645059217
 C     -6.2065398924      2.6820480290     -1.0726342330
 H     -6.5349461019      3.1520206351      1.1047323654
 H     -7.9042213775      3.4857635228      0.0381742095
 H     -6.5301890598      4.5144668049     -0.0586448102
 C     -6.6207084412      3.1026994773     -2.4543174061
 H     -7.6960041959      2.9876487296     -2.5875032271
 H     -6.1552159820      2.5043566936     -3.2204602457
 H     -6.3835849407      4.2127870857     -2.5939002066
 C     -5.4013990811      1.6265863393     -0.8779121804
 N     -3.1834892276      3.8196459187     -1.5665077053
 H     -4.9984653068      1.0376611938     -1.7400752469
 H     -5.1321955755      1.2951106502      0.1226688132
 C     -3.7197082721      5.0814054518     -1.5242995691
 S     -2.4878272334      3.2111280416     -0.1529363965
 C     -2.9515971680      6.2529923349     -1.8003682870
 H     -4.8191633048      5.1628708637     -1.3374667248
 C     -1.5867010961      6.2119998630     -2.1285762242
 C     -0.8810734773      7.3604971024     -2.4246855059
 C     -1.5051797647      8.6105629731     -2.3979244341
 C     -3.5987729229      7.5277695970     -1.7577374000
 C     -2.8753224085      8.6808182028     -2.0624582407
 H     -3.3801491777      9.6217855390     -2.0184500288
 H     -0.9904460052      9.5231856099     -2.6384859055
 H     -1.0711511298      5.2247419206     -2.1569944061
 H      0.1420534483      7.2748122491     -2.6440168786
 H     -4.6534533024      7.5375928054     -1.5140319271
 O     -2.3993824292      1.7768525300     -0.2260208781
 O     -1.3700853987      4.0166897807      0.2048965562
 F     -3.6326526804      3.5527746124      0.9046680963
30
# ORCA AIMD Position Step 5, t=2.50 fs, E_Pot=-1129.62679892 Hartree, Unit is Angstrom
 C     -6.7913532603      3.4715097300      0.0661469607
 C     -6.2015881575      2.6838101067     -1.0715215925
 H     -6.5471935844      3.1684311548      1.1184130279
 H     -7.9029782776      3.4923503626      0.0422590555
 H     -6.5343816241      4.5137656045     -0.0690434782
 C     -6.6197429283      3.1004732891     -2.4532398455
 H     -7.6937637974      2.9813106850     -2.5863115406
 H     -6.1614036096      2.4980176129     -3.2190361784
 H     -6.3833420119      4.2152015315     -2.5888076504
 C     -5.3975624866      1.6266386396     -0.8802578177
 N     -3.1817807944      3.8198672059     -1.5675514425
 H     -4.9979662078      1.0363732943     -1.7457172707
 H     -5.1288149437      1.2912088232      0.1189630633
 C     -3.7182051595      5.0794174393     -1.5291814218
 S     -2.4857371638      3.2124575929     -0.1532100692
 C     -2.9491679457      6.2523690401     -1.8012223838
 H     -4.8198954980      5.1651301218     -1.3463139367
 C     -1.5862081402      6.2162934662     -2.1256163053
 C     -0.8801723757      7.3620288150     -2.4234110938
 C     -1.5009846603      8.6128668095     -2.4012888232
 C     -3.5988328879      7.5286579590     -1.7577799283
 C     -2.8737536678      8.6817589794     -2.0660208816
 H     -3.3813120108      9.6200102360     -2.0199380882
 H     -0.9945883356      9.5285370969     -2.6455445975
 H     -1.0693932675      5.2277846020     -2.1511272511
 H      0.1428512246      7.2701297021     -2.6331836906
 H     -4.6544591130      7.5280992339     -1.5179907261
 O     -2.3968857035      1.7759778842     -0.2252951021
 O     -1.3690927036      4.0146446988      0.2051479156
 F     -3.6309703641      3.5555850349      0.9039430925
30
# ORCA AIMD Position Step 6, t=3.00 fs, E_Pot=-1129.62529658 Hartree, Unit is Angstrom
 C     -6.7892108340      3.4714255201      0.0679232767
 C     -6.1966825384      2.6854561202     -1.0703592148
 H     -6.5587892366      3.1847572285      1.1299424878
 H     -7.9011491292      3.4983939135      0.0456565586
 H     -6.5378128121      4.5149191193     -0.0792361055
 C     -6.6187299882      3.0985880875     -2.4520427725
 H     -7.6927333773      2.9752495206     -2.5848693672
 H     -6.1661794678      2.4910895924     -3.2188583366
 H     -6.3838145203      4.2144930765     -2.5839885140
 C     -5.3936553966      1.6266285075     -0.8827590615
 N     -3.1800693642      3.8200182554     -1.5685977046
 H     -4.9981601127      1.0363034518     -1.7497053454
 H     -5.1252267327      1.2872157221      0.1156541114
 C     -3.7168416108      5.0775333376     -1.5340365717
 S     -2.4837027942      3.2136789116     -0.1534993558
 C     -2.9468940256      6.2518673770     -1.8020476754
 H     -4.8188854484      5.1670277149     -1.3554164674
 C     -1.5855896323      6.2203085719     -2.1226623874
 C     -0.8795059916      7.3636700825     -2.4220613056
 C     -1.4970362969      8.6150799783     -2.4046012865
 C     -3.5987033442      7.5294623212     -1.7579006173
 C     -2.8721204897      8.6824633155     -2.0695547448
 H     -3.3832487842      9.6202952797     -2.0215634463
 H     -0.9975390603      9.5348371431     -2.6528711712
 H     -1.0683566960      5.2325706969     -2.1452521282
 H      0.1476737383      7.2653418431     -2.6234745390
 H     -4.6562096107      7.5193423440     -1.5216928289
 O     -2.3944040420      1.7752272580     -0.2245666637
 O     -1.3679758510      4.0126984052      0.2054332587
 F     -3.6292853808      3.5583935186      0.9032136168
30
# ORCA AIMD Position Step 7, t=3.50 fs, E_Pot=-1129.62453762 Hartree, Unit is Angstrom
 C     -6.7872086122      3.4713179215      0.0698388377
 C     -6.1918310577      2.6869671696     -1.0691388361
 H     -6.5695611009      3.2009114033      1.1391335022
 H     -7.8987376006      3.5037989732      0.0482553401
 H     -6.5404664385      4.5178440562     -0.0891480980
 C     -6.6176722950      3.0970431592     -2.4507263286
 H     -7.6929014108      2.9695167787     -2.5831135079
 H     -6.1695002605      2.4836823817     -3.2198531214
 H     -6.3850144789      4.2106177314     -2.5795510125
 C     -5.3896786561      1.6265562071     -0.8854077291
 N     -3.1783505069      3.8200898293     -1.5696475700
 H     -4.9990204837      1.0374587868     -1.7520527155
 H     -5.1214236629      1.2831509367      0.1127100179
 C     -3.7156167577      5.0757695752     -1.5388653442
 S     -2.4817336190      3.2147752518     -0.1538068189
 C     -2.9447994538      6.2515040932     -1.8028397042
 H     -4.8161422459      5.1685234020     -1.3647559036
 C     -1.5848395483      6.2240248492     -2.1197136848
 C     -0.8790282340      7.3654299637     -2.4206430076
 C     -1.4933594178      8.6172142994     -2.4078603002
 C     -3.5983736725      7.5301694958     -1.7581083609
 C     -2.8704330608      8.6829314785     -2.0730532739
 H     -3.3858650702      9.6225497441     -2.0233670613
 H     -0.9992776803      9.5419534200     -2.6604331458
 H     -1.0679954181      5.2390685385     -2.1393785948
 H      0.1562178056      7.2605091630     -2.6148492512
 H     -4.6586153302      7.5114417133     -1.5251456432
 O     -2.3919400601      1.7746190632     -0.2238353593
 O     -1.3667136774      4.0108677117      0.2057580646
 F     -3.6275972572      3.5611996182      0.9024788010
30
# ORCA AIMD Position Step 8, t=4.00 fs, E_Pot=-1129.62420843 Hartree, Unit is Angstrom
 C     -6.7853481096      3.4712307509      0.0718853120
 C     -6.1870411988      2.6883265287     -1.0678524901
 H     -6.5793273399      3.2167813446      1.1459198423
 H     -7.8957947052      3.5084811960      0.0499566495
 H     -6.5423728166      4.5222884708     -0.0986842806
 C     -6.6165773289      3.0958121882     -2.4493006842
 H     -7.6941524115      2.9641620963     -2.5809790011
 H     -6.1714144491      2.4759972843     -3.2218208532
 H     -6.3869090811      4.2037393350     -2.5756141791
 C     -5.3856369169      1.6264279679     -0.8881815010
 N     -3.1766196676      3.8200735481     -1.5707020832
 H     -5.0004633304      1.0397587877     -1.7529018262
 H     -5.1174105652      1.2790489009      0.1100590510
 C     -3.7145189659      5.0741404322     -1.5436697485
 S     -2.4798379134      3.2157322270     -0.1541346246
 C     -2.9429045872      6.2512928647     -1.8035947080
 H     -4.8118096583      5.1695902575     -1.3742933492
 C     -1.5839589493      6.2274358445     -2.1167689128
 C     -0.8786591939      7.3673109739     -2.4191691857
 C     -1.4899697751      8.6192924297     -2.4110678104
 C     -3.5978431837      7.5307677994     -1.7584096882
 C     -2.8687102215      8.6831819694     -2.0765097551
 H     -3.3889695444      9.6264908653     -2.0253957735
 H     -0.9998596726      9.5496358161     -2.6681638487
 H     -1.0681933677      5.2471051657     -2.1335176441
 H      0.1677664613      7.2557360088     -2.6071909498
 H     -4.6615045696      7.5045078911     -1.5283752064
 O     -2.3894961899      1.7741690350     -0.2231011062
 O     -1.3652874590      4.0091675542      0.2061269606
 F     -3.6259055599      3.5640029077      0.9017377725
30
# ORCA AIMD Position Step 9, t=4.50 fs, E_Pot=-1129.62387811 Hartree, Unit is Angstrom
 C     -6.7836246127      3.4712182698      0.0740417140
 C     -6.1823199779      2.6895199891     -1.0664925309
 H     -6.5879012406      3.2322334110      1.1503602832
 H     -7.8924149826      3.5123687892      0.0506758175
 H     -6.5435987835      4.5278675973     -0.1077312666
 C     -6.6154575324      3.0948448466     -2.4477837926
 H     -7.6962802415      2.9592322006     -2.5784019353
 H     -6.1720464246      2.4683083608     -3.2244609336
 H     -6.3894214183      4.1942292169     -2.5723057502
 C     -5.3815384603      1.6262558004     -0.8910450137
 N     -3.1748722481      3.8199620787     -1.5717622532
 H     -5.0023515706      1.0430392236     -1.7525187710
 H     -5.1132020669      1.2749562433      0.1075977749
 C     -3.7135263878      5.0726577357     -1.5484532178
 S     -2.4780225291      3.2165380265     -0.1544844652
 C     -2.9412257572      6.2512442702     -1.8043096749
 H     -4.8061595233      5.1702152110     -1.3839722344
 C     -1.5829554753      6.2305488336     -2.1138265118
 C     -0.8782966840      7.3693097516     -2.4176561217
 C     -1.4868753698      8.6213451372     -2.4142286519
 C     -3.5971195637      7.5312473608     -1.7588091568
 C     -2.8669774105      8.6832478676     -2.0799175295
 H     -3.3922962426      9.6316853569     -2.0277002242
 H     -0.9994011169      9.5575434868     -2.6759686708
 H     -1.0687685083      5.2563735461     -2.1276804013
 H      0.1813175946      7.2511621149     -2.6003378656
 H     -4.6646416966      7.4986419804     -1.5314215237
 O     -2.3870746854      1.7738900847     -0.2223639420
 O     -1.3636813618      4.0076106951      0.2065435829
 F     -3.6242098847      3.5668029630      0.9009896556
30
# ORCA AIMD Position Step 10, t=5.00 fs, E_Pot=-1129.62317487 Hartree, Unit is Angstrom
 C     -6.7820283444      3.4713405065      0.0762749010
 C     -6.1776740278      2.6905362044     -1.0650517639
 H     -6.5950967179      3.2471176609      1.1526367826
 H     -7.8887296098      3.5154034824      0.0503437484
 H     -6.5442354949      4.5341123308     -0.1161634174
 C     -6.6143301253      3.0940695194     -2.4461981157
 H     -7.6990104359      2.9547693538     -2.5753228091
 H     -6.1715746045      2.4609345251     -3.2274077455
 H     -6.3924321792      4.1826614210     -2.5697603290
 C     -5.3773948206      1.6260570229     -0.8939518189
 N     -3.1731036933      3.8197492976     -1.5728290589
 H     -5.0045022419      1.0470606531     -1.7512809458
 H     -5.1088192560      1.2709276560      0.1052024372
 C     -3.7126080742      5.0713306029     -1.5532202802
 S     -2.4762926937      3.2171836284     -0.1548574940
 C     -2.9397750207      6.2513658062     -1.8049823848
 H     -4.7995780251      5.1703988336     -1.3937220235
 C     -1.5818424183      6.2333840724     -2.1108849054
 C     -0.8778299020      7.3714183454     -2.4161205890
 C     -1.4840780560      8.6234076253     -2.4173497038
 C     -3.5962167279      7.5316005034     -1.7593098614
 C     -2.8652638143      8.6831718775     -2.0832703122
 H     -3.3955355692      9.6376056028     -2.0303316802
 H     -0.9980592466      9.5652816574     -2.6837343468
 H     -1.0694810833      5.2664478973     -2.1218767616
 H      0.1957373438      7.2469482641     -2.5941146321
 H     -4.6677517888      7.4939344119     -1.5343328063
 O     -2.3846776234      1.7737921639     -0.2216240187
 O     -1.3618828502      4.0062074414      0.2070104520
 F     -3.6225098514      3.5695993510      0.9002335745
30
# ORCA AIMD Position Step 11, t=5.50 fs, E_Pot=-1129.62191560 Hartree, Unit is Angstrom
 C     -6.7805458427      3.4716583621      0.0785408710
 C     -6.1731096713      2.6913670041     -1.0635236647
 H     -6.6007343708      3.2612738677      1.1530461651
 H     -7.8848966459      3.5175406993      0.0489085539
 H     -6.5443862237      4.5405209605     -0.1238511432
 C     -6.6132164137      3.0933972328     -2.4445670227
 H     -7.7020280592      2.9508094134     -2.5716900231
 H     -6.1702077077      2.4542079494     -3.2302702432
 H     -6.3957835965      4.1697973101     -2.5681171763
 C     -5.3732201037      1.6258533341     -0.8968472705
 N     -3.1713095825      3.8194304288     -1.5739034673
 H     -5.0066973969      1.0515230001     -1.7496557049
 H     -5.1042857760      1.2670208232      0.1027421911
 C     -3.7117257882      5.0701653021     -1.5579761560
 S     -2.4746518365      3.2176629706     -0.1552542731
 C     -2.9385600293      6.2516619352     -1.8056114329
 H     -4.7925429707      5.1701540394     -1.4034629633
 C     -1.5806373343      6.2359731603     -2.1079427559
 C     -0.8771517126      7.3736257345     -2.4145776719
 C     -1.4815752488      8.6255155506     -2.4204389244
 C     -3.5951524037      7.5318221682     -1.7599139870
 C     -2.8635992963      8.6830010656     -2.0865625521
 H     -3.3983675791      9.6436891494     -2.0333384403
 H     -0.9960121370      9.5724417592     -2.6913396622
 H     -1.0700470930      5.2768092246     -2.1161140981
 H      0.2098977780      7.2432606269     -2.5883562555
 H     -4.6705478142      7.4904630780     -1.5371594717
 O     -2.3823068955      1.7738821621     -0.2208815916
 O     -1.3598830124      4.0049654082      0.2075288786
 F     -3.6208050850      3.5723916311      0.8994686542
30
# ORCA AIMD Position Step 12, t=6.00 fs, E_Pot=-1129.62016586 Hartree, Unit is Angstrom
 C     -6.7791614143      3.4722291486      0.0807868258
 C     -6.1686329932      2.6920076738     -1.0619026551
 H     -6.6046476228      3.2745383098      1.1519841074
 H     -7.8810887133      3.5187489701      0.0463373451
 H     -6.5441557232      4.5466065773     -0.1306699784
 C     -6.6121404936      3.0927270226     -2.4429115029
 H     -7.7050073019      2.9473797017     -2.5674630870
 H     -6.1681626243      2.4484435792     -3.2326692551
 H     -6.3992873295      4.1565518396     -2.5675168796
 C     -5.3690299160      1.6256692776     -0.8996723703
 N     -3.1694857176      3.8190021534     -1.5749864600
 H     -5.0086992720      1.0560873881     -1.7481681709
 H     -5.0996237879      1.2632910044      0.1000927449
 C     -3.7108366504      5.0691652528     -1.5627262829
 S     -2.4731014559      3.2179730665     -0.1556747379
 C     -2.9375840213      6.2521341649     -1.8061962329
 H     -4.7855906769      5.1695035485     -1.4131118876
 C     -1.5793601508      6.2383563141     -2.1049991787
 C     -0.8761678041      7.3759192935     -2.4130393834
 C     -1.4793615263      8.6277012546     -2.4235043927
 C     -3.5939457387      7.5319103421     -1.7606233367
 C     -2.8620115815      8.6827820633     -2.0897897742
 H     -3.4004923800      9.6493925834     -2.0367624788
 H     -0.9934400564      9.5786394014     -2.6986661111
 H     -1.0701578962      5.2868825281     -2.1103961515
 H      0.2227791993      7.2402571657     -2.5829230306
 H     -4.6727570153      7.4882911420     -1.5399486141
 O     -2.3799641928      1.7741638415     -0.2201370028
 O     -1.3576767783      4.0038893489      0.2080989057
 F     -3.6190952031      3.5751793675      0.8986940218
30
# ORCA AIMD Position Step 13, t=6.50 fs, E_Pot=-1129.61822955 Hartree, Unit is Angstrom
 C     -6.7778585758      3.4731029311      0.0829539769
 C     -6.1642499096      2.6924571888     -1.0601843981
 H     -6.6066883578      3.2867507191      1.1499201179
 H     -7.8774787748      3.5190087355      0.0426181690
 H     -6.5436418403      4.5519358795     -0.1365091912
 C     -6.6111273646      3.0919530519     -2.4412476442
 H     -7.7076396147      2.9444968865     -2.5626152113
 H     -6.1656458148      2.4439128548     -3.2342688409
 H     -6.4027375371      4.1439348244     -2.5680959344
 C     -5.3648398817      1.6255300203     -0.9023685190
 N     -3.1676282044      3.8184626824     -1.5760790629
 H     -5.0102697529      1.0604056669     -1.7473574234
 H     -5.0948502178      1.2597861079      0.0971493586
 C     -3.7098966402      5.0683311789     -1.5674757740
 S     -2.4716410453      3.2181140581     -0.1561181832
 C     -2.9368459239      6.2527811564     -1.8067369966
 H     -4.7792724369      5.1684761096     -1.4225888715
 C     -1.5780307743      6.2405784683     -2.1020538922
 C     -0.8748026821      7.3782860696     -2.4115139586
 C     -1.4774300120      8.6299905629     -2.4265534455
 C     -3.5926151610      7.5318664381     -1.7614397867
 C     -2.8605239590      8.6825571570     -2.0929488584
 H     -3.4016548118      9.6542351716     -2.0406367666
 H     -0.9905098934      9.5835465823     -2.7056074223
 H     -1.0695062825      5.2960859997     -2.1047222958
 H      0.2335372495      7.2380772987     -2.5777081302
 H     -4.6741440813      7.4874649220     -1.5427393930
 O     -2.3776509872      1.7746378049     -0.2193906607
 O     -1.3552630185      4.0029810674      0.2087192912
 F     -3.6173798216      3.5779621391      0.8979088058
30
# ORCA AIMD Position Step 14, t=7.00 fs, E_Pot=-1129.61657107 Hartree, Unit is Angstrom
 C     -6.7766213058      3.4743197245      0.0849811148
 C     -6.1599662433      2.6927183712     -1.0583660854
 H     -6.6067341401      3.2977619128      1.1473629712
 H     -7.8742249584      3.5183107881      0.0377620190
 H     -6.5429294326      4.5561580951     -0.1412791581
 C     -6.6102005558      3.0909737341     -2.4395851360
 H     -7.7096581130      2.9421650693     -2.5571351381
 H     -6.1628388947      2.4408230736     -3.2348002801
 H     -6.4059293270      4.1329631212     -2.5699779667
 C     -5.3606638285      1.6254585263     -0.9048829381
 N     -3.1657335187      3.8178117904     -1.5771823745
 H     -5.0111931791      1.0641564487     -1.7477225878
 H     -5.0899735442      1.2565419190      0.0938374551
 C     -3.7088647917      5.0676613977     -1.5722288340
 S     -2.4702680814      3.2180892080     -0.1565832675
 C     -2.9363405437      6.2535988605     -1.8072346948
 H     -4.7741029373      5.1671015626     -1.4318242762
 C     -1.5766662917      6.2426843774     -2.0991072918
 C     -0.8730030691      7.3807138275     -2.4100056367
 C     -1.4757734876      8.6324003272     -2.4295919585
 C     -3.5911766365      7.5316955868     -1.7623656395
 C     -2.8591535921      8.6823613832     -2.0960382274
 H     -3.4016625462      9.6578310491     -2.0449834821
 H     -0.9873631621      9.5869164006     -2.7120773168
 H     -1.0678179961      5.3038898606     -2.0990873723
 H      0.2415415710      7.2368347600     -2.5726401377
 H     -4.6745296597      7.4880122102     -1.5455595660
 O     -2.3753685159      1.7753014986     -0.2186430191
 O     -1.3526445277      4.0022394164      0.2093875286
 F     -3.6156585401      3.5807395659      0.8971121351
30
# ORCA AIMD Position Step 15, t=7.50 fs, E_Pot=-1129.61567816 Hartree, Unit is Angstrom
 C     -6.7754350994      3.4759075090      0.0868088002
 C     -6.1557877968      2.6927979421     -1.0564466911
 H     -6.6046953626      3.3074409074      1.1448172357
 H     -7.8714557540      3.5166547020      0.0318047968
 H     -6.5420862475      4.5590247090     -0.1449171917
 C     -6.6093794521      3.0897027273     -2.4379268769
 H     -7.7108569119      2.9403743039     -2.5510281521
 H     -6.1598882282      2.4393026926     -3.2340787910
 H     -6.4086818867      4.1245450949     -2.5732606948
 C     -5.3565118625      1.6254724389     -0.9071742406
 N     -3.1637985635      3.8170508130     -1.5782975869
 H     -5.0113000401      1.0670838493     -1.7496641727
 H     -5.0849914059      1.2535786434      0.0901205870
 C     -3.7077076767      5.0671521984     -1.5769881871
 S     -2.4689780806      3.2179048331     -0.1570680347
 C     -2.9360588167      6.2545806725     -1.8076910026
 H     -4.7705056314      5.1654054401     -1.4407654070
 C     -1.5752780408      6.2447132830     -2.0961604466
 C     -0.8707394101      7.3831918510     -2.4085147566
 C     -1.4743852299      8.6349367488     -2.4326237858
 C     -3.5896423977      7.5314068102     -1.7634038636
 C     -2.8579104097      8.6822205659     -2.0990579353
 H     -3.4003980016      9.6599108359     -2.0498131055
 H     -0.9841075003      9.5885999467     -2.7180152646
 H     -1.0648854665      5.3098783161     -2.0934822258
 H      0.2463938248      7.2366131066     -2.5676825139
 H     -4.6738035223      7.4899412517     -1.5484232262
 O     -2.3731177772      1.7761492411     -0.2178945593
 O     -1.3498279044      4.0016603841      0.2100998999
 F     -3.6139309407      3.5835113099      0.8963031429
30
# ORCA AIMD Position Step 16, t=8.00 fs, E_Pot=-1129.61589172 Hartree, Unit is Angstrom
 C     -6.7742877210      3.4778808990      0.0883839397
 C     -6.1517204092      2.6927064434     -1.0544271751
 H     -6.6005226122      3.3156813302      1.1427337927
 H     -7.8692571033      3.5140475899      0.0248090045
 H     -6.5411603170      4.5604016490     -0.1473917793
 C     -6.6086766921      3.0880805311     -2.4362695409
 H     -7.7111048598      2.9390997174     -2.5443163517
 H     -6.1568979386      2.4393922259     -3.2320138791
 H     -6.4108630447      4.1193527170     -2.5779993179
 C     -5.3523886949      1.6255812513     -0.9092172774
 N     -3.1618207182      3.8161826225     -1.5794259968
 H     -5.0104875088      1.0690322170     -1.7534304137
 H     -5.0798891986      1.2508988017      0.0860049689
 C     -3.7064035220      5.0667982283     -1.5817545962
 S     -2.4677647171      3.2175701861     -0.1575699507
 C     -2.9359880875      6.2557175949     -1.8081082349
 H     -4.7687627721      5.1634041565     -1.4493817593
 C     -1.5738690346      6.2466940964     -2.0932150304
 C     -0.8680062830      7.3857115190     -2.4070380060
 C     -1.4732595810      8.6375944490     -2.4356503571
 C     -3.5880201670      7.5310130638     -1.7645582178
 C     -2.8567964970      8.6821501347     -2.1020096645
 H     -3.3978250910      9.6603345851     -2.0551242627
 H     -0.9808113023      9.5885558758     -2.7233902527
 H     -1.0605980069      5.3138037457     -2.0878949868
 H      0.2479339507      7.2374630152     -2.5628317602
 H     -4.6719322666      7.4932404787     -1.5513296863
 O     -2.3708995415      1.7771722793     -0.2171457777
 O     -1.3468233413      4.0012372611      0.2108515544
 F     -3.6121965954      3.5862770625      0.8954809738
30
# ORCA AIMD Position Step 17, t=8.50 fs, E_Pot=-1129.61725875 Hartree, Unit is Angstrom
 C     -6.7731695878      3.4802403027      0.0896642898
 C     -6.1477699818      2.6924580135     -1.0523106054
 H     -6.5942138880      3.3224066788      1.1414599452
 H     -7.8676628597      3.5105035290      0.0168648732
 H     -6.5401784503      4.5602757102     -0.1487053064
 C     -6.6080961974      3.0860841262     -2.4346047415
 H     -7.7103536590      2.9383013543     -2.5370382861
 H     -6.1539256920      2.4410402243     -3.2286143900
 H     -6.4124090711      4.1177123537     -2.5841894462
 C     -5.3482926352      1.6257844524     -0.9110062307
 N     -3.1597978811      3.8152115865     -1.5805690124
 H     -5.0087321326      1.0699688651     -1.7590805752
 H     -5.0746397934      1.2484866419      0.0815401497
 C     -3.7049451713      5.0665927960     -1.5865265522
 S     -2.4666199996      3.2170972769     -0.1580859515
 C     -2.9361123999      6.2569984007     -1.8084892781
 H     -4.7689794364      5.1611018634     -1.4576677498
 C     -1.5724323405      6.2486421765     -2.0902732012
 C     -0.8648223765      7.3882667088     -2.4055687182
 C     -1.4723922554      8.6403562414     -2.4386704271
 C     -3.5863128829      7.5305311431     -1.7658332650
 C     -2.8558059076      8.6821545501     -2.1048966339
 H     -3.3939918648      9.6590979589     -2.0609041538
 H     -0.9775011381      9.5868532816     -2.7282026364
 H     -1.0549615671      5.3156206226     -2.0823129831
 H      0.2462422752      7.2394004457     -2.5581155355
 H     -4.6689614850      7.4978789872     -1.5542634433
 O     -2.3687143761      1.7783588817     -0.2163971807
 O     -1.3436443390      4.0009608874      0.2116366117
 F     -3.6104550771      3.5890365127      0.8946447878
30
# ORCA AIMD Position Step 18, t=9.00 fs, E_Pot=-1129.61947801 Hartree, Unit is Angstrom
 C     -6.7720737397      3.4829714676      0.0906222217
 C     -6.1439424554      2.6920700390     -1.0501021800
 H     -6.5858209304      3.3275740602      1.1411972751
 H     -7.8666499929      3.5060438289      0.0080905289
 H     -6.5391455862      4.5587565579     -0.1488953979
 C     -6.6076323629      3.0837317891     -2.4329203033
 H     -7.7086405634      2.9379247664     -2.5292480373
 H     -6.1509809083      2.4441040035     -3.2239889377
 H     -6.4133336226      4.1195482307     -2.5917544078
 C     -5.3442155390      1.6260711870     -0.9125551591
 N     -3.1577284963      3.8141435065     -1.5817281445
 H     -5.0060912979      1.0699886399     -1.7664748878
 H     -5.0692043795      1.2463090609      0.0768158284
 C     -3.7033412383      5.0665279834     -1.5913002209
 S     -2.4655344875      3.2165006645     -0.1586125034
 C     -2.9364127522      6.2584098017     -1.8088375188
 H     -4.7710694342      5.1584899753     -1.4656423443
 C     -1.5709508514      6.2505585208     -2.0873374553
 C     -0.8612303142      7.3908540467     -2.4040971568
 C     -1.4717803910      8.6431935547     -2.4416799936
 C     -3.5845189173      7.5299814728     -1.7672342760
 C     -2.8549248335      8.6822272577     -2.1077234476
 H     -3.3890296226      9.6563325492     -2.0671294920
 H     -0.9741619200      9.5836681869     -2.7324841204
 H     -1.0481028037      5.3154903145     -2.0767247940
 H      0.2416405512      7.2424052378     -2.5535910689
 H     -4.6650126016      7.5038076419     -1.5571951617
 O     -2.3665626781      1.7796944525     -0.2156492848
 O     -1.3403073641      4.0008199452      0.2124482789
 F     -3.6087059764      3.5917893119      0.8937937719
30
# ORCA AIMD Position Step 19, t=9.50 fs, E_Pot=-1129.62197685 Hartree, Unit is Angstrom
 C     -6.7709954312      3.4860454585      0.0912470589
 C     -6.1402436838      2.6915626769     -1.0478091844
 H     -6.5754535697      3.3311760211      1.1419760314
 H     -7.8661394205      3.5006980160     -0.0013691758
 H     -6.5380449980      4.5560745692     -0.1480348574
 C     -6.6072706615      3.0810813853     -2.4312012486
 H     -7.7060856487      2.9379024504     -2.5210137270
 H     -6.1480255219      2.4483553726     -3.2183414384
 H     -6.4137228638      4.1243978514     -2.6005414096
 C     -5.3401437310      1.6264215368     -0.9138957969
 N     -3.1556115634      3.8129855599     -1.5829049676
 H     -5.0026931994      1.0692992116     -1.7752936501
 H     -5.0635344430      1.2443180744      0.0719547369
 C     -3.7016152257      5.0665945584     -1.5960696866
 S     -2.4644975189      3.2157972674     -0.1591456720
 C     -2.9368672514      6.2599365864     -1.8091567780
 H     -4.7747657746      5.1555494428     -1.4733458164
 C     -1.5693984539      6.2524314439     -2.0844104791
 C     -0.8572962683      7.3934729008     -2.4026107532
 C     -1.4714223209      8.6460675463     -2.4446724347
 C     -3.5826327726      7.5293877523     -1.7687670106
 C     -2.8541320742      8.6823512260     -2.1104959329
 H     -3.3831486646      9.6523004366     -2.0737679485
 H     -0.9707400861      9.5792735241     -2.7362957989
 H     -1.0402567355      5.3137565402     -2.0711218780
 H      0.2346903621      7.2464204762     -2.5493435570
 H     -4.6602748055      7.5109607486     -1.5600836011
 O     -2.3644446968      1.7811616253     -0.2149026142
 O     -1.3368314875      4.0008012425      0.2132789716
 F     -3.6069489184      3.5945350380      0.8929271523
30
# ORCA AIMD Position Step 20, t=10.00 fs, E_Pot=-1129.62409693 Hartree, Unit is Angstrom
 C     -6.7699314429      3.4894192339      0.0915454765
 C     -6.1366792075      2.6909582661     -1.0454408708
 H     -6.5632808073      3.3332400760      1.1436516138
 H     -7.8660021470      3.4945053652     -0.0113452391
 H     -6.5368395766      4.5525732004     -0.1462297239
 C     -6.6069894698      3.0782225297     -2.4294304262
 H     -7.7028834636      2.9381561292     -2.5124155454
 H     -6.1449779663      2.4534920000     -3.2119606823
 H     -6.4137184856      4.1314939614     -2.6103284170
 C     -5.3360596456      1.6268090468     -0.9150730737
 N     -3.1534466256      3.8117462295     -1.5841010850
 H     -4.9987180092      1.0681912888     -1.7850799989
 H     -5.0575749368      1.2424549621      0.0671017031
 C     -3.6998027516      5.0667818000     -1.6008274014
 S     -2.4634974659      3.2150061111     -0.1596812048
 C     -2.9374512768      6.2615617573     -1.8094512507
 H     -4.7796532348      5.1522551993     -1.4808340297
 C     -1.5677424262      6.2542401632     -2.0814950177
 C     -0.8531087103      7.3961251350     -2.4010944197
 C     -1.4713170207      8.6489309923     -2.4476388686
 C     -3.5806462673      7.5287764562     -1.7704374054
 C     -2.8533999370      8.6825001381     -2.1132209314
 H     -3.3766296709      9.6473813838     -2.0807800727
 H     -0.9671501030      9.5740220825     -2.7397239411
 H     -1.0317406360      5.3108975073     -2.0654996224
 H      0.2261825113      7.2513534482     -2.5454838234
 H     -4.6549912590      7.5192581731     -1.5628785673
 O     -2.3623605503      1.7827404245     -0.2141576982
 O     -1.3332379597      4.0008900465      0.2141204477
 F     -3.6051835617      3.5972731745      0.8920441999
30
# ORCA AIMD Position Step 21, t=10.50 fs, E_Pot=-1129.62531329 Hartree, Unit is Angstrom
 C     -6.7688792155      3.4930370048      0.0915398134
 C     -6.1332539565      2.6902806739     -1.0430082391
 H     -6.5495272163      3.3338261134      1.1459243823
 H     -7.8660699500      3.4875166525     -0.0216485334
 H     -6.5354746087      4.5486939175     -0.1436150484
 C     -6.6067625489      3.0752648853     -2.4275890038
 H     -7.6992890467      2.9385995934     -2.5035433448
 H     -6.1417213425      2.4591548421     -3.2052027351
 H     -6.4134942607      4.1398857330     -2.6208401518
 C     -5.3319437812      1.6272038753     -0.9161393175
 N     -3.1512337216      3.8104351964     -1.5853181046
 H     -4.9943747779      1.0670010664     -1.7952958935
 H     -5.0512684329      1.2406557859      0.0624098359
 C     -3.6979474764      5.0670772932     -1.6055647614
 S     -2.4625219926      3.2141480271     -0.1602146224
 C     -2.9381376556      6.2632666878     -1.8097254509
 H     -4.7852163295      5.1485817592     -1.4881714396
 C     -1.5659465637      6.2559593413     -2.0785937577
 C     -0.8487754181      7.3988145740     -2.3995310435
 C     -1.4714632461      8.6517310706     -2.4505687796
 C     -3.5785501788      7.5281762291     -1.7722511797
 C     -2.8526956997      8.6826403833     -2.1159060378
 H     -3.3698094362      9.6420501324     -2.0881216953
 H     -0.9632841650      9.5683212223     -2.7428733100
 H     -1.0229200950      5.3074660731     -2.0598576290
 H      0.2171075507      7.2570796047     -2.5421440434
 H     -4.6494397794      7.5286076949     -1.5655248522
 O     -2.3603102322      1.7844085006     -0.2134150656
 O     -1.3295497323      4.0010704486      0.2149639517
 F     -3.6034096049      3.6000031085      0.8911442290
30
# ORCA AIMD Position Step 22, t=11.00 fs, E_Pot=-1129.62540467 Hartree, Unit is Angstrom
 C     -6.7678358786      3.4968325917      0.0912646187
 C     -6.1299718989      2.6895546044     -1.0405237425
 H     -6.5344647786      3.3330220173      1.1483784344
 H     -7.8661494373      3.4797956663     -0.0320750315
 H     -6.5338825688      4.5449514634     -0.1403480471
 C     -6.6065615460      3.0723255749     -2.4256572832
 H     -7.6955983694      2.9391418823     -2.4944938260
 H     -6.1381166874      2.4649518087     -3.1984651385
 H     -6.4132327053      4.1485638398     -2.6317687159
 C     -5.3277765721      1.6275759134     -0.9171481917
 N     -3.1489732977      3.8090631898     -1.5865576161
 H     -4.9898786251      1.0660726010     -1.8053798887
 H     -5.0445599463      1.2388578798      0.0580250100
 C     -3.6960965200      5.0674667941     -1.6102727247
 S     -2.4615583078      3.2132453169     -0.1607413168
 C     -2.9388968590      6.2650313057     -1.8099841572
 H     -4.7908936546      5.1445086476     -1.4954241532
 C     -1.5639744516      6.2575635790     -2.0757092137
 C     -0.8444179833      7.4015460992     -2.3979022501
 C     -1.4718582649      8.6544127137     -2.4534508876
 C     -3.5763362534      7.5276171952     -1.7742133720
 C     -2.8519836415      8.6827341709     -2.1185593503
 H     -3.3630600860      9.6368418462     -2.0957466679
 H     -0.9590271404      9.5626012054     -2.7458578688
 H     -1.0141738850      5.3040298997     -2.0541992614
 H      0.2085985800      7.2634507823     -2.5394703604
 H     -4.6439089170      7.5389072760     -1.5679670061
 O     -2.3582936046      1.7861414304     -0.2126752343
 O     -1.3257909496      4.0013257302      0.2158003623
 F     -3.6016267888      3.6027241501      0.8902265930
30
# ORCA AIMD Position Step 23, t=11.50 fs, E_Pot=-1129.62451870 Hartree, Unit is Angstrom
 C     -6.7667972163      3.5007329227      0.0907620819
 C     -6.1268356710      2.6888048923     -1.0380009509
 H     -6.5184008826      3.3309380101      1.1505312625
 H     -7.8660378895      3.4714200848     -0.0424118454
 H     -6.5319903750      4.5418977212     -0.1365984809
 C     -6.6063580658      3.0695179120     -2.4236162153
 H     -7.6921237489      2.9396906233     -2.4853674654
 H     -6.1340217200      2.4704870664     -3.1921528807
 H     -6.4131061727      4.1565640220     -2.6427941631
 C     -5.3235399343      1.6278974399     -0.9181491713
 N     -3.1466660849      3.8076417950     -1.5878211713
 H     -4.9854312500      1.0657254197     -1.8147985195
 H     -5.0374020050      1.2370067262      0.0540702509
 C     -3.6942960531      5.0679342296     -1.6149423811
 S     -2.4605934063      3.2123213826     -0.1612566548
 C     -2.9396972449      6.2668343152     -1.8102323567
 H     -4.7961306127      5.1400247398     -1.5026540303
 C     -1.5617924762      6.2590311862     -2.0728436145
 C     -0.8401631407      7.4043243315     -2.3961895476
 C     -1.4724963356      8.6569225816     -2.4562742357
 C     -3.5739994346      7.5271302216     -1.7763278395
 C     -2.8512276838      8.6827436796     -2.1211892204
 H     -3.3567616986      9.6323051116     -2.1036095703
 H     -0.9542747771      9.5572774873     -2.7487894331
 H     -1.0058623068      5.3011195451     -2.0485306981
 H      0.2018382205      7.2703085828     -2.5376111246
 H     -4.6386710664      7.5500468926     -1.5701546411
 O     -2.3563103857      1.7879130831     -0.2119386951
 O     -1.3219864281      4.0016387295      0.2166203454
 F     -3.5998348983      3.6054355665      0.8892906780
30
# ORCA AIMD Position Step 24, t=12.00 fs, E_Pot=-1129.62310893 Hartree, Unit is Angstrom
 C     -6.7657565886      3.5046626502      0.0900770910
 C     -6.1238462291      2.6880558111     -1.0354542067
 H     -6.5016639096      3.3277003112      1.1518855114
 H     -7.8655394027      3.4624814456     -0.0524435524
 H     -6.5297292551      4.5400741597     -0.1325365798
 C     -6.6061251552      3.0669423624     -2.4214496769
 H     -7.6891656461      2.9401552984     -2.4762654201
 H     -6.1293142718      2.4753939799     -3.1866380895
 H     -6.4132636604      4.1630406668     -2.6536022507
 C     -5.3192184213      1.6281451544     -0.9191830227
 N     -3.1443129547      3.8061832270     -1.5891102621
 H     -4.9812059634      1.0662295733     -1.8230874273
 H     -5.0297594226      1.2350624012      0.0506318928
 C     -3.6925875263      5.0684618650     -1.6195654127
 S     -2.4596142972      3.2114003305     -0.1617560782
 C     -2.9405053662      6.2686534674     -1.8104751867
 H     -4.8004250377      5.1351310964     -1.5099143492
 C     -1.5593723545      6.2603469671     -2.0699987960
 C     -0.8361305913      7.4071519314     -2.3943759406
 C     -1.4733670327      8.6592131925     -2.4590293750
 C     -3.5715400729      7.5267461809     -1.7785967607
 C     -2.8503944751      8.6826361354     -2.1238040557
 H     -3.3512699500      9.6289440913     -2.1116677458
 H     -0.9489541333      9.5527109403     -2.7517652728
 H     -0.9983013692      5.2991879194     -2.0428597512
 H      0.1979250497      7.2775029250     -2.5366997214
 H     -4.6339553006      7.5619095501     -1.5720477761
 O     -2.3543601404      1.7896960507     -0.2112058937
 O     -1.3181611533      4.0019921918      0.2174145033
 F     -3.5980337670      3.6081366206      0.8883358998
30
# ORCA AIMD Position Step 25, t=12.50 fs, E_Pot=-1129.62175671 Hartree, Unit is Angstrom
 C     -6.7647038099      3.5085496022      0.0892525761
 C     -6.1210025544      2.6873304229     -1.0328983240
 H     -6.4845891225      3.3234444774      1.1519758537
 H     -7.8644800228      3.4530841034     -0.0619582767
 H     -6.5270467804      4.5399557867     -0.1283196376
 C     -6.6058382614      3.0646798853     -2.4191471781
 H     -7.6869832424      2.9404502180     -2.4672866790
 H     -6.1239178353      2.4793678118     -3.1822180431
 H     -6.4138228537      4.1673126217     -2.6638984630
 C     -5.3148000392      1.6283016222     -0.9202784865
 N     -3.1419147726      3.8047000863     -1.5904262947
 H     -4.9773372726      1.0677882521     -1.8298815189
 H     -5.0216132281      1.2330048440      0.0477494224
 C     -3.6910047500      5.0690306222     -1.6241344110
 S     -2.4586082154      3.2105065578     -0.1622351953
 C     -2.9412863596      6.2704658733     -1.8107178682
 H     -4.8033629486      5.1298423067     -1.5172470565
 C     -1.5566931056      6.2615040364     -2.0671761191
 C     -0.8324184542      7.4100277571     -2.3924479117
 C     -1.4744536704      8.6612467410     -2.4617094854
 C     -3.5689657842      7.5264952113     -1.7810202023
 C     -2.8494567491      8.6823891960     -2.1264121561
 H     -3.3468806785      9.6271566720     -2.1198826163
 H     -0.9430434895      9.5491713951     -2.7548563708
 H     -0.9917433850      5.2985813854     -2.0371946438
 H      0.1977119812      7.2849130899     -2.5368330599
 H     -4.6299234312      7.5743713399     -1.5736215930
 O     -2.3524422839      1.7914621305     -0.2104772139
 O     -1.3143398185      4.0023690966      0.2181735156
 F     -3.5962232452      3.6108265932      0.8873617024
30
# ORCA AIMD Position Step 26, t=13.00 fs, E_Pot=-1129.62093888 Hartree, Unit is Angstrom
 C     -6.7636241003      3.5123304378      0.0883256164
 C     -6.1183014335      2.6866499958     -1.0303483683
 H     -6.4675058723      3.3183089709      1.1504072364
 H     -7.8627208967      3.4433432168     -0.0707532070
 H     -6.5239196386      4.5418934572     -0.1240791532
 C     -6.6054758682      3.0627876078     -2.4167063789
 H     -7.6857670299      2.9404970368     -2.4585257120
 H     -6.1178248775      2.4821929468     -3.1790784685
 H     -6.4148662871      4.1688870417     -2.6734184768
 C     -5.3102768286      1.6283562651     -0.9214501885
 N     -3.1394722705      3.8032051158     -1.5917705566
 H     -4.9739143632      1.0705269565     -1.8349352358
 H     -5.0129632153      1.2308371017      0.0454104028
 C     -3.6895718342      5.0696205124     -1.6286430533
 S     -2.4575628168      3.2096643307     -0.1626898599
 C     -2.9420044153      6.2722483716     -1.8109656365
 H     -4.8046440519      5.1241866098     -1.5246813020
 C     -1.5537424754      6.2625048440     -2.0643764331
 C     -0.8290896749      7.4129454005     -2.3903973833
 C     -1.4757321017      8.6629979545     -2.4643112357
 C     -3.5662926907      7.5264060539     -1.7835958010
 C     -2.8483962759      8.6819957705     -2.1290216593
 H     -3.3437986120      9.6271782992     -2.1282194002
 H     -0.9365881416      9.5468107165     -2.7580983894
 H     -0.9863635230      5.2995210452     -2.0315428198
 H      0.2016548372      7.2924652004     -2.5380501409
 H     -4.6266529189      7.5873006456     -1.5748699322
 O     -2.3505561059      1.7931828496     -0.2097529648
 O     -1.3105464285      4.0027529558      0.2188882648
 F     -3.5944031476      3.6135047942      0.8863675578
30
# ORCA AIMD Position Step 27, t=13.50 fs, E_Pot=-1129.62084458 Hartree, Unit is Angstrom
 C     -6.7624973184      3.5159555901      0.0873246312
 C     -6.1157373269      2.6860335096     -1.0278195384
 H     -6.4507255196      3.3124295913      1.1468832847
 H     -7.8601687876      3.4333819336     -0.0786394242
 H     -6.5203647237      4.5460648453     -0.1199109473
 C     -6.6050200612      3.0612966615     -2.4141346927
 H     -7.6856170858      2.9402267190     -2.4500707651
 H     -6.1111126901      2.4837594279     -3.1772696651
 H     -6.4164401979      4.1674684238     -2.6819358443
 C     -5.3056453135      1.6283060424     -0.9226976818
 N     -3.1369859497      3.8017109773     -1.5931441755
 H     -4.9709775985      1.0744878055     -1.8381348783
 H     -5.0038287598      1.2285857368      0.0435509683
 C     -3.6883018556      5.0702111346     -1.6330861544
 S     -2.4564663544      3.2088973517     -0.1631162407
 C     -2.9426233299      6.2739779593     -1.8112236723
 H     -4.8040982442      5.1182050736     -1.5322329088
 C     -1.5505178591      6.2633616245     -2.0616001016
 C     -0.8261636505      7.4158926591     -2.3882231054
 C     -1.4771701715      8.6644554906     -2.4668352195
 C     -3.5635457702      7.5265054540     -1.7863186139
 C     -2.8472058495      8.6814671951     -2.1316405872
 H     -3.3421166631      9.6290441470     -2.1366453002
 H     -0.9297085119      9.5456506181     -2.7614872090
 H     -0.9822513223      5.3020920944     -2.0259098154
 H      0.2097204786      7.3001396033     -2.5403170505
 H     -4.6241295465      7.6005570104     -1.5758069672
 O     -2.3487008155      1.7948300313     -0.2090333723
 O     -1.3068039723      4.0031280781      0.2195499470
 F     -3.5925732443      3.6161705607      0.8853529746
30
# ORCA AIMD Position Step 28, t=14.00 fs, E_Pot=-1129.62132463 Hartree, Unit is Angstrom
 C     -6.7612977682      3.5193925808      0.0862677579
 C     -6.1133023225      2.6854972636     -1.0253271479
 H     -6.4345288421      3.3059344399      1.1412252267
 H     -7.8567834777      3.4233279901     -0.0854460421
 H     -6.5164458136      4.5524450322     -0.1158704094
 C     -6.6044572066      3.0602118133     -2.4114493915
 H     -7.6865304080      2.9395809291     -2.4420027710
 H     -6.1039475329      2.4840655721     -3.1767009636
 H     -6.4185547202      4.1629603457     -2.6892681865
 C     -5.3009068753      1.6281559248     -0.9240054651
 N     -3.1344560282      3.8002300672     -1.5945480769
 H     -4.9685172875      1.0796277652     -1.8395048149
 H     -4.9942478243      1.2262988186      0.0420621619
 C     -3.6871960944      5.0707821895     -1.6374596303
 S     -2.4553078298      3.2082283212     -0.1635108846
 C     -2.9431071327      6.2756322934     -1.8114970373
 H     -4.8016948019      5.1119500138     -1.5399045162
 C     -1.5470267494      6.2640964560     -2.0588470985
 C     -0.8236159714      7.4188521972     -2.3859310140
 C     -1.4787280167      8.6656216812     -2.4692858791
 C     -3.5607581627      7.5268175738     -1.7891811738
 C     -2.8458899382      8.6808338735     -2.1342769377
 H     -3.3418099841      9.6325800158     -2.1451269279
 H     -0.9225983133      9.5455875172     -2.7649800341
 H     -0.9794063015      5.3062395377     -2.0202981849
 H      0.2213880012      7.3079650839     -2.5435236035
 H     -4.6222512086      7.6139903695     -1.5764667664
 O     -2.3468756014      1.7963763963     -0.2083185723
 O     -1.3031341599      4.0034798011      0.2201501724
 F     -3.5907333390      3.6188232377      0.8843175245
30
# ORCA AIMD Position Step 29, t=14.50 fs, E_Pot=-1129.62198445 Hartree, Unit is Angstrom
 C     -6.7599947045      3.5226270642      0.0851623745
 C     -6.1109861835      2.6850545951     -1.0228866874
 H     -6.4191553647      3.2989395523      1.1333829219
 H     -7.8525816389      3.4133099111     -0.0910236123
 H     -6.5122738315      4.5608040898     -0.1119738613
 C     -6.6037787696      3.0595124122     -2.4086760107
 H     -7.6883993810      2.9385128665     -2.4343946731
 H     -6.0965755721      2.4832066945     -3.1771545956
 H     -6.4211845055      4.1554654788     -2.6952831304
 C     -5.2960680475      1.6279191838     -0.9253438483
 N     -3.1318824272      3.7987743661     -1.5959829395
 H     -4.9664743715      1.0858202334     -1.8392083769
 H     -4.9842742095      1.2240415719      0.0408010671
 C     -3.6862437385      5.0713139770     -1.6417604172
 S     -2.4540771164      3.2076785233     -0.1638707700
 C     -2.9434207784      6.2771902409     -1.8117906090
 H     -4.7975453832      5.1054828396     -1.5476863784
 C     -1.5432866722      6.2647410169     -2.0561171642
 C     -0.8213862232      7.4218031757     -2.3835334218
 C     -1.4803592343      8.6665107495     -2.4716709460
 C     -3.5579695325      7.5273634392     -1.7921737451
 C     -2.8444638036      8.6801431642     -2.1369387916
 H     -3.3427462300      9.6374245833     -2.1536278028
 H     -0.9155127211      9.5464129679     -2.7685018223
 H     -0.9777374481      5.3117696180     -2.0147064754
 H      0.2357421817      7.3160022151     -2.5474930726
 H     -4.6208423565      7.6274409397     -1.5769006847
 O     -2.3450796963      1.7977961647     -0.2076086045
 O     -1.2995572084      4.0037946759      0.2206810552
 F     -3.5888833384      3.6214621479      0.8832608677
30
# ORCA AIMD Position Step 30, t=15.00 fs, E_Pot=-1129.62235712 Hartree, Unit is Angstrom
 C     -6.7585535563      3.5256615083      0.0840055682
 C     -6.1087764959      2.6847157266     -1.0205139313
 H     -6.4047956719      3.2915451332      1.1234392736
 H     -7.8476368964      3.4034530991     -0.0952468010
 H     -6.5080001984      4.5707324164     -0.1082053924
 C     -6.6029821099      3.0591541865     -2.4058453156
 H     -7.6910217049      2.9369875670     -2.4273109238
 H     -6.0893024908      2.4813531822     -3.1783153497
 H     -6.4242694459      4.1452861626     -2.6999046005
 C     -5.2911406498      1.6276174054     -0.9266706103
 N     -3.1292647811      3.7973553061     -1.5974491593
 H     -4.9647432151      1.0928603219     -1.8375427473
 H     -4.9739733896      1.2218902716      0.0396052970
 C     -3.6854220461      5.0717878526     -1.6459863661
 S     -2.4527650624      3.2072674208     -0.1641933517
 C     -2.9435309106      6.2786324927     -1.8121090127
 H     -4.7919009736      5.0988714825     -1.5555577900
 C     -1.5393246052      6.2653359593     -2.0534099836
 C     -0.8193908147      7.4247233513     -2.3810473528
 C     -1.4820127844      8.6671459224     -2.4740005150
 C     -3.5552235975      7.5281602918     -1.7952847613
 C     -2.8429514558      8.6794550421     -2.1396343583
 H     -3.3447087799      9.6430769695     -2.1621067777
 H     -0.9087485695      9.5478451143     -2.7719556623
 H     -0.9770668878      5.3183574037     -2.0091283495
 H      0.2516244177      7.3243220929     -2.5520016386
 H     -4.6196766757      7.6407413557     -1.5771731644
 O     -2.3433124351      1.7990656703     -0.2069034052
 O     -1.2960916442      4.0040606221      0.2211353012
 F     -3.5870232589      3.6240865813      0.8821827717
30
# ORCA AIMD Position Step 31, t=15.50 fs, E_Pot=-1129.62206987 Hartree, Unit is Angstrom
 C     -6.7569377828      3.5285119965      0.0827852907
 C     -6.1066589077      2.6844877408     -1.0182250376
 H     -6.3915856734      3.2838324748      1.1116088921
 H     -7.8420760388      3.3938761837     -0.0980163022
 H     -6.5038044937      4.5816876691     -0.1045271964
 C     -6.6020710007      3.0590715699     -2.4029894685
 H     -7.6941201890      2.9349817710     -2.4208069503
 H     -6.0824661374      2.4787230875     -3.1798092360
 H     -6.4277157378      4.1329243170     -2.7031191284
 C     -5.2861416343      1.6272800491     -0.9279334867
 N     -3.1266024604      3.7959836707     -1.5989468329
 H     -4.9631772096      1.1004749721     -1.8349256607
 H     -4.9634174537      1.2199251992      0.0383090924
 C     -3.6846970927      5.0721866391     -1.6501361066
 S     -2.4513635739      3.2070122494     -0.1644766007
 C     -2.9434066494      6.2799422258     -1.8124565635
 H     -4.7851413270      5.0921875874     -1.5634891343
 C     -1.5351758383      6.2659296250     -2.0507253365
 C     -0.8175366028      7.4275910680     -2.3784925782
 C     -1.4836353426      8.6675560179     -2.4762859222
 C     -3.5525651980      7.5292209335     -1.7985013969
 C     -2.8413829245      8.6788365048     -2.1423719307
 H     -3.3474270253      9.6489580528     -2.1705178374
 H     -0.9026201189      9.5495653138     -2.7752350826
 H     -0.9771389831      5.3255626779     -2.0035521020
 H      0.2677918862      7.3329872122     -2.5568011853
 H     -4.6185042140      7.6537204206     -1.5773564872
 O     -2.3415733038      1.8001639891     -0.2062027974
 O     -1.2927541026      4.0042670686      0.2215062985
 F     -3.5851532102      3.6266957938      0.8810831193
30
# ORCA AIMD Position Step 32, t=16.00 fs, E_Pot=-1129.62095788 Hartree, Unit is Angstrom
 C     -6.7551110960      3.5312039639      0.0814818920
 C     -6.1046175641      2.6843747669     -1.0160366399
 H     -6.3796023332      3.2758617967      1.0982310535
 H     -7.8360709985      3.3846879562     -0.0992597309
 H     -6.4998791217      4.5930522536     -0.1008906971
 C     -6.6010556079      3.0591804813     -2.4001380891
 H     -7.6973687346      2.9324834126     -2.4149285736
 H     -6.0764076078      2.4755545663     -3.1812436355
 H     -6.4313981900      4.1190756871     -2.7049807458
 C     -5.2810925849      1.6269434909     -0.9290735853
 N     -3.1238946964      3.7946694828     -1.6004757447
 H     -4.9615977697      1.1083386788     -1.8318720420
 H     -4.9526793783      1.2182229249      0.0367602328
 C     -3.6840252385      5.0724948293     -1.6542088826
 S     -2.4498654607      3.2069281458     -0.1647190069
 C     -2.9430203686      6.2811055897     -1.8128371971
 H     -4.7777547426      5.0855037006     -1.5714446630
 C     -1.5308821279      6.2665761462     -2.0480632238
 C     -0.8157319649      7.4303867697     -2.3758898497
 C     -1.4851736670      8.6677717950     -2.4785386061
 C     -3.5500373328      7.5305530569     -1.8018101803
 C     -2.8397913984      8.6783559192     -2.1451597689
 H     -3.3506073950      9.6544743580     -2.1788115451
 H     -0.8974338439      9.5512548836     -2.7782365189
 H     -0.9776363672      5.3328559134     -1.9979605267
 H      0.2830458535      7.3420389328     -2.5616396111
 H     -4.6170805271      7.6662074325     -1.5775247566
 O     -2.3398619942      1.8010730691     -0.2055064850
 O     -1.2895594166      4.0044047593      0.2217881037
 F     -3.5832734545      3.6292889538      0.8799619329
30
# ORCA AIMD Position Step 33, t=16.50 fs, E_Pot=-1129.61910555 Hartree, Unit is Angstrom
 C     -6.7530399525      3.5337678163      0.0800702366
 C     -6.1026351800      2.6843778968     -1.0139657413
 H     -6.3688624934      3.2676710805      1.0837562090
 H     -7.8298285085      3.3759851026     -0.0989319561
 H     -6.4964126575      4.6041936208     -0.0972473109
 C     -6.5999519981      3.0593821036     -2.3973152704
 H     -7.7004233704      2.9294910566     -2.4097113453
 H     -6.0714435926      2.4720810153     -3.1822443247
 H     -6.4351644719      4.1046121131     -2.7056119260
 C     -5.2760183994      1.6266487892     -0.9300297913
 N     -3.1211403598      3.7934220957     -1.6020354295
 H     -4.9598092129      1.1160989669     -1.8289533258
 H     -4.9418286945      1.2168514000      0.0348317676
 C     -3.6833559360      5.0726993069     -1.6582043268
 S     -2.4482651737      3.2070261620     -0.1649196994
 C     -2.9423483510      6.2821128884     -1.8132545176
 H     -4.7703048281      5.0788903665     -1.5793856680
 C     -1.5264892699      6.2673311221     -2.0454237057
 C     -0.8138957446      7.4330941160     -2.3732593625
 C     -1.4865777387      8.6678235851     -2.4807689767
 C     -3.5476782454      7.5321591301     -1.8051977314
 C     -2.8382104138      8.6780773927     -2.1480058789
 H     -3.3539611468      9.6590716023     -2.1869369641
 H     -0.8934637913      9.5526250178     -2.7808701555
 H     -0.9782046704      5.3396612214     -1.9923329929
 H      0.2963365391      7.3514896189     -2.5662792917
 H     -4.6151887268      7.6780366609     -1.5777490538
 O     -2.3381783630      1.8017798078     -0.2048140229
 O     -1.2865195079      4.0044668514      0.2219758583
 F     -3.5813841540      3.6318654208      0.8788192984
30
# ORCA AIMD Position Step 34, t=17.00 fs, E_Pot=-1129.61683280 Hartree, Unit is Angstrom
 C     -6.7506955322      3.5362346407      0.0785217415
 C     -6.1006939305      2.6844958629     -1.0120297137
 H     -6.3593259502      3.2592770578      1.0687242284
 H     -7.8235740677      3.3678512466     -0.0970135202
 H     -6.4935761334      4.6145141971     -0.0935559044
 C     -6.5987807586      3.0595677266     -2.3945373422
 H     -7.7029493679      2.9260128585     -2.4051800857
 H     -6.0678452539      2.4685123174     -3.1824844355
 H     -6.4388433466      4.0905415453     -2.7051974783
 C     -5.2709459334      1.6264394503     -0.9307442119
 N     -3.1183383487      3.7922500566     -1.6036251577
 H     -4.9576158983      1.1234048385     -1.8267489145
 H     -4.9309255497      1.2158623757      0.0324376284
 C     -3.6826351578      5.0727889568     -1.6621221763
 S     -2.4465580187      3.2073149389     -0.1650783537
 C     -2.9413714169      6.2829583873     -1.8137117057
 H     -4.7633850387      5.0724143087     -1.5872744341
 C     -1.5220437122      6.2682481926     -2.0428069450
 C     -0.8119616412      7.4357005086     -2.3706197937
 C     -1.4878023423      8.6677379830     -2.4829855528
 C     -3.5455191146      7.5340356804     -1.8086512562
 C     -2.8366715082      8.6780569599     -2.1509178698
 H     -3.3572294784      9.6622820360     -2.1948444991
 H     -0.8909324007      9.5534445422     -2.7830690766
 H     -0.9784848118      5.3454065576     -1.9866467581
 H      0.3068119542      7.3613222905     -2.5705080249
 H     -4.6126660761      7.6890543452     -1.5780916267
 O     -2.3365225232      1.8022746775     -0.2041248310
 O     -1.2836443068      4.0044478107      0.2220654727
 F     -3.5794855959      3.6344244881      0.8776554516
30
# ORCA AIMD Position Step 35, t=17.50 fs, E_Pot=-1129.61461916 Hartree, Unit is Angstrom
 C     -6.7480555724      3.5386326331      0.0768071471
 C     -6.0987757290      2.6847251177     -1.0102460321
 H     -6.3509018011      3.2506786477      1.0537341596
 H     -7.8175353342      3.3603570391     -0.0935089047
 H     -6.4915113060      4.6234937083     -0.0897883602
 C     -6.5975652611      3.0596257599     -2.3918124954
 H     -7.7046482466      2.9220653175     -2.4013484577
 H     -6.0658214335      2.4650203380     -3.1817067852
 H     -6.4422566161      4.0779420905     -2.7039689379
 C     -5.2659018683      1.6263579986     -0.9311682702
 N     -3.1154874892      3.7911611320     -1.6052439916
 H     -4.9548449268      1.1299439565     -1.8257807901
 H     -4.9200170699      1.2152884758      0.0295396735
 C     -3.6818100850      5.0727550113     -1.6659620148
 S     -2.4447405915      3.2077995237     -0.1651952468
 C     -2.9400753316      6.2836410365     -1.8142115403
 H     -4.7575625926      5.0661368450     -1.5950783203
 C     -1.5175890503      6.2693731645     -2.0402128391
 C     -0.8098813227      7.4381974079     -2.3679875272
 C     -1.4888092461      8.6675363472     -2.4851942595
 C     -3.5435821742      7.5361732621     -1.8121590970
 C     -2.8352024668      8.6783392279     -2.1539026972
 H     -3.3601999996      9.6637555558     -2.2024890025
 H     -0.8899950536      9.5535579131     -2.7847957177
 H     -0.9781510944      5.3495881370     -1.9808809670
 H      0.3138552669      7.3714915828     -2.5741483984
 H     -4.6094181165      7.6991231165     -1.5786021861
 O     -2.3348948205      1.8025529638     -0.2034381777
 O     -1.2809410679      4.0043440537      0.2220538843
 F     -3.5775780749      3.6369655720      0.8764707289
30
# ORCA AIMD Position Step 36, t=18.00 fs, E_Pot=-1129.61298109 Hartree, Unit is Angstrom
 C     -6.7451055018      3.5409838893      0.0748996622
 C     -6.0968627937      2.6850602304     -1.0086319584
 H     -6.3434604328      3.2418642830      1.0394047440
 H     -7.8119233179      3.3535616050     -0.0884440274
 H     -6.4903223720      4.6307196659     -0.0859327118
 C     -6.5963294161      3.0594510094     -2.3891419532
 H     -7.7052792304      2.9176720236     -2.3982187673
 H     -6.0655077205      2.4617294986     -3.1797388143
 H     -6.4452356368      4.0678632898     -2.7021766286
 C     -5.2609105480      1.6264425223     -0.9312688598
 N     -3.1125866591      3.7901623275     -1.6068908157
 H     -4.9513688903      1.1354790197     -1.8264459800
 H     -4.9091341907      1.2151407050      0.0261531921
 C     -3.6808342775      5.0725908977     -1.6697229520
 S     -2.4428107032      3.2084815028     -0.1652712418
 C     -2.9384510578      6.2841645331     -1.8147564026
 H     -4.7533156821      5.0601136790     -1.6027734265
 C     -1.5131623179      6.2707384899     -2.0376407060
 C     -0.8076255792      7.4405803797     -2.3653762295
 C     -1.4895686052      8.6672334891     -2.4873979097
 C     -3.5418794896      7.5385564605     -1.8157111028
 C     -2.8338259221      8.6789552344     -2.1569664639
 H     -3.3627193896      9.6632814172     -2.2098325275
 H     -0.8907297612      9.5528976356     -2.7860460147
 H     -0.9769505798      5.3518360456     -1.9750212405
 H      0.3170972927      7.3819270307     -2.5770630937
 H     -4.6054299015      7.7081264769     -1.5793147586
 O     -2.3332958563      1.8026147081     -0.2027531874
 O     -1.2784144124      4.0041538322      0.2219390556
 F     -3.5756619469      3.6394881785      0.8752655726
30
# ORCA AIMD Position Step 37, t=18.50 fs, E_Pot=-1129.61231571 Hartree, Unit is Angstrom
 C     -6.7418389170      3.5433015894      0.0727785616
 C     -6.0949380880      2.6854941441     -1.0072041229
 H     -6.3368510098      3.2328231029      1.0263275257
 H     -7.8069139649      3.3475148784     -0.0818637555
 H     -6.4900706858      4.6359085158     -0.0819944901
 C     -6.5950952459      3.0589560648     -2.3865226195
 H     -7.7046758690      2.9128623450     -2.3957819260
 H     -6.0669599649      2.4587109223     -3.1765018440
 H     -6.4476411717      4.0611993144     -2.7000508793
 C     -5.2559920443      1.6267236393     -0.9310333733
 N     -3.1096348698      3.7892599076     -1.6085643645
 H     -4.9471252555      1.1398777929     -1.8289575007
 H     -4.8982900449      1.2154081980      0.0223475165
 C     -3.6796725997      5.0722920840     -1.6734033888
 S     -2.4407674371      3.2093589012     -0.1653077780
 C     -2.9364948274      6.2845373072     -1.8153482960
 H     -4.7509742549      5.0543958863     -1.6103471627
 C     -1.5087910583      6.2723585713     -2.0350889131
 C     -0.8051847064      7.4428490005     -2.3627965605
 C     -1.4900600073      8.6668370246     -2.4895958895
 C     -3.5404123844      7.5411641043     -1.8192988678
 C     -2.8325583945      8.6799210792     -2.1601142069
 H     -3.3647015271      9.6608003833     -2.2168467628
 H     -0.8931316866      9.5514906381     -2.7868513754
 H     -0.9747350350      5.3519694161     -1.9690646706
 H      0.3164211835      7.3925363549     -2.5791586482
 H     -4.6007704215      7.7159719900     -1.5802458933
 O     -2.3317264986      1.8024648054     -0.2020688530
 O     -1.2760662355      4.0038772886      0.2217200220
 F     -3.5737376393      3.6419919090      0.8740405283
30
# ORCA AIMD Position Step 38, t=19.00 fs, E_Pot=-1129.61275270 Hartree, Unit is Angstrom
 C     -6.7382573960      3.5455874355      0.0704329761
 C     -6.0929857212      2.6860184162     -1.0059780484
 H     -6.3309230142      3.2235595954      1.0150162403
 H     -7.8026316304      3.3422604350     -0.0738298243
 H     -6.4907719554      4.6389192260     -0.0779968369
 C     -6.5938806381      3.0580830264     -2.3839504303
 H     -7.7027574608      2.9076701613     -2.3940175555
 H     -6.0701513547      2.4559793010     -3.1720158943
 H     -6.4493827430      4.0585553616     -2.6977593692
 C     -5.2511608758      1.6272225624     -0.9304723932
 N     -3.1066313634      3.7884594103     -1.6102632356
 H     -4.9421273581      1.1431289324     -1.8333087701
 H     -4.8874801354      1.2160598650      0.0182421867
 C     -3.6783049938      5.0718558402     -1.6770008999
 S     -2.4386111826      3.2104262409     -0.1653068494
 C     -2.9342080503      6.2847722561     -1.8159888610
 H     -4.7506749682      5.0490318431     -1.6177990077
 C     -1.5044915055      6.2742271138     -2.0325546327
 C     -0.8025688143      7.4450065145     -2.3602558820
 C     -1.4902730402      8.6663472813     -2.4917840371
 C     -3.5391715227      7.5439696680     -1.8229158175
 C     -2.8314096525      8.6812372375     -2.1633497011
 H     -3.3661322872      9.6564096364     -2.2235150331
 H     -0.8971118317      9.5494586329     -2.7872785899
 H     -0.9714807767      5.3500270481     -1.9630233265
 H      0.3119657025      7.4032115411     -2.5803894137
 H     -4.5955910799      7.7225931857     -1.5813941435
 O     -2.3301878839      1.8021128882     -0.2013840585
 O     -1.2738956895      4.0035164536      0.2213969103
 F     -3.5718056648      3.6444764326      0.8727962464
30
# ORCA AIMD Position Step 39, t=19.50 fs, E_Pot=-1129.61407666 Hartree, Unit is Angstrom
 C     -6.7343698161      3.5478294309      0.0678653887
 C     -6.0909912311      2.6866233736     -1.0049676595
 H     -6.3255481920      3.2141097200      1.0058591924
 H     -7.7991365541      3.3378381390     -0.0644195639
 H     -6.4923953985      4.6397613181     -0.0739797613
 C     -6.5926977620      3.0568125694     -2.3814232354
 H     -7.6995356839      2.9021326714     -2.3928942047
 H     -6.0749723664      2.4534918777     -3.1664009165
 H     -6.4504321365      4.0601433280     -2.6953733245
 C     -5.2464255827      1.6279506660     -0.9296192526
 N     -3.1035756763      3.7877656758     -1.6119858751
 H     -4.9364646999      1.1453389228     -1.8392706721
 H     -4.8766845936      1.2170480867      0.0139982022
 C     -3.6767282395      5.0712810519     -1.6805122896
 S     -2.4363436871      3.2116746424     -0.1652709840
 C     -2.9315970827      6.2848862826     -1.8166793862
 H     -4.7523403909      5.0440694142     -1.6251391678
 C     -1.5002687325      6.2763173195     -2.0300337252
 C     -0.7998082928      7.4470593845     -2.3577579120
 C     -1.4902073573      8.6657578134     -2.4939547540
 C     -3.5381376548      7.5469418270     -1.8265571437
 C     -2.8303824139      8.6828884712     -2.1666752717
 H     -3.3670712118      9.6503612269     -2.2298338827
 H     -0.9025004143      9.5470124679     -2.7874276378
 H     -0.9672860014      5.3462667027     -1.9569265001
 H      0.3041301106      7.4138327269     -2.5807614643
 H     -4.5901177022      7.7279499662     -1.5827410252
 O     -2.3286814042      1.8015731106     -0.2006976071
 O     -1.2718991749      4.0030752488      0.2209709531
 F     -3.5698666311      3.6469414611      0.8715334838
30
# ORCA AIMD Position Step 40, t=20.00 fs, E_Pot=-1129.61577331 Hartree, Unit is Angstrom
 C     -6.7301912728      3.5500003020      0.0650940561
 C     -6.0889421656      2.6872985920     -1.0041848570
 H     -6.3206384231      3.2045551045      0.9990825003
 H     -7.7964169267      3.3342858284     -0.0537249135
 H     -6.4948654168      4.6385962670     -0.0699982305
 C     -6.5915524547      3.0551672924     -2.3789421351
 H     -7.6951155463      2.8962894358     -2.3923697122
 H     -6.0812341340      2.4511501626     -3.1598738183
 H     -6.4508269283      4.0657400866     -2.6928540583
 C     -5.2417891631      1.6289104877     -0.9285262949
 N     -3.1004675715      3.7871826370     -1.6137305883
 H     -4.9302905064      1.1467117361     -1.8464243987
 H     -4.8658713030      1.2183139222      0.0098056336
 C     -3.6749554086      5.0705680631     -1.6839339134
 S     -2.4339679454      3.2130923573     -0.1652031315
 C     -2.9286730488      6.2848991689     -1.8174206052
 H     -4.7556883938      5.0395579163     -1.6323865035
 C     -1.4961179249      6.2785851749     -2.0275208425
 C     -0.7969538435      7.4490170617     -2.3553024224
 C     -1.4898721081      8.6650561903     -2.4960973652
 C     -3.5372830616      7.5500458358     -1.8302197210
 C     -2.8294724092      8.6848444789     -2.1700917449
 H     -3.3676493223      9.6430513561     -2.2358141304
 H     -0.9090571241      9.5444386284     -2.7874269973
 H     -0.9623503403      5.3411296000     -1.9508190641
 H      0.2935734259      7.4242726797     -2.5803352387
 H     -4.5846371548      7.7320273176     -1.5842531236
 O     -2.3272087169      1.8008634878     -0.2000082622
 O     -1.2700705558      4.0025592343      0.2204443873
 F     -3.5679212870      3.6493866945      0.8702530818
30
# ORCA AIMD Position Step 41, t=20.50 fs, E_Pot=-1129.61719931 Hartree, Unit is Angstrom
 C     -6.7257423440      3.5520569113      0.0621541158
 C     -6.0868273224      2.6880322751     -1.0036391117
 H     -6.3161555428      3.1950325449      0.9947339280
 H     -7.7943907459      3.3316401067     -0.0418540987
 H     -6.4980628836      4.6357376028     -0.0661208827
 C     -6.5904448006      3.0532085419     -2.3765110763
 H     -7.6896930825      2.8901818391     -2.3923918601
 H     -6.0886746192      2.4488043655     -3.1527409257
 H     -6.4506617426      4.0747247502     -2.6900666011
 C     -5.2372503323      1.6300975461     -0.9272587390
 N     -3.0973073234      3.7867136762     -1.6154955363
 H     -4.9238018385      1.1475192615     -1.8542145682
 H     -4.8550045288      1.2197954698      0.0058642036
 C     -3.6730127135      5.0697188813     -1.6872618136
 S     -2.4314885076      3.2146643199     -0.1651068176
 C     -2.9254510362      6.2848336237     -1.8182131384
 H     -4.7602648511      5.0355481849     -1.6395619832
 C     -1.4920279861      6.2809736095     -2.0250096743
 C     -0.7940760600      7.4508904037     -2.3528849607
 C     -1.4892848826      8.6642267116     -2.4981988528
 C     -3.5365735619      7.5532431603     -1.8339015145
 C     -2.8286691020      8.6870612128     -2.1735981444
 H     -3.3680625587      9.6350060753     -2.2414809785
 H     -0.9164837670      9.5420813786     -2.7874265048
 H     -0.9569438000      5.3351897560     -1.9447602635
 H      0.2812126929      7.4344031790     -2.5792289601
 H     -4.5794734660      7.7348326376     -1.5858873019
 O     -2.3257716322      1.8000060714     -0.1993147582
 O     -1.2684007826      4.0019760439      0.2198206377
 F     -3.5659704464      3.6518118700      0.8689560112
30
# ORCA AIMD Position Step 42, t=21.00 fs, E_Pot=-1129.61781508 Hartree, Unit is Angstrom
 C     -6.7210480578      3.5539413675      0.0590965258
 C     -6.0846372474      2.6888118868     -1.0033371595
 H     -6.3121107451      3.1857347319      0.9926870458
 H     -7.7929110759      3.3299352845     -0.0289318477
 H     -6.5018313092      4.6316366453     -0.0624264215
 C     -6.5893703239      3.0510269954     -2.3741351226
 H     -7.6835448794      2.8838526229     -2.3928990862
 H     -6.0969709248      2.4462631065     -3.1453826389
 H     -6.4500711271      4.0861797389     -2.6868123958
 C     -5.2328044902      1.6315024290     -0.9258873450
 N     -3.0940954689      3.7863614402     -1.6172787150
 H     -4.9172165079      1.1480643874     -1.8620183071
 H     -4.8440513878      1.2214363641      0.0023642389
 C     -3.6709350793      5.0687373794     -1.6904922292
 S     -2.4289115270      3.2163724173     -0.1649860622
 C     -2.9219496683      6.2847139676     -1.8190573081
 H     -4.7655010355      5.0320911248     -1.6466859308
 C     -1.4879844962      6.2834186956     -2.0224933248
 C     -0.7912623193      7.4526909984     -2.3504970538
 C     -1.4884698802      8.6632527264     -2.5002448605
 C     -3.5359712583      7.5564931241     -1.8376012152
 C     -2.8279570591      8.6894836242     -2.1771918035
 H     -3.3685572163      9.6268481587     -2.2468730577
 H     -0.9244461487      9.5403130700     -2.7875872155
 H     -0.9513682798      5.3290851654     -1.9388180475
 H      0.2681872961      7.4441016218     -2.5776141330
 H     -4.5749611957      7.7363912692     -1.5875963428
 O     -2.3243720645      1.7990264842     -0.1986158248
 O     -1.2668778978      4.0013353305      0.2191042739
 F     -3.5640149316      3.6542167947      0.8676433030
30
# ORCA AIMD Position Step 43, t=21.50 fs, E_Pot=-1129.61738644 Hartree, Unit is Angstrom
 C     -6.7161370193      3.5555838222      0.0559851932
 C     -6.0823641038      2.6896242765     -1.0032829048
 H     -6.3085541821      3.1769019625      0.9926674862
 H     -7.7917787843      3.3292010125     -0.0151001154
 H     -6.5059843607      4.6268591555     -0.0589995261
 C     -6.5883213943      3.0487303156     -2.3718184687
 H     -7.6770121027      2.8773459544     -2.3938216041
 H     -6.1057568928      2.4433085825     -3.1382303397
 H     -6.4492088817      4.0990224464     -2.6828703920
 C     -5.2284449147      1.6331129708     -0.9244813780
 N     -3.0908328569      3.7861277098     -1.6190780166
 H     -4.9107512125      1.1486476768     -1.8692102505
 H     -4.8329898507      1.2231939221     -0.0005320474
 C     -3.6687613196      5.0676293592     -1.6936218883
 S     -2.4262444004      3.2181964732     -0.1648452684
 C     -2.9181905523      6.2845653123     -1.8199531751
 H     -4.7707755548      5.0292345221     -1.6537750268
 C     -1.4839726616      6.2858551803     -2.0199647683
 C     -0.7886115310      7.4544302938     -2.3481269551
 C     -1.4874556428      8.6621201764     -2.5022209596
 C     -3.5354376081      7.5597539321     -1.8413176515
 C     -2.8273175861      8.6920495556     -2.1808686124
 H     -3.3694081579      9.6192530105     -2.2520398302
 H     -0.9326012831      9.5394958975     -2.7880680089
 H     -0.9459222561      5.3234539778     -1.9330633260
 H      0.2557968496      7.4532574269     -2.5757051152
 H     -4.5714142125      7.7367409829     -1.5893361126
 O     -2.3230120000      1.7979526887     -0.1979102409
 O     -1.2654874494      4.0006483330      0.2183008103
 F     -3.5620556532      3.6566012793      0.8663160337
30
# ORCA AIMD Position Step 44, t=22.00 fs, E_Pot=-1129.61607446 Hartree, Unit is Angstrom
 C     -6.7110403724      3.5569074704      0.0528928296
 C     -6.0800016779      2.6904559918     -1.0034772999
 H     -6.3055578194      3.1688061734      0.9942934047
 H     -7.7907599668      3.3294587422     -0.0005182238
 H     -6.5103175401      4.6220451649     -0.0559255484
 C     -6.5872885328      3.0464304174     -2.3695636944
 H     -7.6704774706      2.8707078202     -2.3950826440
 H     -6.1146474020      2.4397189501     -3.1317331434
 H     -6.4482293939      4.1121336536     -2.6780347076
 C     -5.2241634172      1.6349157370     -0.9231024179
 N     -3.0875204300      3.7860133794     -1.6208912154
 H     -4.9046032165      1.1495401400     -1.8752183386
 H     -4.8218165216      1.2250473059     -0.0027081513
 C     -3.6665291802      5.0664028997     -1.6966483143
 S     -2.4234958495      3.2201143780     -0.1646892245
 C     -2.9141976253      6.2844126122     -1.8209005530
 H     -4.7754771937      5.0270193031     -1.6608407555
 C     -1.4799800047      6.2882213241     -2.0174172081
 C     -0.7862247332      7.4561186791     -2.3457612678
 C     -1.4862722940      8.6608214454     -2.5041141613
 C     -3.5349367861      7.5629838028     -1.8450491656
 C     -2.8267316818      8.6946950771     -2.1846233505
 H     -3.3708874522      9.6128886666     -2.2570373169
 H     -0.9406267459      9.5399394636     -2.7890109906
 H     -0.9408710856      5.3188794638     -1.9275643690
 H      0.2453935332      7.4617774359     -2.5737377989
 H     -4.5690921025      7.7359260571     -1.5910735972
 O     -2.3216933966      1.7968146164     -0.1971968351
 O     -1.2642124153      3.9999279420      0.2174166956
 F     -3.5600935015      3.6589652133      0.8649752816
30
# ORCA AIMD Position Step 45, t=22.50 fs, E_Pot=-1129.61437576 Hartree, Unit is Angstrom
 C     -6.7057907471      3.5578353022      0.0498964312
 C     -6.0775448789      2.6912931403     -1.0039182783
 H     -6.3031960559      3.1617307665      0.9971219611
 H     -7.7896066414      3.3307178680      0.0146372353
 H     -6.5146213984      4.6178545223     -0.0532850491
 C     -6.5862614274      3.0442328319     -2.3673727637
 H     -7.6643374195      2.8639865756     -2.3965996989
 H     -6.1232670854      2.4352961944     -3.1263168795
 H     -6.4472744627      4.1244572623     -2.6721417980
 C     -5.2199507538      1.6368969492     -0.9217997764
 N     -3.0841591564      3.7860183991     -1.6227159165
 H     -4.8989374227      1.1509648541     -1.8795635263
 H     -4.8105547949      1.2270040432     -0.0041070980
 C     -3.6642711972      5.0650691127     -1.6995699414
 S     -2.4206759907      3.2221022252     -0.1645231667
 C     -2.9099968007      6.2842802623     -1.8218992069
 H     -4.7790534879      5.0254761339     -1.6678873513
 C     -1.4759987168      6.2904620715     -2.0148443895
 C     -0.7841920807      7.4577642962     -2.3433873992
 C     -1.4849491764      8.6593599984     -2.5059144979
 C     -3.5344387505      7.5661411508     -1.8487928383
 C     -2.8261832768      8.6973605974     -2.1884501040
 H     -3.3732261105      9.6083478965     -2.2619224065
 H     -0.9482481331      9.5418582803     -2.7905266545
 H     -0.9364252350      5.3158505493     -1.9223825445
 H      0.2382328181      7.4695890276     -2.5719383318
 H     -4.5681669141      7.7339917545     -1.5927952378
 O     -2.3204180383      1.7956437507     -0.1964744936
 O     -1.2630331331      3.9991887965      0.2164593076
 F     -3.5581292637      3.6613086190      0.8636221160
30
# ORCA AIMD Position Step 46, t=23.00 fs, E_Pot=-1129.61291702 Hartree, Unit is Angstrom
 C     -6.7004202728      3.5582981530      0.0470721154
 C     -6.0749906121      2.6921223662     -1.0046009083
 H     -6.3015267659      3.1559483206      1.0006962762
 H     -7.7880768585      3.3329712444      0.0301756338
 H     -6.5186984047      4.6148927525     -0.0511466078
 C     -6.5852298186      3.0422270138     -2.3652490625
 H     -7.6589653249      2.8572351724     -2.3982862535
 H     -6.1312832634      2.4299006599     -3.1223369949
 H     -6.4464646912      4.1350735985     -2.6650857103
 C     -5.2157970740      1.6390437188     -0.9206073849
 N     -3.0807497124      3.7861416797     -1.6245496904
 H     -4.8938755491      1.1530809187     -1.8818941029
 H     -4.7992551999      1.2291010529     -0.0047339198
 C     -3.6620116961      5.0636413243     -1.7023863017
 S     -2.4177958802      3.2241353611     -0.1643525196
 C     -2.9056150607      6.2841905126     -1.8229484899
 H     -4.7810573042      5.0246242825     -1.6749137378
 C     -1.4720263682      6.2925327549     -2.0122408551
 C     -0.7825759839      7.4593740227     -2.3409973107
 C     -1.4835119035      8.6577519804     -2.5076161559
 C     -3.5339218065      7.5691870241     -1.8525443976
 C     -2.8256632232      8.6999974314     -2.1923429668
 H     -3.3765725985      9.6060731238     -2.2667462699
 H     -0.9552640872      9.5453347418     -2.7926818372
 H     -0.9327248024      5.3147253096     -1.9175659895
 H      0.2352716930      7.4766374854     -2.5704767520
 H     -4.5687055583      7.7309806686     -1.5945112666
 O     -2.3191875823      1.7944719724     -0.1957421742
 O     -1.2619279345      3.9984466790      0.2154366245
 F     -3.5561636722      3.6636316241      0.8622575227
30
# ORCA AIMD Position Step 47, t=23.50 fs, E_Pot=-1129.61219050 Hartree, Unit is Angstrom
 C     -6.6949592035      3.5582429836      0.0444912748
 C     -6.0723372448      2.6929305554     -1.0055174606
 H     -6.3005768800      3.1517014560      1.0045848534
 H     -7.7859549859      3.3361921672      0.0458943329
 H     -6.5223763958      4.6136367286     -0.0495620918
 C     -6.5841844511      3.0404803237     -2.3632003871
 H     -7.6546776352      2.8505125086     -2.4000529929
 H     -6.1384337126      2.4234812866     -3.1200359879
 H     -6.4458954682      4.1432414401     -2.6568252293
 C     -5.2116922650      1.6413445469     -0.9195424590
 N     -3.0772924569      3.7863811077     -1.6263900061
 H     -4.8894912153      1.1559771948     -1.8820010130
 H     -4.7879980205      1.2314042351     -0.0046548753
 C     -3.6597647689      5.0621355779     -1.7050978902
 S     -2.4148675043      3.2261886185     -0.1641829304
 C     -2.9010800867      6.2841633177     -1.8240475607
 H     -4.7811697462      5.0244705242     -1.6819124989
 C     -1.4680671259      6.2944002089     -2.0096021685
 C     -0.7813971357      7.4609530121     -2.3385905462
 C     -1.4819812734      8.6560287156     -2.5092183389
 C     -3.5333739565      7.5720848258     -1.8562977878
 C     -2.8251721764      8.7025727731     -2.1962964299
 H     -3.3809587861      9.6063018687     -2.2715484122
 H     -0.9615567152      9.5502991875     -2.7954923918
 H     -0.9298319163      5.3157160413     -1.9131473824
 H      0.2370045598      7.4828810899     -2.5694292210
 H     -4.5706561560      7.7269313005     -1.5962594334
 O     -2.3180034364      1.7933310984     -0.1949989253
 O     -1.2608732955      3.9977184904      0.2143571548
 F     -3.5541973627      3.6659344585      0.8608824202
30
# ORCA AIMD Position Step 48, t=24.00 fs, E_Pot=-1129.61235416 Hartree, Unit is Angstrom
 C     -6.6894344887      3.5576400895      0.0422172907
 C     -6.0695845923      2.6937049240     -1.0066575218
 H     -6.3003324812      3.1491870469      1.0084127734
 H     -7.7830682625      3.3403322846      0.0615825892
 H     -6.5255193525      4.6143659832     -0.0485630519
 C     -6.5831182800      3.0390340157     -2.3612413977
 H     -7.6517014905      2.8438853441     -2.4018091492
 H     -6.1445465793      2.4160986419     -3.1195120949
 H     -6.4456354954      4.1484203736     -2.6473843089
 C     -5.2076264814      1.6437900146     -0.9186054247
 N     -3.0737873666      3.7867335626     -1.6282342205
 H     -4.8858069585      1.1596684780     -1.8798272230
 H     -4.7768903051      1.2340038188     -0.0039880997
 C     -3.6575332346      5.0605704768     -1.7077060457
 S     -2.4119036594      3.2282367016     -0.1640202123
 C     -2.8964198724      6.2842159829     -1.8251953729
 H     -4.7792156598      5.0250093398     -1.6888704948
 C     -1.4641320629      6.2960438938     -2.0069251348
 C     -0.7806269947      7.4625051081     -2.3361760067
 C     -1.4803728913      8.6542365461     -2.5107254241
 C     -3.5327930398      7.5748006469     -1.8600452204
 C     -2.8247220587      8.7050723900     -2.2003057420
 H     -3.3862813835      9.6090372461     -2.2763526273
 H     -0.9670920488      9.5565294343     -2.7989222281
 H     -0.9277269062      5.3188787062     -1.9091415972
 H      0.2433698316      7.4882834196     -2.5687550504
 H     -4.5738507856      7.7218789707     -1.5981044409
 O     -2.3168667157      1.7922523433     -0.1942438945
 O     -1.2598441489      3.9970220456      0.2132298140
 F     -3.5522308701      3.6682174422      0.8594976601
30
# ORCA AIMD Position Step 49, t=24.50 fs, E_Pot=-1129.61319572 Hartree, Unit is Angstrom
 C     -6.6838688351      3.5564878034      0.0403031494
 C     -6.0667338973      2.6944330806     -1.0080081209
 H     -6.3007333414      3.1485448079      1.0118843369
 H     -7.7792995428      3.3453209219      0.0770260511
 H     -6.5280321572      4.6171180809     -0.0481596892
 C     -6.5820279438      3.0379015398     -2.3593947301
 H     -7.6501504092      2.8374297541     -2.4034638170
 H     -6.1495475342      2.4079334817     -3.1207072264
 H     -6.4457265191      4.1502807717     -2.6368490451
 C     -5.2035908227      1.6463734770     -0.9177808718
 N     -3.0702340383      3.7871949509     -1.6300795684
 H     -4.8827932259      1.1640944444     -1.8754706421
 H     -4.7660594992      1.2370069248     -0.0028886429
 C     -3.6553082156      5.0589669660     -1.7102127767
 S     -2.4089177772      3.2302546162     -0.1638702690
 C     -2.8916623846      6.2843629487     -1.8263906729
 H     -4.7751712918      5.0262236279     -1.6957699144
 C     -1.4602390342      6.2974566005     -2.0042080352
 C     -0.7801899912      7.4640330698     -2.3337715334
 C     -1.4786979186      8.6524346704     -2.5121464380
 C     -3.5321856201      7.5773033969     -1.8637775210
 C     -2.8243356585      8.7075002369     -2.2043670121
 H     -3.3923047831      9.6140537414     -2.2811658925
 H     -0.9719070680      9.5636710506     -2.8028891835
 H     -0.9263081233      5.3241093870     -1.9055443421
 H      0.2537681593      7.4928086775     -2.5683000102
 H     -4.5780215550      7.7158588728     -1.6001338590
 O     -2.3157782285      1.7912657752     -0.1934763450
 O     -1.2588143097      3.9963757877      0.2120637810
 F     -3.5502646450      3.6704809488      0.8581040370
30
# ORCA AIMD Position Step 50, t=25.00 fs, E_Pot=-1129.61425970 Hartree, Unit is Angstrom
 C     -6.6782803835      3.5548136351      0.0387898698
 C     -6.0637878355      2.6951031268     -1.0095538638
 H     -6.3016712120      3.1498502859      1.0147979436
 H     -7.7745956124      3.3510658869      0.0920117022
 H     -6.5298585237      4.6216800556     -0.0483424587
 C     -6.5809152927      3.0370687942     -2.3576902732
 H     -7.6500123915      2.8312315136     -2.4049273690
 H     -6.1534532359      2.3992779589     -3.1234171034
 H     -6.4461834445      4.1487088533     -2.6253633373
 C     -5.1995780672      1.6490917085     -0.9170392938
 N     -3.0666317174      3.7877602891     -1.6319231660
 H     -4.8803691406      1.1691210321     -1.8691812257
 H     -4.7556445367      1.2405284029     -0.0015301303
 C     -3.6530692308      5.0573480002     -1.7126205710
 S     -2.4059237329      3.2322180543     -0.1637390150
 C     -2.8868353015      6.2846156981     -1.8276319890
 H     -4.7691653255      5.0280857901     -1.7025897862
 C     -1.4564121340      6.2986447942     -2.0014508425
 C     -0.7799747512      7.4655385572     -2.3314014190
 C     -1.4769645639      8.6506914293     -2.5134940003
 C     -3.5315648650      7.5795648856     -1.8674847442
 C     -2.8240443756      8.7098751227     -2.2084770657
 H     -3.3986849892      9.6209358447     -2.2859802982
 H     -0.9760880129      9.5712737196     -2.8072761513
 H     -0.9253947552      5.3311467280     -1.9023316614
 H      0.2671844145      7.4964215838     -2.5678244999
 H     -4.5828270223      7.7089101472     -1.6024512416
 O     -2.3147384777      1.7903998507     -0.1926956660
 O     -1.2577569356      3.9957984812      0.2108683614
 F     -3.5482990683      3.6727253801      0.8567022989
30
# ORCA AIMD Position Step 51, t=25.50 fs, E_Pot=-1129.61504891 Hartree, Unit is Angstrom
 C     -6.6726829583      3.5526716635      0.0377056002
 C     -6.0607505552      2.6957038405     -1.0112770936
 H     -6.3029910355      3.1531119360      1.0170544611
 H     -7.7689709554      3.3574556594      0.1063329195
 H     -6.5309731193      4.6276183452     -0.0490857333
 C     -6.5797885870      3.0364958375     -2.3561627103
 H     -7.6511527895      2.8253848892     -2.4061130552
 H     -6.1563536618      2.3905111121     -3.1273207669
 H     -6.4469946009      4.1438113238     -2.6131245127
 C     -5.1955833137      1.6519453607     -0.9163395098
 N     -3.0629793408      3.7884238150     -1.6337620307
 H     -4.8784054053      1.1745448075     -1.8613512111
 H     -4.7457856493      1.2446809910     -0.0000852575
 C     -3.6507847970      5.0557380864     -1.7149322036
 S     -2.4029356049      3.2341037853     -0.1636322849
 C     -2.8819657766      6.2849827728     -1.8289176180
 H     -4.7614732553      5.0305591597     -1.7093077801
 C     -1.4526806895      6.2996284383     -1.9986553860
 C     -0.7798503289      7.4670219168     -2.3290927850
 C     -1.4751798015      8.6490794454     -2.5147829181
 C     -3.5309478077      7.5815599230     -1.8711569589
 C     -2.8238846192      8.7122255521     -2.2126331764
 H     -3.4050084133      9.6291385492     -2.2907771851
 H     -0.9797467035      9.5788378667     -2.8119450511
 H     -0.9247334722      5.3395819701     -1.8994604729
 H      0.2823671175      7.4990911530     -2.5670455437
 H     -4.5878848857      7.7010799593     -1.6051675152
 O     -2.3137476641      1.7896809912     -0.1919013792
 O     -1.2566450390      3.9953088578      0.2096528378
 F     -3.5463344682      3.6749511548      0.8552931509
30
# ORCA AIMD Position Step 52, t=26.00 fs, E_Pot=-1129.61519749 Hartree, Unit is Angstrom
 C     -6.6670864605      3.5501369960      0.0370652118
 C     -6.0576275889      2.6962246798     -1.0131582055
 H     -6.3044942747      3.1582717724      1.0186605218
 H     -7.7625077930      3.3643627549      0.1197949208
 H     -6.5313747009      4.6343397153     -0.0503536230
 C     -6.5786630070      3.0361195914     -2.3548478059
 H     -7.6533317478      2.8199894348     -2.4069391124
 H     -6.1583882056      2.3820639648     -3.1320224923
 H     -6.4481224097      4.1359200967     -2.6003789529
 C     -5.1916044476      1.6549392554     -0.9156318212
 N     -3.0592755905      3.7891792028     -1.6355931886
 H     -4.8767305564      1.1801017253     -1.8524952844
 H     -4.7366139931      1.2495661199      0.0012926743
 C     -3.6484141811      5.0541622879     -1.7171505189
 S     -2.3999669933      3.2358907537     -0.1635555689
 C     -2.8770792297      6.2854698579     -1.8302456622
 H     -4.7525029264      5.0336002149     -1.7159028320
 C     -1.4490775636      6.3004395736     -1.9958253282
 C     -0.7796828545      7.4684818168     -2.3268718680
 C     -1.4733506824      8.6476704555     -2.5160287643
 C     -3.5303524667      7.5832664859     -1.8747851344
 C     -2.8238936810      8.7145840443     -2.2168327833
 H     -3.4108378492      9.6380566221     -2.2955324478
 H     -0.9829979990      9.5858623622     -2.8167515288
 H     -0.9240136729      5.3488851549     -1.8968707089
 H      0.2980070605      7.5007965747     -2.5656784110
 H     -4.5928089270      7.6924272182     -1.6083913940
 O     -2.3128057705      1.7891325211     -0.1910931649
 O     -1.2554525661      3.9949247438      0.2084260787
 F     -3.5443711463      3.6771585361      0.8538772772
30
# ORCA AIMD Position Step 53, t=26.50 fs, E_Pot=-1129.61457145 Hartree, Unit is Angstrom
 C     -6.6614978614      3.5472985680      0.0368705770
 C     -6.0544260328      2.6966563869     -1.0151757377
 H     -6.3059451298      3.1652098369      1.0197247615
 H     -7.7553497110      3.3716478444      0.1322186065
 H     -6.5310730292      4.6411649076     -0.0521043853
 C     -6.5775603090      3.0358571575     -2.3537787234
 H     -7.6562321122      2.8151457899     -2.4073306223
 H     -6.1597204521      2.3743815913     -3.1370965186
 H     -6.4495043686      4.1255935851     -2.5874166909
 C     -5.1876419113      1.6580815202     -0.9148619741
 N     -3.0555186411      3.7900200300     -1.6374135610
 H     -4.8751409123      1.1854820974     -1.8432187857
 H     -4.7282422753      1.2552659275      0.0024854197
 C     -3.6459090426      5.0526458789     -1.7192783182
 S     -2.3970317585      3.2375584890     -0.1635143271
 C     -2.8722005678      6.2860802473     -1.8316139761
 H     -4.7427692774      5.0371604623     -1.7223563812
 C     -1.4456376362      6.3011205692     -1.9929661000
 C     -0.7793474742      7.4699159317     -2.3247616740
 C     -1.4714862417      8.6465307961     -2.5172463253
 C     -3.5297949204      7.5846660079     -1.8783618925
 C     -2.8241060405      8.7169812508     -2.2210730680
 H     -3.4157520091      9.6470854047     -2.3002211715
 H     -0.9859393225      9.5918872941     -2.8215582648
 H     -0.9228802557      5.3584289762     -1.8944886270
 H      0.3128756574      7.5015306342     -2.5634682631
 H     -4.5972361323      7.6830230338     -1.6122222038
 O     -2.3119123726      1.7887761674     -0.1902707596
 O     -1.2541536040      3.9946639579      0.2071969443
 F     -3.5424091794      3.6793479909      0.8524553662
30
# ORCA AIMD Position Step 54, t=27.00 fs, E_Pot=-1129.61329256 Hartree, Unit is Angstrom
 C     -6.6559218799      3.5442518005      0.0371111745
 C     -6.0511548303      2.6969916689     -1.0173065967
 H     -6.3070785310      3.1737513298      1.0204495834
 H     -7.7476926701      3.3791640279      0.1434445264
 H     -6.5300806923      4.6474014001     -0.0542946781
 C     -6.5765076116      3.0356094666     -2.3529827000
 H     -7.6594927160      2.8109503388     -2.4072217076
 H     -6.1605164923      2.3678882050     -3.1421278264
 H     -6.4510547433      4.1136110638     -2.5745639185
 C     -5.1836981098      1.6613822775     -0.9139759344
 N     -3.0517069611      3.7909389609     -1.6392201631
 H     -4.8734145425      1.1903512580     -1.8341743939
 H     -4.7207561220      1.2618357883      0.0034241405
 C     -3.6432155014      5.0512147159     -1.7213182464
 S     -2.3941425478      3.2390896853     -0.1635134950
 C     -2.8673541709      6.2868144013     -1.8330201056
 H     -4.7328607934      5.0411870214     -1.7286527423
 C     -1.4423942665      6.3017206304     -1.9900848023
 C     -0.7787369381      7.4713200155     -2.3227801643
 C     -1.4695985434      8.6457177323     -2.5184484373
 C     -3.5292870670      7.5857432449     -1.8818821405
 C     -2.8245499615      8.7194422110     -2.2253508662
 H     -3.4193806559      9.6556727661     -2.3048216232
 H     -0.9886372451      9.5965293863     -2.8262459515
 H     -0.9209639302      5.3675431227     -1.8922321705
 H      0.3259128827      7.5013025998     -2.5602094171
 H     -4.6008569853      7.6729518801     -1.6167417408
 O     -2.3110668257      1.7886298407     -0.1894340746
 O     -1.2527244287      3.9945424390      0.2059735381
 F     -3.5404486831      3.6815198246      0.8510280213
30
# ORCA AIMD Position Step 55, t=27.50 fs, E_Pot=-1129.61170163 Hartree, Unit is Angstrom
 C     -6.6503616112      3.5410915736      0.0377653780
 C     -6.0478245421      2.6972252056     -1.0195265154
 H     -6.3076110827      3.1836773945      1.0211151208
 H     -7.7397720949      3.3867614057      0.1533367179
 H     -6.5284075321      4.6524091342     -0.0568832485
 C     -6.5755355389      3.0352666791     -2.3524785076
 H     -7.6627446396      2.8074893922     -2.4065580536
 H     -6.1609267461      2.3629564954     -3.1467474569
 H     -6.4526686927      4.1009429684     -2.5621702986
 C     -5.1797763291      1.6648517654     -0.9129257085
 N     -3.0478389264      3.7919287003     -1.6410101378
 H     -4.8713317567      1.1943797588     -1.8259991898
 H     -4.7142073497      1.2693010486      0.0040970310
 C     -3.6402791315      5.0498937417     -1.7232726779
 S     -2.3913111051      3.2404692300     -0.1635575966
 C     -2.8625632698      6.2876704935     -1.8344613404
 H     -4.7233872880      5.0456252393     -1.7347811079
 C     -1.4393762843      6.3022902553     -1.9871895120
 C     -0.7777672005      7.4726891534     -2.3209394850
 C     -1.4677029481      8.6452760999     -2.5196450306
 C     -3.5288347066      7.5864869524     -1.8853436649
 C     -2.8252453113      8.7219827089     -2.2296624420
 H     -3.4214306559      9.6633579226     -2.3093184707
 H     -0.9911180496      9.5995078204     -2.8307220094
 H     -0.9179164349      5.3755792073     -1.8900184064
 H      0.3362849039      7.5001393883     -2.5557564383
 H     -4.6034364949      7.6623098679     -1.6220094286
 O     -2.3102682100      1.7887085163     -0.1885830904
 O     -1.2511432482      3.9945746718      0.2047633654
 F     -3.5384896489      3.6836744168      0.8495958072
30
# ORCA AIMD Position Step 56, t=28.00 fs, E_Pot=-1129.61027174 Hartree, Unit is Angstrom
 C     -6.6448190388      3.5379065468      0.0388025851
 C     -6.0444474501      2.6973541381     -1.0218103821
 H     -6.3072547352      3.1947387940      1.0220547929
 H     -7.7318462414      3.3942912590      0.1617851276
 H     -6.5260577029      4.6556481393     -0.0598338272
 C     -6.5746759576      3.0347150161     -2.3522753964
 H     -7.6656435499      2.8048336985     -2.4052988191
 H     -6.1610733094      2.3598846417     -3.1506581803
 H     -6.4542286071      4.0886958993     -2.5505913036
 C     -5.1758789961      1.6684974854     -0.9116754915
 N     -3.0439129530      3.7929819901     -1.6427808140
 H     -4.8686981292      1.1972782251     -1.8192447495
 H     -4.7086097914      1.2776549213      0.0045538634
 C     -3.6370497604      5.0487066555     -1.7251437172
 S     -2.3885477991      3.2416848196     -0.1636506027
 C     -2.8578498681      6.2886446192     -1.8359347135
 H     -4.7149219221      5.0504192509     -1.7407353280
 C     -1.4366042240      6.3028750715     -1.9842886586
 C     -0.7763799284      7.4740182272     -2.3192458147
 C     -1.4658182204      8.6452361511     -2.5208424436
 C     -3.5284363407      7.5868899662     -1.8887474113
 C     -2.8262020652      8.7246073490     -2.2340034192
 H     -3.4217027516      9.6697971728     -2.3137047794
 H     -0.9933631004      9.6006615113     -2.8349264943
 H     -0.9134525167      5.3819861671     -1.8877718328
 H      0.3434085766      7.4980849174     -2.5500271906
 H     -4.6048294621      7.6512025645     -1.6280587957
 O     -2.3095153910      1.7890237637     -0.1877178628
 O     -1.2493909797      3.9947730887      0.2035730824
 F     -3.5365319899      3.6858121652      0.8481592457
30
# ORCA AIMD Position Step 57, t=28.50 fs, E_Pot=-1129.60948494 Hartree, Unit is Angstrom
 C     -6.6392954598      3.5347746473      0.0401861813
 C     -6.0410375431      2.6973783808     -1.0241326229
 H     -6.3057329706      3.2066718487      1.0236221806
 H     -7.7241769279      3.4016097445      0.1687071493
 H     -6.5230285618      4.6567112019     -0.0631175503
 C     -6.5739595030      3.0338460380     -2.3523732133
 H     -7.6678971110      2.8030336790     -2.4034181663
 H     -6.1610413532      2.3588795807     -3.1536526474
 H     -6.4556143007      4.0780213468     -2.5401651650
 C     -5.1720057769      1.6723211302     -0.9102074424
 N     -3.0399275788      3.7940917167     -1.6445297476
 H     -4.8653679340      1.1988336085     -1.8143065018
 H     -4.7039379766      1.2868587466      0.0049054802
 C     -3.6334867546      5.0476756158     -1.7269332689
 S     -2.3858613394      3.2427272279     -0.1637958489
 C     -2.8532347462      6.2897310271     -1.8374370075
 H     -4.7079381048      5.0555119756     -1.7465126263
 C     -1.4340867176      6.3035096670     -1.9813903613
 C     -0.7745434488      7.4753025514     -2.3176995941
 C     -1.4639663220      8.6456122153     -2.5220429811
 C     -3.5280825573      7.5869493443     -1.8920975791
 C     -2.8274195123      8.7273084254     -2.2383687259
 H     -3.4201010581      9.6747795407     -2.3179832167
 H     -0.9953075941      9.5999583804     -2.8388357157
 H     -0.9073915012      5.3863830924     -1.8854324546
 H      0.3469596476      7.4951984481     -2.5430017729
 H     -4.6049888705      7.6397419887     -1.6348959668
 O     -2.3088070518      1.7895835857     -0.1868385112
 O     -1.2474517825      3.9951477072      0.2024083449
 F     -3.5345755501      3.6879334733      0.8467188191
30
# ORCA AIMD Position Step 58, t=29.00 fs, E_Pot=-1129.60968970 Hartree, Unit is Angstrom
 C     -6.6337918458      3.5317597022      0.0418772466
 C     -6.0376104361      2.6973008130     -1.0264676174
 H     -6.3027987681      3.2192153097      1.0261505162
 H     -7.7170087946      3.4085810166      0.1740482667
 H     -6.5193107241      4.6553433663     -0.0667150342
 C     -6.5734130531      3.0325685983     -2.3527635155
 H     -7.6692859982      2.8021156942     -2.4009062916
 H     -6.1608738168      2.3600458487     -3.1556250971
 H     -6.4567174378      4.0699856875     -2.5311856986
 C     -5.1681518998      1.6763158894     -0.9085257831
 N     -3.0358815400      3.7952509996     -1.6462547415
 H     -4.8612628720      1.1989391840     -1.8113679654
 H     -4.7001288841      1.2968444653      0.0053181336
 C     -3.6295638994      5.0468210945     -1.7286431761
 S     -2.3832585653      3.2435904832     -0.1639959716
 C     -2.8487374744      6.2909223365     -1.8389647650
 H     -4.7027513210      5.0608443896     -1.7521113073
 C     -1.4318177683      6.3042128726     -1.9785019103
 C     -0.7722529994      7.4765384110     -2.3162958912
 C     -1.4621719316      8.6464021615     -2.5232447163
 C     -3.5277560048      7.5866664339     -1.8954015178
 C     -2.8288860063      8.7300655093     -2.2427525592
 H     -3.4166369561      9.6782346912     -2.3221665903
 H     -0.9968422625      9.5974973459     -2.8424636883
 H     -0.8996899087      5.3886136603     -1.8829618888
 H      0.3468744516      7.4915524784     -2.5347197163
 H     -4.6039679961      7.6280434403     -1.6424999292
 O     -2.3081417165      1.7903923252     -0.1859452105
 O     -1.2453135007      3.9957058451      0.2012736924
 F     -3.5326201230      3.6900387306      0.8452749836
30
# ORCA AIMD Position Step 59, t=29.50 fs, E_Pot=-1129.61097372 Hartree, Unit is Angstrom
 C     -6.6283091742      3.5289092424      0.0438386064
 C     -6.0341833495      2.6971277309     -1.0287897954
 H     -6.2982528752      3.2321254116      1.0299087894
 H     -7.7105491499      3.4150794244      0.1777818740
 H     -6.5148886656      4.6514511577     -0.0706179953
 C     -6.5730573556      3.0308223558     -2.3534312789
 H     -7.6696799397      2.8020789266     -2.3977700801
 H     -6.1605677947      2.3633773268     -3.1565794304
 H     -6.4574578713      4.0654183675     -2.5238753462
 C     -5.1643069798      1.6804644480     -0.9066580412
 N     -3.0317739425      3.7964529475     -1.6479537242
 H     -4.8563807656      1.1976105255     -1.8103757506
 H     -4.6970865691      1.3075183540      0.0060036521
 C     -3.6252724711      5.0461625896     -1.7302754400
 S     -2.3807444515      3.2442719530     -0.1642529542
 C     -2.8443771117      6.2922093625     -1.8405142655
 H     -4.6994767287      5.0663534889     -1.7575269111
 C     -1.4297754681      6.3049858686     -1.9756296379
 C     -0.7695309186      7.4777232105     -2.3150247531
 C     -1.4604621326      8.6475879527     -2.5244415130
 C     -3.5274317918      7.5860470206     -1.8986694587
 C     -2.8305790599      8.7328455280     -2.2471483353
 H     -3.4114270132      9.6802335746     -2.3262776670
 H     -0.9978175594      9.5935026230     -2.8458611222
 H     -0.8904558085      5.3887666542     -1.8803462594
 H      0.3433532405      7.4872302778     -2.5252775131
 H     -4.6019156155      7.6162217412     -1.6508239510
 O     -2.3075176995      1.7914507016     -0.1850381948
 O     -1.2429678844      3.9964519570      0.2001725631
 F     -3.5306653939      3.6921282701      0.8438281560
30
# ORCA AIMD Position Step 60, t=30.00 fs, E_Pot=-1129.61309785 Hartree, Unit is Angstrom
 C     -6.6228486735      3.5262527397      0.0460389930
 C     -6.0307745084      2.6968678954     -1.0310748295
 H     -6.2919607846      3.2451901227      1.0350590787
 H     -7.7049488467      3.4209924372      0.1799089897
 H     -6.5097417320      4.6451067123     -0.0748311233
 C     -6.5729052432      3.0285897766     -2.3543561923
 H     -7.6690428325      2.8028952164     -2.3940330140
 H     -6.1600749670      2.3687587793     -3.1566288820
 H     -6.4577997431      4.0647644991     -2.5183640421
 C     -5.1604551029      1.6847394762     -0.9046526677
 N     -3.0276042286      3.7976912713     -1.6496250107
 H     -4.8507938540      1.1949841796     -1.8110462046
 H     -4.6946912352      1.3187698118      0.0072001664
 C     -3.6206235622      5.0457173464     -1.7318322804
 S     -2.3783215728      3.2447727184     -0.1645678518
 C     -2.8401704709      6.2935817873     -1.8420816435
 H     -4.6980135792      5.0719714734     -1.7627515472
 C     -1.4279230121      6.3058131046     -1.9727788041
 C     -0.7664269505      7.4788558646     -2.3138714612
 C     -1.4588645006      8.6491362833     -2.5256234693
 C     -3.5270791570      7.5851011146     -1.9019140107
 C     -2.8324660552      8.7356036799     -2.2515487675
 H     -3.4046905511      9.6809886405     -2.3303496520
 H     -0.9980520605      9.5883114397     -2.8491125440
 H     -0.8799447123      5.3871628319     -1.8775942188
 H      0.3368615121      7.4823238681     -2.5148243851
 H     -4.5990672154      7.6043868811     -1.6597994449
 O     -2.3069332741      1.7927553550     -0.1841177666
 O     -1.2404112765      3.9973872269      0.1991069814
 F     -3.5287111508      3.6942023414      0.8423787841
30
# ORCA AIMD Position Step 61, t=30.50 fs, E_Pot=-1129.61554606 Hartree, Unit is Angstrom
 C     -6.6174120849      3.5238013240      0.0484561144
 C     -6.0274030653      2.6965328487     -1.0332996988
 H     -6.2838651070      3.2582355965      1.0416250772
 H     -7.7002881542      3.4262219361      0.1804570667
 H     -6.5038450672      4.6365439707     -0.0793729465
 C     -6.5729606408      3.0259025221     -2.3555135241
 H     -7.6674363868      2.8045087243     -2.3897348852
 H     -6.1593020703      2.3759674294     -3.1559949597
 H     -6.4577588838      4.0680054760     -2.5146823474
 C     -5.1565753185      1.6891045015     -0.9025735405
 N     -3.0233721823      3.7989600866     -1.6512670757
 H     -4.8446338751      1.1912974302     -1.8129116373
 H     -4.6928095534      1.3304787766      0.0091523977
 C     -3.6156462974      5.0455009409     -1.7333162880
 S     -2.3759904367      3.2450972851     -0.1649409647
 C     -2.8361329911      6.2950281471     -1.8436628636
 H     -4.6980601976      5.0776239184     -1.7677713974
 C     -1.4262116271      6.3066666890     -1.9699540450
 C     -0.7630175412      7.4799369332     -2.3128170679
 C     -1.4574064356      8.6510010358     -2.5267775084
 C     -3.5266629145      7.5838428494     -1.9051495801
 C     -2.8345053246      8.7382846679     -2.2559458677
 H     -3.3967375480      9.6808394645     -2.3344246452
 H     -0.9973432231      9.5823505780     -2.8523294747
 H     -0.8685286961      5.3842983061     -1.8747319008
 H      0.3281297266      7.4769302995     -2.5035580187
 H     -4.5957257020      7.5926419619     -1.6693411162
 O     -2.3063865673      1.7942992059     -0.1831842852
 O     -1.2376444003      3.9985097468      0.1980777250
 F     -3.5267571616      3.6962611066      0.8409273400
30
# ORCA AIMD Position Step 62, t=31.00 fs, E_Pot=-1129.61769363 Hartree, Unit is Angstrom
 C     -6.6120018822      3.5215483683      0.0510782960
 C     -6.0240886598      2.6961364966     -1.0354431610
 H     -6.2739914335      3.2711270505      1.0494781123
 H     -7.6965689579      3.4306857430      0.1794790785
 H     -6.4971707056      4.6261503849     -0.0842764146
 C     -6.5732186484      3.0228397619     -2.3568742030
 H     -7.6650164344      2.8068375979     -2.3849310069
 H     -6.1581150910      2.3846832220     -3.1549984632
 H     -6.4574009809      4.0746654679     -2.5127692405
 C     -5.1526427694      1.6935162112     -0.9004923659
 N     -3.0190780085      3.8002539602     -1.6528785679
 H     -4.8380708354      1.1868565674     -1.8153856367
 H     -4.6913077722      1.3425257021      0.0120867608
 C     -3.6103844084      5.0455272236     -1.7347304214
 S     -2.3737494068      3.2452536584     -0.1653718114
 C     -2.8322782868      6.2965358764     -1.8452537802
 H     -4.6991550914      5.0832294942     -1.7725664227
 C     -1.4245844754      6.3075120303     -1.9671598546
 C     -0.7594041093      7.4809684197     -2.3118389948
 C     -1.4561134951      8.6531264929     -2.5278884320
 C     -3.5261458718      7.5822901395     -1.9083916444
 C     -2.8366477960      8.7408250673     -2.2603311249
 H     -3.3879525405      9.6802322495     -2.3385519920
 H     -0.9954831009      9.5761036694     -2.8556403476
 H     -0.8566562333      5.3807748557     -1.8717958688
 H      0.3181370221      7.4711480208     -2.4917164826
 H     -4.5922377945      7.5810810166     -1.6793533326
 O     -2.3058755855      1.7960713655     -0.1822381746
 O     -1.2346724521      3.9998144626      0.1970842871
 F     -3.5248032150      3.6983046205      0.8394743290
30
# ORCA AIMD Position Step 63, t=31.50 fs, E_Pot=-1129.61903928 Hartree, Unit is Angstrom
 C     -6.6066214369      3.5194712667      0.0539042979
 C     -6.0208509022      2.6956945865     -1.0374861187
 H     -6.2624467855      3.2837637007      1.0583440642
 H     -7.6937142383      3.4343189035      0.1770525538
 H     -6.4896889285      4.6144507232     -0.0895886154
 C     -6.5736665394      3.0195185142     -2.3584047646
 H     -7.6620232470      2.8097771882     -2.3796909521
 H     -6.1563476355      2.3945075242     -3.1540416264
 H     -6.4568305636      4.0839035798     -2.5124916418
 C     -5.1486299205      1.6979271617     -0.8984805107
 N     -3.0147223567      3.8015678725     -1.6544582705
 H     -4.8312897991      1.1820008149     -1.8178342281
 H     -4.6900658644      1.3548018525      0.0161852473
 C     -3.6048914341      5.0458081547     -1.7360779144
 S     -2.3715946160      3.2452536692     -0.1658590936
 C     -2.8286176857      6.2980912902     -1.8468501941
 H     -4.7007342023      5.0887012649     -1.7771113226
 C     -1.4229809208      6.3083134806     -1.9644010214
 C     -0.7557090231      7.4819535808     -2.3109120356
 C     -1.4550075948      8.6554517848     -2.5289403504
 C     -3.5254916848      7.5804644183     -1.9116559934
 C     -2.8388392440      8.7431567040     -2.2646958172
 H     -3.3787704591      9.6796857322     -2.3427854950
 H     -0.9922785933      9.5700672306     -2.8591762416
 H     -0.8448081489      5.3772276095     -1.8688257311
 H      0.3080694952      7.4650728235     -2.4795651755
 H     -4.5889640689      7.5697873831     -1.6897375970
 O     -2.3053982379      1.7980568534     -0.1812799299
 O     -1.2315052164      4.0012930192      0.1961248054
 F     -3.5228490865      3.7003327505      0.8380202343
30
# ORCA AIMD Position Step 64, t=32.00 fs, E_Pot=-1129.61940060 Hartree, Unit is Angstrom
 C     -6.6012749087      3.5175345553      0.0569412767
 C     -6.0177088496      2.6952240449     -1.0394119145
 H     -6.2494113394      3.2960695696      1.0678300857
 H     -7.6915744543      3.4370748923      0.1732784180
 H     -6.4813721480      4.6020784686     -0.0953690032
 C     -6.5742852016      3.0160786758     -2.3600678553
 H     -7.6587639143      2.8132047913     -2.3740969577
 H     -6.1538156971      2.4049922844     -3.1535778490
 H     -6.4561748931      4.0946576951     -2.5136694619
 C     -5.1445079686      1.7022886754     -0.8966015304
 N     -3.0103062001      3.8028975409     -1.6560051102
 H     -4.8244692597      1.1770679858     -1.8196412990
 H     -4.6889900163      1.3672180204      0.0215613616
 C     -3.5992250191      5.0463534177     -1.7373621141
 S     -2.3695204874      3.2451118505     -0.1664009559
 C     -2.8251600950      6.2996798224     -1.8484479193
 H     -4.7021961384      5.0939497516     -1.7813776038
 C     -1.4213412321      6.3090396910     -1.9616829504
 C     -0.7520671454      7.4828968616     -2.3100100778
 C     -1.4541047840      8.6579157550     -2.5299183973
 C     -3.5246681750      7.5783897063     -1.9149578390
 C     -2.8410236823      8.7452114313     -2.2690313520
 H     -3.3696439679      9.6797434124     -2.3471796883
 H     -0.9875746252      9.5647020648     -2.8630541400
 H     -0.8334532939      5.3742553171     -1.8658574181
 H      0.2992356223      7.4587945868     -2.4673770936
 H     -4.5862430116      7.5588337128     -1.7004007477
 O     -2.3049522539      1.8002375517     -0.1803100685
 O     -1.2281561026      4.0029346403      0.1951963917
 F     -3.5208944346      3.7023453753      0.8365656264
30
# ORCA AIMD Position Step 65, t=32.50 fs, E_Pot=-1129.61898308 Hartree, Unit is Angstrom
 C     -6.5959671838      3.5156941914      0.0602013960
 C     -6.0146803124      2.6947421074     -1.0412064248
 H     -6.2351223885      3.3079829656      1.0774660008
 H     -7.6899414208      3.4389265381      0.1682799621
 H     -6.4721960896      4.5897353560     -0.1016848881
 C     -6.5750506909      3.0126667937     -2.3618241502
 H     -7.6555893866      2.8169851513     -2.3682419999
 H     -6.1503386467      2.4156772286     -3.1540696420
 H     -6.4555673907      4.1057961660     -2.5160989358
 C     -5.1402479624      1.7065533622     -0.8949053552
 N     -3.0058307561      3.8042393574     -1.6575181140
 H     -4.8177643602      1.1723663352     -1.8202599008
 H     -4.6880226647      1.3797109301      0.0282416464
 C     -3.5934419121      5.0471701724     -1.7385862842
 S     -2.3675198019      3.2448455512     -0.1669949797
 C     -2.8219113866      6.3012861414     -1.8500428593
 H     -4.7029613107      5.0988865919     -1.7853360452
 C     -1.4196103926      6.3096670453     -1.9590117711
 C     -0.7486138980      7.4838034729     -2.3091081201
 C     -1.4534133652      8.6604624086     -2.5308105690
 C     -3.5236505117      7.5760918561     -1.9183110708
 C     -2.8431470271      8.7469269379     -2.2733298107
 H     -3.3610046281      9.6809120661     -2.3517849099
 H     -0.9812790237      9.5603811633     -2.8673582517
 H     -0.8230139916      5.3723721333     -1.8629185311
 H      0.2929383885      7.4523948404     -2.4554083483
 H     -4.5843558530      7.5482827706     -1.7112623363
 O     -2.3045351899      1.8025921407     -0.1793291374
 O     -1.2246419458      4.0047261992      0.1942951166
 F     -3.5189388052      3.7043423680      0.8351110512
30
# ORCA AIMD Position Step 66, t=33.00 fs, E_Pot=-1129.61828076 Hartree, Unit is Angstrom
 C     -6.5907034957      3.5139030062      0.0636977681
 C     -6.0117812429      2.6942654863     -1.0428580094
 H     -6.2198530396      3.3194474499      1.0867508782
 H     -7.6885662511      3.4398665041      0.1622013168
 H     -6.4621444475      4.5781359763     -0.1086046303
 C     -6.5759355184      3.0094217070     -2.3636357340
 H     -7.6528650556      2.8209768835     -2.3622275811
 H     -6.1457662949      2.4261331940     -3.1559357633
 H     -6.4551346264      4.1162405459     -2.5195704640
 C     -5.1358219227      1.7106774023     -0.8934245228
 N     -3.0012974453      3.8055902463     -1.6589963820
 H     -4.8112948664      1.1681531250     -1.8192486547
 H     -4.6871475907      1.3922456582      0.0361564268
 C     -3.5875940732      5.0482627309     -1.7397533931
 S     -2.3655835966      3.2444753424     -0.1676381816
 C     -2.8188738141      6.3028940589     -1.8516310411
 H     -4.7025192292      5.1034284633     -1.7889591306
 C     -1.4177407067      6.3101816987     -1.9563943368
 C     -0.7454697257      7.4846786766     -2.3081844856
 C     -1.4529321656      8.6630458253     -2.5316094138
 C     -3.5224240684      7.5735981166     -1.9217276999
 C     -2.8451606291      8.7482529069     -2.2775845875
 H     -3.3532232137      9.6835929925     -2.3566414958
 H     -0.9733854585      9.5573431750     -2.8721223935
 H     -0.8138424013      5.3719750914     -1.8600248795
 H      0.2903002280      7.4459508959     -2.4438717910
 H     -4.5834956946      7.5381889152     -1.7222602567
 O     -2.3041444904      1.8050957384     -0.1783377163
 O     -1.2209829404      4.0066521342      0.1934159564
 F     -3.5169817577      3.7063234953      0.8336569671
30
# ORCA AIMD Position Step 67, t=33.50 fs, E_Pot=-1129.61784337 Hartree, Unit is Angstrom
 C     -6.5854886098      3.5121170934      0.0674401493
 C     -6.0090251364      2.6938094619     -1.0443573695
 H     -6.2038929606      3.3304047178      1.0951982903
 H     -7.6871799709      3.4399072929      0.1552058040
 H     -6.4512159411      4.5679393161     -0.1161872722
 C     -6.5769096632      3.0064633798     -2.3654704207
 H     -7.6509361974      2.8250390817     -2.3561616764
 H     -6.1400096528      2.4360057884     -3.1594929899
 H     -6.4549876708      4.1250501934     -2.5238807799
 C     -5.1312042553      1.7146227429     -0.8921723996
 N     -2.9967077533      3.8069478147     -1.6604390630
 H     -4.8051371124      1.1646192115     -1.8162956739
 H     -4.6863885980      1.4048135465      0.0451413563
 C     -3.5817254832      5.0496323238     -1.7408659297
 S     -2.3637016764      3.2440241326     -0.1683272184
 C     -2.8160458073      6.3044867688     -1.8532086652
 H     -4.7004648044      5.1075006211     -1.7922232142
 C     -1.4156943533      6.3105809030     -1.9538381185
 C     -0.7427223845      7.4855269577     -2.3072229062
 C     -1.4526495567      8.6656332630     -2.5323131582
 C     -3.5209864315      7.5709361482     -1.9252174514
 C     -2.8470247964      8.7491568634     -2.2817908845
 H     -3.3465739862      9.6880175102     -2.3617745003
 H     -0.9639878225      9.5556660119     -2.8773188279
 H     -0.8062005618      5.3733208502     -1.8571785378
 H      0.2920681811      7.4395427727     -2.4329136682
 H     -4.5837439272      7.5286007961     -1.7333541456
 O     -2.3037774503      1.8077206775     -0.1773363801
 O     -1.2172016957      4.0086952212      0.1925530785
 F     -3.5150228379      3.7082885402      0.8322037762
30
# ORCA AIMD Position Step 68, t=34.00 fs, E_Pot=-1129.61802097 Hartree, Unit is Angstrom
 C     -6.5803258055      3.5103024354      0.0714309396
 C     -6.0064224410      2.6933870181     -1.0456973173
 H     -6.1875292937      3.3407902206      1.1023750267
 H     -7.6855146685      3.4390806377      0.1474739098
 H     -6.4394328952      4.5596754373     -0.1244690522
 C     -6.5779416193      3.0038854579     -2.3673059676
 H     -7.6500923097      2.8290373446     -2.3501569209
 H     -6.1330691452      2.4450499795     -3.1649042962
 H     -6.4552170353      4.1314726736     -2.5288405790
 C     -5.1263733103      1.7183590678     -0.8911432118
 N     -2.9920631663      3.8083102775     -1.6618453114
 H     -4.7993195128      1.1618789596     -1.8112317543
 H     -4.6858028028      1.4174262500      0.0549496277
 C     -3.5758702076      5.0512769160     -1.7419257508
 S     -2.3618628610      3.2435168971     -0.1690584712
 C     -2.8134216955      6.3060470261     -1.8547721232
 H     -4.6965220405      5.1110396856     -1.7951101507
 C     -1.4134449796      6.3108733646     -1.9513510876
 C     -0.7404134911      7.4863510225     -2.3062135429
 C     -1.4525435405      8.6682062499     -2.5329260621
 C     -3.5193481725      7.5681333886     -1.9287876625
 C     -2.8487109925      8.7496282053     -2.2859460798
 H     -3.3412118158      9.6942010232     -2.3671896665
 H     -0.9532837921      9.5552624346     -2.8828549790
 H     -0.8002487196      5.3765146509     -1.8543669316
 H      0.2984644623      7.4332636298     -2.4226032899
 H     -4.5850604392      7.5195639261     -1.7445252896
 O     -2.3034312346      1.8104367681     -0.1763257008
 O     -1.2133227279      4.0108369098      0.1916999781
 F     -3.5130616342      3.7102372827      0.8307518142
30
# ORCA AIMD Position Step 69, t=34.50 fs, E_Pot=-1129.61881808 Hartree, Unit is Angstrom
 C     -6.5752157284      3.5084406977      0.0756617790
 C     -6.0039800609      2.6930081179     -1.0468725531
 H     -6.1710316844      3.3505311805      1.1079310398
 H     -7.6833232799      3.4374361697      0.1392009382
 H     -6.4268502455      4.5536798639     -0.1334484852
 C     -6.5789997854      3.0017515273     -2.3691328919
 H     -7.6505343353      2.8328488017     -2.3443290688
 H     -6.1250531977      2.4531476021     -3.1721459274
 H     -6.4558900926      4.1349679041     -2.5342791136
 C     -5.1213130777      1.7218655772     -0.8903134545
 N     -2.9873651316      3.8096764358     -1.6632142483
 H     -4.7938205093      1.1599640007     -1.8040359285
 H     -4.6854694552      1.4301071982      0.0652729027
 C     -3.5700513281      5.0531910979     -1.7429339645
 S     -2.3600553162      3.2429802052     -0.1698281543
 C     -2.8109915834      6.3075573776     -1.8563180087
 H     -4.6905573959      5.1139954754     -1.7976084230
 C     -1.4109786920      6.3110791608     -1.9489416137
 C     -0.7385337924      7.4871510206     -2.3051525939
 C     -1.4525829269      8.6707593627     -2.5334578894
 C     -3.5175322353      7.5652165798     -1.9324434595
 C     -2.8502024108      8.7496793580     -2.2900498362
 H     -3.3371675631      9.7019286976     -2.3728718806
 H     -0.9415653768      9.5559001609     -2.8885796723
 H     -0.7960388636      5.3815064691     -1.8515626040
 H      0.3091370526      7.4272291886     -2.4129397936
 H     -4.5872885186      7.5111226650     -1.7557735413
 O     -2.3031028954      1.8132117437     -0.1753062439
 O     -1.2093718576      4.0130577552      0.1908496730
 F     -3.5110977814      3.7121695085      0.8293013612
30
# ORCA AIMD Position Step 70, t=35.00 fs, E_Pot=-1129.61992367 Hartree, Unit is Angstrom
 C     -6.5701553348      3.5065329379      0.0801110189
 C     -6.0017009885      2.6926791796     -1.0478795155
 H     -6.1546423487      3.3595463934      1.1116205816
 H     -7.6803966829      3.4350393691      0.1305943159
 H     -6.4135629152      4.5500510164     -0.1430730109
 C     -6.5800543490      3.0000946722     -2.3709549802
 H     -7.6523496373      2.8363657255     -2.3387956519
 H     -6.1161813794      2.4603036693     -3.1810025080
 H     -6.4570500374      4.1352150866     -2.5400470404
 C     -5.1160148318      1.7251324843     -0.8896442304
 N     -2.9826150521      3.8110456445     -1.6645449353
 H     -4.7885683829      1.1588200600     -1.7948351626
 H     -4.6854764444      1.4428820540      0.0757677023
 C     -3.5642805125      5.0553660009     -1.7438908454
 S     -2.3582668535      3.2424417770     -0.1706323978
 C     -2.8087413687      6.3090004442     -1.8578431211
 H     -4.6825857106      5.1163320050     -1.7997139660
 C     -1.4082944041      6.3112293970     -1.9466184079
 C     -0.7370288497      7.4879244384     -2.3040407220
 C     -1.4527294355      8.6732971444     -2.5339226256
 C     -3.5155720446      7.5622115536     -1.9361881671
 C     -2.8514928262      8.7493437396     -2.2941039476
 H     -3.3343621417      9.7107768571     -2.3787865611
 H     -0.9291983043      9.5572406936     -2.8942973340
 H     -0.7935123620      5.3880927398     -1.8487234292
 H      0.3232292129      7.4215805694     -2.4038727700
 H     -4.5901737972      7.5033209576     -1.7671119641
 O     -2.3027894035      1.8160117101     -0.1742785667
 O     -1.2053756675      4.0153377928      0.1899948842
 F     -3.5091308814      3.7140850114      0.8278526511
30
# ORCA AIMD Position Step 71, t=35.50 fs, E_Pot=-1129.62087277 Hartree, Unit is Angstrom
 C     -6.5651372819      3.5046002545      0.0847423271
 C     -5.9995841182      2.6924028173     -1.0487163413
 H     -6.1385671425      3.3677476206      1.1133153600
 H     -7.6765772378      3.4319689761      0.1218703311
 H     -6.3997087219      4.5486421915     -0.1532307249
 C     -6.5810795021      2.9989194161     -2.3727872697
 H     -7.6554989925      2.8394974580     -2.3336746404
 H     -6.1067703982      2.4666235144     -3.1910915329
 H     -6.4587154643      4.1321113774     -2.5460186323
 C     -5.1104785000      1.7281620859     -0.8890842008
 N     -2.9778142826      3.8124177664     -1.6658363634
 H     -4.7834428396      1.1583068997     -1.7838984288
 H     -4.6859065435      1.4557696181      0.0860838904
 C     -3.5585580395      5.0577892489     -1.7447957730
 S     -2.3564852058      3.2419300118     -0.1714673267
 C     -2.8066529529      6.3103592604     -1.8593444637
 H     -4.6727704765      5.1180277862     -1.8014308591
 C     -1.4054035606      6.3113656013     -1.9443904940
 C     -0.7358126285      7.4886667782     -2.3028809824
 C     -1.4529403863      8.6758299840     -2.5343367359
 C     -3.5135086646      7.5591432373     -1.9400238657
 C     -2.8525841460      8.7486711201     -2.2981119730
 H     -3.3326348676      9.7201638154     -2.3848835227
 H     -0.9165938124      9.5588875684     -2.8997870189
 H     -0.7925017210      5.3959234618     -1.8457932274
 H      0.3395396036      7.4164788068     -2.3953284633
 H     -4.5933936342      7.4962016481     -1.7785604068
 O     -2.3024876890      1.8188016643     -0.1732432107
 O     -1.2013609852      4.0176568926      0.1891282121
 F     -3.5071604908      3.7159836088      0.8264058684
30
# ORCA AIMD Position Step 72, t=36.00 fs, E_Pot=-1129.62124131 Hartree, Unit is Angstrom
 C     -6.5601498232      3.5026811595      0.0895045301
 C     -5.9976246496      2.6921781309     -1.0493829985
 H     -6.1229680031      3.3750424320      1.1130092632
 H     -7.6717665961      3.4283141122      0.1132501981
 H     -6.3854665086      4.5490889714     -0.1637497574
 C     -6.5820554657      2.9982048495     -2.3746519128
 H     -7.6598163436      2.8421707725     -2.3290829488
 H     -6.0972069338      2.4722786676     -3.2019094772
 H     -6.4608800985      4.1257673551     -2.5520939107
 C     -5.1047135855      1.7309693698     -0.8885730530
 N     -2.9729641871      3.8137927313     -1.6670874959
 H     -4.7782782535      1.1582011338     -1.7716252316
 H     -4.6868241853      1.4687738467      0.0958944042
 C     -3.5528732270      5.0604443998     -1.7456471565
 S     -2.3546977087      3.2414746620     -0.1723289790
 C     -2.8047046797      6.3116175358     -1.8608191492
 H     -4.6614217061      5.1190763342     -1.8027725571
 C     -1.4023287131      6.3115391580     -1.9422672583
 C     -0.7347836243      7.4893731698     -2.3016771320
 C     -1.4531715200      8.6783695806     -2.5347172074
 C     -3.5113875280      7.5560364060     -1.9439520586
 C     -2.8534830928      8.7477215815     -2.3020788406
 H     -3.3317771085      9.7294157548     -2.3911024746
 H     -0.9041797039      9.5604323230     -2.9048214665
 H     -0.7927368867      5.4045132878     -1.8427021450
 H      0.3567078862      7.4120932398     -2.3872318041
 H     -4.5965945781      7.4898034800     -1.7901390145
 O     -2.3021948193      1.8215450484     -0.1722007105
 O     -1.1973551208      4.0199943695      0.1882420229
 F     -3.5051862730      3.7178649551      0.8249611286
30
# ORCA AIMD Position Step 73, t=36.50 fs, E_Pot=-1129.62077391 Hartree, Unit is Angstrom
 C     -6.5551775485      3.5008268227      0.0943328650
 C     -5.9958132040      2.6920002176     -1.0498813066
 H     -6.1079560354      3.3813364149      1.1108220287
 H     -7.6659360487      3.4241709268      0.1049562186
 H     -6.3710483089      4.5508707648     -0.1744066353
 C     -6.5829701759      2.9979082569     -2.3765736060
 H     -7.6650300626      2.8443281463     -2.3251340704
 H     -6.0879104725      2.4774664788     -3.2128918802
 H     -6.4635111102      4.1165093771     -2.5582013440
 C     -5.0987391598      1.7335809886     -0.8880453173
 N     -2.9680658924      3.8151714849     -1.6682971718
 H     -4.7728731518      1.1582109020     -1.7585182340
 H     -4.6882677027      1.4818800932      0.1049140832
 C     -3.5472054399      5.0633125901     -1.7464426345
 S     -2.3528930488      3.2411030739     -0.1732138268
 C     -2.8028717338      6.3127606373     -1.8622647260
 H     -4.6489754249      5.1194827962     -1.8037609513
 C     -1.3991031298      6.3118076619     -1.9402580234
 C     -0.7338400094      7.4900387889     -2.3004320831
 C     -1.4533798100      8.6809259825     -2.5350801162
 C     -3.5092547022      7.5529142398     -1.9479740760
 C     -2.8541992470      8.7465584037     -2.3060098990
 H     -3.3315653075      9.7378431140     -2.3973801364
 H     -0.8923666774      9.5615056246     -2.9091893615
 H     -0.7938637119      5.4132770793     -1.8393713455
 H      0.3733993677      7.4085882223     -2.3795232643
 H     -4.5994204603      7.4841615692     -1.8018632962
 O     -2.3019076817      1.8242073613     -0.1711515082
 O     -1.1933833621      4.0223313053      0.1873293917
 F     -3.5032076321      3.7197290987      0.8235185566
30
# ORCA AIMD Position Step 74, t=37.00 fs, E_Pot=-1129.61945355 Hartree, Unit is Angstrom
 C     -6.5502022721      3.4990947480      0.0991511082
 C     -5.9941369669      2.6918612643     -1.0502152618
 H     -6.0935883751      3.3865369043      1.1069912605
 H     -7.6591249288      3.4196393465      0.0972070828
 H     -6.3566875409      4.5533799941     -0.1849406310
 C     -6.5838196469      2.9979681601     -2.3785744702
 H     -7.6707874118      2.8459261657     -2.3219355911
 H     -6.0792988995      2.4823777638     -3.2234687411
 H     -6.4665489863      4.1048742853     -2.5643001103
 C     -5.0925833134      1.7360339724     -0.8874350126
 N     -2.9631205217      3.8165550965     -1.6694642540
 H     -4.7670006661      1.1579921164     -1.7451520578
 H     -4.6902405544      1.4950508323      0.1129246732
 C     -3.5415261086      5.0663713497     -1.7471790712
 S     -2.3510599071      3.2408427820     -0.1741183911
 C     -2.8011268968      6.3137755909     -1.8636789671
 H     -4.6359762462      5.1192640791     -1.8044272567
 C     -1.3957668924      6.3122326852     -1.9383720038
 C     -0.7328896065      7.4906611539     -2.2991477945
 C     -1.4535258370      8.6835038639     -2.5354389628
 C     -3.5071537944      7.5498000662     -1.9520916888
 C     -2.8547416300      8.7452427818     -2.3099107198
 H     -3.3317890112      9.7447979889     -2.4036551335
 H     -0.8815266108      9.5618038185     -2.9127079510
 H     -0.7954683047      5.4215627503     -1.8357149456
 H      0.3884129238      7.4061110845     -2.3721633094
 H     -4.6015513511      7.4793019827     -1.8137393145
 O     -2.3016233585      1.8267541138     -0.1700960260
 O     -1.1894705182      4.0246488614      0.1863835053
 F     -3.5012240786      3.7215759674      0.8220782128
30
# ORCA AIMD Position Step 75, t=37.50 fs, E_Pot=-1129.61748501 Hartree, Unit is Angstrom
 C     -6.5452045205      3.4975429246      0.1038749843
 C     -5.9925796502      2.6917507345     -1.0503911879
 H     -6.0798657688      3.3905559093      1.1018605202
 H     -7.6514400807      3.4148197834      0.0902132979
 H     -6.3426245046      4.5559946175     -0.1950725411
 C     -6.5846077231      2.9983073946     -2.3806703756
 H     -7.6766911842      2.8469331190     -2.3195859590
 H     -6.0717564284      2.4871704834     -3.2331136320
 H     -6.4699092052      4.0916023250     -2.5703827477
 C     -5.0862813158      1.7383724438     -0.8866806815
 N     -2.9581289297      3.8179454527     -1.6705875786
 H     -4.7604267853      1.1571805944     -1.7321222969
 H     -4.6927091401      1.5082267201      0.1197853607
 C     -3.5358014816      5.0695960084     -1.7478528238
 S     -2.3491883686      3.2407183661     -0.1750396374
 C     -2.7994414392      6.3146518833     -1.8650601126
 H     -4.6230355891      5.1184454917     -1.8048094112
 C     -1.3923640517      6.3128743384     -1.9366176752
 C     -0.7318564661      7.4912402821     -2.2978250010
 C     -1.4535758662      8.6861010729     -2.5358037774
 C     -3.5051230848      7.5467163143     -1.9563073340
 C     -2.8551175818      8.7438287992     -2.3137864207
 H     -3.3322713587      9.7497273228     -2.4098737236
 H     -0.8719686088      9.5611176499     -2.9152371949
 H     -0.7971154266      5.4287119792     -1.8316472000
 H      0.4007645961      7.4047839197     -2.3651339560
 H     -4.6027250799      7.4752413146     -1.8257620337
 O     -2.3013388891      1.8291539888     -0.1690345790
 O     -1.1856388984      4.0269301599      0.1853983932
 F     -3.4992349700      3.7234058170      0.8206401222
30
# ORCA AIMD Position Step 76, t=38.00 fs, E_Pot=-1129.61524365 Hartree, Unit is Angstrom
 C     -6.5401645889      3.4962246515      0.1084156548
 C     -5.9911228702      2.6916566092     -1.0504180581
 H     -6.0667371042      3.3933132671      1.0958576318
 H     -7.6430463875      3.4098103830      0.0841731128
 H     -6.3290932807      4.5581349771     -0.2045225376
 C     -6.5853446219      2.9988364078     -2.3828677687
 H     -7.6823322632      2.8473268413     -2.3181717990
 H     -6.0656106707      2.4919538512     -3.2413790515
 H     -6.4734884924      4.0776114261     -2.5764762705
 C     -5.0798733418      1.7406440535     -0.8857312867
 N     -2.9530919014      3.8193445898     -1.6716660812
 H     -4.7529326747      1.1554266358     -1.7199895265
 H     -4.6955996762      1.5213268388      0.1254477155
 C     -3.5299965280      5.0729586300     -1.7484598647
 S     -2.3472687800      3.2407534700     -0.1759746947
 C     -2.7977858201      6.3153819078     -1.8664067603
 H     -4.6107866172      5.1170609604     -1.8049493043
 C     -1.3889374730      6.3137862552     -1.9350022780
 C     -0.7306838600      7.4917802914     -2.2964637212
 C     -1.4535030632      8.6887066794     -2.5361802425
 C     -3.5031934400      7.5436858104     -1.9606244218
 C     -2.8553308781      8.7423604620     -2.3176415457
 H     -3.3328828467      9.7522031580     -2.4159928512
 H     -0.8639282032      9.5593418131     -2.9166851324
 H     -0.7983932294      5.4341219891     -1.8270887083
 H      0.4097160744      7.4046985380     -2.3584354681
 H     -4.6027624134      7.4719828313     -1.8379138235
 O     -2.3010515874      1.8313773375     -0.1679674219
 O     -1.1819095583      4.0291589195      0.1843684672
 F     -3.4972398292      3.7252188351      0.8192042579
30
# ORCA AIMD Position Step 77, t=38.50 fs, E_Pot=-1129.61317627 Hartree, Unit is Angstrom
 C     -6.5350636686      3.4951849208      0.1126841335
 C     -5.9897465530      2.6915658091     -1.0503075474
 H     -6.0541085726      3.3947389683      1.0894669705
 H     -7.6341575209      3.4047044803      0.0792688021
 H     -6.3163096127      4.5593092896     -0.2130272351
 C     -6.5860452400      2.9994579305     -2.3851623856
 H     -7.6873246367      2.8470925112     -2.3177648914
 H     -6.0611146629      2.4967783182     -3.2479223103
 H     -6.4771723200      4.0639538279     -2.5826398517
 C     -5.0734013721      1.7428948910     -0.8845518100
 N     -2.9480100216      3.8207549371     -1.6726988013
 H     -4.7443400245      1.1524437938     -1.7092128177
 H     -4.6988007143      1.5342529483      0.1299570495
 C     -3.5240797154      5.0764291635     -1.7489961207
 S     -2.3452925348      3.2409688904     -0.1769210473
 C     -2.7961306475      6.3159615383     -1.8677180142
 H     -4.5998200462      5.1151494720     -1.8048877793
 C     -1.3855243317      6.3150086825     -1.9335309254
 C     -0.7293354869      7.4922891362     -2.2950634137
 C     -1.4532887016      8.6913009095     -2.5365693954
 C     -3.5013867027      7.5407310086     -1.9650473218
 C     -2.8553813691      8.7408692981     -2.3214796838
 H     -3.3335495212      9.7519472345     -2.4219835437
 H     -0.8575549515      9.5564847723     -2.9170137517
 H     -0.7989660586      5.4373247591     -1.8219766878
 H      0.4147935302      7.4059145696     -2.3520831353
 H     -4.6015774226      7.4695166901     -1.8501653304
 O     -2.3007589245      1.8333982435     -0.1668947076
 O     -1.1783011751      4.0313205021      0.1832889200
 F     -3.4952381248      3.7270153848      0.8177705393
30
# ORCA AIMD Position Step 78, t=39.00 fs, E_Pot=-1129.61169007 Hartree, Unit is Angstrom
 C     -6.5298845269      3.4944580084      0.1165958874
 C     -5.9884297634      2.6914649548     -1.0500740555
 H     -6.0418587379      3.3947752408      1.0831930877
 H     -7.6250218193      3.3995885250      0.0756636872
 H     -6.3044615498      4.5591429112     -0.2203532575
 C     -6.5867269965      3.0000734672     -2.3875391441
 H     -7.6913334828      2.8462210167     -2.3184197243
 H     -6.0584360579      2.5016319484     -3.2525205888
 H     -6.4808441146      4.0517437378     -2.5889558646
 C     -5.0669059996      1.7451644491     -0.8831280437
 N     -2.9428837459      3.8221792666     -1.6736849404
 H     -4.7345362675      1.1480547820     -1.7000902052
 H     -4.7021671673      1.5468935477      0.1334502479
 C     -3.5180283386      5.0799756420     -1.7494577726
 S     -2.3432520278      3.2413823677     -0.1778765001
 C     -2.7944474276      6.3163904911     -1.8689935267
 H     -4.5906197223      5.1127522175     -1.8046605012
 C     -1.3821517369      6.3165625354     -1.9322057687
 C     -0.7277954835      7.4927788540     -2.2936233494
 C     -1.4529227591      8.6938551577     -2.5369675134
 C     -3.4997147520      7.5378739773     -1.9695812802
 C     -2.8552646043      8.7393731025     -2.3253032557
 H     -3.3342571000      9.7488426710     -2.4278327518
 H     -0.8529070487      9.5526693553     -2.9162403828
 H     -0.7986211242      5.4380555909     -1.8162748864
 H      0.4157882617      7.4084592068     -2.3461035420
 H     -4.5991842392      7.4678196947     -1.8624765309
 O     -2.3004585604      1.8351950167     -0.1658165173
 O     -1.1748300052      4.0334018840      0.1821557550
 F     -3.4932292614      3.7287959767      0.8163388405
30
# ORCA AIMD Position Step 79, t=39.50 fs, E_Pot=-1129.61104576 Hartree, Unit is Angstrom
 C     -6.5246118817      3.4940660170      0.1200756400
 C     -5.9871514843      2.6913409709     -1.0497345831
 H     -6.0298568859      3.3933791714      1.0775174668
 H     -7.6159048988      3.3945408136      0.0734998127
 H     -6.2937025071      4.5573953418     -0.2263075768
 C     -6.5874075946      3.0005922090     -2.3899732943
 H     -7.6940970162      2.8447074223     -2.3201715622
 H     -6.0576513072      2.5064407370     -3.2550784979
 H     -6.4843967089      4.0420528325     -2.5955131825
 C     -5.0604236195      1.7474814918     -0.8814692136
 N     -2.9377134472      3.8236206575     -1.6746238944
 H     -4.7234936934      1.1422266155     -1.6927183423
 H     -4.7055269931      1.5591287725      0.1361462679
 C     -3.5118333486      5.0835644209     -1.7498415184
 S     -2.3411407528      3.2420081301     -0.1788391706
 C     -2.7927092074      6.3166726374     -1.8702335378
 H     -4.5835042994      5.1099107705     -1.8042945723
 C     -1.3788339485      6.3184455474     -1.9310253229
 C     -0.7260681700      7.4932654706     -2.2921428813
 C     -1.4524041178      8.6963325450     -2.5373662444
 C     -3.4981791968      7.5351361163     -1.9742322144
 C     -2.8549718319      8.7378754433     -2.3291133426
 H     -3.3350521915      9.7429381464     -2.4335446634
 H     -0.8499497462      9.5481285309     -2.9144366858
 H     -0.7972980415      5.4362979549     -1.8099817544
 H      0.4127548779      7.4123280822     -2.3405313608
 H     -4.5956970253      7.4668559430     -1.8747987262
 O     -2.3001483331      1.8367508765     -0.1647328857
 O     -1.1715097210      4.0353917860      0.1809658555
 F     -3.4912126191      3.7305612779      0.8149090044
30
# ORCA AIMD Position Step 80, t=40.00 fs, E_Pot=-1129.61128263 Hartree, Unit is Angstrom
 C     -6.5192325076      3.4940180209      0.1230620750
 C     -5.9858913515      2.6911815536     -1.0493084564
 H     -6.0179850003      3.3905257634      1.0728522952
 H     -7.6070698026      3.3896310385      0.0728963581
 H     -6.2841464249      4.5539687072     -0.2307449692
 C     -6.5881028413      3.0009419859     -2.3924326072
 H     -7.6954419749      2.8425496663     -2.3230350206
 H     -6.0587434881      2.5110716154     -3.2556303004
 H     -6.4877451654      4.0357791562     -2.6023831676
 C     -5.0539844777      1.7498616738     -0.8796074573
 N     -2.9324995001      3.8250824308     -1.6755152846
 H     -4.7112774471      1.1350853311     -1.6869828894
 H     -4.7086903460      1.5708359327      0.1383290841
 C     -3.5055027853      5.0871603021     -1.7501447510
 S     -2.3389533582      3.2428565798     -0.1798074569
 C     -2.7908910771      6.3168161450     -1.8714388894
 H     -4.5785860878      5.1066670878     -1.8038064569
 C     -1.3755718559      6.3206316210     -1.9299841444
 C     -0.7241780364      7.4937687640     -2.2906216345
 C     -1.4517403030      8.6986889963     -2.5377530017
 C     -3.4967716979      7.5325377911     -1.9790064090
 C     -2.8544902162      8.7363658371     -2.3329095676
 H     -3.3360412372      9.7344454022     -2.4391413763
 H     -0.8485586231      9.5431953092     -2.9117246891
 H     -0.7950926353      5.4322912314     -1.8031346689
 H      0.4060119790      7.4174866078     -2.3354068308
 H     -4.5913236227      7.4665780502     -1.8870770241
 O     -2.2998262375      1.8380544539     -0.1636438415
 O     -1.1683513399      4.0372807355      0.1797170234
 F     -3.4891876090      3.7323120969      0.8134808549
30
# ORCA AIMD Position Step 81, t=40.50 fs, E_Pot=-1129.61219900 Hartree, Unit is Angstrom
 C     -6.5137352454      3.4943094818      0.1255119826
 C     -5.9846302589      2.6909754761     -1.0488169325
 H     -6.0061617524      3.3862113379      1.0694971592
 H     -7.5987558762      3.3849206736      0.0739487500
 H     -6.2758644393      4.5489112627     -0.2335733795
 C     -6.5888248054      3.0010802786     -2.3948801225
 H     -7.6952933736      2.8397474636     -2.3270031056
 H     -6.0616030365      2.5153375373     -3.2543379868
 H     -6.4908380453      4.0335136895     -2.6095925711
 C     -5.0476118207      1.7523073457     -0.8775938782
 N     -2.9272423705      3.8265680633     -1.6763589775
 H     -4.6980401334      1.1269059294     -1.6825824413
 H     -4.7114609248      1.5818957000      0.1403229476
 C     -3.4990629444      5.0907266035     -1.7503656131
 S     -2.3366857039      3.2439340561     -0.1807799992
 C     -2.7889705322      6.3168334359     -1.8726110138
 H     -4.5757570839      5.1030651433     -1.8032017493
 C     -1.3723547743      6.3230736107     -1.9290729687
 C     -0.7221698759      7.4943118180     -2.2890596159
 C     -1.4509466752      8.7008749527     -2.5381116675
 C     -3.4954749489      7.5300978630     -1.9839101393
 C     -2.8538033280      8.7348206348     -2.3366900500
 H     -3.3373868471      9.7237296195     -2.4446628764
 H     -0.8485286082      9.5382858027     -2.9082694258
 H     -0.7922341143      5.4264990000     -1.7958090190
 H      0.3961442923      7.4238719511     -2.3307737335
 H     -4.5863524797      7.4669289272     -1.8992532175
 O     -2.2994903906      1.8391001658     -0.1625494545
 O     -1.1653631841      4.0390611130      0.1784080013
 F     -3.4871536727      3.7340493704      0.8120542052
30
# ORCA AIMD Position Step 82, t=41.00 fs, E_Pot=-1129.61340648 Hartree, Unit is Angstrom
 C     -6.5081112045      3.4949217659      0.1274033042
 C     -5.9833508053      2.6907127542     -1.0482827185
 H     -5.9943628950      3.3804572326      1.0676060285
 H     -7.5911580516      3.3804641001      0.0767282127
 H     -6.2688825752      4.5424180580     -0.2347577313
 C     -6.5895805508      3.0010020971     -2.3972768207
 H     -7.6936790983      2.8363014937     -2.3320467142
 H     -6.0660316231      2.5190048900     -3.2514847221
 H     -6.4936639421      4.0354420264     -2.6171014628
 C     -5.0413220416      1.7548093193     -0.8754918235
 N     -2.9219426981      3.8280810942     -1.6771550937
 H     -4.6840046863      1.1180805757     -1.6790788931
 H     -4.7136489210      1.5921987196      0.1424607222
 C     -3.4925569416      5.0942252818     -1.7505029241
 S     -2.3343349077      3.2452426935     -0.1817556398
 C     -2.7869277273      6.3167409255     -1.8737519023
 H     -4.5747053604      5.0991534955     -1.8024766497
 C     -1.3691639192      6.3257087351     -1.9282792787
 C     -0.7201084544      7.4949203206     -2.2874572623
 C     -1.4500449779      8.7028378503     -2.5384236607
 C     -3.4942643450      7.5278331333     -1.9889492532
 C     -2.8528920059      8.7332047814     -2.3404514655
 H     -3.3393003778      9.7112905827     -2.4501660202
 H     -0.8495899544      9.5338739719     -2.9042675525
 H     -0.7890428646      5.4195472035     -1.7881123878
 H      0.3839991315      7.4313962177     -2.3266775512
 H     -4.5811324644      7.4678440377     -1.9112689164
 O     -2.2991389921      1.8398884293     -0.1614498839
 O     -1.1625508614      4.0407271853      0.1770384831
 F     -3.4851102615      3.7357741496      0.8106288673
30
# ORCA AIMD Position Step 83, t=41.50 fs, E_Pot=-1129.61445859 Hartree, Unit is Angstrom
 C     -6.5023543693      3.4958218070      0.1287365495
 C     -5.9820376044      2.6903847523     -1.0477294427
 H     -5.9826328151      3.3733134161      1.0671711842
 H     -7.5844085843      3.3763102717      0.0812814373
 H     -6.2631804552      4.5348288640     -0.2343221098
 C     -6.5903715451      3.0007418889     -2.3995836832
 H     -7.6907293824      2.8322130069     -2.3381146753
 H     -6.0717503615      2.5218040962     -3.2474617935
 H     -6.4962509473      4.0413134992     -2.6247943099
 C     -5.0351254695      1.7573498708     -0.8733686805
 N     -2.9166013482      3.8296250297     -1.6779040135
 H     -4.6694400843      1.1090737498     -1.6759608428
 H     -4.7150844826      1.6016521333      0.1450475943
 C     -3.4860410092      5.0976172140     -1.7505560128
 S     -2.3318993813      3.2467803742     -0.1827333888
 C     -2.7847456427      6.3165585487     -1.8748640554
 H     -4.5749576213      5.0949877681     -1.8016206654
 C     -1.3659765838      6.3284652258     -1.9275881687
 C     -0.7180766560      7.4956216125     -2.2858154812
 C     -1.4490611664      8.7045254336     -2.5386693895
 C     -3.4931103338      7.5257577193     -1.9941287433
 C     -2.8517357302      8.7314746614     -2.3441892574
 H     -3.3420291025      9.6977319046     -2.4557220900
 H     -0.8514319748      9.5304571126     -2.8999316642
 H     -0.7858804288      5.4121481303     -1.7801751706
 H      0.3706649859      7.4399515796     -2.3231634117
 H     -4.5760454722      7.4692540302     -1.9230687405
 O     -2.2987702823      1.8404257157     -0.1603454255
 O     -1.1599172511      4.0422751437      0.1756091057
 F     -3.4830568236      3.7374875880      0.8092046535
30
# ORCA AIMD Position Step 84, t=42.00 fs, E_Pot=-1129.61501921 Hartree, Unit is Angstrom
 C     -6.4964625099      3.4969621918      0.1295341792
 C     -5.9806780852      2.6899847871     -1.0471810817
 H     -5.9710852274      3.3648610324      1.0680264819
 H     -7.5785618011      3.3725046298      0.0876304094
 H     -6.2586920029      4.5266194677     -0.2323488915
 C     -6.5911936022      3.0003683529     -2.4017630631
 H     -7.6866696329      2.8274839188     -2.3451344537
 H     -6.0784143735      2.5234447589     -3.2427458866
 H     -6.4986588663      4.0504880588     -2.6324875784
 C     -5.0290272280      1.7599061061     -0.8712876549
 N     -2.9112194428      3.8312029311     -1.6786064057
 H     -4.6546341150      1.1003724287     -1.6727083555
 H     -4.7156295937      1.6101853878      0.1483266333
 C     -3.4795787762      5.1008633859     -1.7505244960
 S     -2.3293787835      3.2485410883     -0.1837123670
 C     -2.7824109875      6.3163084860     -1.8759503237
 H     -4.5759396748      5.0906315854     -1.8006198315
 C     -1.3627699307      6.3312697482     -1.9269834862
 C     -0.7161704789      7.4964434461     -2.2841357249
 C     -1.4480226002      8.7058895644     -2.5388299251
 C     -3.4919813964      7.5238825036     -1.9994524142
 C     -2.8503145473      8.7295823037     -2.3478980958
 H     -3.3458362380      9.6837148566     -2.4614126425
 H     -0.8537347627      9.5285124721     -2.8954705042
 H     -0.7830996107      5.4050206447     -1.7721382153
 H      0.3574138421      7.4494180004     -2.3202730990
 H     -4.5714731821      7.4710872772     -1.9346038171
 O     -2.2983825561      1.8407241164     -0.1592365244
 O     -1.1574625973      4.0437030115      0.1741213541
 F     -3.4809927924      3.7391908709      0.8077813299
30
# ORCA AIMD Position Step 85, t=42.50 fs, E_Pot=-1129.61500830 Hartree, Unit is Angstrom
 C     -6.4904385585      3.4982819422      0.1298382098
 C     -5.9792613594      2.6895072615     -1.0466614587
 H     -5.9598905599      3.3552137669      1.0698737915
 H     -7.5735905813      3.3690907682      0.0957710528
 H     -6.2553071390      4.5183906056     -0.2289761431
 C     -6.5920372358      2.9999740066     -2.4037795315
 H     -7.6818105155      2.8221172966     -2.3530136556
 H     -6.0856334355      2.5236346527     -3.2378671297
 H     -6.5009664422      4.0620451377     -2.6399525356
 C     -5.0230288536      1.7624533937     -0.8693008623
 N     -2.9057983168      3.8328178828     -1.6792631811
 H     -4.6398715147      1.0924464523     -1.6688419641
 H     -4.7151892249      1.6177543901      0.1524426133
 C     -3.4732368315      5.1039242437     -1.7504081021
 S     -2.3267740756      3.2505146871     -0.1846918262
 C     -2.7799125713      6.3160155706     -1.8770140191
 H     -4.5770382846      5.0861571199     -1.7994601456
 C     -1.3595245286      6.3340511366     -1.9264484568
 C     -0.7144923039      7.4974127728     -2.2824201100
 C     -1.4469546070      8.7068913867     -2.5388892513
 C     -3.4908473241      7.5222143800     -2.0049224073
 C     -2.8486119120      8.7274804477     -2.3515723756
 H     -3.3509736350      9.6699026238     -2.4673228277
 H     -0.8562047165      9.5284473564     -2.8910673900
 H     -0.7810125180      5.3988375905     -1.7641443417
 H      0.3456219658      7.4596721544     -2.3180427716
 H     -4.5677594373      7.4732731510     -1.9458332654
 O     -2.2979740216      1.8408014707     -0.1581238595
 O     -1.1551843930      4.0450108494      0.1725776055
 F     -3.4789175833      3.7408853162      0.8063586813
30
# ORCA AIMD Position Step 86, t=43.00 fs, E_Pot=-1129.61464861 Hartree, Unit is Angstrom
 C     -6.4842916475      3.4997087146      0.1297063478
 C     -5.9777782744      2.6889478926     -1.0461937580
 H     -5.9492559141      3.3445163117      1.0723205141
 H     -7.5693872164      3.3661115126      0.1056719178
 H     -6.2528778223      4.5108406272     -0.2243888479
 C     -6.5928880199      2.9996619165     -2.4056014785
 H     -7.6765285982      2.8161182840     -2.3616422360
 H     -6.0930014795      2.5221048691     -3.2333629147
 H     -6.5032578106      4.0749168608     -2.6469437046
 C     -5.0171291975      1.7649678628     -0.8674442696
 N     -2.9003393286      3.8344729259     -1.6798754266
 H     -4.6254146253      1.0857144220     -1.6639615994
 H     -4.7137174642      1.6243442970      0.1574196514
 C     -3.4670795370      5.1067608865     -1.7502065511
 S     -2.3240877691      3.2526865598     -0.1856712028
 C     -2.7772415539      6.3157065703     -1.8780588622
 H     -4.5776600698      5.0816429689     -1.7981302038
 C     -1.3562269928      6.3367446515     -1.9259664525
 C     -0.7131386387      7.4985544296     -2.2806716566
 C     -1.4458772454      8.7075060449     -2.5388362140
 C     -3.4896825748      7.5207554105     -2.0105389258
 C     -2.8466179542      8.7251286548     -2.3552069921
 H     -3.3576466299      9.6568916477     -2.4735330798
 H     -0.8586107161      9.5305493219     -2.8868591222
 H     -0.7798618904      5.3941767465     -1.7563288214
 H      0.3366289477      7.4705972671     -2.3164988607
 H     -4.5651715366      7.4757445489     -1.9567260579
 O     -2.2975427044      1.8406814569     -0.1570083603
 O     -1.1530770600      4.0462011276      0.1709811788
 F     -3.4768305173      3.7425724755      0.8049365001
30
# ORCA AIMD Position Step 87, t=43.50 fs, E_Pot=-1129.61436692 Hartree, Unit is Angstrom
 C     -6.4780371144      3.5011626810      0.1292063077
 C     -5.9762226125      2.6883048723     -1.0458000205
 H     -5.9394014832      3.3329396809      1.0749225830
 H     -7.5657691332      3.3636091804      0.1172739398
 H     -6.2512301756      4.5047164031     -0.2188010554
 C     -6.5937266847      2.9995322173     -2.4072032854
 H     -7.6712365265      2.8094961397     -2.3708958710
 H     -6.1001334228      2.5186406760     -3.2297208448
 H     -6.5056113285      4.0880123792     -2.6532250788
 C     -5.0113254333      1.7674288650     -0.8657351694
 N     -2.8948438678      3.8361701492     -1.6804444831
 H     -4.6114851919      1.0805124348     -1.6577779635
 H     -4.7112167747      1.6299693781      0.1631624204
 C     -3.4611636702      5.1093371910     -1.7499194124
 S     -2.3213234364      3.2550393540     -0.1866499645
 C     -2.7743929275      6.3154078955     -1.8790886448
 H     -4.5772842669      5.0771704892     -1.7966229587
 C     -1.3528708923      6.3392967988     -1.9255220285
 C     -0.7121831731      7.4998901571     -2.2788946275
 C     -1.4448025816      8.7077257470     -2.5386657427
 C     -3.4884692509      7.5195030137     -2.0163002842
 C     -2.8443326440      8.7224997734     -2.3587984164
 H     -3.3659760054      9.6451392519     -2.4801097477
 H     -0.8608159026      9.5349443864     -2.8829184943
 H     -0.7797989464      5.3914771747     -1.7488084668
 H      0.3315380239      7.4820904035     -2.3156519658
 H     -4.5638716310      7.4784385264     -1.9672627990
 O     -2.2970866158      1.8403916116     -0.1558911510
 O     -1.1511326217      4.0472780025      0.1693359882
 F     -3.4747308756      3.7442538661      0.8035144641
30
# ORCA AIMD Position Step 88, t=44.00 fs, E_Pot=-1129.61458949 Hartree, Unit is Angstrom
 C     -6.4716960603      3.5025622764      0.1284102731
 C     -5.9745902695      2.6875785516     -1.0455007163
 H     -5.9305349259      3.3206750679      1.0772299640
 H     -7.5624969256      3.3616247762      0.1304888226
 H     -6.2501794044      4.5007519293     -0.2124341180
 C     -6.5945295578      2.9996713547     -2.4085685651
 H     -7.6663501952      2.8022667922     -2.3806394680
 H     -6.1067029369      2.5131128897     -3.2273194344
 H     -6.5080919188      4.1003141135     -2.6585908891
 C     -5.0056144218      1.7698205279     -0.8641718059
 N     -2.8893132526      3.8379109074     -1.6809718584
 H     -4.5982551640      1.0770795771     -1.6501251180
 H     -4.7077349974      1.6346711521      0.1694629676
 C     -3.4555357291      5.1116205182     -1.7495461588
 S     -2.3184859278      3.2575526723     -0.1876276877
 C     -2.7713647531      6.3151453009     -1.8801072601
 H     -4.5754976829      5.0728204992     -1.7949367662
 C     -1.3494577634      6.3416662459     -1.9251012807
 C     -0.7116609631      7.5014379575     -2.2770948577
 C     -1.4437331806      8.7075623735     -2.5383797830
 C     -3.4871990343      7.5184494953     -2.0222027455
 C     -2.8417690782      8.7195847913     -2.3623454314
 H     -3.3759629015      9.6349095495     -2.4870957022
 H     -0.8627925648      9.5415740143     -2.8792470685
 H     -0.7808793322      5.3910243779     -1.7416770613
 H      0.3310302595      7.4940641339     -2.3154919487
 H     -4.5638952098      7.4812975558     -1.9774346223
 O     -2.2966036046      1.8399633007     -0.1547735916
 O     -1.1493404288      4.0482476468      0.1676466546
 F     -3.4726178799      3.7459310980      0.8020921912
30
# ORCA AIMD Position Step 89, t=44.50 fs, E_Pot=-1129.61553067 Hartree, Unit is Angstrom
 C     -6.4652936587      3.5038316822      0.1273887704
 C     -5.9728795410      2.6867718924     -1.0453143066
 H     -5.9228294758      3.3079254475      1.0788256268
 H     -7.5592946235      3.3601961034      0.1451991396
 H     -6.2495496653      4.4995853143     -0.2054875241
 C     -6.5952694843      3.0001436969     -2.4096930871
 H     -7.6622485145      2.7944567001     -2.3907311025
 H     -6.1124756942      2.5055064255     -3.2263763245
 H     -6.5107468749      4.1109434412     -2.6628785301
 C     -4.9999940902      1.7721332678     -0.8627350662
 N     -2.8837487495      3.8396953563     -1.6814592231
 H     -4.5858377910      1.0755448361     -1.6409691452
 H     -4.7033567813      1.6385144523      0.1760290740
 C     -3.4502293749      5.1135833952     -1.7490861853
 S     -2.3155810159      3.2602045205     -0.1886039863
 C     -2.7681584942      6.3149420789     -1.8811184825
 H     -4.5720196546      5.0686692989     -1.7930755520
 C     -1.3459970440      6.3438255946     -1.9246924587
 C     -0.7115572764      7.5032120391     -2.2752799339
 C     -1.4426620405      8.7070471715     -2.5379869748
 C     -3.4858738040      7.5175824655     -2.0282406982
 C     -2.8389551364      8.7163956024     -2.3658498653
 H     -3.3874683462      9.6262442209     -2.4945036848
 H     -0.8646210700      9.5501956821     -2.8757775179
 H     -0.7830597777      5.3929394617     -1.7350000092
 H      0.3352277745      7.5064390180     -2.3159826612
 H     -4.5651488278      7.4842691071     -1.9872424426
 O     -2.2960914696      1.8394299040     -0.1536572118
 O     -1.1476877475      4.0491176364      0.1659182762
 F     -3.4704907600      3.7476056556      0.8006691944
30
# ORCA AIMD Position Step 90, t=45.00 fs, E_Pot=-1129.61709645 Hartree, Unit is Angstrom
 C     -6.4588573822      3.5049090500      0.1262060661
 C     -5.9710899460      2.6858897799     -1.0452573083
 H     -5.9164064060      3.2948972086      1.0793575907
 H     -7.5558751057      3.3593552540      0.1612579500
 H     -6.2491923616      4.5016751092     -0.1981126455
 C     -6.5959178304      3.0009868370     -2.4105869265
 H     -7.6592337975      2.7861076357     -2.4010249132
 H     -6.1173299725      2.4959385133     -3.2269158444
 H     -6.5136044531      4.1191965020     -2.6659747616
 C     -4.9944647075      1.7743643251     -0.8613911364
 N     -2.8781513862      3.8415228846     -1.6819083119
 H     -4.5742862712      1.0759274896     -1.6304035740
 H     -4.6981950989      1.6415827579      0.1825105439
 C     -3.4452653909      5.1152029695     -1.7485389682
 S     -2.3126158798      3.2629700668     -0.1895785825
 C     -2.7647783989      6.3148202255     -1.8821261000
 H     -4.5667140572      5.0647864414     -1.7910492579
 C     -1.3425068312      6.3457611000     -1.9242861083
 C     -0.7118061412      7.5052242186     -2.2734594767
 C     -1.4415743667      8.7062290093     -2.5375017952
 C     -3.4845050766      7.5168846520     -2.0344065696
 C     -2.8359335843      8.7129640705     -2.3693165806
 H     -3.4002085235      9.6189721538     -2.5023134833
 H     -0.8664689155      9.5604074237     -2.8723874820
 H     -0.7861975767      5.3971738387     -1.7288115934
 H      0.3436782113      7.5191303566     -2.3170603953
 H     -4.5674157460      7.4873047573     -1.9966938114
 O     -2.2955477438      1.8388277199     -0.1525438273
 O     -1.1461591102      4.0498977400      0.1641566947
 F     -3.4683487232      3.7492791945      0.7992449659
30
# ORCA AIMD Position Step 91, t=45.50 fs, E_Pot=-1129.61893315 Hartree, Unit is Angstrom
 C     -6.4524146842      3.5057540595      0.1249157768
 C     -5.9692225936      2.6849394166     -1.0453439959
 H     -5.9113232266      3.2817906722      1.0785613445
 H     -7.5519621085      3.3591257161      0.1784911144
 H     -6.2490023999      4.5072200386     -0.1903892302
 C     -6.5964473688      3.0022089677     -2.4112741808
 H     -7.6574951157      2.7772818847     -2.4113735846
 H     -6.1212593215      2.4846615733     -3.2287670447
 H     -6.5166736701      4.1245654086     -2.6678179709
 C     -4.9890300497      1.7765185288     -0.8600951470
 N     -2.8725220194      3.8433916885     -1.6823209146
 H     -4.5635893556      1.0781332443     -1.6186475275
 H     -4.6923794603      1.6439726346      0.1885408099
 C     -3.4406504393      5.1164625499     -1.7479041339
 S     -2.3095988101      3.2658229456     -0.1905512671
 C     -2.7612319123      6.3147988150     -1.8831337113
 H     -4.5595975673      5.0612313871     -1.7888733533
 C     -1.3390128729      6.3474740220     -1.9238757295
 C     -0.7122988680      7.5074840838     -2.2716446456
 C     -1.4404501756      8.7051700956     -2.5369426833
 C     -3.4831119744      7.5163346627     -2.0406911388
 C     -2.8327600417      8.7093385887     -2.3727533565
 H     -3.4137733696      9.6127500687     -2.5104747709
 H     -0.8685600513      9.5716917541     -2.8689189634
 H     -0.7900550217      5.4035088279     -1.7231111380
 H      0.3554447600      7.5320369332     -2.3186354535
 H     -4.5703837362      7.4903586724     -2.0058014308
 O     -2.2949698237      1.8381942732     -0.1514354566
 O     -1.1447368670      4.0505993553      0.1623683116
 F     -3.4661910196      3.7509533547      0.7978189648
30
# ORCA AIMD Position Step 92, t=46.00 fs, E_Pot=-1129.62057619 Hartree, Unit is Angstrom
 C     -6.4459914018      3.5063527920      0.1235585471
 C     -5.9672799569      2.6839301544     -1.0455863955
 H     -5.9075665674      3.2687914382      1.0762748441
 H     -7.5473110773      3.3595197210      0.1967003606
 H     -6.2489247525      4.5161132389     -0.1823168577
 C     -6.5968356560      3.0037890220     -2.4117904738
 H     -7.6570838602      2.7680667324     -2.4216295902
 H     -6.1243572562      2.4720486225     -3.2315916086
 H     -6.5199451212      4.1267466412     -2.6683979378
 C     -4.9836983209      1.7786084734     -0.8587950105
 N     -2.8668613763      3.8452987048     -1.6826988727
 H     -4.5536713334      1.0819582621     -1.6060361894
 H     -4.6860454427      1.6457883234      0.1937732297
 C     -3.4363769120      5.1173522122     -1.7471815743
 S     -2.3065391166      3.2687357281     -0.1915218786
 C     -2.7575297473      6.3148933685     -1.8841446423
 H     -4.5508402709      5.0580512084     -1.7865683572
 C     -1.3355474953      6.3489808124     -1.9234581768
 C     -0.7128998289      7.5099991236     -2.2698474568
 C     -1.4392674196      8.7039411349     -2.5363300831
 C     -3.4817184846      7.5159077384     -2.0470837941
 C     -2.8294994593      8.7055784990     -2.3761702980
 H     -3.4276615411      9.6071256141     -2.5189136281
 H     -0.8711393009      9.5834685185     -2.8652004921
 H     -0.7943071102      5.4115625637     -1.7178612692
 H      0.3692835181      7.5450342110     -2.3205975961
 H     -4.5736792104      7.4933862019     -2.0145810963
 O     -2.2943549994      1.8375675242     -0.1503343050
 O     -1.1434013981      4.0512353412      0.1605600473
 F     -3.4640169702      3.7526297422      0.7963906328
30
# ORCA AIMD Position Step 93, t=46.50 fs, E_Pot=-1129.62161126 Hartree, Unit is Angstrom
 C     -6.4396110019      3.5067186481      0.1221616647
 C     -5.9652657648      2.6828733854     -1.0459943643
 H     -5.9050495753      3.2560629480      1.0724463141
 H     -7.5417260242      3.3605362662      0.2156673859
 H     -6.2489500678      4.5279424348     -0.1738232874
 C     -6.5970680150      3.0056785060     -2.4121786530
 H     -7.6579062084      2.7585770739     -2.4316454512
 H     -6.1267889937      2.4585643384     -3.2349341248
 H     -6.5233920726      4.1256454950     -2.6677549950
 C     -4.9784825447      1.7806540605     -0.8574353661
 N     -2.8611701854      3.8472395630     -1.6830440919
 H     -4.5443955875      1.0870992572     -1.5930052613
 H     -4.6793252394      1.6471366466      0.1979130099
 C     -3.4324232569      5.1178690655     -1.7463715632
 S     -2.3034469793      3.2716804092     -0.1924902759
 C     -2.7536859624      6.3151155874     -1.8851619067
 H     -4.5407601579      5.0552788452     -1.7841593052
 C     -1.3321480790      6.3503126379     -1.9230339308
 C     -0.7134638061      7.5127741034     -2.2680798718
 C     -1.4380051811      8.7026163017     -2.5356845642
 C     -3.4803502962      7.5155764006     -2.0535727590
 C     -2.8262217262      8.7017479790     -2.3795790574
 H     -3.4413232757      9.6016065916     -2.5275413432
 H     -0.8744378237      9.5951481155     -2.8610679748
 H     -0.7985543220      5.4208060763     -1.7129883291
 H      0.3838387956      7.5579772931     -2.3228244243
 H     -4.5769049096      7.4963426935     -2.0230498744
 O     -2.2937004808      1.8369851264     -0.1492427526
 O     -1.1421313631      4.0518197997      0.1587392991
 F     -3.4618259873      3.7543099216      0.7949594126
30
# ORCA AIMD Position Step 94, t=47.00 fs, E_Pot=-1129.62178898 Hartree, Unit is Angstrom
 C     -6.4332945737      3.5068892207      0.1207401878
 C     -5.9631847216      2.6817819916     -1.0465755530
 H     -5.9036122938      3.2437398947      1.0671364325
 H     -7.5350732832      3.3621597426      0.2351598473
 H     -6.2491011130      4.5420383355     -0.1647868477
 C     -6.5971394230      3.0078045236     -2.4124834900
 H     -7.6597361507      2.7489540593     -2.4412744212
 H     -6.1287568711      2.4447263318     -3.2382841131
 H     -6.5269717988      4.1213807219     -2.6659799620
 C     -4.9734004962      1.7826814032     -0.8559617505
 N     -2.8554488542      3.8492089265     -1.6833585692
 H     -4.5355733141      1.0931727303     -1.5800663504
 H     -4.6723394306      1.6481230218      0.2007425037
 C     -3.4287553610      5.1180174591     -1.7454747839
 S     -2.3003335114      3.2746284581     -0.1934564065
 C     -2.7497174135      6.3154726237     -1.8861881132
 H     -4.5298075355      5.0529323003     -1.7816745677
 C     -1.3288547707      6.3515131963     -1.9226069222
 C     -0.7138512335      7.5158105856     -2.2663529628
 C     -1.4366458511      8.7012684621     -2.5350251143
 C     -3.4790317762      7.5153119022     -2.0601456615
 C     -2.8229971903      8.6979099072     -2.3829920313
 H     -3.4542063106      9.5957238977     -2.5362644075
 H     -0.8786456006      9.6061786101     -2.8563805302
 H     -0.8023450765      5.4305979521     -1.7083868852
 H      0.3978075180      7.5707088858     -2.3251895102
 H     -4.5796779502      7.4991815604     -2.0312252115
 O     -2.2930034525      1.8364839947     -0.1481632576
 O     -1.1409037085      4.0523681608      0.1569139346
 F     -3.4596175461      3.7559954928      0.7935247766
30
# ORCA AIMD Position Step 95, t=47.50 fs, E_Pot=-1129.62107777 Hartree, Unit is Angstrom
 C     -6.4270613519      3.5069201506      0.1192993851
 C     -5.9610427675      2.6806706254     -1.0473356668
 H     -5.9030273920      3.2319247557      1.0605130427
 H     -7.5272877081      3.3643599847      0.2549364022
 H     -6.2494147687      4.5575535102     -0.1550664035
 C     -6.5970546596      3.0100727499     -2.4127468487
 H     -7.6622417097      2.7393619324     -2.4503702517
 H     -6.1304700234      2.4310683149     -3.2411313277
 H     -6.5306269659      4.1142886897     -2.6632135584
 C     -4.9684735057      1.7847205312     -0.8543246651
 N     -2.8496981834      3.8511999840     -1.6836443586
 H     -4.5269785943      1.0997420527     -1.5677756294
 H     -4.6651907566      1.6488472097      0.2021397277
 C     -3.4253278122      5.1178086448     -1.7444925050
 S     -2.2972099147      3.2775527197     -0.1944201082
 C     -2.7456442017      6.3159673746     -1.8872254854
 H     -4.5185429641      5.0510142402     -1.7791451685
 C     -1.3257075400      6.3526358216     -1.9221841924
 C     -0.7139375105      7.5191054569     -2.2646761129
 C     -1.4351777700      8.6999656055     -2.5343680899
 C     -3.4777832358      7.5150840152     -2.0667894301
 C     -2.8198922794      8.6941220468     -2.3864216707
 H     -3.4657955709      9.5890797116     -2.5449923528
 H     -0.8838907338      9.6160858121     -2.8510340386
 H     -0.8052034761      5.4402283765     -1.7039276223
 H      0.4100466962      7.5830682348     -2.3275696475
 H     -4.5816621106      7.5018561493     -2.0391238534
 O     -2.2922611833      1.8360986367     -0.1470983785
 O     -1.1396948742      4.0528959226      0.1550919851
 F     -3.4573912303      3.7576878051      0.7920861465
30
# ORCA AIMD Position Step 96, t=48.00 fs, E_Pot=-1129.61965445 Hartree, Unit is Angstrom
 C     -6.4209291508      3.5068775937      0.1178372974
 C     -5.9588468224      2.6795550444     -1.0482784064
 H     -5.9030080701      3.2206847291      1.0528411245
 H     -7.5183778329      3.3670925170      0.2747540929
 H     -6.2499243368      4.5735583357     -0.1445305231
 C     -6.5968271129      3.0123713279     -2.4130032180
 H     -7.6650263771      2.7299795384     -2.4587893064
 H     -6.1321171538      2.4181026632     -3.2430166728
 H     -6.5342879705      4.1049236997     -2.6596459036
 C     -4.9637249156      1.7868024609     -0.8524841584
 N     -2.8439187005      3.8532052885     -1.6839036880
 H     -4.5183714518      1.1063578266     -1.5566896346
 H     -4.6579586583      1.6494008208      0.2020889153
 C     -3.4220879439      5.1172599842     -1.7434265289
 S     -2.2940879084      3.2804263254     -0.1953812663
 C     -2.7414885323      6.3165984708     -1.8882758381
 H     -4.5075963769      5.0495139611     -1.7766028347
 C     -1.3227427980      6.3537376463     -1.9217746317
 C     -0.7136201425      7.5226514842     -2.2630567339
 C     -1.4335959292      8.6987672565     -2.5337261323
 C     -3.4766187099      7.5148626410     -2.0734909814
 C     -2.8169663075      8.6904328412     -2.3898797979
 H     -3.4756467817      9.5813824548     -2.5536461995
 H     -0.8902277383      9.6245015833     -2.8449671948
 H     -0.8066698391      5.4489890565     -1.6994723270
 H      0.4196440848      7.5949011895     -2.3298503411
 H     -4.5825940820      7.5043193876     -2.0467621451
 O     -2.2914709952      1.8358617460     -0.1460506652
 O     -1.1384802340      4.0534194008      0.1532817943
 F     -3.4551466577      3.7593882808      0.7906429846
30
# ORCA AIMD Position Step 97, t=48.50 fs, E_Pot=-1129.61784293 Hartree, Unit is Angstrom
 C     -6.4149145707      3.5068310584      0.1163475420
 C     -5.9566049283      2.6784522225     -1.0494055205
 H     -5.9032214707      3.2100524408      1.0444648280
 H     -7.5084244180      3.3702995303      0.2943740527
 H     -6.2506461183      4.5891270105     -0.1330804099
 C     -6.5964764865      3.0145747110     -2.4132768498
 H     -7.6676714701      2.7209916460     -2.4663923503
 H     -6.1338486280      2.4062924683     -3.2435663219
 H     -6.5378758055      4.0940486847     -2.6555130006
 C     -4.9591774546      1.7889551882     -0.8504142406
 N     -2.8381111630      3.8552166044     -1.6841389522
 H     -4.5095277344      1.1126048964     -1.5473158955
 H     -4.6506961990      1.6498645819      0.2006843829
 C     -3.4189795899      5.1163942822     -1.7422793661
 S     -2.2909792003      3.2832237544     -0.1963397204
 C     -2.7372749767      6.3173604875     -1.8893405856
 H     -4.4976164242      5.0484097236     -1.7740783512
 C     -1.3199889497      6.3548732283     -1.9213875168
 C     -0.7128215836      7.5264365438     -2.2614998983
 C     -1.4319033461      8.6977224713     -2.5331077713
 C     -3.4755444873      7.5146180574     -2.0802372251
 C     -2.8142685479      8.6868797032     -2.3933771380
 H     -3.4834097518      9.5724674370     -2.5621638036
 H     -0.8976311312      9.6311843165     -2.8381660733
 H     -0.8063468101      5.4562531981     -1.6948935325
 H      0.4259493630      7.6060676443     -2.3319299845
 H     -4.5823018001      7.5065240978     -2.0541553517
 O     -2.2906302892      1.8358032930     -0.1450226551
 O     -1.1372348810      4.0539549548      0.1514918430
 F     -3.4528834760      3.7610983031      0.7891947785
30
# ORCA AIMD Position Step 98, t=49.00 fs, E_Pot=-1129.61601761 Hartree, Unit is Angstrom
 C     -6.4090327080      3.5068472914      0.1148219237
 C     -5.9543262442      2.6773801351     -1.0507167501
 H     -5.9033054521      3.2000294788      1.0357826099
 H     -7.4975759738      3.3739111618      0.3135678336
 H     -6.2515713214      4.6034081901     -0.1206640629
 C     -6.5960260610      3.0165490134     -2.4135801853
 H     -7.6697773367      2.7125783134     -2.4730476448
 H     -6.1357644973      2.3960289813     -3.2425148897
 H     -6.5413063961      4.0826049153     -2.6510885262
 C     -4.9548503448      1.7911995134     -0.8481069807
 N     -2.8322765610      3.8572251341     -1.6843527504
 H     -4.5002729619      1.1181532456     -1.5400603202
 H     -4.6434285682      1.6503065534      0.1981268925
 C     -3.4159485225      5.1152387004     -1.7410542792
 S     -2.2878952490      3.2859211691     -0.1972952373
 C     -2.7330298873      6.3182442300     -1.8904207384
 H     -4.4892073042      5.0476726781     -1.7715994066
 C     -1.3174622579      6.3560871450     -1.9210305696
 C     -0.7114904598      7.5304439473     -2.2600082887
 C     -1.4301112406      8.6968681895     -2.5325171522
 C     -3.4745582545      7.5143215948     -2.0870153267
 C     -2.8118364141      8.6834877643     -2.3969229482
 H     -3.4888450619      9.5623069828     -2.5705044007
 H     -0.9059947931      9.6360310400     -2.8306644461
 H     -0.8039483109      5.4615616231     -1.6900973995
 H      0.4285844387      7.6164476041     -2.3337225625
 H     -4.5807160700      7.5084235652     -2.0613178226
 O     -2.2897365741      1.8359501696     -0.1440168115
 O     -1.1359340562      4.0545186794      0.1497306331
 F     -3.4506013477      3.7628192265      0.7877410439
30
# ORCA AIMD Position Step 99, t=49.50 fs, E_Pot=-1129.61449997 Hartree, Unit is Angstrom
 C     -6.4032964741      3.5069854520      0.1132530491
 C     -5.9520212538      2.6763580015     -1.0522095384
 H     -5.9028900306      3.1905941553      1.0272147105
 H     -7.4860394636      3.3778468298      0.3321221336
 H     -6.2526628571      4.6156743539     -0.1072829391
 C     -6.5954999180      3.0181588853     -2.4139137181
 H     -7.6709982254      2.7049049573     -2.4786340133
 H     -6.1379078302      2.3876154602     -3.2397185698
 H     -6.5444955108      4.0716561400     -2.6466693845
 C     -4.9507564112      1.7935452302     -0.8455754795
 N     -2.8264164418      3.8592215326     -1.6845480125
 H     -4.4905134157      1.1228012758     -1.5351820645
 H     -4.6361530564      1.6507805615      0.1947138768
 C     -3.4129475282      5.1138249843     -1.7397555151
 S     -2.2848473578      3.2884957527     -0.1982474350
 C     -2.7287818050      6.3192367981     -1.8915169465
 H     -4.4828612594      5.0472700950     -1.7691884979
 C     -1.3151632881      6.3574081558     -1.9207082422
 C     -0.7096014463      7.5346516104     -2.2585819564
 C     -1.4282394638      8.6962285878     -2.5319541752
 C     -3.4736487991      7.5139455164     -2.0938126209
 C     -2.8096944058      8.6802696837     -2.4005246564
 H     -3.4918336022      9.5510135877     -2.5786516140
 H     -0.9151329254      9.6390866690     -2.8225437998
 H     -0.7993392430      5.4646931952     -1.6850453212
 H      0.4274442225      7.6259460622     -2.3351600141
 H     -4.5778730875      7.5099726408     -2.0682627941
 O     -2.2887873269      1.8363267688     -0.1430355778
 O     -1.1345530694      4.0551266503      0.1480067352
 F     -3.4482999037      3.7645525744      0.7862813246
30
# ORCA AIMD Position Step 100, t=50.00 fs, E_Pot=-1129.61347245 Hartree, Unit is Angstrom
 C     -6.3977157573      3.5072935152      0.1116371411
 C     -5.9497007843      2.6754049325     -1.0538791399
 H     -5.9016202763      3.1817107485      1.0191667789
 H     -7.4740713178      3.3820168662      0.3498454218
 H     -6.2538554416      4.6253596650     -0.0929926021
 C     -6.5949206383      3.0192776674     -2.4142671812
 H     -7.6710705700      2.6981117415     -2.4830446379
 H     -6.1402613164      2.3812545338     -3.2351612371
 H     -6.5473652570      4.0622940615     -2.6425529848
 C     -4.9469000814      1.7959889299     -0.8428546090
 N     -2.8205326222      3.8611963375     -1.6847277482
 H     -4.4802607244      1.1265071344     -1.5327618547
 H     -4.6288436380      1.6513272493      0.1908159748
 C     -3.4099433444      5.1121857620     -1.7383880178
 S     -2.2818456242      3.2909282477     -0.1991958013
 C     -2.7245590457      6.3203223602     -1.8926294081
 H     -4.4788944025      5.0471714215     -1.7668618681
 C     -1.3130752660      6.3588449961     -1.9204203237
 C     -0.7071562917      7.5390345660     -2.2572188144
 C     -1.4263147237      8.6958141750     -2.5314144553
 C     -3.4727965113      7.5134646194     -2.1006171423
 C     -2.8078529868      8.6772253661     -2.4041877863
 H     -3.4923841386      9.5388361509     -2.5866160937
 H     -0.9247917523      9.6405353283     -2.8139256982
 H     -0.7925604075      5.4657029251     -1.6797668620
 H      0.4226954790      7.6344960898     -2.3361934495
 H     -4.5739174054      7.5111276201     -2.0750031312
 O     -2.2877803022      1.8369528029     -0.1420811405
 O     -1.1330690763      4.0557932095      0.1463282840
 F     -3.4459788237      3.7662995727      0.7848152040
30
# ORCA AIMD Position Step 101, t=50.50 fs, E_Pot=-1129.61294097 Hartree, Unit is Angstrom
 C     -6.3922964290      3.5078053638      0.1099766778
 C     -5.9473762543      2.6745403808     -1.0557183605
 H     -5.8991831985      3.1733441494      1.0119883389
 H     -7.4619599817      3.3863242544      0.3665699211
 H     -6.2550584579      4.6320761912     -0.0778992939
 C     -6.5943072882      3.0197990528     -2.4146216654
 H     -7.6698299588      2.6923069702     -2.4861891806
 H     -6.1427468276      2.3770411245     -3.2289552203
 H     -6.5498501437      4.0555121954     -2.6390076374
 C     -4.9432765105      1.7985138449     -0.8399992168
 N     -2.8146273811      3.8631400177     -1.6848951984
 H     -4.4696375665      1.1293872795     -1.5326985307
 H     -4.6214553691      1.6519742693      0.1868521342
 C     -3.4069198058      5.1103549570     -1.7369575953
 S     -2.2788992512      3.2932017024     -0.2001396180
 C     -2.7203902114      6.3214826614     -1.8937579528
 H     -4.4774037586      5.0473498464     -1.7646288915
 C     -1.3111647774      6.3603875091     -1.9201618886
 C     -0.7041833897      7.5435643728     -2.2559145124
 C     -1.4243701252      8.6956223665     -2.5308898913
 C     -3.4719743901      7.5128559396     -2.1074174133
 C     -2.8063088514      8.6743425910     -2.4079156272
 H     -3.4906317473      9.5261520676     -2.5944362869
 H     -0.9346574761      9.6406953678     -2.8049677739
 H     -0.7838217206      5.4649073178     -1.6743608235
 H      0.4147775023      7.6420617624     -2.3367951538
 H     -4.5690879770      7.5118470845     -2.0815510703
 O     -2.2867133110      1.8378444018     -0.1411555405
 O     -1.1314607120      4.0565315784      0.1447030906
 F     -3.4436378124      3.7680614534      0.7833423445
30
# ORCA AIMD Position Step 102, t=51.00 fs, E_Pot=-1129.61274172 Hartree, Unit is Angstrom
 C     -6.3870397019      3.5085387111      0.1082828480
 C     -5.9450591559      2.6737836452     -1.0577173627
 H     -5.8953318898      3.1654741016      1.0059354872
 H     -7.4500083723      3.3906665113      0.3821534655
 H     -6.2561595891      4.6356241585     -0.0621542840
 C     -6.5936741264      3.0196504851     -2.4149524156
 H     -7.6672226088      2.6875608913     -2.4879960941
 H     -6.1452258882      2.3749566409     -3.2213399100
 H     -6.5519031043      4.0520601046     -2.6362400712
 C     -4.9398721784      1.8010916757     -0.8370793125
 N     -2.8087035515      3.8650429451     -1.6850537730
 H     -4.4588643703      1.1316950729     -1.5347302881
 H     -4.6139331273      1.6527390205      0.1832538426
 C     -3.4038793437      5.1083669641     -1.7354708229
 S     -2.2760161859      3.2953020214     -0.2010779262
 C     -2.7163034266      6.3226973434     -1.8949020196
 H     -4.4782522501      5.0477832433     -1.7624922725
 C     -1.3093844463      6.3620106791     -1.9199241149
 C     -0.7007379611      7.5482094249     -2.2546624545
 C     -1.4224433820      8.6956386514     -2.5303693433
 C     -3.4711497369      7.5120990383     -2.1142024879
 C     -2.8050453983      8.6715983200     -2.4117092200
 H     -3.4868321873      9.5134529868     -2.6021782045
 H     -0.9443731361      9.6400009639     -2.7958548026
 H     -0.7734744279      5.4628313076     -1.6689840959
 H      0.4044022818      7.6486405004     -2.3369601535
 H     -4.5637026646      7.5120924232     -2.0879185672
 O     -2.2855842655      1.8390137447     -0.1402606299
 O     -1.1297087913      4.0573533306      0.1431384405
 F     -3.4412766271      3.7698393672      0.7818624854
30
# ORCA AIMD Position Step 103, t=51.50 fs, E_Pot=-1129.61258802 Hartree, Unit is Angstrom
 C     -6.3819419355      3.5094934381      0.1065771950
 C     -5.9427607318      2.6731534375     -1.0598638295
 H     -5.8899048744      3.1581075795      1.0011423366
 H     -7.4385134878      3.3949378989      0.3964796341
 H     -6.2570288033      4.6359962751     -0.0459463180
 C     -6.5930297429      3.0188046358     -2.4152315093
 H     -7.6633082474      2.6839023416     -2.4884132510
 H     -6.1475028794      2.3748687645     -3.2126752339
 H     -6.5534996838      4.0523101022     -2.6343671437
 C     -4.9366667440      1.8036863566     -0.8341730853
 N     -2.8027637590      3.8668960838     -1.6852069277
 H     -4.4482319562      1.1337776410     -1.5384756644
 H     -4.6062221452      1.6536325330      0.1804239603
 C     -3.4008428489      5.1062537837     -1.7339344956
 S     -2.2732029537      3.2972182160     -0.2020096005
 C     -2.7123238307      6.3239461604     -1.8960608307
 H     -4.4810893127      5.0484543117     -1.7604499329
 C     -1.3076789305      6.3636802336     -1.9196956356
 C     -0.6969008219      7.5529377276     -2.2534544595
 C     -1.4205734768      8.6958378137     -2.5298392175
 C     -3.4702864593      7.5111766197     -2.1209622768
 C     -2.8040349088      8.6689599574     -2.4155674471
 H     -3.4813467924      9.5013203469     -2.6099332506
 H     -0.9535592706      9.6389701675     -2.7867856926
 H     -0.7619646551      5.4601238898     -1.6638300025
 H      0.3925405358      7.6542639962     -2.3367064524
 H     -4.5581324734      7.5118277205     -2.0941182229
 O     -2.2843912481      1.8404689125     -0.1393979834
 O     -1.1277968618      4.0582681105      0.1416408649
 F     -3.4388951010      3.7716343581      0.7803755170
30
# ORCA AIMD Position Step 104, t=52.00 fs, E_Pot=-1129.61217806 Hartree, Unit is Angstrom
 C     -6.3769953331      3.5106507162      0.1048922803
 C     -5.9404904662      2.6726672387     -1.0621417301
 H     -5.8828382009      3.1512877279      0.9976083975
 H     -7.4277500893      3.3990306495      0.4094539425
 H     -6.2575217548      4.6333824030     -0.0294964328
 C     -6.5923770507      3.0172857948     -2.4154298229
 H     -7.6582660130      2.6813151084     -2.4874085370
 H     -6.1493270616      2.3765288466     -3.2034375064
 H     -6.5546374414      4.0561950091     -2.6334047719
 C     -4.9336343716      1.8062571341     -0.8313597079
 N     -2.7968124250      3.8686896058     -1.6853584051
 H     -4.4380718769      1.1360299241     -1.5434777157
 H     -4.5982835238      1.6546652466      0.1786927467
 C     -3.3978432645      5.1040526642     -1.7323566618
 S     -2.2704645822      3.2989417305     -0.2029329418
 C     -2.7084774931      6.3252040344     -1.8972330780
 H     -4.4853843194      5.0493431965     -1.7584939755
 C     -1.3059850809      6.3653602516     -1.9194645105
 C     -0.6927772634      7.5577092331     -2.2522789060
 C     -1.4188011720      8.6961908479     -2.5292859751
 C     -3.4693479553      7.5100724328     -2.1276864859
 C     -2.8032389941      8.6663903925     -2.4194874164
 H     -3.4746218779      9.4903990248     -2.6178128577
 H     -0.9618352815      9.6381703392     -2.7779645429
 H     -0.7497931385      5.4574946129     -1.6591129547
 H      0.3804070621      7.6590018545     -2.3360773984
 H     -4.5527747221      7.5110228320     -2.1001625863
 O     -2.2831322583      1.8422144359     -0.1385691528
 O     -1.1257110139      4.0592838693      0.1402162374
 F     -3.4364930551      3.7734475173      0.7788812659
30
# ORCA AIMD Position Step 105, t=52.50 fs, E_Pot=-1129.61131528 Hartree, Unit is Angstrom
 C     -6.3721886447      3.5119724180      0.1032706579
 C     -5.9382574279      2.6723420867     -1.0645332130
 H     -5.8741664713      3.1450952243      0.9952022480
 H     -7.4179465688      3.4028389123      0.4210020124
 H     -6.2574845028      4.6281627523     -0.0130467975
 C     -6.5917132937      3.0151669050     -2.4155176281
 H     -7.6523720349      2.6797425373     -2.4849739926
 H     -6.1504077439      2.3795947326     -3.1941910460
 H     -6.5553338411      4.0632050519     -2.6332691432
 C     -4.9307470597      1.8087639287     -0.8287113632
 N     -2.7908538011      3.8704141286     -1.6855118093
 H     -4.4287135948      1.1388379711     -1.5492612437
 H     -4.5901023122      1.6558500757      0.1782864869
 C     -3.3949221758      5.1017958961     -1.7307449822
 S     -2.2678039669      3.3004683740     -0.2038463312
 C     -2.7047872492      6.3264474354     -1.8984170603
 H     -4.4905141525      5.0504301505     -1.7566158246
 C     -1.3042409639      6.3670193578     -1.9192201867
 C     -0.6884878842      7.5624870054     -2.2511239492
 C     -1.4171628868      8.6966657045     -2.5286959778
 C     -3.4683012030      7.5087752794     -2.1343660637
 C     -2.8026139361      8.6638495391     -2.4234652298
 H     -3.4671414716      9.4813354249     -2.6259370454
 H     -0.9688566130      9.6381436691     -2.7695768964
 H     -0.7374506918      5.4555958107     -1.6550311537
 H      0.3693627071      7.6629468253     -2.3351321386
 H     -4.5480088753      7.5096482170     -2.1060657821
 O     -2.2818055676      1.8442499948     -0.1377752843
 O     -1.1234411095      4.0604057639      0.1388693818
 F     -3.4340705852      3.7752797071      0.7773798873
30
# ORCA AIMD Position Step 106, t=53.00 fs, E_Pot=-1129.61003253 Hartree, Unit is Angstrom
 C     -6.3675092203      3.5134027384      0.1017627138
 C     -5.9360675468      2.6721925232     -1.0670172061
 H     -5.8640136042      3.1396416073      0.9936838175
 H     -7.4092755393      3.4062610148      0.4310664358
 H     -6.2567574146      4.6209039785      0.0031478152
 C     -6.5910309785      3.0125603854     -2.4154656548
 H     -7.6459949428      2.6790872413     -2.4811278838
 H     -6.1504278598      2.3836467230     -3.1855639176
 H     -6.5556203636      4.0724924303     -2.6338009109
 C     -4.9279757363      1.8111694328     -0.8262874817
 N     -2.7848922582      3.8720610445     -1.6856707211
 H     -4.4204622418      1.1425486587     -1.5553671428
 H     -4.5817033497      1.6572097967      0.1792893584
 C     -3.3921250300      5.0995163825     -1.7291072144
 S     -2.2652222746      3.3017967384     -0.2047476435
 C     -2.7012710884      6.3276520805     -1.8996110528
 H     -4.4958099565      5.0516892712     -1.7548065293
 C     -1.3023895097      6.3686323392     -1.9189537728
 C     -0.6841612177      7.5672321725     -2.2499764503
 C     -1.4156878704      8.6972349184     -2.5280580028
 C     -3.4671193300      7.5072750674     -2.1409921945
 C     -2.8021153230      8.6613011412     -2.4274970012
 H     -3.4593875547      9.4747297925     -2.6344236572
 H     -0.9743389929      9.6393612458     -2.7617787560
 H     -0.7253981213      5.4550058743     -1.6517630531
 H      0.3608263381      7.6662149091     -2.3339425585
 H     -4.5441633591      7.5076808988     -2.1118446411
 O     -2.2804095126      1.8465716090     -0.1370173915
 O     -1.1209804518      4.0616368825      0.1376039265
 F     -3.4316276895      3.7771317838      0.7758714762
30
# ORCA AIMD Position Step 107, t=53.50 fs, E_Pot=-1129.60862209 Hartree, Unit is Angstrom
 C     -6.3629448512      3.5148698223      0.1004231235
 C     -5.9339236189      2.6722311574     -1.0695697117
 H     -5.8525778162      3.1350596509      0.9927365275
 H     -7.4018423035      3.4092036212      0.4396025990
 H     -6.2551799500      4.6123401467      0.0188297124
 C     -6.5903177473      3.0096031601     -2.4152460535
 H     -7.6395725299      2.6792179098     -2.4759116995
 H     -6.1490692339      2.3882238703     -3.1782035915
 H     -6.5555368554      4.0830050803     -2.6347944004
 C     -4.9252921217      1.8134418040     -0.8241312925
 N     -2.7789332563      3.8736213957     -1.6858387543
 H     -4.4135736867      1.1474385309     -1.5613861174
 H     -4.5731561463      1.6587778547      0.1816375168
 C     -3.3894942420      5.0972492584     -1.7274515619
 S     -2.2627184672      3.3029290143     -0.2056343647
 C     -2.6979453709      6.3287909090     -1.9008127768
 H     -4.5006215650      5.0530862620     -1.7530573128
 C     -1.3003785439      6.3701849067     -1.9186595974
 C     -0.6799186818      7.5719043415     -2.2488229778
 C     -1.4143972758      8.6978821708     -2.5273648655
 C     -3.4657855025      7.5055639829     -2.1475563104
 C     -2.8017016011      8.6587191761     -2.4315803170
 H     -3.4517803409      9.4710633245     -2.6433687259
 H     -0.9780898386      9.6421515257     -2.7546818273
 H     -0.7140332566      5.4561784861     -1.6494501532
 H      0.3561024952      7.6689257434     -2.3325794081
 H     -4.5414796463      7.5051028313     -2.1175182857
 O     -2.2789425063      1.8491709280     -0.1362963197
 O     -1.1183259511      4.0629779038      0.1364223520
 F     -3.4291644654      3.7790045515      0.7743561815
30
# ORCA AIMD Position Step 108, t=54.00 fs, E_Pot=-1129.60751871 Hartree, Unit is Angstrom
 C     -6.3584854123      3.5162903998      0.0993066494
 C     -5.9318255848      2.6724686149     -1.0721647187
 H     -5.8401084404      3.1314864045      0.9920074549
 H     -7.3956794378      3.4115852652      0.4465773798
 H     -6.2525973830      4.6033301577      0.0337514740
 C     -6.5895565539      3.0064386534     -2.4148350956
 H     -7.6335745451      2.6799809381     -2.4693877035
 H     -6.1460498496      2.3928782576     -3.1727126670
 H     -6.5551267343      4.0936315902     -2.6360265001
 C     -4.9226707261      1.8155569177     -0.8222680183
 N     -2.7729819355      3.8750871291     -1.6860193258
 H     -4.4082349021      1.1536929530     -1.5669862861
 H     -4.5645722630      1.6605973866      0.1851285530
 C     -3.3870662782      5.0950268964     -1.7257855870
 S     -2.2602894868      3.3038708873     -0.2065038717
 C     -2.6948211405      6.3298381247     -1.9020198404
 H     -4.5043793853      5.0545805490     -1.7513624152
 C     -1.2981668003      6.3716739226     -1.9183354367
 C     -0.6758551815      7.5764678419     -2.2476522960
 C     -1.4133002574      8.6986045202     -2.5266134982
 C     -3.4642953386      7.5036369019     -2.1540506925
 C     -2.8013408665      8.6560924710     -2.4357158224
 H     -3.4446211895      9.4706275386     -2.6528284524
 H     -0.9800281504      9.6466523531     -2.7483422305
 H     -0.7036654098      5.4594086990     -1.6481845412
 H      0.3561650781      7.6711810729     -2.3310936207
 H     -4.5400800808      7.5019003002     -2.1231100628
 O     -2.2774031564      1.8520355742     -0.1356125943
 O     -1.1154782343      4.0644271757      0.1353258092
 F     -3.4266810849      3.7808987757      0.7728342822
30
# ORCA AIMD Position Step 109, t=54.50 fs, E_Pot=-1129.60710050 Hartree, Unit is Angstrom
 C     -6.3541238331      3.5175758470      0.0984644631
 C     -5.9297699298      2.6729130931     -1.0747741170
 H     -5.8268839600      3.1290482465      0.9911450977
 H     -7.3907510625      3.4133392190      0.4519648400
 H     -6.2488681299      4.5948000346      0.0476857815
 C     -6.5887257657      3.0032016047     -2.4142169899
 H     -7.6284645133      2.6812112472     -2.4616375810
 H     -6.1411645251      2.3972296288     -3.1695809784
 H     -6.5544337263      4.1033194818     -2.6372803987
 C     -4.9200902716      1.8174993894     -0.8207057490
 N     -2.7670435667      3.8764508136     -1.6862156488
 H     -4.4045553490      1.1613977613     -1.5719272197
 H     -4.5560997790      1.6627181592      0.1894457846
 C     -3.3848684309      5.0928803056     -1.7241165029
 S     -2.2579302844      3.3046314797     -0.2073533646
 C     -2.6919045796      6.3307683105     -1.9032296941
 H     -4.5066268733      5.0561249868     -1.7497193536
 C     -1.2957247631      6.3731077989     -1.9179826813
 C     -0.6720234770      7.5808917818     -2.2464562965
 C     -1.4123939271      8.6994151761     -2.5258055564
 C     -3.4626579892      7.5014907063     -2.1604681504
 C     -2.8010138857      8.6534294773     -2.4399084082
 H     -3.4380557473      9.4734764240     -2.6628033110
 H     -0.9801904608      9.6527900476     -2.7427602807
 H     -0.6945053955      5.4648271488     -1.6480064238
 H      0.3614764193      7.6730489059     -2.3295021574
 H     -4.5399550572      7.4980653843     -2.1286473514
 O     -2.2757902200      1.8551491143     -0.1349664922
 O     -1.1124415477      4.0659807975      0.1343141390
 F     -3.4241777627      3.7828151834      0.7713061472
30
# ORCA AIMD Position Step 110, t=55.00 fs, E_Pot=-1129.60751568 Hartree, Unit is Angstrom
 C     -6.3498564420      3.5186402905      0.0979407245
 C     -5.9277495779      2.6735701861     -1.0773680658
 H     -5.8131903639      3.1278465250      0.9898324970
 H     -7.3869608587      3.4144160791      0.4557456191
 H     -6.2438730473      4.5876594173      0.0604343956
 C     -6.5877999254      3.0000056368     -2.4133882609
 H     -7.6246536674      2.6827459427     -2.4527600441
 H     -6.1343260358      2.4010181676     -3.1691186011
 H     -6.5534998881      4.1111566736     -2.6383611191
 C     -4.9175352269      1.8192634068     -0.8194376639
 N     -2.7611234480      3.8777057298     -1.6864306641
 H     -4.4025616882      1.1705359026     -1.5760695394
 H     -4.5479114002      1.6651911830      0.1941954175
 C     -3.3829168535      5.0908388177     -1.7224511370
 S     -2.2556339235      3.3052232425     -0.2081799087
 C     -2.6891970092      6.3315566947     -1.9044396554
 H     -4.5070446862      5.0576672133     -1.7481291696
 C     -1.2930356969      6.3745063609     -1.9176063854
 C     -0.6684255506      7.5851509694     -2.2452307092
 C     -1.4116641846      8.7003426313     -2.5249469428
 C     -3.4608957569      7.4991242440     -2.1668020689
 C     -2.8007152140      8.6507596868     -2.4441677849
 H     -3.4320629982      9.4794082108     -2.6732300118
 H     -0.9787225356      9.6602901185     -2.7378866371
 H     -0.6866574935      5.4723963508     -1.6489021238
 H      0.3718887352      7.6745559487     -2.3277802825
 H     -4.5409648068      7.4935965396     -2.1341613792
 O     -2.2741026365      1.8584911103     -0.1343580295
 O     -1.1092235864      4.0676327520      0.1333859197
 F     -3.4216547840      3.7847544594      0.7697722442
30
# ORCA AIMD Position Step 111, t=55.50 fs, E_Pot=-1129.60863515 Hartree, Unit is Angstrom
 C     -6.3456831641      3.5194097362      0.0977697613
 C     -5.9257535703      2.6744427226     -1.0799154476
 H     -5.7993022373      3.1279461164      0.9878132002
 H     -7.3841618710      3.4147900842      0.4579120655
 H     -6.2375262541      4.5826991270      0.0718333696
 C     -6.5867512824      2.9969350902     -2.4123610459
 H     -7.6224537617      2.6844380166     -2.4428694495
 H     -6.1255957447      2.4041394500     -3.1714075864
 H     -6.5523643632      4.1164206123     -2.6391047399
 C     -4.9149971680      1.8208531540     -0.8184450749
 N     -2.7552269753      3.8788459725     -1.6866669951
 H     -4.4021964939      1.1809889000     -1.5793795643
 H     -4.5401896672      1.6680624985      0.1989486874
 C     -3.3812154009      5.0889297524     -1.7207959229
 S     -2.2533917677      3.3056617756     -0.2089804896
 C     -2.6866949471      6.3321795215     -1.9056469703
 H     -4.5054642638      5.0591512901     -1.7465964273
 C     -1.2900961638      6.3759003579     -1.9172151850
 C     -0.6650149141      7.5892257878     -2.2439749126
 C     -1.4110876381      8.7014271087     -2.5240467702
 C     -3.4590421529      7.4965383273     -2.1730464506
 C     -2.8004517015      8.6481317157     -2.4485081351
 H     -3.4264750071      9.4879848736     -2.6839837890
 H     -0.9758583025      9.6687177526     -2.7336345876
 H     -0.6801156485      5.4819135542     -1.6508046561
 H      0.3866713548      7.6756927677     -2.3258649160
 H     -4.5428571792      7.4884993300     -2.1396865061
 O     -2.2723395543      1.8620372181     -0.1337869511
 O     -1.1058352409      4.0693750778      0.1325385761
 F     -3.4191125245      3.7867172312      0.7682331468
30
# ORCA AIMD Position Step 112, t=56.00 fs, E_Pot=-1129.61013461 Hartree, Unit is Angstrom
 C     -6.3416062387      3.5198319873      0.0979745430
 C     -5.9237675627      2.6755304935     -1.0823841971
 H     -5.7854674632      3.1293673910      0.9849096365
 H     -7.3821725112      3.4144570563      0.4584680788
 H     -6.2297865471      4.5804855892      0.0817535924
 C     -6.5855523032      2.9940415341     -2.4111640809
 H     -7.6220367721      2.6861682446     -2.4320930612
 H     -6.1151940834      2.4066509561     -3.1762866194
 H     -6.5510625829      4.1186024718     -2.6393831881
 C     -4.9124758053      1.8222828218     -0.8177007083
 N     -2.7493597230      3.8798665894     -1.6869269235
 H     -4.4033204617      1.1925423458     -1.5819296615
 H     -4.5331115887      1.6713672114      0.2032827356
 C     -3.3797551167      5.0871780216     -1.7191568886
 S     -2.2511937023      3.3059656050     -0.2097520644
 C     -2.6843902952      6.3326144854     -1.9068488842
 H     -4.5018735373      5.0605194721     -1.7451290805
 C     -1.2869159650      6.3773307027     -1.9168211087
 C     -0.6617089145      7.5931013794     -2.2426909798
 C     -1.4106341855      8.7027152171     -2.5231159853
 C     -3.4571387303      7.4937358680     -2.1791960148
 C     -2.8002388762      8.6456084472     -2.4529469193
 H     -3.4210207860      9.4985842579     -2.6948906328
 H     -0.9718912593      9.6775369147     -2.7298951820
 H     -0.6747634855      5.4930189798     -1.6535964523
 H      0.4046529024      7.6764287179     -2.3236676357
 H     -4.5452980478      7.4827869358     -2.1452590742
 O     -2.2705003643      1.8657593125     -0.1332527179
 O     -1.1022902872      4.0711980660      0.1317685202
 F     -3.4165514602      3.7887040549      0.7666895415
30
# ORCA AIMD Position Step 113, t=56.50 fs, E_Pot=-1129.61162931 Hartree, Unit is Angstrom
 C     -6.3376292500      3.5198840834      0.0985657471
 C     -5.9217741028      2.6768301471     -1.0847418002
 H     -5.7718955186      3.1320817415      0.9810344037
 H     -7.3807913369      3.4134354285      0.4574338559
 H     -6.2206674506      4.5812768581      0.0900972516
 C     -6.5841789428      2.9913444962     -2.4098406598
 H     -7.6234087936      2.6878534194     -2.4205682195
 H     -6.1034865763      2.4087484672     -3.1833734748
 H     -6.5496257873      4.1174148069     -2.6391065217
 C     -4.9099794874      1.8235761207     -0.8171719232
 N     -2.7435274864      3.8807637317     -1.6872123782
 H     -4.4057183484      1.2048955466     -1.5838938351
 H     -4.5268343832      1.6751245230      0.2068163352
 C     -3.3785142039      5.0856056794     -1.7175396182
 S     -2.2490283820      3.3061559316     -0.2104916141
 C     -2.6822706647      6.3328412340     -1.9080427263
 H     -4.4964168026      5.0617140145     -1.7437383463
 C     -1.2835174470      6.3788472702     -1.9164392301
 C     -0.6584062863      7.5967666925     -2.2413823949
 C     -1.4102697696      8.7042539737     -2.5221659242
 C     -3.4552312066      7.4907221178     -2.1852463539
 C     -2.8000963275      8.6432604303     -2.4575031389
 H     -3.4153813007      9.5104713036     -2.7057461887
 H     -0.9671440989      9.6861749501     -2.7265521365
 H     -0.6703793916      5.5052109871     -1.6571145876
 H      0.4244240418      7.6767298858     -2.3210919867
 H     -4.5479089036      7.4764802859     -2.1509160091
 O     -2.2685847337      1.8696256548     -0.1327544894
 O     -1.0986050216      4.0730904749      0.1310713089
 F     -3.4139721654      3.7907154049      0.7651422284
30
# ORCA AIMD Position Step 114, t=57.00 fs, E_Pot=-1129.61279452 Hartree, Unit is Angstrom
 C     -6.3337560953      3.5195756432      0.0995415742
 C     -5.9197532600      2.6783354216     -1.0869559118
 H     -5.7587488214      3.1360109534      0.9761949513
 H     -7.3798108247      3.4117661633      0.4548504819
 H     -6.2102433686      4.5849836629      0.0967921602
 C     -6.5826140523      2.9888350880     -2.4084437863
 H     -7.6264025049      2.6894490592     -2.4084423671
 H     -6.0909488473      2.4107207807     -3.1921183031
 H     -6.5480807787      4.1127903540     -2.6382241858
 C     -4.9075250132      1.8247652193     -0.8168238202
 N     -2.7377364104      3.8815344748     -1.6875250216
 H     -4.4091091170      1.2176756136     -1.5855378336
 H     -4.5214830809      1.6793340747      0.2092395805
 C     -3.3774584068      5.0842314583     -1.7159491452
 S     -2.2468830256      3.3062573167     -0.2111960817
 C     -2.6803199523      6.3328417145     -1.9092259217
 H     -4.4893900181      5.0626789999     -1.7424386789
 C     -1.2799339299      6.3805072695     -1.9160871813
 C     -0.6550038397      7.6002141278     -2.2400530305
 C     -1.4099589110      8.7060850186     -2.5212069244
 C     -3.4533654036      7.4875050674     -2.1911941903
 C     -2.8000430947      8.6411591145     -2.4621955235
 H     -3.4092420809      9.5228713916     -2.7163364465
 H     -0.9619416702      9.6940807317     -2.7234941604
 H     -0.6666482623      5.5178690030     -1.6611582025
 H      0.4445294247      7.6765726139     -2.3180483722
 H     -4.5503075696      7.4696075774     -2.1566932960
 O     -2.2665927745      1.8736002505     -0.1322910734
 O     -1.0947984355      4.0750391669      0.1304416206
 F     -3.4113753900      3.7927514805      0.7635920743
30
# ORCA AIMD Position Step 115, t=57.50 fs, E_Pot=-1129.61343512 Hartree, Unit is Angstrom
 C     -6.3299899055      3.5189476258      0.1008880078
 C     -5.9176834364      2.6800370597     -1.0889948336
 H     -5.7461363506      3.1410290672      0.9704943863
 H     -7.3790325198      3.4095080584      0.4507837697
 H     -6.1986498615      4.5911900259      0.1017867325
 C     -6.5808498927      2.9864812319     -2.4070299670
 H     -7.6306938034      2.6909451988     -2.3958742927
 H     -6.0781183843      2.4128940700     -3.2018742230
 H     -6.5464496862      4.1048803698     -2.6367266628
 C     -4.9051366203      1.8258887287     -0.8166224761
 N     -2.7319927607      3.8821776835     -1.6878660561
 H     -4.4131632116      1.2304600878     -1.5871980772
 H     -4.5171410036      1.6839743498      0.2103338039
 C     -3.3765419588      5.0830704134     -1.7143900363
 S     -2.2447448850      3.3062948340     -0.2118627761
 C     -2.6785188779      6.3326012719     -1.9103963307
 H     -4.4812255137      5.0633616736     -1.7412473486
 C     -1.2762073149      6.3823712479     -1.9157839288
 C     -0.6514098501      7.6034387571     -2.2387061862
 C     -1.4096670758      8.7082405341     -2.5202475843
 C     -3.4515834819      7.4840955479     -2.1970373996
 C     -2.8000944380      8.6393702189     -2.4670406262
 H     -3.4023360804      9.5350381041     -2.7264574634
 H     -0.9565858443      9.7007763276     -2.7206252090
 H     -0.6631867684      5.5302974859     -1.6655036308
 H      0.4636235175      7.6759533923     -2.3144658503
 H     -4.5521394192      7.4622038833     -2.1626247430
 O     -2.2645246843      1.8776454410     -0.1318609809
 O     -1.0908901921      4.0770309603      0.1298739877
 F     -3.4087618996      3.7948126769      0.7620401318
30
# ORCA AIMD Position Step 116, t=58.00 fs, E_Pot=-1129.61352557 Hartree, Unit is Angstrom
 C     -6.3263325994      3.5180660885      0.1025793123
 C     -5.9155423054      2.6819234052     -1.0908281581
 H     -5.7341118713      3.1469675623      0.9641258343
 H     -7.3782784262      3.4067350288      0.4453264132
 H     -6.1860774897      4.5992232721      0.1050473325
 C     -6.5788890059      2.9842326954     -2.4056530084
 H     -7.6358359655      2.6923585659     -2.3830324805
 H     -6.0655460539      2.4155823764     -3.2119667411
 H     -6.5447499079      4.0940505910     -2.6346467207
 C     -4.9028441459      1.8269891819     -0.8165383776
 N     -2.7263032375      3.8826934172     -1.6882363857
 H     -4.4175248725      1.2428039476     -1.5892533337
 H     -4.5138428067      1.6890022058      0.2099873129
 C     -3.3757094646      5.0821335520     -1.7128663008
 S     -2.2426003791      3.3062959792     -0.2124891171
 C     -2.6768458885      6.3321087434     -1.9115522046
 H     -4.4724694813      5.0637138656     -1.7401842737
 C     -1.2723841427      6.3844991085     -1.9155485884
 C     -0.6475517945      7.6064389909     -2.2373444523
 C     -1.4093623852      8.7107395826     -2.5192939281
 C     -3.4499207080      7.4805077338     -2.2027752800
 C     -2.8002589808      8.6379492108     -2.4720515913
 H     -3.3944739595      9.5463028392     -2.7359302048
 H     -0.9513385706      9.7058898230     -2.7178702772
 H     -0.6595784931      5.5417768401     -1.6699194725
 H      0.4805581818      7.6748900602     -2.3102965055
 H     -4.5531109486      7.4543098764     -2.1687406682
 O     -2.2623810752      1.8817203220     -0.1314623676
 O     -1.0869016063      4.0790514441      0.1293624775
 F     -3.4061325992      3.7968991419      0.7604874926
30
# ORCA AIMD Position Step 117, t=58.50 fs, E_Pot=-1129.61319258 Hartree, Unit is Angstrom
 C     -6.3227845714      3.5170135251      0.1045789561
 C     -5.9133074199      2.6839806245     -1.0924273117
 H     -5.7226758870      3.1536225122      0.9573623607
 H     -7.3774034707      3.4035311716      0.4385962592
 H     -6.1727602037      4.6082552725      0.1065585791
 C     -6.5767436090      2.9820257035     -2.4043589376
 H     -7.6413077778      2.6937219380     -2.3700911871
 H     -6.0537536232      2.4190489729     -3.2217527812
 H     -6.5429942005      4.0808758986     -2.6320603099
 C     -4.9006803703      1.8281095984     -0.8165501132
 N     -2.7206746510      3.8830835946     -1.6886365120
 H     -4.4218418493      1.2542754002     -1.5920826871
 H     -4.5115714770      1.6943543978      0.2081999801
 C     -3.3748989146      5.0814277425     -1.7113814726
 S     -2.2404364226      3.3062880000     -0.2130729282
 C     -2.6752780324      6.3313571546     -1.9126924356
 H     -4.4637436208      5.0636928711     -1.7392712169
 C     -1.2685110305      6.3869438799     -1.9153985600
 C     -0.6433808513      7.6092164947     -2.2359694919
 C     -1.4090171089      8.7135863414     -2.5183491781
 C     -3.4484030363      7.4767591162     -2.2084085617
 C     -2.8005376293      8.6369372893     -2.4772370069
 H     -3.3855595723      9.5561156817     -2.7446128850
 H     -0.9464088673      9.7091820429     -2.7151797575
 H     -0.6554229743      5.5516348975     -1.6741890200
 H      0.4944395942      7.6734219497     -2.3055176561
 H     -4.5530094654      7.4459706321     -2.1750672491
 O     -2.2601626265      1.8857833027     -0.1310931097
 O     -1.0828537691      4.0810866790      0.1289013017
 F     -3.4034883177      3.7990112042      0.7589353407
30
# ORCA AIMD Position Step 118, t=59.00 fs, E_Pot=-1129.61266528 Hartree, Unit is Angstrom
 C     -6.3193445066      3.5158795204      0.1068410136
 C     -5.9109577306      2.6861938716     -1.0937662346
 H     -5.7117820898      3.1607651170      0.9505399605
 H     -7.3763008446      3.3999864714      0.4307346131
 H     -6.1589609972      4.6174037890      0.1063245397
 C     -6.5744336276      2.9797868353     -2.4031823028
 H     -7.6465616547      2.6950731526     -2.3572277201
 H     -6.0432024098      2.4234822100     -3.2306641203
 H     -6.5411913229      4.0661253711     -2.6290849156
 C     -4.8986778928      1.8292898766     -0.8166482403
 N     -2.7151143402      3.8833512805     -1.6890667539
 H     -4.4257960427      1.2644913892     -1.5960201586
 H     -4.5102561824      1.6999489838      0.2050880589
 C     -3.3740455648      5.0809553591     -1.7099385489
 S     -2.2382394715      3.3062999246     -0.2136122170
 C     -2.6737918259      6.3303439146     -1.9138165532
 H     -4.4556974807      5.0632623008     -1.7385310124
 C     -1.2646291410      6.3897456639     -1.9153477878
 C     -0.6388732047      7.6117770350     -2.2345823492
 C     -1.4086085830      8.7167687139     -2.5174134306
 C     -3.4470454457      7.4728709594     -2.2139396065
 C     -2.8009226436      8.6363592972     -2.4826003642
 H     -3.3755969064      9.5640682387     -2.7524079970
 H     -0.9419456312      9.7105567771     -2.7125306401
 H     -0.6503917363      5.5593206538     -1.6781311724
 H      0.5046433928      7.6716060003     -2.3001299359
 H     -4.5517210539      7.4372326069     -2.1816255814
 O     -2.2578704163      1.8897904621     -0.1307507234
 O     -1.0787685586      4.0831219390      0.1284845042
 F     -3.4008300045      3.8011489173      0.7573848641
30
# ORCA AIMD Position Step 119, t=59.50 fs, E_Pot=-1129.61218819 Hartree, Unit is Angstrom
 C     -6.3160094235      3.5147525640      0.1093120412
 C     -5.9084741028      2.6885476341     -1.0948218606
 H     -5.7013474076      3.1681538778      0.9440356264
 H     -7.3749061428      3.3961939285      0.4219059642
 H     -6.1449567862      4.6258213944      0.1043706484
 C     -6.5719843656      2.9774374006     -2.4021441510
 H     -7.6510711433      2.6964448510     -2.3446192498
 H     -6.0342704767      2.4289813765     -3.2382382808
 H     -6.5393474326      4.0507336095     -2.6258747307
 C     -4.8968657444      1.8305630014     -0.8168387311
 N     -2.7096298585      3.8835010143     -1.6895271951
 H     -4.4291361764      1.2731552327     -1.6013027263
 H     -4.5097754661      1.7056885757      0.2008757487
 C     -3.3730873304      5.0807143627     -1.7085401071
 S     -2.2359964455      3.3063605345     -0.2141053480
 C     -2.6723639403      6.3290713565     -1.9149249441
 H     -4.4489442570      5.0623927852     -1.7379860138
 C     -1.2607691754      6.3929251418     -1.9154049201
 C     -0.6340300033      7.6141303115     -2.2331834931
 C     -1.4081201147      8.7202585203     -2.5164838244
 C     -3.4458509905      7.4688678616     -2.2193722595
 C     -2.8013979423      8.6362222706     -2.4881396453
 H     -3.3646901287      9.5699105683     -2.7592674652
 H     -0.9380317471      9.7100672632     -2.7099269162
 H     -0.6442840508      5.5644796305     -1.6816223621
 H      0.5108218476      7.6695132484     -2.2941550353
 H     -4.5492362647      7.4281431227     -2.1884320002
 O     -2.2555056673      1.8936976730     -0.1304324525
 O     -1.0746673121      4.0851428979      0.1281063843
 F     -3.3981586415      3.8033123390      0.7558372889
30
# ORCA AIMD Position Step 120, t=60.00 fs, E_Pot=-1129.61193829 Hartree, Unit is Angstrom
 C     -6.3127743635      3.5137136137      0.1119336461
 C     -5.9058399915      2.6910262833     -1.0955745973
 H     -5.6912680466      3.1755483021      0.9382397524
 H     -7.3731981557      3.3922468439      0.4122953761
 H     -6.1310245091      4.6327605777      0.1007445049
 C     -6.5694240240      2.9748987179     -2.4012514758
 H     -7.6543700815      2.6978567290     -2.3324388234
 H     -6.0272386450      2.4355516682     -3.2441375873
 H     -6.5374682593      4.0357487324     -2.6226103082
 C     -4.8952663689      1.8319519921     -0.8171451658
 N     -2.7042290174      3.8835386662     -1.6900177238
 H     -4.4317030123      1.2800849011     -1.6080272938
 H     -4.5099633651      1.7114638950      0.1958810224
 C     -3.3719705993      5.0806982976     -1.7071884628
 S     -2.2336948118      3.3064980397     -0.2145510109
 C     -2.6709718170      6.3275468953     -1.9160189356
 H     -4.4439912386      5.0610628908     -1.7376562813
 C     -1.2569477171      6.3964793260     -1.9155722017
 C     -0.6288766552      7.6162898171     -2.2317729581
 C     -1.4075413542      8.7240122228     -2.5155547983
 C     -3.4448107550      7.4647776106     -2.2247117412
 C     -2.8019393493      8.6365149035     -2.4938471355
 H     -3.3530405034      9.5735590891     -2.7651948987
 H     -0.9346823041      9.7079136124     -2.7073986465
 H     -0.6370661893      5.5670041045     -1.6846095435
 H      0.5129013201      7.6672262063     -2.2876330018
 H     -4.5456506795      7.4187488975     -2.1954982173
 O     -2.2530697313      1.8974612394     -0.1301353169
 O     -1.0705705827      4.0871357135      0.1277615810
 F     -3.3954752617      3.8055014790      0.7542938578
30
# ORCA AIMD Position Step 121, t=60.50 fs, E_Pot=-1129.61197218 Hartree, Unit is Angstrom
 C     -6.3096317392      3.5128315099      0.1146457284
 C     -5.9030420327      2.6936145294     -1.0960087447
 H     -5.6814411162      3.1827231410      0.9335242949
 H     -7.3711968056      3.3882363440      0.4021037332
 H     -6.1174291509      4.6376162895      0.0955150889
 C     -6.5667814810      2.9720990551     -2.4004979809
 H     -7.6560825010      2.6993101334     -2.3208509029
 H     -6.0222829344      2.4431049402     -3.2481598845
 H     -6.5355616678      4.0222527078     -2.6194819063
 C     -4.8938933982      1.8334680260     -0.8176086551
 N     -2.6989198229      3.8834713139     -1.6905380675
 H     -4.4334421466      1.2852269192     -1.6161256946
 H     -4.5106193522      1.7171580173      0.1904922587
 C     -3.3706557539      5.0808963816     -1.7058858351
 S     -2.2313228092      3.3067393843     -0.2149482149
 C     -2.6695940465      6.3257831316     -1.9171008678
 H     -4.4411751045      5.0592602650     -1.7375576228
 C     -1.2531660971      6.4003805135     -1.9158453281
 C     -0.6234620985      7.6182724470     -2.2303504297
 C     -1.4068683891      8.7279724252     -2.5146184910
 C     -3.4439045193      7.4606307600     -2.2299644501
 C     -2.8025152377      8.6372076733     -2.4997094360
 H     -3.3409393186      9.5750990355     -2.7702460330
 H     -0.9318461420      9.7044330207     -2.7049997689
 H     -0.6288834197      5.5670461906     -1.6871118791
 H      0.5110809711      7.6648366391     -2.2806194013
 H     -4.5411581210      7.4090948518     -2.2028318481
 O     -2.2505640286      1.9010389109     -0.1298561866
 O     -1.0664977395      4.0890873165      0.1274451948
 F     -3.3927809187      3.8077163259      0.7527558278
30
# ORCA AIMD Position Step 122, t=61.00 fs, E_Pot=-1129.61221915 Hartree, Unit is Angstrom
 C     -6.3065705491      3.5121599720      0.1173900545
 C     -5.9000705059      2.6962977623     -1.0961128486
 H     -5.6717890140      3.1894820023      0.9302097539
 H     -7.3689580127      3.3842496228      0.3915418883
 H     -6.1044139568      4.6399498714      0.0887704355
 C     -6.5640845093      2.9689825821     -2.3998658409
 H     -7.6559434518      2.7007848791     -2.3100069477
 H     -6.0194710896      2.4514637754     -3.2502441715
 H     -6.5336402967      4.0112527302     -2.6166665650
 C     -4.8927504747      1.8351100582     -0.8182848860
 N     -2.6937104038      3.8833070793     -1.6910878227
 H     -4.4344014033      1.2886525345     -1.6253648304
 H     -4.5115222135      1.7226512093      0.1851353917
 C     -3.3691213034      5.0812936174     -1.7046344995
 S     -2.2288696098      3.3071096424     -0.2152962632
 C     -2.6682105482      6.3237977925     -1.9181741252
 H     -4.4406148159      5.0569829553     -1.7376998217
 C     -1.2494120448      6.4045787612     -1.9162142923
 C     -0.6178582847      7.6200979337     -2.2289153041
 C     -1.4061034359      8.7320702216     -2.5136652928
 C     -3.4431021728      7.4564600502     -2.2351377131
 C     -2.8030874307      8.6382536567     -2.5057076771
 H     -3.3287576530      9.5747806186     -2.7745271317
 H     -0.9294115885      9.7000811904     -2.7028044392
 H     -0.6200403141      5.5649901518     -1.6892106545
 H      0.5058341212      7.6624433611     -2.2731822628
 H     -4.5360367393      7.3992232747     -2.2104371901
 O     -2.2479900011      1.9043908609     -0.1295918641
 O     -1.0624666804      4.0909856180      0.1271528649
 F     -3.3900766512      3.8099568546      0.7512244631
30
# ORCA AIMD Position Step 123, t=61.50 fs, E_Pot=-1129.61251051 Hartree, Unit is Angstrom
 C     -6.3035758078      3.5117357606      0.1201139093
 C     -5.8969196645      2.6990622960     -1.0958801945
 H     -5.6622826664      3.1956695044      0.9285346870
 H     -7.3665651125      3.3803690621      0.3808236275
 H     -6.0921926283      4.6395002604      0.0806141895
 C     -6.5613584235      2.9655196257     -2.3993280836
 H     -7.6538109650      2.7022381522     -2.3000410394
 H     -6.0187627199      2.4603684113     -3.2504719196
 H     -6.5317244592      4.0035519490     -2.6143012506
 C     -4.8918310453      1.8368657883     -0.8192382456
 N     -2.6886081903      3.8830548832     -1.6916663635
 H     -4.4347144226      1.2905379361     -1.6353718260
 H     -4.5124475352      1.7278263970      0.1802310420
 C     -3.3673660071      5.0818717373     -1.7034368494
 S     -2.2263259536      3.3076306098     -0.2155947748
 C     -2.6668037714      6.3216128553     -1.9192430188
 H     -4.4421911492      5.0542412035     -1.7380857852
 C     -1.2456632019      6.4090080377     -1.9166651899
 C     -0.6121586927      7.6217876074     -2.2274665554
 C     -1.4052547298      8.7362287579     -2.5126845019
 C     -3.4423659358      7.4522992023     -2.2402394809
 C     -2.8036121527      8.6395906471     -2.5118182316
 H     -3.3169310372      9.5730057502     -2.7781909084
 H     -0.9272169355      9.6954046364     -2.7009013014
 H     -0.6109517158      5.5613886361     -1.6910298591
 H      0.4979039604      7.6601488844     -2.2653977690
 H     -4.5306273703      7.3891731091     -2.2183166898
 O     -2.2453489289      1.9074815146     -0.1293392247
 O     -1.0584931353      4.0928201946      0.1268808971
 F     -3.3873633317      3.8122231625      0.7497009748
30
# ORCA AIMD Position Step 124, t=62.00 fs, E_Pot=-1129.61263532 Hartree, Unit is Angstrom
 C     -6.3006282606      3.5115780020      0.1227726017
 C     -5.8935879770      2.7018955346     -1.0953084884
 H     -5.6529590772      3.2011782295      0.9286342011
 H     -7.3641192731      3.3766717956      0.3701594593
 H     -6.0809440197      4.6361849185      0.0711623936
 C     -6.5586252587      2.9617158269     -2.3988508458
 H     -7.6496748967      2.7036045022     -2.2910662371
 H     -6.0200086639      2.4694836127     -3.2490693146
 H     -6.5298435182      3.9996337025     -2.6124599522
 C     -4.8911188915      1.8387137422     -0.8205342695
 N     -2.6836212658      3.8827243920     -1.6922730865
 H     -4.4345735940      1.2911325811     -1.6456792585
 H     -4.5131871768      1.7325742528      0.1761499662
 C     -3.3654069809      5.0826079647     -1.7022955664
 S     -2.2236832415      3.3083219389     -0.2158435609
 C     -2.6653563151      6.3192553578     -1.9203129224
 H     -4.4455658205      5.0510584488     -1.7387109329
 C     -1.2418926492      6.4135911380     -1.9171816351
 C     -0.6064779748      7.6233646839     -2.2260032168
 C     -1.4043338548      8.7403671389     -2.5116653499
 C     -3.4416530454      7.4481830182     -2.2452780880
 C     -2.8040423813      8.6411430770     -2.5180130777
 H     -3.3059408409      9.5703045823     -2.7814280470
 H     -0.9250687115      9.6909973070     -2.6993863790
 H     -0.6020934495      5.5568953582     -1.6927160452
 H      0.4882945674      7.6580584647     -2.2573472012
 H     -4.5253061166      7.3789812869     -2.2264710478
 O     -2.2426421628      1.9102787858     -0.1290952074
 O     -1.0545914079      4.0945814526      0.1266261261
 F     -3.3846419433      3.8145152091      0.7481866318
30
# ORCA AIMD Position Step 125, t=62.50 fs, E_Pot=-1129.61241266 Hartree, Unit is Angstrom
 C     -6.2977051373      3.5116879368      0.1253315998
 C     -5.8900781942      2.7047859408     -1.0944002148
 H     -5.6439300087      3.2059523465      0.9305288446
 H     -7.3617270984      3.3732301998      0.3597496110
 H     -6.0708068417      4.6301000685      0.0605391191
 C     -6.5559031350      2.9576175487     -2.3983953439
 H     -7.6436573992      2.7047975635     -2.2831709545
 H     -6.0229570752      2.4784110200     -3.2464003962
 H     -6.5280363020      3.9995823606     -2.6111397722
 C     -4.8905888727      1.8406255935     -0.8222310975
 N     -2.6787577731      3.8823259464     -1.6929073311
 H     -4.4342014511      1.2907253387     -1.6557770490
 H     -4.5135697401      1.7367986688      0.1731636490
 C     -3.3632765560      5.0834757023     -1.7012135533
 S     -2.2209341225      3.3091997065     -0.2160426326
 C     -2.6638514151      6.3167565570     -1.9213901326
 H     -4.4502231605      5.0474724564     -1.7395639531
 C     -1.2380741178      6.4182465923     -1.9177465979
 C     -0.6009469786      7.6248536107     -2.2245245706
 C     -1.4033540114      8.7444058436     -2.5105980245
 C     -3.4409191752      7.4441460735     -2.2502619675
 C     -2.8043303355      8.6428263886     -2.5242611728
 H     -3.2962864160      9.5672947469     -2.7844547493
 H     -0.9227644872      9.6874502345     -2.6983532389
 H     -0.5939420966      5.5521870496     -1.6944169717
 H      0.4782270246      7.6562768205     -2.2491110444
 H     -4.5204488752      7.3686839582     -2.2349005269
 O     -2.2398709308      1.9127559346     -0.1288569598
 O     -1.0507736712      4.0962613331      0.1263860404
 F     -3.3819134102      3.8168329662      0.7466826838
30
# ORCA AIMD Position Step 126, t=63.00 fs, E_Pot=-1129.61177181 Hartree, Unit is Angstrom
 C     -6.2947818214      3.5120492806      0.1277673847
 C     -5.8863972867      2.7077230686     -1.0931626429
 H     -5.6353794048      3.2099859911      0.9341272332
 H     -7.3594873434      3.3701127088      0.3497775203
 H     -6.0618753977      4.6215176242      0.0488718313
 C     -6.5532057363      2.9533107693     -2.3979192743
 H     -7.6360093784      2.7057129913     -2.2764156305
 H     -6.0272647701      2.4867062068     -3.2429521910
 H     -6.5263491422      4.0030755218     -2.6102627066
 C     -4.8902079631      1.8425685272     -0.8243719550
 N     -2.6740253956      3.8818701526     -1.6935683056
 H     -4.4338236747      1.2896120726     -1.6651640117
 H     -4.5134771825      1.7404210543      0.1714052398
 C     -3.3610171927      5.0844457263     -1.7001938333
 S     -2.2180725937      3.3102760515     -0.2161921939
 C     -2.6622736704      6.3141508367     -1.9224816944
 H     -4.4555323247      5.0435352138     -1.7406287141
 C     -1.2341854844      6.4228946688     -1.9183439068
 C     -0.5957051170      7.6262787053     -2.2230301934
 C     -1.4023283203      8.7482731515     -2.5094748461
 C     -3.4401221687      7.4402212690     -2.2551993776
 C     -2.8044300928      8.6445530255     -2.5305303322
 H     -3.2884501565      9.5646228846     -2.7874955036
 H     -0.9201217406      9.6852921109     -2.6978812253
 H     -0.5869274974      5.5479002962     -1.6962653307
 H      0.4690594052      7.6549042828     -2.2407624248
 H     -4.5163929692      7.3583184398     -2.2436061148
 O     -2.2370362924      1.9148923472     -0.1286219155
 O     -1.0470498757      4.0978534100      0.1261587404
 F     -3.3791785498      3.8191764141      0.7451903266
30
# ORCA AIMD Position Step 127, t=63.50 fs, E_Pot=-1129.61081197 Hartree, Unit is Angstrom
 C     -6.2918342184      3.5126292079      0.1300670819
 C     -5.8825563429      2.7106975063     -1.0916076814
 H     -5.6275497105      3.2133169606      0.9392411674
 H     -7.3574787713      3.3673848159      0.3404048526
 H     -6.0541962152      4.6108789282      0.0362865236
 C     -6.5505417205      2.9489134941     -2.3973779605
 H     -7.6271009854      2.7062324986     -2.2708306020
 H     -6.0325166900      2.4939015639     -3.2393070880
 H     -6.5248318790      4.0094469255     -2.6096923766
 C     -4.8899364846      1.8445073936     -0.8269798145
 N     -2.6694313866      3.8813678292     -1.6942551075
 H     -4.4336469916      1.2880689212     -1.6733914839
 H     -4.5128550975      1.7433829142      0.1708476445
 C     -3.3586756527      5.0854865999     -1.6992394956
 S     -2.2150940299      3.3115588083     -0.2162926115
 C     -2.6606086339      6.3114750704     -1.9235952625
 H     -4.4608173865      5.0393113221     -1.7418862358
 C     -1.2302121486      6.4274611861     -1.9189591138
 C     -0.5908889942      7.6276642334     -2.2215203882
 C     -1.4012670767      8.7519110155     -2.5082914605
 C     -3.4392256478      7.4364389691     -2.2600982237
 C     -2.8043014381      8.6462393060     -2.5367892380
 H     -3.2828567016      9.5628899573     -2.7907610878
 H     -0.9170077069      9.6849280844     -2.6980235250
 H     -0.5813985751      5.5445848244     -1.6983673883
 H      0.4621608856      7.6540326723     -2.2323616257
 H     -4.5133995631      7.3479264135     -2.2525895720
 O     -2.2341390971      1.9166741913     -0.1283878658
 O     -1.0434275913      4.0993530273      0.1259429494
 F     -3.3764380457      3.8215455596      0.7437106954
30
# ORCA AIMD Position Step 128, t=64.00 fs, E_Pot=-1129.60979206 Hartree, Unit is Angstrom
 C     -6.2888416055      3.5133801500      0.1322273857
 C     -5.8785700329      2.7137003902     -1.0897516235
 H     -5.6207184963      3.2160174308      0.9456100885
 H     -7.3557518648      3.3651097091      0.3317682162
 H     -6.0477656404      4.5987846553      0.0229027472
 C     -6.5479140458      2.9445635623     -2.3967262565
 H     -7.6174066480      2.7062286159     -2.2664149138
 H     -6.0382548383      2.4995353822     -3.2360993127
 H     -6.5235330845      4.0177989208     -2.6092602348
 C     -4.8897294633      1.8464064166     -0.8300548412
 N     -2.6649827068      3.8808299619     -1.6949666402
 H     -4.4338443187      1.2863336540     -1.6800944493
 H     -4.5117154918      1.7456469042      0.1713017353
 C     -3.3562976410      5.0865649188     -1.6983536313
 S     -2.2119950519      3.3130515000     -0.2163444778
 C     -2.6588421742      6.3087686055     -1.9247391357
 H     -4.4654219863      5.0348749058     -1.7433164587
 C     -1.2261494969      6.4318792767     -1.9195797876
 C     -0.5866175154      7.6290347627     -2.2199965227
 C     -1.4001753803      8.7552802934     -2.5070479462
 C     -3.4382020301      7.4328262284     -2.2649658984
 C     -2.8039138792      8.6478125781     -2.5430094973
 H     -3.2798294417      9.5625682155     -2.7944246826
 H     -0.9133656628      9.6865873025     -2.6987965868
 H     -0.5776031619      5.5426748896     -1.7007968030
 H      0.4587416592      7.6537410677     -2.2239531409
 H     -4.5116193660      7.3375577609     -2.2618528319
 O     -2.2311800017      1.9180946658     -0.1281529697
 O     -1.0399120396      4.1007572461      0.1257380193
 F     -3.3736924761      3.8239404036      0.7422449131
30
# ORCA AIMD Position Step 129, t=64.50 fs, E_Pot=-1129.60902084 Hartree, Unit is Angstrom
 C     -6.2857889759      3.5142422978      0.1342525638
 C     -5.8744568567      2.7167239819     -1.0876148764
 H     -5.6151737973      3.2181846067      0.9529286077
 H     -7.3543188670      3.3633492688      0.3239760620
 H     -6.0425320943      4.5859678582      0.0088287365
 C     -6.5453186747      2.9404038936     -2.3959213982
 H     -7.6074748855      2.7055720054     -2.2631375102
 H     -6.0440219110      2.5031902201     -3.2339488924
 H     -6.5224962060      4.0271285228     -2.6087920329
 C     -4.8895391132      1.8482311125     -0.8335748045
 N     -2.6606852823      3.8802672618     -1.6957017675
 H     -4.4345415565      1.2845889305     -1.6850178276
 H     -4.5101265272      1.7471948050      0.1724438661
 C     -3.3539234296      5.0876473211     -1.6975391273
 S     -2.2087739868      3.3147525209     -0.2163484570
 C     -2.6569619843      6.3060708676     -1.9259216673
 H     -4.4687649450      5.0303058894     -1.7449005411
 C     -1.2220032112      6.4360933231     -1.9201963562
 C     -0.5829728498      7.6304146169     -2.2184606887
 C     -1.3990523245      8.7583632080     -2.5057490490
 C     -3.4370344835      7.4294057741     -2.2698093830
 C     -2.8032496439      8.6492192276     -2.5491680716
 H     -3.2795516916      9.5639230210     -2.7986009675
 H     -0.9092310971      9.6902956795     -2.7001736531
 H     -0.5756700779      5.5424600520     -1.7035890132
 H      0.4596378045      7.6540908830     -2.2155653733
 H     -4.5110784835      7.3272722082     -2.2713976128
 O     -2.2281593368      1.9191548814     -0.1279158847
 O     -1.0365055800      4.1020653560      0.1255439390
 F     -3.3709421754      3.8263610687      0.7407939381
30
# ORCA AIMD Position Step 130, t=65.00 fs, E_Pot=-1129.60870902 Hartree, Unit is Angstrom
 C     -6.2826689106      3.5151477701      0.1361524871
 C     -5.8702383212      2.7197609102     -1.0852213564
 H     -5.6111862296      3.2199305054      0.9608753010
 H     -7.3531534244      3.3621637253      0.3171086462
 H     -6.0384018303      4.5732569442     -0.0058406915
 C     -6.5427438779      2.9365693353     -2.3949279471
 H     -7.5978937744      2.7041382712     -2.2609402875
 H     -6.0494089636      2.5045321774     -3.2333839305
 H     -6.5217564983      4.0364399945     -2.6081306377
 C     -4.8893169003      1.8499495743     -0.8374976348
 N     -2.6565442742      3.8796900321     -1.6964591957
 H     -4.4358127251      1.2829549975     -1.6880275710
 H     -4.5081996601      1.7480253271      0.1738538339
 C     -3.3515844909      5.0887009437     -1.6967987164
 S     -2.2054305273      3.3166557785     -0.2163053393
 C     -2.6549568761      6.3034213772     -1.9271512956
 H     -4.4703799190      5.0256859191     -1.7466222750
 C     -1.2177900696      6.4400588299     -1.9208018894
 C     -0.5799872163      7.6318280925     -2.2169153169
 C     -1.3978906483      8.7611639087     -2.5044043965
 C     -3.4357174531      7.4261956184     -2.2746351448
 C     -2.8023061559      8.6504286968     -2.5552483447
 H     -3.2820423428      9.5669649784     -2.8033329320
 H     -0.9047325963      9.6958744545     -2.7020839905
 H     -0.5756079777      5.5440798838     -1.7067413906
 H      0.4651556849      7.6551237945     -2.2072173494
 H     -4.5116716750      7.3171420374     -2.2812236222
 O     -2.2250772210      1.9198632642     -0.1276757207
 O     -1.0332080900      4.1032784979      0.1253612697
 F     -3.3681873378      3.8288076676      0.7393586255
30
# ORCA AIMD Position Step 131, t=65.50 fs, E_Pot=-1129.60887371 Hartree, Unit is Angstrom
 C     -6.2794821024      3.5160260977      0.1379400780
 C     -5.8659383573      2.7228040375     -1.0825975127
 H     -5.6089868679      3.2213735720      0.9691376342
 H     -7.3521913075      3.3616110904      0.3112184884
 H     -6.0352515384      4.5615152661     -0.0210230322
 C     -6.5401701533      2.9331754700     -2.3937231282
 H     -7.5892425883      2.7018167971     -2.2597439443
 H     -6.0541044009      2.5033496290     -3.2347584840
 H     -6.5213396286      4.0448291242     -2.6071510990
 C     -4.8890163797      1.8515340137     -0.8417656093
 N     -2.6525638547      3.8791077224     -1.6972375427
 H     -4.4376761162      1.2814833120     -1.6891178798
 H     -4.5060702696      1.7481501881      0.1750663538
 C     -3.3493013776      5.0896954093     -1.6961349884
 S     -2.2019656678      3.3187511737     -0.2162158921
 C     -2.6528174293      6.3008578950     -1.9284361285
 H     -4.4699405825      5.0210943630     -1.7484694772
 C     -1.2135368443      6.4437439090     -1.9213923327
 C     -0.5776374975      7.6332982284     -2.2153620728
 C     -1.3966781490      8.7637061893     -2.5030278457
 C     -3.4342557010      7.4232085388     -2.2794491785
 C     -2.8010960542      8.6514348720     -2.5612406126
 H     -3.2871529451      9.5714444525     -2.8085913491
 H     -0.9000779764      9.7029697666     -2.7044181246
 H     -0.5773073806      5.5475209519     -1.7102142392
 H      0.4750046651      7.6568613311     -2.1989278381
 H     -4.5131785852      7.3072518689     -2.2913276627
 O     -2.2219336132      1.9202349247     -0.1274320531
 O     -1.0300171614      4.1043994647      0.1251910359
 F     -3.3654280031      3.8312802072      0.7379396120
30
# ORCA AIMD Position Step 132, t=66.00 fs, E_Pot=-1129.60935903 Hartree, Unit is Angstrom
 C     -6.2762370536      3.5168113131      0.1396293292
 C     -5.8615824871      2.7258454556     -1.0797724801
 H     -5.6087440948      3.2226299214      0.9774357097
 H     -7.3513425935      3.3617440864      0.3063328478
 H     -6.0329434607      4.5515720617     -0.0366418503
 C     -6.5375720684      2.9303116584     -2.3923017083
 H     -7.5820383116      2.6985194942     -2.2594556058
 H     -6.0579289331      2.4995797394     -3.2381870302
 H     -6.5212612912      4.0515333214     -2.6057681486
 C     -4.8885948558      1.8529614021     -0.8463094515
 N     -2.6487474560      3.8785293642     -1.6980351707
 H     -4.4400964183      1.2801577466     -1.6884075427
 H     -4.5038808968      1.7475914799      0.1756162650
 C     -3.3470826459      5.0906014880     -1.6955502959
 S     -2.1983818882      3.3210241835     -0.2160811705
 C     -2.6505352290      6.2984180243     -1.9297842560
 H     -4.4672764835      5.0166053823     -1.7504346712
 C     -1.2092812528      6.4471284236     -1.9219660794
 C     -0.5758512884      7.6348490073     -2.2138018952
 C     -1.3953991593      8.7660286262     -2.5016366428
 C     -3.4326622540      7.4204533146     -2.2842571348
 C     -2.7996459377      8.6522518042     -2.5671407537
 H     -3.2945845058      9.5768853981     -2.8142836463
 H     -0.8955296463      9.7110969817     -2.7070370566
 H     -0.5805410788      5.5526131317     -1.7139313423
 H      0.4883634157      7.6593047751     -2.1907249384
 H     -4.5152806100      7.2976976357     -2.3017009233
 O     -2.2187283068      1.9202918356     -0.1271848465
 O     -1.0269277515      4.1054330525      0.1250349429
 F     -3.3626641839      3.8337786958      0.7365375434
30
# ORCA AIMD Position Step 133, t=66.50 fs, E_Pot=-1129.60993362 Hartree, Unit is Angstrom
 C     -6.2729483093      3.5174499459      0.1412323752
 C     -5.8571970869      2.7288763730     -1.0767770714
 H     -5.6105520617      3.2238074991      0.9855382460
 H     -7.3504994996      3.3626081196      0.3024556583
 H     -6.0313479383      4.5441296078     -0.0526141268
 C     -6.5349219507      2.9280364454     -2.3906777946
 H     -7.5766759232      2.6941909509     -2.2599780470
 H     -6.0608498993      2.4933189031     -3.2435137105
 H     -6.5215278134      4.0559637085     -2.6039392213
 C     -4.8880157501      1.8542146050     -0.8510530308
 N     -2.6450975329      3.8779630943     -1.6988502467
 H     -4.4429861963      1.2788943513     -1.6861356761
 H     -4.5017630734      1.7463776971      0.1750849623
 C     -3.3449242009      5.0913929811     -1.6950467336
 S     -2.1946830740      3.3234565235     -0.2159023849
 C     -2.6481036684      6.2961375292     -1.9312033819
 H     -4.4623801685      5.0122846702     -1.7525160398
 C     -1.2050699286      6.4502052689     -1.9225241879
 C     -0.5745207729      7.6365036869     -2.2122341909
 C     -1.3940373661      8.7681791192     -2.5002500613
 C     -3.4309553548      7.4179346895     -2.2890643590
 C     -2.7979929872      8.6529085351     -2.5729489459
 H     -3.3039228834      9.5826562942     -2.8202736331
 H     -0.8913734027      9.7197025661     -2.7097850248
 H     -0.5849730777      5.5590354428     -1.7177829523
 H      0.5040350564      7.6624380674     -2.1826508776
 H     -4.5176001083      7.2885827256     -2.3123288135
 O     -2.2154609963      1.9200618799     -0.1269344401
 O     -1.0239324541      4.1063858029      0.1248952620
 F     -3.3598958549      3.8363030506      0.7351529590
30
# ORCA AIMD Position Step 134, t=67.00 fs, E_Pot=-1129.61039157 Hartree, Unit is Angstrom
 C     -6.2696342654      3.5179087672      0.1427567134
 C     -5.8528086433      2.7318867647     -1.0736433352
 H     -5.6144221431      3.2250006674      0.9932753032
 H     -7.3495486011      3.3642383578      0.2995702316
 H     -6.0303648544      4.5396758735     -0.0688322167
 C     -6.5321952323      2.9263765523     -2.3888832235
 H     -7.5733773816      2.6888172808     -2.2612180085
 H     -6.0629682192      2.4848114919     -3.2503271862
 H     -6.5221370919      4.0577187935     -2.6016640257
 C     -4.8872500435      1.8552829381     -0.8559175695
 N     -2.6416155987      3.8774161184     -1.6996807075
 H     -4.4462113458      1.2775463222     -1.6826499437
 H     -4.4998232706      1.7445406566      0.1731360875
 C     -3.3428091877      5.0920470993     -1.6946261249
 S     -2.1908744551      3.3260266666     -0.2156809425
 C     -2.6455180017      6.2940500620     -1.9327007596
 H     -4.4554080608      5.0081867975     -1.7547180496
 C     -1.2009568571      6.4529800939     -1.9230702044
 C     -0.5735205415      7.6382845374     -2.2106569250
 C     -1.3925780544      8.7702091392     -2.4988881451
 C     -3.4291551543      7.4156541929     -2.2938759324
 C     -2.7961811811      8.6534418936     -2.5786677232
 H     -3.3146816151      9.5880530555     -2.8264033427
 H     -0.8878880653      9.7282223757     -2.7125023622
 H     -0.5901720187      5.5663290022     -1.7216300922
 H      0.5206466380      7.6662309733     -2.1747621535
 H     -4.5197379102      7.2800134484     -2.3231904325
 O     -2.2121313244      1.9195779598     -0.1266814743
 O     -1.0210216493      4.1072658569      0.1247748150
 F     -3.3571229886      3.8388530569      0.7337863243
30
# ORCA AIMD Position Step 135, t=67.50 fs, E_Pot=-1129.61060603 Hartree, Unit is Angstrom
 C     -6.2663150010      3.5181805257      0.1442025972
 C     -5.8484425834      2.7348651063     -1.0704037079
 H     -5.6202808636      3.2262863625      1.0005464330
 H     -7.3483828758      3.3666572080      0.2976417004
 H     -6.0299398269      4.5384187076     -0.0851452260
 C     -6.5293761198      2.9253281778     -2.3869627146
 H     -7.5721598899      2.6824321462     -2.2630918596
 H     -6.0644831428      2.4744202765     -3.2580176656
 H     -6.5230798799      4.0565911309     -2.5989834412
 C     -4.8862772771      1.8561622806     -0.8608258661
 N     -2.6383019758      3.8768945425     -1.7005243460
 H     -4.4496009393      1.2759139595     -1.6783862785
 H     -4.4981326733      1.7421124216      0.1695408404
 C     -3.3407084147      5.0925459593     -1.6942900167
 S     -2.1869627790      3.3287098143     -0.2154184666
 C     -2.6427764002      6.2921856068     -1.9342828757
 H     -4.4466736363      5.0043531960     -1.7570521841
 C     -1.1969998570      6.4554708163     -1.9236100088
 C     -0.5727237522      7.6402112242     -2.2090665662
 C     -1.3910108148      8.7721692534     -2.4975705314
 C     -3.4272807634      7.4136108717     -2.2986967799
 C     -2.7942568390      8.6538900797     -2.5843004139
 H     -3.3263448908      9.5923776701     -2.8325141837
 H     -0.8853198555      9.7361321526     -2.7150367436
 H     -0.5956332149      5.5739231135     -1.7253120419
 H      0.5368280552      7.6706426342     -2.1671248732
 H     -4.5213103143      7.2720931693     -2.3342600756
 O     -2.2087388519      1.9188775601     -0.1264268720
 O     -1.0181832524      4.1080831914      0.1246770930
 F     -3.3543455382      3.8414284936      0.7324380174
30
# ORCA AIMD Position Step 136, t=68.00 fs, E_Pot=-1129.61054462 Hartree, Unit is Angstrom
 C     -6.2630108074      3.5182858986      0.1455613978
 C     -5.8441230995      2.7377984959     -1.0670911726
 H     -5.6279707097      3.2277207353      1.0073250425
 H     -7.3469126227      3.3698720345      0.2966194724
 H     -6.0300689309      4.5402632654     -0.1013447947
 C     -6.5264616909      2.9248599948     -2.3849673978
 H     -7.5728294299      2.6751190510     -2.2655272688
 H     -6.0656477236      2.4625875198     -3.2658547586
 H     -6.5243410877      4.0525665247     -2.5959770447
 C     -4.8850853513      1.8568544370     -0.8657059527
 N     -2.6351561548      3.8764033286     -1.7013787326
 H     -4.4529600656      1.2737597535     -1.6738432954
 H     -4.4967199243      1.7391229991      0.1641959737
 C     -3.3385812927      5.0928759335     -1.6940396290
 S     -2.1829557576      3.3314795056     -0.2151167695
 C     -2.6398791593      6.2905712392     -1.9359556378
 H     -4.4366349760      5.0008104285     -1.7595373173
 C     -1.1932584705      6.4577045276     -1.9241510245
 C     -0.5720136549      7.6423012732     -2.2074588888
 C     -1.3893303055      8.7741045733     -2.4963155078
 C     -3.4253473009      7.4118020779     -2.3035315396
 C     -2.7922658409      8.6542869262     -2.5898495598
 H     -3.3384044953      9.5950017176     -2.8384626687
 H     -0.8838621920      9.7429876294     -2.7172531354
 H     -0.6008103979      5.5811755463     -1.7286559136
 H      0.5513385585      7.6756250157     -2.1598094495
 H     -4.5219799850      7.2649177068     -2.3455073776
 O     -2.2052832122      1.9180008413     -0.1261717023
 O     -1.0154035762      4.1088487747      0.1246060177
 F     -3.3515634845      3.8440289042      0.7311083447
30
# ORCA AIMD Position Step 137, t=68.50 fs, E_Pot=-1129.61026417 Hartree, Unit is Angstrom
 C     -6.2597415438      3.5182713032      0.1468151594
 C     -5.8398724339      2.7406727502     -1.0637387885
 H     -5.6372570427      3.2293380304      1.0136574819
 H     -7.3450738338      3.3738740999      0.2964391843
 H     -6.0307918013      4.5448360107     -0.1171618447
 C     -6.5234635724      2.9249164720     -2.3829482275
 H     -7.5750043909      2.6670082856     -2.2684608771
 H     -6.0667246774      2.4497941947     -3.2730709147
 H     -6.5259015008      4.0458263323     -2.5927620125
 C     -4.8836698036      1.8573658048     -0.8704951371
 N     -2.6321767508      3.8759462100     -1.7022412017
 H     -4.4560885246      1.2708312928     -1.6695453946
 H     -4.4955675862      1.7355978658      0.1571319193
 C     -3.3363778083      5.0930280840     -1.6938758565
 S     -2.1788619800      3.3343081937     -0.2147778620
 C     -2.6368289766      6.2892304777     -1.9377242700
 H     -4.4258696354      4.9975699540     -1.7621997557
 C     -1.1897895588      6.4597135901     -1.9247013327
 C     -0.5712913050      7.6445692264     -2.2058293200
 C     -1.3875374267      8.7760518947     -2.4951392519
 C     -3.4233637981      7.4102240546     -2.3083845137
 C     -2.7902506006      8.6546581173     -2.5953159969
 H     -3.3503906541      9.5954132228     -2.8441325760
 H     -0.8836422933      9.7484533995     -2.7190410661
 H     -0.6051588683      5.5874318023     -1.7314906003
 H      0.5631482055      7.6811262608     -2.1528842181
 H     -4.5214818167      7.2585702298     -2.3568992934
 O     -2.2017641147      1.9169896895     -0.1259171158
 O     -1.0126675268      4.1095743713      0.1245659229
 F     -3.3487767897      3.8466536088      0.7297975277
30
# ORCA AIMD Position Step 138, t=69.00 fs, E_Pot=-1129.60989062 Hartree, Unit is Angstrom
 C     -6.2565266966      3.5182030202      0.1479375988
 C     -5.8357101792      2.7434724590     -1.0603791476
 H     -5.6478399182      3.2311515393      1.0196564106
 H     -7.3428336844      3.3786384573      0.2970245494
 H     -6.0321749602      4.5515498605     -0.1322759735
 C     -6.5204068064      2.9254214012     -2.3809503397
 H     -7.5781641859      2.6582689541     -2.2718330935
 H     -6.0679502981      2.4365232803     -3.2789353992
 H     -6.5277400240      4.0367482215     -2.5894922070
 C     -4.8820324954      1.8577054335     -0.8751440721
 N     -2.6293614008      3.8755259002     -1.7031089667
 H     -4.4588035092      1.2668912557     -1.6659975330
 H     -4.4946113655      1.7315556287      0.1485125169
 C     -3.3340419361      5.0929981027     -1.6937993150
 S     -2.1746911272      3.3371669856     -0.2144040309
 C     -2.6336312467      6.2881827886     -1.9395932291
 H     -4.4150345614      4.9946299504     -1.7650722441
 C     -1.1866422117      6.4615302182     -1.9252684572
 C     -0.5704800042      7.6470263171     -2.2041733483
 C     -1.3856401161      8.7780376539     -2.4940553235
 C     -3.4213318702      7.4088728299     -2.3132596988
 C     -2.7882476471      8.6550186038     -2.6006981683
 H     -3.3618952690      9.5932461357     -2.8494425914
 H     -0.8847134016      9.7523212547     -2.7203196266
 H     -0.6081865167      5.5920985868     -1.7336635755
 H      0.5714828607      7.6870932376     -2.1464099549
 H     -4.5196399173      7.2531167943     -2.3684019892
 O     -2.1981812471      1.9158874216     -0.1256643083
 O     -1.0099582509      4.1102729022      0.1245617049
 F     -3.3459853720      3.8493019173      0.7285057829
30
# ORCA AIMD Position Step 139, t=69.50 fs, E_Pot=-1129.60958340 Hartree, Unit is Angstrom
 C     -6.2533856007      3.5181594902      0.1488966638
 C     -5.8316536280      2.7461815717     -1.0570446486
 H     -5.6593710814      3.2331559089      1.0254885444
 H     -7.3401926939      3.3841242585      0.2982889430
 H     -6.0342911719      4.5596893500     -0.1463345794
 C     -6.5173266064      2.9262812309     -2.3790091212
 H     -7.5817068592      2.6490988471     -2.2755822041
 H     -6.0695115006      2.4232322394     -3.2828063224
 H     -6.5298361242      4.0259008471     -2.5863558356
 C     -4.8801794935      1.8578823338     -0.8796201204
 N     -2.6267066206      3.8751443071     -1.7039790122
 H     -4.4609619414      1.2617506449     -1.6636393175
 H     -4.4937410603      1.7270061917      0.1386292082
 C     -3.3315156504      5.0927857604     -1.6938105700
 S     -2.1704542583      3.3400254795     -0.2139979844
 C     -2.6302941171      6.2874438751     -1.9415663255
 H     -4.4048153954      4.9919785634     -1.7681915082
 C     -1.1838532974      6.4631801545     -1.9258579377
 C     -0.5695266743      7.6496804299     -2.2024869826
 C     -1.3836536405      8.7800764871     -2.4930744180
 C     -3.4192448702      7.4077447896     -2.3181606161
 C     -2.7862863727      8.6553712056     -2.6059916399
 H     -3.3725867570      9.5882946495     -2.8543495556
 H     -0.8870509732      9.7545214429     -2.7210411699
 H     -0.6095063194      5.5947229804     -1.7350583976
 H      0.5758389939      7.6934734265     -2.1404363070
 H     -4.5163761757      7.2486036840     -2.3799817484
 O     -2.1945341549      1.9147385541     -0.1254144492
 O     -1.0072569812      4.1109586553      0.1245988771
 F     -3.3431889600      3.8519732648      0.7272334054
30
# ORCA AIMD Position Step 140, t=70.00 fs, E_Pot=-1129.60947994 Hartree, Unit is Angstrom
 C     -6.2503373060      3.5182231503      0.1496581852
 C     -5.8277165432      2.7487833954     -1.0537664305
 H     -5.6714784472      3.2353334942      1.0313554133
 H     -7.3371866217      3.3902762493      0.3001367708
 H     -6.0372004214      4.5684997111     -0.1589797322
 C     -6.5142641979      2.9273895709     -2.3771478625
 H     -7.5850160622      2.6397090642     -2.2796392488
 H     -6.0715300545      2.4103282038     -3.2841714237
 H     -6.5321732601      4.0140288567     -2.5835726798
 C     -4.8781189961      1.8579027522     -0.8839102454
 N     -2.6242083899      3.8748019784     -1.7048482932
 H     -4.4624850994      1.2553030916     -1.6627977647
 H     -4.4928072207      1.7219492757      0.1278822555
 C     -3.3287450981      5.0923949088     -1.6939103019
 S     -2.1661624228      3.3428546547     -0.2135624209
 C     -2.6268277575      6.2870245840     -1.9436464882
 H     -4.3958545849      4.9895996880     -1.7715949715
 C     -1.1814425305      6.4646766046     -1.9264721339
 C     -0.5684030379      7.6525351846     -2.2007666725
 C     -1.3815998872      8.7821711661     -2.4922039497
 C     -3.4170876958      7.4068363440     -2.3230902119
 C     -2.7843875708      8.6557067026     -2.6111894042
 H     -3.3822257642      9.5805232749     -2.8588522242
 H     -0.8905539552      9.7551249398     -2.7211921583
 H     -0.6088910594      5.5950714459     -1.7356110119
 H      0.5759862268      7.7002196592     -2.1349980467
 H     -4.5117202020      7.2450546117     -2.3916092107
 O     -2.1908225792      1.9135858842     -0.1251686343
 O     -1.0045448252      4.1116455320      0.1246830758
 F     -3.3403870819      3.8546668049      0.7259805066
30
# ORCA AIMD Position Step 141, t=70.50 fs, E_Pot=-1129.60964683 Hartree, Unit is Angstrom
 C     -6.2474001184      3.5184735358      0.1501898861
 C     -5.8239095672      2.7512610031     -1.0505745202
 H     -5.6837889154      3.2376614313      1.0374686594
 H     -7.3338833863      3.3970259439      0.3024651419
 H     -6.0409361555      4.5772593064     -0.1698720376
 C     -6.5112625684      2.9286320240     -2.3753767230
 H     -7.5875141005      2.6303123184     -2.2839245743
 H     -6.0740568450      2.3981533132     -3.2826687881
 H     -6.5347406820      4.0020190326     -2.5813863518
 C     -4.8758593152      1.8577679126     -0.8880215765
 N     -2.6218619746      3.8744985122     -1.7057137182
 H     -4.4633720327      1.2475505878     -1.6636559088
 H     -4.4916290839      1.7163738569      0.1167550638
 C     -3.3256864196      5.0918323193     -1.6940997295
 S     -2.1618271217      3.3456260870     -0.2131002033
 C     -2.6232444655      6.2869312618     -1.9458358591
 H     -4.3886821297      4.9874796513     -1.7753154107
 C     -1.1794104669      6.4660170429     -1.9271094625
 C     -0.5671052978      7.6555903733     -2.1990097946
 C     -1.3795071150      8.7843123186     -2.4914481518
 C     -3.4148372482      7.4061445500     -2.3280507644
 C     -2.7825628750      8.6560038094     -2.6162816322
 H     -3.3906707339      9.5700638208     -2.8629903880
 H     -0.8950486807      9.7543406146     -2.7207934151
 H     -0.6062961195      5.5931681122     -1.7353181622
 H      0.5719649541      7.7072907456     -2.1301128267
 H     -4.5058038150      7.2424700512     -2.4032595826
 O     -2.1870462651      1.9124708586     -0.1249278420
 O     -1.0018023134      4.1123476143      0.1248201877
 F     -3.3375790224      3.8573816598      0.7247471421
30
# ORCA AIMD Position Step 142, t=71.00 fs, E_Pot=-1129.61005903 Hartree, Unit is Angstrom
 C     -6.2445907205      3.5189818530      0.1504655645
 C     -5.8202402837      2.7535976015     -1.0474976047
 H     -5.6959518962      3.2401205068      1.0440203967
 H     -7.3303785543      3.4042931493      0.3051654005
 H     -6.0454973662      4.5853338465     -0.1787119871
 C     -6.5083628823      2.9298928381     -2.3736930054
 H     -7.5887052043      2.6211111330     -2.2883463487
 H     -6.0770707836      2.3869735418     -3.2780973677
 H     -6.5375343953      3.9908418292     -2.5800521911
 C     -4.8734073807      1.8574726620     -0.8919796248
 N     -2.6196620112      3.8742325448     -1.7065721576
 H     -4.4637032592      1.2386156362     -1.6662396378
 H     -4.4900077634      1.7102590442      0.1057773091
 C     -3.3223113236      5.0911069536     -1.6943810405
 S     -2.1574600341      3.3483125915     -0.2126143001
 C     -2.6195583431      6.2871656890     -1.9481357798
 H     -4.3836496138      4.9856137583     -1.7793752354
 C     -1.1777385112      6.4671832442     -1.9277643885
 C     -0.5656543457      7.6588417142     -2.1972148620
 C     -1.3774089280      8.7864791990     -2.4908081781
 C     -3.4124634132      7.4056670045     -2.3330437472
 C     -2.7808143836      8.6562298945     -2.6212558253
 H     -3.3978830394      9.5572101176     -2.8668442025
 H     -0.9002974988      9.7525053963     -2.7198983511
 H     -0.6018596105      5.5892955046     -1.7342374378
 H      0.5640868043      7.7146539581     -2.1257787550
 H     -4.4988526435      7.2408276138     -2.4149139252
 O     -2.1832049744      1.9114327917     -0.1246928950
 O     -0.9990099351      4.1130787644      0.1250161839
 F     -3.3347638522      3.8601168897      0.7235333014
30
# ORCA AIMD Position Step 143, t=71.50 fs, E_Pot=-1129.61061741 Hartree, Unit is Angstrom
 C     -6.2419231495      3.5198071384      0.1504688532
 C     -5.8167132889      2.7557768116     -1.0445627423
 H     -5.7076620800      3.2427032257      1.0511518185
 H     -7.3267886981      3.4119874600      0.3081249088
 H     -6.0508456682      4.5922122566     -0.1852561243
 C     -6.5056018763      2.9310636381     -2.3720823591
 H     -7.5882065041      2.6122877555     -2.2928007429
 H     -6.0804803078      2.3769702666     -3.2704208172
 H     -6.5405561884      3.9814641205     -2.5798195356
 C     -4.8707679596      1.8570054214     -0.8958237790
 N     -2.6176025378      3.8740017902     -1.7074204818
 H     -4.4636321753      1.2287361609     -1.6704264465
 H     -4.4877436657      1.7035780079      0.0954782152
 C     -3.3186111284      5.0902293336     -1.6947577803
 S     -2.1530728333      3.3508885820     -0.2121077341
 C     -2.6157850282      6.2877250142     -1.9505467561
 H     -4.3808830762      4.9840112616     -1.7837810565
 C     -1.1763912334      6.4681448362     -1.9284281510
 C     -0.5640959328      7.6622807193     -2.1953817650
 C     -1.3753430779      8.7886412558     -2.4902824164
 C     -3.4099306963      7.4054016747     -2.3380697606
 C     -2.7791345858      8.6563422003     -2.6260970665
 H     -3.4039285965      9.5424065823     -2.8705321585
 H     -0.9060106269      9.7500645508     -2.7185886448
 H     -0.5958749584      5.5839520168     -1.7324782206
 H      0.5529368855      7.7222875868     -2.1219720522
 H     -4.4911704095      7.2400837552     -2.4265596853
 O     -2.1792984645      1.9105083809     -0.1244644408
 O     -0.9961485343      4.1138523873      0.1252769814
 F     -3.3319404142      3.8628714923      0.7223389243
30
# ORCA AIMD Position Step 144, t=72.00 fs, E_Pot=-1129.61118864 Hartree, Unit is Angstrom
 C     -6.2394079094      3.5209936667      0.1501960921
 C     -5.8133304049      2.7577830832     -1.0417950552
 H     -5.7186769528      3.2454202534      1.0589253160
 H     -7.3232428172      3.4200098832      0.3112287033
 H     -6.0569060890      4.5975278272     -0.1893281776
 C     -6.5030102317      2.9320542968     -2.3705206501
 H     -7.5857675609      2.6039955948     -2.2971733178
 H     -6.0841261482      2.3682332992     -3.2597667316
 H     -6.5438100758      3.9747337091     -2.5809083854
 C     -4.8679435436      1.8563493914     -0.8996005879
 N     -2.6156774819      3.8738027958     -1.7082558723
 H     -4.4633661332      1.2182429381     -1.6759742444
 H     -4.4846563266      1.6963052345      0.0863345871
 C     -3.3145982510      5.0892106344     -1.6952347685
 S     -2.1486763195      3.3533313934     -0.2115833592
 C     -2.6119411287      6.2886019609     -1.9530684442
 H     -4.3802679148      4.9826969709     -1.7885208369
 C     -1.1753206510      6.4688653771     -1.9290900716
 C     -0.5625000860      7.6658954484     -2.1935120547
 C     -1.3733493483      8.7907603352     -2.4898669026
 C     -3.4072004655      7.4053468171     -2.3431286886
 C     -2.7775067391      8.6562897403     -2.6307884864
 H     -3.4089743999      9.5262273758     -2.8742073584
 H     -0.9118649455      9.7475389769     -2.7169663978
 H     -0.5887433621      5.5777758173     -1.7301849697
 H      0.5393665905      7.7301830153     -2.1186449702
 H     -4.4831167735      7.2401762482     -2.4381909898
 O     -2.1753266504      1.9097304091     -0.1242429443
 O     -0.9932003521      4.1146805653      0.1256081352
 F     -3.3291075372      3.8656442348      0.7211638739
30
# ORCA AIMD Position Step 145, t=72.50 fs, E_Pot=-1129.61165089 Hartree, Unit is Angstrom
 C     -6.2370518824      3.5225699181      0.1496582221
 C     -5.8100905715      2.7596016337     -1.0392172515
 H     -5.7288247499      3.2483024830      1.0673053788
 H     -7.3198733865      3.4282538847      0.3143618353
 H     -6.0635698756      4.6010677717     -0.1908251241
 C     -6.5006122351      2.9328039030     -2.3689764792
 H     -7.5812817004      2.5963532493     -2.3013412918
 H     -6.0877839069      2.3607549910     -3.2464252547
 H     -6.5472949451      3.9712602564     -2.5834834361
 C     -4.8649344290      1.8554842616     -0.9033558822
 N     -2.6138799208      3.8736315354     -1.7090753201
 H     -4.4631418772      1.2075293383     -1.6825596287
 H     -4.4806063047      1.6884277196      0.0787150702
 C     -3.3103046957      5.0880636333     -1.6958187385
 S     -2.1442814919      3.3556195887     -0.2110441371
 C     -2.6080441706      6.2897846643     -1.9556996477
 H     -4.3814636266      4.9817095111     -1.7935612145
 C     -1.1744704225      6.4693082523     -1.9297387216
 C     -0.5609595729      7.6696686313     -2.1916088413
 C     -1.3714680081      8.7927950876     -2.4895563239
 C     -3.4042337501      7.4054997804     -2.3482194078
 C     -2.7759063875      8.6560161173     -2.6353119604
 H     -3.4132760508      9.5093504459     -2.8780507446
 H     -0.9175237248      9.7454878402     -2.7151458234
 H     -0.5809250387      5.5714718675     -1.7275222322
 H      0.5244814887      7.7383483014     -2.1157256820
 H     -4.4750769210      7.2410302937     -2.4498063918
 O     -2.1712892224      1.9091292608     -0.1240286702
 O     -0.9901482261      4.1155750511      0.1260149956
 F     -3.3262637470      3.8684338672      0.7200079855
30
# ORCA AIMD Position Step 146, t=73.00 fs, E_Pot=-1129.61193104 Hartree, Unit is Angstrom
 C     -6.2348586135      3.5245478917      0.1488811010
 C     -5.8069899192      2.7612187144     -1.0368492045
 H     -5.7380060388      3.2514004158      1.0761524857
 H     -7.3168062567      3.4366069516      0.3174111361
 H     -6.0706985371      4.6027781397     -0.1897207499
 C     -6.4984257608      2.9332902734     -2.3674137193
 H     -7.5747900335      2.5894393126     -2.3051763696
 H     -6.0911687414      2.3544272916     -3.2308408371
 H     -6.5509961616      3.9713100632     -2.5876303149
 C     -4.8617392623      1.8543885441     -0.9071271684
 N     -2.6122025342      3.8734832888     -1.7098759174
 H     -4.4631997477      1.1970138701     -1.6898220072
 H     -4.4755146034      1.6799546239      0.0728337206
 C     -3.3057779780      5.0868023967     -1.6965177976
 S     -2.1398989365      3.3577338196     -0.2104929568
 C     -2.6041119283      6.2912569403     -1.9584383059
 H     -4.3839536340      4.9810958930     -1.7988504621
 C     -1.1737809069      6.4694427338     -1.9303632684
 C     -0.5595847550      7.6735788048     -2.1896767606
 C     -1.3697366642      8.7947053880     -2.4893449093
 C     -3.4009945313      7.4058564538     -2.3533400769
 C     -2.7743036864      8.6554634359     -2.6396492154
 H     -3.4171539196      9.4925142220     -2.8822611549
 H     -0.9226657417      9.7444518915     -2.7132394968
 H     -0.5728879897      5.5657310161     -1.7246565089
 H      0.5095847398      7.7468080499     -2.1131202381
 H     -4.4674274836      7.2425636947     -2.4614071360
 O     -2.1671857367      1.9087320955     -0.1238216935
 O     -0.9869762904      4.1165467139      0.1265024940
 F     -3.3234073857      3.8712390585      0.7188710458
30
# ORCA AIMD Position Step 147, t=73.50 fs, E_Pot=-1129.61203768 Hartree, Unit is Angstrom
 C     -6.2328292975      3.5269230916      0.1479042751
 C     -5.8040217518      2.7626216441     -1.0347073840
 H     -5.7461857655      3.2547799131      1.0852318445
 H     -7.3141511521      3.4449521853      0.3202672543
 H     -6.0781282574      4.6027641713     -0.1860660479
 C     -6.4964624934      2.9335342966     -2.3657936700
 H     -7.5664808561      2.5832889333     -2.3085480876
 H     -6.0939420569      2.3490426168     -3.2135996028
 H     -6.5548776092      3.9747576954     -2.5933410410
 C     -4.8583557051      1.8530420330     -0.9109382875
 N     -2.6106371271      3.8733523438     -1.7106546535
 H     -4.4637634619      1.1871036485     -1.6974021000
 H     -4.4693758706      1.6709242979      0.0687233873
 C     -3.3010761118      5.0854435982     -1.6973415278
 S     -2.1355379008      3.3596584273     -0.2099324944
 C     -2.6001630422      6.2929971705     -1.9612811084
 H     -4.3871074929      4.9809058341     -1.8043215621
 C     -1.1731915103      6.4692486631     -1.9309544784
 C     -0.5584957985      7.6775995940     -2.1877214135
 C     -1.3681883894      8.7964583241     -2.4892278597
 C     -3.3974535898      7.4064106414     -2.3584883587
 C     -2.7726656855      8.6545776138     -2.6437831942
 H     -3.4209592643      9.4764628945     -2.8870406416
 H     -0.9270150878      9.7448918434     -2.7113440326
 H     -0.5650700543      5.5611724720     -1.7217426205
 H      0.4960892560      7.7556007312     -2.1107184094
 H     -4.4605003105      7.2446927857     -2.4729930548
 O     -2.1630157942      1.9085614596     -0.1236218329
 O     -0.9836714600      4.1176043682      0.1270745923
 F     -3.3205367813      3.8740581357      0.7177528448
30
# ORCA AIMD Position Step 148, t=74.00 fs, E_Pot=-1129.61207640 Hartree, Unit is Angstrom
 C     -6.2309640108      3.5296749867      0.1467786592
 C     -5.8011767136      2.7637993030     -1.0328044535
 H     -5.7533800839      3.2585153375      1.0942354156
 H     -7.3119935598      3.4531699120      0.3228259398
 H     -6.0856749273      4.6012882732     -0.1799877382
 C     -6.4947278339      2.9335975537     -2.3640775081
 H     -7.5566821832      2.5778922138     -2.3113273430
 H     -6.0957247171      2.3443055493     -3.1954000259
 H     -6.5588776500      3.9811046001     -2.6005128982
 C     -4.8547814841      1.8514276861     -0.9147960657
 N     -2.6091755352      3.8732325340     -1.7114087814
 H     -4.4650217973      1.1781650841     -1.7049757069
 H     -4.4622619667      1.6614076110      0.0662300794
 C     -3.2962610773      5.0840054429     -1.6982997653
 S     -2.1312066279      3.3613803241     -0.2093651916
 C     -2.5962150296      6.2949802712     -1.9642239706
 H     -4.3902561851      4.9811832716     -1.8099001851
 C     -1.1726460561      6.4687181914     -1.9315052449
 C     -0.5578092119      7.6817024863     -2.1857487915
 C     -1.3668478254      8.7980328041     -2.4892020815
 C     -3.3935915391      7.4071532607     -2.3636618343
 C     -2.7709617980      8.6533139066     -2.6476999338
 H     -3.4250253346      9.4618785462     -2.8925764771
 H     -0.9303690430      9.7471284654     -2.7095259153
 H     -0.5578474034      5.5582981819     -1.7189128605
 H      0.4853696978      7.7647725218     -2.1084034936
 H     -4.4545461047      7.2473388858     -2.4845596814
 O     -2.1587788820      1.9086362913     -0.1234287296
 O     -0.9802227346      4.1187554894      0.1277345517
 F     -3.3176501985      3.8768894184      0.7166531427
30
# ORCA AIMD Position Step 149, t=74.50 fs, E_Pot=-1129.61222199 Hartree, Unit is Angstrom
 C     -6.2292631167      3.5327679282      0.1455632408
 C     -5.7984429351      2.7647422781     -1.0311489104
 H     -5.7596404518      3.2626805286      1.1028118839
 H     -7.3103885236      3.4611397059      0.3249896824
 H     -6.0931392774      4.5987631281     -0.1716838382
 C     -6.4932203991      2.9335734324     -2.3622285463
 H     -7.5458481886      2.5731948976     -2.3133906138
 H     -6.0961169686      2.3398557216     -3.1770114562
 H     -6.5629097634      3.9895628423     -2.6089607226
 C     -4.8510157874      1.8495335750     -0.9186901640
 N     -2.6078089499      3.8731169595     -1.7121355496
 H     -4.4671164760      1.1705012667     -1.7122778914
 H     -4.4543148833      1.6515072589      0.0650360730
 C     -3.2913936005      5.0825090322     -1.6994025558
 S     -2.1269121074      3.3628896195     -0.2087932667
 C     -2.5922850127      6.2971768827     -1.9672617576
 H     -4.3927557408      4.9819611647     -1.8155093350
 C     -1.1720939945      6.4678577154     -1.9320110333
 C     -0.5576209713      7.6858570657     -2.1837639259
 C     -1.3657302504      8.7994243898     -2.4892673179
 C     -3.3894018478      7.4080714638     -2.3688581552
 C     -2.7691679756      8.6516436539     -2.6513905110
 H     -3.4296113176      9.4493116347     -2.8990192210
 H     -0.9326193488      9.7512952089     -2.7078116792
 H     -0.5515147407      5.5574667962     -1.7162700754
 H      0.4785721135      7.7743625224     -2.1060678737
 H     -4.4497063625      7.2504332660     -2.4960930438
 O     -2.1544744285      1.9089714385     -0.1232417914
 O     -0.9766218594      4.1200057349      0.1284846351
 F     -3.3147458062      3.8797310877      0.7155717037
30
# ORCA AIMD Position Step 150, t=75.00 fs, E_Pot=-1129.61263598 Hartree, Unit is Angstrom
 C     -6.2277284782      3.5361528085      0.1443214490
 C     -5.7958054290      2.7654425561     -1.0297447203
 H     -5.7650374435      3.2673391451      1.1106008815
 H     -7.3093589532      3.4687429176      0.3266696300
 H     -6.1003128340      4.5957389957     -0.1614166285
 C     -6.4919311408      2.9335739919     -2.3602153926
 H     -7.5345393701      2.5691006241     -2.3146248472
 H     -6.0947275111      2.3353048606     -3.1592151954
 H     -6.5668684202      3.9991752255     -2.6184388188
 C     -4.8470608514      1.8473543489     -0.9225950975
 N     -2.6065273888      3.8729981954     -1.7128318868
 H     -4.4701372173      1.1643394531     -1.7191164416
 H     -4.4457324659      1.6413536715      0.0646985143
 C     -3.2865291257      5.0809794230     -1.7006601504
 S     -2.1226604065      3.3641792408     -0.2082187520
 C     -2.5883900284      6.2995525577     -1.9703880205
 H     -4.3940350845      4.9832580747     -1.8210737014
 C     -1.1714916050      6.4666885492     -1.9324701104
 C     -0.5579889190      7.6900319214     -2.1817693825
 C     -1.3648410820      8.8006478263     -2.4894265625
 C     -3.3848927183      7.4091476984     -2.3740750857
 C     -2.7672708362      8.6495601169     -2.6548529967
 H     -3.4348512063      9.4391228087     -2.9064625493
 H     -0.9337608400      9.7573167621     -2.7061845974
 H     -0.5462736320      5.5588815726     -1.7138839392
 H      0.4764145212      7.7843841576     -2.1036301145
 H     -4.4459985331      7.2539202161     -2.5075662404
 O     -2.1501017299      1.9095780831     -0.1230601920
 O     -0.9728632449      4.1213591093      0.1293260622
 F     -3.3118214561      3.8825811867      0.7145082316
30
# ORCA AIMD Position Step 151, t=75.50 fs, E_Pot=-1129.61336414 Hartree, Unit is Angstrom
 C     -6.2263633763      3.5397695511      0.1431161664
 C     -5.7932487245      2.7658961188     -1.0285911189
 H     -5.7696479623      3.2725371326      1.1172652529
 H     -7.3088909644      3.4758646550      0.3277844699
 H     -6.1069871330      4.5928686016     -0.1494967587
 C     -6.4908418917      2.9337142031     -2.3580154287
 H     -7.5233818809      2.5654804849     -2.3149315781
 H     -6.0912132780      2.3302923787     -3.1427243641
 H     -6.5706375428      4.0089334390     -2.6286660149
 C     -4.8429237398      1.8448929890     -0.9264742175
 N     -2.6053217436      3.8728680858     -1.7134954643
 H     -4.4741149850      1.1598100865     -1.7253907896
 H     -4.4367404251      1.6310912374      0.0647166721
 C     -3.2817134088      5.0794418900     -1.7020808830
 S     -2.1184549799      3.3652465594     -0.2076432104
 C     -2.5845438822      6.3020723687     -1.9735960256
 H     -4.3936504003      4.9850739212     -1.8265296382
 C     -1.1708061564      6.4652447452     -1.9328834364
 C     -0.5589204283      7.6942006930     -2.1797648542
 C     -1.3641749842      8.8017347735     -2.4896852863
 C     -3.3800868037      7.4103612322     -2.3793113685
 C     -2.7652722399      8.6470799242     -2.6580934360
 H     -3.4407122191      9.4314397305     -2.9149289516
 H     -0.9338860462      9.7649145122     -2.7045860295
 H     -0.5422209837      5.5625770071     -1.7117847745
 H      0.4790432699      7.7948070483     -2.1010455933
 H     -4.4433098045      7.2577565539     -2.5189385877
 O     -2.1456604092      1.9104621304     -0.1228828929
 O     -0.9689451730      4.1228169038      0.1302588223
 F     -3.3088754876      3.8854376552      0.7134625451
30
# ORCA AIMD Position Step 152, t=76.00 fs, E_Pot=-1129.61431095 Hartree, Unit is Angstrom
 C     -6.2251731905      3.5435511140      0.1420064189
 C     -5.7907546241      2.7661009616     -1.0276824747
 H     -5.7735410121      3.2782948288      1.1225207005
 H     -7.3089413171      3.4823974913      0.3282638420
 H     -6.1129611030      4.5908706616     -0.1362688587
 C     -6.4899251120      2.9340981251     -2.3556199561
 H     -7.5130300113      2.5621812702     -2.3142330292
 H     -6.0853236492      2.3245451293     -3.1281062277
 H     -6.5740997025      4.0178822103     -2.6393484646
 C     -4.8386175902      1.8421613987     -0.9302833268
 N     -2.6041818124      3.8727180670     -1.7141236273
 H     -4.4790274659      1.1569541901     -1.7310865503
 H     -4.4275764750      1.6208723034      0.0645721759
 C     -3.2769819252      5.0779252119     -1.7036725353
 S     -2.1142981557      3.3660919787     -0.2070679695
 C     -2.5807596347      6.3046972350     -1.9768778243
 H     -4.3912919824      4.9873920014     -1.8318235150
 C     -1.1700140633      6.4635744282     -1.9332549295
 C     -0.5603696169      7.6983392884     -2.1777462840
 C     -1.3637187301      8.8027321340     -2.4900510660
 C     -3.3750207386      7.4116865481     -2.3845659420
 C     -2.7631881301      8.6442450924     -2.6611265293
 H     -3.4469913534      9.4261624798     -2.9243642101
 H     -0.9331675235      9.7736461993     -2.7029276955
 H     -0.5393485268      5.5684261645     -1.7099650013
 H      0.4860056426      7.8055465880     -2.0983129692
 H     -4.4414172399      7.2619101242     -2.5301548433
 O     -2.1411501216      1.9116256621     -0.1227086140
 O     -0.9648689439      4.1243785208      0.1312817346
 F     -3.3059060284      3.8882982451      0.7124343925
30
# ORCA AIMD Position Step 153, t=76.50 fs, E_Pot=-1129.61529247 Hartree, Unit is Angstrom
 C     -6.2241646780      3.5474289365      0.1410431527
 C     -5.7883034926      2.7660583079     -1.0270083691
 H     -5.7767694178      3.2846022020      1.1261585989
 H     -7.3094408439      3.4882443175      0.3280485727
 H     -6.1180515078      4.5904636013     -0.1220881476
 C     -6.4891443935      2.9348064943     -2.3530380426
 H     -7.5041063622      2.5590424680     -2.3124765647
 H     -6.0769438791      2.3179369268     -3.1157102002
 H     -6.5771441955      4.0251900039     -2.6501980867
 C     -4.8341624384      1.8391809185     -0.9339747566
 N     -2.6030969844      3.8725392298     -1.7147137092
 H     -4.4848013367      1.1557201320     -1.7362782071
 H     -4.4184671505      1.6108444600      0.0637819801
 C     -3.2723581778      5.0764599722     -1.7054415174
 S     -2.1101906760      3.3667193664     -0.2064940660
 C     -2.5770483755      6.3073859994     -1.9802246955
 H     -4.3868041772      4.9901792511     -1.8369166147
 C     -1.1691023378      6.4617383205     -1.9335914173
 C     -0.5622456599      7.7024275173     -2.1757066050
 C     -1.3634529340      8.8036964410     -2.4905322271
 C     -3.3697425884      7.4130943611     -2.3898380186
 C     -2.7610469688      8.6411194778     -2.6639748893
 H     -3.4533352243      9.4229929725     -2.9346433742
 H     -0.9318320480      9.7829612768     -2.7011048521
 H     -0.5375407745      5.5761438134     -1.7083775665
 H      0.4963449324      7.8164657968     -2.0954675419
 H     -4.4400130129      7.2663555690     -2.5411479793
 O     -2.1365707474      1.9130664703     -0.1225358402
 O     -0.9606391747      4.1260412032      0.1323924414
 F     -3.3029112936      3.8911605456      0.7114235311
30
# ORCA AIMD Position Step 154, t=77.00 fs, E_Pot=-1129.61613059 Hartree, Unit is Angstrom
 C     -6.2233451195      3.5513397846      0.1402656654
 C     -5.7858746406      2.7657728023     -1.0265538423
 H     -5.7793641215      3.2914157700      1.1280625110
 H     -7.3103010478      3.4933215121      0.3270918528
 H     -6.1221032165      4.5922850147     -0.1072956472
 C     -6.4884568784      2.9358882713     -2.3502981333
 H     -7.4971379218      2.5559162883     -2.3096385657
 H     -6.0661251334      2.3105262544     -3.1056297210
 H     -6.5796734044      4.0301939612     -2.6609465105
 C     -4.8295855182      1.8359822506     -0.9375008630
 N     -2.6020563334      3.8723224631     -1.7152630397
 H     -4.4913185695      1.1559693571     -1.7411237503
 H     -4.4096105215      1.6011405059      0.0619366014
 C     -3.2678532433      5.0750779134     -1.7073926491
 S     -2.1061317102      3.3671360665     -0.2059222470
 C     -2.5734190364      6.3100960958     -1.9836272733
 H     -4.3801904421      4.9933881480     -1.8417871780
 C     -1.1680685281      6.4598086074     -1.9339025869
 C     -0.5644286093      7.7064485357     -2.1736369409
 C     -1.3633543929      8.8046879906     -2.4911365690
 C     -3.3643087656      7.4145522988     -2.3951268382
 C     -2.7588854491      8.6377837128     -2.6666675529
 H     -3.4592853324      9.4214913069     -2.9455856041
 H     -0.9301326767      9.7922639349     -2.6990110077
 H     -0.5365784184      5.5852978665     -1.7069368116
 H      0.5087824381      7.8273885660     -2.0925683071
 H     -4.4387395816      7.2710682526     -2.5518429520
 O     -2.1319224671      1.9147780126     -0.1223628180
 O     -0.9562637566      4.1278000374      0.1335874354
 F     -3.2998896174      3.8940219716      0.7104297260
30
# ORCA AIMD Position Step 155, t=77.50 fs, E_Pot=-1129.61671858 Hartree, Unit is Angstrom
 C     -6.2227213286      3.5552331797      0.1396988452
 C     -5.7834468361      2.7652526189     -1.0262998487
 H     -5.7813310916      3.2986577065      1.1282177569
 H     -7.3114211661      3.4975619830      0.3253604903
 H     -6.1249986028      4.5968036284     -0.0921950421
 C     -6.4878174642      2.9373566292     -2.3474463063
 H     -7.4924941068      2.5526893610     -2.3057266801
 H     -6.0530926354      2.3025608096     -3.0977079601
 H     -6.5816071713      4.0324237371     -2.6713552664
 C     -4.8249209468      1.8326047067     -0.9408171256
 N     -2.6010484468      3.8720585705     -1.7157689043
 H     -4.4984249256      1.1574875424     -1.7458539475
 H     -4.4011628595      1.5918700956      0.0587281452
 C     -3.2634657794      5.0738116791     -1.7095291244
 S     -2.1021190155      3.3673527524     -0.2053530150
 C     -2.5698787870      6.3127839317     -1.9870756455
 H     -4.3716120332      4.9969591171     -1.8464314881
 C     -1.1669195030      6.4578674082     -1.9342007854
 C     -0.5667870728      7.7103872970     -2.1715279060
 C     -1.3633986705      8.8057653759     -2.4918703120
 C     -3.3587804316      7.4160253975     -2.4004312214
 C     -2.7567430024      8.6343293391     -2.6692379944
 H     -3.4643360170      9.4211410807     -2.9569740332
 H     -0.9283227696      9.8009727940     -2.6965511278
 H     -0.5361485854      5.5953302758     -1.7055220171
 H      0.5219200402      7.8381188046     -2.0896833307
 H     -4.4372281543      7.2760205956     -2.5621620897
 O     -2.1272058068      1.9167494950     -0.1221875470
 O     -0.9517536501      4.1296480891      0.1348621209
 F     -3.2968394406      3.8968797713      0.7094527677
30
# ORCA AIMD Position Step 156, t=78.00 fs, E_Pot=-1129.61702817 Hartree, Unit is Angstrom
 C     -6.2222985009      3.5590780907      0.1393514638
 C     -5.7809990335      2.7645097658     -1.0262237096
 H     -5.7826507989      3.3062170253      1.1267146036
 H     -7.3126959374      3.5009171116      0.3228356064
 H     -6.1266646396      4.6042413721     -0.0770356764
 C     -6.4871841710      2.9391892937     -2.3445410887
 H     -7.4903379803      2.5493022872     -2.3007804905
 H     -6.0382273409      2.2944452957     -3.0915858404
 H     -6.5828854701      4.0316113802     -2.6812244458
 C     -4.8202087403      1.8290946414     -0.9438851603
 N     -2.6000626520      3.8717386887     -1.7162287328
 H     -4.5059417498      1.1600008144     -1.7507556243
 H     -4.3932286070      1.5831128348      0.0539698670
 C     -3.2591823119      5.0726921298     -1.7118519059
 S     -2.0981486016      3.3673841069     -0.2047865169
 C     -2.5664311482      6.3154070799     -1.9905598597
 H     -4.3613820317      5.0008226254     -1.8508654963
 C     -1.1656712377      6.4560025187     -1.9345002949
 C     -0.5691934996      7.7142317466     -2.1693711802
 C     -1.3635606117      8.8069797926     -2.4927368671
 C     -3.3532196571      7.4174776443     -2.4057495572
 C     -2.7546574645      8.6308520410     -2.6717219317
 H     -3.4679913552      9.4214111390     -2.9685781093
 H     -0.9266347486      9.8085698829     -2.6936506821
 H     -0.5358659737      5.6055917496     -1.7039838211
 H      0.5344080618      7.8484598439     -2.0868763052
 H     -4.4351352312      7.2811778889     -2.5720316785
 O     -2.1224217337      1.9189652230     -0.1220077838
 O     -0.9471230150      4.1315760468      0.1362108963
 F     -3.2937593739      3.8997309237      0.7084923746
30
# ORCA AIMD Position Step 157, t=78.50 fs, E_Pot=-1129.61709944 Hartree, Unit is Angstrom
 C     -6.2220794912      3.5628664035      0.1392161177
 C     -5.7785109751      2.7635594933     -1.0263003560
 H     -5.7832793530      3.3139537253      1.1237441574
 H     -7.3140210636      3.5033588683      0.3195142525
 H     -6.1270754206      4.6145287546     -0.0620085282
 C     -6.4865226213      2.9413322044     -2.3416463821
 H     -7.4906019912      2.5457634036     -2.2948695319
 H     -6.0220313595      2.2866898480     -3.0867722386
 H     -6.5834696420      4.0276886865     -2.6903980621
 C     -4.8154941152      1.8255040803     -0.9466752828
 N     -2.5990873264      3.8713539289     -1.7166398867
 H     -4.5136770569      1.1631980084     -1.7561479869
 H     -4.3858544953      1.5749132021      0.0476060416
 C     -3.2549782828      5.0717506296     -1.7143604104
 S     -2.0942153547      3.3672480557     -0.2042226701
 C     -2.5630795084      6.3179218138     -1.9940693099
 H     -4.3499531026      5.0049027814     -1.8551227934
 C     -1.1643435980      6.4543066405     -1.9348170649
 C     -0.5715322439      7.7179693152     -2.1671596873
 C     -1.3638174045      8.8083719043     -2.4937364833
 C     -3.3476869742      7.4188711907     -2.4110788847
 C     -2.7526594967      8.6274487848     -2.6741557823
 H     -3.4698133542      9.4218072318     -2.9801716024
 H     -0.9252646001      9.8146410422     -2.6902641038
 H     -0.5352996743      5.6153821921     -1.7021545655
 H      0.5450446312      7.8582253337     -2.0842008259
 H     -4.4321782141      7.2864947602     -2.5813869640
 O     -2.1175716136      1.9214052909     -0.1218210489
 O     -0.9423886901      4.1335727510      0.1376271561
 F     -3.2906480715      3.9025721999      0.7075482550
30
# ORCA AIMD Position Step 158, t=79.00 fs, E_Pot=-1129.61700268 Hartree, Unit is Angstrom
 C     -6.2220643160      3.5666135742      0.1392713934
 C     -5.7759632412      2.7624205055     -1.0265020597
 H     -5.7831521403      3.3217035875      1.1195874398
 H     -7.3153028160      3.5048798358      0.3154102553
 H     -6.1262513532      4.6273064494     -0.0472525853
 C     -6.4858097453      2.9437056218     -2.3388245575
 H     -7.4930045581      2.5421467937     -2.2880907890
 H     -6.0050748653      2.2798351713     -3.0827293996
 H     -6.5833441026      4.0207948097     -2.6987733007
 C     -4.8108245169      1.8218860992     -0.9491696365
 N     -2.5981117121      3.8708968079     -1.7169999523
 H     -4.5214436247      1.1667648604     -1.7623459246
 H     -4.3790289815      1.5672806380      0.0397099274
 C     -3.2508196255      5.0710155374     -1.7170520245
 S     -2.0903135660      3.3669639818     -0.2036614013
 C     -2.5598238874      6.3202887817     -1.9975944307
 H     -4.3378894011      5.0091187503     -1.8592532890
 C     -1.1629590575      6.4528657635     -1.9351659921
 C     -0.5737098976      7.7215884924     -2.1648888404
 C     -1.3641493613      8.8099701195     -2.4948661845
 C     -3.3422373853      7.4201689344     -2.4164153640
 C     -2.7507716944      8.6242100426     -2.6765741539
 H     -3.4694517570      9.4219086429     -2.9915492088
 H     -0.9243563510      9.8188997279     -2.6863760629
 H     -0.5340284624      5.6240347265     -1.6998699313
 H      0.5528836401      7.8672581860     -2.0816913077
 H     -4.4281434502      7.2919151419     -2.5901747864
 O     -2.1126570680      1.9240468741     -0.1216246620
 O     -0.9375686592      4.1356264711      0.1391040181
 F     -3.2875044108      3.9054006316      0.7066203041
30
# ORCA AIMD Position Step 159, t=79.50 fs, E_Pot=-1129.61682268 Hartree, Unit is Angstrom
 C     -6.2222494014      3.5703540811      0.1394843313
 C     -5.7733385483      2.7611147736     -1.0267998858
 H     -5.7821908688      3.3292873210      1.1145963481
 H     -7.3164608407      3.5054929872      0.3105544116
 H     -6.1242541675      4.6419699091     -0.0328692211
 C     -6.4850337959      2.9462100956     -2.3361295147
 H     -7.4970829797      2.5385862638     -2.2805636930
 H     -5.9879516642      2.2743988115     -3.0789369473
 H     -6.5825164268      4.0112651943     -2.7063055140
 C     -4.8062488457      1.8182932065     -0.9513649606
 N     -2.5971256192      3.8703606164     -1.7173066491
 H     -4.5290704709      1.1704101236     -1.7696269506
 H     -4.3726800217      1.5601855346      0.0304858704
 C     -3.2466658528      5.0705119017     -1.7199224238
 S     -2.0864363529      3.3665548619     -0.2031023753
 C     -2.5566627677      6.3224705989     -2.0011258980
 H     -4.3258326566      5.0133894815     -1.8633191028
 C     -1.1615364228      6.4517567476     -1.9355601435
 C     -0.5756556894      7.7250791348     -2.1625566439
 C     -1.3645398378      8.8117872607     -2.4961191321
 C     -3.3369188904      7.4213347737     -2.4217538920
 C     -2.7490053145      8.6212188779     -2.6790090015
 H     -3.4666729045      9.4213949246     -3.0025396206
 H     -0.9239988638      9.8212029688     -2.6820034462
 H     -0.5316890935      5.6309744220     -1.6969854127
 H      0.5572347152      7.8754308797     -2.0793636743
 H     -4.4229188099      7.2973697154     -2.5983598931
 O     -2.1076801570      1.9268625520     -0.1214157255
 O     -0.9326831235      4.1377235869      0.1406339080
 F     -3.2843273442      3.9082129680      0.7057083239
30
# ORCA AIMD Position Step 160, t=80.00 fs, E_Pot=-1129.61662941 Hartree, Unit is Angstrom
 C     -6.2226272073      3.5741347468      0.1398145631
 C     -5.7706219974      2.7596671522     -1.0271642572
 H     -5.7803132140      3.3365201404      1.1091673014
 H     -7.3174332471      3.5052303100      0.3049947936
 H     -6.1211796008      4.6577489514     -0.0189397577
 C     -6.4841929054      2.9487327562     -2.3336022953
 H     -7.5022533177      2.5352570968     -2.2724250102
 H     -5.9712376058      2.2708277036     -3.0749429124
 H     -6.5810175163      3.9996252158     -2.7130140272
 C     -4.8018154018      1.8147737905     -0.9532747807
 N     -2.5961196159      3.8697399599     -1.7175579126
 H     -4.5364157258      1.1738983849     -1.7781905732
 H     -4.3666797196      1.5535614183      0.0202554338
 C     -3.2424738368      5.0702607960     -1.7229660270
 S     -2.0825763141      3.3660458092     -0.2025451547
 C     -2.5535933248      6.3244333624     -2.0046551563
 H     -4.3144514970      5.0176369155     -1.8673884473
 C     -1.1600863362      6.4510395763     -1.9360085531
 C     -0.5773230075      7.7284323131     -2.1601638019
 C     -1.3649761584      8.8138204048     -2.4974848807
 C     -3.3317705027      7.4223345575     -2.4270880991
 C     -2.7473601389      8.6185477956     -2.6814884163
 H     -3.4613703902      9.4200609342     -3.0130143747
 H     -0.9242199512      9.8215598656     -2.6771943628
 H     -0.5280345490      5.6357962392     -1.6934003586
 H      0.5576825247      7.8826511210     -2.0772141163
 H     -4.4164986918      7.3027770010     -2.6059267115
 O     -2.1026432277      1.9298215034     -0.1211911792
 O     -0.9277533388      4.1398496092      0.1422089618
 F     -3.2811159071      3.9110059640      0.7048121258
30
# ORCA AIMD Position Step 161, t=80.50 fs, E_Pot=-1129.61645058 Hartree, Unit is Angstrom
 C     -6.2231858166      3.5780069708      0.1402188739
 C     -5.7678010453      2.7581047254     -1.0275656180
 H     -5.7774452199      3.3432223615      1.1037090134
 H     -7.3181813536      3.5041407267      0.2987965717
 H     -6.1171487340      4.6738007409     -0.0055405297
 C     -6.4832924668      2.9511536830     -2.3312685198
 H     -7.5078779574      2.5323532024     -2.2638232335
 H     -5.9554570345      2.2694646086     -3.0703970163
 H     -6.5789007595      3.9865742623     -2.7189848224
 C     -4.7975700132      1.8113689915     -0.9549303618
 N     -2.5950855034      3.8690311357     -1.7177519844
 H     -4.5433750669      1.1770770396     -1.7881223995
 H     -4.3608531379      1.5473099763      0.0094342907
 C     -3.2382026772      5.0702783419     -1.7261765834
 S     -2.0787258468      3.3654631197     -0.2019892344
 C     -2.5506117919      6.3261476645     -2.0081747729
 H     -4.3043785270      5.0217891756     -1.8715274843
 C     -1.1586076010      6.4507518521     -1.9365145266
 C     -0.5786895329      7.7316410564     -2.1577137887
 C     -1.3654498884      8.8160509304     -2.4989496548
 C     -3.3268210344      7.4231376099     -2.4324106742
 C     -2.7458248601      8.6162560348     -2.6840356039
 H     -3.4535689342      9.4178242910     -3.0228944118
 H     -0.9249844318      9.8201303761     -2.6720249083
 H     -0.5229785738      5.6383203746     -1.6890768711
 H      0.5540881229      7.8888641644     -2.0752187396
 H     -4.4089838158      7.3080444657     -2.6128802719
 O     -2.0975488300      1.9328903992     -0.1209479012
 O     -0.9228008533      4.1419898052      0.1438213096
 F     -3.2778692471      3.9137765524      0.7039315417
30
# ORCA AIMD Position Step 162, t=81.00 fs, E_Pot=-1129.61625958 Hartree, Unit is Angstrom
 C     -6.2239080043      3.5820190270      0.1406550655
 C     -5.7648670027      2.7564573340     -1.0279749530
 H     -5.7735375402      3.3492313364      1.0986026991
 H     -7.3186873251      3.5022873514      0.2920408077
 H     -6.1122998048      4.6892876616      0.0072469766
 C     -6.4823415396      2.9533512470     -2.3291370901
 H     -7.5133220804      2.5300683370     -2.2549132047
 H     -5.9410616693      2.2705329103     -3.0650658181
 H     -6.5762391809      3.9729539261     -2.7243652145
 C     -4.7935550870      1.8081117047     -0.9563802476
 N     -2.5940156967      3.8682318866     -1.7178874026
 H     -4.5498831186      1.1798843608     -1.7993777778
 H     -4.3549877033      1.5413048800     -0.0014897508
 C     -3.2338195395      5.0705756813     -1.7295478814
 S     -2.0748770817      3.3648354048     -0.2014340461
 C     -2.5477141525      6.3275880027     -2.0116782107
 H     -4.2961440255      5.0257838890     -1.8757909040
 C     -1.1570841105      6.4509080363     -1.9370749111
 C     -0.5797564308      7.7346990377     -2.1552127320
 C     -1.3659568744      8.8184449490     -2.5004965912
 C     -3.3220887201      7.4237168192     -2.4377130986
 C     -2.7443768147      8.6143892636     -2.6866684249
 H     -3.4434276758      9.4147306094     -3.0321545725
 H     -0.9261972034      9.8172199241     -2.6665967203
 H     -0.5166192472      5.6386157480     -1.6840516776
 H      0.5465769827      7.8940527196     -2.0733356935
 H     -4.4005853901      7.3130703574     -2.6192472414
 O     -2.0923997779      1.9360324611     -0.1206825891
 O     -0.9178478529      4.1441286229      0.1454628723
 F     -3.2745865361      3.9165214790      0.7030663899
30
# ORCA AIMD Position Step 163, t=81.50 fs, E_Pot=-1129.61597839 Hartree, Unit is Angstrom
 C     -6.2247707313      3.5862103360      0.1410861166
 C     -5.7618146782      2.7547568127     -1.0283642125
 H     -5.7685810321      3.3544113067      1.0941654106
 H     -7.3189559457      3.4997447156      0.2848229010
 H     -6.1067803085      4.7034463739      0.0193315668
 C     -6.4813505890      2.9552092083     -2.3272012167
 H     -7.5180063338      2.5285758312     -2.2458511411
 H     -5.9284120508      2.2741246912     -3.0588392659
 H     -6.5731210245      3.9596988798     -2.7293515807
 C     -4.7898077190      1.8050250209     -0.9576870338
 N     -2.5929036657      3.8673417785     -1.7179630654
 H     -4.5559161828      1.1823523820     -1.8117767077
 H     -4.3488526495      1.5354039081     -0.0120015973
 C     -3.2293047225      5.0711582093     -1.7330744527
 S     -2.0710222518      3.3641923890     -0.2008790066
 C     -2.5448960207      6.3287338375     -2.0151601709
 H     -4.2901112590      5.0295697718     -1.8802129366
 C     -1.1554862994      6.4514998064     -1.9376800471
 C     -0.5805485875      7.7376008192     -2.1526693530
 C     -1.3664967824      8.8209551611     -2.5021063122
 C     -3.3175812611      7.4240500772     -2.4429861990
 C     -2.7429836978      8.6129774737     -2.6893987564
 H     -3.4312336611      9.4109517795     -3.0408266298
 H     -0.9277079811      9.8132628939     -2.6610310215
 H     -0.5092284139      5.6369841512     -1.6784351021
 H      0.5355449413      7.8982401672     -2.0715042874
 H     -4.3916094876      7.3177466086     -2.6250741403
 O     -2.0871989508      1.9392087253     -0.1203917682
 O     -0.9129163326      4.1462504446      0.1471256586
 F     -3.2712670077      3.9192375133      0.7022164973
30
# ORCA AIMD Position Step 164, t=82.00 fs, E_Pot=-1129.61551171 Hartree, Unit is Angstrom
 C     -6.2257447079      3.5906073063      0.1414833315
 C     -5.7586424546      2.7530365699     -1.0287066622
 H     -5.7626210584      3.3586616886      1.0906177101
 H     -7.3190125410      3.4965959846      0.2772502241
 H     -6.1007400518      4.7156347177      0.0306109823
 C     -6.4803298904      2.9566243964     -2.3254407811
 H     -7.5214443024      2.5280138127     -2.2367900493
 H     -5.9177657418      2.2801973744     -3.0517301096
 H     -6.5696421138      3.9477654791     -2.7341639520
 C     -4.7863586357      1.8021223153     -0.9589216839
 N     -2.5917440040      3.8663622884     -1.7179782671
 H     -4.5614808624      1.1845923347     -1.8250187799
 H     -4.3422225812      1.5294632875     -0.0216097673
 C     -3.2246555017      5.0720253105     -1.7367521063
 S     -2.0671538984      3.3635644031     -0.2003235487
 C     -2.5421525855      6.3295699326     -2.0186166853
 H     -4.2864299040      5.0331071213     -1.8848002298
 C     -1.1537745585      6.4525002100     -1.9383148299
 C     -0.5811144245      7.7403413129     -2.1500948281
 C     -1.3670722182      8.8235236034     -2.5037576002
 C     -3.3132967330      7.4241210616     -2.4482205636
 C     -2.7416052752      8.6120341967     -2.6922322431
 H     -3.4173915898      9.4067797058     -3.0489997097
 H     -0.9293213849      9.8087960248     -2.6554618225
 H     -0.5012133281      5.6339094189     -1.6723987234
 H      0.5216588295      7.9014927882     -2.0696449987
 H     -4.3824379076      7.3219623196     -2.6304245051
 O     -2.0819492640      1.9423786429     -0.1200719285
 O     -0.9080276735      4.1483399130      0.1488018790
 F     -3.2679099560      3.9219214756      0.7013816980
30
# ORCA AIMD Position Step 165, t=82.50 fs, E_Pot=-1129.61479145 Hartree, Unit is Angstrom
 C     -6.2267944314      3.5952208460      0.1418283364
 C     -5.7553522173      2.7513310930     -1.0289771551
 H     -5.7557670978      3.3619223154      1.0880626059
 H     -7.3188990385      3.4929304654      0.2694391452
 H     -6.0943253512      4.7253611341      0.0409748629
 C     -6.4792889003      2.9575156896     -2.3238259154
 H     -7.5232679350      2.5284746615     -2.2278755450
 H     -5.9092691562      2.2885742386     -3.0438713025
 H     -6.5658972812      3.9380375484     -2.7390105452
 C     -4.7832308118      1.7994078958     -0.9601561428
 N     -2.5905324549      3.8652968472     -1.7179327166
 H     -4.5666034780      1.1867701964     -1.8387135590
 H     -4.3349050646      1.5233548694     -0.0299028791
 C     -3.2198876827      5.0731702937     -1.7405781783
 S     -2.0632650457      3.3629818516     -0.1997671477
 C     -2.5394784594      6.3300865593     -2.0220451641
 H     -4.2850161472      5.0363674019     -1.8895288259
 C     -1.1519041969      6.4538695043     -1.9389604377
 C     -0.5815249064      7.7429151573     -2.1475025413
 C     -1.3676873659      8.8260856587     -2.5054282531
 C     -3.3092253441      7.4239197905     -2.4534070684
 C     -2.7401957082      8.6115565517     -2.6951684212
 H     -3.4024060592      9.4026121761     -3.0568169845
 H     -0.9308126776      9.8044191082     -2.6500276144
 H     -0.4930609069      5.6299868943     -1.6661550222
 H      0.5058486544      7.9039208552     -2.0676599866
 H     -4.3735005250      7.3256078696     -2.6353743821
 O     -2.0766535797      1.9455008285     -0.1197195704
 O     -0.9032022604      4.1503822443      0.1504840393
 F     -3.2645147367      3.9245702594      0.7005618343
30
# ORCA AIMD Position Step 166, t=83.00 fs, E_Pot=-1129.61381221 Hartree, Unit is Angstrom
 C     -6.2278788956      3.6000452113      0.1421136914
 C     -5.7519492917      2.7496754747     -1.0291524844
 H     -5.7481951289      3.3641749644      1.0864801528
 H     -7.3186683104      3.4888415659      0.2615115654
 H     -6.0876737502      4.7323011915      0.0503081643
 C     -6.4782363617      2.9578333747     -2.3223214213
 H     -7.5232426996      2.5299985005     -2.2192420204
 H     -5.9029525140      2.2989483574     -3.0355125716
 H     -6.5619701065      3.9312203871     -2.7440421754
 C     -4.7804380844      1.7968780553     -0.9614553635
 N     -2.5892660593      3.8641506869     -1.7178265094
 H     -4.5713188463      1.1890771396     -1.8524203731
 H     -4.3267683371      1.5169836680     -0.0366026395
 C     -3.2150342026      5.0745806091     -1.7445514455
 S     -2.0593491830      3.3624750813     -0.1992093008
 C     -2.5368674999      6.3302795326     -2.0254444139
 H     -4.2855666459      5.0393317332     -1.8943457710
 C     -1.1498308241      6.4555612735     -1.9395963049
 C     -0.5818704858      7.7453162133     -2.1449076350
 C     -1.3683460970      8.8285752994     -2.5070960732
 C     -3.3053520377      7.4234428336     -2.4585374841
 C     -2.7387067179      8.6115265117     -2.6982014051
 H     -3.3868538592      9.3989275242     -3.0644668223
 H     -0.9319495129      9.8007428493     -2.6448619459
 H     -0.4852784346      5.6258500464     -1.6599339955
 H      0.4892770471      7.9056764111     -2.0654350342
 H     -4.3652394290      7.3285795924     -2.6400062582
 O     -2.0713146589      1.9485335497     -0.1193312442
 O     -0.8984593824      4.1523632472      0.1521649506
 F     -3.2610807635      3.9271807673      0.6997567161
30
# ORCA AIMD Position Step 167, t=83.50 fs, E_Pot=-1129.61264848 Hartree, Unit is Angstrom
 C     -6.2289531122      3.6050579139      0.1423420601
 C     -5.7484417521      2.7481045560     -1.0292111738
 H     -5.7401425324      3.3654414011      1.0857366075
 H     -7.3183766882      3.4844256084      0.2535913675
 H     -6.0809093965      4.7363035289      0.0584944561
 C     -6.4771808490      2.9575670861     -2.3208911437
 H     -7.5212768790      2.5325693630     -2.2110093014
 H     -5.8987260784      2.3108883795     -3.0270174561
 H     -6.5579248256      3.9277487993     -2.7493095727
 C     -4.7779841941      1.7945222821     -0.9628704792
 N     -2.5879424363      3.8629312979     -1.7176602036
 H     -4.5756608516      1.1917034619     -1.8656866435
 H     -4.3177652621      1.5103036991     -0.0416056431
 C     -3.2101425092      5.0762375324     -1.7486714803
 S     -2.0554009352      3.3620724646     -0.1986497184
 C     -2.5343121901      6.3301504261     -2.0288145603
 H     -4.2875998268      5.0419904861     -1.8991754973
 C     -1.1475150964      6.4575273454     -1.9402018642
 C     -0.5822558155      7.7475377921     -2.1423265608
 C     -1.3690496221      8.8309312637     -2.5087399285
 C     -3.3016597462      7.4226932659     -2.4636051163
 C     -2.7370911467      8.6119134910     -2.7013210793
 H     -3.3713475344      9.3962477436     -3.0721675078
 H     -0.9325187461      9.7983259292     -2.6400838092
 H     -0.4783420041      5.6221077564     -1.6539623084
 H      0.4732807969      7.9069465472     -2.0628439481
 H     -4.3580685474      7.3307845227     -2.6444017450
 O     -2.0659349695      1.9514367507     -0.1189036203
 O     -0.8938161559      4.1542704695      0.1538379927
 F     -3.2576075197      3.9297502197      0.6989662722
30
# ORCA AIMD Position Step 168, t=84.00 fs, E_Pot=-1129.61145003 Hartree, Unit is Angstrom
 C     -6.2299703045      3.6102201724      0.1425242589
 C     -5.7448404186      2.7466524927     -1.0291341589
 H     -5.7318945376      3.3657778980      1.0856100382
 H     -7.3180761160      3.4797808950      0.2458004624
 H     -6.0741384308      4.7373936364      0.0654199387
 C     -6.4761306691      2.9567498891     -2.3195015337
 H     -7.5174235460      2.5361149906     -2.2032791525
 H     -5.8963840415      2.3238538177     -3.0188530357
 H     -6.5538014752      3.9277255349     -2.7547318612
 C     -4.7758623773      1.7923247577     -0.9644339632
 N     -2.5865604536      3.8616477729     -1.7174346911
 H     -4.5796555939      1.1948134346     -1.8780880913
 H     -4.3079450395      1.5033259811     -0.0449978499
 C     -3.2052683941      5.0781170993     -1.7529382030
 S     -2.0514155698      3.3618011659     -0.1980881515
 C     -2.5318038617      6.3297061857     -2.0321570547
 H     -4.2905192190      5.0443405564     -1.9039284769
 C     -1.1449265758      6.4597219408     -1.9407581173
 C     -0.5827898177      7.7495730135     -2.1397759344
 C     -1.3697941588      8.8331036207     -2.5103407939
 C     -3.2981329979      7.4216801403     -2.4686054487
 C     -2.7353077984      8.6126786998     -2.7045152712
 H     -3.3564857137      9.3950846165     -3.0801434423
 H     -0.9323553209      9.7976092611     -2.6357885057
 H     -0.4726553168      5.6192950822     -1.6484443481
 H      0.4592626468      7.9079388617     -2.0597555691
 H     -4.3523290563      7.3321451571     -2.6486340184
 O     -2.0605167494      1.9541719007     -0.1184335332
 O     -0.8892880700      4.1560925371      0.1554969626
 F     -3.2540945557      3.9322759064      0.6981903991
30
# ORCA AIMD Position Step 169, t=84.50 fs, E_Pot=-1129.61041397 Hartree, Unit is Angstrom
 C     -6.2308845487      3.6154777004      0.1426766918
 C     -5.7411583258      2.7453520080     -1.0289049698
 H     -5.7237658899      3.3652678316      1.0858228185
 H     -7.3178061717      3.4750075461      0.2382553368
 H     -6.0674450968      4.7357727564      0.0709734405
 C     -6.4750930995      2.9554566543     -2.3181236422
 H     -7.5118792296      2.5405088880     -2.1961323975
 H     -5.8956151934      2.3372183834     -3.0115727432
 H     -6.5496167605      3.9309194361     -2.7600905925
 C     -4.7740560818      1.7902660706     -0.9661578953
 N     -2.5851201299      3.8603106482     -1.7171512352
 H     -4.5833174510      1.1985287133     -1.8892594369
 H     -4.2974524090      1.4961190750     -0.0470432141
 C     -3.2004703539      5.0801907766     -1.7573511741
 S     -2.0473891356      3.3616861805     -0.1975243995
 C     -2.5293328541      6.3289587441     -2.0354745769
 H     -4.2936814389      5.0463839760     -1.9085108456
 C     -1.1420461596      6.4621043713     -1.9412487648
 C     -0.5835720296      7.7514161620     -2.1372712467
 C     -1.3705690019      8.8350596014     -2.5118826292
 C     -3.2947613165      7.4204177854     -2.4735366496
 C     -2.7333261656      8.6137807586     -2.7077724171
 H     -3.3427986789      9.3958759228     -3.0885944787
 H     -0.9313683036      9.7988576067     -2.6320411599
 H     -0.4685217155      5.6178393287     -1.6435486004
 H      0.4485365559      7.9088586976     -2.0560452959
 H     -4.3482504232      7.3326033050     -2.6527607772
 O     -2.0550619707      1.9567032966     -0.1179180576
 O     -0.8848885888      4.1578195800      0.1571361680
 F     -3.2505415160      3.9347553038      0.6974289849
30
# ORCA AIMD Position Step 170, t=85.00 fs, E_Pot=-1129.60972159 Hartree, Unit is Angstrom
 C     -6.2316534143      3.6207621342      0.1428178851
 C     -5.7374103180      2.7442337267     -1.0285100187
 H     -5.7160800732      3.3640139190      1.0860761717
 H     -7.3175875953      3.4702081257      0.2310643223
 H     -6.0608867684      4.7318129635      0.0750597708
 C     -6.4740724995      2.9537966061     -2.3167337734
 H     -7.5049781527      2.5455745883     -2.1896266103
 H     -5.8960255301      2.3503051365     -3.0057868587
 H     -6.5453709980      3.9368133056     -2.7650558697
 C     -4.7725405848      1.7883252081     -0.9680350283
 N     -2.5836219963      3.8589319146     -1.7168114218
 H     -4.5866472372      1.2029176333     -1.8989176432
 H     -4.2865136908      1.4888012344     -0.0481464637
 C     -3.1958052332      5.0824253123     -1.7619086841
 S     -2.0433187092      3.3617496829     -0.1969584266
 C     -2.5268877267      6.3279251245     -2.0387709046
 H     -4.2964582344      5.0481278070     -1.9128339751
 C     -1.1388682078      6.4646401532     -1.9416609049
 C     -0.5846756934      7.7530652730     -2.1348255357
 C     -1.3713549235      8.8367873489     -2.5133528069
 C     -3.2915418032      7.4189250108     -2.4783998225
 C     -2.7311311341      8.6151816543     -2.7110844728
 H     -3.3306956083      9.3989193429     -3.0976618545
 H     -0.9295580620      9.8021220134     -2.6288742828
 H     -0.4661282169      5.6180403100     -1.6393989702
 H      0.4421332854      7.9098795609     -2.0516112497
 H     -4.3459222509      7.3321230110     -2.6568189205
 O     -2.0495723475      1.9589990914     -0.1173545339
 O     -0.8806288849      4.1594434859      0.1587504699
 F     -3.2469480957      3.9371860772      0.6966819755
30
# ORCA AIMD Position Step 171, t=85.50 fs, E_Pot=-1129.60945620 Hartree, Unit is Angstrom
 C     -6.2322404111      3.6259922692      0.1429661057
 C     -5.7336121657      2.7433251490     -1.0279387327
 H     -5.7091483135      3.3621306380      1.0860822638
 H     -7.3174185551      3.4654883438      0.2243254098
 H     -6.0544915222      4.7260488955      0.0775946998
 C     -6.4730675577      2.9519015492     -2.3153137088
 H     -7.4971818253      2.5510922698     -2.1837942746
 H     -5.8971747914      2.3624338294     -3.0021179633
 H     -6.5410559553      3.9446956216     -2.7692261742
 C     -4.7712854407      1.7864817185     -0.9700418215
 N     -2.5820667317      3.8575250554     -1.7164169664
 H     -4.5896323672      1.2079907302     -1.9068764237
 H     -4.2754139090      1.4815269407     -0.0488015427
 C     -3.1913246011      5.0847822112     -1.7666070692
 S     -2.0392024804      3.3620113997     -0.1963904910
 C     -2.5244549314      6.3266274635     -2.0420508055
 H     -4.2982850276      5.0495840820     -1.9168218852
 C     -1.1354015893      6.4673011015     -1.9419854075
 C     -0.5861318929      7.7545249906     -2.1324480308
 C     -1.3721238179      8.8382970485     -2.5147421864
 C     -3.2884804972      7.4172245522     -2.4831990949
 C     -2.7287264381      8.6168515643     -2.7144493939
 H     -3.3204246199      9.4043189491     -3.1073988195
 H     -0.9270194949      9.8072327680     -2.6262893742
 H     -0.4655384505      5.6200597416     -1.6360690815
 H      0.4406168813      7.9111145360     -2.0463911335
 H     -4.3452805473      7.3306918594     -2.6608218656
 O     -2.0440493891      1.9610313186     -0.1167405263
 O     -0.8765179509      4.1609576089      0.1603352534
 F     -3.2433139546      3.9395658557      0.6959493973
30
# ORCA AIMD Position Step 172, t=86.00 fs, E_Pot=-1129.60955268 Hartree, Unit is Angstrom
 C     -6.2326168732      3.6310768743      0.1431370487
 C     -5.7297810685      2.7426506779     -1.0271845661
 H     -5.7032497025      3.3597360691      1.0855940110
 H     -7.3172721981      3.4609565445      0.2181235545
 H     -6.0482569463      4.7191542776      0.0785075615
 C     -6.4720677390      2.9499107088     -2.3138516110
 H     -7.4890504934      2.5568131626     -2.1786428311
 H     -5.8986347533      2.3729859275     -3.0011350496
 H     -6.5366623269      3.9537598560     -2.7721752835
 C     -4.7702571631      1.7847176425     -0.9721423740
 N     -2.5804556212      3.8561039227     -1.7159700064
 H     -4.5922477353      1.2136976026     -1.9130585949
 H     -4.2644641627      1.4744676428     -0.0495305334
 C     -3.1870702273      5.0872209353     -1.7714407848
 S     -2.0350396551      3.3624861446     -0.1958208438
 C     -2.5220204696      6.3250919413     -2.0453200118
 H     -4.2987082724      5.0507669408     -1.9204165252
 C     -1.1316690735      6.4700673867     -1.9422176194
 C     -0.5879192915      7.7558073826     -2.1301425173
 C     -1.3728409848      8.8396184294     -2.5160449075
 C     -3.2855916614      7.4153418239     -2.4879412074
 C     -2.7261351351      8.6187727148     -2.7178729037
 H     -3.3120532341      9.4119544660     -3.1177525605
 H     -0.9239306319      9.8138263464     -2.6242619088
 H     -0.4666862809      5.6239108133     -1.6335757751
 H      0.4439644863      7.9125960650     -2.0403737680
 H     -4.3461183580      7.3283200326     -2.6647616335
 O     -2.0384944505      1.9627786322     -0.1160741213
 O     -0.8725620363      4.1623577791      0.1618865883
 F     -3.2396390461      3.9418927901      0.6952313424
30
# ORCA AIMD Position Step 173, t=86.50 fs, E_Pot=-1129.60983130 Hartree, Unit is Angstrom
 C     -6.2327628992      3.6359184513      0.1433421512
 C     -5.7259351072      2.7422309273     -1.0262450135
 H     -5.6986164683      3.3569462271      1.0844241876
 H     -7.3170979244      3.4567238198      0.2125295636
 H     -6.0421524391      4.7119037587      0.0777426121
 C     -6.4710502629      2.9479562549     -2.3123442587
 H     -7.4812086281      2.5624747691     -2.1741568617
 H     -5.9000542750      2.3814704630     -3.0032785856
 H     -6.5321858734      3.9631970019     -2.7734980687
 C     -4.7694219149      1.7830192099     -0.9742927835
 N     -2.5787905172      3.8546822956     -1.7154728953
 H     -4.5944573612      1.2199301604     -1.9174974957
 H     -4.2539731543      1.4677946889     -0.0508297387
 C     -3.1830722450      5.0897002942     -1.7764025048
 S     -2.0308302592      3.3631844069     -0.1952497116
 C     -2.5195696993      6.3233478645     -2.0485849749
 H     -4.2974076155      5.0516915135     -1.9235798223
 C     -1.1277064336      6.4729271347     -1.9423572078
 C     -0.5899657442      7.7569306939     -2.1279068966
 C     -1.3734674379      8.8407969941     -2.5172580441
 C     -3.2828956414      7.4133036091     -2.4926346909
 C     -2.7233978498      8.6209396796     -2.7213684460
 H     -3.3054811559      9.4214934062     -3.1285661729
 H     -0.9205292479      9.8213978560     -2.6227491408
 H     -0.4693851705      5.6294672012     -1.6318813194
 H      0.4515788013      7.9142782885     -2.0336033638
 H     -4.3481139256      7.3250394134     -2.6686138023
 O     -2.0329088888      1.9642261043     -0.1153539058
 O     -0.8687651004      4.1636417482      0.1634011209
 F     -3.2359235527      3.9441652966      0.6945278983
30
# ORCA AIMD Position Step 174, t=87.00 fs, E_Pot=-1129.61009931 Hartree, Unit is Angstrom
 C     -6.2326673215      3.6404180551      0.1435872368
 C     -5.7220921170      2.7420814674     -1.0251215220
 H     -5.6954218859      3.3538706509      1.0824592653
 H     -7.3168297247      3.4529028976      0.2075999959
 H     -6.0361247484      4.7051231522      0.0752609053
 C     -6.4699787815      2.9461516796     -2.3107998918
 H     -7.4743010396      2.5678182788     -2.1703022327
 H     -5.9012178601      2.3875791058     -3.0087893590
 H     -6.5276310542      3.9722640751     -2.7728456216
 C     -4.7687479293      1.7813783310     -0.9764448821
 N     -2.5770729595      3.8532745064     -1.7149281643
 H     -4.5962165331      1.2265292919     -1.9203317992
 H     -4.2442242672      1.4616657655     -0.0531293321
 C     -3.1793492982      5.0921759177     -1.7814823007
 S     -2.0265755714      3.3641127819     -0.1946776246
 C     -2.5170871175      6.3214285802     -2.0518528444
 H     -4.2942063324      5.0523755889     -1.9262962557
 C     -1.1235625068      6.4758754622     -1.9424082563
 C     -0.5921588292      7.7579206976     -2.1257345163
 C     -1.3739619253      8.8418876176     -2.5183806577
 C     -3.2804165895      7.4111391463     -2.4972896490
 C     -2.7205697281      8.6233553126     -2.7249553830
 H     -3.3004732981      9.4324315492     -3.1395952790
 H     -0.9170833401      9.8293628231     -2.6216978702
 H     -0.4733293148      5.6364597858     -1.6308910763
 H      0.4624109820      7.9160537068     -2.0261746032
 H     -4.3508597515      7.3208998989     -2.6723415698
 O     -2.0272940919      1.9653648608     -0.1145788452
 O     -0.8651285797      4.1648091198      0.1648761572
 F     -3.2321677791      3.9463818521      0.6938393099
30
# ORCA AIMD Position Step 175, t=87.50 fs, E_Pot=-1129.61024860 Hartree, Unit is Angstrom
 C     -6.2323267199      3.6444824984      0.1438717060
 C     -5.7182698230      2.7422127265     -1.0238197168
 H     -5.6937725396      3.3506080560      1.0796680700
 H     -7.3163930220      3.4496056630      0.2033762770
 H     -6.0301096948      4.6996116695      0.0710432405
 C     -6.4688050740      2.9445826335     -2.3092401498
 H     -7.4689269776      2.5726131891     -2.1670338573
 H     -5.9020881358      2.3912218689     -3.0176547141
 H     -6.5230117598      3.9803311363     -2.7699469147
 C     -4.7682072806      1.7797931988     -0.9785497589
 N     -2.5753043441      3.8518945962     -1.7143384969
 H     -4.5974746312      1.2332928275     -1.9217975222
 H     -4.2354529362      1.4562117849     -0.0567589800
 C     -3.1759073588      5.0946028228     -1.7866681342
 S     -2.0222779308      3.3652732905     -0.1941052546
 C     -2.5145572318      6.3193704110     -2.0551313606
 H     -4.2890814029      5.0528373565     -1.9285727739
 C     -1.1192968106      6.4789146226     -1.9423790499
 C     -0.5943629360      7.7588072803     -2.1236151432
 C     -1.3742844742      8.8429485708     -2.5194133075
 C     -3.2781786166      7.4088789458     -2.5019167308
 C     -2.7177147295      8.6260268952     -2.7286565514
 H     -3.2967082021      9.4441563880     -3.1505388804
 H     -0.9138612451      9.8371231928     -2.6210514894
 H     -0.4781088816      5.6444911157     -1.6304578568
 H      0.4751509489      7.9177815920     -2.0182185560
 H     -4.3539098892      7.3159662327     -2.6759040141
 O     -2.0216515661      1.9661929303     -0.1137484036
 O     -0.8616514505      4.1658614679      0.1663096819
 F     -3.2283722521      3.9485411473      0.6931659276
30
# ORCA AIMD Position Step 176, t=88.00 fs, E_Pot=-1129.61029451 Hartree, Unit is Angstrom
 C     -6.2317435565      3.6480324382      0.1441879140
 C     -5.7144855846      2.7426295982     -1.0223492655
 H     -5.6937040546      3.3472434593      1.0761051065
 H     -7.3157145338      3.4469400660      0.1998846358
 H     -6.0240484857      4.6960524807      0.0650944705
 C     -6.4674745007      2.9433026163     -2.3076996110
 H     -7.4655701657      2.5766811998     -2.1643052434
 H     -5.9028106959      2.3925261958     -3.0295942701
 H     -6.5183507296      3.9869087615     -2.7646210079
 C     -4.7677771858      1.7782684452     -0.9805608922
 N     -2.5734857247      3.8505562654     -1.7137068154
 H     -4.5981785031      1.2399873222     -1.9222121886
 H     -4.2278310201      1.4515280386     -0.0619262732
 C     -3.1727397926      5.0969357017     -1.7919458113
 S     -2.0179407423      3.3666633422     -0.1935334306
 C     -2.5119646039      6.3172125031     -2.0584287668
 H     -4.2821645839      5.0530945296     -1.9304384606
 C     -1.1149774074      6.4820524469     -1.9422814890
 C     -0.5964365775      7.7596228388     -2.1215368116
 C     -1.3743986505      8.8440357353     -2.5203573651
 C     -3.2762023745      7.4065546891     -2.5065264293
 C     -2.7149005677      8.6289608510     -2.7324952905
 H     -3.2938267899      9.4560171664     -3.1610739730
 H     -0.9111059181      9.8441241146     -2.6207556973
 H     -0.4832313859      5.6530571898     -1.6303897337
 H      0.4884214936      7.9193157499     -2.0098863874
 H     -4.3568218739      7.3103134471     -2.6792625358
 O     -2.0159830090      1.9667152710     -0.1128625468
 O     -0.8583302332      4.1668023154      0.1677003766
 F     -3.2245377322      3.9506420837      0.6925082601
30
# ORCA AIMD Position Step 177, t=88.50 fs, E_Pot=-1129.61034271 Hartree, Unit is Angstrom
 C     -6.2309237990      3.6510107715      0.1445206299
 C     -5.7107560561      2.7433313135     -1.0207234228
 H     -5.6951806991      3.3438455930      1.0719095082
 H     -7.3147315208      3.4450062172      0.1971359276
 H     -6.0179068071      4.6949193795      0.0574498696
 C     -6.4659344396      2.9423324622     -2.3062222279
 H     -7.4645318800      2.5799180969     -2.1620785173
 H     -5.9036819595      2.3918030717     -3.0440899546
 H     -6.5136776646      3.9916641582     -2.7567821580
 C     -4.7674410164      1.7768146910     -0.9824371902
 N     -2.5716181667      3.8492719057     -1.7130360286
 H     -4.5982767563      1.2463630937     -1.9219522863
 H     -4.2214551501      1.4476678590     -0.0687042834
 C     -3.1698267401      5.0991320431     -1.7973000940
 S     -2.0135685153      3.3682755205     -0.1929631445
 C     -2.5092968087      6.3149943706     -2.0617535717
 H     -4.2737369279      5.0531626310     -1.9319408657
 C     -1.1106753957      6.4853015536     -1.9421302291
 C     -0.5982460459      7.7603985307     -2.1194865927
 C     -1.3742756165      8.8451989655     -2.5212151512
 C     -3.2745024455      7.4041984775     -2.5111284917
 C     -2.7121923188      8.6321592273     -2.7364927564
 H     -3.2914759372      9.4673862951     -3.1708878762
 H     -0.9090144989      9.8498966555     -2.6207619811
 H     -0.4881521538      5.6615820500     -1.6304622080
 H      0.5009308667      7.9205260775     -2.0013329044
 H     -4.3591940829      7.3040229545     -2.6823867068
 O     -2.0102902425      1.9669439169     -0.1119217424
 O     -0.8551587398      4.1676372817      0.1690478663
 F     -3.2206651634      3.9526838593      0.6918668661
30
# ORCA AIMD Position Step 178, t=89.00 fs, E_Pot=-1129.61052637 Hartree, Unit is Angstrom
 C     -6.2298746238      3.6533890532      0.1448466704
 C     -5.7070971187      2.7443112457     -1.0189588955
 H     -5.6980969311      3.3404657451      1.0673008366
 H     -7.3134018944      3.4438924350      0.1951260251
 H     -6.0116908197      4.6964078666      0.0481865672
 C     -6.4641431230      2.9416636928     -2.3048559568
 H     -7.4658851408      2.5823059605     -2.1603316935
 H     -5.9050912847      2.3894907303     -3.0604475071
 H     -6.5090280161      3.9944231835     -2.7464406278
 C     -4.7671883095      1.7754473988     -0.9841458025
 N     -2.5697023566      3.8480532657     -1.7123294240
 H     -4.5977247892      1.2521723820     -1.9214229530
 H     -4.2163414059      1.4446398947     -0.0770278765
 C     -3.1671368578      5.1011504333     -1.8027140304
 S     -2.0091665523      3.3700983431     -0.1923954612
 C     -2.5065420573      6.3127573595     -2.0651145886
 H     -4.2642180686      5.0530543688     -1.9331458843
 C     -1.1064632849      6.4886740110     -1.9419409849
 C     -0.5996742993      7.7611656682     -2.1174526423
 C     -1.3738936632      8.8464776118     -2.5219889782
 C     -3.2730847645      7.4018428946     -2.5157313553
 C     -2.7096501632      8.6356154005     -2.7406656434
 H     -3.2893421917      9.4777093068     -3.1797046633
 H     -0.9077232791      9.8540914804     -2.6210306191
 H     -0.4923178991      5.6694691385     -1.6304384895
 H      0.5115688102      7.9213119363     -1.9927061972
 H     -4.3606954859      7.2971799562     -2.6852589110
 O     -2.0045754139      1.9668970112     -0.1109269639
 O     -0.8521286396      4.1683736131      0.1703524307
 F     -3.2167557766      3.9546658649      0.6912424966
30
# ORCA AIMD Position Step 179, t=89.50 fs, E_Pot=-1129.61094366 Hartree, Unit is Angstrom
 C     -6.2286025942      3.6551704787      0.1451352144
 C     -5.7035236972      2.7455570213     -1.0170754331
 H     -5.7022834563      3.3371373756      1.0625697768
 H     -7.3117108494      3.4436716285      0.1938360084
 H     -6.0054572435      4.7004029303      0.0374277298
 C     -6.4620766672      2.9412630973     -2.3036464610
 H     -7.4694585528      2.5839151966     -2.1590618493
 H     -5.9074555643      2.3860929666     -3.0778748745
 H     -6.5044408380      3.9951742580     -2.7336987277
 C     -4.7670146149      1.7741852573     -0.9856650946
 N     -2.5677386713      3.8469111178     -1.7115904536
 H     -4.5964907280      1.2571899226     -1.9210214423
 H     -4.2124228434      1.4424069530     -0.0866957609
 C     -3.1646286267      5.1029517428     -1.8081696370
 S     -2.0047409607      3.3721166951     -0.1918315533
 C     -2.5036903814      6.3105434786     -2.0685207865
 H     -4.2541446610      5.0527787924     -1.9341334898
 C     -1.1024094588      6.4921769968     -1.9417285474
 C     -0.6006264535      7.7619547518     -2.1154249301
 C     -1.3732399219      8.8478983396     -2.5226810824
 C     -3.2719451283      7.3995204793     -2.5203417680
 C     -2.7073258693      8.6393123931     -2.7450246380
 H     -3.2871743926      9.4865393241     -3.1873041296
 H     -0.9072993680      9.8564985802     -2.6215321708
 H     -0.4952177982      5.6761651101     -1.6300941886
 H      0.5194637313      7.9216082309     -1.9841383400
 H     -4.3610881611      7.2898699757     -2.6878773785
 O     -1.9988409632      1.9665982129     -0.1098796516
 O     -0.8492295786      4.1690199907      0.1716150498
 F     -3.2128109965      3.9565876375      0.6906360472
30
# ORCA AIMD Position Step 180, t=90.00 fs, E_Pot=-1129.61161604 Hartree, Unit is Angstrom
 C     -6.2271124955      3.6563879361      0.1453486513
 C     -5.7000497780      2.7470510160     -1.0150950335
 H     -5.7075185808      3.3338784564      1.0580614970
 H     -7.3096728271      3.4443991912      0.1932327970
 H     -5.9993131977      4.7064965023      0.0253436886
 C     -6.4597322383      2.9410780837     -2.3026314225
 H     -7.4748580971      2.5848935781     -2.1582826365
 H     -5.9111599838      2.3821233675     -3.0955601163
 H     -6.4999575341      3.9940693523     -2.7187456501
 C     -4.7669211647      1.7730485455     -0.9869873391
 N     -2.5657272491      3.8458550011     -1.7108227652
 H     -4.5945610567      1.2612327249     -1.9210987210
 H     -4.2095507108      1.4408867038     -0.0973786401
 C     -3.1622528658      5.1045005066     -1.8136486703
 S     -2.0002988435      3.3743116153     -0.1912727761
 C     -2.5007353065      6.3083938696     -2.0719810578
 H     -4.2441344287      5.0523414215     -1.9349915935
 C     -1.0985719627      6.4958079687     -1.9415045598
 C     -0.6010325887      7.7627946732     -2.1133957147
 C     -1.3723120086      8.8494740048     -2.5232937444
 C     -3.2710687434      7.3972636241     -2.5249646844
 C     -2.7052598500      8.6432220892     -2.7495733354
 H     -3.2847974393      9.4935582050     -3.1935335745
 H     -0.9077370986      9.8570565238     -2.6222481500
 H     -0.4964374276      5.6812300627     -1.6292451635
 H      0.5240106256      7.9213874791     -1.9757388007
 H     -4.3602392377      7.2821752654     -2.6902571312
 O     -1.9930895453      1.9660764824     -0.1087816683
 O     -0.8464488064      4.1695868443      0.1728376192
 F     -3.2088324231      3.9584489899      0.6900485704
30
# ORCA AIMD Position Step 181, t=90.50 fs, E_Pot=-1129.61248502 Hartree, Unit is Angstrom
 C     -6.2254070901      3.6570982573      0.1454442861
 C     -5.6966889491      2.7487710757     -1.0130418122
 H     -5.7135411545      3.3306954564      1.0541549235
 H     -7.3073315185      3.4461112377      0.1932698528
 H     -5.9934046503      4.7140507597      0.0121517529
 C     -6.4571271173      2.9410417789     -2.3018368969
 H     -7.4815167266      2.5854464892     -2.1580178155
 H     -5.9165181692      2.3780662576     -3.1127303811
 H     -6.4956211556      3.9914184643     -2.7018498720
 C     -4.7669137332      1.7720571772     -0.9881204080
 N     -2.5636677633      3.8448937751     -1.7100304808
 H     -4.5919456069      1.2641771514     -1.9219237690
 H     -4.2075008318      1.4399553205     -0.1086347914
 C     -3.1599565282      5.1057636475     -1.8191324563
 S     -1.9958486142      3.3766602173     -0.1907207547
 C     -2.4976730310      6.3063497726     -2.0755042743
 H     -4.2348420381      5.0517450563     -1.9358113764
 C     -1.0949953998      6.4995486621     -1.9412753578
 C     -0.6008483188      7.7637142788     -2.1113604928
 C     -1.3711174630      8.8512023555     -2.5238289236
 C     -3.2704300416      7.3951050052     -2.5296032380
 C     -2.7034808948      8.6473040488     -2.7543076005
 H     -3.2821185499      9.4985866038     -3.1983133578
 H     -0.9089564750      9.8558564294     -2.6231713056
 H     -0.4957067851      5.6844015104     -1.6277740117
 H      0.5248765020      7.9206593606     -1.9675911926
 H     -4.3581232260      7.2741725781     -2.6924296616
 O     -1.9873239944      1.9653657351     -0.1076352661
 O     -0.8437709618      4.1700865988      0.1740229684
 F     -3.2048218276      3.9602500736      0.6894813930
30
# ORCA AIMD Position Step 182, t=91.00 fs, E_Pot=-1129.61342201 Hartree, Unit is Angstrom
 C     -6.2234878494      3.6573742309      0.1453776317
 C     -5.6934525434      2.7506899543     -1.0109407630
 H     -5.7200685084      3.3275907496      1.0512315898
 H     -7.3047587478      3.4488246238      0.1938878220
 H     -5.9878965604      4.7222906594     -0.0018927213
 C     -6.4542954713      2.9410785963     -2.3012756830
 H     -7.4887721044      2.5858087954     -2.1582910914
 H     -5.9237452307      2.3743465722     -3.1287026878
 H     -6.4914752852      3.9876848890     -2.6833505386
 C     -4.7670010401      1.7712282144     -0.9890880765
 N     -2.5615603436      3.8440341470     -1.7092174662
 H     -4.5886835414      1.2659760943     -1.9236487687
 H     -4.2059920651      1.4394578988     -0.1199430146
 C     -3.1576876475      5.1067151131     -1.8246046387
 S     -1.9913984590      3.3791386285     -0.1901769494
 C     -2.4945045189      6.3044472363     -2.0790984821
 H     -4.2268886479      5.0509908363     -1.9366756899
 C     -1.0917048168      6.5033645349     -1.9410404493
 C     -0.6000552038      7.7647376314     -2.1093169310
 C     -1.3696748308      8.8530677746     -2.5242888565
 C     -3.2699932531      7.3930747374     -2.5342583892
 C     -2.7020030547      8.6515086858     -2.7592157414
 H     -3.2791351306      9.5015954174     -3.2016443255
 H     -0.9108103761      9.8531369278     -2.6243059467
 H     -0.4929403251      5.6856479075     -1.6256504258
 H      0.5219947138      7.9194700424     -1.9597478599
 H     -4.3548342990      7.2659314667     -2.6944444642
 O     -1.9815474916      1.9645018712     -0.1064430595
 O     -0.8411800125      4.1705317645      0.1751744032
 F     -3.2007813238      3.9619909516      0.6889357467
30
# ORCA AIMD Position Step 183, t=91.50 fs, E_Pot=-1129.61427319 Hartree, Unit is Angstrom
 C     -6.2213549323      3.6572953575      0.1451056203
 C     -5.6903520830      2.7527773963     -1.0088183186
 H     -5.7268173433      3.3245715771      1.0496437770
 H     -7.3020452689      3.4525370812      0.1950159962
 H     -5.9829543029      4.7303944553     -0.0165046247
 C     -6.4512829351      2.9411085640     -2.3009467974
 H     -7.4959275292      2.5862236529     -2.1591185542
 H     -5.9329493847      2.3713172342     -3.1429069176
 H     -6.4875644154      3.9834580192     -2.6636406884
 C     -4.7671927571      1.7705747163     -0.9899282598
 N     -2.5594045332      3.8432824915     -1.7083883085
 H     -4.5848426205      1.2666585773     -1.9263006266
 H     -4.2047021923      1.4392173010     -0.1307322876
 C     -3.1554005807      5.1073308124     -1.8300492743
 S     -1.9869582091      3.3817191799     -0.1896431797
 C     -2.4912331846      6.3027223116     -2.0827715877
 H     -4.2208073318      5.0500813904     -1.9376572802
 C     -1.0887088808      6.5072015873     -1.9407922830
 C     -0.5986605785      7.7658887610     -2.1072667680
 C     -1.3680114763      8.8550404543     -2.5246754427
 C     -3.2697135378      7.3912031473     -2.5389294736
 C     -2.7008285610      8.6557743127     -2.7642781608
 H     -3.2759276683      9.5026961824     -3.2036012507
 H     -0.9130864514      9.8492741263     -2.6256667511
 H     -0.4882333883      5.6851663092     -1.6229338853
 H      0.5155707363      7.9179008190     -1.9522287287
 H     -4.3505593924      7.2575129573     -2.6963638200
 O     -1.9757632531      1.9635247515     -0.1052079719
 O     -0.8386570857      4.1709371760      0.1762962111
 F     -3.1967132068      3.9636721498      0.6884132211
30
# ORCA AIMD Position Step 184, t=92.00 fs, E_Pot=-1129.61489046 Hartree, Unit is Angstrom
 C     -6.2190078936      3.6569398956      0.1445912342
 C     -5.6873970296      2.7549994164     -1.0067010169
 H     -5.7335310075      3.3216607413      1.0496744820
 H     -7.2992949002      3.4572293162      0.1965738638
 H     -5.9787238531      4.7375803555     -0.0313861008
 C     -6.4481418655      2.9410535182     -2.3008367675
 H     -7.5023267490      2.5869173902     -2.1604997591
 H     -5.9441276890      2.3692462327     -3.1549120972
 H     -6.4839327287      3.9794218069     -2.6431475575
 C     -4.7674971033      1.7701039599     -0.9906889582
 N     -2.5572003819      3.8426432053     -1.7075473712
 H     -4.5805200859      1.2663302259     -1.9297763048
 H     -4.2033030683      1.4390534959     -0.1404369672
 C     -3.1530617646      5.1075929347     -1.8354537608
 S     -1.9825370887      3.3843748559     -0.1891210616
 C     -2.4878668630      6.3012045305     -2.0865302789
 H     -4.2169650324      5.0490238724     -1.9388078437
 C     -1.0859980179      6.5109934685     -1.9405174020
 C     -0.5966976681      7.7671866428     -2.1052146269
 C     -1.3661632534      8.8570795979     -2.5249907541
 C     -3.2695388599      7.3895177247     -2.5436141378
 C     -2.6999451929      8.6600319471     -2.7694682699
 H     -3.2726625658      9.5021422551     -3.2043347335
 H     -0.9155246485      9.8447555696     -2.6272776904
 H     -0.4818471050      5.6833577202     -1.6197629126
 H      0.5060701474      7.9160666434     -1.9450157081
 H     -4.3455822058      7.2489685080     -2.6982629769
 O     -1.9699747840      1.9624739276     -0.1039331568
 O     -0.8361833923      4.1713170847      0.1773928907
 F     -3.1926200023      3.9652939987      0.6879152928
30
# ORCA AIMD Position Step 185, t=92.50 fs, E_Pot=-1129.61517668 Hartree, Unit is Angstrom
 C     -6.2164457222      3.6563785325      0.1438073200
 C     -5.6845965691      2.7573200168     -1.0046158537
 H     -5.7399993944      3.3189061203      1.0515033561
 H     -7.2966115836      3.4628659185      0.1984728504
 H     -5.9753197181      4.7431645287     -0.0462390812
 C     -6.4449270475      2.9408427146     -2.3009213414
 H     -7.5073940440      2.5880868433     -2.1624137886
 H     -5.9571712233      2.3683149612     -3.1644319779
 H     -6.4806226131      3.9762948230     -2.6223059457
 C     -4.7679178760      1.7698166355     -0.9914222244
 N     -2.5549474263      3.8421202729     -1.7066996392
 H     -4.5758366453      1.2651575614     -1.9338646031
 H     -4.2014934198      1.4388023466     -0.1485479595
 C     -3.1506535525      5.1074866833     -1.8408072579
 S     -1.9781457751      3.3870756790     -0.1886124634
 C     -2.4844156244      6.2999217602     -2.0903807410
 H     -4.2155227386      5.0478320660     -1.9401584612
 C     -1.0835510090      6.5146636207     -1.9401980992
 C     -0.5942262013      7.7686473673     -2.1031693832
 C     -1.3641717547      8.8591359993     -2.5252370623
 C     -3.2694122275      7.3880447496     -2.5483088238
 C     -2.6993301205      8.6642035710     -2.7747528475
 H     -3.2695774056      9.5003093146     -3.2040587973
 H     -0.9178285162      9.8401502728     -2.6291689147
 H     -0.4741613641      5.6807664862     -1.6163347078
 H      0.4942342029      7.9141173247     -1.9380495748
 H     -4.3402410091      7.2403413607     -2.7002232011
 O     -1.9641854621      1.9613913984     -0.1026220062
 O     -0.8337377447      4.1716878396      0.1784697520
 F     -3.1885042210      3.9668573454      0.6874437026
30
# ORCA AIMD Position Step 186, t=93.00 fs, E_Pot=-1129.61510548 Hartree, Unit is Angstrom
 C     -6.2136675199      3.6556697647      0.1427400651
 C     -5.6819584026      2.7597011160     -1.0025895150
 H     -5.7460724812      3.3163890925      1.0551781667
 H     -7.2940901279      3.4693981333      0.2006182097
 H     -5.9728145113      4.7466067544     -0.0607810856
 C     -6.4416923685      2.9404205187     -2.3011679937
 H     -7.5106763509      2.5898861784     -2.1648153741
 H     -5.9718715893      2.3686139564     -3.1713356531
 H     -6.4776719833      3.9747569183     -2.6015282894
 C     -4.7684518464      1.7697062018     -0.9921769605
 N     -2.5526454666      3.8417161414     -1.7058500306
 H     -4.5709305904      1.2633515926     -1.9382736760
 H     -4.1990404243      1.4383381201     -0.1546728482
 C     -3.1481764044      5.1070023257     -1.8461021939
 S     -1.9737944306      3.3897927449     -0.1881191091
 C     -2.4808927052      6.2988956886     -2.0943278474
 H     -4.2164055169      5.0465283211     -1.9417163736
 C     -1.0813370512      6.5181354218     -1.9398151774
 C     -0.5913306504      7.7702814111     -2.1011434003
 C     -1.3620819445      8.8611565939     -2.5254171404
 C     -3.2692748543      7.3868074458     -2.5530091605
 C     -2.6989495928      8.6682070803     -2.7800937066
 H     -3.2669710137      9.4976761824     -3.2030412570
 H     -0.9196935987      9.8360567665     -2.6313730419
 H     -0.4656249544      5.6780052619     -1.6128745635
 H      0.4810491078      7.9122324009     -1.9312269966
 H     -4.3349133603      7.2316671527     -2.7023290532
 O     -1.9583987442      1.9603177790     -0.1012780280
 O     -0.8312991925      4.1720652855      0.1795321735
 F     -3.1843686255      3.9683629417      0.6870001707
30
# ORCA AIMD Position Step 187, t=93.50 fs, E_Pot=-1129.61473479 Hartree, Unit is Angstrom
 C     -6.2106732850      3.6548574500      0.1413909031
 C     -5.6794889555      2.7621032740     -1.0006482209
 H     -5.7516661364      3.3142265688      1.0606021913
 H     -7.2918052040      3.4767653507      0.2029110692
 H     -5.9712344651      4.7475344458     -0.0747566775
 C     -6.4384887243      2.9397540597     -2.3015380738
 H     -7.5118637704      2.5924212783     -2.1676340158
 H     -5.9879287720      2.3701412528     -3.1756517660
 H     -6.4751107427      3.9753615419     -2.5811772058
 C     -4.7690863983      1.7697587353     -0.9929919520
 N     -2.5502942133      3.8414324041     -1.7050036272
 H     -4.5659492468      1.2611467025     -1.9426672414
 H     -4.1958141420      1.4375929738     -0.1585840568
 C     -3.1456478951      5.1061351048     -1.8513337713
 S     -1.9694936394      3.3924962015     -0.1876427742
 C     -2.4773138836      6.2981429516     -2.0983753693
 H     -4.2193140653      5.0451425409     -1.9434685071
 C     -1.0793207525      6.5213373241     -1.9393500550
 C     -0.5881174282      7.7720933924     -2.0991524465
 C     -1.3599391413      8.8630902444     -2.5255348425
 C     -3.2690694870      7.3858257399     -2.5577104095
 C     -2.6987625172      8.6719585056     -2.7854494499
 H     -3.2651782058      9.4947881353     -3.2015829988
 H     -0.9208329571      9.8330458690     -2.6339193185
 H     -0.4567046779      5.6756869926     -1.6096103276
 H      0.4677169878      7.9106170098     -1.9244010419
 H     -4.3299719618      7.2229786014     -2.7046619605
 O     -1.9526178629      1.9592937829     -0.0999048326
 O     -0.8288458040      4.1724662026      0.1805859539
 F     -3.1802160854      3.9698119064      0.6865865158
30
# ORCA AIMD Position Step 188, t=94.00 fs, E_Pot=-1129.61418945 Hartree, Unit is Angstrom
 C     -6.2074649765      3.6539697585      0.1397766847
 C     -5.6771935761      2.7644864116     -0.9988175909
 H     -5.7567595982      3.3125668286      1.0675388136
 H     -7.2898018550      3.4848964667      0.2052504745
 H     -5.9705580957      4.7457546886     -0.0879469461
 C     -6.4353625067      2.9388403938     -2.3019881104
 H     -7.5108008112      2.5957473557     -2.1707744373
 H     -6.0049600557      2.3728009817     -3.1775719146
 H     -6.4729570249      3.9784499554     -2.5615453026
 C     -4.7697985485      1.7699538243     -0.9938906422
 N     -2.5478935423      3.8412690114     -1.7041655484
 H     -4.5610397065      1.2587787124     -1.9467031900
 H     -4.1918089887      1.4365675563     -0.1602444108
 C     -3.1430994018      5.1048849441     -1.8564993938
 S     -1.9652528508      3.3951590351     -0.1871849400
 C     -2.4736968409      6.2976740028     -2.1025255193
 H     -4.2237671425      5.0437104093     -1.9453874278
 C     -1.0774653478      6.5242094410     -1.9387869588
 C     -0.5847077181      7.7740825148     -2.0972149203
 C     -1.3577850302      8.8648933075     -2.5255953376
 C     -3.2687442492      7.3851155703     -2.5624080633
 C     -2.6987235645      8.6753771396     -2.7907779797
 H     -3.2645403456      9.4922097288     -3.1999934111
 H     -0.9210110221      9.8315915068     -2.6368269751
 H     -0.4478430449      5.6743618768     -1.6067472531
 H      0.4555705413      7.9094884930     -1.9173900290
 H     -4.3257526479      7.2143096306     -2.7072954479
 O     -1.9468461007      1.9583567418     -0.0985060424
 O     -0.8263570418      4.1729059559      0.1816364309
 F     -3.1760496487      3.9712050925      0.6862045129
30
# ORCA AIMD Position Step 189, t=94.50 fs, E_Pot=-1129.61363864 Hartree, Unit is Angstrom
 C     -6.2040480689      3.6530196363      0.1379284668
 C     -5.6750762029      2.7668101564     -0.9971224476
 H     -5.7613835224      3.3115793343      1.0756328532
 H     -7.2880898842      3.4937108007      0.2075353642
 H     -5.9707168309      4.7412580385     -0.1001772399
 C     -6.4323546161      2.9377111501     -2.3024705370
 H     -7.5074917747      2.5998687235     -2.1741178234
 H     -6.0225109905      2.3764039071     -3.1774503447
 H     -6.4712139856      3.9840923741     -2.5428478213
 C     -4.7705552909      1.7702657174     -0.9948784658
 N     -2.5454431608      3.8412249779     -1.7033409652
 H     -4.5563411526      1.2564679449     -1.9500646983
 H     -4.1871477924      1.4353332957     -0.1598092724
 C     -3.1405710613      5.1032572121     -1.8615983354
 S     -1.9610814131      3.3977544833     -0.1867470366
 C     -2.4700608219      6.2974936145     -2.1067791152
 H     -4.2291617214      5.0422692880     -1.9474375345
 C     -1.0757358788      6.5267062772     -1.9381140779
 C     -0.5812275549      7.7762430047     -2.0953502217
 C     -1.3556548672      8.8665358092     -2.5256058405
 C     -3.2682559954      7.3846880503     -2.5670982164
 C     -2.6987878626      8.6783903171     -2.7960393953
 H     -3.2653639380      9.4904649095     -3.1985589124
 H     -0.9200701553      9.8320106347     -2.6400979018
 H     -0.4394268894      5.6744783558     -1.6044530875
 H      0.4459616609      7.9090620269     -1.9099930892
 H     -4.3225116299      7.2057021063     -2.7102893997
 O     -1.9410864589      1.9575426981     -0.0970852851
 O     -0.8238123624      4.1734001663      0.1826889670
 F     -3.1718723736      3.9725436593      0.6858560004
30
# ORCA AIMD Position Step 190, t=95.00 fs, E_Pot=-1129.61323805 Hartree, Unit is Angstrom
 C     -6.2004328696      3.6520057515      0.1358888624
 C     -5.6731397962      2.7690346981     -0.9955867773
 H     -5.7656022093      3.3114412056      1.0844442825
 H     -7.2866403306      3.5031187272      0.2096661964
 H     -5.9715975677      4.7342156087     -0.1113224608
 C     -6.4294991839      2.9364329417     -2.3029334640
 H     -7.5020983473      2.6047411650     -2.1775241066
 H     -6.0400707642      2.3806737651     -3.1757942906
 H     -6.4698682015      3.9920690322     -2.5252293580
 C     -4.7713158930      1.7706657331     -0.9959431655
 N     -2.5429427619      3.8412977102     -1.7025349441
 H     -4.5519769684      1.2544028829     -1.9524895269
 H     -4.1820633621      1.4340205057     -0.1575958640
 C     -3.1381061570      5.1012624522     -1.8666310784
 S     -1.9569873020      3.4002590717     -0.1863302011
 C     -2.4664259030      6.2976006156     -2.1111353360
 H     -4.2348437052      5.0408545912     -1.9495817237
 C     -1.0741010454      6.5287993986     -1.9373245204
 C     -0.5777925957      7.7785658903     -2.0935762036
 C     -1.3535748651      8.8680053625     -2.5255758756
 C     -3.2675732304      7.3845489175     -2.5717780060
 C     -2.6989154088      8.6809394607     -2.8011990520
 H     -3.2678773077      9.4899727949     -3.1975111220
 H     -0.9179526544      9.8344167227     -2.6437107506
 H     -0.4317661579      5.6763534406     -1.6028458618
 H      0.4400846055      7.9095267899     -1.9020200950
 H     -4.3203990021      7.1972110880     -2.7136864611
 O     -1.9353419122      1.9568837028     -0.0956461053
 O     -0.8211932376      4.1739627400      0.1837482150
 F     -3.1676874483      3.9738285549      0.6855427910
30
# ORCA AIMD Position Step 191, t=95.50 fs, E_Pot=-1129.61306295 Hartree, Unit is Angstrom
 C     -6.1966359097      3.6509144125      0.1337090374
 C     -5.6713852624      2.7711205836     -0.9942333461
 H     -5.7694942601      3.3123212159      1.0934885440
 H     -7.2853891956      3.5130217300      0.2115470160
 H     -5.9730457017      4.7249747269     -0.1213116337
 C     -6.4268223926      2.9351028731     -2.3033212014
 H     -7.4949374286      2.6102745937     -2.1808347751
 H     -6.0570925869      2.3852607116     -3.1732428668
 H     -6.4688900626      4.0019049110     -2.5087815785
 C     -4.7720348555      1.7711243941     -0.9970572069
 N     -2.5403917612      3.8414837011     -1.7017524692
 H     -4.5480508155      1.2527326843     -1.9537842578
 H     -4.1768707249      1.4328030035     -0.1540412319
 C     -3.1357461524      5.0989172956     -1.8715992087
 S     -1.9529779400      3.4026502397     -0.1859354111
 C     -2.4628128970      6.2979881219     -2.1155918430
 H     -4.2401680356      5.0394957111     -1.9517856943
 C     -1.0725349660      6.5304774770     -1.9364165534
 C     -0.5744918573      7.7810410973     -2.0919059525
 C     -1.3515614206      8.8693093598     -2.5255176067
 C     -3.2666776605      7.3846979468     -2.5764457346
 C     -2.6990751853      8.6829848247     -2.8062301152
 H     -3.2721900581      9.4909886193     -3.1969988537
 H     -0.9147073984      9.8387024045     -2.6476173279
 H     -0.4250799957      5.6801603412     -1.6019889707
 H      0.4387886221      7.9110213197     -1.8933283508
 H     -4.3194362209      7.1889101506     -2.7175093444
 O     -1.9296151937      1.9564097597     -0.0941919935
 O     -0.8184820114      4.1746073064      0.1848185118
 F     -3.1634980822      3.9750610205      0.6852667374
30
# ORCA AIMD Position Step 192, t=96.00 fs, E_Pot=-1129.61305070 Hartree, Unit is Angstrom
 C     -6.1926802979      3.6497213927      0.1314451375
 C     -5.6698118005      2.7730294788     -0.9930835603
 H     -5.7731357801      3.3143654653      1.1022770556
 H     -7.2842423249      3.5233126948      0.2130870518
 H     -5.9748704039      4.7140461547     -0.1301295295
 C     -6.4243406801      2.9338396132     -2.3035754835
 H     -7.4864677821      2.6163388092     -2.1838771629
 H     -6.0730223428      2.3897678187     -3.1705244544
 H     -6.4682363726      4.0129386465     -2.4935646081
 C     -4.7726659027      1.7716142917     -0.9981816136
 N     -2.5377893531      3.8417781517     -1.7009982916
 H     -4.5446416331      1.2515585757     -1.9538390100
 H     -4.1719261765      1.4318743890     -0.1496436901
 C     -3.1335264172      5.0962440204     -1.8765050025
 S     -1.9490594311      3.4049081729     -0.1855633564
 C     -2.4592426993      6.2986436910     -2.1201446683
 H     -4.2445540951      5.0382136254     -1.9540216864
 C     -1.0710181570      6.5317467060     -1.9353938329
 C     -0.5713731697      7.7836595779     -2.0903445568
 C     -1.3496213178      8.8704734766     -2.5254455505
 C     -3.2655645959      7.3851288258     -2.5811009508
 C     -2.6992479325      8.6845089832     -2.8111151695
 H     -3.2782654401      9.4935661037     -3.1970719823
 H     -0.9104832072      9.8445552116     -2.6517433722
 H     -0.4194888061      5.6859204969     -1.6018875585
 H      0.4424104398      7.9136118461     -1.8838617297
 H     -4.3195161667      7.1808931448     -2.7217609528
 O     -1.9239089767      1.9561472268     -0.0927263195
 O     -0.8156632118      4.1753459687      0.1859034256
 F     -3.1593075496      3.9762422746      0.6850296835
30
# ORCA AIMD Position Step 193, t=96.50 fs, E_Pot=-1129.61301628 Hartree, Unit is Angstrom
 C     -6.1885952387      3.6483942469      0.1291546842
 C     -5.6684174812      2.7747251086     -0.9921571923
 H     -5.7765870334      3.3176858569      1.1103536553
 H     -7.2830830819      3.5338765973      0.2142021038
 H     -5.9768521321      4.7020806993     -0.1378151914
 C     -6.4220590358      2.9327714782     -2.3036387949
 H     -7.4772665025      2.6227718692     -2.1864702061
 H     -6.0873345003      2.3937915979     -3.1683903362
 H     -6.4678540452      4.0244111816     -2.4796256764
 C     -4.7731658736      1.7721125931     -0.9992702008
 N     -2.5351345074      3.8421750797     -1.7002766652
 H     -4.5417995141      1.2509281218     -1.9526362727
 H     -4.1675852952      1.4314245343     -0.1449053713
 C     -3.1314731239      5.0932691802     -1.8813511480
 S     -1.9452363582      3.4070163888     -0.1852145555
 C     -2.4557348764      6.2995508238     -2.1247884384
 H     -4.2475300638      5.0370195953     -1.9562705338
 C     -1.0695386166      6.5326297251     -1.9342652092
 C     -0.5684369673      7.7864146546     -2.0888871403
 C     -1.3477529918      8.8715375196     -2.5253758904
 C     -3.2642418072      7.3858293286     -2.5857443204
 C     -2.6994274116      8.6855173426     -2.8158465076
 H     -3.2859136931      9.4975501577     -3.1976808496
 H     -0.9055076526      9.8515045002     -2.6559933720
 H     -0.4150121634      5.6935061431     -1.6024891020
 H      0.4507044516      7.9172838601     -1.8736748876
 H     -4.3204171995      7.1732731724     -2.7264264895
 O     -1.9182258981      1.9561183524     -0.0912522294
 O     -0.8127240844      4.1761888287      0.1870056597
 F     -3.1551191953      3.9773734480      0.6848335022
30
# ORCA AIMD Position Step 194, t=97.00 fs, E_Pot=-1129.61275337 Hartree, Unit is Angstrom
 C     -6.1844154995      3.6468960496      0.1268938084
 C     -5.6671978607      2.7761727046     -0.9914719369
 H     -5.7798811854      3.3223496538      1.1173260243
 H     -7.2817867670      3.5445905717      0.2148166466
 H     -5.9787515153      4.6898391628     -0.1444577703
 C     -6.4199705155      2.9320242559     -2.3034604062
 H     -7.4680007835      2.6293876415     -2.1884322877
 H     -6.0995687490      2.3969694685     -3.1675320997
 H     -6.4676841559      4.0355543785     -2.4670124738
 C     -4.7734971452      1.7726023297     -1.0002732995
 N     -2.5324256245      3.8426671894     -1.6995917265
 H     -4.5395471609      1.2508383419     -1.9502451091
 H     -4.1641753597      1.4316250845     -0.1402930201
 C     -3.1296015397      5.0900255272     -1.8861406535
 S     -1.9415119583      3.4089607179     -0.1848890760
 C     -2.4523088758      6.3006877372     -2.1295160243
 H     -4.2487524092      5.0359134140     -1.9585227085
 C     -1.0680916215      6.5331652586     -1.9330446679
 C     -0.5656404836      7.7893016409     -2.0875189538
 C     -1.3459495137      8.8725505653     -2.5253259582
 C     -3.2627272439      7.3867816626     -2.5903772351
 C     -2.6996183038      8.6860360884     -2.8204246650
 H     -3.2948086141      9.5026020586     -3.1986920848
 H     -0.9000598804      9.8589804234     -2.6602576436
 H     -0.4115667460      5.7026433816     -1.6036851521
 H      0.4628954784      7.9219478522     -1.8629356411
 H     -4.3218291495      7.1661790848     -2.7314767690
 O     -1.9125686604      1.9563420858     -0.0897728109
 O     -0.8096543104      4.1771445346      0.1881269808
 F     -3.1509363764      3.9784557681      0.6846800146
30
# ORCA AIMD Position Step 195, t=97.50 fs, E_Pot=-1129.61215831 Hartree, Unit is Angstrom
 C     -6.1801794763      3.6451894000      0.1247138919
 C     -5.6661466917      2.7773400454     -0.9910429954
 H     -5.7830188008      3.3283744928      1.1228892683
 H     -7.2802313896      3.5553258935      0.2148652333
 H     -5.9803222655      4.6781399322     -0.1501862355
 C     -6.4180564443      2.9317089232     -2.3030034002
 H     -7.4593782283      2.6359893475     -2.1895909805
 H     -6.1093693552      2.3990377680     -3.1684821544
 H     -6.4676658213      4.0456626150     -2.4557778472
 C     -4.7736301318      1.7730736772     -1.0011412597
 N     -2.5296606306      3.8432459261     -1.6989472138
 H     -4.5378785153      1.2512354729     -1.9468194341
 H     -4.1619659280      1.4326135910     -0.1361993448
 C     -3.1279149194      5.0865504109     -1.8908767882
 S     -1.9378878081      3.4107301081     -0.1845866204
 C     -2.4489828201      6.3020287346     -2.1343188152
 H     -4.2480253786      5.0348841581     -1.9607782514
 C     -1.0666799612      6.5334065300     -1.9317508705
 C     -0.5629103453      7.7923170097     -2.0862174179
 C     -1.3442008440      8.8735645838     -2.5253131565
 C     -3.2610460139      7.3879633613     -2.5950015384
 C     -2.6998333852      8.6861077731     -2.8248563114
 H     -3.3045232684      9.5082499989     -3.1999150587
 H     -0.8944400840      9.8663819502     -2.6644214373
 H     -0.4089707621      5.7129266211     -1.6053159689
 H      0.4778280664      7.9274575765     -1.8519017899
 H     -4.3233897051      7.1597482296     -2.7368729883
 O     -1.9069400478      1.9568334506     -0.0882909839
 O     -0.8064466097      4.1782196663      0.1892681268
 F     -3.1467624790      3.9794904426      0.6845710035
30
# ORCA AIMD Position Step 196, t=98.00 fs, E_Pot=-1129.61129599 Hartree, Unit is Angstrom
 C     -6.1759270402      3.6432418426      0.1226585177
 C     -5.6652559294      2.7781979730     -0.9908825805
 H     -5.7859650489      3.3357256126      1.1268430446
 H     -7.2783097948      3.5659503460      0.2142940099
 H     -5.9813265209      4.6677912625     -0.1551535770
 C     -6.4162889531      2.9319116722     -2.3022513720
 H     -7.4520847443      2.6423848335     -2.1897945933
 H     -6.1165144069      2.3998802125     -3.1715261660
 H     -6.4677396419      4.0541461719     -2.4459796603
 C     -4.7735445047      1.7735242103     -1.0018274612
 N     -2.5268369876      3.8439018217     -1.6983465334
 H     -4.5367607857      1.2520203247     -1.9425868304
 H     -4.1611509851      1.4344844946     -0.1329188254
 C     -3.1264046595      5.0828842463     -1.8955629922
 S     -1.9343636902      3.4123165447     -0.1843064383
 C     -2.4457724322      6.3035455770     -2.1391869737
 H     -4.2453079057      5.0339115719     -1.9630458857
 C     -1.0653138410      6.5334187561     -1.9304064545
 C     -0.5601592846      7.7954579271     -2.0849557065
 C     -1.3424956918      8.8746284993     -2.5253538705
 C     -3.2592268871      7.3893484295     -2.5996191952
 C     -2.7000896145      8.6857855818     -2.8291515868
 H     -3.3145758774      9.5139517839     -3.2011328182
 H     -0.8889422026      9.8731364435     -2.6683734878
 H     -0.4069545858      5.7238389928     -1.6071780706
 H      0.4941622624      7.9336348004     -1.8408835608
 H     -4.3247234477      7.1541177455     -2.7425717792
 O     -1.9013429426      1.9576035753     -0.0868095056
 O     -0.8030968781      4.1794186908      0.1904287629
 F     -3.1426009374      3.9804787170      0.6845082111
30
# ORCA AIMD Position Step 197, t=98.50 fs, E_Pot=-1129.61037280 Hartree, Unit is Angstrom
 C     -6.1716971497      3.6410318658      0.1207604308
 C     -5.6645160978      2.7787210826     -0.9909995123
 H     -5.7886497595      3.3443161281      1.1291016662
 H     -7.2759383355      3.5763310299      0.2130619441
 H     -5.9815517202      4.6595108351     -0.1595155327
 C     -6.4146355863      2.9326878034     -2.3012120279
 H     -7.4467135842      2.6484029266     -2.1889240795
 H     -6.1209281708      2.3995532427     -3.1766519214
 H     -6.4678502690      4.0605607769     -2.4376778872
 C     -4.7732299777      1.7739588092     -1.0022908024
 N     -2.5239516231      3.8446239678     -1.6977926089
 H     -4.5361369722      1.2530545394     -1.9378355998
 H     -4.1618364467      1.4372830459     -0.1306313357
 C     -3.1250497522      5.0790715098     -1.9002028805
 S     -1.9309375574      3.4137155699     -0.1840473973
 C     -2.4426922069      6.3052067554     -2.1441093483
 H     -4.2407120922      5.0329667439     -1.9653427230
 C     -1.0640081660      6.5332770261     -1.9290370579
 C     -0.5573009105      7.7987191930     -2.0837057622
 C     -1.3408244374      8.8757844008     -2.5254630627
 C     -3.2572995642      7.3909080665     -2.6042319138
 C     -2.7004035711      8.6851284761     -2.8333216087
 H     -3.3244747726      9.5191558827     -3.2021308437
 H     -0.8838316351      9.8787481514     -2.6720138749
 H     -0.4051813929      5.7347855610     -1.6090374298
 H      0.5105512616      7.9402919940     -1.8302057234
 H     -4.3254761738      7.1494163390     -2.7485294304
 O     -1.8957803488      1.9586593690     -0.0853309168
 O     -0.7996044287      4.1807436117      0.1916074559
 F     -3.1384551280      3.9814217343      0.6844932980
30
# ORCA AIMD Position Step 198, t=99.00 fs, E_Pot=-1129.60964870 Hartree, Unit is Angstrom
 C     -6.1675255518      3.6385552725      0.1190388279
 C     -5.6639165116      2.7788883097     -0.9913989279
 H     -5.7909690892      3.3540092483      1.1296995743
 H     -7.2730649591      3.5863377190      0.2111420169
 H     -5.9808273020      4.6538409608     -0.1634068163
 C     -6.4130658006      2.9340591372     -2.2999167985
 H     -7.4436925127      2.6539101522     -2.1869040574
 H     -6.1226751005      2.3982814368     -3.1835484679
 H     -6.4679481112      4.0646257227     -2.4309305357
 C     -4.7726861288      1.7743886436     -1.0024981727
 N     -2.5210010039      3.8454002222     -1.6972877237
 H     -4.5359309006      1.2541717168     -1.9328936090
 H     -4.1640348322      1.4410031604     -0.1293940066
 C     -3.1238172489      5.0751597885     -1.9048002004
 S     -1.9276057381      3.4149262585     -0.1838080803
 C     -2.4397553381      6.3069783590     -2.1490737735
 H     -4.2344968040      5.0320137986     -1.9676928638
 C     -1.0627802884      6.5330621089     -1.9276698717
 C     -0.5542604618      7.8020925086     -2.0824410829
 C     -1.3391806014      8.8770641789     -2.5256536593
 C     -3.2552919261      7.3926115227     -2.6088408180
 C     -2.7007880229      8.6841965061     -2.8373764752
 H     -3.3337581062      9.5233534974     -3.2027200346
 H     -0.8793281802      9.8828340331     -2.6752601959
 H     -0.4032774933      5.7451372687     -1.6106465903
 H      0.5257704347      7.9472496225     -1.8201758691
 H     -4.3253447023      7.1457563826     -2.7547057878
 O     -1.8902553174      1.9600036318     -0.0838574882
 O     -0.7959718810      4.1821939662      0.1928017850
 F     -3.1343282175      3.9823204908      0.6845277948
30
# ORCA AIMD Position Step 199, t=99.50 fs, E_Pot=-1129.60933812 Hartree, Unit is Angstrom
 C     -6.1634428159      3.6358301520      0.1174974000
 C     -5.6634455914      2.7786835113     -0.9920819641
 H     -5.7927896299      3.3646237107      1.1287892865
 H     -7.2696741425      3.5958470285      0.2085218295
 H     -5.9790381199      4.6510761666     -0.1669195832
 C     -6.4115577746      2.9360150563     -2.2984161571
 H     -7.4432245237      2.6588243741     -2.1837110666
 H     -6.1219372996      2.3964227664     -3.1916579765
 H     -6.4679905585      4.0662327232     -2.4257898370
 C     -4.7719214204      1.7748295116     -1.0024270049
 N     -2.5179812622      3.8462183431     -1.6968337945
 H     -4.5360544571      1.2551926537     -1.9280996299
 H     -4.1676659911      1.4455884653     -0.1291399328
 C     -3.1226649713      5.0711959607     -1.9093587196
 S     -1.9243627985      3.4159508049     -0.1835866450
 C     -2.4369710823      6.3088269383     -2.1540675966
 H     -4.2270551216      5.0310133213     -1.9701253582
 C     -1.0616485371      6.5328538571     -1.9263316243
 C     -0.5509820054      7.8055692177     -2.0811394739
 C     -1.3375601296      8.8784861493     -2.5259354998
 C     -3.2532274543      7.3944277508     -2.6134464045
 C     -2.7012498567      8.6830462634     -2.8413237796
 H     -3.3420265388      9.5261182070     -3.2027527647
 H     -0.8755957339      9.8851442203     -2.6780512875
 H     -0.4008737594      5.7542848223     -1.6117653579
 H      0.5387976443      7.9543475251     -1.8110608652
 H     -4.3241028259      7.1432258939     -2.7610679503
 O     -1.8847709121      1.9616351833     -0.0823912392
 O     -0.7922050528      4.1837670382      0.1940083582
 F     -3.1302233528      3.9831759984      0.6846131799
30
# ORCA AIMD Position Step 200, t=100.00 fs, E_Pot=-1129.60954330 Hartree, Unit is Angstrom
 C     -6.1594732313      3.6328990111      0.1161236585
 C     -5.6630912790      2.7780960136     -0.9930457312
 H     -5.7939537451      3.3759410028      1.1266328492
 H     -7.2657870745      3.6047454456      0.2052040320
 H     -5.9761310245      4.6512239399     -0.1700893710
 C     -6.4101033268      2.9385166056     -2.2967722209
 H     -7.4452591574      2.6631207539     -2.1793765908
 H     -6.1189823263      2.3944154683     -3.2002611098
 H     -6.4679430595      4.0654439092     -2.4222999783
 C     -4.7709521920      1.7753000750     -1.0020674214
 N     -2.5148882382      3.8470654091     -1.6964323984
 H     -4.5364150212      1.2559410397     -1.9237744448
 H     -4.1725605131      1.4509345073     -0.1296815222
 C     -3.1215424926      5.0672275720     -1.9138820945
 S     -1.9212017120      3.4167946359     -0.1833808654
 C     -2.4343468169      6.3107186048     -2.1590775992
 H     -4.2188905077      5.0299230227     -1.9726733853
 C     -1.0606264546      6.5327264876     -1.9250465242
 C     -0.5474315333      7.8091381900     -2.0797838663
 C     -1.3359634467      8.8800546969     -2.5263155660
 C     -3.2511240314      7.3963256232     -2.6180482140
 C     -2.7017873676      8.6817290242     -2.8451676066
 H     -3.3489651232      9.5271332408     -3.2021332441
 H     -0.8727352470      9.8855752364     -2.6803503869
 H     -0.3976567136      5.7617019625     -1.6121867661
 H      0.5488559481      7.9614512095     -1.8030736384
 H     -4.3216168657      7.1418836329     -2.7675920845
 O     -1.8793302692      1.9635488519     -0.0809339624
 O     -0.7883128431      4.1854578520      0.1952228464
 F     -3.1261435825      3.9839891953      0.6847508128
30
# ORCA AIMD Position Step 201, t=100.50 fs, E_Pot=-1129.61022972 Hartree, Unit is Angstrom
 C     -6.1556342628      3.6298270639      0.1148900833
 C     -5.6628415400      2.7771211208     -0.9942833578
 H     -5.7942877894      3.3877154662      1.1235846090
 H     -7.2614603283      3.6129325553      0.2012064840
 H     -5.9721137250      4.6540090878     -0.1728939067
 C     -6.4087099069      2.9415017019     -2.2950508030
 H     -7.4495000369      2.6668303116     -2.1739849763
 H     -6.1141295877      2.3927214622     -3.2085723316
 H     -6.4677799553      4.0624878354     -2.4204956182
 C     -4.7698010733      1.7758196656     -1.0014240885
 N     -2.5117176471      3.8479282797     -1.6960847735
 H     -4.5369233648      1.2562606807     -1.9201894318
 H     -4.1784683776      1.4568937293     -0.1307199518
 C     -3.1203941077      5.0633013656     -1.9183738763
 S     -1.9181140629      3.4174662957     -0.1831882025
 C     -2.4318876934      6.3126200408     -2.1640902951
 H     -4.2105827922      5.0287001561     -1.9753720204
 C     -1.0597188991      6.5327424956     -1.9238340339
 C     -0.5435980054      7.8127865356     -2.0783630930
 C     -1.3343954263      8.8817597061     -2.5267977393
 C     -3.2489929727      7.3982746801     -2.6226447614
 C     -2.7023894063      8.6802888399     -2.8489080867
 H     -3.3543576712      9.5262077741     -3.2008220251
 H     -0.8707817154      9.8841739860     -2.6821465027
 H     -0.3934209116      5.7670070058     -1.6117619069
 H      0.5554288612      7.9684555103     -1.7963652462
 H     -4.3178547560      7.1417554369     -2.7742649960
 O     -1.8739365295      1.9657355169     -0.0794871877
 O     -0.7843069805      4.1872593125      0.1964401047
 F     -3.1220918459      3.9847609329      0.6849419278
30
# ORCA AIMD Position Step 202, t=101.00 fs, E_Pot=-1129.61125106 Hartree, Unit is Angstrom
 C     -6.1519365877      3.6266970792      0.1137571164
 C     -5.6626853946      2.7757610381     -0.9957843150
 H     -5.7936126921      3.3996860409      1.1200646439
 H     -7.2567809905      3.6203227689      0.1965621158
 H     -5.9670469073      4.6589185883     -0.1752632286
 C     -6.4073992601      2.9448905713     -2.2933145768
 H     -7.4554453953      2.6700314692     -2.1676663544
 H     -6.1077208426      2.3917783708     -3.2158231917
 H     -6.4674849967      4.0577498337     -2.4204012780
 C     -4.7684950941      1.7764059158     -1.0005172262
 N     -2.5084654969      3.8487930598     -1.6957921732
 H     -4.5375000682      1.2560301263     -1.9175400407
 H     -4.1850708269      1.4632818765     -0.1318601395
 C     -3.1191621204      5.0594643156     -1.9228375348
 S     -1.9150896969      3.4179777225     -0.1830055313
 C     -2.4295974671      6.3144980729     -2.1690918519
 H     -4.2027431079      5.0273023498     -1.9782558960
 C     -1.0589176988      6.5329491698     -1.9227073180
 C     -0.5394930052      7.8164985770     -2.0768719362
 C     -1.3328657977      8.8835769738     -2.5273828922
 C     -3.2468385400      7.4002449455     -2.6272332443
 C     -2.7030342225      8.6787623085     -2.8525412600
 H     -3.3580958991      9.5232860851     -3.1988378236
 H     -0.8697050392      9.8811349410     -2.6834549738
 H     -0.3881127250      5.7700104458     -1.6104199417
 H      0.5582565838      7.9752857627     -1.7910231525
 H     -4.3128933712      7.1428315380     -2.7810852663
 O     -1.8685930190      1.9681817524     -0.0780522904
 O     -0.7802022135      4.1891620605      0.1976540048
 F     -3.1180711458      3.9854919381      0.6851875331
30
# ORCA AIMD Position Step 203, t=101.50 fs, E_Pot=-1129.61239533 Hartree, Unit is Angstrom
 C     -6.1483846085      3.6236013663      0.1126780596
 C     -5.6626117378      2.7740235831     -0.9975342225
 H     -5.7917583876      3.4115912098      1.1165200372
 H     -7.2518631971      3.6268490088      0.1913187210
 H     -5.9610305210      4.6652811270     -0.1771004482
 C     -6.4062036234      2.9485917942     -2.2916182411
 H     -7.4624612526      2.6728339493     -2.1605868425
 H     -6.1000960141      2.3919593623     -3.2213331351
 H     -6.4670525527      4.0517593948     -2.4220309837
 C     -4.7670632551      1.7770728111     -0.9993819989
 N     -2.5051274701      3.8496478412     -1.6955550483
 H     -4.5380832125      1.2551794620     -1.9159167354
 H     -4.1920079894      1.4698933277     -0.1326453477
 C     -3.1177930909      5.0557568709     -1.9272764374
 S     -1.9121186522      3.4183427564     -0.1828301601
 C     -2.4274763446      6.3163234844     -2.1740691490
 H     -4.1959530767      5.0256936722     -1.9813560572
 C     -1.0582028960      6.5333730344     -1.9216718863
 C     -0.5351500971      7.8202599720     -2.0753120612
 C     -1.3313876042      8.8854688204     -2.5280686417
 C     -3.2446583732      7.4022092691     -2.6318102731
 C     -2.7036917796      8.6771753631     -2.8560591288
 H     -3.3601789434      9.5184471283     -3.1962535689
 H     -0.8694101410      9.8767911679     -2.6843154232
 H     -0.3818464399      5.7707336848     -1.6081751042
 H      0.5573435477      7.9819005521     -1.7870640264
 H     -4.3069006874      7.1450691409     -2.7880620335
 O     -1.8633025574      1.9708712048     -0.0766301336
 O     -0.7760144684      4.1911557463      0.1988583887
 F     -3.1140840289      3.9861828949      0.6854886425
30
# ORCA AIMD Position Step 204, t=102.00 fs, E_Pot=-1129.61345332 Hartree, Unit is Angstrom
 C     -6.1449766786      3.6206339799      0.1116045181
 C     -5.6626120453      2.7719246495     -0.9995156765
 H     -5.7885791468      3.4231808135      1.1133806338
 H     -7.2468370022      3.6324605055      0.1855381850
 H     -5.9541910603      4.6723449265     -0.1783009330
 C     -6.4051607577      2.9525070262     -2.2900053728
 H     -7.4698469361      2.6753658639     -2.1529366023
 H     -6.0915765529      2.3935531170     -3.2245477126
 H     -6.4664861172      4.0451613003     -2.4253874092
 C     -4.7655340461      1.7778283265     -0.9980664415
 N     -2.5017000016      3.8504797654     -1.6953741655
 H     -4.5386275501      1.2536908073     -1.9153041803
 H     -4.1988971774      1.4765099690     -0.1325848789
 C     -3.1162410652      5.0522198521     -1.9316940525
 S     -1.9091892008      3.4185787886     -0.1826586648
 C     -2.4255234466      6.3180675626     -2.1790087552
 H     -4.1907072852      5.0238411015     -1.9846975346
 C     -1.0575399432      6.5340243505     -1.9207264965
 C     -0.5306243127      7.8240521744     -2.0736910775
 C     -1.3299780308      8.8873865296     -2.5288500071
 C     -3.2424436485      7.4041405051     -2.6363708898
 C     -2.7043213609      8.6755465036     -2.8594500499
 H     -3.3607182688      9.5119068803     -3.1931966828
 H     -0.8697474732      9.8715962913     -2.6847906454
 H     -0.3749051575      5.7694031922     -1.6051263385
 H      0.5529413946      7.9882919922     -1.7844385930
 H     -4.3001451848      7.1483911606     -2.7952160537
 O     -1.8580682375      1.9737829077     -0.0752214973
 O     -0.7717624707      4.1932278532      0.2000460866
 F     -3.1101332131      3.9868342871      0.6858459312
30
# ORCA AIMD Position Step 205, t=102.50 fs, E_Pot=-1129.61426513 Hartree, Unit is Angstrom
 C     -6.1417056554      3.6178828652      0.1104926185
 C     -5.6626788649      2.7694862614     -1.0017084016
 H     -5.7839712030      3.4342293311      1.1110088810
 H     -7.2418427512      3.6371250271      0.1792958666
 H     -5.9466670709      4.6793616251     -0.1787737287
 C     -6.4043091390      2.9565374588     -2.2885070726
 H     -7.4769117814      2.6777568857     -2.1449187427
 H     -6.0824522227      2.3967460290     -3.2250708978
 H     -6.4657977459      4.0386774850     -2.4304603249
 C     -4.7639325234      1.7786732404     -0.9966268593
 N     -2.4981797096      3.8512776533     -1.6952498948
 H     -4.5391063954      1.2516026343     -1.9155757669
 H     -4.2053743526      1.4829235955     -0.1312113245
 C     -3.1144735392      5.0488884346     -1.9360939807
 S     -1.9062898287      3.4187048690     -0.1824878733
 C     -2.4237355434      6.3197049583     -2.1838979362
 H     -4.1873508911      5.0217195278     -1.9882966235
 C     -1.0568854175      6.5348974126     -1.9198640413
 C     -0.5259911449      7.8278564394     -2.0720232628
 C     -1.3286565143      8.8892727046     -2.5297196056
 C     -3.2401807808      7.4060139920     -2.6409096410
 C     -2.7048745944      8.6738843989     -2.8626990748
 H     -3.3599270216      9.5040052287     -3.1898403892
 H     -0.8705220723      9.8660956987     -2.6849609168
 H     -0.3676976863      5.7664043952     -1.6014374371
 H      0.5455559400      7.9944879186     -1.7830251399
 H     -4.2929631413      7.1526926477     -2.8025763603
 O     -1.8528927091      1.9768930484     -0.0738267474
 O     -0.7674656342      4.1953652554      0.2012099364
 F     -3.1062210832      3.9874465649      0.6862599634
30
# ORCA AIMD Position Step 206, t=103.00 fs, E_Pot=-1129.61475333 Hartree, Unit is Angstrom
 C     -6.1385590978      3.6154243023      0.1093081624
 C     -5.6628066587      2.7667369874     -1.0040897969
 H     -5.7778886463      3.4445437683      1.1096540577
 H     -7.2370205230      3.6408271130      0.1726795125
 H     -5.9385988554      4.6856458007     -0.1784551766
 C     -6.4036840878      2.9605899203     -2.2871415830
 H     -7.4830287576      2.6801272770     -2.1367394962
 H     -6.0729724823      2.4016164729     -3.2226777306
 H     -6.4650046498      4.0330498976     -2.4372228815
 C     -4.7622776013      1.7796001426     -0.9951218080
 N     -2.4945637149      3.8520313644     -1.6951825634
 H     -4.5395070091      1.2490004230     -1.9165119495
 H     -4.2111288518      1.4889537175     -0.1281338369
 C     -3.1124747324      5.0457935954     -1.9404800118
 S     -1.9034088077      3.4187420568     -0.1823145690
 C     -2.4221073204      6.3212131300     -2.1887243806
 H     -4.1860361948      5.0193110959     -1.9921593416
 C     -1.0561907624      6.5359759661     -1.9190736549
 C     -0.5213455096      7.8316520735     -2.0703291666
 C     -1.3274433726      8.8910652699     -2.5306682893
 C     -3.2378531024      7.4078063867     -2.6454205164
 C     -2.7052962812      8.6721896752     -2.8657887596
 H     -3.3581105362      9.4951922133     -3.1863967977
 H     -0.8715118346      9.8608868237     -2.6849179778
 H     -0.3607104599      5.7622273465     -1.5973151599
 H      0.5359358456      8.0005533026     -1.7826315246
 H     -4.2857401774      7.1578462149     -2.8101780478
 O     -1.8477783574      1.9801745740     -0.0724459531
 O     -0.7631442525      4.1975540683      0.2023425636
 F     -3.1023498588      3.9880200933      0.6867310976
30
# ORCA AIMD Position Step 207, t=103.50 fs, E_Pot=-1129.61493145 Hartree, Unit is Angstrom
 C     -6.1355197342      3.6133192351      0.1080305113
 C     -5.6629919008      2.7637115480     -1.0066353294
 H     -5.7703551959      3.4539674516      1.1094189038
 H     -7.2325004320      3.6435668420      0.1657877558
 H     -5.9301201551      4.6906183244     -0.1773178471
 C     -6.4033152234      2.9645838688     -2.2859149560
 H     -7.4876751275      2.6825788806     -2.1286001592
 H     -6.0633398638      2.4081326839     -3.2173197902
 H     -6.4641248462      4.0289693548     -2.4456252085
 C     -4.7605795868      1.7805930769     -0.9936052333
 N     -2.4908497131      3.8527320315     -1.6951724349
 H     -4.5398251889      1.2460039378     -1.9178256017
 H     -4.2159383327      1.4944659696     -0.1230934567
 C     -3.1102470550      5.0429618121     -1.9448561349
 S     -1.9005345082      3.4187130228     -0.1821356028
 C     -2.4206314089      6.3225724670     -2.1934762854
 H     -4.1867022422      5.0166053674     -1.9962809096
 C     -1.0554072587      6.5372379242     -1.9183427793
 C     -0.5167992926      7.8354161924     -2.0686350248
 C     -1.3263578367      8.8927025036     -2.5316859735
 C     -3.2354432899      7.4094952961     -2.6498973353
 C     -2.7055265950      8.6704565588     -2.8687002062
 H     -3.3556466558      9.4860023891     -3.1831052386
 H     -0.8724908373      9.8565675180     -2.6847565969
 H     -0.3544516206      5.7574067292     -1.5929841121
 H      0.5250504953      8.0065899130     -1.7829994268
 H     -4.2788799673      7.1637102537     -2.8180583014
 O     -1.8427272120      1.9835975894     -0.0710788654
 O     -0.7588189722      4.1997800395      0.2034365532
 F     -3.0985215360      3.9885551721      0.6872594822
30
# ORCA AIMD Position Step 208, t=104.00 fs, E_Pot=-1129.61489390 Hartree, Unit is Angstrom
 C     -6.1325663068      3.6116113076      0.1066543740
 C     -5.6632329046      2.7604498375     -1.0093191492
 H     -5.7614689639      3.4623793106      1.1102471637
 H     -7.2283935505      3.6453586141      0.1587283727
 H     -5.9213517774      4.6938346109     -0.1753748167
 C     -6.4032250926      2.9684588027     -2.2848221490
 H     -7.4904585640      2.6851888434     -2.1206907539
 H     -6.0537046053      2.4161539441     -3.2091250242
 H     -6.4631721237      4.0269950171     -2.4555855833
 C     -4.7588387992      1.7816282269     -0.9921200771
 N     -2.4870358635      3.8533726352     -1.6952196156
 H     -4.5400591463      1.2427516947     -1.9191922960
 H     -4.2196942029      1.4993856706     -0.1160069677
 C     -3.1078101388      5.0404140497     -1.9492264100
 S     -1.8976560371      3.4186409801     -0.1819481333
 C     -2.4192985337      6.3237666495     -2.1981425848
 H     -4.1890850941      5.0135996541     -2.0006469598
 C     -1.0544909582      6.5386595658     -1.9176590601
 C     -0.5124761791      7.8391247496     -2.0669715581
 C     -1.3254158211      8.8941284031     -2.5327625505
 C     -3.2329363421      7.4110593414     -2.6543344351
 C     -2.7055044295      8.6686751612     -2.8714143861
 H     -3.3529548938      9.4770157053     -3.1802160134
 H     -0.8732553423      9.8536757085     -2.6845641957
 H     -0.3493965161      5.7524643201     -1.5886621441
 H      0.5140396443      8.0127311172     -1.7838164800
 H     -4.2727654854      7.1701385765     -2.8262510018
 O     -1.8377407800      1.9871304303     -0.0697248906
 O     -0.7545098574      4.2020293558      0.2044847884
 F     -3.0947377849      3.9890521689      0.6878451164
30
# ORCA AIMD Position Step 209, t=104.50 fs, E_Pot=-1129.61479236 Hartree, Unit is Angstrom
 C     -6.1296748593      3.6103265962      0.1051893320
 C     -5.6635297637      2.7569966288     -1.0121139410
 H     -5.7513994974      3.4696886382      1.1119321306
 H     -7.2247821753      3.6462288006      0.1516162136
 H     -5.9123978402      4.6949966630     -0.1726795388
 C     -6.4034287650      2.9721804495     -2.2838487542
 H     -7.4911323403      2.6880055133     -2.1131852780
 H     -6.0441597850      2.4254338449     -3.1983952614
 H     -6.4621512040      4.0274827195     -2.4669793884
 C     -4.7570454193      1.7826750843     -0.9906939334
 N     -2.4831212319      3.8539474159     -1.6953243215
 H     -4.5402036122      1.2393840215     -1.9202834490
 H     -4.2224103763      1.5037021254     -0.1069859003
 C     -3.1051977485      5.0381670559     -1.9535948645
 S     -1.8947623306      3.4185512678     -0.1817492356
 C     -2.4180967920      6.3247822540     -2.2027125316
 H     -4.1927516293      5.0102974287     -2.0052352076
 C     -1.0534058839      6.5402185164     -1.9170118154
 C     -0.5085047039      7.8427516618     -2.0653718032
 C     -1.3246271832      8.8952991232     -2.5338888243
 C     -3.2303224176      7.4124763575     -2.6587267741
 C     -2.7051708593      8.6668357691     -2.8739140311
 H     -3.3504618821      9.4688135691     -3.1779731378
 H     -0.8736530738      9.8526276054     -2.6844111716
 H     -0.3459568029      5.7478752846     -1.5845458012
 H      0.5041332060      8.0191332804     -1.7847385449
 H     -4.2677262895      7.1769904518     -2.8347819065
 O     -1.8328202956      1.9907382293     -0.0683831455
 O     -0.7502373750      4.2042876479      0.2054799400
 F     -3.0910001479      3.9895112027      0.6884877296
30
# ORCA AIMD Position Step 210, t=105.00 fs, E_Pot=-1129.61479799 Hartree, Unit is Angstrom
 C     -6.1268204677      3.6094741652      0.1036574776
 C     -5.6638836534      2.7534007604     -1.0149905787
 H     -5.7403772102      3.4758281522      1.1141447738
 H     -7.2217124613      3.6462138794      0.1445710294
 H     -5.9033433409      4.6939571683     -0.1693236080
 C     -6.4039338997      2.9757447652     -2.2829729878
 H     -7.4896038022      2.6910453641     -2.1062379952
 H     -6.0347373429      2.4356263282     -3.1855999718
 H     -6.4610551668      4.0305374819     -2.4796293510
 C     -4.7551808627      1.7836983924     -0.9893372705
 N     -2.4791057380      3.8544517460     -1.6954868920
 H     -4.5402457911      1.2360293115     -1.9207939595
 H     -4.2242147409      1.5074646448     -0.0963301880
 C     -3.1024532757      5.0362342737     -1.9579650352
 S     -1.8918430400      3.4184695608     -0.1815362358
 C     -2.4170130011      6.3256079580     -2.2071757141
 H     -4.1971500961      5.0067081104     -2.0100173978
 C     -1.0521256559      6.5418965742     -1.9163931787
 C     -0.5050075229      7.8462693594     -2.0638679879
 C     -1.3239947779      8.8961886666     -2.5350577481
 C     -3.2275998182      7.4137227075     -2.6630703555
 C     -2.7044725883      8.6649337849     -2.8761854127
 H     -3.3485544374      9.4619204497     -3.1765925497
 H     -0.8736082365      9.8536619909     -2.6843420550
 H     -0.3444504962      5.7440375482     -1.5807976356
 H      0.4965327416      8.0259568794     -1.7854231488
 H     -4.2640024130      7.1841390257     -2.8436619800
 O     -1.8279666467      1.9943846490     -0.0670525233
 O     -0.7460209458      4.2065412883      0.2064150550
 F     -3.0873098792      3.9899324290      0.6891867715
30
# ORCA AIMD Position Step 211, t=105.50 fs, E_Pot=-1129.61503927 Hartree, Unit is Angstrom
 C     -6.1239793585      3.6090465290      0.1020898110
 C     -5.6642962779      2.7497129814     -1.0179192680
 H     -5.7286754299      3.4807483029      1.1164811519
 H     -7.2191908125      3.6453604481      0.1377151157
 H     -5.8942503683      4.6907242989     -0.1654342213
 C     -6.4047405548      2.9791787753     -2.2821677110
 H     -7.4859349002      2.6942917886     -2.0999798369
 H     -6.0254084144      2.4463005888     -3.1713543953
 H     -6.4598653155      4.0359957927     -2.4933016330
 C     -4.7532208601      1.7846615031     -0.9880441381
 N     -2.4749899947      3.8548831499     -1.6957075535
 H     -4.5401617022      1.2327914939     -1.9204652990
 H     -4.2253245003      1.5107702130     -0.0844929722
 C     -3.0996241243      5.0346234495     -1.9623398309
 S     -1.8888887986      3.4184214556     -0.1813068442
 C     -2.4160322428      6.3262356529     -2.2115225160
 H     -4.2016777773      5.0028473343     -2.0149638218
 C     -1.0506368072      6.5436804591     -1.9157987315
 C     -0.5020862553      7.8496535057     -2.0624876008
 C     -1.3235125761      8.8967909481     -2.5362645820
 C     -3.2247772145      7.4147745044     -2.6673632671
 C     -2.7033681972      8.6629732115     -2.8782202920
 H     -3.3475260035      9.4567382878     -3.1762374393
 H     -0.8731337875      9.8568099154     -2.6843703626
 H     -0.3450775342      5.7412441055     -1.5775326901
 H      0.4922460293      8.0333376019     -1.7855747137
 H     -4.2617112585      7.1914784478     -2.8528821242
 O     -1.8231802327      1.9980325838     -0.0657316211
 O     -0.7418787150      4.2087775795      0.2072835990
 F     -3.0836679649      3.9903159990      0.6899415415
30
# ORCA AIMD Position Step 212, t=106.00 fs, E_Pot=-1129.61553439 Hartree, Unit is Angstrom
 C     -6.1211308473      3.6090207743      0.1005221654
 C     -5.6647691400      2.7459849841     -1.0208693374
 H     -5.7165914920      3.4844112635      1.1185094688
 H     -7.2171818074      3.6437240234      0.1311710525
 H     -5.8851568344      4.6854574234     -0.1611699518
 C     -6.4058407604      2.9825366189     -2.2814032399
 H     -7.4803410076      2.6976943084     -2.0945157789
 H     -6.0160882693      2.4569620509     -3.1563893838
 H     -6.4585540952      4.0434561079     -2.5077078564
 C     -4.7511389734      1.7855291536     -0.9867951575
 N     -2.4707753376      3.8552409792     -1.6959865346
 H     -4.5399146802      1.2297412774     -1.9191029246
 H     -4.2260115147      1.5137458708     -0.0720277590
 C     -3.0967568969      5.0333376570     -1.9667211814
 S     -1.8858912354      3.4184322078     -0.1810591204
 C     -2.4151381521      6.3266599772     -2.2157438920
 H     -4.2057381467      4.9987360855     -2.0200459991
 C     -1.0489390721      6.5455626396     -1.9152279440
 C     -0.4998071925      7.8528845377     -2.0612491346
 C     -1.3231659692      8.8971208919     -2.5375071177
 C     -3.2218745489      7.4156071183     -2.6716057153
 C     -2.7018316315      8.6609709939     -2.8800175329
 H     -3.3475354590      9.4534965701     -3.1770005221
 H     -0.8723325726      9.8618903589     -2.6844787276
 H     -0.3479153226      5.7396750105     -1.5748155050
 H      0.4919219850      8.0413566497     -1.7849927532
 H     -4.2608358985      7.1989264280     -2.8624098668
 O     -1.8184611108      2.0016445537     -0.0644188423
 O     -0.7378273896      4.2109848853      0.2080794729
 F     -3.0800751273      3.9906620639      0.6907511381
30
# ORCA AIMD Position Step 213, t=106.50 fs, E_Pot=-1129.61615402 Hartree, Unit is Angstrom
 C     -6.1182590090      3.6093596290      0.0989913409
 C     -5.6653028350      2.7422680442     -1.0238094333
 H     -5.7044277385      3.4867871087      1.1198152029
 H     -7.2156097483      3.6413687810      0.1250594046
 H     -5.8760751226      4.6784608968     -0.1567162003
 C     -6.4072175083      2.9858920945     -2.2806506738
 H     -7.4731852853      2.7011689630     -2.0899224859
 H     -6.0066493679      2.4670835199     -3.1415036777
 H     -6.4570900523      4.0523407027     -2.5225155694
 C     -4.7489102781      1.7862702872     -0.9855615263
 N     -2.4664637899      3.8555263311     -1.6963240511
 H     -4.5394549667      1.2269104912     -1.9165871475
 H     -4.2265658099      1.5165303812     -0.0595288618
 C     -3.0938932532      5.0323755246     -1.9711098083
 S     -1.8828430563      3.4185263370     -0.1807914998
 C     -2.4143133664      6.3268782100     -2.2198314365
 H     -4.2087908044      4.9944000084     -2.0252392349
 C     -1.0470454407      6.5475416970     -1.9146843439
 C     -0.4981906639      7.8559499976     -2.0601590018
 C     -1.3229331435      8.8972123886     -2.5387853964
 C     -3.2189225387      7.4161958463     -2.6758001327
 C     -2.6998546673      8.6589589083     -2.8815838990
 H     -3.3485812397      9.4522221387     -3.1788934887
 H     -0.8713836439      9.8685364237     -2.6846236759
 H     -0.3529160634      5.7393919695     -1.5726572824
 H      0.4957282934      8.0500126715     -1.7836069924
 H     -4.2612270262      7.2064228758     -2.8721885580
 O     -1.8138090735      2.0051833313     -0.0631124561
 O     -0.7338820442      4.2131527896      0.2087970711
 F     -3.0765318166      3.9909707759      0.6916144719
30
# ORCA AIMD Position Step 214, t=107.00 fs, E_Pot=-1129.61666020 Hartree, Unit is Angstrom
 C     -6.1153538917      3.6100127890      0.0975318269
 C     -5.6658964021      2.7386116929     -1.0267078782
 H     -5.6924720708      3.4878519920      1.1200387410
 H     -7.2143637127      3.6383676391      0.1194964206
 H     -5.8669917035      4.6701726993     -0.1522796874
 C     -6.4088432948      2.9893287952     -2.2798860489
 H     -7.4649666484      2.7046003210     -2.0862469969
 H     -5.9969449767      2.4761470574     -3.1274979141
 H     -6.4554433797      4.0619738679     -2.5373649546
 C     -4.7465146137      1.7868603994     -0.9843092241
 N     -2.4620579881      3.8557419423     -1.6967202858
 H     -4.5387204406      1.2242895773     -1.9128780351
 H     -4.2272628992      1.5192578738     -0.0475750704
 C     -3.0910668248      5.0317314967     -1.9755050554
 S     -1.8797381207      3.4187271539     -0.1805028136
 C     -2.4135399393      6.3268902620     -2.2237774801
 H     -4.2103895261      4.9898685319     -2.0305245721
 C     -1.0449816395      6.5496224391     -1.9141755160
 C     -0.4972082238      7.8588456500     -2.0592106561
 C     -1.3227872509      8.8971140662     -2.5401010677
 C     -3.2159607229      7.4165170163     -2.6799510509
 C     -2.6974472863      8.6569827268     -2.8829338575
 H     -3.3505000666      9.4527396322     -3.1818475599
 H     -0.8705178520      9.8762448752     -2.6847439238
 H     -0.3599096255      5.7403376729     -1.5710152878
 H      0.5033183127      8.0592087812     -1.7814872836
 H     -4.2626210488      7.2139251025     -2.8821395376
 O     -1.8092237304      2.0086126827     -0.0618106678
 O     -0.7300559358      4.2152722531      0.2094313500
 F     -3.0730382718      3.9912423015      0.6925302706
30
# ORCA AIMD Position Step 215, t=107.50 fs, E_Pot=-1129.61681362 Hartree, Unit is Angstrom
 C     -6.1124120476      3.6109189317      0.0961732218
 C     -5.6665470650      2.7350624568     -1.0295335598
 H     -5.6809807618      3.4875875210      1.1189043012
 H     -7.2133057517      3.6348024261      0.1145917542
 H     -5.8578685142      4.6611439513     -0.1480809152
 C     -6.4106786219      2.9929292885     -2.2790951755
 H     -7.4562952263      2.7078467253     -2.0835077976
 H     -5.9868447264      2.4836955335     -3.1150916777
 H     -6.4535905132      4.0716581119     -2.5518883350
 C     -4.7439390768      1.7872832970     -0.9830028829
 N     -2.4575608403      3.8558921330     -1.6971752453
 H     -4.5376380661      1.2218278414     -1.9080148389
 H     -4.2283376121      1.5220448956     -0.0366816284
 C     -3.0883010833      5.0313962051     -1.9799049363
 S     -1.8765717893      3.4190555319     -0.1801923412
 C     -2.4127996960      6.3266990525     -2.2275753037
 H     -4.2102103297      4.9851734207     -2.0358907332
 C     -1.0427849671      6.5518156050     -1.9137128148
 C     -0.4967890068      7.8615748244     -2.0583862503
 C     -1.3226990767      8.8968839142     -2.5414566591
 C     -3.2130343115      7.4165495052     -2.6840648493
 C     -2.6946360360      8.6550984440     -2.8840883334
 H     -3.3529894939      9.4547022911     -3.1857247524
 H     -0.8699880846      9.8844377653     -2.6847698876
 H     -0.3686123103      5.7423409074     -1.5697946919
 H      0.5139025569      8.0687604158     -1.7788235778
 H     -4.2646695128      7.2214011995     -2.8921670856
 O     -1.8047045150      2.0118989151     -0.0605117170
 O     -0.7263600073      4.2173361539      0.2099780118
 F     -3.0695945240      3.9914769477      0.6934971127
30
# ORCA AIMD Position Step 216, t=108.00 fs, E_Pot=-1129.61649198 Hartree, Unit is Angstrom
 C     -6.1094363847      3.6120083930      0.0949383658
 C     -5.6672492486      2.7316628706     -1.0322555491
 H     -5.6701680033      3.4859806421      1.1162346938
 H     -7.2122806228      3.6307639509      0.1104464182
 H     -5.8486470938      4.6520090003     -0.1443456535
 C     -6.4126709189      2.9967652543     -2.2782787411
 H     -7.4478649162      2.7107462091     -2.0816965430
 H     -5.9762747355      2.4893817134     -3.1048449318
 H     -6.4515180187      4.0807421323     -2.5657299892
 C     -4.7411795929      1.7875318331     -0.9816090870
 N     -2.4529758759      3.8559824658     -1.6976890030
 H     -4.5361271373      1.2194376494     -1.9021097226
 H     -4.2299678102      1.5249821387     -0.0272671343
 C     -3.0856085495      5.0313568613     -1.9843058500
 S     -1.8733402857      3.4195310461     -0.1798596739
 C     -2.4120747614      6.3263097241     -2.2312190615
 H     -4.2080602946      4.9803479791     -2.0413336598
 C     -1.0405025274      6.5541376424     -1.9133111314
 C     -0.4968324530      7.8641465785     -2.0576602383
 C     -1.3226390531      8.8965838011     -2.5428546405
 C     -3.2101904917      7.4162759249     -2.6881490954
 C     -2.6914601390      8.6533673770     -2.8850729578
 H     -3.3556530677      9.4576462138     -3.1903379959
 H     -0.8700418432      9.8925224380     -2.6846331907
 H     -0.3786406612      5.7451258480     -1.5688528825
 H      0.5263919558      8.0784187304     -1.7758863575
 H     -4.2669801185      7.2288220828     -2.9021652599
 O     -1.8002508936      2.0150100153     -0.0592139062
 O     -0.7228035010      4.2193384953      0.2104333049
 F     -3.0662005053      3.9916749306      0.6945133813
30
# ORCA AIMD Position Step 217, t=108.50 fs, E_Pot=-1129.61574861 Hartree, Unit is Angstrom
 C     -6.1064351538      3.6132072415      0.0938418769
 C     -5.6679947217      2.7284505018     -1.0348443481
 H     -5.6601974168      3.4830237934      1.1119620969
 H     -7.2111281364      3.6263516452      0.1071508929
 H     -5.8392563041      4.6434401784     -0.1412926277
 C     -6.4147552182      3.0008891753     -2.2774555721
 H     -7.4403999797      2.7131294428     -2.0807851955
 H     -5.9652584503      2.4930119692     -3.0970876147
 H     -6.4492239591      4.0886671282     -2.5785628011
 C     -4.7382417750      1.7876082756     -0.9800991478
 N     -2.4483069195      3.8560196796     -1.6982615410
 H     -4.5341022779      1.2170003245     -1.8953373084
 H     -4.2322628728      1.5281288269     -0.0196276331
 C     -3.0829900863      5.0315974577     -1.9887027229
 S     -1.8700409976      3.4201708150     -0.1795047644
 C     -2.4113480097      6.3257300997     -2.2347041113
 H     -4.2038877776      4.9754253493     -2.0468575014
 C     -1.0381888129      6.5566094965     -1.9129880761
 C     -0.4972234026      7.8665732164     -2.0570035213
 C     -1.3225793967      8.8962742775     -2.5442967624
 C     -3.2074745892      7.4156843581     -2.6922121639
 C     -2.6879675955      8.6518497662     -2.8859158398
 H     -3.3580482335      9.4610511368     -3.1954732513
 H     -0.8708961712      9.8999463979     -2.6842740500
 H     -0.3895323858      5.7483302652     -1.5680070331
 H      0.5395688449      8.0879034383     -1.7729786922
 H     -4.2691539408      7.2361544232     -2.9120254347
 O     -1.7958623273      2.0179171868     -0.0579156787
 O     -0.7193935007      4.2212748827      0.2107942142
 F     -3.0628559649      3.9918365027      0.6955773170
30
# ORCA AIMD Position Step 218, t=109.00 fs, E_Pot=-1129.61479453 Hartree, Unit is Angstrom
 C     -6.1034203181      3.6144423777      0.0928890904
 C     -5.6687726412      2.7254573488     -1.0372726565
 H     -5.6511767396      3.4787153194      1.1061297719
 H     -7.2096955078      3.6216726322      0.1047834389
 H     -5.8296244064      4.6360899210     -0.1391192262
 C     -6.4168573538      3.0053288125     -2.2766629383
 H     -7.4345897361      2.7148362653     -2.0807361186
 H     -5.9539425286      2.4945676302     -3.0918873506
 H     -6.4467180347      4.0949985306     -2.5901016650
 C     -4.7351410440      1.7875238572     -0.9784514678
 N     -2.4435580605      3.8560116060     -1.6988927799
 H     -4.5314776141      1.2143753013     -1.8879195457
 H     -4.2352585787      1.5315101202     -0.0139214232
 C     -3.0804348533      5.0320989150     -1.9930889748
 S     -1.8666724799      3.4209890364     -0.1791279280
 C     -2.4106034434      6.3249707927     -2.2380271925
 H     -4.1977833030      4.9704369922     -2.0524745580
 C     -1.0359025457      6.5592545744     -1.9127628720
 C     -0.4978453984      7.8688681317     -2.0563871719
 C     -1.3224955063      8.8960103387     -2.5457834637
 C     -3.2049264861      7.4147695844     -2.6962626624
 C     -2.6842111791      8.6505990463     -2.8866455230
 H     -3.3597343374      9.4643985078     -3.2009112122
 H     -0.8727192104      9.9062400162     -2.6836467799
 H     -0.4007762109      5.7515337195     -1.5670467292
 H      0.5522348007      8.0969332806     -1.7703954577
 H     -4.2708214851      7.2433560764     -2.9216439675
 O     -1.7915383021      2.0205956188     -0.0566156835
 O     -0.7161347787      4.2231426185      0.2110585606
 F     -3.0595604594      3.9919619902      0.6966870533
30
# ORCA AIMD Position Step 219, t=109.50 fs, E_Pot=-1129.61392326 Hartree, Unit is Angstrom
 C     -6.1004053307      3.6156474252      0.0920752005
 C     -5.6695699379      2.7227095582     -1.0395162754
 H     -5.6431552744      3.4730599135      1.0988884199
 H     -7.2078493200      3.6168400731      0.1034087640
 H     -5.8196950686      4.6305231656     -0.1379852697
 C     -6.4189000998      3.0100845024     -2.2759529764
 H     -7.4310111301      2.7157365865     -2.0815152279
 H     -5.9425997612      2.4942000999     -3.0890612296
 H     -6.4440203405      4.0994442535     -2.6001135176
 C     -4.7319023112      1.7872979247     -0.9766536503
 N     -2.4387336040      3.8559669316     -1.6995825311
 H     -4.5281712678      1.2114110867     -1.8801076205
 H     -4.2389158434      1.5351161660     -0.0101600052
 C     -3.0779205575      5.0328392089     -1.9974564868
 S     -1.8632342674      3.4219973323     -0.1787298542
 C     -2.4098268912      6.3240450991     -2.2411866469
 H     -4.1899752413      4.9654108708     -2.0582055672
 C     -1.0337027617      6.5620959756     -1.9126548250
 C     -0.4985901142      7.8710443550     -2.0557850729
 C     -1.3223669807      8.8958380459     -2.5473134382
 C     -3.2025777083      7.4135340656     -2.7003089334
 C     -2.6802451569      8.6496572430     -2.8872892950
 H     -3.3603118801      9.4672184434     -3.2064453705
 H     -0.8756177342      9.9110483911     -2.6827234795
 H     -0.4118487432      5.7542954845     -1.5657506632
 H      0.5633151912      8.1052483102     -1.7683946207
 H     -4.2716720402      7.2503733040     -2.9309290561
 O     -1.7872783435      2.0230244879     -0.0553127645
 O     -0.7130300286      4.2249403273      0.2112249584
 F     -3.0563133896      3.9920516863      0.6978406642
30
# ORCA AIMD Position Step 220, t=110.00 fs, E_Pot=-1129.61341376 Hartree, Unit is Angstrom
 C     -6.0974027759      3.6167690778      0.0913851887
 C     -5.6703717071      2.7202270813     -1.0415548518
 H     -5.6361242265      3.4660685268      1.0904857942
 H     -7.2054860456      3.6119707222      0.1030768041
 H     -5.8094452084      4.6271488602     -0.1379967757
 C     -6.4208117960      3.0151293022     -2.2753863195
 H     -7.4300524370      2.7157526057     -2.0831052324
 H     -5.9316057877      2.4922006899     -3.0882277153
 H     -6.4411589790      4.1018646313     -2.6084250526
 C     -4.7285585784      1.7869560032     -0.9747042491
 N     -2.4338376188      3.8558949978     -1.7003304386
 H     -4.5241111210      1.2079609462     -1.8721571052
 H     -4.2431255195      1.5389049797     -0.0082101069
 C     -3.0754148847      5.0337948123     -2.0017960814
 S     -1.8597273001      3.4232029774     -0.1783114761
 C     -2.4090059529      6.3229690796     -2.2441824103
 H     -4.1808180002      4.9603688980     -2.0640798451
 C     -1.0316444049      6.5651520169     -1.9126811873
 C     -0.4993647637      7.8731126006     -2.0551757308
 C     -1.3221783504      8.8957929795     -2.5488836384
 C     -3.2004491760      7.4119877876     -2.7043584737
 C     -2.6761220199      8.6490517678     -2.8878717270
 H     -3.3594542847      9.4691273188     -3.2118970417
 H     -0.8796311080      9.9141488761     -2.6814950053
 H     -0.4222620489      5.7562118382     -1.5639116016
 H      0.5719337160      8.1126292251     -1.7671774416
 H     -4.2714766542      7.2571397583     -2.9398070415
 O     -1.7830819989      2.0251888897     -0.0540061464
 O     -0.7100792129      4.2266687747      0.2112930406
 F     -3.0531138909      3.9921060968      0.6990361441
30
# ORCA AIMD Position Step 221, t=110.50 fs, E_Pot=-1129.61343927 Hartree, Unit is Angstrom
 C     -6.0944219964      3.6177717331      0.0907940851
 C     -5.6711617998      2.7180239829     -1.0433724113
 H     -5.6300202484      3.4577594290      1.0812513875
 H     -7.2025402304      3.6071823416      0.1038219499
 H     -5.7989008993      4.6261666318     -0.1391933546
 C     -6.4225345168      3.0204109120     -2.2750241048
 H     -7.4318561105      2.7148774141     -2.0855148315
 H     -5.9213988709      2.4889556751     -3.0888814478
 H     -6.4381677464      4.1022762580     -2.6149277859
 C     -4.7251497092      1.7865279713     -0.9726141889
 N     -2.4288741485      3.8558056735     -1.7011360125
 H     -4.5192401968      1.2038974905     -1.8643054823
 H     -4.2477141315      1.5428049051     -0.0077987170
 C     -3.0728770169      5.0349404023     -2.0060973813
 S     -1.8561535818      3.4246096926     -0.1778739870
 C     -2.4081305355      6.3217612595     -2.2470161137
 H     -4.1707717636      4.9553263802     -2.0701343494
 C     -1.0297742573      6.5684320826     -1.9128551279
 C     -0.5000952783      7.8750812948     -2.0545432677
 C     -1.3219192168      8.8958984423     -2.5504890160
 C     -3.1985499137      7.4101485095     -2.7084175068
 C     -2.6718906563      8.6487936236     -2.8884138485
 H     -3.3569272853      9.4698500058     -3.2171251365
 H     -0.8847282503      9.9154628377     -2.6799715341
 H     -0.4316055175      5.7569679261     -1.5613599601
 H      0.5774450047      8.1189059560     -1.7668806290
 H     -4.2701030795      7.2635762449     -2.9482262554
[truncated: 4,113,490 more chars]
