# Supplementary material for: A modular synthesis of azetidines from reactive triplet imine intermediates using an intermolecular aza Paternò–Büchi reaction
Source: Nat Catal. 2025 Sep 5;8(9):939–47. doi: 10.1038/s41929-025-01405-7 (PMC12460163; doi:10.1038/s41929-025-01405-7)
Supplement: Supplementary file 4 — Cartesian (x, y, z) of the computational section. [file 41929_2025_1405_MOESM4_ESM.zip › DataS1_revised/MDtrajectories/seed7_2500.xyz]

30
# ORCA AIMD Position Step 0, t=0.00 fs, E_Pot=-1129.63710026 Hartree, Unit is Angstrom
 C     -6.8036330544      3.4710720089      0.0588773787
 C     -6.2266269003      2.6742765600     -1.0767676732
 H     -6.4823907224      3.0863855948      1.0357157367
 H     -7.9048426189      3.4561251989      0.0175412390
 H     -6.5078965821      4.5314070186     -0.0159436732
 C     -6.6241933513      3.1141511030     -2.4577711051
 H     -7.7138527151      3.0146894882     -2.5908852515
 H     -6.1204349344      2.5247684672     -3.2356901988
 H     -6.3899007899      4.1798997280     -2.6153825452
 C     -5.4161575579      1.6259512316     -0.8697649301
 N     -3.1903747553      3.8182645234     -1.5623352321
 H     -5.0058749119      1.0518756886     -1.7050706977
 H     -5.1442302174      1.3099304191      0.1406345597
 C     -3.7267662786      5.0900103406     -1.5045671838
 S     -2.4965255987      3.2051280813     -0.1519374802
 C     -2.9622856057      6.2562695542     -1.7967722805
 H     -4.8031879489      5.1514103794     -1.3042130571
 C     -1.5877818609      6.1929021635     -2.1404655364
 C     -0.8866548825      7.3550949337     -2.4291746605
 C     -1.5236106276      8.6006071601     -2.3840998413
 C     -3.5972058515      7.5236847412     -1.7580842349
 C     -2.8810603006      8.6753300734     -2.0480435751
 H     -3.3817016556      9.6444731010     -2.0132523004
 H     -0.9652075317      9.5096125435     -2.6124078812
 H     -1.0839062566      5.2258254550     -2.1803004348
 H      0.1697433252      7.2925532338     -2.6959468433
 H     -4.6555662954      7.5802043200     -1.4962279582
 O     -2.4094605694      1.7811422707     -0.2289051436
 O     -1.3732937884      4.0254755307      0.2041013553
 F     -3.6393647053      3.5415247346      0.9075402673
30
# ORCA AIMD Position Step 1, t=0.50 fs, E_Pot=-1129.63642639 Hartree, Unit is Angstrom
 C     -6.8035333257      3.4746768337      0.0589365255
 C     -6.2258009208      2.6756585211     -1.0764323882
 H     -6.4891240224      3.0866093490      1.0358581443
 H     -7.9039240524      3.4538381369      0.0270148425
 H     -6.5006074816      4.5346879548     -0.0310193038
 C     -6.6222871394      3.1163129965     -2.4566661000
 H     -7.7236310481      3.0115545567     -2.5854414934
 H     -6.1261606030      2.5207102964     -3.2304014577
 H     -6.3991031845      4.1852005877     -2.6230623811
 C     -5.4215281636      1.6227381543     -0.8722116828
 N     -3.1913273262      3.8158766344     -1.5637080038
 H     -4.9950976873      1.0593274940     -1.7085913831
 H     -5.1451007537      1.3113740683      0.1414725827
 C     -3.7336084099      5.0884158683     -1.5015265656
 S     -2.4968952845      3.2032449275     -0.1501018950
 C     -2.9594444780      6.2553800965     -1.7984583237
 H     -4.8006430259      5.1485724948     -1.3184970671
 C     -1.5869679902      6.1894330518     -2.1380073291
 C     -0.8883722251      7.3549222374     -2.4277258108
 C     -1.5223266922      8.6013563355     -2.3817028910
 C     -3.6018839894      7.5226039775     -1.7594075020
 C     -2.8834810595      8.6768672010     -2.0482762328
 H     -3.3879113655      9.6507493085     -2.0143707825
 H     -0.9548184753      9.5036629364     -2.6101262078
 H     -1.0790215047      5.2228071523     -2.1744270825
 H      0.1799517819      7.2962258490     -2.6887075590
 H     -4.6452542692      7.5850173189     -1.5049821545
 O     -2.4108244499      1.7785639438     -0.2255159646
 O     -1.3742992240      4.0257262700      0.2072891510
 F     -3.6412191734      3.5379310941      0.9091971342
30
# ORCA AIMD Position Step 2, t=1.00 fs, E_Pot=-1129.63457683 Hartree, Unit is Angstrom
 C     -6.8034216362      3.4782896934      0.0589853374
 C     -6.2249871350      2.6770472417     -1.0760956454
 H     -6.4956923636      3.0869241249      1.0360496323
 H     -7.9030840330      3.4516548205      0.0363501644
 H     -6.4934628235      4.5377732617     -0.0459237675
 C     -6.6204663519      3.1184881417     -2.4555590492
 H     -7.7325914511      3.0084925595     -2.5799112460
 H     -6.1317583843      2.5165868828     -3.2253162026
 H     -6.4082781102      4.1903277432     -2.6306876833
 C     -5.4268625460      1.6195375436     -0.8746503510
 N     -3.1923042418      3.8134788162     -1.5650685056
 H     -4.9844353988      1.0668017121     -1.7120259321
 H     -5.1460633100      1.3128157745      0.1420843457
 C     -3.7403377574      5.0868242175     -1.4985100439
 S     -2.4972648812      3.2013591563     -0.1482623297
 C     -2.9566653130      6.2544759207     -1.8001270012
 H     -4.7990801015      5.1457771386     -1.3326335227
 C     -1.5861375863      6.1859659427     -2.1355509215
 C     -0.8900241269      7.3547405451     -2.4262795014
 C     -1.5210641242      8.6020924738     -2.3792988840
 C     -3.6064151604      7.5215305521     -1.7607748930
 C     -2.8859129445      8.6784194716     -2.0485090364
 H     -3.3938960011      9.6566072934     -2.0155024600
 H     -0.9444751863      9.4978246191     -2.6078267920
 H     -1.0742111368      5.2198861690     -2.1685403401
 H      0.1893788112      7.2999061069     -2.6813006518
 H     -4.6362784447      7.5897932853     -1.5134058528
 O     -2.4121891131      1.7759873402     -0.2221216170
 O     -1.3753161971      4.0259690814      0.2104791991
 F     -3.6430759223      3.5343317022      0.9108553769
30
# ORCA AIMD Position Step 3, t=1.50 fs, E_Pot=-1129.63201356 Hartree, Unit is Angstrom
 C     -6.8032867600      3.4819106364      0.0590130149
 C     -6.2241990765      2.6784466666     -1.0757564391
 H     -6.5019189009      3.0874195150      1.0363357983
 H     -7.9023913006      3.4496827889      0.0453961329
 H     -6.4866189515      4.5404688992     -0.0604535234
 C     -6.6188101303      3.1206850519     -2.4544498294
 H     -7.7400069263      3.0055768442     -2.5742338941
 H     -6.1371007760      2.5123503138     -3.2206295994
 H     -6.4173697462      4.1950971198     -2.6381908601
 C     -5.4321319101      1.6163505016     -0.8770647462
 N     -3.1933115551      3.8110821263     -1.5664054981
 H     -4.9740360721      1.0743044951     -1.7152700844
 H     -5.1472028120      1.3142394596      0.1422631705
 C     -3.7468307898      5.0852392247     -1.4955466866
 S     -2.4976344169      3.1994721777     -0.1464186996
 C     -2.9540155921      6.2535439891     -1.8017577381
 H     -4.7994462010      5.1430888208     -1.3464604947
 C     -1.5852748328      6.1825110492     -2.1331030952
 C     -0.8915501521      7.3545411399     -2.4248382416
 C     -1.5198456844      8.6028027404     -2.3768860355
 C     -3.6106454565      7.5204731371     -1.7622265588
 C     -2.8883602192      8.6799956315     -2.0487419185
 H     -3.3994427647      9.6616654949     -2.0166568587
 H     -0.9342497654      9.4922086807     -2.6054955063
 H     -1.0695557653      5.2171581600     -2.1626405726
 H      0.1973206639      7.3035859405     -2.6736078608
 H     -4.6299806617      7.5944995069     -1.5211632761
 O     -2.4135522486      1.7734184165     -0.2187233951
 O     -1.3763534693      4.0261960250      0.2136677389
 F     -3.6449332294      3.5307278406      0.9125130370
30
# ORCA AIMD Position Step 4, t=2.00 fs, E_Pot=-1129.62936553 Hartree, Unit is Angstrom
 C     -6.8031193118      3.4855377341      0.0590096767
 C     -6.2234492601      2.6798600938     -1.0754136939
 H     -6.5076354388      3.0881839558      1.0367527713
 H     -7.9018978276      3.4480253755      0.0540076873
 H     -6.4802233813      4.5426108481     -0.0744092726
 C     -6.6173827301      3.1229101162     -2.4533393406
 H     -7.7453049595      3.0028703634     -2.5683698579
 H     -6.1420845426      2.5079755340     -3.2165008386
 H     -6.4263189126      4.1993401647     -2.6455061910
 C     -5.4373092889      1.6131793558     -0.8794421041
 N     -3.1943537132      3.8086975997     -1.5677081644
 H     -4.9640474360      1.0818420048     -1.7182211998
 H     -5.1485957035      1.3156181087      0.1418400750
 C     -3.7529830103      5.0836611366     -1.4926587989
 S     -2.4980042076      3.1975853635     -0.1445710805
 C     -2.9515564941      6.2525744205     -1.8033319470
 H     -4.8025213703      5.1405642709     -1.3598774605
 C     -1.5843672139      6.1790794715     -2.1306696669
 C     -0.8929021121      7.3543185988     -2.4234013929
 C     -1.5186917426      8.6034744887     -2.3744630786
 C     -3.6144396620      7.5194395595     -1.7637973797
 C     -2.8908236119      8.6815997802     -2.0489752492
 H     -3.4043775177      9.6656140021     -2.0178402272
 H     -0.9242233667      9.4869074167     -2.6031135920
 H     -1.0651252972      5.2146987356     -2.1567288074
 H      0.2032155776      7.3072460953     -2.6655505670
 H     -4.6275048432      7.5991056332     -1.5279760998
 O     -2.4149116314      1.7708629007     -0.2153224141
 O     -1.3774195003      4.0263995008      0.2168512875
 F     -3.6467893908      3.5271206172      0.9141683797
30
# ORCA AIMD Position Step 5, t=2.50 fs, E_Pot=-1129.62719659 Hartree, Unit is Angstrom
 C     -6.8029122595      3.4891659299      0.0589669301
 C     -6.2227492122      2.6812899083     -1.0750663595
 H     -6.5126866244      3.0893043907      1.0373229200
 H     -7.9016338973      3.4467800737      0.0620474005
 H     -6.4744085869      4.5440802004     -0.0876005027
 C     -6.6162321141      3.1251657333     -2.4522303038
 H     -7.7480838928      3.0004233689     -2.5623014676
 H     -6.1466367689      2.5034705564     -3.2130405248
 H     -6.4350601354      4.2029174690     -2.6525709609
 C     -5.4423700703      1.6100287590     -0.8817732050
 N     -3.1954357891      3.8063358149     -1.5689658581
 H     -4.9546129963      1.0894137506     -1.7207878525
 H     -5.1503043921      1.3169128738      0.1406953839
 C     -3.7587146458      5.0820906701     -1.4898632780
 S     -2.4983745784      3.1957000656     -0.1427192848
 C     -2.9493453321      6.2515581477     -1.8048322883
 H     -4.8088007457      5.1382417407     -1.3728432024
 C     -1.5834037272      6.1756845574     -2.1282561260
 C     -0.8940465992      7.3540675047     -2.4219644590
 C     -1.5176207094      8.6040969413     -2.3720293463
 C     -3.6176996619      7.5184381937     -1.7655126088
 C     -2.8932994434      8.6832296659     -2.0492098503
 H     -3.4085757978      9.6682375714     -2.0190551462
 H     -0.9144856549      9.4819928301     -2.6006590678
 H     -1.0609771056      5.2125614248     -2.1508080542
 H      0.2066719840      7.3108585082     -2.6570945013
 H     -4.6295905719      7.6035678026     -1.5336687138
 O     -2.4162650384      1.7683261272     -0.2119198159
 O     -1.3785226463      4.0265719508      0.2200263690
 F     -3.6486428387      3.5235110495      0.9158197573
30
# ORCA AIMD Position Step 6, t=3.00 fs, E_Pot=-1129.62578072 Hartree, Unit is Angstrom
 C     -6.8026614706      3.4927862434      0.0588784280
 C     -6.2221089309      2.6827373926     -1.0747133566
 H     -6.5169336886      3.0908658216      1.0380524870
 H     -7.9016056216      3.4460366842      0.0693883307
 H     -6.4692862160      4.5448144818     -0.0998517905
 C     -6.6153886178      3.1274491967     -2.4511278160
 H     -7.7481253196      2.9982698893     -2.5560316137
 H     -6.1507187003      2.4988827756     -3.2103025482
 H     -6.4435217533      4.2057300679     -2.6593285713
 C     -5.4472932338      1.6069063101     -0.8840525200
 N     -3.1965631927      3.8040069979     -1.5701680354
 H     -4.9458647691      1.0970081127     -1.7228991312
 H     -5.1523743769      1.3180711609      0.1387687391
 C     -3.7639791939      5.0805287284     -1.4871713063
 S     -2.4987463193      3.1938173421     -0.1408632607
 C     -2.9474342950      6.2504860268     -1.8062429678
 H     -4.8184012553      5.1361374337     -1.3853751358
 C     -1.5823753700      6.1723421515     -2.1258675477
 C     -0.8949662307      7.3537831860     -2.4205193056
 C     -1.5166487059      8.6046612774     -2.3695847634
 C     -3.6203780351      7.5174800533     -1.7673852529
 C     -2.8957789009      8.6848764021     -2.0494471383
 H     -3.4119690401      9.6694247929     -2.0203003363
 H     -0.9051363826      9.4775122539     -2.5981056035
 H     -1.0571510362      5.2107694742     -2.1448827173
 H      0.2074849938      7.3143869474     -2.6482487802
 H     -4.6364249441      7.6078120957     -1.5381988050
 O     -2.4176101734      1.7658133470     -0.2085165538
 O     -1.3796705695      4.0267062819      0.2231899205
 F     -3.6504919936      3.5199000437      0.9174656190
30
# ORCA AIMD Position Step 7, t=3.50 fs, E_Pot=-1129.62501766 Hartree, Unit is Angstrom
 C     -6.8023659667      3.4963853628      0.0587403213
 C     -6.2215366003      2.6842024849     -1.0743536847
 H     -6.5202575059      3.0929504840      1.0389301217
 H     -7.9017941740      3.4458758127      0.0759159265
 H     -6.4649432869      4.5448139681     -0.1110076024
 C     -6.6148648625      3.1297520972     -2.4500395507
 H     -7.7453956672      2.9964257675     -2.5495821088
 H     -6.1543259801      2.4943014371     -3.2082815858
 H     -6.4516264058      4.2077263509     -2.6657303472
 C     -5.4520619333      1.6038230659     -0.8862779324
 N     -3.1977410308      3.8017207244     -1.5713046120
 H     -4.9379186210      1.1045986284     -1.7245113449
 H     -5.1548327481      1.3190267835      0.1360625847
 C     -3.7687674011      5.0789766354     -1.4845890389
 S     -2.4991203435      3.1919382038     -0.1390028402
 C     -2.9458680808      6.2493500922     -1.8075504051
 H     -4.8310317714      5.1342448646     -1.3975366166
 C     -1.5812767427      6.1690705256     -2.1235082841
 C     -0.8956602573      7.3534619017     -2.4190543763
 C     -1.5157894064      8.6051600610     -2.3671298485
 C     -3.6224819001      7.5165786216     -1.7694154805
 C     -2.8982478314      8.6865239950     -2.0496891040
 H     -3.4145477824      9.6691743080     -2.0215708436
 H     -0.8962835651      9.4734909895     -2.5954234868
 H     -1.0536686199      5.2093161139     -2.1389583422
 H      0.2056424633      7.3177892374     -2.6390635995
 H     -4.6475990350      7.6117254125     -1.5416615483
 O     -2.4189447775      1.7633293986     -0.2051135723
 O     -1.3808705556      4.0267956867      0.2263390202
 F     -3.6523354079      3.5162884196      0.9191045341
30
# ORCA AIMD Position Step 8, t=4.00 fs, E_Pot=-1129.62453188 Hartree, Unit is Angstrom
 C     -6.8020278867      3.4999456141      0.0585514694
 C     -6.2210383515      2.6856836700     -1.0739864264
 H     -6.5225608404      3.0956363755      1.0399274669
 H     -7.9021579854      3.4463673355      0.0815298990
 H     -6.4614393288      4.5441443084     -0.1209367749
 C     -6.6146560229      3.1320603875     -2.4489753887
 H     -7.7400466749      2.9948867804     -2.5429920273
 H     -6.1574849689      2.4898540362     -3.2069177075
 H     -6.4592923880      4.2089068381     -2.6717373547
 C     -5.4566639647      1.6007937242     -0.8884502854
 N     -3.1989742980      3.7994858806     -1.5723658417
 H     -4.9308694898      1.1121418806     -1.7256131818
 H     -5.1576875378      1.3197013002      0.1326419290
 C     -3.7731030768      5.0774365702     -1.4821198091
 S     -2.4994977887      3.1900635129     -0.1371378490
 C     -2.9446839427      6.2481427301     -1.8087431264
 H     -4.8460360037      5.1325381241     -1.4094129540
 C     -1.5801057071      6.1658905150     -2.1211821198
 C     -0.8961447751      7.3531003073     -2.4175549324
 C     -1.5150543246      8.6055872068     -2.3646656221
 C     -3.6240661596      7.5157497695     -1.7715925975
 C     -2.9006866903      8.6881495683     -2.0499383326
 H     -3.4163614652      9.6675933898     -2.0228583316
 H     -0.8880420677      9.4699339091     -2.5925803791
 H     -1.0505334719      5.2081658465     -2.1330414113
 H      0.2013253171      7.3210189009     -2.6296267558
 H     -4.6621915898      7.6151587751     -1.5442650877
 O     -2.4202665825      1.7608788576     -0.2017117931
 O     -1.3821293439      4.0268337331      0.2294709609
 F     -3.6541717254      3.5126769546      0.9207351721
30
# ORCA AIMD Position Step 9, t=4.50 fs, E_Pot=-1129.62387799 Hartree, Unit is Angstrom
 C     -6.8016520676      3.5034451928      0.0583132861
 C     -6.2206185585      2.6871782223     -1.0736108250
 H     -6.5237697383      3.0989952959      1.0410012475
 H     -7.9026366432      3.4475690550      0.0861454722
 H     -6.4588048643      4.5429344023     -0.1295354242
 C     -6.6147404351      3.1343550062     -2.4479464794
 H     -7.7324126906      2.9936273811     -2.5363160945
 H     -6.1602461491      2.4856980252     -3.2061068782
 H     -6.4664356212      4.2093246806     -2.6773211221
 C     -5.4610919545      1.5978367732     -0.8905727063
 N     -3.2002676856      3.7973109472     -1.5733421786
 H     -4.9247872324      1.1195746638     -1.7262306636
 H     -5.1609273896      1.3200059881      0.1286314559
 C     -3.7770346250      5.0759112185     -1.4797664265
 S     -2.4998803527      3.1881939200     -0.1352682030
 C     -2.9439126319      6.2468571722     -1.8098114716
 H     -4.8624880504      5.1309779003     -1.4210869206
 C     -1.5788645234      6.1628246956     -2.1188920028
 C     -0.8964516526      7.3526959122     -2.4160037254
 C     -1.5144532333      8.6059382823     -2.3621935550
 C     -3.6252187739      7.5150101939     -1.7738985203
 C     -2.9030715120      8.6897230537     -2.0501977119
 H     -3.4175146485      9.6648935132     -2.0241517946
 H     -0.8805281952      9.4668305227     -2.5895436836
 H     -1.0477277696      5.2072518604     -2.1271399860
 H      0.1949084245      7.3240266005     -2.6200606332
 H     -4.6789357029      7.6179409712     -1.5462888993
 O     -2.4215731780      1.7584658455     -0.1983121677
 O     -1.3834526990      4.0268145977      0.2325833350
 F     -3.6559996078      3.5090664460      0.9223563253
30
# ORCA AIMD Position Step 10, t=5.00 fs, E_Pot=-1129.62272749 Hartree, Unit is Angstrom
 C     -6.8012456868      3.5068592245      0.0580297316
 C     -6.2202791527      2.6886821469     -1.0732264435
 H     -6.5238340575      3.1030902260      1.0420978088
 H     -7.9031578460      3.4495251141      0.0896958797
 H     -6.4570398015      4.5413718368     -0.1367314696
 C     -6.6150806140      3.1366137443     -2.4469643627
 H     -7.7230027045      2.9925988979     -2.5296212499
 H     -6.1626760745      2.4820080377     -3.2057143937
 H     -6.4729736441      4.2090813750     -2.6824652327
 C     -5.4653434389      1.5949733976     -0.8926498436
 N     -3.2016247616      3.7952031098     -1.5742249317
 H     -4.9197150175      1.1268185358     -1.7264247247
 H     -5.1645268525      1.3198445836      0.1242034618
 C     -3.7806261509      5.0744024716     -1.4775305786
 S     -2.5002696828      3.1863299792     -0.1333937045
 C     -2.9435738645      6.2454883627     -1.8107489168
 H     -4.8793353196      5.1295198532     -1.4326297881
 C     -1.5775600112      6.1598965343     -2.1166398606
 C     -0.8966280022      7.3522471704     -2.4143813552
 C     -1.5139938353      8.6062084774     -2.3597153091
 C     -3.6260427605      7.5143752327     -1.7763121488
 C     -2.9053745832      8.6912100336     -2.0504705323
 H     -3.4181597480      9.6613715307     -2.0254381332
 H     -0.8738564616      9.4641597438     -2.5862804470
 H     -1.0452231914      5.2064924184     -2.1212609703
 H      0.1869368943      7.3267637104     -2.6105129615
 H     -4.6964393854      7.6199012593     -1.5480354523
 O     -2.4228623815      1.7560944559     -0.1949156501
 O     -1.3848461305      4.0267328760      0.2356738487
 F     -3.6578178635      3.5054576010      0.9239668073
30
# ORCA AIMD Position Step 11, t=5.50 fs, E_Pot=-1129.62097262 Hartree, Unit is Angstrom
 C     -6.8008173470      3.5101606867      0.0577066575
 C     -6.2200203412      2.6901905222     -1.0728330566
 H     -6.5227275034      3.1079728147      1.0431568898
 H     -7.9036434816      3.4522649654      0.0921327550
 H     -6.4561143464      4.5396928719     -0.1424846272
 C     -6.6156250411      3.1388126279     -2.4460396764
 H     -7.7124861047      2.9917305561     -2.5229850701
 H     -6.1648481012      2.4789618989     -3.2055916029
 H     -6.4788274746      4.2083212271     -2.6871638804
 C     -5.4694203821      1.5922273700     -0.8946868986
 N     -3.2030486845      3.7931690609     -1.5750056820
 H     -4.9156686500      1.1337785502     -1.7262918146
 H     -5.1684474023      1.3191178332      0.1195668635
 C     -3.7839456528      5.0729121708     -1.4754157079
 S     -2.5006678630      3.1844720943     -0.1315142358
 C     -2.9436808057      6.2440324852     -1.8115507201
 H     -4.8955051733      5.1281182127     -1.4440827901
 C     -1.5762033852      6.1571295633     -2.1144266193
 C     -0.8967333419      7.3517531574     -2.4126671378
 C     -1.5136827207      8.6063938816     -2.3572326692
 C     -3.6266424858      7.5138573471     -1.7788121140
 C     -2.9075658167      8.6925713582     -2.0507601261
 H     -3.4184867677      9.6573948076     -2.0267031344
 H     -0.8681334153      9.4618952930     -2.5827606447
 H     -1.0429777409      5.2057901272     -2.1154120526
 H      0.1781097473      7.3291832709     -2.6011521066
 H     -4.7133337837      7.6208847426     -1.5497965218
 O     -2.4241319335      1.7537682477     -0.1915232095
 O     -1.3863142449      4.0265837666      0.2387405157
 F     -3.6596253889      3.5018511172      0.9255655722
30
# ORCA AIMD Position Step 12, t=6.00 fs, E_Pot=-1129.61874237 Hartree, Unit is Angstrom
 C     -6.8003762221      3.5133220047      0.0573512651
 C     -6.2198406547      2.6916978209     -1.0724307812
 H     -6.5204468614      3.1136805464      1.0441172136
 H     -7.9040172695      3.4558023201      0.0934272884
 H     -6.4559719655      4.5381686033     -0.1467865481
 C     -6.6163109851      3.1409279930     -2.4451812111
 H     -7.7016627969      2.9909317419     -2.5164918579
 H     -6.1668338840      2.4767260097     -3.2055915778
 H     -6.4839250394      4.2072206145     -2.6914204771
 C     -5.4733285434      1.5896239175     -0.8966885745
 N     -3.2045419829      3.7912145934     -1.5756764472
 H     -4.9126381098      1.1403475665     -1.7259586896
 H     -5.1726429648      1.3177281589      0.1149494147
 C     -3.7870568836      5.0714417722     -1.4734267973
 S     -2.5010772668      3.1826204973     -0.1296296689
 C     -2.9442392336      6.2424871788     -1.8122141258
 H     -4.9100123444      5.1267302731     -1.4554564809
 C     -1.5748098904      6.1545462777     -2.1122521238
 C     -0.8968359059      7.3512133443     -2.4108399724
 C     -1.5135256533      8.6064907923     -2.3547473268
 C     -3.6271131100      7.5134646701     -1.7813790379
 C     -2.9096142825      8.6937661020     -2.0510697906
 H     -3.4187077914      9.6533706992     -2.0279324359
 H     -0.8634527543      9.4600111145     -2.5789585103
 H     -1.0409429851      5.2050442113     -2.1096009607
 H      0.1692334542      7.3312425904     -2.5921559609
 H     -4.7283976873      7.6207668012     -1.5518282112
 O     -2.4253796088      1.7514904157     -0.1881358188
 O     -1.3878609239      4.0263630504      0.2417816266
 F     -3.6614212000      3.4982476367      0.9271516720
30
# ORCA AIMD Position Step 13, t=6.50 fs, E_Pot=-1129.61635862 Hartree, Unit is Angstrom
 C     -6.7999310870      3.5163168932      0.0569713864
 C     -6.2197371083      2.6931982815     -1.0720200735
 H     -6.5170107451      3.1202342156      1.0449218057
 H     -7.9042118468      3.4601344395      0.0935708702
 H     -6.4565353875      4.5370863537     -0.1496587104
 C     -6.6170687650      3.1429383892     -2.4443952242
 H     -7.6914154923      2.9900973588     -2.5102280168
 H     -6.1686955963      2.4754416319     -3.2055837534
 H     -6.4882041730      4.2059751781     -2.6952451823
 C     -5.4770765907      1.5871885334     -0.8986580194
 N     -3.2061064769      3.7893445385     -1.5762297121
 H     -4.9105909446      1.1464111037     -1.7255752165
 H     -5.1770658901      1.3155847944      0.1105777595
 C     -3.7900136301      5.0699921804     -1.4715700439
 S     -2.5015005322      3.1807752637     -0.1277398787
 C     -2.9452478527      6.2408517608     -1.8127382731
 H     -4.9220289645      5.1253185025     -1.4667350938
 C     -1.5733984804      6.1521668841     -2.1101150203
 C     -0.8970070978      7.3506275768     -2.4088795146
 C     -1.5135278534      8.6064955056     -2.3522607202
 C     -3.6275342737      7.5132000935     -1.7839968058
 C     -2.9114901032      8.6947544409     -2.0514026316
 H     -3.4190378810      9.6497111545     -2.0291126468
 H     -0.8598906702      9.4584859173     -2.5748538542
 H     -1.0390696054      5.2041609129     -2.1038352861
 H      0.1611587019      7.3329053937     -2.5836990857
 H     -4.7406291092      7.6194610196     -1.5543375762
 O     -2.4266032493      1.7492637433     -0.1847544141
 O     -1.3894893408      4.0260671132      0.2447957948
 F     -3.6632044621      3.4946477080      0.9287242776
30
# ORCA AIMD Position Step 14, t=7.00 fs, E_Pot=-1129.61425284 Hartree, Unit is Angstrom
 C     -6.7994892858      3.5191223543      0.0565746831
 C     -6.2197056308      2.6946862830     -1.0716017634
 H     -6.5124580100      3.1276357936      1.0455228050
 H     -7.9041747323      3.4652419117      0.0925750677
 H     -6.4577148804      4.5367272940     -0.1511481106
 C     -6.6178276617      3.1448259699     -2.4436851141
 H     -7.6826408081      2.9891176243     -2.5042771360
 H     -6.1704799117      2.4752138945     -3.2054657857
 H     -6.4916153236      4.2047849862     -2.6986510321
 C     -5.4806748417      1.5849458479     -0.9005957875
 N     -3.2077432614      3.7875626498     -1.5766583000
 H     -4.9094779255      1.1518520273     -1.7253052654
 H     -5.1816724006      1.3126096579      0.1066564049
 C     -3.7928560487      5.0685640068     -1.4698528856
 S     -2.5019405944      3.1789362780     -0.1258447117
 C     -2.9466990741      6.2391271268     -1.8131238541
 H     -4.9309262869      5.1238517267     -1.4778801800
 C     -1.5719910448      6.1500082369     -2.1080127925
 C     -0.8973141968      7.3499957432     -2.4067674629
 C     -1.5136943885      8.6064043972     -2.3497739342
 C     -3.6279669694      7.5130607954     -1.7866530076
 C     -2.9131663596      8.6955010424     -2.0517614655
 H     -3.4196733079      9.6467924649     -2.0302323546
 H     -0.8575025660      9.4573064866     -2.5704334933
 H     -1.0373131112      5.2030635221     -2.0981231056
 H      0.1546967907      7.3341433698     -2.5759386706
 H     -4.7492806889      7.6169227109     -1.5574764753
 O     -2.4278007352      1.7470906011     -0.1813799380
 O     -1.3912019321      4.0256929354      0.2477819329
 F     -3.6649745054      3.4910518160      0.9302826875
30
# ORCA AIMD Position Step 15, t=7.50 fs, E_Pot=-1129.61285388 Hartree, Unit is Angstrom
 C     -6.7990557810      3.5217207828      0.0561678873
 C     -6.2197412850      2.6961567126     -1.0711770324
 H     -6.5068460802      3.1358670342      1.0458854062
 H     -7.9038729654      3.4710887742      0.0904714499
 H     -6.4594174536      4.5373420521     -0.1513221128
 C     -6.6185234835      3.1465774608     -2.4430514487
 H     -7.6761595277      2.9878915947     -2.4987145107
 H     -6.1722133421      2.4761031525     -3.2051726217
 H     -6.4941242151      4.2038388660     -2.7016500903
 C     -5.4841340295      1.5829183035     -0.9024990697
 N     -3.2094526324      3.7858715611     -1.5769554046
 H     -4.9092400257      1.1565569014     -1.7253153804
 H     -5.1864285830      1.3087424355      0.1033475352
 C     -3.7956091292      5.0671575580     -1.4682833347
 S     -2.5024006572      3.1771032608     -0.1239440089
 C     -2.9485793765      6.2373158927     -1.8133730082
 H     -4.9362937315      5.1223056074     -1.4888390004
 C     -1.5706119175      6.1480827618     -2.1059416850
 C     -0.8978119703      7.3493177956     -2.4044889614
 C     -1.5140302880      8.6062138856     -2.3472876118
 C     -3.6284525824      7.5130381405     -1.7893390477
 C     -2.9146211642      8.6959784798     -2.0521486983
 H     -3.4207695525      9.6449140201     -2.0312830072
 H     -0.8563204023      9.4564700077     -2.5656918525
 H     -1.0356389083      5.2017013421     -2.0924730807
 H      0.1505227618      7.3349374716     -2.5689992790
 H     -4.7538694340      7.6131489361     -1.5613414698
 O     -2.4289700071      1.7449729291     -0.1780133228
 O     -1.3930004167      4.0252381068      0.2507392723
 F     -3.6667308275      3.4874603695      0.9318263358
30
# ORCA AIMD Position Step 16, t=8.00 fs, E_Pot=-1129.61246162 Hartree, Unit is Angstrom
 C     -6.7986323408      3.5241019110      0.0557561399
 C     -6.2198385652      2.6976052826     -1.0707474082
 H     -6.5002494597      3.1448888243      1.0459905652
 H     -7.9032959013      3.4776230965      0.0873109148
 H     -6.4615557822      4.5391268199     -0.1502625807
 C     -6.6191069557      3.1481844895     -2.4424922317
 H     -7.6726161052      2.9863437565     -2.4936026195
 H     -6.1738994342      2.4781196683     -3.2046822602
 H     -6.4957142321      4.2032991087     -2.7042494744
 C     -5.4874639930      1.5811249647     -0.9043612594
 N     -3.2112340379      3.7842727578     -1.5771145614
 H     -4.9098167332      1.1604221575     -1.7257624592
 H     -5.1913149802      1.3039451655      0.1007541791
 C     -3.7982820232      5.0657729035     -1.4668694992
 S     -2.5028841880      3.1752757903     -0.1220376244
 C     -2.9508698093      6.2354224389     -1.8134891442
 H     -4.9379458265      5.1206631426     -1.4995513651
 C     -1.5692872684      6.1463976880     -2.1038967096
 C     -0.8985345532      7.3485937117     -2.4020338050
 C     -1.5145405897      8.6059205357     -2.3448019302
 C     -3.6290129138      7.5131178139     -1.7920500116
 C     -2.9158395164      8.6961702151     -2.0525662185
 H     -3.4224210686      9.6442628843     -2.0322597743
 H     -0.8563515095      9.4559849734     -2.5606312972
 H     -1.0340262971      5.2000563380     -2.0868948880
 H      0.1490810314      7.3352784576     -2.5629598714
 H     -4.7541752731      7.6081761495     -1.5659755824
 O     -2.4301090591      1.7429122390     -0.1746555164
 O     -1.3948857918      4.0247008315      0.2536673429
 F     -3.6684730729      3.4838737305      0.9333547852
30
# ORCA AIMD Position Step 17, t=8.50 fs, E_Pot=-1129.61313755 Hartree, Unit is Angstrom
 C     -6.7982170020      3.5262643672      0.0553425302
 C     -6.2199916819      2.6990287762     -1.0703147812
 H     -6.4927578436      3.1546414562      1.0458362862
 H     -7.9024559943      3.4847779847      0.0831626214
 H     -6.4640556196      4.5422028078     -0.1480603239
 C     -6.6195512699      3.1496434752     -2.4420032624
 H     -7.6723872214      2.9844403053     -2.4889884926
 H     -6.1755178122      2.4812216383     -3.2040181566
 H     -6.4963881793      4.2032880727     -2.7064477989
 C     -5.4906724867      1.5795805042     -0.9061719916
 N     -3.2130860408      3.7827665766     -1.5771296206
 H     -4.9111548075      1.1633600081     -1.7267812975
 H     -5.1963293656      1.2982056603      0.0989089964
 C     -3.8008677262      5.0644099054     -1.4656191221
 S     -2.5033949150      3.1734533299     -0.1201254554
 C     -2.9535464666      6.2334529162     -1.8134767763
 H     -4.9359246761      5.1189151298     -1.5099560015
 C     -1.5680445072      6.1449546413     -2.1018717036
 C     -0.8994895781      7.3478234979     -2.3993971952
 C     -1.5152302440      8.6055212066     -2.3423166336
 C     -3.6296502227      7.5132801149     -1.7947845376
 C     -2.9168144999      8.6960725283     -2.0530153392
 H     -3.4246486884      9.6448899740     -2.0331617524
 H     -0.8575787342      9.4558707399     -2.5552620478
 H     -1.0324709268      5.1981467388     -2.0813996787
 H      0.1505164482      7.3351667332     -2.5578458857
 H     -4.7502397772      7.6020779195     -1.5713698525
 O     -2.4312159232      1.7409096323     -0.1713075246
 O     -1.3968583182      4.0240799319      0.2565659387
 F     -3.6702010154      3.4802922523      0.9348677176
30
# ORCA AIMD Position Step 18, t=9.00 fs, E_Pot=-1129.61465696 Hartree, Unit is Angstrom
 C     -6.7978039106      3.5282166154      0.0549279189
 C     -6.2201948230      2.7004252147     -1.0698814478
 H     -6.4844735897      3.1650458477      1.0454372894
 H     -7.9013873965      3.4924729851      0.0781125477
 H     -6.4668605502      4.5466018576     -0.1448107796
 C     -6.6198567624      3.1509553322     -2.4415784768
 H     -7.6755235622      2.9822007661     -2.4849037096
 H     -6.1770251584      2.4853167038     -3.2032481423
 H     -6.4961690847      4.2038781083     -2.7082324513
 C     -5.4937642384      1.5782944387     -0.9079177010
 N     -3.2150062921      3.7813522292     -1.5769947384
 H     -4.9132165274      1.1653036240     -1.7284731827
 H     -5.2014872283      1.2915393661      0.0977703358
 C     -3.8033428888      5.0630681708     -1.4645391021
 S     -2.5039368122      3.1716352625     -0.1182074677
 C     -2.9565809176      6.2314152102     -1.8133413844
 H     -4.9305016161      5.1170605442     -1.5199966281
 C     -1.5669117134      6.1437496513     -2.0998594512
 C     -0.9006562546      7.3470072789     -2.3965798548
 C     -1.5161038716      8.6050132025     -2.3398311166
 C     -3.6303468862      7.5135004443     -1.7975447757
 C     -2.9175477434      8.6956949948     -2.0534967634
 H     -3.4273957176      9.6467031398     -2.0339918643
 H     -0.8599618914      9.4561556989     -2.5496016828
 H     -1.0309852763      5.1960267831     -2.0760004458
 H      0.1546507061      7.3346115795     -2.5536285267
 H     -4.7423697189      7.5949621493     -1.5774637241
 O     -2.4322886551      1.7389658197     -0.1679704665
 O     -1.3989175069      4.0233748481      0.2594350692
 F     -3.6719145756      3.4767163372      0.9363649184
30
# ORCA AIMD Position Step 19, t=9.50 fs, E_Pot=-1129.61655554 Hartree, Unit is Angstrom
 C     -6.7973835488      3.5299771001      0.0545110607
 C     -6.2204423385      2.7017939233     -1.0694501385
 H     -6.4755103852      3.1760054848      1.0448231384
 H     -7.9001425519      3.5006158129      0.0722618334
 H     -6.4699331974      4.5522606890     -0.1406117660
 C     -6.6200512323      3.1521252114     -2.4412102480
 H     -7.6817426802      2.9797011665     -2.4813668578
 H     -6.1783581400      2.4902668841     -3.2024798776
 H     -6.4950999084      4.2050862285     -2.7095782536
 C     -5.4967404151      1.5772706820     -0.9095826678
 N     -3.2169915259      3.7800278644     -1.5767043958
 H     -4.9159862736      1.1662111661     -1.7308968767
 H     -5.2068199241      1.2839893291      0.0972262322
 C     -3.8056678174      5.0617469627     -1.4636349720
 S     -2.5045140790      3.1698209278     -0.1162837243
 C     -2.9599406359      6.2293188837     -1.8130893067
 H     -4.9221771530      5.1151067432     -1.5296279833
 C     -1.5659171215      6.1427735556     -2.0978518492
 C     -0.9019880632      7.3461454147     -2.3935874703
 C     -1.5171653687      8.6043944677     -2.3373445471
 C     -3.6310647859      7.5137499354     -1.8003364287
 C     -2.9180490433      8.6950593247     -2.0540105765
 H     -3.4305340520      9.6494789103     -2.0347564202
 H     -0.8634403993      9.4568741422     -2.5436741909
 H     -1.0295971809      5.1937828573     -2.0707121649
 H      0.1610117802      7.3336300495     -2.5502313946
 H     -4.7311437941      7.5869676932     -1.5841447786
 O     -2.4333253242      1.7370811260     -0.1646456165
 O     -1.4010621069      4.0225856430      0.2622749197
 F     -3.6736137950      3.4731464828      0.9378462680
30
# ORCA AIMD Position Step 20, t=10.00 fs, E_Pot=-1129.61826502 Hartree, Unit is Angstrom
 C     -6.7969433554      3.5315736004      0.0540890615
 C     -6.2207289465      2.7031353693     -1.0690241816
 H     -6.4659929374      3.1874087163      1.0440352995
 H     -7.8987872565      3.5091043059      0.0657250367
 H     -6.4732526790      4.5590246729     -0.1355635050
 C     -6.6201858608      3.1531622853     -2.4408897163
 H     -7.6904741675      2.9770680030     -2.4783878162
 H     -6.1794382357      2.4958972555     -3.2018523057
 H     -6.4932419560      4.2068738392     -2.7104475033
 C     -5.4995983868      1.5765074989     -0.9111503537
 N     -3.2190375034      3.7787906117     -1.5762532041
 H     -4.9194748941      1.1660681971     -1.7340627083
 H     -5.2123703389      1.2756250240      0.0971052889
 C     -3.8077869261      5.0604447235     -1.4629104448
 S     -2.5051313497      3.1680095809     -0.1143545203
 C     -2.9635883362      6.2271752805     -1.8127279008
 H     -4.9116777804      5.1130699449     -1.5388196278
 C     -1.5650891023      6.1420127449     -2.0958400752
 C     -0.9034193182      7.3452386079     -2.3904295377
 C     -1.5184171468      8.6036633767     -2.3348560933
 C     -3.6317447969      7.5139959758     -1.8031686394
 C     -2.9183352845      8.6941971969     -2.0545562767
 H     -3.4338794156      9.6528901122     -2.0354642956
 H     -0.8679367081      9.4580630767     -2.5375092546
 H     -1.0283488887      5.1915290861     -2.0655522825
 H      0.1689046884      7.3322461647     -2.5475427483
 H     -4.7174195678      7.5782607424     -1.5912479707
 O     -2.4343239352      1.7352556400     -0.1613344449
 O     -1.4032899553      4.0217130261      0.2650858644
 F     -3.6752987358      3.4695833542      0.9393117735
30
# ORCA AIMD Position Step 21, t=10.50 fs, E_Pot=-1129.61929481 Hartree, Unit is Angstrom
 C     -6.7964686523      3.5330415009      0.0536579175
 C     -6.2210495757      2.7044514355     -1.0686071337
 H     -6.4560549115      3.1991332590      1.0431222351
 H     -7.8973932005      3.5178289024      0.0586274468
 H     -6.4768101948      4.5666605921     -0.1297700486
 C     -6.6203273072      3.1540795423     -2.4406073340
 H     -7.7009462566      2.9744633184     -2.4759708978
 H     -6.1801793130      2.5020078920     -3.2015242620
 H     -6.4906732921      4.2091518929     -2.7107922210
 C     -5.5023325520      1.5759976600     -0.9126050367
 N     -3.2211392619      3.7776367400     -1.5756366265
 H     -4.9237196681      1.1648882098     -1.7379324813
 H     -5.2181887211      1.2665366041      0.0971945129
 C     -3.8096311590      5.0591599567     -1.4623666889
 S     -2.5057929941      3.1662006206     -0.1124200329
 C     -2.9674853066      6.2249968880     -1.8122648461
 H     -4.8999234800      5.1109735887     -1.5475650839
 C     -1.5644545745      6.1414502715     -2.0938149226
 C     -0.9048733281      7.3442880771     -2.3871182858
 C     -1.5198602346      8.6028200901     -2.3323648456
 C     -3.6323088303      7.5142041017     -1.8060539958
 C     -2.9184287512      8.6931458794     -2.0551327889
 H     -3.4372105341      9.6565434973     -2.0361264297
 H     -0.8733613679      9.4597543516     -2.5311390652
 H     -1.0272863267      5.1893900487     -2.0605385533
 H      0.1775123899      7.3304884948     -2.5454291478
 H     -4.7023051905      7.5690250171     -1.5985634757
 O     -2.4352826576      1.7334887431     -0.1580385795
 O     -1.4055984322      4.0207582732      0.2678683268
 F     -3.6769696775      3.4660276734      0.9407614721
30
# ORCA AIMD Position Step 22, t=11.00 fs, E_Pot=-1129.61939834 Hartree, Unit is Angstrom
 C     -6.7959438768      3.5344218765      0.0532134120
 C     -6.2213995747      2.7057448744     -1.0682031519
 H     -6.4458377930      3.2110488499      1.0421353150
 H     -7.8960312470      3.5266748258      0.0511030972
 H     -6.4806027375      4.5748764446     -0.1233417723
 C     -6.6205492061      3.1548931149     -2.4403536116
 H     -7.7122835122      2.9720679490     -2.4741188856
 H     -6.1804959787      2.5083894913     -3.2016581723
 H     -6.4874851891      4.2117899509     -2.7105568961
 C     -5.5049346962      1.5757291421     -0.9139331151
 N     -3.2232909947      3.7765615902     -1.5748504109
 H     -4.9287828646      1.1627112565     -1.7424215414
 H     -5.2243256420      1.2568319446      0.0972583302
 C     -3.8111215658      5.0578904503     -1.4620022940
 S     -2.5065037162      3.1643933984     -0.1104806406
 C     -2.9715891283      6.2227973917     -1.8117086485
 H     -4.8879873830      5.1088484750     -1.5558796355
 C     -1.5640395569      6.1410671750     -2.0917670040
 C     -0.9062711188      7.3432952587     -2.3836671097
 C     -1.5214931198      8.6018657173     -2.3298701536
 C     -3.6326631896      7.5143384787     -1.8090074845
 C     -2.9183552369      8.6919456863     -2.0557385953
 H     -3.4402930081      9.6600210441     -2.0367545945
 H     -0.8796172779      9.4619722567     -2.5245981508
 H     -1.0264603218      5.1874976944     -2.0556900188
 H      0.1859848267      7.3283901044     -2.5437495918
 H     -4.6871248039      7.5594548291     -1.6058433025
 O     -2.4361996368      1.7317795344     -0.1547598124
 O     -1.4079840980      4.0197232710      0.2706229135
 F     -3.6786269728      3.4624802996      0.9421955397
30
# ORCA AIMD Position Step 23, t=11.50 fs, E_Pot=-1129.61866876 Hartree, Unit is Angstrom
 C     -6.7953537932      3.5357589686      0.0527518408
 C     -6.2217746229      2.7070191636     -1.0678168030
 H     -6.4354905737      3.2230210292      1.0411235192
 H     -7.8947636722      3.5355244987      0.0432921988
 H     -6.4846276380      4.5833460174     -0.1163974208
 C     -6.6209237900      3.1556212108     -2.4401201268
 H     -7.7236005274      2.9700639963     -2.4728346196
 H     -6.1803133912      2.5148402965     -3.2024025652
 H     -6.4837788413      4.2146292909     -2.7096829795
 C     -5.5073951835      1.5756859825     -0.9151243105
 N     -3.2254862055      3.7755597255     -1.5738908254
 H     -4.9347459869      1.1596006481     -1.7474065048
 H     -5.2308262750      1.2466303619      0.0970599196
 C     -3.8121764336      5.0566335566     -1.4618132839
 S     -2.5072683596      3.1625872526     -0.1085367919
 C     -2.9758549026      6.2205913039     -1.8110684438
 H     -4.8770078669      5.1067293561     -1.5637991243
 C     -1.5638685777      6.1408437482     -2.0896870217
 C     -0.9075385519      7.3422619616     -2.3800895366
 C     -1.5233113318      8.6008028250     -2.3273716934
 C     -3.6327066177      7.5143636831     -1.8120450569
 C     -2.9181421195      8.6906361697     -2.0563718201
 H     -3.4429008113      9.6629195276     -2.0373606729
 H     -0.8866048430      9.4647272372     -2.5179213151
 H     -1.0259193684      5.1859775756     -2.0510257416
 H      0.1935215759      7.3259873761     -2.5423667455
 H     -4.6733235117      7.5497424220     -1.6128208026
 O     -2.4370730686      1.7301266658     -0.1515000554
 O     -1.4104428506      4.0186104790      0.2733503975
 F     -3.6802710722      3.4589421703      0.9436142866
30
# ORCA AIMD Position Step 24, t=12.00 fs, E_Pot=-1129.61752283 Hartree, Unit is Angstrom
 C     -6.7946846725      3.5370977770      0.0522707471
 C     -6.2221706846      2.7082780854     -1.0674531158
 H     -6.4251702877      3.2349139051      1.0401291310
 H     -7.8936376750      3.5442596274      0.0353389130
 H     -6.4888777329      4.5917351974     -0.1090652091
 C     -6.6215153687      3.1562826493     -2.4399007235
 H     -7.7340749712      2.9686207982     -2.4721216943
 H     -6.1795770596      2.5211835215     -3.2038731136
 H     -6.4796616691      4.2174970994     -2.7081136028
 C     -5.5097040033      1.5758492700     -0.9161724385
 N     -3.2277175986      3.7746248745     -1.5727545615
 H     -4.9417025309      1.1556388649     -1.7527348271
 H     -5.2377252138      1.2360572113      0.0963802653
 C     -3.8127209485      5.0553860973     -1.4617935233
 S     -2.5080920878      3.1607814104     -0.1065890794
 C     -2.9802344505      6.2183938006     -1.8103542672
 H     -4.8680755272      5.1046505961     -1.5713719247
 C     -1.5639646388      6.1407608143     -2.0875659985
 C     -0.9086120461      7.3411904046     -2.3763982591
 C     -1.5253066582      8.5996351209     -2.3248696368
 C     -3.6323423466      7.5142457939     -1.8151812313
 C     -2.9178166718      8.6892536560     -2.0570303504
 H     -3.4448358150      9.6648843012     -2.0379558139
 H     -0.8942264263      9.4680120043     -2.5111425754
 H     -1.0257072559      5.1849413542     -2.0465643626
 H      0.1994305303      7.3233185154     -2.5411553517
 H     -4.6623276694      7.5400681148     -1.6192376899
 O     -2.4379011683      1.7285285288     -0.1482613048
 O     -1.4129698708      4.0174229213      0.2760517819
 F     -3.6819024017      3.4554142952      0.9450182164
30
# ORCA AIMD Position Step 25, t=12.50 fs, E_Pot=-1129.61654595 Hartree, Unit is Angstrom
 C     -6.7939252566      3.5384814576      0.0517692193
 C     -6.2225839208      2.7095257171     -1.0671171760
 H     -6.4150369321      3.2465939160      1.0391846153
 H     -7.8926797970      3.5527632583      0.0273885524
 H     -6.4933375871      4.5997273548     -0.1014822501
 C     -6.6223753184      3.1568950895     -2.4396924676
 H     -7.7430019278      2.9678841659     -2.4719841216
 H     -6.1782617918      2.5272822799     -3.2061369226
 H     -6.4752439536      4.2202222938     -2.7057987124
 C     -5.5118523588      1.5761984449     -0.9170758840
 N     -3.2299775295      3.7737501317     -1.5714391561
 H     -4.9497480287      1.1509208441     -1.7582390678
 H     -5.2450424483      1.2252361921      0.0950367199
 C     -3.8126983404      5.0541454654     -1.4619360571
 S     -2.5089798662      3.1589751939     -0.1046379556
 C     -2.9846790599      6.2162201435     -1.8095764613
 H     -4.8620892902      5.1026388240     -1.5786466278
 C     -1.5643483459      6.1408008569     -2.0853955527
 C     -0.9094421307      7.3400832570     -2.3726046550
 C     -1.5274673885      8.5983685340     -2.3223645637
 C     -3.6314954869      7.5139538525     -1.8184260864
 C     -2.9174044951      8.6878282008     -2.0577119302
 H     -3.4459417960      9.6656362080     -2.0385501104
 H     -0.9023898231      9.4717964247     -2.5042933957
 H     -1.0258536855      5.1844711735     -2.0423222280
 H      0.2031753428      7.3204215047     -2.5400085225
 H     -4.6553366418      7.5305902445     -1.6248841538
 O     -2.4386823027      1.7269827708     -0.1450456084
 O     -1.4155599892      4.0161640470      0.2787281865
 F     -3.6835216485      3.4518976593      0.9464079986
30
# ORCA AIMD Position Step 26, t=13.00 fs, E_Pot=-1129.61623959 Hartree, Unit is Angstrom
 C     -6.7930675732      3.5399494065      0.0512482197
 C     -6.2230106094      2.7107659734     -1.0668140756
 H     -6.4052491716      3.2579315385      1.0383115049
 H     -7.8918936042      3.5609212307      0.0195854423
 H     -6.4979795881      4.6070452138     -0.0937938484
 C     -6.6235392318      3.1574735193     -2.4394964702
 H     -7.7498271378      2.9679698170     -2.4724260010
 H     -6.1763776845      2.5330503392     -3.2091999246
 H     -6.4706350761      4.2226495806     -2.7026994723
 C     -5.5138336175      1.5767124082     -0.9178376260
 N     -3.2322579401      3.7729279968     -1.5699428182
 H     -4.9589713109      1.1455485009     -1.7637490530
 H     -5.2527806814      1.2142844073      0.0928957267
 C     -3.8120807995      5.0529096127     -1.4622345732
 S     -2.5099366893      3.1571679080     -0.1026838858
 C     -2.9891388336      6.2140853396     -1.8087458791
 H     -4.8596271385      5.1007076992     -1.5856526457
 C     -1.5650378223      6.1409490422     -2.0831681306
 C     -0.9099960232      7.3389434856     -2.3687182286
 C     -1.5297777971      8.5970107425     -2.3198575834
 C     -3.6301306451      7.5134602012     -1.8217819542
 C     -2.9169282903      8.6863824600     -2.0584142922
 H     -3.4461162543      9.6649907873     -2.0391519942
 H     -0.9110105756      9.4760264627     -2.4974024777
 H     -1.0263742229      5.1846163314     -2.0383131567
 H      0.2043984115      7.3173333950     -2.5388418659
 H     -4.6531170931      7.5214436136     -1.6296361906
 O     -2.4394149190      1.7254865364     -0.1418550392
 O     -1.4182075627      4.0148377451      0.2813809259
 F     -3.6851297568      3.4483932577      0.9477845016
30
# ORCA AIMD Position Step 27, t=13.50 fs, E_Pot=-1129.61679190 Hartree, Unit is Angstrom
 C     -6.7921072749      3.5415356217      0.0507105865
 C     -6.2234471116      2.7120023880     -1.0665487630
 H     -6.3959630937      3.2688026422      1.0375202027
 H     -7.8912594498      3.5686234697      0.0120708349
 H     -6.5027609889      4.6134681335     -0.0861522653
 C     -6.6250253915      3.1580291244     -2.4393181680
 H     -7.7541660661      2.9689596445     -2.4734510293
 H     -6.1739729135      2.5384569894     -3.2130009907
 H     -6.4659401766      4.2246514164     -2.6987917476
 C     -5.5156442324      1.5773706074     -0.9184649862
 N     -3.2345504802      3.7721504349     -1.5682644994
 H     -4.9694460221      1.1396247487     -1.7691044168
 H     -5.2609239032      1.2033074156      0.0898822815
 C     -3.8108770239      5.0516772538     -1.4626848309
 S     -2.5109674932      3.1553588864     -0.1007273230
 C     -2.9935633098      6.2120039582     -1.8078738083
 H     -4.8608540002      5.0988540400     -1.5923824449
 C     -1.5660484712      6.1411938528     -2.0808771876
 C     -0.9102589618      7.3377744052     -2.3647463380
 C     -1.5322181257      8.5955710942     -2.3173503372
 C     -3.6282645807      7.5127403888     -1.8252412367
 C     -2.9164070412      8.6849305905     -2.0591352235
 H     -3.4453175168      9.6628703213     -2.0397679280
 H     -0.9200125793      9.4806242187     -2.4904957036
 H     -1.0272683347      5.1853886047     -2.0345477846
 H      0.2029352798      7.3140890630     -2.5375963425
 H     -4.6558509830      7.5127442647     -1.6334821221
 O     -2.4400975499      1.7240364574     -0.1386917131
 O     -1.4209065462      4.0134482880      0.2840114612
 F     -3.6867278867      3.4449021189      0.9491487870
30
# ORCA AIMD Position Step 28, t=14.00 fs, E_Pot=-1129.61800731 Hartree, Unit is Angstrom
 C     -6.7910437192      3.5432674898      0.0501608100
 C     -6.2238898765      2.7132378851     -1.0663258788
 H     -6.3873291041      3.2790894652      1.0368116359
 H     -7.8907370128      3.5757651583      0.0049809229
 H     -6.5076220721      4.6188445460     -0.0787149233
 C     -6.6268342671      3.1585688030     -2.4391669844
 H     -7.7558142913      2.9708997642     -2.4750621595
 H     -6.1711322784      2.5435249649     -3.2174139442
 H     -6.4612571124      4.2261375946     -2.6940687568
 C     -5.5172844261      1.5781539952     -0.9189691642
 N     -3.2368465629      3.7714089994     -1.5664039338
 H     -4.9812233190      1.1332480580     -1.7741656934
 H     -5.2694369826      1.1923955018      0.0859853242
 C     -3.8091340041      5.0504476996     -1.4632854930
 S     -2.5120770939      3.1535475405     -0.0987687250
 C     -2.9979020974      6.2099899797     -1.8069718874
 H     -4.8654986870      5.0970576487     -1.5987807872
 C     -1.5673927930      6.1415274144     -2.0785173342
 C     -0.9102348853      7.3365798721     -2.3606940318
 C     -1.5347647416      8.5940602923     -2.3148449693
 C     -3.6259685299      7.5117728123     -1.8287861792
 C     -2.9158555929      8.6834775865     -2.0598725860
 H     -3.4435681714      9.6593091606     -2.0404021927
 H     -0.9293272975      9.4854898325     -2.4835966046
 H     -1.0285190186      5.1867605054     -2.0310331756
 H      0.1988211334      7.3107199319     -2.5362403595
 H     -4.6631025390      7.5045984127     -1.6365259580
 O     -2.4407288106      1.7226286734     -0.1355578223
 O     -1.4236505317      4.0120002805      0.2866213507
 F     -3.6883174033      3.4414253471      0.9505021035
30
# ORCA AIMD Position Step 29, t=14.50 fs, E_Pot=-1129.61942778 Hartree, Unit is Angstrom
 C     -6.7898797816      3.5451649887      0.0496046858
 C     -6.2243354919      2.7144746408     -1.0661496602
 H     -6.3794883585      3.2886814393      1.0361798213
 H     -7.8902698331      3.5822479681     -0.0015552378
 H     -6.5124860499      4.6230994656     -0.0716417443
 C     -6.6289486670      3.1590953664     -2.4390554334
 H     -7.7547526480      2.9737997862     -2.4772615798
 H     -6.1679720524      2.5483226045     -3.2222566779
 H     -6.4566740831      4.2270611668     -2.6885424747
 C     -5.5187585519      1.5790457463     -0.9193645724
 N     -3.2391374158      3.7706948795     -1.5643616522
 H     -4.9943268326      1.1265078698     -1.7788230811
 H     -5.2782666449      1.1816210773      0.0812585014
 C     -3.8069320991      5.0492204571     -1.4640380155
 S     -2.5132701189      3.1517334072     -0.0968085709
 C     -3.0021055436      6.2080567351     -1.8060519901
 H     -4.8729098621      5.0952850045     -1.6047458904
 C     -1.5690801305      6.1419455294     -2.0760844302
 C     -0.9099466155      7.3353643191     -2.3565639170
 C     -1.5373905071      8.5924899505     -2.3123440467
 C     -3.6233591290      7.5105384508     -1.8323907962
 C     -2.9152846419      8.6820190591     -2.0606242914
 H     -3.4409552283      9.6544532596     -2.0410567909
 H     -0.9388916520      9.4905056256     -2.4767271283
 H     -1.0300943513      5.1886672462     -2.0277726757
 H      0.1922913809      7.3072527829     -2.5347713198
 H     -4.6739174009      7.4971099203     -1.6389661482
 O     -2.4413074072      1.7212589068     -0.1324556633
 O     -1.4264328186      4.0104985988      0.2892121929
 F     -3.6898998657      3.4379641571      0.9518458716
30
# ORCA AIMD Position Step 30, t=15.00 fs, E_Pot=-1129.62055241 Hartree, Unit is Angstrom
 C     -6.7886214079      3.5472402809      0.0490488719
 C     -6.2247807794      2.7157140598     -1.0660238560
 H     -6.3725700265      3.2974759953      1.0356148311
 H     -7.8897913168      3.5879813964     -0.0074178746
 H     -6.5172606313      4.6262373435     -0.0650917320
 C     -6.6313342998      3.1596083306     -2.4389977623
 H     -7.7511500703      2.9776327358     -2.4800511049
 H     -6.1646315489      2.5529515038     -3.2273063452
 H     -6.4522679298      4.2274211517     -2.6822440850
 C     -5.5200751500      1.5800316999     -0.9196680210
 N     -3.2414142252      3.7699989808     -1.5621389619
 H     -5.0087500101      1.1194808714     -1.7830027843
 H     -5.2873437048      1.1710373464      0.0758165555
 C     -3.8043750969      5.0479947348     -1.4649458009
 S     -2.5145509424      3.1499161802     -0.0948473645
 C     -3.0061257269      6.2062168134     -1.8051260048
 H     -4.8821685682      5.0934952842     -1.6101408518
 C     -1.5711162287      6.1424473881     -2.0735756355
 C     -0.9094354610      7.3341326525     -2.3523560722
 C     -1.5400653351      8.5908721928     -2.3098504363
 C     -3.6205816934      7.5090211018     -1.8360241996
 C     -2.9147011044      8.6805413017     -2.0613882352
 H     -3.4376270242      9.6485544128     -2.0417315119
 H     -0.9486449259      9.4955420906     -2.4699085316
 H     -1.0319503014      5.1910115583     -2.0247659788
 H      0.1837767480      7.3037086214     -2.5332165977
 H     -4.6870111967      7.4903822658     -1.6410586241
 O     -2.4418321408      1.7199225290     -0.1293876428
 O     -1.4292464889      4.0089483408      0.2917855856
 F     -3.6914769766      3.4345198880      0.9531816676
30
# ORCA AIMD Position Step 31, t=15.50 fs, E_Pot=-1129.62102277 Hartree, Unit is Angstrom
 C     -6.7872769241      3.5494976390      0.0485003394
 C     -6.2252229158      2.7169568515     -1.0659517545
 H     -6.3666883924      3.3053795298      1.0351063095
 H     -7.8892318132      3.5928842229     -0.0124987626
 H     -6.5218409206      4.6283406919     -0.0592189813
 C     -6.6339407601      3.1601050586     -2.4390082209
 H     -7.7453627635      2.9823359344     -2.4834330980
 H     -6.1612624993      2.5575318423     -3.2323183879
 H     -6.4481029485      4.2272619941     -2.6752233184
 C     -5.5212468277      1.5811006122     -0.9198977489
 N     -3.2436687084      3.7693120619     -1.5597378238
 H     -5.0244555088      1.1122281416     -1.7866709768
 H     -5.2965860464      1.1606784473      0.0698277572
 C     -3.8015774643      5.0467691555     -1.4660131380
 S     -2.5159235187      3.1480958099     -0.0928857115
 C     -3.0099179903      6.2044812103     -1.8042053584
 H     -4.8922250258      5.0916467603     -1.6148111051
 C     -1.5735026475      6.1430354477     -2.0709894642
 C     -0.9087597297      7.3328901186     -2.3480680384
 C     -1.5427575257      8.5892189983     -2.3073669945
 C     -3.6177909598      7.5072084038     -1.8396544317
 C     -2.9141086332      8.6790225811     -2.0621623219
 H     -3.4337837218      9.6419517046     -2.0424241780
 H     -0.9585252305      9.5004643015     -2.4631621255
 H     -1.0340338591      5.1936689032     -2.0220091277
 H      0.1738857884      7.3001013823     -2.5316328441
 H     -4.7009842931      7.4845140689     -1.6430762667
 O     -2.4423019217      1.7186145628     -0.1263562131
 O     -1.4320845562      4.0073547003      0.2943431409
 F     -3.6930506349      3.4310939702      0.9545112998
30
# ORCA AIMD Position Step 32, t=16.00 fs, E_Pot=-1129.62071461 Hartree, Unit is Angstrom
 C     -6.7858564756      3.5519338609      0.0479659792
 C     -6.2256597373      2.7182030462     -1.0659359669
 H     -6.3619394747      3.3123082283      1.0346460009
 H     -7.8885252525      3.5968860802     -0.0167031865
 H     -6.5261126679      4.6295636773     -0.0541690578
 C     -6.6367027712      3.1605822675     -2.4390995427
 H     -7.7379310282      2.9878123237     -2.4874111295
 H     -6.1580174135      2.5621863826     -3.2370471871
 H     -6.4442304613      4.2266707399     -2.6675473821
 C     -5.5222896230      1.5822438236     -0.9200724684
 N     -3.2458923979      3.7686246980     -1.5571609388
 H     -5.0413760270      1.1047947430     -1.7898336225
 H     -5.3059020828      1.1505630672      0.0635020497
 C     -3.7986553338      5.0455410150     -1.4672434855
 S     -2.5173915376      3.1462723601     -0.0909241379
 C     -3.0134408283      6.2028604692     -1.8033012260
 H     -4.9020169813      5.0897029020     -1.6186006663
 C     -1.5762366738      6.1437135459     -2.0683255548
 C     -0.9079924283      7.3316424690     -2.3436951582
 C     -1.5454331876      8.5875420693     -2.3048967175
 C     -3.6151375717      7.5050922897     -1.8432508214
 C     -2.9135092038      8.6774330462     -2.0629441497
 H     -3.4296696650      9.6350605720     -2.0431310574
 H     -0.9684673331      9.5051413589     -2.4565104119
 H     -1.0362897245      5.1965011412     -2.0194956598
 H      0.1633808393      7.2964369873     -2.5301039571
 H     -4.7144779706      7.4795946550     -1.6452793476
 O     -2.4427157852      1.7173298411     -0.1233639688
 O     -1.4349399629      4.0057230015      0.2968863927
 F     -3.6946227978      3.4276879231      0.9558366442
30
# ORCA AIMD Position Step 33, t=16.50 fs, E_Pot=-1129.61974325 Hartree, Unit is Angstrom
 C     -6.7843712119      3.5545389233      0.0474520940
 C     -6.2260899109      2.7194521251     -1.0659784631
 H     -6.3583974569      3.3181894209      1.0342305856
 H     -7.8876157886      3.5999290898     -0.0199520836
 H     -6.5299567689      4.6301220051     -0.0500748549
 C     -6.6395425290      3.1610373041     -2.4392813107
 H     -7.7295616297      2.9939347635     -2.4919910619
 H     -6.1550382320      2.5670264146     -3.2412658449
 H     -6.4406884157      4.2257709211     -2.6592980640
 C     -5.5232223917      1.5834549097     -0.9202102556
 N     -3.2480769993      3.7679273420     -1.5544116079
 H     -5.0594179715      1.0972093987     -1.7925344318
 H     -5.3151949434      1.1406985247      0.0570757224
 C     -3.7957171164      5.0443064137     -1.4686385792
 S     -2.5189582679      3.1444460696     -0.0889631225
 C     -3.0166570802      6.2013639130     -1.8024240988
 H     -4.9105710573      5.0876360829     -1.6213680527
 C     -1.5793109323      6.1444862044     -2.0655845933
 C     -0.9072166544      7.3303958548     -2.3392310728
 C     -1.5480578213      8.5858521859     -2.3024423930
 C     -3.6127568692      7.5026700040     -1.8467861960
 C     -2.9129043617      8.6757375844     -2.0637310472
 H     -3.4255538183      9.6283362174     -2.0438475482
 H     -0.9783985505      9.5094529223     -2.4499777047
 H     -1.0386650581      5.1993656304     -2.0172169741
 H      0.1531264057      7.2927137510     -2.5287345678
 H     -4.7262949239      7.4756968841     -1.6478937967
 O     -2.4430729187      1.7160630130     -0.1204135619
 O     -1.4378057874      4.0040585523      0.2994168031
 F     -3.6961955981      3.4243032933      0.9571597182
30
# ORCA AIMD Position Step 34, t=17.00 fs, E_Pot=-1129.61841867 Hartree, Unit is Angstrom
 C     -6.7828326039      3.5572970358      0.0469640105
 C     -6.2265131593      2.7207030539     -1.0660803369
 H     -6.3561123306      3.3229629087      1.0338632296
 H     -7.8864631240      3.6019695297     -0.0221837075
 H     -6.5332540112      4.6302781112     -0.0470529451
 C     -6.6423731490      3.1614693077     -2.4395587578
 H     -7.7210961304      3.0005526270     -2.4971812540
 H     -6.1524456603      2.5721390193     -3.2447844060
 H     -6.4375017551      4.2247149573     -2.6505688443
 C     -5.5240659490      1.5847289213     -0.9203275343
 N     -3.2502139205      3.7672101701     -1.5514938273
 H     -5.0784654115      1.0894866162     -1.7948493125
 H     -5.3243668607      1.1310872853      0.0507933311
 C     -3.7928586726      5.0430603897     -1.4701974840
 S     -2.5206265394      3.1426172970     -0.0870029139
 C     -3.0195341055      6.1999999276     -1.8015837816
 H     -4.9170675824      5.0854298940     -1.6229967528
 C     -1.5827131323      6.1453568571     -2.0627680967
 C     -0.9065193337      7.3291568281     -2.3346687258
 C     -1.5505966918      8.5841591545     -2.3000065761
 C     -3.6107633681      7.4999446389     -1.8502377593
 C     -2.9122972651      8.6738981226     -2.0645198949
 H     -3.4217093924      9.6222379171     -2.0445690014
 H     -0.9882355316      9.5132954516     -2.4435908798
 H     -1.0411160670      5.2021288764     -2.0151632505
 H      0.1440201679      7.2889238486     -2.5276396208
 H     -4.7354607409      7.4728731891     -1.6511004123
 O     -2.4433727156      1.7148086218     -0.1175077517
 O     -1.4406753824      4.0023665751      0.3019356654
 F     -3.6977712845      3.4209416337      0.9584825788
30
# ORCA AIMD Position Step 35, t=17.50 fs, E_Pot=-1129.61715765 Hartree, Unit is Angstrom
 C     -6.7812514059      3.5601882739      0.0465058602
 C     -6.2269305112      2.7219549573     -1.0662424762
 H     -6.3551087373      3.3265825473      1.0335544113
 H     -7.8850456202      3.6029785697     -0.0233554400
 H     -6.5358918853      4.6303203429     -0.0451994001
 C     -6.6451045312      3.1618796564     -2.4399318779
 H     -7.7134457260      3.0075044202     -2.5029924974
 H     -6.1503316748      2.5775805512     -3.2474608521
 H     -6.4346830943      4.2236701470     -2.6414586254
 C     -5.5248420380      1.5860612881     -0.9204379171
 N     -3.2522959748      3.7664635504     -1.5484115795
 H     -5.0983891630      1.0816283907     -1.7968788663
 H     -5.3333234504      1.1217333793      0.0448881246
 C     -3.7901560396      5.0417974597     -1.4719173330
 S     -2.5223986123      3.1407866225     -0.0850439940
 C     -3.0220459658      6.1987738633     -1.8007884321
 H     -4.9208909114      5.0830784626     -1.6234030123
 C     -1.5864254492      6.1463282885     -2.0598784570
 C     -0.9059820006      7.3279313787     -2.3300015597
 C     -1.5530173868      8.5824710497     -2.2975910092
 C     -3.6092455947      7.4969253604     -1.8535883617
 C     -2.9116935329      8.6718798222     -2.0653075052
 H     -3.4183834764      9.6171698443     -2.0452919046
 H     -0.9978846078      9.5165886194     -2.4373785035
 H     -1.0436112781      5.2046719949     -2.0133235928
 H      0.1368892041      7.2850543193     -2.5269270608
 H     -4.7412758439      7.4711507084     -1.6550276194
 O     -2.4436146616      1.7135611061     -0.1146490904
 O     -1.4435424539      4.0006520723      0.3044443764
 F     -3.6993524431      3.4176044165      0.9598076269
30
# ORCA AIMD Position Step 36, t=18.00 fs, E_Pot=-1129.61638338 Hartree, Unit is Angstrom
 C     -6.7796373925      3.5631901845      0.0460803943
 C     -6.2273443889      2.7232066526     -1.0664648561
 H     -6.3553852446      3.3290176753      1.0333211174
 H     -7.8833626116      3.6029441073     -0.0234442612
 H     -6.5377690741      4.6305408459     -0.0445871122
 C     -6.6476500103      3.1622726319     -2.4403952682
 H     -7.7075179552      3.0146296468     -2.5094343166
 H     -6.1487517844      2.5833677507     -3.2492142438
 H     -6.4322350384      4.2228098418     -2.6320704644
 C     -5.5255724503      1.5874466991     -0.9205516949
 N     -3.2543152641      3.7656773560     -1.5451695533
 H     -5.1190492774      1.0736311003     -1.7987367318
 H     -5.3419772589      1.1126520894      0.0395633053
 C     -3.7876683262      5.0405119226     -1.4737920479
 S     -2.5242761545      3.1389547557     -0.0830865167
 C     -3.0241716995      6.1976895126     -1.8000452912
 H     -4.9216364856      5.0805872521     -1.6225372188
 C     -1.5904249453      6.1473996747     -2.0569185709
 C     -0.9056720035      7.3267256489     -2.3252255553
 C     -1.5552885441      8.5807943713     -2.2951970442
 C     -3.6082674094      7.4936275415     -1.8568256751
 C     -2.9111042270      8.6696527081     -2.0660901736
 H     -3.4157764708      9.6134466467     -2.0460147073
 H     -1.0072406774      9.5192781738     -2.4313716988
 H     -1.0461384022      5.2069061860     -2.0116870397
 H      0.1323919410      7.2810928075     -2.5266789435
 H     -4.7433035256      7.4705331045     -1.6597535259
 O     -2.4437985242      1.7123149251     -0.1118402423
 O     -1.4464012464      3.9989197689      0.3069440727
 F     -3.7009417943      3.4142930947      0.9611372735
30
# ORCA AIMD Position Step 37, t=18.50 fs, E_Pot=-1129.61640179 Hartree, Unit is Angstrom
 C     -6.7779986749      3.5662798562      0.0456889482
 C     -6.2277586456      2.7244569980     -1.0667467875
 H     -6.3569145792      3.3302546743      1.0331852616
 H     -7.8814342255      3.6018712965     -0.0224475409
 H     -6.5388019168      4.6312092485     -0.0452624530
 C     -6.6499356164      3.1626552591     -2.4409383565
 H     -7.7041083380      3.0217855634     -2.5165098434
 H     -6.1477208094      2.5894754912     -3.2500299653
 H     -6.4301524499      4.2222996084     -2.6225072162
 C     -5.5262781449      1.5888778374     -0.9206753534
 N     -3.2562638438      3.7648411682     -1.5417728328
 H     -5.1403023282      1.0654909069     -1.8005378101
 H     -5.3502505552      1.1038770949      0.0349757449
 C     -3.7854354482      5.0391984105     -1.4758129572
 S     -2.5262601963      3.1371225343     -0.0811304783
 C     -3.0258964287      6.1967483985     -1.7993602379
 H     -4.9191221400      5.0779713980     -1.6203848285
 C     -1.5946834305      6.1485664032     -2.0538918174
 C     -0.9056333322      7.3255449995     -2.3203409170
 C     -1.5573812260      8.5791340026     -2.2928254133
 C     -3.6078672840      7.4900722295     -1.8599423461
 C     -2.9105468645      8.6671960889     -2.0668638576
 H     -3.4140182876      9.6112484962     -2.0467388669
 H     -1.0161879409      9.5213385468     -2.4256033913
 H     -1.0487063072      5.2087774662     -2.0102427489
 H      0.1309163355      7.2770329725     -2.5269305474
 H     -4.7413749863      7.4710007773     -1.6653067352
 O     -2.4439242929      1.7110646319     -0.1090838691
 O     -1.4492465929      3.9971740631      0.3094357006
 F     -3.7025422464      3.4110090860      0.9624740210
30
# ORCA AIMD Position Step 38, t=19.00 fs, E_Pot=-1129.61729303 Hartree, Unit is Angstrom
 C     -6.7763413070      3.5694359249      0.0453314813
 C     -6.2281785073      2.7257049596     -1.0670868897
 H     -6.3596445164      3.3302983575      1.0331711504
 H     -7.8792996844      3.5997831111     -0.0203831874
 H     -6.5389302363      4.6325468900     -0.0472426599
 C     -6.6519094906      3.1630371149     -2.4415462035
 H     -7.7037881798      3.0288620651     -2.5242075875
 H     -6.1472107360      2.5958363087     -3.2499621338
 H     -6.4284257019      4.2222846306     -2.6128689403
 C     -5.5269784925      1.5903443221     -0.9208116973
 N     -3.2581337008      3.7639443459     -1.5382268863
 H     -5.1620076629      1.0572093182     -1.8023848458
 H     -5.3580768971      1.0954663531      0.0312245110
 C     -3.7834777292      5.0378522626     -1.4779690037
 S     -2.5283510600      3.1352909256     -0.0791757193
 C     -3.0272117528      6.1959494855     -1.7987376619
 H     -4.9133914432      5.0752548909     -1.6169652554
 C     -1.5991674413      6.1498196720     -2.0508020651
 C     -0.9058807977      7.3243936533     -2.3153534636
 C     -1.5592694408      8.5774932981     -2.2904762305
 C     -3.6080582225      7.4862857906     -1.8629358533
 C     -2.9100460310      8.6645010440     -2.0676242450
 H     -3.4131545718      9.6105951895     -2.0474694327
 H     -1.0246019656      9.5227726233     -2.4201076187
 H     -1.0513457782      5.2102694133     -2.0089799559
 H      0.1325156319      7.2728790798     -2.5276544943
 H     -4.7355898798      7.4725124741     -1.6716674157
 O     -2.4439922022      1.7098049595     -0.1063826522
 O     -1.4520739682      3.9954189791      0.3119199746
 F     -3.7041568781      3.4077537968      0.9638204383
30
# ORCA AIMD Position Step 39, t=19.50 fs, E_Pot=-1129.61885731 Hartree, Unit is Angstrom
 C     -6.7746690188      3.5726404015      0.0450067204
 C     -6.2286104462      2.7269496642     -1.0674831033
 H     -6.3634995215      3.3291731388      1.0333021687
 H     -7.8770138032      3.5967205486     -0.0172893775
 H     -6.5381232314      4.6347038292     -0.0505140591
 C     -6.6535495038      3.1634302263     -2.4422007334
 H     -7.7068109993      3.0357915134     -2.5324919175
 H     -6.1471515247      2.6023430679     -3.2491314540
 H     -6.4270442949      4.2228776254     -2.6032509314
 C     -5.5276908177      1.5918319483     -0.9209604193
 N     -3.2599167871      3.7629761675     -1.5345375606
 H     -5.1840312818      1.0487988456     -1.8043552503
 H     -5.3654014045      1.0875050986      0.0283455383
 C     -3.7817954351      5.0364698147     -1.4802470012
 S     -2.5305483060      3.1334610241     -0.0772219509
 C     -3.0281161715      6.1952890340     -1.7981803782
 H     -4.9047162617      5.0724699107     -1.6123299132
 C     -1.6038384631      6.1511465481     -2.0476537072
 C     -0.9063989325      7.3232744769     -2.3102751648
 C     -1.5609305835      8.5758742465     -2.2881490153
 C     -3.6088271411      7.4822992762     -1.8658084177
 C     -2.9096329310      8.6615712130     -2.0683668762
 H     -3.4131441682      9.6113411624     -2.0482151820
 H     -1.0323528153      9.5236096211     -2.4149186300
 H     -1.0541079587      5.2114017558     -2.0078876738
 H      0.1368989207      7.2686491114     -2.5287547413
 H     -4.7263225074      7.4750077101     -1.6787676003
 O     -2.4440027744      1.7085308857     -0.1037393397
 O     -1.4548795077      3.9936581429      0.3143973472
 F     -3.7057888985      3.4045286329      0.9651791535
30
# ORCA AIMD Position Step 40, t=20.00 fs, E_Pot=-1129.62065101 Hartree, Unit is Angstrom
 C     -6.7729831404      3.5758800276      0.0447123638
 C     -6.2290619646      2.7281903938     -1.0679326769
 H     -6.3683829081      3.3269238562      1.0335970981
 H     -7.8746421789      3.5927425042     -0.0132238683
 H     -6.5363842696      4.6377422022     -0.0550311290
 C     -6.6548667287      3.1638492233     -2.4428821676
 H     -7.7130661654      3.0425501368     -2.5412950011
 H     -6.1474350165      2.6088546377     -3.2477185637
 H     -6.4260001169      4.2241490303     -2.5937425674
 C     -5.5284297204      1.5933221339     -0.9211191565
 N     -3.2616051363      3.7619259506     -1.5307111261
 H     -5.2062572246      1.0402896621     -1.8064930565
 H     -5.3721798435      1.0801052857      0.0263131456
 C     -3.7803684015      5.0350485315     -1.4826319382
 S     -2.5328506948      3.1316340404     -0.0752687761
 C     -3.0286155122      6.1947606126     -1.7976895875
 H     -4.8935974338      5.0696564132     -1.6065592102
 C     -1.6086532855      6.1525304236     -2.0444517301
 C     -0.9071459390      7.3221889982     -2.3051236278
 C     -1.5623457364      8.5742777277     -2.2858427422
 C     -3.6101340395      7.4781475935     -1.8685669161
 C     -2.9093438548      8.6584216921     -2.0690873144
 H     -3.4138686461      9.6131931610     -2.0489882351
 H     -1.0393091877      9.5239011039     -2.4100698129
 H     -1.0570607233      5.2122252673     -2.0069541960
 H      0.1434797434      7.2643750453     -2.5300726183
 H     -4.7142303170      7.4784101994     -1.6864913466
 O     -2.4439566316      1.7072378249     -0.1011565061
 O     -1.4576600126      3.9918947706      0.3168679857
 F     -3.7074415836      3.4013349948      0.9665528473
30
# ORCA AIMD Position Step 41, t=20.50 fs, E_Pot=-1129.62211699 Hartree, Unit is Angstrom
 C     -6.7712829164      3.5791468321      0.0444452947
 C     -6.2295413075      2.7294265201     -1.0684321583
 H     -6.3741793256      3.3236161575      1.0340664879
 H     -7.8722553780      3.5879252762     -0.0082629029
 H     -6.5337505686      4.6416287893     -0.0607156052
 C     -6.6559034952      3.1643116595     -2.4435704464
 H     -7.7220946377      3.0491506607     -2.5505130880
 H     -6.1479223463      2.6152049030     -3.2459522898
 H     -6.4252899002      4.2261204491     -2.5844269195
 C     -5.5292075916      1.5947921863     -0.9212845597
 N     -3.2631910111      3.7607832640     -1.5267542924
 H     -5.2285815217      1.0317333915     -1.8088011111
 H     -5.3783768370      1.0734013454      0.0250478889
 C     -3.7791562051      5.0335869322     -1.4851073662
 S     -2.5352561594      3.1298112833     -0.0733156941
 C     -3.0287232849      6.1943551890     -1.7972648757
 H     -4.8807588089      5.0668619619     -1.5997579570
 C     -1.6135645833      6.1539518974     -2.0412017874
 C     -0.9080612176      7.3211375529     -2.2999206938
 C     -1.5634998808      8.5727037782     -2.2835558882
 C     -3.6119117567      7.4738685762     -1.8712227009
 C     -2.9092177491      8.6550765252     -2.0697813656
 H     -3.4151517564      9.6157454171     -2.0498031533
 H     -1.0453432235      9.5237151074     -2.4055925083
 H     -1.0602825992      5.2128136560     -2.0061665848
 H      0.1514662935      7.2601009432     -2.5314029773
 H     -4.7002558195      7.4826324258     -1.6946762415
 O     -2.4438546407      1.7059216287     -0.0986367042
 O     -1.4604129684      3.9901316484      0.3193317584
 F     -3.7091182867      3.3981743126      0.9679442177
30
# ORCA AIMD Position Step 42, t=21.00 fs, E_Pot=-1129.62277439 Hartree, Unit is Angstrom
 C     -6.7695659589      3.5824379349      0.0442018518
 C     -6.2300571205      2.7306574145     -1.0689773829
 H     -6.3807575349      3.3193363348      1.0347092916
 H     -7.8699224179      3.5823616343     -0.0024996988
 H     -6.5302921211      4.6462381409     -0.0674572532
 C     -6.6567264312      3.1648381758     -2.4442465435
 H     -7.7331623315      3.0556287943     -2.5600089011
 H     -6.1484550744      2.6212153384     -3.2440922965
 H     -6.4249163660      4.2287623400     -2.5753810073
 C     -5.5300350568      1.5962160188     -0.9214535292
 N     -3.2646671635      3.7595382658     -1.5226742049
 H     -5.2509107068      1.0232042769     -1.8112392654
 H     -5.3839634765      1.0675426843      0.0244296207
 C     -3.7780998493      5.0320840748     -1.4876559771
 S     -2.5377617483      3.1279941673     -0.0713621000
 C     -3.0284608625      6.1940613490     -1.7969042751
 H     -4.8671239311      5.0641414141     -1.5920479335
 C     -1.6185213852      6.1553900960     -2.0379103263
 C     -0.9090746320      7.3201199113     -2.2946905272
 C     -1.5643820833      8.5711518805     -2.2812864397
 C     -3.6140677438      7.4695020189     -1.8737910984
 C     -2.9092929603      8.6515652611     -2.0704453746
 H     -3.4167838326      9.6185255406     -2.0506759268
 H     -1.0503371639      9.5231273143     -2.4015145450
 H     -1.0638554313      5.2132522122     -2.0055100413
 H      0.1599675263      7.2558774996     -2.5325154188
 H     -4.6856061721      7.4875811868     -1.7031189201
 O     -2.4436979324      1.7045786043     -0.0961824299
 O     -1.4631366036      3.9883710710      0.3217882340
 F     -3.7108224595      3.3950480196      0.9693559975
30
# ORCA AIMD Position Step 43, t=21.50 fs, E_Pot=-1129.62239871 Hartree, Unit is Angstrom
 C     -6.7678289170      3.5857545557      0.0439781218
 C     -6.2306182104      2.7318823182     -1.0695636141
 H     -6.3879732463      3.3141904745      1.0355105859
 H     -7.8677041995      3.5761596666      0.0039574683
 H     -6.5261082482      4.6513657227     -0.0751160885
 C     -6.6574166160      3.1654522117     -2.4448936244
 H     -7.7453648422      3.0620283413     -2.5696191344
 H     -6.1488695703      2.6267103856     -3.2424068894
 H     -6.4248883869      4.2319957631     -2.5666766302
 C     -5.5309215546      1.5975653603     -0.9216242224
 N     -3.2660269621      3.7581818047     -1.5184784436
 H     -5.2731582205      1.0147976506     -1.8137274999
 H     -5.3889152742      1.0626840351      0.0243131814
 C     -3.7771251340      5.0305398828     -1.4902603742
 S     -2.5403637665      3.1261840822     -0.0694072650
 C     -3.0278575224      6.1938653991     -1.7966043372
 H     -4.8537691355      5.0615557223     -1.5835583359
 C     -1.6234701902      6.1568235531     -2.0345844944
 C     -0.9101147414      7.3191353812     -2.2894576851
 C     -1.5649854042      8.5696212495     -2.2790319907
 C     -3.6164886535      7.4650881940     -1.8762903921
 C     -2.9096049597      8.6479194536     -2.0710763449
 H     -3.4185464091      9.6210434125     -2.0516229289
 H     -1.0541875031      9.5222171552     -2.3978593842
 H     -1.0678573220      5.2136284218     -2.0049676744
 H      0.1680935292      7.2517576127     -2.5331763885
 H     -4.6716976347      7.4931647046     -1.7115865303
 O     -2.4434878992      1.7032056498     -0.0937960978
 O     -1.4658298341      3.9866149053      0.3242367376
 F     -3.7125575798      3.3919575252      0.9707909072
30
# ORCA AIMD Position Step 44, t=22.00 fs, E_Pot=-1129.62112789 Hartree, Unit is Angstrom
 C     -6.7660682380      3.5891004427      0.0437702529
 C     -6.2312332188      2.7331002284     -1.0701856051
 H     -6.3956723468      3.3083029708      1.0364399594
 H     -7.8656472498      3.5694411564      0.0109875094
 H     -6.5213222018      4.6567491609     -0.0835260512
 C     -6.6580590920      3.1661789184     -2.4454982465
 H     -7.7577396018      3.0683883855     -2.5791655744
 H     -6.1490137194      2.6315350737     -3.2411468370
 H     -6.4252193777      4.2356993102     -2.5583814488
 C     -5.5318760318      1.5988113550     -0.9217968258
 N     -3.2672647272      3.7567057457     -1.5141749922
 H     -5.2952408183      1.0066249303     -1.8161537971
 H     -5.3932099886      1.0589747373      0.0245455877
 C     -3.7761493530      5.0289546789     -1.4929040573
 S     -2.5430577704      3.1243823980     -0.0674503228
 C     -3.0269501183      6.1937516074     -1.7963602778
 H     -4.8418403507      5.0591694471     -1.5744130909
 C     -1.6283557346      6.1582316193     -2.0312321588
 C     -0.9111157979      7.3181833083     -2.2842453901
 C     -1.5653069077      8.5681112048     -2.2767897505
 C     -3.6190496138      7.4606668388     -1.8787401536
 C     -2.9101832672      8.6441695049     -2.0716722133
 H     -3.4202357112      9.6228351328     -2.0526598655
 H     -1.0568112438      9.5210579269     -2.3946448302
 H     -1.0723550573      5.2140200680     -2.0045201366
 H      0.1750350329      7.2477914710     -2.5331678825
 H     -4.6600498635      7.4992976606     -1.7198359596
 O     -2.4432262053      1.7018002215     -0.0914799797
 O     -1.4684923195      3.9848645222      0.3266763929
 F     -3.7143271859      3.3889041540      0.9722516871
30
# ORCA AIMD Position Step 45, t=22.50 fs, E_Pot=-1129.61943878 Hartree, Unit is Angstrom
 C     -6.7642809638      3.5924799429      0.0435747471
 C     -6.2319103409      2.7343097707     -1.0708377089
 H     -6.4036939425      3.3018143599      1.0374513695
 H     -7.8637787332      3.5623397343      0.0184589861
 H     -6.5160743510      4.6620944724     -0.0925000758
 C     -6.6587337877      3.1670433973     -2.4460515519
 H     -7.7693612129      3.0747348743     -2.5884667152
 H     -6.1487640177      2.6355725833     -3.2405184002
 H     -6.4259247884      4.2397199868     -2.5505600702
 C     -5.5329075894      1.5999263785     -0.9219739403
 N     -3.2683759673      3.7551031773     -1.5097722030
 H     -5.3170749885      0.9988060474     -1.8183855754
 H     -5.3968259404      1.0565482847      0.0249822659
 C     -3.7750909667      5.0273290030     -1.4955724116
 S     -2.5458386491      3.1225903948     -0.0654902572
 C     -3.0257823415      6.1937024495     -1.7961661735
 H     -4.8324357886      5.0570468164     -1.5647178521
 C     -1.6331219864      6.1595955706     -2.0278618226
 C     -0.9120226734      7.3172633765     -2.2790741951
 C     -1.5653475374      8.5666214908     -2.2745565857
 C     -3.6216290007      7.4562764204     -1.8811588428
 C     -2.9110491741      8.6403422346     -2.0722320269
 H     -3.4216815044      9.6234994904     -2.0538009755
 H     -1.0581506577      9.5197093026     -2.3918821171
 H     -1.0773974599      5.2144854611     -2.0041456031
 H      0.1801206681      7.2440226051     -2.5323019421
 H     -4.6521159486      7.5059021920     -1.7276415753
 O     -2.4429147793      1.7003603650     -0.0892361531
 O     -1.4711244506      3.9831207990      0.3291061874
 F     -3.7161348669      3.3858890981      0.9737411071
30
# ORCA AIMD Position Step 46, t=23.00 fs, E_Pot=-1129.61796541 Hartree, Unit is Angstrom
 C     -6.7624654748      3.5958960159      0.0433887357
 C     -6.2326571036      2.7355090614     -1.0715140629
 H     -6.4118729225      3.2948786353      1.0384842998
 H     -7.8621030307      3.5549989009      0.0262327094
 H     -6.5105147203      4.6671033277     -0.1018362156
 C     -6.6595087494      3.1680686042     -2.4465503369
 H     -7.7794105872      3.0810765646     -2.5973479227
 H     -6.1480409454      2.6387595147     -3.2406589295
 H     -6.4270192997      4.2438861903     -2.5432748789
 C     -5.5340260149      1.6008858542     -0.9221605969
 N     -3.2693575186      3.7533685425     -1.5052787256
 H     -5.3385738910      0.9914605589     -1.8202827453
 H     -5.3997409227      1.0555132976      0.0255007389
 C     -3.7738814937      5.0256637646     -1.4982535106
 S     -2.5487008017      3.1208091704     -0.0635259270
 C     -3.0244037314      6.1936987724     -1.7960151574
 H     -4.8264620668      5.0552467653     -1.5545497146
 C     -1.6377131962      6.1608993469     -2.0244824722
 C     -0.9127939132      7.3163755320     -2.2739610345
 C     -1.5651119287      8.5651526045     -2.2723291046
 C     -3.6241279636      7.4519539651     -1.8835608836
 C     -2.9122143279      8.6364592574     -2.0727560257
 H     -3.4227608760      9.6227260911     -2.0550585026
 H     -1.0581761797      9.5182130737     -2.3895754041
 H     -1.0830103786      5.2150569592     -2.0038201492
 H      0.1828544849      7.2404851378     -2.5304310366
 H     -4.6490566222      7.5129010889     -1.7348289928
 O     -2.4425557821      1.6988847981     -0.0870664560
 O     -1.4737272596      3.9813841747      0.3315250599
 F     -3.7179842075      3.3829133826      0.9752619458
30
# ORCA AIMD Position Step 47, t=23.50 fs, E_Pot=-1129.61721357 Hartree, Unit is Angstrom
 C     -6.7606220555      3.5993483475      0.0432101244
 C     -6.2334800910      2.7366956312     -1.0722085981
 H     -6.4200418887      3.2876599915      1.0394667487
 H     -7.8606012568      3.5475697162      0.0341643076
 H     -6.5047952901      4.6715001183     -0.1113244750
 C     -6.6604355858      3.1692732208     -2.4469976850
 H     -7.7872244774      3.0874037636     -2.6056504054
 H     -6.1468191142      2.6410956429     -3.2416202522
 H     -6.4285128968      4.2480237365     -2.5365863729
 C     -5.5352421775      1.6016699650     -0.9223640368
 N     -3.2702077631      3.7514978542     -1.5007035570
 H     -5.3596456965      0.9846974315     -1.8217119595
 H     -5.4019311126      1.0559459331      0.0260121896
 C     -3.7724782659      5.0239596736     -1.5009383086
 S     -2.5516380167      3.1190396843     -0.0615560398
 C     -3.0228681133      6.1937201825     -1.7958997126
 H     -4.8244869602      5.0538178412     -1.5439529700
 C     -1.6420747761      6.1621304450     -2.0211035073
 C     -0.9134037121      7.3155207259     -2.2689186877
 C     -1.5646081847      8.5637058490     -2.2701036782
 C     -3.6264899570      7.4477364867     -1.8859540755
 C     -2.9136792157      8.6325358164     -2.0732457403
 H     -3.4234074483      9.6203130580     -2.0564424953
 H     -1.0568901913      9.5165852980     -2.3877211581
 H     -1.0891918954      5.2157332030     -2.0035178838
 H      0.1829355980      7.2372010185     -2.5274540265
 H     -4.6515169509      7.5202003029     -1.7413051743
 O     -2.4421516319      1.6973728165     -0.0849724802
 O     -1.4763024758      3.9796545981      0.3339318796
 F     -3.7198788937      3.3799778561      0.9768170353
30
# ORCA AIMD Position Step 48, t=24.00 fs, E_Pot=-1129.61732492 Hartree, Unit is Angstrom
 C     -6.7587532808      3.6028318443      0.0430376989
 C     -6.2343848145      2.7378663628     -1.0729152248
 H     -6.4280332281      3.2803292991      1.0403192140
 H     -7.8592326522      3.5402084966      0.0421068443
 H     -6.4990633788      4.6750541805     -0.1207534513
 C     -6.6615472444      3.1706700717     -2.4474029469
 H     -7.7923210597      3.0936893707     -2.6132375100
 H     -6.1451314368      2.6426468965     -3.2433617436
 H     -6.4304077539      4.2519699030     -2.5305530107
 C     -5.5365682033      1.6022650023     -0.9225931942
 N     -3.2709266806      3.7494887577     -1.4960560338
 H     -5.3801924207      0.9786061825     -1.8225591906
 H     -5.4033708946      1.0578850933      0.0264684719
 C     -3.7708732121      5.0222174860     -1.5036201168
 S     -2.5546435987      3.1172827092     -0.0595791991
 C     -3.0212321863      6.1937454273     -1.7958119094
 H     -4.8266341975      5.0527939445     -1.5329455375
 C     -1.6461544014      6.1632799860     -2.0177345142
 C     -0.9138426268      7.3147007380     -2.2639554756
 C     -1.5638476189      8.5622834143     -2.2678765664
 C     -3.6287125875      7.4436619659     -1.8883382944
 C     -2.9154331702      8.6285802924     -2.0737038997
 H     -3.4236160153      9.6161790416     -2.0579608034
 H     -1.0543267697      9.5148169114     -2.3863083281
 H     -1.0959106467      5.2164782694     -2.0032117148
 H      0.1802693412      7.2341789054     -2.5233202224
 H     -4.6594891887      7.5276696368     -1.7470726326
 O     -2.4417049841      1.6958243531     -0.0829555707
 O     -1.4788523929      3.9779316193      0.3363254927
 F     -3.7218226366      3.3770832057      0.9784092256
30
# ORCA AIMD Position Step 49, t=24.50 fs, E_Pot=-1129.61803497 Hartree, Unit is Angstrom
 C     -6.7568641588      3.6063355569      0.0428711173
 C     -6.2353755982      2.7390174897     -1.0736279921
 H     -6.4356811090      3.2730602496      1.0409598020
 H     -7.8579384908      3.5330742612      0.0499134383
 H     -6.4934565231      4.6775975113     -0.1299161247
 C     -6.6628574234      3.1722652120     -2.4477809053
 H     -7.7944130487      3.0998908165     -2.6199995692
 H     -6.1430659150      2.6435405770     -3.2457551057
 H     -6.4326953263      4.2555863065     -2.5252306031
 C     -5.5380174734      1.6026643346     -0.9228580291
 N     -3.2715158627      3.7473405813     -1.4913458403
 H     -5.4001099954      0.9732490782     -1.8227405919
 H     -5.4040329583      1.0613300926      0.0268655157
 C     -3.7690953881      5.0204379990     -1.5062933901
 S     -2.5577104084      3.1155388221     -0.0575939398
 C     -3.0195541072      6.1937528554     -1.7957436237
 H     -4.8325543487      5.0521922049     -1.5215344893
 C     -1.6499029396      6.1643426461     -2.0143850670
 C     -0.9141178221      7.3139181808     -2.2590751482
 C     -1.5628445668      8.5608882453     -2.2656440155
 C     -3.6308474278      7.4397700625     -1.8907060540
 C     -2.9174547537      8.6245941090     -2.0741343043
 H     -3.4234434231      9.6103676163     -2.0596192840
 H     -1.0505505593      9.5128753287     -2.3853186779
 H     -1.1031057955      5.2172227797     -2.0028740690
 H      0.1749711803      7.2314132164     -2.5180313534
 H     -4.6723158357      7.5351292848     -1.7522219199
 O     -2.4412187320      1.6942400135     -0.0810168407
 O     -1.4813797773      3.9762144504      0.3387047314
 F     -3.7238191134      3.3742299824      0.9800413492
30
# ORCA AIMD Position Step 50, t=25.00 fs, E_Pot=-1129.61883933 Hartree, Unit is Angstrom
 C     -6.7549620258      3.6098421052      0.0427108018
 C     -6.2364555351      2.7401446731     -1.0743412750
 H     -6.4428230262      3.2660252582      1.0413099762
 H     -7.8566478655      3.5263259444      0.0574399181
 H     -6.4880987304      4.6790373032     -0.1386146172
 C     -6.6643610973      3.1740577802     -2.4481501621
 H     -7.7934130271      3.1059523066     -2.6258576930
 H     -6.1407558945      2.6439537448     -3.2485996590
 H     -6.4353542439      4.2587691743     -2.5206713385
 C     -5.5396044505      1.6028689204     -0.9231687355
 N     -3.2719784783      3.7450543519     -1.4865829884
 H     -5.4192894426      0.9686550161     -1.8222107815
 H     -5.4038887429      1.0662409846      0.0272427756
 C     -3.7672061245      5.0186219492     -1.5089522952
 S     -2.5608308959      3.1138083977     -0.0555987557
 C     -3.0178921949      6.1937210401     -1.7956867423
 H     -4.8414837708      5.0520132277     -1.5097353434
 C     -1.6532753927      6.1653162590     -2.0110644877
 C     -0.9142528626      7.3131765191     -2.2542769022
 C     -1.5616162252      8.5595237629     -2.2634023399
 C     -3.6329879428      7.4361016340     -1.8930446309
 C     -2.9197126581      8.6205719773     -2.0745416562
 H     -3.4230059467      9.6030451220     -2.0614222044
 H     -1.0456541117      9.5107085211     -2.3847273933
 H     -1.1106889589      5.2178680088     -2.0024776501
 H      0.1673657299      7.2288835082     -2.5116420029
 H     -4.6888306931      7.5423498247     -1.7569057525
 O     -2.4406960090      1.6926210978     -0.0791571890
 O     -1.4838877866      3.9745020274      0.3410684155
 F     -3.7258719172      3.3714186259      0.9817161806
30
# ORCA AIMD Position Step 51, t=25.50 fs, E_Pot=-1129.61924208 Hartree, Unit is Angstrom
 C     -6.7530561546      3.6133275609      0.0425576695
 C     -6.2376266313      2.7412433096     -1.0750499921
 H     -6.4493011321      3.2593911939      1.0413007061
 H     -7.8552847499      3.5201193765      0.0645474589
 H     -6.4830966586      4.6793635804     -0.1466649184
 C     -6.6660356312      3.1760405211     -2.4485308682
 H     -7.7894351475      3.1118070268     -2.6307669745
 H     -6.1383654296      2.6440965517     -3.2516456479
 H     -6.4383491150      4.2614565821     -2.5169225459
 C     -5.5413443043      1.6028873566     -0.9235348570
 N     -3.2723193970      3.7426326194     -1.4817779483
 H     -5.4376190644      0.9648148710     -1.8209686546
 H     -5.4029091998      1.0725411069      0.0276791807
 C     -3.7652884327      5.0167700099     -1.5115895703
 S     -2.5639968707      3.1120916869     -0.0535919735
 C     -3.0163036748      6.1936297557     -1.7956334225
 H     -4.8523732146      5.0522428433     -1.4975872071
 C     -1.6562321428      6.1662010195     -2.0077815091
 C     -0.9142867738      7.3124803391     -2.2495556010
 C     -1.5601824956      8.5581934181     -2.2611479778
 C     -3.6352502341      7.4326969114     -1.8953388855
 C     -2.9221672124      8.6165024859     -2.0749313288
 H     -3.4224725502      9.5944903873     -2.0633728649
 H     -1.0397538507      9.5082506057     -2.3845039395
 H     -1.1185473671      5.2182919364     -2.0019959778
 H      0.1579786034      7.2265542804     -2.5042578891
 H     -4.7075811170      7.5490673803     -1.7613050599
 O     -2.4401402593      1.6909694347     -0.0773773659
 O     -1.4863800690      3.9727929822      0.3434152476
 F     -3.7279846705      3.3686494896      0.9834364349
30
# ORCA AIMD Position Step 52, t=26.00 fs, E_Pot=-1129.61894239 Hartree, Unit is Angstrom
 C     -6.7511572644      3.6167620008      0.0424129430
 C     -6.2388896792      2.7423084873     -1.0757498043
 H     -6.4549642460      3.2533149971      1.0408777250
 H     -7.8537758343      3.5146040301      0.0711056142
 H     -6.4785336909      4.6786517165     -0.1539036457
 C     -6.6678422063      3.1782008976     -2.4489424148
 H     -7.7827951536      3.1173790078     -2.6347194905
 H     -6.1360727654      2.6441938330     -3.2546202437
 H     -6.4416301489      4.2636321513     -2.5140253582
 C     -5.5432525489      1.6027353655     -0.9239643497
 N     -3.2725446514      3.7400796944     -1.4769411541
 H     -5.4549872318      0.9616806212     -1.8190584422
 H     -5.4010659971      1.0801235767      0.0282837523
 C     -3.7634350882      5.0148823861     -1.5141960966
 S     -2.5672001698      3.1103885835     -0.0515720535
 C     -3.0148437440      6.1934602186     -1.7955761994
 H     -4.8640361589      5.0528551390     -1.4851578434
 C     -1.6587394042      6.1669985606     -2.0045440384
 C     -0.9142724573      7.3118347842     -2.2449020561
 C     -1.5585657397      8.5569004086     -2.2588775647
 C     -3.6377543320      7.4295927675     -1.8975737490
 C     -2.9247720681      8.6123693827     -2.0753091995
 H     -3.4220557094      9.5850801656     -2.0654742591
 H     -1.0329847532      9.5054307179     -2.3846131551
 H     -1.1265510457      5.2183615459     -2.0014044295
 H      0.1475185219      7.2243760080     -2.4960315205
 H     -4.7270483165      7.5550075338     -1.7655990086
 O     -2.4395550652      1.6892877034     -0.0756778534
 O     -1.4888603302      3.9710858901      0.3457440890
 F     -3.7301606823      3.3659228036      0.9852046804
30
# ORCA AIMD Position Step 53, t=26.50 fs, E_Pot=-1129.61790316 Hartree, Unit is Angstrom
 C     -6.7492768253      3.6201103816      0.0422777565
 C     -6.2402444507      2.7433353903     -1.0764373008
 H     -6.4596700063      3.2479392028      1.0400067873
 H     -7.8520584095      3.5099195797      0.0769951287
 H     -6.4744621971      4.6770603579     -0.1601973880
 C     -6.6697274370      3.1805224780     -2.4494010001
 H     -7.7740067052      3.1225849600     -2.6377464529
 H     -6.1340532227      2.6444660356     -3.2572548248
 H     -6.4451334056      4.2653259495     -2.5120131480
 C     -5.5453444657      1.6024348820     -0.9244626076
 N     -3.2726614069      3.7374013263     -1.4720831229
 H     -5.4712853500      0.9591655813     -1.8165688711
 H     -5.3983332204      1.0888587119      0.0291838599
 C     -3.7617373420      5.0129588880     -1.5167608852
 S     -2.5704324216      3.1086987429     -0.0495374413
 C     -3.0135643619      6.1931959827     -1.7955082605
 H     -4.8752949417      5.0538148070     -1.4725381433
 C     -1.6607702075      6.1677107265     -2.0013588313
 C     -0.9142733335      7.3112454823     -2.2403038322
 C     -1.5567906222      8.5556472010     -2.2565879516
 C     -3.6406096816      7.4268199981     -1.8997358744
 C     -2.9274764016      8.6081535370     -2.0756814362
 H     -3.4219964127      9.5752618774     -2.0677298650
 H     -1.0254946734      9.5021805391     -2.3850164188
 H     -1.1345596813      5.2179444179     -2.0006804838
 H      0.1368397995      7.2222874884     -2.4871526413
 H     -4.7458142020      7.5599091826     -1.7699447583
 O     -2.4389442284      1.6875792005     -0.0740589067
 O     -1.4913324994      3.9693791822      0.3480538692
 F     -3.7324030863      3.3632386636      0.9870233650
30
# ORCA AIMD Position Step 54, t=27.00 fs, E_Pot=-1129.61632718 Hartree, Unit is Angstrom
 C     -6.7474263418      3.6233339214      0.0421528109
 C     -6.2416898366      2.7443197033     -1.0771101705
 H     -6.4632870156      3.2433877220      1.0386776052
 H     -7.8500873937      3.5061923546      0.0821107301
 H     -6.4708993726      4.6748228649     -0.1654497200
 C     -6.6716255127      3.1829864765     -2.4499176401
 H     -7.7637686599      3.1273363064     -2.6399186345
 H     -6.1324639755      2.6451122210     -3.2593091269
 H     -6.4487821160      4.2666117903     -2.5109097640
 C     -5.5476344889      1.6020127092     -0.9250315242
 N     -3.2726777088      3.7346044966     -1.4672143467
 H     -5.4864109662      0.9571475900     -1.8136284398
 H     -5.3946894395      1.0986034812      0.0305100920
 C     -3.7602764536      5.0109989228     -1.5192715902
 S     -2.5736851757      3.1070215182     -0.0474865653
 C     -3.0125131802      6.1928234858     -1.7954236668
 H     -4.8850910973      5.0550797379     -1.4598322464
 C     -1.6623051945      6.1683381984     -1.9982312014
 C     -0.9143580940      7.3107182190     -2.2357464699
 C     -1.5548839130      8.5544352202     -2.2542762228
 C     -3.6439061729      7.4244011630     -1.9018144572
 C     -2.9302275296      8.6038356816     -2.0760543024
 H     -3.4225440707      9.5655177982     -2.0701445374
 H     -1.0174382209      9.4984421052     -2.3856729173
 H     -1.1424303974      5.2169219074     -1.9998040093
 H      0.1268834711      7.2202201816     -2.4778334029
 H     -4.7626647553      7.5635428487     -1.7744671960
 O     -2.4383117416      1.6858478143     -0.0725205391
 O     -1.4938006531      3.9676712131      0.3503436423
 F     -3.7347148194      3.3605970136      0.9888947951
30
# ORCA AIMD Position Step 55, t=27.50 fs, E_Pot=-1129.61458597 Hartree, Unit is Angstrom
 C     -6.7456167664      3.6263916935      0.0420379823
 C     -6.2432238472      2.7452577309     -1.0777670487
 H     -6.4656968063      3.2397624479      1.0369063358
 H     -7.8478410844      3.5035324451      0.0863638043
 H     -6.4678304737      4.6722326340     -0.1696009337
 C     -6.6734610363      3.1855733105     -2.4504968157
 H     -7.7529404137      3.1315414431     -2.6413439726
 H     -6.1314314592      2.6462957078     -3.2605917362
 H     -6.4524895673      4.2676021270     -2.5107284489
 C     -5.5501357115      1.6014992179     -0.9256686724
 N     -3.2726021227      3.7316974356     -1.4623459954
 H     -5.5002686351      0.9554749623     -1.8103985277
 H     -5.3901217583      1.1092106159      0.0323794344
 C     -3.7591191623      5.0090020886     -1.5217146667
 S     -2.5769497193      3.1053558591     -0.0454175392
 C     -3.0117335051      6.1923320655     -1.7953174344
 H     -4.8925463375      5.0566032891     -1.4471534820
 C     -1.6633326496      6.1688793505     -1.9951649163
 C     -0.9145935166      7.3102578074     -2.2312151997
 C     -1.5528751042      8.5532654952     -2.2519397458
 C     -3.6477096139      7.4223486724     -1.9038013243
 C     -2.9329727039      8.5993999813     -2.0764341264
 H     -3.4239340478      9.5563213350     -2.0727243674
 H     -1.0089714572      9.4941730664     -2.3865404922
 H     -1.1500238565      5.2152014511     -1.9987575162
 H      0.1185968044      7.2181042851     -2.4682891013
 H     -4.7766429276      7.5657231046     -1.7792551525
 O     -2.4376619273      1.6840978647     -0.0710625228
 O     -1.4962690413      3.9659603252      0.3526125699
 F     -3.7370986341      3.3579976376      0.9908210516
30
# ORCA AIMD Position Step 56, t=28.00 fs, E_Pot=-1129.61312022 Hartree, Unit is Angstrom
 C     -6.7438574358      3.6292431296      0.0419321937
 C     -6.2448439063      2.7461472477     -1.0784080566
 H     -6.4667960038      3.2371400165      1.0347364435
 H     -7.8453251325      3.5020301393      0.0896844926
 H     -6.4652170898      4.6696214277     -0.1726229448
 C     -6.6751541715      3.1882639538     -2.4511359635
 H     -7.7424877175      3.1351098847     -2.6421603148
 H     -6.1310414537      2.6481335599     -3.2609737612
 H     -6.4561630655      4.2684381865     -2.5114697168
 C     -5.5528589822      1.6009257318     -0.9263667484
 N     -3.2724437184      3.7286887410     -1.4574883854
 H     -5.5127760274      0.9539753429     -1.8070593784
 H     -5.3846256680      1.1205409774      0.0348772016
 C     -3.7583131725      5.0069675396     -1.5240772692
 S     -2.5802176256      3.1037004626     -0.0433286751
 C     -3.0112611638      6.1917149305     -1.7951860168
 H     -4.8970109279      5.0583383574     -1.4346142910
 C     -1.6638502124      6.1693285505     -1.9921617876
 C     -0.9150348379      7.3098682676     -2.2266970554
 C     -1.5507946337      8.5521368775     -2.2495761030
 C     -3.6520591322      7.4206644660     -1.9056911586
 C     -2.9356637736      8.5948378215     -2.0768269965
 H     -3.4263619087      9.5480862195     -2.0754781322
 H     -1.0002451605      9.4893562472     -2.3875776753
 H     -1.1572152058      5.2127310866     -1.9975257852
 H      0.1128183544      7.2158797982     -2.4587097270
 H     -4.7870792450      7.5663183278     -1.7843623168
 O     -2.4369991059      1.6823342023     -0.0696843758
 O     -1.4987419175      3.9642448280      0.3548600374
 F     -3.7395570968      3.3554401322      0.9928041018
30
# ORCA AIMD Position Step 57, t=28.50 fs, E_Pot=-1129.61233309 Hartree, Unit is Angstrom
 C     -6.7421554962      3.6318501761      0.0418331189
 C     -6.2465469303      2.7469876743     -1.0790346385
 H     -6.4664982952      3.2355706343      1.0322372854
 H     -7.8425740431      3.5017543676      0.0920234052
 H     -6.4630053461      4.6673342896     -0.1745130660
 C     -6.6766267696      3.1910412334     -2.4518258455
 H     -7.7334104541      3.1379564187     -2.6425227257
 H     -6.1313330117      2.6506892231     -3.2603986848
 H     -6.4597096317      4.2692785376     -2.5131214082
 C     -5.5558123726      1.6003228778     -0.9271133578
 N     -3.2722117302      3.7255874113     -1.4526516897
 H     -5.5238631335      0.9524670757     -1.8037972009
 H     -5.3782098473      1.1324705622      0.0380416877
 C     -3.7578870715      5.0048945217     -1.5263473251
 S     -2.5834806305      3.1020537036     -0.0412182632
 C     -3.0111248033      6.1909687555     -1.7950272914
 H     -4.8980682695      5.0602389703     -1.4223236617
 C     -1.6638645960      6.1696754428     -1.9892217390
 C     -0.9157159340      7.3095514124     -2.2221831080
 C     -1.5486743893      8.5510468353     -2.2471831597
 C     -3.6569674791      7.4193396397     -1.9074810746
 C     -2.9382591698      8.5901515406     -2.0772387800
 H     -3.4299582562      9.5411201029     -2.0784164593
 H     -0.9914013013      9.4840020860     -2.3887443315
 H     -1.1638976661      5.2095065572     -1.9960957228
 H      0.1101659923      7.2135073806     -2.4492354579
 H     -4.7935890463      7.5652525760     -1.7898096403
 O     -2.4363277319      1.6805620532     -0.0683853645
 O     -1.5012234812      3.9625231055      0.3570856552
 F     -3.7420925358      3.3529239179      0.9948457068
30
# ORCA AIMD Position Step 58, t=29.00 fs, E_Pot=-1129.61247976 Hartree, Unit is Angstrom
 C     -6.7405152436      3.6341798286      0.0417369895
 C     -6.2483293469      2.7477802482     -1.0796495105
 H     -6.4647366195      3.2350777053      1.0295008672
 H     -7.8396506466      3.5027512913      0.0933529792
 H     -6.4611335519      4.6657012516     -0.1752885314
 C     -6.6778107264      3.1938908654     -2.4525517705
 H     -7.7266423336      3.1400068010     -2.6425855495
 H     -6.1322948558      2.6539682332     -3.2588874344
 H     -6.4630417300      4.2702860639     -2.5156587016
 C     -5.5590006694      1.5997187623     -0.9278913414
 N     -3.2719153702      3.7224026367     -1.4478460226
 H     -5.5334729905      0.9507724090     -1.8007880486
 H     -5.3708993689      1.1448958717      0.0418524837
 C     -3.7578503952      5.0027826178     -1.5285141363
 S     -2.5867306226      3.1004136531     -0.0390845420
 C     -3.0113452982      6.1900934803     -1.7948406321
 H     -4.8955372457      5.0622616905     -1.4103796587
 C     -1.6633915866      6.1699045707     -1.9863428636
 C     -0.9166411880      7.3093058377     -2.2176701141
 C     -1.5465475737      8.5499918128     -2.2447590904
 C     -3.6624214593      7.4183546649     -1.9091703480
 C     -2.9407260586      8.5853572749     -2.0776751237
 H     -3.4347701783      9.5355867960     -2.0815508341
 H     -0.9825680584      9.4781490787     -2.3900026217
 H     -1.1699856573      5.2055758295     -1.9944561621
 H      0.1109397676      7.2109784109     -2.4399368638
 H     -4.7960687184      7.5625063513     -1.7955883915
 O     -2.4356523867      1.6787869346     -0.0671645319
 O     -1.5037178258      3.9607936678      0.3592892370
 F     -3.7447070204      3.3504482675      0.9969473871
30
# ORCA AIMD Position Step 59, t=29.50 fs, E_Pot=-1129.61357835 Hartree, Unit is Angstrom
 C     -6.7389375953      3.6362066146      0.0416385142
 C     -6.2501871103      2.7485281525     -1.0802566003
 H     -6.4614654854      3.2356587428      1.0266365447
 H     -7.8366431044      3.5050436353      0.0936682930
 H     -6.4595395752      4.6650076185     -0.1749812393
 C     -6.6786575388      3.1968022086     -2.4532954826
 H     -7.7229328442      3.1412046051     -2.6424806981
 H     -6.1338649151      2.6579171148     -3.2565388361
 H     -6.4660828715      4.2716139195     -2.5190443672
 C     -5.5624249553      1.5991373966     -0.9286796543
 N     -3.2715637092      3.7191436969     -1.4430815238
 H     -5.5415616903      0.9487317270     -1.7981811344
 H     -5.3627385956      1.1577356822      0.0462246995
 C     -3.7581937841      5.0006317487     -1.5305688986
 S     -2.5899596778      3.0987781107     -0.0369257140
 C     -3.0119354123      6.1890920344     -1.7946269343
 H     -4.8894731007      5.0643669766     -1.3988610040
 C     -1.6624558736      6.1699955711     -1.9835215649
 C     -0.9177814965      7.3091262876     -2.2131611331
 C     -1.5444483902      8.5489673240     -2.2423024073
 C     -3.6683819711      7.4176800074     -1.9107602209
 C     -2.9430417053      8.5804861339     -2.0781414743
 H     -3.4407502129      9.5314880750     -2.0848924207
 H     -0.9738587963      9.4718646478     -2.3913175576
 H     -1.1754151004      5.2010382890     -1.9925977378
 H      0.1150715704      7.2083209572     -2.4308076217
 H     -4.7946958373      7.5581164354     -1.8016626152
 O     -2.4349777655      1.6770145797     -0.0660207139
 O     -1.5062288376      3.9590552227      0.3614707993
 F     -3.7474023000      3.3480123374      0.9991103844
30
# ORCA AIMD Position Step 60, t=30.00 fs, E_Pot=-1129.61537626 Hartree, Unit is Angstrom
 C     -6.7374197533      3.6379147673      0.0415309730
 C     -6.2521156995      2.7492365516     -1.0808609496
 H     -6.4566634757      3.2372875123      1.0237638234
 H     -7.8336595551      3.5086307244      0.0929873830
 H     -6.4581678215      4.6654659467     -0.1736326269
 C     -6.6791471077      3.1997686892     -2.4540373080
 H     -7.7227353483      3.1415184787     -2.6422970402
 H     -6.1359330061      2.6624254904     -3.2535256034
 H     -6.4687721681      4.2733920402     -2.5232289589
 C     -5.5660823355      1.5985975146     -0.9294547734
 N     -3.2711656482      3.7158199657     -1.4383684595
 H     -5.5480980286      0.9462174019     -1.7960833174
 H     -5.3537930437      1.1709293812      0.0510103884
 C     -3.7588890206      4.9984419937     -1.5325052043
 S     -2.5931600806      3.0971446535     -0.0347399705
 C     -3.0128997185      6.1879699552     -1.7943885774
 H     -4.8801690623      5.0665207549     -1.3878186574
 C     -1.6610905493      6.1699239635     -1.9807527896
 C     -0.9190758687      7.3090035195     -2.2086648601
 C     -1.5424116486      8.5479681854     -2.2398119997
 C     -3.6747835438      7.4172770659     -1.9122537943
 C     -2.9451937930      8.5755833351     -2.0786431050
 H     -3.4477576669      9.5286678194     -2.0884505460
 H     -0.9653713435      9.4652430625     -2.3926573629
 H     -1.1801422342      5.1960384309     -1.9905126275
 H      0.1221380538      7.2056002957     -2.4217724130
 H     -4.7899351148      7.5521751331     -1.8079710023
 O     -2.4343086650      1.6752508460     -0.0649525516
 O     -1.5087600957      3.9573067444      0.3636305601
 F     -3.7501797535      3.3456151951      1.0013356169
30
# ORCA AIMD Position Step 61, t=30.50 fs, E_Pot=-1129.61739746 Hartree, Unit is Angstrom
 C     -6.7359551345      3.6392997953      0.0414065475
 C     -6.2541101046      2.7499125015     -1.0814685793
 H     -6.4503359331      3.2399172416      1.0210036118
 H     -7.8308205581      3.5134892002      0.0913510384
 H     -6.4569749960      4.6671935782     -0.1712893063
 C     -6.6792931803      3.2027878737     -2.4547580683
 H     -7.7261326043      3.1409483984     -2.6420670928
 H     -6.1383469525      2.6673317531     -3.2500854897
 H     -6.4710672050      4.2757155893     -2.5281507645
 C     -5.5699658546      1.5981118868     -0.9301924751
 N     -3.2707299456      3.7124409710     -1.4337172795
 H     -5.5530631995      0.9431456551     -1.7945466947
 H     -5.3441497900      1.1844323566      0.0560070842
 C     -3.7598890348      4.9962132883     -1.5343195970
 S     -2.5963243579      3.0955106902     -0.0325255235
 C     -3.0142347430      6.1867348805     -1.7941293231
 H     -4.8681572431      5.0686965053     -1.3772678395
 C     -1.6593363946      6.1696624853     -1.9780303115
 C     -0.9204382813      7.3089248002     -2.2041938685
 C     -1.5404722200      8.5469887112     -2.2372871723
 C     -3.6815338127      7.4170994551     -1.9136559600
 C     -2.9471797548      8.5707054478     -2.0791851282
 H     -3.4555714801      9.5268375053     -2.0922313379
 H     -0.9571885572      9.4584014678     -2.3939935659
 H     -1.1841399468      5.1907552100     -1.9881944880
 H      0.1314325649      7.2029120602     -2.4127071556
 H     -4.7825451703      7.5448281807     -1.8144288691
 O     -2.4336499593      1.6735016154     -0.0639585049
 O     -1.5113147797      3.9555475342      0.3657689385
 F     -3.7530403422      3.3432558395      1.0036236528
30
# ORCA AIMD Position Step 62, t=31.00 fs, E_Pot=-1129.61907659 Hartree, Unit is Angstrom
 C     -6.7345336351      3.6403692016      0.0412569470
 C     -6.2561648504      2.7505647191     -1.0820863967
 H     -6.4425175112      3.2434844244      1.0184689843
 H     -7.8282499949      3.5195743300      0.0888220561
 H     -6.4559335023      4.6701999291     -0.1680003753
 C     -6.6791434251      3.2058612120     -2.4554404421
 H     -7.7328233544      3.1395293059     -2.6417653994
 H     -6.1409226274      2.6724327915     -3.2465069331
 H     -6.4729457189      4.2786361838     -2.5337359432
 C     -5.5740645953      1.5976871162     -0.9308697164
 N     -3.2702653964      3.7090163578     -1.4291387100
 H     -5.5564507922      0.9394848966     -1.7935609502
 H     -5.3339165362      1.1982089797      0.0609718824
 C     -3.7611282499      4.9939454829     -1.5360122974
 S     -2.5994451956      3.0938734010     -0.0302805423
 C     -3.0159289370      6.1853960180     -1.7938542005
 H     -4.8542043242      5.0708777988     -1.3671801392
 C     -1.6572411911      6.1691827074     -1.9753470086
 C     -0.9217677418      7.3088745264     -2.1997622853
 C     -1.5386645480      8.5460228106     -2.2347276454
 C     -3.6885135599      7.4170942490     -1.9149732843
 C     -2.9490053134      8.5659166719     -2.0797725172
 H     -3.4639108962      9.5256158042     -2.0962369821
 H     -0.9493796434      9.4514748519     -2.3953009374
 H     -1.1873938793      5.1853899969     -1.9856382738
 H      0.1420721356      7.2003719673     -2.4034646402
 H     -4.7735775974      7.5362705565     -1.8209311933
 O     -2.4330065883      1.6717727271     -0.0630369141
 O     -1.5138956379      3.9537773094      0.3678865114
 F     -3.7559846560      3.3409332893      1.0059747514
30
# ORCA AIMD Position Step 63, t=31.50 fs, E_Pot=-1129.61994559 Hartree, Unit is Angstrom
 C     -6.7331423182      3.6411420476      0.0410743264
 C     -6.2582740961      2.7512034014     -1.0827220756
 H     -6.4332745226      3.2479142282      1.0162539795
 H     -7.8260628941      3.5268223226      0.0854836432
 H     -6.4550327053      4.6743833507     -0.1638162219
 C     -6.6787737118      3.2089933468     -2.4560698351
 H     -7.7421733062      3.1373309896     -2.6413188142
 H     -6.1434592304      2.6774993647     -3.2431070921
 H     -6.4744070271      4.2821549710     -2.5398996198
 C     -5.5783639643      1.5973241363     -0.9314663766
 N     -3.2697805975      3.7055561789     -1.4246434592
 H     -5.5582666882      0.9352593552     -1.7930525578
 H     -5.3232196542      1.2122243171      0.0656401308
 C     -3.7625247159      4.9916367491     -1.5375872170
 S     -2.6025159085      3.0922300815     -0.0280033935
 C     -3.0179638445      6.1839635163     -1.7935692349
 H     -4.8392830643      5.0730619517     -1.3574796253
 C     -1.6548579636      6.1684573862     -1.9726953022
 C     -0.9229587940      7.3088355304     -2.1953836736
 C     -1.5370215456      8.5450642736     -2.2321336510
 C     -3.6955809102      7.4172050341     -1.9162136283
 C     -2.9506827031      8.5612832582     -2.0804099604
 H     -3.4724624167      9.5245796618     -2.1004652332
 H     -0.9420036220      9.4446081620     -2.3965567470
 H     -1.1898960773      5.1801469435     -1.9828403649
 H      0.1531123283      7.1981030358     -2.3938996175
 H     -4.7643347440      7.5267341601     -1.8273588786
 O     -2.4323834536      1.6700697795     -0.0621858846
 O     -1.5165048108      3.9519961232      0.3699841659
 F     -3.7590125853      3.3386464779      1.0083887646
30
# ORCA AIMD Position Step 64, t=32.00 fs, E_Pot=-1129.61981661 Hartree, Unit is Angstrom
 C     -6.7317664235      3.6416475922      0.0408523341
 C     -6.2604317220      2.7518398289     -1.0833839375
 H     -6.4227057462      3.2531247937      1.0144251869
 H     -7.8243544927      3.5351526074      0.0814375028
 H     -6.4542765288      4.6795424539     -0.1587901917
 C     -6.6782781576      3.2121910147     -2.4566349709
 H     -7.7533162071      3.1344541440     -2.6406254602
 H     -6.1457573671      2.6822948250     -3.2402054034
 H     -6.4754725060      4.2862221014     -2.5465480731
 C     -5.5828461478      1.5970189679     -0.9319666457
 N     -3.2692843079      3.7020708546     -1.4202424947
 H     -5.5585297050      0.9305473459     -1.7928902949
 H     -5.3121994506      1.2264376468      0.0697466401
 C     -3.7639841628      4.9892841545     -1.5390520884
 S     -2.6055301445      3.0905779223     -0.0256924420
 C     -3.0203142698      6.1824477559     -1.7932812452
 H     -4.8245202976      5.0752605453     -1.3480416000
 C     -1.6522438909      6.1674622941     -1.9700674474
 C     -0.9239110195      7.3087896379     -2.1910692107
 C     -1.5355740228      8.5441068807     -2.2295059309
 C     -3.7025776223      7.4173738298     -1.9173855417
 C     -2.9522285289      8.5568695289     -2.0811018375
 H     -3.4809053172      9.5233094873     -2.1049098363
 H     -0.9351121671      9.4379493590     -2.3977401515
 H     -1.1916414529      5.1752200073     -1.9797982336
 H      0.1636457688      7.1962249514     -2.3838875311
 H     -4.7562984445      7.5164733616     -1.8335874945
 O     -2.4317854744      1.6683980436     -0.0614033772
 O     -1.5191439125      3.9502044841      0.3720630218
 F     -3.7621236235      3.3363943510      1.0108652545
30
# ORCA AIMD Position Step 65, t=32.50 fs, E_Pot=-1129.61887431 Hartree, Unit is Angstrom
 C     -6.7303905435      3.6419229675      0.0405870471
 C     -6.2626313375      2.7524859627     -1.0840805424
 H     -6.4109426558      3.2590318596      1.0130138319
 H     -7.8231889568      3.5444704794      0.0768012983
 H     -6.4536792363      4.6853963354     -0.1529813063
 C     -6.6777573788      3.2154614414     -2.4571285850
 H     -7.7652752324      3.1310232806     -2.6395762976
 H     -6.1476396852      2.6865973459     -3.2380927903
 H     -6.4761837163      4.2907412413     -2.5535811662
 C     -5.5874908800      1.5967641907     -0.9323599588
 N     -3.2687847834      3.6985714887     -1.4159463379
 H     -5.5572727243      0.9254732980     -1.7928978645
 H     -5.3010037224      1.2407975687      0.0730475929
 C     -3.7654076493      4.9868824728     -1.5404175871
 S     -2.6084826547      3.0889143384     -0.0233463892
 C     -3.0229504664      6.1808579715     -1.7929973051
 H     -4.8111019558      5.0774976928     -1.3387017377
 C     -1.6494578310      6.1661785706     -1.9674559447
 C     -0.9245359182      7.3087191843     -2.1868265983
 C     -1.5343493582      8.5431449347     -2.2268458351
 C     -3.7093426561      7.4175454404     -1.9184973457
 C     -2.9536618985      8.5527328583     -2.0818520451
 H     -3.4889367984      9.5214330736     -2.1095617939
 H     -0.9287549114      9.4316385780     -2.3988307903
 H     -1.1926215951      5.1707714846     -1.9765104741
 H      0.1728782745      7.1948437987     -2.3733365328
 H     -4.7509836617      7.5057410636     -1.8395012221
 O     -2.4312173157      1.6667622769     -0.0606870949
 O     -1.5218137693      3.9484032834      0.3741246362
 F     -3.7653165439      3.3341756826      1.0134033874
30
# ORCA AIMD Position Step 66, t=33.00 fs, E_Pot=-1129.61763002 Hartree, Unit is Angstrom
 C     -6.7290000428      3.6420107984      0.0402781589
 C     -6.2648665067      2.7531539923     -1.0848212155
 H     -6.3981499682      3.2655511882      1.0120129011
 H     -7.8225909603      3.5546694085      0.0717059318
 H     -6.4532592800      4.6916127197     -0.1464589508
 C     -6.6773082369      3.2188105745     -2.4575487234
 H     -7.7770651488      3.1271790553     -2.6380715288
 H     -6.1489730741      2.6902241874     -3.2369973080
 H     -6.4765984093      4.2955764053     -2.5608937242
 C     -5.5922757219      1.5965496820     -0.9326410745
 N     -3.2682915657      3.6950693140     -1.4117663342
 H     -5.5545422660      0.9202000790     -1.7928679584
 H     -5.2897825312      1.2552409118      0.0753369479
 C     -3.7666998791      4.9844263184     -1.5416956870
 S     -2.6113679437      3.0872365575     -0.0209635954
 C     -3.0258352426      6.1792037574     -1.7927251360
 H     -4.8001737836      5.0798004955     -1.3292739093
 C     -1.6465607967      6.1645934504     -1.9648537048
 C     -0.9247625217      7.3086056425     -2.1826593250
 C     -1.5333721749      8.5421724621     -2.2241551993
 C     -3.7157268419      7.4176668011     -1.9195557496
 C     -2.9550019672      8.5489236150     -2.0826641023
 H     -3.4962880848      9.5186488207     -2.1144093065
 H     -0.9229796734      9.4258073035     -2.3998086077
 H     -1.1928278621      5.1669359731     -1.9729761168
 H      0.1801725535      7.1940492081     -2.3621933209
 H     -4.7497605920      7.4947705599     -1.8450063435
 O     -2.4306838808      1.6651667214     -0.0600346246
 O     -1.5245149898      3.9465938193      0.3761707435
 F     -3.7685901379      3.3319892017      1.0160021240
30
# ORCA AIMD Position Step 67, t=33.50 fs, E_Pot=-1129.61668936 Hartree, Unit is Angstrom
 C     -6.7275820100      3.6419559898      0.0399291373
 C     -6.2671307394      2.7538560303     -1.0856151897
 H     -6.3845220842      3.2726012089      1.0113755874
 H     -7.8225391355      3.5656336817      0.0662921353
 H     -6.4530332081      4.6978381844     -0.1393055982
 C     -6.6770149492      3.2222410915     -2.4578996909
 H     -7.7877848705      3.1230688654     -2.6360343913
 H     -6.1496858831      2.6930516130     -3.2370578251
 H     -6.4767856702      4.3005646227     -2.5683778858
 C     -5.5971773677      1.5963647197     -0.9328101442
 N     -3.2678130197      3.6915758986     -1.4077125958
 H     -5.5504002745      0.9149114394     -1.7925826158
 H     -5.2786775196      1.2696924593      0.0764642992
 C     -3.7677830465      4.9819095327     -1.5428976685
 S     -2.6141821921      3.0855421073     -0.0185429421
 C     -3.0289290767      6.1774917622     -1.7924720485
 H     -4.7926748902      5.0821905621     -1.3195793616
 C     -1.6436118873      6.1627023793     -1.9622544868
 C     -0.9245398893      7.3084321377     -2.1785664384
 C     -1.5326620647      8.5411843955     -2.2214365230
 C     -3.7216175788      7.4176935008     -1.9205647669
 C     -2.9562671077      8.5454801006     -2.0835409249
 H     -3.5027431047      9.5147553688     -2.1194415978
 H     -0.9178407654      9.4205635583     -2.4006518253
 H     -1.1922441538      5.1637946271     -1.9691945047
 H      0.1850841981      7.1939068601     -2.3504432226
 H     -4.7535851531      7.4837483669     -1.8500507834
 O     -2.4301895390      1.6636149736     -0.0594433718
 O     -1.5272472191      3.9447778244      0.3782036005
 F     -3.7719424830      3.3298333392      1.0186600844
30
# ORCA AIMD Position Step 68, t=34.00 fs, E_Pot=-1129.61646435 Hartree, Unit is Angstrom
 C     -6.7261264910      3.6418036597      0.0395476872
 C     -6.2694174877      2.7546036493     -1.0864719162
 H     -6.3702779949      3.2801023813      1.0110194193
 H     -7.8229648688      3.5772391639      0.0607076983
 H     -6.4530099469      4.7037264158     -0.1316206219
 C     -6.6769443566      3.2257506465     -2.4581931842
 H     -7.7966669306      3.1188406992     -2.6334169818
 H     -6.1497795323      2.6950304853     -3.2383027880
 H     -6.4768185615      4.3055297685     -2.5759235604
 C     -5.6021714993      1.5961989456     -0.9328718146
 N     -3.2673591849      3.6881031886     -1.4037962852
 H     -5.5449225998      0.9098017856     -1.7918306492
 H     -5.2678236297      1.2840612331      0.0763410188
 C     -3.7686076042      4.9793269847     -1.5440300128
 S     -2.6169212419      3.0838285136     -0.0160829057
 C     -3.0321866446      6.1757291126     -1.7922455422
 H     -4.7892120116      5.0846637477     -1.3094893835
 C     -1.6406696709      6.1605087727     -1.9596529168
 C     -0.9238395962      7.3081820308     -2.1745428591
 C     -1.5322345898      8.5401758516     -2.2186929620
 C     -3.7269544730      7.4175867096     -1.9215246101
 C     -2.9574726932      8.5424295052     -2.0844847664
 H     -3.5081469123      9.5096622626     -2.1246471664
 H     -0.9133960082      9.4159947549     -2.4013368298
 H     -1.1908512104      5.1613860939     -1.9651651185
 H      0.1873742663      7.1944590637     -2.3381111680
 H     -4.7628088394      7.4728115364     -1.8546301281
 O     -2.4297389832      1.6621097683     -0.0589105534
 O     -1.5300098683      3.9429573821      0.3802257183
 F     -3.7753717098      3.3277064889      1.0213756483
30
# ORCA AIMD Position Step 69, t=34.50 fs, E_Pot=-1129.61696658 Hartree, Unit is Angstrom
 C     -6.7246267249      3.6415964231      0.0391449370
 C     -6.2717199151      2.7554073778     -1.0874002025
 H     -6.3556560883      3.2879760160      1.0108334096
 H     -7.8237563748      3.5893553330      0.0551041647
 H     -6.4531853684      4.7089673173     -0.1235209370
 C     -6.6771424036      3.2293309496     -2.4584479002
 H     -7.8031225937      3.1146351995     -2.6302047197
 H     -6.1493291990      2.6961896317     -3.2406480899
 H     -6.4767702755      4.3102985430     -2.5834221645
 C     -5.6072342041      1.5960442332     -0.9328346314
 N     -3.2669385869      3.6846630687     -1.4000269880
 H     -5.5381990764      0.9050581264     -1.7904259641
 H     -5.2573393318      1.2982438168      0.0749486267
 C     -3.7691614861      4.9766756777     -1.5450926958
 S     -2.6195826117      3.0820937158     -0.0135826315
 C     -3.0355627673      6.1739187511     -1.7920521424
 H     -4.7899447751      5.0871822126     -1.2989556214
 C     -1.6377875477      6.1580254136     -1.9570449879
 C     -0.9226558412      7.3078407688     -2.1705794612
 C     -1.5320998554      8.5391427229     -2.2159283445
 C     -3.7317387814      7.4173172638     -1.9224322207
 C     -2.9586310780      8.5397855570     -2.0854971915
 H     -3.5124129378      9.5033965120     -2.1300187274
 H     -0.9097127698      9.4121567834     -2.4018369369
 H     -1.1886240294      5.1596903662     -1.9608868033
 H      0.1870167227      7.1957211377     -2.3252547964
 H     -4.7770833036      7.4620493929     -1.8587891321
 O     -2.4293363534      1.6606531819     -0.0584332757
 O     -1.5328014697      3.9411349587      0.3822400564
 F     -3.7788752704      3.3256068751      1.0241470125
30
# ORCA AIMD Position Step 70, t=35.00 fs, E_Pot=-1129.61784082 Hartree, Unit is Angstrom
 C     -6.7230795910      3.6413733827      0.0387350956
 C     -6.2740311677      2.7562767871     -1.0884085723
 H     -6.3409088168      3.2961417766      1.0106871856
 H     -7.8247640238      3.6018451759      0.0496341407
 H     -6.4535403172      4.7133027191     -0.1151411158
 C     -6.6776342902      3.2329673866     -2.4586889819
 H     -7.8067473234      3.1105823048     -2.6264144468
 H     -6.1484782001      2.6966334237     -3.2439021105
 H     -6.4767095617      4.3147106747     -2.5907671662
 C     -5.6123416884      1.5958953019     -0.9327099382
 N     -3.2665613397      3.6812680376     -1.3964152145
 H     -5.5303313365      0.9008508407     -1.7882214902
 H     -5.2473290966      1.3121224272      0.0723394494
 C     -3.7694718169      4.9739543921     -1.5460761420
 S     -2.6221637813      3.0803358168     -0.0110409903
 C     -3.0390085500      6.1720649381     -1.7918982520
 H     -4.7945715821      5.0896603974     -1.2880381601
 C     -1.6350164792      6.1552728105     -1.9544277373
 C     -0.9210065939      7.3073954408     -2.1666639253
 C     -1.5322633020      8.5380811747     -2.2131472488
 C     -3.7360262667      7.4168599006     -1.9232818609
 C     -2.9597500182      8.5375490726     -2.0865788085
 H     -3.5155264107      9.4961056628     -2.1355506226
 H     -0.9068641251      9.4090791327     -2.4021223886
 H     -1.1855369020      5.1586453495     -1.9563583379
 H      0.1842011924      7.1976829684     -2.3119642608
 H     -4.7954310991      7.4515275621     -1.8626067011
 O     -2.4289859736      1.6592462534     -0.0580084172
 O     -1.5356199940      3.9393134615      0.3842499538
 F     -3.7824502982      3.3235327268      1.0269719950
30
# ORCA AIMD Position Step 71, t=35.50 fs, E_Pot=-1129.61856482 Hartree, Unit is Angstrom
 C     -6.7214852346      3.6411683683      0.0383339246
 C     -6.2763438592      2.7572196116     -1.0895044373
 H     -6.3262907532      3.3045147756      1.0104455524
 H     -7.8258152984      3.6145672490      0.0444481810
 H     -6.4540366256      4.7165486798     -0.1066315655
 C     -6.6784248661      3.2366398800     -2.4589455285
 H     -7.8073399382      3.1067948469     -2.6220950902
 H     -6.1474191485      2.6965245340     -3.2477929010
 H     -6.4766977857      4.3186351308     -2.5978586310
 C     -5.6174716492      1.5957508699     -0.9325109496
 N     -3.2662362596      3.6779301123     -1.3929698071
 H     -5.5214306812      0.8973207473     -1.7851203468
 H     -5.2378753612      1.3255717141      0.0686338083
 C     -3.7695984454      4.9711649945     -1.5469630043
 S     -2.6246636084      3.0785534360     -0.0084575406
 C     -3.0424776517      6.1701679915     -1.7917890554
 H     -4.8023919754      5.0919752331     -1.2768956896
 C     -1.6324001127      6.1522797394     -1.9517997866
 C     -0.9189323948      7.3068353849     -2.1627808362
 C     -1.5327255344      8.5369875758     -2.2103547964
 C     -3.7399105975      7.4161957950     -1.9240671131
 C     -2.9608336548      8.5357079445     -2.0877294285
 H     -3.5175425282      9.4880450819     -2.1412436292
 H     -0.9049298054      9.4067619146     -2.4021607130
 H     -1.1815653772      5.1581426761     -1.9515769111
 H      0.1793245660      7.2003083929     -2.2983522268
 H     -4.8164484040      7.4413044802     -1.8661798856
 O     -2.4286917075      1.6578894222     -0.0576328634
 O     -1.5384627453      3.9374960644      0.3862590448
 F     -3.7860934083      3.3214822320      1.0298483157
30
# ORCA AIMD Position Step 72, t=36.00 fs, E_Pot=-1129.61869300 Hartree, Unit is Angstrom
 C     -6.7198467712      3.6410097310      0.0379578158
 C     -6.2786504209      2.7582421089     -1.0906942637
 H     -6.3120540601      3.3130030162      1.0099796988
 H     -7.8267256017      3.6273758384      0.0396923361
 H     -6.4546179132      4.7185999558     -0.0981556744
 C     -6.6795006404      3.2403239861     -2.4592484070
 H     -7.8048968373      3.1033658964     -2.6173243449
 H     -6.1463755710      2.6960666741     -3.2519945835
 H     -6.4767866560      4.3219762358     -2.6046037870
 C     -5.6226031063      1.5956137217     -0.9322517771
 N     -3.2659726058      3.6746613415     -1.3896996916
 H     -5.5116155068      0.8945725976     -1.7810837259
 H     -5.2290392342      1.3384622118      0.0640168765
 C     -3.7696243965      4.9683110055     -1.5477288371
 S     -2.6270813130      3.0767454790     -0.0058318629
 C     -3.0459238726      6.1682285029     -1.7917290929
 H     -4.8124304331      5.0939720382     -1.2657723070
 C     -1.6299770225      6.1490807472     -1.9491608908
 C     -0.9164960002      7.3061523946     -2.1589127197
 C     -1.5334827349      8.5358582786     -2.2075566812
 C     -3.7435022990      7.4153087797     -1.9247820325
 C     -2.9618823516      8.5342372610     -2.0889476849
 H     -3.5185836236      9.4795726152     -2.1471028885
 H     -0.9039905849      9.4051822350     -2.4019174350
 H     -1.1766917586      5.1580470523     -1.9465391216
 H      0.1729839304      7.2035375391     -2.2845515268
 H     -4.8385408503      7.4314465563     -1.8696047449
 O     -2.4284573921      1.6565821575     -0.0573033601
 O     -1.5413264464      3.9356863427      0.3882712750
 F     -3.7898008185      3.3194535358      1.0327733297
30
# ORCA AIMD Position Step 73, t=36.50 fs, E_Pot=-1129.61800238 Hartree, Unit is Angstrom
 C     -6.7181696096      3.6409198144      0.0376224299
 C     -6.2809430716      2.7593488359     -1.0919832646
 H     -6.2984381689      3.3215052512      1.0091800106
 H     -7.8273137712      3.6401231229      0.0355054386
 H     -6.4552096395      4.7194363622     -0.0898859472
 C     -6.6808315432      3.2439927264     -2.4596272870
 H     -7.7996149016      3.1003643096     -2.6122069362
 H     -6.1455789659      2.6954815016     -3.2561618632
 H     -6.4770169784      4.3246808398     -2.6109196530
 C     -5.6277169641      1.5954908167     -0.9319464014
 N     -3.2657792864      3.6714733391     -1.3866130111
 H     -5.5010079375      0.8926693552     -1.7761343568
 H     -5.2208598863      1.3506671450      0.0587290419
 C     -3.7696428083      4.9653969870     -1.5483455006
 S     -2.6294168878      3.0749112824     -0.0031638319
 C     -3.0493037347      6.1662460163     -1.7917219715
 H     -4.8235836751      5.0954828145     -1.2549611352
 C     -1.6277788721      6.1457147304     -1.9465119847
 C     -0.9137796959      7.3053407834     -2.1550406451
 C     -1.5345272269      8.5346894210     -2.2047589515
 C     -3.7469105479      7.4141862420     -1.9254223125
 C     -2.9628937834      8.5331005814     -2.0902310925
 H     -3.5188292474      9.4711261688     -2.1531394516
 H     -0.9041248102      9.4042976369     -2.4013572433
 H     -1.1709102226      5.1582075343     -1.9412404511
 H      0.1659490885      7.2072899276     -2.2707056183
 H     -4.8601363615      7.4220305626     -1.8729649733
 O     -2.4282865656      1.6553230608     -0.0570166074
 O     -1.5442072737      3.9338881620      0.3902908641
 F     -3.7935683878      3.3174446953      1.0357441079
30
# ORCA AIMD Position Step 74, t=37.00 fs, E_Pot=-1129.61652927 Hartree, Unit is Angstrom
 C     -6.7164608183      3.6409149889      0.0373415681
 C     -6.2832138164      2.7605425736     -1.0933751743
 H     -6.2856609778      3.3299097698      1.0079668930
 H     -7.8274163009      3.6526611890      0.0320167171
 H     -6.4557208642      4.7191220335     -0.0819997161
 C     -6.6823726955      3.2476184461     -2.4601080648
 H     -7.7918907402      3.0978310623     -2.6068722903
 H     -6.1452482078      2.6949873240     -3.2599615510
 H     -6.4774180072      4.3267422360     -2.6167347434
 C     -5.6327960786      1.5953931177     -0.9316076136
 N     -3.2656647947      3.6683771204     -1.3837171311
 H     -5.4897304245      0.8916301855     -1.7703562340
 H     -5.2133600919      1.3620658543      0.0530508596
 C     -3.7697464240      4.9624269836     -1.5487839386
 S     -2.6316710109      3.0730506017     -0.0004536011
 C     -3.0525766356      6.1642196512     -1.7917703476
 H     -4.8347515097      5.0963422566     -1.2447709468
 C     -1.6258301522      6.1422228325     -1.9438549760
 C     -0.9108811649      7.3043977454     -2.1511452567
 C     -1.5358481294      8.5334764475     -2.2019678447
 C     -3.7502308294      7.4128194602     -1.9259858685
 C     -2.9638639630      8.5322521203     -2.0915760332
 H     -3.5185009616      9.4631940866     -2.1593691593
 H     -0.9054046902      9.4040501933     -2.4004448781
 H     -1.1642326231      5.1584726208     -1.9356756438
 H      0.1591162856      7.2114696216     -2.2569596298
 H     -4.8798276778      7.4131405249     -1.8763253609
 O     -2.4281824900      1.6541098979     -0.0567692079
 O     -1.5471009198      3.9321056295      0.3923223349
 F     -3.7973916040      3.3154537056      1.0387574435
30
# ORCA AIMD Position Step 75, t=37.50 fs, E_Pot=-1129.61452684 Hartree, Unit is Angstrom
 C     -6.7147283219      3.6410057768      0.0371261329
 C     -6.2854546481      2.7618244824     -1.0948721690
 H     -6.2739117432      3.3380944242      1.0062992493
 H     -7.8269001556      3.6648450539      0.0293434737
 H     -6.4560466825      4.7178004903     -0.0746746447
 C     -6.6840664457      3.2511747238     -2.4607105925
 H     -7.7823126192      3.0957763082     -2.6014709838
 H     -6.1455716260      2.6947797636     -3.2631005056
 H     -6.4780077218      4.3282003442     -2.6219905377
 C     -5.6378252308      1.5953349716     -0.9312459314
 N     -3.2656369578      3.6653825642     -1.3810183571
 H     -5.4779023025      0.8914313347     -1.7638902151
 H     -5.2065508279      1.3725494040      0.0472847912
 C     -3.7700180758      4.9594051806     -1.5490172535
 S     -2.6338450788      3.0711635438      0.0022985086
 C     -3.0557065772      6.1621475234     -1.7918759041
 H     -4.8449401969      5.0964018188     -1.2354931316
 C     -1.6241477216      6.1386461398     -1.9411925150
 C     -0.9079063711      7.3033221344     -2.1472076833
 C     -1.5374323070      8.5322144245     -2.1991895016
 C     -3.7535375611      7.4112036119     -1.9264729096
 C     -2.9647896300      8.5316397529     -2.0929779443
 H     -3.5178411093      9.4562780553     -2.1658119535
 H     -0.9078880408      9.4043758700     -2.3991478211
 H     -1.1566936902      5.1587072214     -1.9298387757
 H      0.1534375736      7.2159734868     -2.2434487926
 H     -4.8964556714      7.4048628206     -1.8797305849
 O     -2.4281480815      1.6529396446     -0.0565578162
 O     -1.5500027715      3.9303430401      0.3943703619
 F     -3.8012656713      3.3134785335      1.0418099188
30
# ORCA AIMD Position Step 76, t=38.00 fs, E_Pot=-1129.61238018 Hartree, Unit is Angstrom
 C     -6.7129802471      3.6411974163      0.0369834487
 C     -6.2876576567      2.7631942298     -1.0964747668
 H     -6.2633452722      3.3459278172      1.0041792927
 H     -7.8256726571      3.6765356685      0.0275892331
 H     -6.4560716215      4.7156841281     -0.0680842559
 C     -6.6858447712      3.2546379834     -2.4614472840
 H     -7.7716428059      3.0941781092     -2.5961698473
 H     -6.1466938307      2.6950170809     -3.2653464388
 H     -6.4787935549      4.3291391198     -2.6266421875
 C     -5.6427908378      1.5953332003     -0.9308687155
 N     -3.2657027195      3.6624982119     -1.3785218098
 H     -5.4656370319      0.8920106401     -1.7569259209
 H     -5.2004370930      1.3820262600      0.0417361946
 C     -3.7705256136      4.9563352167     -1.5490224606
 S     -2.6359412418      3.0692505800      0.0050919721
 C     -3.0586623366      6.1600268589     -1.7920393590
 H     -4.8533264463      5.0955391795     -1.2273802846
 C     -1.6227405450      6.1350237216     -1.9385277771
 C     -0.9049607388      7.3021139897     -2.1432106313
 C     -1.5392652746      8.5308978956     -2.1964297789
 C     -3.7568808846      7.4093381400     -1.9268858494
 C     -2.9656699849      8.5312090988     -2.0944316137
 H     -3.5170864292      9.4508465989     -2.1724888290
 H     -0.9116148691      9.4052088305     -2.3974374029
 H     -1.1483560147      5.1588065680     -1.9237238901
 H      0.1498227832      7.2207003392     -2.2302873096
 H     -4.9091491864      7.3972802084     -1.8832061798
 O     -2.4281859034      1.6518085205     -0.0563791252
 O     -1.5529079642      3.9286048193      0.3964397849
 F     -3.8051855614      3.3115170581      1.0448979084
30
# ORCA AIMD Position Step 77, t=38.50 fs, E_Pot=-1129.61050379 Hartree, Unit is Angstrom
 C     -6.7112243422      3.6414907695      0.0369168163
 C     -6.2898151527      2.7646501491     -1.0981817358
 H     -6.2540782204      3.3532714425      1.0016541997
 H     -7.8236883467      3.6876028273      0.0268422224
 H     -6.4556739242      4.7130387425     -0.0623935290
 C     -6.6876326306      3.2579886724     -2.4623224276
 H     -7.7607833071      3.0929843329     -2.5911450611
 H     -6.1487066972      2.6958095242     -3.2665427618
 H     -6.4797738553      4.3296814763     -2.6306585411
 C     -5.6476803503      1.5954060528     -0.9304795205
 N     -3.2658680464      3.6597308837     -1.3762315178
 H     -5.4530407873      0.8932749754     -1.7496902230
 H     -5.1950257967      1.3904262931      0.0366934514
 C     -3.7713198388      4.9532200586     -1.5487815023
 S     -2.6379621981      3.0673125215      0.0079261456
 C     -3.0614168852      6.1578545161     -1.7922605248
 H     -4.8592905814      5.0936632936     -1.2206335017
 C     -1.6216103423      6.1313906900     -1.9358641031
 C     -0.9021384210      7.3007742482     -2.1391395169
 C     -1.5413317575      8.5295207565     -2.1936940945
 C     -3.7602861645      7.4072266507     -1.9272290716
 C     -2.9665089121      8.5309079206     -2.0959314831
 H     -3.5164394234      9.4472863350     -2.1794169850
 H     -0.9166036253      9.4064860036     -2.3952900338
 H     -1.1393135408      5.1587071974     -1.9173261394
 H      0.1490219126      7.2255605039     -2.2175594771
 H     -4.9173326944      7.3904672727     -1.8867607682
 O     -2.4282982612      1.6507120219     -0.0562298368
 O     -1.5558115216      3.9268954459      0.3985355608
 F     -3.8091460659      3.3095670523      1.0480175372
30
# ORCA AIMD Position Step 78, t=39.00 fs, E_Pot=-1129.60924052 Hartree, Unit is Angstrom
 C     -6.7094674119      3.6418834848      0.0369252493
 C     -6.2919198085      2.7661894097     -1.0999897676
 H     -6.2461879508      3.3599828023      0.9988144365
 H     -7.8209527962      3.6979280467      0.0271741002
 H     -6.4547306957      4.7101638494     -0.0577544476
 C     -6.6893528262      3.2612119606     -2.4633321523
 H     -7.7507215477      3.0921184380     -2.5865731201
 H     -6.1516428918      2.6972114745     -3.2666193442
 H     -6.4809392059      4.3299835252     -2.6340220222
 C     -5.6524814869      1.5955720206     -0.9300778349
 N     -3.2661378558      3.6570854496     -1.3741504730
 H     -5.4402123631      0.8951098841     -1.7424330261
 H     -5.1903342244      1.3977029538      0.0324091669
 C     -3.7724337570      4.9500628184     -1.5482818299
 S     -2.6399111488      3.0653505223      0.0108003027
 C     -3.0639470621      6.1556270219     -1.7925383509
 H     -4.8624264913      5.0907156004     -1.2153959626
 C     -1.6207523894      6.1277767387     -1.9332046699
 C     -0.8995118994      7.2993041351     -2.1349831879
 C     -1.5436158227      8.5280763199     -2.1909873076
 C     -3.7637548907      7.4048765450     -1.9275086367
 C     -2.9673174142      8.5306899469     -2.0974719558
 H     -3.5160424489      9.4458588612     -2.1866044359
 H     -0.9228474367      9.4081520908     -2.3926887109
 H     -1.1296940122      5.1583956765     -1.9106432691
 H      0.1515098440      7.2304836797     -2.2053148710
 H     -4.9207166555      7.3844877380     -1.8903887754
 O     -2.4284872127      1.6496448155     -0.0561066326
 O     -1.5587083649      3.9252194530      0.4006627299
 F     -3.8131417360      3.3076261915      1.0511646630
30
# ORCA AIMD Position Step 79, t=39.50 fs, E_Pot=-1129.60877501 Hartree, Unit is Angstrom
 C     -6.7077147581      3.6423714426      0.0370037240
 C     -6.2939648204      2.7678080820     -1.1018939862
 H     -6.2397116226      3.3659195627      0.9957888616
 H     -7.8175229994      3.7074081993      0.0286391463
 H     -6.4531238985      4.7073690753     -0.0543014637
 C     -6.6909331024      3.2642981076     -2.4644651833
 H     -7.7424428713      3.0914914346     -2.5826183469
 H     -6.1554743082      2.6992185272     -3.2655951383
 H     -6.4822750199      4.3302210551     -2.6367269821
 C     -5.6571815341      1.5958482827     -0.9296591148
 N     -3.2665156138      3.6545646258     -1.3722801594
 H     -5.4272434369      0.8973941936     -1.7354079840
 H     -5.1863982218      1.4038349338      0.0290822388
 C     -3.7738818892      4.9468658118     -1.5475169691
 S     -2.6417919054      3.0633660565      0.0137134914
 C     -3.0662344826      6.1533403856     -1.7928709451
 H     -4.8625496942      5.0866734454     -1.2117460011
 C     -1.6201549741      6.1242062876     -1.9305524979
 C     -0.8971236962      7.2977049582     -2.1307338941
 C     -1.5461025127      8.5265573331     -2.1883135443
 C     -3.7672652296      7.4022993928     -1.9277320371
 C     -2.9681139453      8.5305194886     -2.0990482922
 H     -3.5159543459      9.4466596847     -2.1940458139
 H     -0.9303150156      9.4101596132     -2.3896229573
 H     -1.1196558479      5.1579023908     -1.9036752331
 H      0.1573980232      7.2354210397     -2.1935661236
 H     -4.9192995559      7.3793894054     -1.8940731841
 O     -2.4287544592      1.6486012306     -0.0560063208
 O     -1.5615934571      3.9235812924      0.4028263280
 F     -3.8171669153      3.3056921045      1.0543349821
30
# ORCA AIMD Position Step 80, t=40.00 fs, E_Pot=-1129.60908767 Hartree, Unit is Angstrom
 C     -6.7059697888      3.6429504468      0.0371434967
 C     -6.2959441683      2.7695014379     -1.1038877660
 H     -6.2346470910      3.3709441392      0.9927365054
 H     -7.8135039023      3.7159575965      0.0312734827
 H     -6.4507473345      4.7049469858     -0.0521471753
 C     -6.6923145680      3.2672419398     -2.4657040026
 H     -7.7368254810      3.0910192461     -2.5794198915
 H     -6.1601124187      2.7017666250     -3.2635790281
 H     -6.4837637522      4.3305786535     -2.6387781115
 C     -5.6617664299      1.5962494682     -0.9292154879
 N     -3.2670033971      3.6521689058     -1.3706208379
 H     -5.4142218276      0.9000128331     -1.7288548957
 H     -5.1832779012      1.4088245535      0.0268472765
 C     -3.7756606971      4.9436317644     -1.5464865945
 S     -2.6436086821      3.0613609088      0.0166646313
 C     -3.0682650878      6.1509902884     -1.7932555955
 H     -4.8596926034      5.0815483362     -1.2096971802
 C     -1.6198009743      6.1206980862     -1.9279101291
 C     -0.8949839285      7.2959782464     -2.1263870702
 C     -1.5487774713      8.5249563743     -2.1856761912
 C     -3.7707724766      7.3995099763     -1.9279079197
 C     -2.9689252993      8.5303724820     -2.1006567283
 H     -3.5161441942      9.4496085659     -2.2017178039
 H     -0.9389484574      9.4124720809     -2.3860898290
 H     -1.1093850881      5.1572995529     -1.8964258381
 H      0.1664123937      7.2403425457     -2.1822967252
 H     -4.9133626915      7.3752038085     -1.8977875057
 O     -2.4291014341      1.6475751001     -0.0559257818
 O     -1.5644618471      3.9219853446      0.4050313079
 F     -3.8212157650      3.3037624169      1.0575239909
30
# ORCA AIMD Position Step 81, t=40.50 fs, E_Pot=-1129.60995496 Hartree, Unit is Angstrom
 C     -6.7042336876      3.6436179218      0.0373327321
 C     -6.2978527645      2.7712640178     -1.1059627380
 H     -6.2309556974      3.3749287715      0.9898357006
 H     -7.8090423114      3.7235101205      0.0350946140
 H     -6.4475137183      4.7031463021     -0.0513780384
 C     -6.6934608342      3.2700420236     -2.4670263741
 H     -7.7345244689      3.0906433272     -2.5770791536
 H     -6.1654116031      2.7047343283     -3.2607660236
 H     -6.4853871139      4.3312367352     -2.6401886322
 C     -5.6662201488      1.5967864778     -0.9287368567
 N     -3.2676018381      3.6498965923     -1.3691715421
 H     -5.4012353932      0.9028703154     -1.7229817606
 H     -5.1810598069      1.4126958088      0.0257694357
 C     -3.7777485499      4.9403637202     -1.5451966961
 S     -2.6453660372      3.0593371791      0.0196524686
 C     -3.0700290070      6.1485722114     -1.7936887928
 H     -4.8541052026      5.0753860161     -1.2091965738
 C     -1.6196687475      6.1172659164     -1.9252795323
 C     -0.8930735588      7.2941265804     -2.1219406262
 C     -1.5516270230      8.5232658837     -2.1830778985
 C     -3.7742086910      7.3965260215     -1.9280458772
 C     -2.9697855213      8.5302364335     -2.1022946980
 H     -3.5164968115      9.4544570437     -2.2095771937
 H     -0.9486650541      9.4150629632     -2.3820935870
 H     -1.0990889846      5.1566902188     -1.8889032338
 H      0.1779347937      7.2452291431     -2.1714710417
 H     -4.9034785671      7.3719445612     -1.9014976506
 O     -2.4295293102      1.6465598623     -0.0558619763
 O     -1.5673086999      3.9204358842      0.4072824894
 F     -3.8252822778      3.3018347948      1.0607270008
30
# ORCA AIMD Position Step 82, t=41.00 fs, E_Pot=-1129.61099993 Hartree, Unit is Angstrom
 C     -6.7025052011      3.6443744153      0.0375573612
 C     -6.2996866102      2.7730896775     -1.1081088432
 H     -6.2285676689      3.3777609127      0.9872706994
 H     -7.8043175849      3.7300207411      0.0401012176
 H     -6.4433614588      4.7021475267     -0.0520503952
 C     -6.6943654247      3.2726997151     -2.4684069826
 H     -7.7358727833      3.0903497459     -2.5756508392
 H     -6.1711762262      2.7079488864     -3.2574282859
 H     -6.4871282863      4.3323576345     -2.6409782974
 C     -5.6705243708      1.5974656255     -0.9282123220
 N     -3.2683101498      3.6477439061     -1.3679301110
 H     -5.3883765050      0.9059021272     -1.7179494754
 H     -5.1798551618      1.4154914306      0.0258459638
 C     -3.7801054533      4.9370650154     -1.5436597429
 S     -2.6470688052      3.0572972867      0.0226755594
 C     -3.0715204679      6.1460815745     -1.7941662551
 H     -4.8462564844      5.0682661645     -1.2101233572
 C     -1.6197332903      6.1139196634     -1.9226620478
 C     -0.8913521753      7.2921542697     -2.1173941170
 C     -1.5546380902      8.5214783061     -2.1805206070
 C     -3.7774823758      7.3933676994     -1.9281562171
 C     -2.9707338303      8.5301085666     -2.1039608249
 H     -3.5168310011      9.4608173702     -2.2175616211
 H     -0.9593595049      9.4179142618     -2.3776452329
 H     -1.0889875951      5.1561946459     -1.8811200701
 H      0.1910980164      7.2500645607     -2.1610452367
 H     -4.8905183868      7.3696065904     -1.9051639008
 O     -2.4300390108      1.6455486356     -0.0558119566
 O     -1.5701293428      3.9189370360      0.4095845062
 F     -3.8293602773      3.2999069709      1.0639391509
30
# ORCA AIMD Position Step 83, t=41.50 fs, E_Pot=-1129.61179680 Hartree, Unit is Angstrom
 C     -6.7007805604      3.6452247271      0.0378021575
 C     -6.3014426814      2.7749711710     -1.1103142874
 H     -6.2273887754      3.3793486050      0.9852168980
 H     -7.7995302144      3.7354667021      0.0462731978
 H     -6.4382619155      4.7020456378     -0.0541876182
 C     -6.6950550021      3.2752185546     -2.4698190930
 H     -7.7408297586      3.0901803071     -2.5751401600
 H     -6.1771714882      2.7111962095     -3.2539008790
 H     -6.4889737499      4.3340734112     -2.6411718941
 C     -5.6746584710      1.5982882466     -0.9276317206
 N     -3.2691261099      3.6457049086     -1.3668931623
 H     -5.3757465181      0.9090836881     -1.7138598540
 H     -5.1797958727      1.4172695320      0.0270122766
 C     -3.7826729837      4.9337388824     -1.5418947760
 S     -2.6487221932      3.0552439956      0.0257323254
 C     -3.0727370842      6.1435139950     -1.7946830296
 H     -4.8368363157      5.0603023375     -1.2122875877
 C     -1.6199670888      6.1106669454     -1.9200584887
 C     -0.8897679313      7.2900679263     -2.1127479264
 C     -1.5577981739      8.5195856980     -2.1780055694
 C     -3.7804790829      7.3900573467     -1.9282497135
 C     -2.9718116318      8.5299932659     -2.1056548325
 H     -3.5169250979      9.4682028414     -2.2255926687
 H     -0.9709079876      9.4210137704     -2.3727614624
 H     -1.0793052969      5.1559357740     -1.8730930517
 H      0.2048995803      7.2548274321     -2.1509756366
 H     -4.8756503947      7.3681654719     -1.9087432119
 O     -2.4306311726      1.6445343583     -0.0557729255
 O     -1.5729192708      3.9174927318      0.4119417602
 F     -3.8334432902      3.2979766962      1.0671553609
30
# ORCA AIMD Position Step 84, t=42.00 fs, E_Pot=-1129.61201267 Hartree, Unit is Angstrom
 C     -6.6990537499      3.6461782251      0.0380519169
 C     -6.3031196455      2.7769011606     -1.1125660671
 H     -6.2273096012      3.3796258867      0.9838241119
 H     -7.7948851628      3.7398466233      0.0535717650
 H     -6.4322216928      4.7028372010     -0.0577767995
 C     -6.6955868552      3.2776037897     -2.4712361636
 H     -7.7489883809      3.0902328259     -2.5755066099
 H     -6.1831413698      2.7142386456     -3.2505568836
 H     -6.4909155774      4.3364691730     -2.6407962193
 C     -5.6786000469      1.5992507367     -0.9269869903
 N     -3.2700464407      3.6437723437     -1.3660562956
 H     -5.3634576527      0.9124300475     -1.7107536793
 H     -5.1810230708      1.4180988774      0.0291577235
 C     -3.7853754372      4.9303887454     -1.5399267857
 S     -2.6503313480      3.0531803400      0.0288208886
 C     -3.0736811289      6.1408651318     -1.7952333237
 H     -4.8267300494      5.0516364852     -1.2154389081
 C     -1.6203417266      6.1075136115     -1.9174689322
 C     -0.8882672563      7.2878772419     -2.1080030792
 C     -1.5610947601      8.5175812185     -2.1755335013
 C     -3.7830663333      7.3866183936     -1.9283372986
 C     -2.9730597112      8.5298975568     -2.1073769838
 H     -3.5165483260      9.4760820289     -2.2335811878
 H     -0.9831710967      9.4243507080     -2.3674636832
 H     -1.0702577236      5.1560214154     -1.8648425562
 H      0.2183275885      7.2594858695     -2.1412248937
 H     -4.8602844586      7.3675803297     -1.9121921589
 O     -2.4313062737      1.6435097428     -0.0557421169
 O     -1.5756743269      3.9161066234      0.4143584201
 F     -3.8375248819      3.2960418487      1.0703705752
30
# ORCA AIMD Position Step 85, t=42.50 fs, E_Pot=-1129.61155663 Hartree, Unit is Angstrom
 C     -6.6973171490      3.6472485234      0.0382926949
 C     -6.3047174091      2.7788713567     -1.1148498045
 H     -6.2282129463      3.3785571532      0.9832020145
 H     -7.7905773816      3.7431802612      0.0619397802
 H     -6.4252834599      4.7044232147     -0.0627670728
 C     -6.6960412687      3.2798625678     -2.4726337092
 H     -7.7596482000      3.0906481047     -2.5766735423
 H     -6.1888281502      2.7168351988     -3.2477793786
 H     -6.4929517218      4.3395769717     -2.6398797490
 C     -5.6823256069      1.6003452239     -0.9262732575
 N     -3.2710668106      3.6419375538     -1.3654139871
 H     -5.3516345698      0.9159953857     -1.7086102360
 H     -5.1836795986      1.4180554101      0.0321377187
 C     -3.7881229556      4.9270178046     -1.5377857360
 S     -2.6519016458      3.0511096202      0.0319391778
 C     -3.0743582187      6.1381308071     -1.7958106138
 H     -4.8169841434      5.0424338137     -1.2192775615
 C     -1.6208285067      6.1044655616     -1.9148929430
 C     -0.8868025007      7.2855947761     -2.1031608093
 C     -1.5645152342      8.5154584961     -2.1731046199
 C     -3.7851012135      7.3830751037     -1.9284297197
 C     -2.9745148601      8.5298285406     -2.1091278417
 H     -3.5154874364      9.4839222816     -2.2414330297
 H     -0.9959999440      9.4279109174     -2.3617763350
 H     -1.0620432743      5.1565328252     -1.8563916723
 H      0.2304436157      7.2639965189     -2.1317639676
 H     -4.8459933042      7.3677961068     -1.9154703534
 O     -2.4320645637      1.6424674883     -0.0557168481
 O     -1.5783906569      3.9147820446      0.4168384229
 F     -3.8415984769      3.2941003777      1.0735796264
30
# ORCA AIMD Position Step 86, t=43.00 fs, E_Pot=-1129.61066226 Hartree, Unit is Angstrom
 C     -6.6955623204      3.6484523170      0.0385129159
 C     -6.3062372725      2.7808727663     -1.1171500159
 H     -6.2299816811      3.3761407068      0.9834071948
 H     -7.7867746749      3.7455067537      0.0713021850
 H     -6.4175254698      4.7066194837     -0.0690696567
 C     -6.6965105445      3.2820037666     -2.4739912843
 H     -7.7719215436      3.0915899973     -2.5785400099
 H     -6.1939968432      2.7187679433     -3.2459251478
 H     -6.4950862484      4.3433698755     -2.6384517051
 C     -5.6858117798      1.6015607200     -0.9254894574
 N     -3.2721821428      3.6401909054     -1.3649597595
 H     -5.3404117020      0.9198641158     -1.7073559787
 H     -5.1878984525      1.4172180741      0.0357908177
 C     -3.7908173785      4.9236295905     -1.5355045130
 S     -2.6534385026      3.0490353584      0.0350849426
 C     -3.0747773074      6.1353070245     -1.7964076755
 H     -4.8087307439      5.0328715042     -1.2234791514
 C     -1.6213996846      6.1015294565     -1.9123295606
 C     -0.8853372842      7.2832357439     -2.0982225274
 C     -1.5680466054      8.5132122791     -2.1707187277
 C     -3.7864437015      7.3794515630     -1.9285371681
 C     -2.9762075253      8.5297903726     -2.1109078596
 H     -3.5135694192      9.4912313958     -2.2490553190
 H     -1.0092405620      9.4316728994     -2.3557256446
 H     -1.0548328330      5.1575135023     -1.8477649821
 H      0.2404512299      7.2683056856     -2.1225722112
 H     -4.8343605908      7.3687489301     -1.9185438161
 O     -2.4329061038      1.6414002769     -0.0556945110
 O     -1.5810648279      3.9135219388      0.4193854742
 F     -3.8456575428      3.2921503012      1.0767773993
30
# ORCA AIMD Position Step 87, t=43.50 fs, E_Pot=-1129.60983061 Hartree, Unit is Angstrom
 C     -6.6937811108      3.6498076692      0.0387043124
 C     -6.3076818198      2.7828956610     -1.1194502375
 H     -6.2325046234      3.3724107890      0.9844345651
 H     -7.7836028196      3.7468824092      0.0815663552
 H     -6.4090582095      4.7091764681     -0.0765591453
 C     -6.6970875654      3.2840374050     -2.4752947093
 H     -7.7848482906      3.0932234136     -2.5809925104
 H     -6.1984595147      2.7198698049     -3.2452866053
 H     -6.4973280838      4.3477629365     -2.6365421991
 C     -5.6890366362      1.6028845495     -0.9246385145
 N     -3.2733868625      3.6385223021     -1.3646862877
 H     -5.3299286115      0.9241388618     -1.7068772008
 H     -5.1937924527      1.4156652441      0.0399542692
 C     -3.7933614266      4.9202285151     -1.5331158688
 S     -2.6549473028      3.0469611898      0.0382557203
 C     -3.0749502852      6.1323898275     -1.7970165913
 H     -4.8030757367      5.0231241633     -1.2277309850
 C     -1.6220292393      6.0987132816     -1.9097773543
 C     -0.8838499622      7.2808175676     -2.0931898870
 C     -1.5716752811      8.5108390175     -2.1683753130
 C     -3.7869759346      7.3757709032     -1.9286690024
 C     -2.9781596814      8.5297821434     -2.1127170224
 H     -3.5106787715      9.4975908224     -2.2563621422
 H     -1.0227386651      9.4356034343     -2.3493383536
 H     -1.0487621986      5.1589619855     -1.8389874124
 H      0.2477402231      7.2723520191     -2.1136362053
 H     -4.8267624203      7.3703709408     -1.9213872102
 O     -2.4338307968      1.6403008790     -0.0556725157
 O     -1.5836938606      3.9123288309      0.4220030888
 F     -3.8496956838      3.2901897038      1.0799589399
30
# ORCA AIMD Position Step 88, t=44.00 fs, E_Pot=-1129.60961570 Hartree, Unit is Angstrom
 C     -6.6919669498      3.6513320097      0.0388626403
 C     -6.3090545809      2.7849291867     -1.1217332492
 H     -6.2356801549      3.3674379452      0.9862138303
 H     -7.7811332331      3.7473786121      0.0926226646
 H     -6.4000185563      4.7118053333     -0.0850764915
 C     -6.6978561387      3.2859735382     -2.4765381857
 H     -7.7974924545      3.0956963428     -2.5839144473
 H     -6.2020970500      2.7200501784     -3.2460565247
 H     -6.4996895301      4.3526192712     -2.6341829122
 C     -5.6919807747      1.6043038701     -0.9237271302
 N     -3.2746749688      3.6369208697     -1.3645853719
 H     -5.3203248038      0.9289288425     -1.7070329170
 H     -5.2014481666      1.4134718152      0.0444750333
 C     -3.7956700946      4.9168205424     -1.5306489295
 S     -2.6564335311      3.0448909113      0.0414489967
 C     -3.0748905153      6.1293754908     -1.7976289786
 H     -4.8009670008      5.0133498309     -1.2317728291
 C     -1.6226932237      6.0960271305     -1.9072346152
 C     -0.8823354109      7.2783595217     -2.0880647578
 C     -1.5753870620      8.5083364170     -2.1660735853
 C     -3.7866230356      7.3720553527     -1.9288336155
 C     -2.9803833233      8.5297971103     -2.1145547135
 H     -3.5067672588      9.5026743105     -2.2632787207
 H     -1.0363446933      9.4396527687     -2.3426402656
 H     -1.0439279846      5.1608282608     -1.8300828644
 H      0.2519026975      7.2760697503     -2.1049477527
 H     -4.8241276753      7.3725914416     -1.9239844252
 O     -2.4348383579      1.6391623175     -0.0556483650
 O     -1.5862752861      3.9112047342      0.4246945394
 F     -3.8537065144      3.2882166868      1.0831193405
30
# ORCA AIMD Position Step 89, t=44.50 fs, E_Pot=-1129.61033930 Hartree, Unit is Angstrom
 C     -6.6901160503      3.6530399559      0.0389878921
 C     -6.3103600005      2.7869616802     -1.1239813136
 H     -6.2394174435      3.3613276758      0.9886119089
 H     -7.7793750488      3.7470792566      0.1043449387
 H     -6.3905628522      4.7142048970     -0.0944331845
 C     -6.6988840859      3.2878207830     -2.4777256108
 H     -7.8090142392      3.0991266521     -2.5871929275
 H     -6.2048730605      2.7193130037     -3.2483031154
 H     -6.5021836456      4.3577606004     -2.6314080798
 C     -5.6946286615      1.6058071942     -0.9227652902
 N     -3.2760403193      3.6353755811     -1.3646481452
 H     -5.3117313811      0.9343347816     -1.7076716636
 H     -5.2109185614      1.4107062599      0.0492217625
 C     -3.7976833605      4.9134140208     -1.5281252962
 S     -2.6579025893      3.0428283850      0.0446621210
 C     -3.0746126930      6.1262605473     -1.7982360725
 H     -4.8030394516      5.0036748622     -1.2354431655
 C     -1.6233704469      6.0934829389     -1.9046993709
 C     -0.8808056553      7.2758821422     -2.0828494433
 C     -1.5791671024      8.5057042470     -2.1638125549
 C     -3.7853704213      7.3683260842     -1.9290385107
 C     -2.9828798558      8.5298214336     -2.1164194216
 H     -3.5018597360      9.5062660813     -2.2697456313
 H     -1.0499157692      9.4437531332     -2.3356558671
 H     -1.0403835263      5.1630136450     -1.8210732257
 H      0.2527485157      7.2793923972     -2.0965018909
 H     -4.8267366580      7.3753342176     -1.9263265544
 O     -2.4359283337      1.6379779239     -0.0556195956
 O     -1.5888071593      3.9101511484      0.4274628774
 F     -3.8576838015      3.2862294117      1.0862538842
30
# ORCA AIMD Position Step 90, t=45.00 fs, E_Pot=-1129.61191801 Hartree, Unit is Angstrom
 C     -6.6882284279      3.6549413520      0.0390841139
 C     -6.3116031929      2.7889806587     -1.1261763288
 H     -6.2436347411      3.3542172543      0.9914415361
 H     -7.7782737825      3.7460787317      0.1165910248
 H     -6.3808583839      4.7160890463     -0.1044168558
 C     -6.7002193899      3.2895851431     -2.4788707476
 H     -7.8187180199      3.1035940567     -2.5907234620
 H     -6.2068367123      2.7177624666     -3.2519613408
 H     -6.5048210163      4.3629825949     -2.6282559614
 C     -5.6969695758      1.6073856833     -0.9217655963
 N     -3.2774768006      3.6338754116     -1.3648651328
 H     -5.3042637956      0.9404362491     -1.7086459840
 H     -5.2222195211      1.4074286644      0.0540918132
 C     -3.7993762185      4.9100201916     -1.5255564546
 S     -2.6593597303      3.0407775013      0.0478923034
 C     -3.0741322144      6.1230418003     -1.7988288382
 H     -4.8094962129      4.9941858786     -1.2387098696
 C     -1.6240426590      6.0910942220     -1.9021694695
 C     -0.8792900468      7.2734066932     -2.0775468486
 C     -1.5829999869      8.5029446423     -2.1615911051
 C     -3.7832690878      7.3646039326     -1.9292905565
 C     -2.9856399933      8.5298337310     -2.1183085182
 H     -3.4960559895      9.5082687775     -2.2757213927
 H     -1.0633160245      9.4478167549     -2.3284080397
 H     -1.0381387950      5.1653748516     -1.8119778546
 H      0.2503090137      7.2822562138     -2.0882953376
 H     -4.8341594718      7.3785099138     -1.9284081985
 O     -2.4371000965      1.6367414631     -0.0555837515
 O     -1.5912880842      3.9091690262      0.4303108802
 F     -3.8616214310      3.2842261235      1.0893580253
30
# ORCA AIMD Position Step 91, t=45.50 fs, E_Pot=-1129.61390989 Hartree, Unit is Angstrom
 C     -6.6863085710      3.6570396446      0.0391588389
 C     -6.3127897964      2.7909729316     -1.1283000747
 H     -6.2482557568      3.3462709191      0.9944747101
 H     -7.7777160285      3.7444803822      0.1292039428
 H     -6.3710736300      4.7172112719     -0.1147987107
 C     -6.7018889054      3.2912694269     -2.4799959981
 H     -7.8260799395      3.1091365163     -2.5944129849
 H     -6.2081145240      2.7155952749     -3.2568418459
 H     -6.5076067943      4.3680716128     -2.6247701735
 C     -5.6989983129      1.6090341337     -0.9207424712
 N     -3.2789784569      3.6324094875     -1.3652263004
 H     -5.2980147736      0.9472811817     -1.7098250674
 H     -5.2353288750      1.4036892261      0.0590151454
 C     -3.8007625788      4.9066529136     -1.5229432493
 S     -2.6608099957      3.0387421449      0.0511365662
 C     -3.0734647641      6.1197166036     -1.7993981483
 H     -4.8200635188      4.9849309263     -1.2416748051
 C     -1.6246946219      6.0888754696     -1.8996426348
 C     -0.8778349908      7.2709545883     -2.0721606196
 C     -1.5868698416      8.5000618289     -2.1594079534
 C     -3.7804269970      7.3609100162     -1.9295962290
 C     -2.9886442222      8.5298050176     -2.1202181111
 H     -3.4895266344      9.5087070098     -2.2811845248
 H     -1.0764197788      9.4517396852     -2.3209186705
 H     -1.0371628022      5.1677316720     -1.8028133267
 H      0.2448366720      7.2846035477     -2.0803250204
 H     -4.8453539788      7.3820083868     -1.9302239637
 O     -2.4383528210      1.6354472743     -0.0555383572
 O     -1.5937172215      3.9082587500      0.4332410115
 F     -3.8655133978      3.2822051856      1.0924273971
30
# ORCA AIMD Position Step 92, t=46.00 fs, E_Pot=-1129.61573227 Hartree, Unit is Angstrom
 C     -6.6843657270      3.6593307113      0.0392221568
 C     -6.3139258265      2.7929245580     -1.1303344907
 H     -6.2532046510      3.3376733426      0.9974601056
 H     -7.7775406139      3.7423957280      0.1420144168
 H     -6.3613682244      4.7173855748     -0.1253426424
 C     -6.7038988987      3.2928734399     -2.4811298851
 H     -7.8307625702      3.1157495023     -2.5981819966
 H     -6.2088925470      2.7130804627     -3.2626562741
 H     -6.5105379989      4.3728227266     -2.6210010810
 C     -5.7007156337      1.6107516640     -0.9197113147
 N     -3.2805398631      3.6309672638     -1.3657214816
 H     -5.2930476155      0.9548788862     -1.7111047152
 H     -5.2501885149      1.3995268239      0.0639551162
 C     -3.8018915130      4.9033277815     -1.5202775849
 S     -2.6622578840      3.0367260763      0.0543919652
 C     -3.0726255753      6.1162834472     -1.7999351406
 H     -4.8340377697      4.9759289811     -1.2445497082
 C     -1.6253140121      6.0868413417     -1.8971164838
 C     -0.8765032513      7.2685464082     -2.0666951105
 C     -1.5907610129      8.4970618236     -2.1572615950
 C     -3.7769897110      7.3572654397     -1.9299616496
 C     -2.9918636701      8.5296996492     -2.1221431694
 H     -3.4825057344      9.5077219352     -2.2861342779
 H     -1.0891101656      9.4554066433     -2.3132091427
 H     -1.0373901805      5.1698800722     -1.7935932634
 H      0.2367982959      7.2863864296     -2.0725862425
 H     -4.8588867144      7.3856959046     -1.9317667545
 O     -2.4396855333      1.6340904390     -0.0554810333
 O     -1.5960944579      3.9074200924      0.4362552870
 F     -3.8693539630      3.2801651426      1.0954578524
30
# ORCA AIMD Position Step 93, t=46.50 fs, E_Pot=-1129.61690127 Hartree, Unit is Angstrom
 C     -6.6824136453      3.6618023156      0.0392858125
 C     -6.3150179400      2.7948215808     -1.1322621723
 H     -6.2584018787      3.3286230658      1.0001397325
 H     -7.7775518272      3.7399429051      0.1548428750
 H     -6.3518873261      4.7164985301     -0.1358130758
 C     -6.7062368758      3.2943947120     -2.4823039860
 H     -7.8326170012      3.1233878637     -2.6019658905
 H     -6.2093946453      2.7105336671     -3.2690494532
 H     -6.5136022144      4.3770513090     -2.6170057609
 C     -5.7021281731      1.6125417151     -0.9186875103
 N     -3.2821557630      3.6295385699     -1.3663398395
 H     -5.2893930517      0.9631948170     -1.7124143483
 H     -5.2667057562      1.3949701026      0.0689053174
 C     -3.8028376727      4.9000606569     -1.5175458604
 S     -2.6637078504      3.0347330213      0.0576551821
 C     -3.0716305651      6.1127421943     -1.8004311318
 H     -4.8503947377      4.9671858765     -1.2476135887
 C     -1.6258911872      6.0850051873     -1.8945884599
 C     -0.8753722997      7.2662023134     -2.0611556795
 C     -1.5946577052      8.4939527420     -2.1551503621
 C     -3.7731199556      7.3536915158     -1.9303926695
 C     -2.9952616749      8.5294748296     -2.1240771880
 H     -3.4752825280      9.5055663887     -2.2905907104
 H     -1.1012796694      9.4586918042     -2.3053009118
 H     -1.0387246264      5.1716015755     -1.7843293623
 H      0.2268646752      7.2875683676     -2.0650722910
 H     -4.8731685083      7.3894177730     -1.9330274746
 O     -2.4410969992      1.6326668230     -0.0554092694
 O     -1.5984201187      3.9066522369      0.4393554347
 F     -3.8731373869      3.2781046575      1.0984453928
30
# ORCA AIMD Position Step 94, t=47.00 fs, E_Pot=-1129.61717989 Hartree, Unit is Angstrom
 C     -6.6804700501      3.6644339245      0.0393619027
 C     -6.3160733462      2.7966502874     -1.1340666749
 H     -6.2637592389      3.3193244190      1.0022680861
 H     -7.7775383588      3.7372461430      0.1675037601
 H     -6.3427586529      4.7145182249     -0.1459806828
 C     -6.7088734957      3.2958296820     -2.4835493273
 H     -7.8316870678      3.1319676165     -2.6057166483
 H     -6.2098574945      2.7082860734     -3.2756389115
 H     -6.5167763213      4.3806077534     -2.6128487724
 C     -5.7032482849      1.6144119729     -0.9176855043
 N     -3.2838212683      3.6281137086     -1.3670702297
 H     -5.2870459563      0.9721493134     -1.7137213336
 H     -5.2847586315      1.3900379960      0.0738843430
 C     -3.8036888699      4.8968668262     -1.5147327421
 S     -2.6651640263      3.0327665092      0.0609227610
 C     -3.0704960353      6.1090944076     -1.8008778720
 H     -4.8679344455      4.9587088293     -1.2511672115
 C     -1.6264188901      6.0833775466     -1.8920556954
 C     -0.8745313422      7.2639411519     -2.0555485815
 C     -1.5985446707      8.4907443010     -2.1530723135
 C     -3.7689792067      7.3502084568     -1.9308946635
 C     -2.9987955198      8.5290826349     -2.1260125063
 H     -3.4681866913      9.5025848323     -2.2945926336
 H     -1.1128281230      9.4614674133     -2.2972164871
 H     -1.0410498677      5.1726822524     -1.7750324860
 H      0.2158794836      7.2881270187     -2.0577730737
 H     -4.8866609733      7.3930065557     -1.9339965201
 O     -2.4425858027      1.6311732092     -0.0553205209
 O     -1.6006951449      3.9059537551      0.4425427947
 F     -3.8768581172      3.2760225343      1.1013862230
30
# ORCA AIMD Position Step 95, t=47.50 fs, E_Pot=-1129.61661487 Hartree, Unit is Angstrom
 C     -6.6785557262      3.6671971107      0.0394616746
 C     -6.3170997880      2.7983978748     -1.1357329466
 H     -6.2691764050      3.3099796943      1.0036287924
 H     -7.7772919934      3.7344347306      0.1798101099
 H     -6.3340922385      4.7114962753     -0.1556263643
 C     -6.7117644863      3.2971749223     -2.4848931119
 H     -7.8282096081      3.1413689287     -2.6094043624
 H     -6.2105083869      2.7066560067     -3.2820509577
 H     -6.5200267502      4.3833868484     -2.6086020684
 C     -5.7040933243      1.6163737668     -0.9167178728
 N     -3.2855318318      3.6266834528     -1.3679012892
 H     -5.2859673664      0.9816192050     -1.7150325388
 H     -5.3042028269      1.3847414763      0.0789271910
 C     -3.8045343279      4.8937603257     -1.5118244055
 S     -2.6666301455      3.0308297919      0.0641911787
 C     -3.0692388119      6.1053436346     -1.8012676636
 H     -4.8854189634      4.9505164336     -1.2554947897
 C     -1.6268918574      6.0819644415     -1.8895148110
 C     -0.8740764064      7.2617801510     -2.0498809178
 C     -1.6024075558      8.4874474568     -2.1510251786
 C     -3.7647155542      7.3468341098     -1.9314723369
 C     -3.0024185615      8.5284723701     -2.1279406487
 H     -3.4615698997      9.4991856505     -2.2981937156
 H     -1.1236614188      9.4636108302     -2.2889802025
 H     -1.0442403140      5.1729308212     -1.7657145208
 H      0.2048069179      7.2880551221     -2.0506744553
 H     -4.8980107096      7.3962920221     -1.9346654509
 O     -2.4441503127      1.6296074013     -0.0552121504
 O     -1.6029211550      3.9053225910      0.4458183143
 F     -3.8805108697      3.2739176867      1.1042767845
30
# ORCA AIMD Position Step 96, t=48.00 fs, E_Pot=-1129.61548629 Hartree, Unit is Angstrom
 C     -6.6766933767      3.6700564427      0.0395944475
 C     -6.3181055884      2.8000530737     -1.1372477308
 H     -6.2745388118      3.3007815845      1.0040486661
 H     -7.7766254761      3.7316415673      0.1915786500
 H     -6.3259760100      4.7075662303     -0.1645470230
 C     -6.7148523932      3.2984282245     -2.4863559926
 H     -7.8226117455      3.1514401012     -2.6130185191
 H     -6.2115469557      2.7059249194     -3.2879512901
 H     -6.5233103772      4.3853338893     -2.6043441450
 C     -5.7046849448      1.6184412161     -0.9157943943
 N     -3.2872831469      3.6252389785     -1.3688215108
 H     -5.2860830981      0.9914424010     -1.7163911080
 H     -5.3248787596      1.3790861052      0.0840741279
 C     -3.8054554052      4.8907536983     -1.5088107635
 S     -2.6681094983      3.0289257653      0.0674569133
 C     -3.0678763126      6.1014955803     -1.8015934505
 H     -4.9016881846      4.9426426554     -1.2608358812
 C     -1.6273064339      6.0807656866     -1.8869616811
 C     -0.8741031900      7.2597347890     -2.0441605345
 C     -1.6062332130      8.4840740294     -2.1490063206
 C     -3.7604563839      7.3435827199     -1.9321295488
 C     -3.0060826275      8.5275938646     -2.1298528674
 H     -3.4557835193      9.4958032246     -2.3014563947
 H     -1.1336903126      9.4650116267     -2.2806188174
 H     -1.0481718435      5.1721964112     -1.7563906755
 H      0.1946531940      7.2873597761     -2.0437580485
 H     -4.9061280359      7.3991105755     -1.9350283977
 O     -2.4457888154      1.6279682387     -0.0550815054
 O     -1.6051004882      3.9047560570      0.4491825559
 F     -3.8840907007      3.2717891080      1.1071137827
30
# ORCA AIMD Position Step 97, t=48.50 fs, E_Pot=-1129.61420528 Hartree, Unit is Angstrom
 C     -6.6749064232      3.6729707475      0.0397667217
 C     -6.3190998282      2.8016068273     -1.1385997361
 H     -6.2797172519      3.2919066712      1.0034079905
 H     -7.7753877969      3.7290007809      0.2026346211
 H     -6.3184680162      4.7029380116     -0.1725618720
 C     -6.7180683484      3.2995894253     -2.4879500436
 H     -7.8155024377      3.1620028060     -2.6165686202
 H     -6.2131313816      2.7063187266     -3.2930688751
 H     -6.5265748789      4.3864479567     -2.6001578095
 C     -5.7050481538      1.6206300088     -0.9149213379
 N     -3.2890706889      3.6237718636     -1.3698189257
 H     -5.2872884808      1.0014241349     -1.7178715664
 H     -5.3466143855      1.3730760725      0.0893583897
 C     -3.8065196830      4.8878581746     -1.5056867625
 S     -2.6696052442      3.0270569206      0.0707162488
 C     -3.0664272765      6.0975579806     -1.8018486897
 H     -4.9157402140      4.9351357710     -1.2673704373
 C     -1.6276604747      6.0797731050     -1.8843911817
 C     -0.8746977519      7.2578191548     -2.0383959905
 C     -1.6100097821      8.4806370007     -2.1470127987
 C     -3.7563054811      7.3404639415     -1.9328692115
 C     -3.0097404770      8.5264009039     -2.1317406686
 H     -3.4511546352      9.4928545979     -2.3044442338
 H     -1.1428299502      9.4655756378     -2.2721620073
 H     -1.0527294214      5.1703826953     -1.7470822288
 H      0.1863664202      7.2860598887     -2.0370019464
 H     -4.9102147937      7.4013122691     -1.9350827965
 O     -2.4474995288      1.6262556115     -0.0549257667
 O     -1.6072360339      3.9042508803      0.4526358112
 F     -3.8875928923      3.2696358301      1.1098941801
30
# ORCA AIMD Position Step 98, t=49.00 fs, E_Pot=-1129.61318709 Hartree, Unit is Angstrom
 C     -6.6732179280      3.6758949224      0.0399815836
 C     -6.3200922562      2.8030524530     -1.1397801935
 H     -6.2845685427      3.2835081484      1.0016488304
 H     -7.7734779819      3.7266456848      0.2128180827
 H     -6.3115890446      4.6978890862     -0.1795187036
 C     -6.7213347827      3.3006609739     -2.4896774892
 H     -7.8076478991      3.1728602191     -2.6200831414
 H     -6.2153687711      2.7079949060     -3.2972127840
 H     -6.5297575701      4.3867833066     -2.5961265282
 C     -5.7052097782      1.6229558849     -0.9141009886
 N     -3.2908901950      3.6222738057     -1.3708819365
 H     -5.2894554956      1.0113495184     -1.7195692614
 H     -5.3692349472      1.3667161950      0.0947914463
 C     -3.8077769456      4.8850837595     -1.5024524252
 S     -2.6711196993      3.0252252287      0.0739658137
 C     -3.0649099777      6.0935408868     -1.8020277709
 H     -4.9267988375      4.9280522390     -1.2752144701
 C     -1.6279527389      6.0789701498     -1.8817970546
 C     -0.8759256377      7.2560455209     -2.0325961337
 C     -1.6137271564      8.4771489173     -2.1450412671
 C     -3.7523413700      7.3374819347     -1.9336931321
 C     -3.0133482775      8.5248571569     -2.1335970590
 H     -3.4479593817      9.4906822889     -2.3072117707
 H     -1.1509985922      9.4652354333     -2.2636421705
 H     -1.0578186042      5.1674622677     -1.7378182103
 H      0.1807036402      7.2841826340     -2.0303807668
 H     -4.9097819011      7.4027663234     -1.9348298913
 O     -2.4492808770      1.6244705598     -0.0547422043
 O     -1.6093316623      3.9038031147      0.4561779014
 F     -3.8910133053      3.2674570122      1.1126153151
30
# ORCA AIMD Position Step 99, t=49.50 fs, E_Pot=-1129.61273505 Hartree, Unit is Angstrom
 C     -6.6716494177      3.6787818809      0.0402382098
 C     -6.3210934371      2.8043864981     -1.1407830355
 H     -6.2889378580      3.2757113783      0.9987778476
 H     -7.7708532078      3.7247054577      0.2219878593
 H     -6.3053229924      4.6927475398     -0.1852963003
 C     -6.7245691243      3.3016480823     -2.4915302503
 H     -7.7999301557      3.1838067178     -2.6236060111
 H     -6.2183098667      2.7110347990     -3.3002822371
 H     -6.5327856845      4.3864449707     -2.5923304549
 C     -5.7051972281      1.6254330251     -0.9133315751
 N     -3.2927371315      3.6207365969     -1.3719988717
 H     -5.2924416615      1.0209940702     -1.7215890294
 H     -5.3925679395      1.3600161514      0.1003517123
 C     -3.8092580934      4.8824397122     -1.4991127897
 S     -2.6726547475      3.0234321641      0.0772023061
 C     -3.0633429512      6.0894565493     -1.8021257921
 H     -4.9343341477      4.9214508632     -1.2844234298
 C     -1.6281832875      6.0783310758     -1.8791717780
 C     -0.8778216448      7.2544249089     -2.0267700664
 C     -1.6173768891      8.4736224218     -2.1430881228
 C     -3.7486181519      7.3346347934     -1.9346020152
 C     -3.0168679295      8.5229395285     -2.1354170525
 H     -3.4464017213      9.4895101176     -2.3097958569
 H     -1.1581177757      9.4639520572     -2.2550946267
 H     -1.0633662628      5.1634799296     -1.7286374468
 H      0.1781195080      7.2817593298     -2.0238676044
 H     -4.9046332949      7.4033654414     -1.9342746209
 O     -2.4511313506      1.6226152150     -0.0545279848
 O     -1.6113919279      3.9034082378      0.4598083003
 F     -3.8943481120      3.2652519241      1.1152748215
30
# ORCA AIMD Position Step 100, t=50.00 fs, E_Pot=-1129.61295983 Hartree, Unit is Angstrom
 C     -6.6702197962      3.6815848819      0.0405316061
 C     -6.3221146499      2.8056091568     -1.1416050348
 H     -6.2926623168      3.2686102841      0.9948659254
 H     -7.7675337385      3.7233021790      0.2300256630
 H     -6.2996218609      4.6878704473     -0.1898046977
 C     -6.7276893136      3.3025586405     -2.4934903304
 H     -7.7932825845      3.1946396916     -2.6271901365
 H     -6.2219461540      2.7154395166     -3.3022721978
 H     -6.5355780549      4.3855820479     -2.5888433559
 C     -5.7050372423      1.6280723306     -0.9126076921
 N     -3.2946065753      3.6191521158     -1.3731580571
 H     -5.2961001265      1.0301373924     -1.7240304904
 H     -5.4164450118      1.3529944931      0.1059769344
 C     -3.8109748692      4.8799348609     -1.4956774009
 S     -2.6742117699      3.0216786846      0.0804225153
 C     -3.0617446844      6.0853191751     -1.8021385384
 H     -4.9380720141      4.9153888838     -1.2949980679
 C     -1.6283536285      6.0778212634     -1.8765065975
 C     -0.8803832342      7.2529671608     -2.0209269397
 C     -1.6209520914      8.4700701492     -2.1411496149
 C     -3.7451657888      7.3319142755     -1.9355954630
 C     -3.0202685192      8.5206413005     -2.1371982674
 H     -3.4465985065      9.4894084409     -2.3122088998
 H     -1.1641132381      9.4617169119     -2.2465571669
 H     -1.0693202890      5.1585512643     -1.7195891285
 H      0.1786885632      7.2788228125     -2.0174355211
 H     -4.8948612683      7.4030282946     -1.9334250720
 O     -2.4530495582      1.6206927977     -0.0542801944
 O     -1.6134220664      3.9030611817      0.4635261028
 F     -3.8975938448      3.2630199406      1.1178706075
30
# ORCA AIMD Position Step 101, t=50.50 fs, E_Pot=-1129.61375702 Hartree, Unit is Angstrom
 C     -6.6689442703      3.6842600036      0.0408525304
 C     -6.3231677531      2.8067245969     -1.1422458926
 H     -6.2955757296      3.2622656524      0.9900439550
 H     -7.7636036421      3.7225479729      0.2368392590
 H     -6.2944145343      4.6836175661     -0.1929828433
 C     -6.7306211920      3.3034029554     -2.4955309080
 H     -7.7886002342      3.2051725711     -2.6308873075
 H     -6.2262096469      2.7211294488     -3.3032744645
 H     -6.5380492011      4.3843766696     -2.5857307017
 C     -5.7047548159      1.6308798778     -0.9119211872
 N     -3.2964931537      3.6175124331     -1.3743478022
 H     -5.3002892246      1.0385770740     -1.7269720734
 H     -5.4407049808      1.3456803495      0.1115602074
 C     -3.8129197097      4.8775777081     -1.4921597832
 S     -2.6757916746      3.0199652438      0.0836232880
 C     -3.0601334302      6.0811447435     -1.8020624332
 H     -4.9379961034      4.9099206906     -1.3068899502
 C     -1.6284671080      6.0773982307     -1.8737916899
 C     -0.8835695543      7.2516807644     -2.0150757786
 C     -1.6244472782      8.4665047782     -2.1392219771
 C     -3.7419897070      7.3293057194     -1.9366720374
 C     -3.0235270383      8.5179733699     -2.1389411551
 H     -3.4485737499      9.4902796962     -2.3144358571
 H     -1.1689162257      9.4585520159     -2.2380695210
 H     -1.0756449581      5.1528539271     -1.7107320774
 H      0.1820927257      7.2754072876     -2.0110589341
 H     -4.8808488485      7.4017016936     -1.9322915634
 O     -2.4550341803      1.6187075865     -0.0539958651
 O     -1.6154279084      3.9027563916      0.4673300155
 F     -3.9007473217      3.2607605801      1.1204008514
30
# ORCA AIMD Position Step 102, t=51.00 fs, E_Pot=-1129.61484007 Hartree, Unit is Angstrom
 C     -6.6678333764      3.6867686573      0.0411876501
 C     -6.3242649385      2.8077410600     -1.1427082208
 H     -6.2975145878      3.2567054598      0.9844949826
 H     -7.7592075315      3.7225424209      0.2423647579
 H     -6.2896174126      4.6803226228     -0.1947943190
 C     -6.7333072327      3.3041935122     -2.4976180600
 H     -7.7866318710      3.2152471967     -2.6347353235
 H     -6.2309751395      2.7279470028     -3.3034746831
 H     -6.5401146338      4.3830304606     -2.5830485130
 C     -5.7043722611      1.6338555135     -0.9112625424
 N     -3.2983910935      3.6158100221     -1.3755564038
 H     -5.3048854156      1.0461419609     -1.7304565587
 H     -5.4651930772      1.3381145417      0.1169521211
 C     -3.8150654096      4.8753763087     -1.4885768781
 S     -2.6773949100      3.0182918144      0.0868014903
 C     -3.0585269597      6.0769507214     -1.8018944880
 H     -4.9343499789      4.9050977102     -1.3200069872
 C     -1.6285293104      6.0770133473     -1.8710164611
 C     -0.8873065424      7.2505724154     -2.0092253256
 C     -1.6278581042      8.4629391297     -2.1373015605
 C     -3.7390697871      7.3267881706     -1.9378293836
 C     -3.0266281993      8.5149634220     -2.1406488483
 H     -3.4522632807      9.4918678977     -2.3164358048
 H     -1.1724655506      9.4545081820     -2.2296726130
 H     -1.0823135529      5.1466131240     -1.7021326340
 H      0.1876774545      7.2715505537     -2.0047145391
 H     -4.8632798225      7.3993626130     -1.9308853121
 O     -2.4570838706      1.6166649164     -0.0536719185
 O     -1.6174157988      3.9024878823      0.4712183524
 F     -3.9038055945      3.2584735445      1.1228639994
30
# ORCA AIMD Position Step 103, t=51.50 fs, E_Pot=-1129.61581428 Hartree, Unit is Angstrom
 C     -6.6668921836      3.6890799218      0.0415199939
 C     -6.3254184046      2.8086707626     -1.1429974659
 H     -6.2983252451      3.2519275569      0.9784427592
 H     -7.7545431616      3.7233703142      0.2465678430
 H     -6.2851458083      4.6782645733     -0.1952219753
 C     -6.7357149710      3.3049449078     -2.4997129345
 H     -7.7878722544      3.2247427534     -2.6387446531
 H     -6.2360657333      2.7356633286     -3.3031442595
 H     -6.5416965068      4.3817490791     -2.5808424518
 C     -5.7039088683      1.6369919034     -0.9106225168
 N     -3.3002943492      3.6140380221     -1.3767721411
 H     -5.3097901468      1.0527031296     -1.7344783155
 H     -5.4897567798      1.3303509657      0.1219699090
 C     -3.8173646551      4.8733379741     -1.4849484008
 S     -2.6790214891      3.0166579210      0.0899539678
 C     -3.0569422583      6.0727557162     -1.8016322547
 H     -4.9276401292      4.9009682625     -1.3342199961
 C     -1.6285484103      6.0766140754     -1.8681699460
 C     -0.8914964339      7.2496463943     -2.0033839062
 C     -1.6311810324      8.4593862920     -2.1353849542
 C     -3.7363594719      7.3243347448     -1.9390644262
 C     -3.0295635426      8.5116532207     -2.1423266612
 H     -3.4575281945      9.4937895942     -2.3181476163
 H     -1.1747101739      9.4496615172     -2.2214077244
 H     -1.0892994567      5.1400830177     -1.6938614292
 H      0.1945575711      7.2672974513     -1.9983817256
 H     -4.8431470577      7.3960196120     -1.9292165741
 O     -2.4591972690      1.6145711123     -0.0533052075
 O     -1.6193925165      3.9022492978      0.4751890426
 F     -3.9067659838      3.2561586958      1.1252587261
30
# ORCA AIMD Position Step 104, t=52.00 fs, E_Pot=-1129.61628537 Hartree, Unit is Angstrom
 C     -6.6661197838      3.6911724429      0.0418297100
 C     -6.3266399319      2.8095295291     -1.1431217582
 H     -6.2978718713      3.2479042640      0.9721373735
 H     -7.7498502432      3.7250998360      0.2494440426
 H     -6.2809245761      4.6776425263     -0.1942632122
 C     -6.7378427127      3.3056739677     -2.5017741210
 H     -7.7924830360      3.2335789212     -2.6428883733
 H     -6.2412622783      2.7439896544     -3.3026262629
 H     -6.5427289167      4.3807267545     -2.5791470653
 C     -5.7033808856      1.6402742719     -0.9099937958
 N     -3.3021967518      3.6121904962     -1.3779831066
 H     -5.3149338324      1.0581811878     -1.7389756553
 H     -5.5142426841      1.3224550875      0.1264108006
 C     -3.8197498290      4.8714686949     -1.4812959216
 S     -2.6806710054      3.0150626816      0.0930773980
 C     -3.0553949699      6.0685787814     -1.8012738242
 H     -4.9186362787      4.8975771031     -1.3493714907
 C     -1.6285354138      6.0761466197     -1.8652412671
 C     -0.8960287708      7.2489038511     -1.9975592721
 C     -1.6344129112      8.4558596060     -2.1334690664
 C     -3.7337860556      7.3219130268     -1.9403735697
 C     -3.0323300698      8.5080952309     -2.1439814813
 H     -3.4641742088      9.4955784025     -2.3194982661
 H     -1.1756123748      9.4441087941     -2.2133155561
 H     -1.0965677086      5.1335264739     -1.6859894006
 H      0.2017384011      7.2627029568     -1.9920424881
 H     -4.8217473664      7.3917134564     -1.9272924430
 O     -2.4613730491      1.6124336194     -0.0528924958
 O     -1.6213653005      3.9020338741      0.4792396819
 F     -3.9096260839      3.2538160414      1.1275839422
30
# ORCA AIMD Position Step 105, t=52.50 fs, E_Pot=-1129.61598900 Hartree, Unit is Angstrom
 C     -6.6655092102      3.6930356045      0.0420954864
 C     -6.3279406541      2.8103365530     -1.1430919276
 H     -6.2960455315      3.2445904672      0.9658361758
 H     -7.7453931751      3.7277810460      0.2510166816
 H     -6.2768980994      4.6785555588     -0.1919267993
 C     -6.7397204748      3.3063999908     -2.5037602570
 H     -7.8002631131      3.2417123971     -2.6470983615
 H     -6.2463195467      2.7525963619     -3.3023104747
 H     -6.5431630866      4.3801276102     -2.5779852239
 C     -5.7028016015      1.6436805521     -0.9093723769
 N     -3.3040923699      3.6102627455     -1.3791776237
 H     -5.3202778341      1.0625491578     -1.7438288755
 H     -5.5384945740      1.3145010560      0.1300674384
 C     -3.8221348990      4.8697731919     -1.4776418328
 S     -2.6823426921      3.0135048258      0.0961686033
 C     -3.0538994347      6.0644396621     -1.8008176988
 H     -4.9083454084      4.8949627872     -1.3652868924
 C     -1.6285041406      6.0755583268     -1.8622200788
 C     -0.9007912437      7.2483422487     -1.9917585563
 C     -1.6375507243      8.4523732700     -2.1315512267
 C     -3.7312555182      7.3194866966     -1.9417531325
 C     -3.0349288239      8.5043466402     -2.1456206605
 H     -3.4719727102      9.4967379915     -2.3204124845
 H     -1.1751505338      9.4379599629     -2.2054355756
 H     -1.1040657090      5.1271943925     -1.6785836337
 H      0.2082351830      7.2578339945     -1.9856813924
 H     -4.8006196364      7.3865113251     -1.9251141921
 O     -2.4636098435      1.6102603938     -0.0524306015
 O     -1.6233415735      3.9018347334      0.4833674997
 F     -3.9123838234      3.2514457710      1.1298387717
30
# ORCA AIMD Position Step 106, t=53.00 fs, E_Pot=-1129.61492522 Hartree, Unit is Angstrom
 C     -6.6650478940      3.6946697207      0.0422961121
 C     -6.3293305974      2.8111136565     -1.1429211700
 H     -6.2927730572      3.2419322148      0.9597846137
 H     -7.7414418275      3.7314448999      0.2513344177
 H     -6.2730368344      4.6809938564     -0.1882324832
 C     -6.7414053122      3.3071445721     -2.5056324637
 H     -7.8106838653      3.2491288483     -2.6512701777
 H     -6.2509861194      2.7611364586     -3.3026022827
 H     -6.5429710862      4.3800733439     -2.5773682789
 C     -5.7021819298      1.6471825288     -0.9087585520
 N     -3.3059757134      3.6082517370     -1.3803438831
 H     -5.3258113921      1.0658300360     -1.7488665716
 H     -5.5623525025      1.3065675906      0.1327452250
 C     -3.8244194598      4.8682539437     -1.4740077283
 S     -2.6840355739      3.0119827813      0.0992242417
 C     -3.0524679568      6.0603575506     -1.8002627707
 H     -4.8979600079      4.8931561913     -1.3817899933
 C     -1.6284708323      6.0748004735     -1.8590970117
 C     -0.9056779437      7.2479548927     -1.9859881442
 C     -1.6405910371      8.4489422440     -2.1296291859
 C     -3.7286601113      7.3170166998     -1.9431994824
 C     -3.0373632145      8.5004660184     -2.1472514342
 H     -3.4806820434      9.4967896917     -2.3208214936
 H     -1.1733230498      9.4313308757     -2.1978052313
 H     -1.1117188036      5.1213074795     -1.6717031626
 H      0.2131575760      7.2527692547     -1.9792851062
 H     -4.7814565610      7.3805006838     -1.9226759663
 O     -2.4659062775      1.6080600663     -0.0519162665
 O     -1.6253289367      3.9016448060      0.4875695226
 F     -3.9150374240      3.2490481901      1.1320226235
30
# ORCA AIMD Position Step 107, t=53.50 fs, E_Pot=-1129.61342775 Hartree, Unit is Angstrom
 C     -6.6647187609      3.6960852537      0.0424125349
 C     -6.3308183849      2.8118845261     -1.1426248387
 H     -6.2880257189      3.2398766743      0.9541964172
 H     -7.7382488605      3.7361026782      0.2504670822
 H     -6.2693417317      4.6848399949     -0.1832102930
 C     -6.7429721692      3.3079308468     -2.5073569925
 H     -7.8229725861      3.2558332019     -2.6552743213
 H     -6.2550298524      2.7692753795     -3.3038817566
 H     -6.5421489000      4.3806329155     -2.5772965929
 C     -5.7015310297      1.6507472426     -0.9081572968
 N     -3.3078420326      3.6061561771     -1.3814702157
 H     -5.3315462494      1.0680904350     -1.7538774467
 H     -5.5856532736      1.2987340290      0.1342780535
 C     -3.8264964701      4.8669112744     -1.4704127502
 S     -2.6857484293      3.0104946803      0.1022410260
 C     -3.0511104710      6.0563508086     -1.7996083081
 H     -4.8887607373      4.8921781100     -1.3987223385
 C     -1.6284538015      6.0738303559     -1.8558640369
 C     -0.9105955067      7.2477306796     -1.9802535786
 C     -1.6435297191      8.4455826243     -2.1277011465
 C     -3.7258927213      7.3144631356     -1.9447091385
 C     -3.0396377945      8.4965092166     -2.1488802382
 H     -3.4900654488      9.4953141206     -2.3206703086
 H     -1.1701509236      9.4243358211     -2.1904593440
 H     -1.1194263833      5.1160402862     -1.6653949092
 H      0.2157740667      7.2475976509     -1.9728419263
 H     -4.7659328297      7.3737764328     -1.9199651904
 O     -2.4682610128      1.6058416912     -0.0513462506
 O     -1.6273351337      3.9014569429      0.4918425580
 F     -3.9175854694      3.2466236958      1.1341351829
30
# ORCA AIMD Position Step 108, t=54.00 fs, E_Pot=-1129.61208131 Hartree, Unit is Angstrom
 C     -6.6645018875      3.6973011037      0.0424299584
 C     -6.3324108863      2.8126737890     -1.1422199829
 H     -6.2818266304      3.2383819735      0.9492354913
 H     -7.7360260354      3.7417456230      0.2485005686
 H     -6.2658454980      4.6898798121     -0.1768972978
 C     -6.7445025560      3.3087819466     -2.5089079407
 H     -7.8362214680      3.2618410239     -2.6589709375
 H     -6.2582653026      2.7767230701     -3.3064581912
 H     -6.5407180021      4.3818178707     -2.5777604895
 C     -5.7008571868      1.6543388421     -0.9075782174
 N     -3.3096874818      3.6039767182     -1.3825451964
 H     -5.3375089838      1.0694307005     -1.7586270393
 H     -5.6082305629      1.2910776164      0.1345431455
 C     -3.8282639870      4.8657431668     -1.4668721013
 S     -2.6874799807      3.0090384251      0.1052157690
 C     -3.0498341553      6.0524362971     -1.7988539042
 H     -4.8819711061      4.8920379978     -1.4159655213
 C     -1.6284727395      6.0726132222     -1.8525147888
 C     -0.9154672690      7.2476541199     -1.9745595444
 C     -1.6463615734      8.4423118381     -2.1257657355
 C     -3.7228677125      7.3117876440     -1.9462785384
 C     -3.0417570057      8.4925262254     -2.1505121991
 H     -3.4999062632      9.4919829339     -2.3199230240
 H     -1.1656806259      9.4170790911     -2.1834297108
 H     -1.1270602753      5.1115096374     -1.6596906261
 H      0.2155508182      7.2424155171     -1.9663413618
 H     -4.7554590992      7.3664249404     -1.9169670258
 O     -2.4706726926      1.6036144498     -0.0507173587
 O     -1.6293678408      3.9012640591      0.4961832858
 F     -3.9200269123      3.2441726830      1.1361763601
30
# ORCA AIMD Position Step 109, t=54.50 fs, E_Pot=-1129.61146488 Hartree, Unit is Angstrom
 C     -6.6643765342      3.6983424246      0.0423398047
 C     -6.3341131110      2.8135062188     -1.1417252998
 H     -6.2742552930      3.2374241372      0.9450038364
 H     -7.7349228694      3.7483447059      0.2455315024
 H     -6.2626081632      4.6958226242     -0.1693358355
 C     -6.7460737537      3.3097189792     -2.5102698416
 H     -7.8494913494      3.2671726293     -2.6622232432
 H     -6.2605798185      2.7832642419     -3.3105254321
 H     -6.5387252245      4.3835818506     -2.5787412063
 C     -5.7001684710      1.6579204961     -0.9070348988
 N     -3.3115092506      3.6017159402     -1.3835574467
 H     -5.3437323355      1.0699733937     -1.7628768789
 H     -5.6299188974      1.2836679096      0.1334709169
 C     -3.8296390219      4.8647451859     -1.4633961565
 S     -2.6892287909      3.0076117218      0.1081451392
 C     -3.0486428490      6.0486287680     -1.7979995694
 H     -4.8785875470      4.8927322598     -1.4334563838
 C     -1.6285481379      6.0711236049     -1.8490447385
 C     -0.9202354126      7.2477050980     -1.9689098068
 C     -1.6490799772      8.4391485885     -2.1238219813
 C     -3.7195426410      7.3089546228     -1.9479032654
 C     -3.0437244588      8.4885599329     -2.1521509672
 H     -3.5100198726      9.4865803961     -2.3185661496
 H     -1.1599854555      9.4096511446     -2.1767449976
 H     -1.1344670097      5.1077691611     -1.6546051913
 H      0.2121697429      7.2373238786     -1.9597736630
 H     -4.7509235949      7.3585119760     -1.9136738055
 O     -2.4731400173      1.6013878733     -0.0500263543
 O     -1.6314347987      3.9010590189      0.5005883368
 F     -3.9223611211      3.2416955636      1.1381464348
30
# ORCA AIMD Position Step 110, t=55.00 fs, E_Pot=-1129.61184198 Hartree, Unit is Angstrom
 C     -6.6643232591      3.6992381691      0.0421410542
 C     -6.3359279493      2.8144058218     -1.1411605900
 H     -6.2654493023      3.2370017776      0.9415345316
 H     -7.7350089679      3.7558504438      0.2416620150
 H     -6.2597077708      4.7023271417     -0.1605782150
 C     -6.7477503229      3.3107590083     -2.5114395551
 H     -7.8618980952      3.2718497314     -2.6649086132
 H     -6.2619516535      2.7887796004     -3.3161287682
 H     -6.5362400658      4.3858267460     -2.5802124512
 C     -5.6994734723      1.6614563913     -0.9065441153
 N     -3.3133055919      3.5993783157     -1.3844959441
 H     -5.3502469716      1.0698511310     -1.7664035698
 H     -5.6505571904      1.2765628000      0.1310515985
 C     -3.8305721594      4.8639109622     -1.4599908033
 S     -2.6909933581      3.0062121344      0.1110258466
 C     -3.0475372144      6.0449406799     -1.7970456974
 H     -4.8792059224      4.8942398861     -1.4511820511
 C     -1.6287004360      6.0693460903     -1.8454513701
 C     -0.9248623312      7.2478593269     -1.9633073161
 C     -1.6516767613      8.4361130131     -2.1218692896
 C     -3.7159345513      7.3059327590     -1.9495772189
 C     -3.0455422263      8.4846440440     -2.1537984013
 H     -3.5202623262      9.4790170492     -2.3166102646
 H     -1.1531661934      9.4021234591     -2.1704307460
 H     -1.1414703780      5.1048060886     -1.6501355421
 H      0.2055396319      7.2324248577     -1.9531294281
 H     -4.7524974488      7.3500766121     -1.9100972090
 O     -2.4756616620      1.5991714857     -0.0492700731
 O     -1.6335435977      3.9008348143      0.5050542725
 F     -3.9245878191      3.2391927983      1.1400459827
30
# ORCA AIMD Position Step 111, t=55.50 fs, E_Pot=-1129.61301102 Hartree, Unit is Angstrom
 C     -6.6643258413      3.7000187962      0.0418407001
 C     -6.3378556887      2.8153946503     -1.1405458565
 H     -6.2556017896      3.2371358510      0.9387931030
 H     -7.7362647574      3.7641929761      0.2369960546
 H     -6.2572274186      4.7090320137     -0.1506956871
 C     -6.7495786900      3.3119135768     -2.5124268289
 H     -7.8726781015      3.2758942956     -2.6669268901
 H     -6.2624548193      2.7932523998     -3.3231529607
 H     -6.5333500941      4.3884164356     -2.5821426059
 C     -5.6987819201      1.6649135915     -0.9061249077
 N     -3.3150757100      3.5969699482     -1.3853502807
 H     -5.3570744455      1.0691952866     -1.7690161237
 H     -5.6699921948      1.2698064151      0.1273384264
 C     -3.8310575874      4.8632327678     -1.4566588267
 S     -2.6927721598      3.0048372804      0.1138548182
 C     -3.0465146196      6.0413815696     -1.7959930883
 H     -4.8839079841      4.8965178163     -1.4691566682
 C     -1.6289490291      6.0672758094     -1.8417342134
 C     -0.9293315240      7.2480890621     -1.9577543964
 C     -1.6541421981      8.4332262125     -2.1199073248
 C     -3.7121220201      7.3026955946     -1.9512919732
 C     -3.0472101944      8.4808024367     -2.1554545214
 H     -3.5305361713      9.4693317514     -2.3140895718
 H     -1.1453515631      9.3945443171     -2.1645094458
 H     -1.1478777703      5.1025441725     -1.6462611117
 H      0.1957961941      7.2278180167     -1.9463989426
 H     -4.7596043716      7.3411376007     -1.9062783320
 O     -2.4782362195      1.5969745001     -0.0484455593
 O     -1.6357016078      3.9005846021      0.5095775142
 F     -3.9267070283      3.2366648756      1.1418757244
30
# ORCA AIMD Position Step 112, t=56.00 fs, E_Pot=-1129.61441318 Hartree, Unit is Angstrom
 C     -6.6643725426      3.7007144748      0.0414536680
 C     -6.3398943942      2.8164927266     -1.1399018803
 H     -6.2449556772      3.2378660344      0.9366862113
 H     -7.7385794561      3.7732820435      0.2316362367
 H     -6.2552448063      4.7155818043     -0.1397847136
 C     -6.7515849503      3.3131882456     -2.5132532257
 H     -7.8812195481      3.2793280117     -2.6682032256
 H     -6.2622542608      2.7967639962     -3.3313256452
 H     -6.5301577785      4.3911837437     -2.5844965418
 C     -5.6981049882      1.6682633194     -0.9057974331
 N     -3.3168198220      3.5944987734     -1.3861101788
 H     -5.3642213670      1.0681257360     -1.7705709772
 H     -5.6880810831      1.2634267502      0.1224495810
 C     -3.8311339498      4.8627012747     -1.4534027926
 S     -2.6945635865      3.0034846630      0.1166286228
 C     -3.0455701563      6.0379587464     -1.7948429043
 H     -4.8922449914      4.8994993056     -1.4873854323
 C     -1.6293117509      6.0649176032     -1.8378947722
 C     -0.9336471561      7.2483629559     -1.9522528302
 C     -1.6564650802      8.4305102510     -2.1179360890
 C     -3.7082339512      7.2992201653     -1.9530364600
 C     -3.0487265046      8.4770482891     -2.1571172874
 H     -3.5407946079      9.4576970770     -2.3110619697
 H     -1.1366942367      9.3869456128     -2.1590013250
 H     -1.1534869090      5.1008523972     -1.6429458199
 H      0.1833053388      7.2235979086     -1.9395722226
 H     -4.7710480467      7.3317078609     -1.9022918689
 O     -2.4808621882      1.5948062071     -0.0475498058
 O     -1.6379158731      3.9003017136      0.5141544728
 F     -3.9287191920      3.2341124203      1.1436367570
30
# ORCA AIMD Position Step 113, t=56.50 fs, E_Pot=-1129.61541033 Hartree, Unit is Angstrom
 C     -6.6644568986      3.7013536585      0.0410015630
 C     -6.3420395494      2.8177171778     -1.1392492957
 H     -6.2337939036      3.2392429093      0.9350758489
 H     -7.7417599479      3.7830081677      0.2256831085
 H     -6.2538221197      4.7216524770     -0.1279702420
 C     -6.7537749041      3.3145829152     -2.5139494440
 H     -7.8870890304      3.2821728200     -2.6686911466
 H     -6.2615851941      2.7994725526     -3.3402489415
 H     -6.5267754941      4.3939484041     -2.5872381842
 C     -5.6974555460      1.6714823034     -0.9055818950
 N     -3.3185389690      3.5919742912     -1.3867658662
 H     -5.3716756811      1.0667425571     -1.7709831913
 H     -5.7046949228      1.2574354561      0.1165638157
 C     -3.8308773733      4.8623059892     -1.4502270654
 S     -2.6963660002      3.0021518071      0.1193437560
 C     -3.0446972617      6.0346769365     -1.7935966099
 H     -4.9033238117      4.9030947482     -1.5058367391
 C     -1.6298038633      6.0622851346     -1.8339363411
 C     -0.9378339139      7.2486472569     -1.9468040397
 C     -1.6586331161      8.4279874248     -2.1159558266
 C     -3.7044277113      7.2954870478     -1.9547976542
 C     -3.0500875713      8.4733837049     -2.1587826615
 H     -3.5510423071      9.4444091741     -2.3076062814
 H     -1.1273678345      9.3793437770     -2.1539242843
 H     -1.1580952399      5.0995572209     -1.6401406294
 H      0.1686552722      7.2198497334     -1.9326379959
 H     -4.7852599526      7.3218088542     -1.8982414229
 O     -2.4835379340      1.5926756037     -0.0465799414
 O     -1.6401930053      3.8999797654      0.5187814900
 F     -3.9306251037      3.2315361668      1.1453303867
30
# ORCA AIMD Position Step 114, t=57.00 fs, E_Pot=-1129.61554888 Hartree, Unit is Angstrom
 C     -6.6645777875      3.7019621804      0.0405109240
 C     -6.3442840231      2.8190818457     -1.1386082333
 H     -6.2224269970      3.2413181487      0.9337975460
 H     -7.7455477546      3.7932445429      0.2192354876
 H     -6.2529990362      4.7269711619     -0.1154059118
 C     -6.7561357847      3.3160928421     -2.5145515951
 H     -7.8900424209      3.2844512636     -2.6683733824
 H     -6.2607262996      2.8015853176     -3.3494425705
 H     -6.5233210694      4.3965316265     -2.5903326298
 C     -5.6968482028      1.6745535942     -0.9054974110
 N     -3.3202348573      3.5894073537     -1.3873081023
 H     -5.3794048586      1.0651198640     -1.7702335703
 H     -5.7197211818      1.2518288583      0.1099127375
 C     -3.8303881474      4.8620351583     -1.4471391944
 S     -2.6981777509      3.0008363154      0.1219966739
 C     -3.0438885481      6.0315382934     -1.7922558795
 H     -4.9159648506      4.9071970058     -1.5244246455
 C     -1.6304372179      6.0593992036     -1.8298636776
 C     -0.9419354349      7.2489067432     -1.9414092097
 C     -1.6606334788      8.4256795454     -2.1139669761
 C     -3.7008660411      7.2914803345     -1.9565616265
 C     -3.0512885936      8.4697999406     -2.1604447276
 H     -3.5613329411      9.4298725638     -2.3038187011
 H     -1.1175617605      9.3717451421     -2.1492940634
 H     -1.1615105637      5.0984597326     -1.6377873004
 H      0.1526378175      7.2166459597     -1.9255829904
 H     -4.8005630395      7.3114796567     -1.8942493208
 O     -2.4862616955      1.5905912718     -0.0455332659
 O     -1.6425391473      3.8996126904      0.5234548486
 F     -3.9324259040      3.2289369487      1.1469581142
30
# ORCA AIMD Position Step 115, t=57.50 fs, E_Pot=-1129.61469302 Hartree, Unit is Angstrom
 C     -6.6647389053      3.7025626251      0.0400110013
 C     -6.3466181997      2.8205972570     -1.1379979920
 H     -6.2111789812      3.2441337885      0.9326802391
 H     -7.7496422510      3.8038501297      0.2123915863
 H     -6.2527879740      4.7313306753     -0.1022713410
 C     -6.7586386632      3.3177098948     -2.5150969949
 H     -7.8900294743      3.2861866647     -2.6672619114
 H     -6.2599705564      2.8033286881     -3.3583927669
 H     -6.5199120287      4.3987700274     -2.5937469328
 C     -5.6962991214      1.6774669931     -0.9055608601
 N     -3.3219098648      3.5868099900     -1.3877281341
 H     -5.3873557278      1.0633014070     -1.7683722658
 H     -5.7330665307      1.2465897085      0.1027695348
 C     -3.8297755954      4.8618755126     -1.4441498758
 S     -2.6999972360      2.9995358670      0.1245836606
 C     -3.0431365040      6.0285426569     -1.7908224830
 H     -4.9288782283      4.9116885976     -1.5430104196
 C     -1.6312199560      6.0562851486     -1.8256825188
 C     -0.9460109086      7.2491059328     -1.9360693224
 C     -1.6624532867      8.4236070350     -2.1119701400
 C     -3.6976990867      7.2871880252     -1.9583147608
 C     -3.0523248520      8.4662781569     -2.1620959530
 H     -3.5717612412      9.4145764680     -2.2998078760
 H     -1.1074746874      9.3641543226     -2.1451242219
 H     -1.1635625318      5.0973568320     -1.6358229836
 H      0.1362114114      7.2140440635     -1.9183911165
 H     -4.8153732167      7.3007791299     -1.8904450748
 O     -2.4890316108      1.5885612614     -0.0444072375
 O     -1.6449598730      3.8991948660      0.5281709498
 F     -3.9341231247      3.2263157037      1.1485217317
30
# ORCA AIMD Position Step 116, t=58.00 fs, E_Pot=-1129.61302507 Hartree, Unit is Angstrom
 C     -6.6649479461      3.7031743804      0.0395317884
 C     -6.3490297879      2.8222699502     -1.1374366639
 H     -6.2003734550      3.2477129466      0.9315643940
 H     -7.7537263473      3.8146730689      0.2052508098
 H     -6.2531719713      4.7345977752     -0.0887677501
 C     -6.7612408136      3.3194239246     -2.5156206218
 H     -7.8871957559      3.2874028157     -2.6653978344
 H     -6.2595994788      2.8049220806     -3.3665963910
 H     -6.5166585273      4.4005283271     -2.5974482203
 C     -5.6958260429      1.6802188830     -0.9057859232
 N     -3.3235663916      3.5841949143     -1.3880177899
 H     -5.3954568662      1.0613006739     -1.7655150353
 H     -5.7446559477      1.2416933200      0.0954320323
 C     -3.8291466700      4.8618122942     -1.4412728994
 S     -2.7018228974      2.9982483319      0.1271013897
 C     -3.0424341920      6.0256867697     -1.7892981757
 H     -4.9408171817      4.9164498758     -1.5614089946
 C     -1.6321542683      6.0529714085     -1.8213991822
 C     -0.9501301306      7.2492091686     -1.9307852646
 C     -1.6640809763      8.4217885179     -2.1099660072
 C     -3.6950540254      7.2826028809     -1.9600445715
 C     -3.0531914683      8.4627922007     -2.1637276117
 H     -3.5824535252      9.3990592700     -2.2956888825
 H     -1.0973085461      9.3565757286     -2.1414263453
 H     -1.1641148793      5.0960631850     -1.6341851223
 H      0.1204367182      7.2120847321     -1.9110440871
 H     -4.8283249334      7.2897828511     -1.8869547751
 O     -2.4918457192      1.5865929798     -0.0431995952
 O     -1.6474603802      3.8987208796      0.5329260140
 F     -3.9357185042      3.2236734119      1.1500230408
30
# ORCA AIMD Position Step 117, t=58.50 fs, E_Pot=-1129.61095100 Hartree, Unit is Angstrom
 C     -6.6652154135      3.7038133142      0.0391015878
 C     -6.3515042883      2.8241031029     -1.1369409197
 H     -6.1903192457      3.2520510489      0.9303193512
 H     -7.7574928927      3.8255558456      0.1979148460
 H     -6.2541029838      4.7367185019     -0.0751130104
 C     -6.7638878940      3.3212237962     -2.5161515901
 H     -7.8818808652      3.2881235405     -2.6628503017
 H     -6.2598605641      2.8065552701     -3.3736013059
 H     -6.5136559960      4.4017108436     -2.6014001697
 C     -5.6954477532      1.6828117781     -0.9061820739
 N     -3.3252071074      3.5815753588     -1.3881693639
 H     -5.4036212627      1.0591006708     -1.7618393670
 H     -5.7544342773      1.2371115767      0.0882066945
 C     -3.8285959130      4.8618291631     -1.4385232734
 S     -2.7036532970      2.9969717192      0.1295465167
 C     -3.0417755526      6.0229649780     -1.7876845607
 H     -4.9506914390      4.9213609776     -1.5794154844
 C     -1.6332371387      6.0494858235     -1.8170199574
 C     -0.9543649307      7.2491821522     -1.9255576465
 C     -1.6655067603      8.4202397763     -2.1079554043
 C     -3.6930288261      7.2777228794     -1.9617405912
 C     -3.0538862860      8.4593109125     -2.1653303323
 H     -3.5935462498      9.3838670899     -2.2915761177
 H     -1.0872587180      9.3490247631     -2.1382094701
 H     -1.1630759200      5.0944341873     -1.6328161251
 H      0.1063864468      7.2107933295     -1.9035213497
 H     -4.8383349178      7.2785790146     -1.8838938120
 O     -2.4947020184      1.5846930562     -0.0419082806
 O     -1.6500453045      3.8981858002      0.5377164896
 F     -3.9372141690      3.2210110937      1.1514641199
30
# ORCA AIMD Position Step 118, t=59.00 fs, E_Pot=-1129.60896159 Hartree, Unit is Angstrom
 C     -6.6655534612      3.7044919247      0.0387451873
 C     -6.3540251842      2.8260966594     -1.1365257834
 H     -6.1812978935      3.2571101915      0.9288563753
 H     -7.7606681158      3.8363403645      0.1904884299
 H     -6.2555025274      4.7377185292     -0.0615364589
 C     -6.7665160361      3.3230982957     -2.5167108779
 H     -7.8746115708      3.2883719005     -2.6597146644
 H     -6.2609513202      2.8083725267     -3.3790354079
 H     -6.5109818160      4.4022694083     -2.6055614338
 C     -5.6951836831      1.6852532192     -0.9067539199
 N     -3.3268347004      3.5789645562     -1.3881755324
 H     -5.4117511961      1.0566585442     -1.7575733398
 H     -5.7623643078      1.2328205283      0.0813891729
 C     -3.8282004929      4.8619083147     -1.4359159205
 S     -2.7054871521      2.9957042297      0.1319157671
 C     -3.0411554647      6.0203691424     -1.7859830170
 H     -4.9576335377      4.9263040429     -1.5968227921
 C     -1.6344596244      6.0458534792     -1.8125506924
 C     -0.9587788383      7.2489924370     -1.9203866609
 C     -1.6667234712      8.4189733187     -2.1059392875
 C     -3.6916904780      7.2725517164     -1.9633947984
 C     -3.0544115175      8.4558020421     -2.1668947328
 H     -3.6051614218      9.3695047289     -2.2875759779
 H     -1.0775069518      9.3415315760     -2.1354799715
 H     -1.1604076284      5.0923843252     -1.6316671365
 H      0.0950241171      7.2101826885     -1.8958019805
 H     -4.8446262528      7.2672634325     -1.8813618174
 O     -2.4975984947      1.5828672901     -0.0405314610
 O     -1.6527187579      3.8975851475      0.5425390688
 F     -3.9386126048      3.2183297630      1.1528472387
30
# ORCA AIMD Position Step 119, t=59.50 fs, E_Pot=-1129.60748728 Hartree, Unit is Angstrom
 C     -6.6659748361      3.7052195778      0.0384823974
 C     -6.3565741702      2.8282474639     -1.1362044473
 H     -6.1735532973      3.2628161414      0.9271380878
 H     -7.7630308639      3.8468728389      0.1830797352
 H     -6.2572640565      4.7376992450     -0.0482730565
 C     -6.7690541680      3.3250368641     -2.5173098939
 H     -7.8660849381      3.2881693291     -2.6561089465
 H     -6.2630085445      2.8104621386     -3.3826269819
 H     -6.5086962354      4.4022067683     -2.6098875416
 C     -5.6950535783      1.6875544032     -0.9075008847
 N     -3.3284514754      3.5763753900     -1.3880293670
 H     -5.4197437104      1.0539126925     -1.7529808543
 H     -5.7684237744      1.2288082103      0.0752454490
 C     -3.8280182592      4.8620310656     -1.4334649641
 S     -2.7073233552      2.9944441999      0.1342061486
 C     -3.0405698981      6.0178886389     -1.7841945936
 H     -4.9610264739      4.9311659025     -1.6134324241
 C     -1.6358064446      6.0420951295     -1.8079965327
 C     -0.9634153149      7.2486094275     -1.9152718737
 C     -1.6677274681      8.4179979835     -2.1039187648
 C     -3.6910756471      7.2670988003     -1.9650017018
 C     -3.0547755913      8.4522365620     -2.1684119776
 H     -3.6173779401      9.3563863647     -2.2837803529
 H     -1.0682161383      9.3341454731     -2.1332415906
 H     -1.1561312759      5.0898994648     -1.6307003606
 H      0.0870691777      7.2102573810     -1.8878684282
 H     -4.8467253091      7.2559350069     -1.8794396607
 O     -2.5005330992      1.5811206153     -0.0390675714
 O     -1.6554843312      3.8969148878      0.5473905578
 F     -3.9399166422      3.2156304306      1.1541747765
30
# ORCA AIMD Position Step 120, t=60.00 fs, E_Pot=-1129.60678060 Hartree, Unit is Angstrom
 C     -6.6664919126      3.7060027299      0.0383269028
 C     -6.3591313407      2.8305494902     -1.1359878344
 H     -6.1672843856      3.2690582494      0.9251831761
 H     -7.7644265403      3.8570085204      0.1758001042
 H     -6.2592570360      4.7368290625     -0.0355573027
 C     -6.7714271948      3.3270300811     -2.5179497559
 H     -7.8571370146      3.2875351465     -2.6521683904
 H     -6.2661013726      2.8128500074     -3.3842185126
 H     -6.5068438755      4.4015773276     -2.6143342741
 C     -5.6950771496      1.6897287514     -0.9084173800
 N     -3.3300592589      3.5738206971     -1.3877242177
 H     -5.4274964788      1.0507920615     -1.7483440299
 H     -5.7726028476      1.2250811920      0.0699952626
 C     -3.8280874228      4.8621777654     -1.4311832157
 S     -2.7091610147      2.9931900129      0.1364148297
 C     -3.0400163466      6.0155102184     -1.7823198581
 H     -4.9605039891      4.9358412090     -1.6290623703
 C     -1.6372558267      6.0382262975     -1.8033618577
 C     -0.9682874180      7.2480044787     -1.9102119201
 C     -1.6685192481      8.4173185086     -2.1018951425
 C     -3.6911922384      7.2613794523     -1.9665583659
 C     -3.0549953836      8.4485922099     -2.1698742005
 H     -3.6302042313      9.3447950164     -2.2802620221
 H     -1.0595236745      9.3269397515     -2.1314951980
 H     -1.1503290863      5.0870404893     -1.6298895160
 H      0.0828816129      7.2110177415     -1.8797112180
 H     -4.8444487673      7.2446915104     -1.8781877289
 O     -2.5035036764      1.5794570898     -0.0375152480
 O     -1.6583449499      3.8961715061      0.5522679112
 F     -3.9411295302      3.2129141439      1.1554493158
30
# ORCA AIMD Position Step 121, t=60.50 fs, E_Pot=-1129.60685271 Hartree, Unit is Angstrom
 C     -6.6671157178      3.7068454853      0.0382858718
 C     -6.3616756380      2.8329942187     -1.1358849625
 H     -6.1626385247      3.2756902694      0.9230687495
 H     -7.7647785626      3.8666172035      0.1687620546
 H     -6.2613315454      4.7353340701     -0.0236163568
 C     -6.7735611464      3.3290702478     -2.5186216224
 H     -7.8486849114      3.2864869742     -2.6480361501
 H     -6.2702284211      2.8154967256     -3.3837718132
 H     -6.5054540919      4.4004836434     -2.6188598027
 C     -5.6952730534      1.6917893257     -0.9094932053
 N     -3.3316593396      3.5713116490     -1.3872538708
 H     -5.4349158418      1.0472309390     -1.7439396380
 H     -5.7749014307      1.2216716790      0.0657955365
 C     -3.8284264080      4.8623287802     -1.4290801049
 S     -2.7109993838      2.9919404114      0.1385393698
 C     -3.0394926223      6.0132186903     -1.7803591011
 H     -4.9559579027      4.9402343858     -1.6435656312
 C     -1.6387805862      6.0342572397     -1.7986502467
 C     -0.9733730076      7.2471522983     -1.9052042434
 C     -1.6691033560      8.4169349286     -2.0998697974
 C     -3.6920193614      7.2554144172     -1.9680646725
 C     -3.0550969793      8.4448566659     -2.1712749414
 H     -3.6435576745      9.3348532310     -2.2770722039
 H     -1.0515415492      9.3200065440     -2.1302387958
 H     -1.1431413732      5.0839365424     -1.6292182604
 H      0.0823976749      7.2124612022     -1.8713322526
 H     -4.8379081347      7.2336247123     -1.8776433586
 O     -2.5065081167      1.5778798446     -0.0358735491
 O     -1.6613031050      3.8953519298      0.5571681842
 F     -3.9422547779      3.2101819060      1.1566733390
30
# ORCA AIMD Position Step 122, t=61.00 fs, E_Pot=-1129.60749035 Hartree, Unit is Angstrom
 C     -6.6678550782      3.7077501391      0.0383597444
 C     -6.3641853160      2.8355711849     -1.1359027222
 H     -6.1597100191      3.2825355011      0.9209262701
 H     -7.7640914955      3.8755866617      0.1620776227
 H     -6.2633268140      4.7334796464     -0.0126639504
 C     -6.7753893660      3.3311516661     -2.5193073102
 H     -7.8416493754      3.2850420976     -2.6438523854
 H     -6.2753176103      2.8182976173     -3.3813698502
 H     -6.5045428719      4.3990703510     -2.6234259521
 C     -5.6956584085      1.6937473235     -0.9107146795
 N     -3.3332524240      3.5688584215     -1.3866124147
 H     -5.4419222464      1.0431811233     -1.7400190178
 H     -5.7753273903      1.2186396397      0.0627337725
 C     -3.8290342488      4.8624643907     -1.4271617618
 S     -2.7128379218      2.9906943634      0.1405775622
 C     -3.0389975340      6.0109971810     -1.7783122082
 H     -4.9475270111      4.9442625121     -1.6568355093
 C     -1.6403488702      6.0301936150     -1.7938647377
 C     -0.9786156578      7.2460313788     -1.9002450051
 C     -1.6694886314      8.4168425561     -2.0978442327
 C     -3.6935079364      7.2492293334     -1.9695231638
 C     -3.0551160325      8.4410278252     -2.1726090114
 H     -3.6572574585      9.3265230398     -2.2742420247
 H     -1.0443526135      9.3134582904     -2.1294674690
 H     -1.1347587429      5.0807715327     -1.6286774534
 H      0.0851469923      7.2145801238     -1.8627483607
 H     -4.8275075492      7.2228171105     -1.8778193171
 O     -2.5095442090      1.5763910400     -0.0341418686
 O     -1.6643606286      3.8944536273      0.5620885046
 F     -3.9432962564      3.2074347608      1.1578493717
30
# ORCA AIMD Position Step 123, t=61.50 fs, E_Pot=-1129.60832899 Hartree, Unit is Angstrom
 C     -6.6687158017      3.7087180382      0.0385425391
 C     -6.3666382160      2.8382681396     -1.1360456834
 H     -6.1585406249      3.2893932326      0.9189343112
 H     -7.7624514365      3.8838261726      0.1558558774
 H     -6.2650806526      4.7315503391     -0.0028938346
 C     -6.7768604894      3.3332708742     -2.5199805651
 H     -7.8368563001      3.2832205437     -2.6397417820
 H     -6.2812280657      2.8210846028     -3.3772145202
 H     -6.5041135322      4.3975172137     -2.6279990398
 C     -5.6962481870      1.6956104965     -0.9120660958
 N     -3.3348386097      3.5664700317     -1.3857942918
 H     -5.4484558076      1.0386257605     -1.7367872419
 H     -5.7738954183      1.2160734557      0.0608246534
 C     -3.8298905456      4.8625648140     -1.4254301903
 S     -2.7146762732      2.9894510946      0.1425274746
 C     -3.0385307399      6.0088274108     -1.7761787149
 H     -4.9355968895      4.9478588446     -1.6688171821
 C     -1.6419251522      6.0260380950     -1.7890081057
 C     -0.9839319855      7.2446250758     -1.8953292133
 C     -1.6696880320      8.4170316465     -2.0958199823
 C     -3.6955800781      7.2428544053     -1.9709391316
 C     -3.0550963604      8.4371128910     -2.1738723210
 H     -3.6710326665      9.3196237281     -2.2717859276
 H     -1.0380110997      9.3074236404     -2.1291734306
 H     -1.1254112914      5.0777637628     -1.6282614220
 H      0.0903357079      7.2173567870     -1.8539916835
 H     -4.8139569417      7.2123380603     -1.8787012116
 O     -2.5126096393      1.5749918695     -0.0323199833
 O     -1.6675186871      3.8934746185      0.5670260277
 F     -3.9442581807      3.2046738041      1.1589799340
30
# ORCA AIMD Position Step 124, t=62.00 fs, E_Pot=-1129.60895406 Hartree, Unit is Angstrom
 C     -6.6696998069      3.7097505316      0.0388226547
 C     -6.3690125128      2.8410718428     -1.1363162195
 H     -6.1591237443      3.2960474614      0.9173069259
 H     -7.7600207023      3.8912689926      0.1501994838
 H     -6.2664394173      4.7298258103      0.0055251200
 C     -6.7779467861      3.3354266926     -2.5206088013
 H     -7.8349267067      3.2810496673     -2.6358008085
 H     -6.2877565315      2.8236318276     -3.3716171469
 H     -6.5041588422      4.3960271655     -2.6325500057
 C     -5.6970544193      1.6973819928     -0.9135312847
 N     -3.3364173160      3.5641540602     -1.3847943793
 H     -5.4544803933      1.0335893603     -1.7343877926
 H     -5.7706273672      1.2140859900      0.0600147539
 C     -3.8309554336      4.8626107260     -1.4238824069
 S     -2.7165142176      2.9882101666      0.1443875145
 C     -3.0380926745      6.0066906010     -1.7739578322
 H     -4.9207980375      4.9509746065     -1.6795199306
 C     -1.6434720677      6.0217917836     -1.7840831021
 C     -0.9892228415      7.2429228009     -1.8904509670
 C     -1.6697182134      8.4174877252     -2.0937985785
 C     -3.6981290769      7.2363230767     -1.9723205343
 C     -3.0550873254      8.4331256271     -2.1750615710
 H     -3.6845445785      9.3138703664     -2.2697070020
 H     -1.0325448298      9.3020413996     -2.1293461244
 H     -1.1153544412      5.0751436337     -1.6279642083
 H      0.0969767074      7.2207570630     -1.8451071287
 H     -4.7982758862      7.2022406019     -1.8802464481
 O     -2.5157020231      1.5736824037     -0.0304081285
 O     -1.6707778431      3.8924135011      0.5719779270
 F     -3.9451450809      3.2019001782      1.1600674872
30
# ORCA AIMD Position Step 125, t=62.50 fs, E_Pot=-1129.60901071 Hartree, Unit is Angstrom
 C     -6.6708045693      3.7108501379      0.0391841196
 C     -6.3712864738      2.8439673040     -1.1367139564
 H     -6.1614110184      3.3022772814      0.9162784145
 H     -7.7570303442      3.8978740791      0.1452022299
 H     -6.2672667673      4.7285584323      0.0124517592
 C     -6.7786508047      3.3376200689     -2.5211551651
 H     -7.8361871120      3.2785697761     -2.6320901050
 H     -6.2946465720      2.8256645992     -3.3649848672
 H     -6.5046620454      4.3948170558     -2.6370550366
 C     -5.6980862011      1.6990600256     -0.9150952849
 N     -3.3379872014      3.5619171279     -1.3836076165
 H     -5.4599849380      1.0281470043     -1.7328906680
 H     -5.7655521211      1.2128110613      0.0601882451
 C     -3.8321696390      4.8625812503     -1.4225094474
 S     -2.7183519328      2.9869713286      0.1461560429
 C     -3.0376842787      6.0045669910     -1.7716486366
 H     -4.9040079727      4.9535840812     -1.6890261550
 C     -1.6449507896      6.0174571654     -1.7790928207
 C     -0.9943844951      7.2409208326     -1.8856040956
 C     -1.6695992093      8.4181906271     -2.0917812857
 C     -3.7010206617      7.2296729296     -1.9736779984
 C     -3.0551405927      8.4290842375     -2.1761739197
 H     -3.6974132326      9.3089124147     -2.2680020120
 H     -1.0279597172      9.2974537432     -2.1299722710
 H     -1.1048558682      5.0731273123     -1.6277756216
 H      0.1040138217      7.2247262186     -1.8361491557
 H     -4.7817890455      7.1925572404     -1.8823830454
 O     -2.5188188278      1.5724619648     -0.0284067987
 O     -1.6741378001      3.8912695078      0.5769415281
 F     -3.9459617759      3.1991150854      1.1611145689
30
# ORCA AIMD Position Step 126, t=63.00 fs, E_Pot=-1129.60832204 Hartree, Unit is Angstrom
 C     -6.6720226992      3.7120213218      0.0396082090
 C     -6.3734392432      2.8469383784     -1.1372359062
 H     -6.1653218582      3.3078687161      0.9160848710
 H     -7.7537659213      3.9036261874      0.1409455789
 H     -6.2674532310      4.7279500934      0.0177751938
 C     -6.7790079394      3.3398536103     -2.5215807286
 H     -7.8406167059      3.2758389492     -2.6286316793
 H     -6.3016047958      2.8268749314     -3.3577952889
 H     -6.5055989538      4.3941019426     -2.6414953699
 C     -5.6993493467      1.7006382792     -0.9167454775
 N     -3.3395468396      3.5597650303     -1.3822296582
 H     -5.4649821152      1.0224239255     -1.7322922305
 H     -5.7587081428      1.2123940077      0.0611812660
 C     -3.8334547323      4.8624549731     -1.4212962745
 S     -2.7201897334      2.9857346597      0.1478319507
 C     -3.0373073431      6.0024363246     -1.7692500187
 H     -4.8863312352      4.9556842582     -1.6974965010
 C     -1.6463232762      6.0130391982     -1.7740408358
 C     -0.9993183233      7.2386227022     -1.8807825841
 C     -1.6693537319      8.4191150851     -2.0897690779
 C     -3.7040979923      7.2229442385     -1.9750242114
 C     -3.0553070853      8.4250076804     -2.1772066535
 H     -3.7092514668      9.3043811483     -2.2666662478
 H     -1.0242424957      9.2937991454     -2.1310355904
 H     -1.0941801858      5.0718969492     -1.6276782886
 H      0.1104369367      7.2291883429     -1.8271772503
 H     -4.7660690494      7.1833004277     -1.8850142025
 O     -2.5219573933      1.5713287090     -0.0263169724
 O     -1.6775975925      3.8900424030      0.5819140734
 F     -3.9467134555      3.1963197731      1.1621237079
30
# ORCA AIMD Position Step 127, t=63.50 fs, E_Pot=-1129.60699865 Hartree, Unit is Angstrom
 C     -6.6733418557      3.7132711855      0.0400755204
 C     -6.3754512878      2.8499680953     -1.1378764770
 H     -6.1707555571      3.3126274992      0.9169425001
 H     -7.7505487552      3.9085345879      0.1374950302
 H     -6.2669242323      4.7281328742      0.0214164994
 C     -6.7790836406      3.3421309358     -2.5218473878
 H     -7.8478529871      3.2729352336     -2.6254130241
 H     -6.3083238867      2.8269443766     -3.3505590836
 H     -6.5069408064      4.3940773121     -2.6458568254
 C     -5.7008462996      1.7021067557     -0.9184723461
 N     -3.3410946213      3.5577027006     -1.3806566937
 H     -5.4695056970      1.0165905408     -1.7325212303
 H     -5.7501447762      1.2129828153      0.0627969947
 C     -3.8347176367      4.8622096070     -1.4202217032
 S     -2.7220282435      2.9845004843      0.1494144421
 C     -3.0369641677      6.0002781458     -1.7667608334
 H     -4.8690454601      4.9572937357     -1.7051684436
 C     -1.6475535999      6.0085467881     -1.7689312980
 C     -1.0039380774      7.2360395361     -1.8759810059
 C     -1.6690064253      8.4202312337     -2.0877625350
 C     -3.7071917678      7.2161790114     -1.9763730627
 C     -3.0556331981      8.4209132087     -2.1781570515
 H     -3.7196972399      9.2999290371     -2.2656972004
 H     -1.0213683010      9.2912017160     -2.1325167285
 H     -1.0835754058      5.0715825427     -1.6276456703
 H      0.1153634591      7.2340469467     -1.8182510111
 H     -4.7528266758      7.1744637388     -1.8880274716
 O     -2.5251149683      1.5702797780     -0.0241400017
 O     -1.6811555135      3.8887325581      0.5868929300
 F     -3.9474055850      3.1935154917      1.1630974531
30
# ORCA AIMD Position Step 128, t=64.00 fs, E_Pot=-1129.60548210 Hartree, Unit is Angstrom
 C     -6.6747451430      3.7146097090      0.0405680193
 C     -6.3773047832      2.8530388990     -1.1386274804
 H     -6.1776040446      3.3163916257      0.9190253882
 H     -7.7477127959      3.9126303238      0.1348968831
 H     -6.2656450773      4.7291567430      0.0233295177
 C     -6.7789654348      3.3444557021     -2.5219211678
 H     -7.8572538560      3.2699552398     -2.6223965720
 H     -6.3145110725      2.8255740591     -3.3437724588
 H     -6.5086583116      4.3949008779     -2.6501293472
 C     -5.7025763012      1.7034532654     -0.9202697252
 N     -3.3426288524      3.5557342498     -1.3788855294
 H     -5.4736059378      1.0108516115     -1.7334519657
 H     -5.7399235489      1.2147188403      0.0648216466
 C     -3.8358582924      4.8618223210     -1.4192597018
 S     -2.7238683831      2.9832693731      0.1509030741
 C     -3.0366572506      5.9980719966     -1.7641800255
 H     -4.8535076170      4.9584480838     -1.7123375993
 C     -1.6486092702      6.0039937507     -1.7637689583
 C     -1.0081744395      7.2331898702     -1.8711948783
 C     -1.6685831416      8.4215053220     -2.0857617922
 C     -3.7101371396      7.2094196845     -1.9777381358
 C     -3.0561577357      8.4168145404     -2.1790223210
 H     -3.7284407682      9.2952607405     -2.2650970306
 H     -1.0193077978      9.2897615602     -2.1343929852
 H     -1.0732611277      5.0722490323     -1.6276408749
 H      0.1180911674      7.2391880549     -1.8094260440
 H     -4.7437196376      7.1660267762     -1.8913114310
 O     -2.5282887487      1.5693112745     -0.0218775959
 O     -1.6848091723      3.8873409200      0.5918756293
 F     -3.9480438974      3.1907034592      1.1640383944
30
# ORCA AIMD Position Step 129, t=64.50 fs, E_Pot=-1129.60442771 Hartree, Unit is Angstrom
 C     -6.6762120824      3.7160494657      0.0410708931
 C     -6.3789839878      2.8561328308     -1.1394782175
 H     -6.1857638547      3.3190424113      0.9224450405
 H     -7.7455782652      3.9159620039      0.1331754988
 H     -6.2636238032      4.7309851576      0.0235022317
 C     -6.7787517554      3.3468302831     -2.5217758747
 H     -7.8679945289      3.2670094099     -2.6195310595
 H     -6.3199198099      2.8225203198     -3.3378626274
 H     -6.5107267594      4.3966752458     -2.6543064491
 C     -5.7045357654      1.7046653459     -0.9221345922
 N     -3.3441479889      3.5538630259     -1.3769137820
 H     -5.4773438664      1.0054311620     -1.7349220686
 H     -5.7281191956      1.2177279031      0.0670398908
 C     -3.8367805689      4.8612707418     -1.4183822674
 S     -2.7257113151      2.9820421517      0.1522978551
 C     -3.0363889144      5.9957976358     -1.7615067377
 H     -4.8410163952      4.9591918403     -1.7193217156
 C     -1.6494625971      5.9993991924     -1.7585591338
 C     -1.0119773643      7.2300990110     -1.8664209052
 C     -1.6681102274      8.4229005888     -2.0837665449
 C     -3.7127969270      7.2027073776     -1.9791306639
 C     -3.0569097867      8.4127206424     -2.1797996044
 H     -3.7352453716      9.2901554692     -2.2648740047
 H     -1.0180329233      9.2895471885     -2.1366379310
 H     -1.0634192340      5.0738894652     -1.6276164791
 H      0.1181281861      7.2444850032     -1.8007507060
 H     -4.7400849806      7.1579652306     -1.8947788448
 O     -2.5314758894      1.5684181706     -0.0195318291
 O     -1.6885555282      3.8858689843      0.5968598766
 F     -3.9486344059      3.1878848468      1.1649491880
30
# ORCA AIMD Position Step 130, t=65.00 fs, E_Pot=-1129.60441908 Hartree, Unit is Angstrom
 C     -6.6777202188      3.7176050613      0.0415742808
 C     -6.3804754680      2.8592316873     -1.1404154859
 H     -6.1951460207      3.3205128780      0.9272333392
 H     -7.7444233136      3.9185902296      0.1323310173
 H     -6.2609102078      4.7334995992      0.0219571843
 C     -6.7785401769      3.3492542505     -2.5213971085
 H     -7.8791766658      3.2642147874     -2.6167621887
 H     -6.3243799364      2.8176318195     -3.3331332913
 H     -6.5131298971      4.3994347377     -2.6583843180
 C     -5.7067186236      1.7057318800     -0.9240665105
 N     -3.3456502786      3.5520915189     -1.3747396946
 H     -5.4807857688      1.0005563395     -1.7367516523
 H     -5.7148192688      1.2221137016      0.0692478001
 C     -3.8374071529      4.8605337565     -1.4175634818
 S     -2.7275585545      2.9808197747      0.1535990831
 C     -3.0361609931      5.9934350964     -1.7587405238
 H     -4.8326388031      4.9595654977     -1.7264078486
 C     -1.6500910751      5.9947879187     -1.7533076786
 C     -1.0153173518      7.2267985758     -1.8616572214
 C     -1.6676138501      8.4243783419     -2.0817760892
 C     -3.7150855544      7.1960806453     -1.9805576844
 C     -3.0579064179      8.4086352687     -2.1804860022
 H     -3.7399620757      9.2844806849     -2.2650433826
 H     -1.0175259310      9.2905852169     -2.1392209674
 H     -1.0541864868      5.0764206171     -1.6275150468
 H      0.1152071413      7.2498028343     -1.7922633574
 H     -4.7426677094      7.1502620105     -1.8983885587
 O     -2.5346735238      1.5675945658     -0.0171050465
 O     -1.6923908546      3.8843188218      0.6018436466
 F     -3.9491832668      3.1850607675      1.1658325411
30
# ORCA AIMD Position Step 131, t=65.50 fs, E_Pot=-1129.60566228 Hartree, Unit is Angstrom
 C     -6.6792471962      3.7192919984      0.0420741626
 C     -6.3817682709      2.8623172382     -1.1414237409
 H     -6.2056811883      3.3207922487      0.9333332050
 H     -7.7444576904      3.9205817175      0.1323380253
 H     -6.2575914438      4.7365125405      0.0187509948
 C     -6.7784176726      3.3517228475     -2.5207850887
 H     -7.8899216769      3.2616876419     -2.6140402061
 H     -6.3278192861      2.8108800214     -3.3297238267
 H     -6.5158620810      4.4031387551     -2.6623607378
 C     -5.7091168007      1.7066449402     -0.9260668660
 N     -3.3471339039      3.5504214011     -1.3723623237
 H     -5.4839975597      0.9964403291     -1.7387626339
 H     -5.7001239862      1.2279516477      0.0712640288
 C     -3.8376933759      4.8595932382     -1.4167845981
 S     -2.7294118716      2.9796033371      0.1548074328
 C     -3.0359745975      5.9909650424     -1.7558814919
 H     -4.8290400407      4.9595884887     -1.7337900987
 C     -1.6504782399      5.9901899591     -1.7480209091
 C     -1.0181853932      7.2233253995     -1.8569035267
 C     -1.6671195245      8.4258989582     -2.0797894433
 C     -3.7169838021      7.1895740838     -1.9820209907
 C     -3.0591520726      8.4045566444     -2.1810786108
 H     -3.7425380787      9.2781999948     -2.2656276139
 H     -1.0177824752      9.2928569469     -2.1421068524
 H     -1.0456510006      5.0796863738     -1.6272706887
 H      0.1092900062      7.2550042014     -1.7839903183
 H     -4.7514496833      7.1429176619     -1.9021567807
 O     -2.5378787292      1.5668336312     -0.0145999043
 O     -1.6963107440      3.8826930481      0.6068251092
 F     -3.9496967806      3.1822323115      1.1666912202
30
# ORCA AIMD Position Step 132, t=66.00 fs, E_Pot=-1129.60786385 Hartree, Unit is Angstrom
 C     -6.6807731639      3.7211254706      0.0425727002
 C     -6.3828538388      2.8653710739     -1.1424853613
 H     -6.2173190884      3.3199260468      0.9405974743
 H     -7.7458016281      3.9220037351      0.1331454164
 H     -6.2537856822      4.7397867995      0.0139736226
 C     -6.7784542394      3.3542259938     -2.5199559638
 H     -7.8994402653      3.2595369578     -2.6113246004
 H     -6.3302717064      2.8023767938     -3.3275907162
 H     -6.5189275540      4.4076730312     -2.6662335287
 C     -5.7117206840      1.7074011406     -0.9281379201
 N     -3.3485969804      3.5488534017     -1.3697819761
 H     -5.4870393094      0.9932691338     -1.7407944916
 H     -5.6841465170      1.2352854484      0.0729357431
 C     -3.8376370311      4.8584349779     -1.4160379079
 S     -2.7312732882      2.9783939824      0.1559242648
 C     -3.0358301603      5.9883691223     -1.7529307422
 H     -4.8303667491      4.9592468863     -1.7415183588
 C     -1.6506139988      5.9856399728     -1.7427055945
 C     -1.0205925177      7.2197214125     -1.8521614434
 C     -1.6666516748      8.4274223473     -2.0778054521
 C     -3.7185390172      7.1832188901     -1.9835175116
 C     -3.0606385978      8.4004771010     -2.1815743878
 H     -3.7430179153      9.2713731040     -2.2666558290
 H     -1.0188156495      9.2962941864     -2.1452548157
 H     -1.0378494478      5.0834609299     -1.6268105633
 H      0.1005668909      7.2599538371     -1.7759443388
 H     -4.7656481646      7.1359520088     -1.9061512244
 O     -2.5410884295      1.5661277283     -0.0120195071
 O     -1.7003099572      3.8809948555      0.6118024007
 F     -3.9501813425      3.1794006311      1.1675279491
30
# ORCA AIMD Position Step 133, t=66.50 fs, E_Pot=-1129.61037313 Hartree, Unit is Angstrom
 C     -6.6822828687      3.7231187649      0.0430775531
 C     -6.3837264636      2.8683757417     -1.1435808041
 H     -6.2300250995      3.3180122281      0.9487966480
 H     -7.7484709603      3.9229196183      0.1346761999
 H     -6.2496329837      4.7430572988      0.0077463431
 C     -6.7786994164      3.3567480569     -2.5189405393
 H     -7.9070825771      3.2578586422     -2.6085861983
 H     -6.3318696107      2.7923718448     -3.3265182436
 H     -6.5223387000      4.4128572353     -2.6699998404
 C     -5.7145193880      1.7080029415     -0.9302821018
 N     -3.3500375783      3.5473874579     -1.3669996491
 H     -5.4899627414      0.9911845043     -1.7427208458
 H     -5.6670099612      1.2441225104      0.0741483715
 C     -3.8372802724      4.8570498282     -1.4153290311
 S     -2.7331448539      2.9771930445      0.1569510909
 C     -3.0357273563      5.9856307942     -1.7498900274
 H     -4.8362172078      4.9584877386     -1.7494796149
 C     -1.6504948087      5.9811757477     -1.7373686853
 C     -1.0225695402      7.2160304284     -1.8474341537
 C     -1.6662336648      8.4289096359     -2.0758230058
 C     -3.7198505228      7.1770410343     -1.9850407044
 C     -3.0623456684      8.3963836378     -2.1819704619
 H     -3.7415462555      9.2641582396     -2.2681641991
 H     -1.0206515101      9.3007859382     -2.1486194694
 H     -1.0307737428      5.0874708855     -1.6260586975
 H      0.0894571312      7.2645263813     -1.7681221660
 H     -4.7838855906      7.1294005641     -1.9104739430
 O     -2.5442994678      1.5654683322     -0.0093672306
 O     -1.7043826671      3.8792279241      0.6167738483
 F     -3.9506434671      3.1765669375      1.1683455714
30
# ORCA AIMD Position Step 134, t=67.00 fs, E_Pot=-1129.61248865 Hartree, Unit is Angstrom
 C     -6.6837674061      3.7252821157      0.0436008568
 C     -6.3843831535      2.8713146758     -1.1446891137
 H     -6.2437714496      3.3151933413      0.9576345823
 H     -7.7523748340      3.9233865095      0.1368293805
 H     -6.2452857492      4.7460550707      0.0002192143
 C     -6.7791822230      3.3592687397     -2.5177812587
 H     -7.9123642592      3.2567317150     -2.6058080040
 H     -6.3328226815      2.7812333051     -3.3261530713
 H     -6.5261119272      4.4184593548     -2.6736549828
 C     -5.7175011231      1.7084590158     -0.9325011095
 N     -3.3514537094      3.5460225428     -1.3640173863
 H     -5.4928079696      0.9902770910     -1.7444578994
 H     -5.6488457074      1.2544351130      0.0748256077
 C     -3.8367022329      4.8554324974     -1.4146751089
 S     -2.7350286961      2.9760019754      0.1578898145
 C     -3.0356658226      5.9827359692     -1.7467622182
 H     -4.8457314638      4.9572281739     -1.7574148332
 C     -1.6501230409      5.9768369387     -1.7320171972
 C     -1.0241658773      7.2122984917     -1.8427267278
 C     -1.6658877402      8.4303232285     -2.0738411308
 C     -3.7210466346      7.1710635704     -1.9865827265
 C     -3.0642419957      8.3922577323     -2.1822638579
 H     -3.7383570221      9.2567992821     -2.2701949047
 H     -1.0233308599      9.3061775166     -2.1521502737
 H     -1.0243736868      5.0914037603     -1.6249376430
 H      0.0765971393      7.2686100295     -1.7605035184
 H     -4.8044568962      7.1233024276     -1.9152355309
 O     -2.5475085363      1.5648461326     -0.0066468375
 O     -1.7085222734      3.8773965090      0.6217378223
 F     -3.9510897675      3.1737325351      1.1691469472
30
# ORCA AIMD Position Step 135, t=67.50 fs, E_Pot=-1129.61372719 Hartree, Unit is Angstrom
 C     -6.6852252295      3.7276214876      0.0441573617
 C     -6.3848235079      2.8741722586     -1.1457880753
 H     -6.2585259587      3.3116457249      0.9667711233
 H     -7.7573255424      3.9234555503      0.1394829134
 H     -6.2408979581      4.7485315506     -0.0084323739
 C     -6.7799127747      3.3617646289     -2.5165275009
 H     -7.9149839246      3.2562150296     -2.6029854026
 H     -6.3333868105      2.7694123294     -3.3260587187
 H     -6.5302615703      4.4242181672     -2.6771925964
 C     -5.7206535102      1.7087845421     -0.9347951797
 N     -3.3528434167      3.5447566485     -1.3608380508
 H     -5.4956013100      0.9905805066     -1.7459710186
 H     -5.6297907662      1.2661621731      0.0749286806
 C     -3.8360053811      4.8535808530     -1.4141012585
 S     -2.7369269701      2.9748222180      0.1587426814
 C     -3.0356444688      5.9796733574     -1.7435511741
 H     -4.8577523665      4.9553709758     -1.7649656461
 C     -1.6495064647      5.9726630393     -1.7266579831
 C     -1.0254472235      7.2085710481     -1.8380458433
 C     -1.6656351924      8.4316269183     -2.0718590020
 C     -3.7222608467      7.1653060919     -1.9881360135
 C     -3.0662877812      8.3880772476     -2.1824518409
 H     -3.7337609180      9.2496119987     -2.2727947409
 H     -1.0268994015      9.3122850426     -2.1557926096
 H     -1.0185740372      5.0949368225     -1.6233722288
 H      0.0628148927      7.2721135563     -1.7530512364
 H     -4.8256053549      7.1176911418     -1.9205327870
 O     -2.5507122010      1.5642514872     -0.0038624115
 O     -1.7127215818      3.8755052636      0.6266926042
 F     -3.9515269634      3.1708988209      1.1699349338
30
# ORCA AIMD Position Step 136, t=68.00 fs, E_Pot=-1129.61395329 Hartree, Unit is Angstrom
 C     -6.6866621986      3.7301377151      0.0447626099
 C     -6.3850498736      2.8769344164     -1.1468549442
 H     -6.2742423673      3.3075678817      0.9758464627
 H     -7.7630565740      3.9231736071      0.1424972458
 H     -6.2366155489      4.7502775584     -0.0180124397
 C     -6.7808846749      3.3642111545     -2.5152306313
 H     -7.9148268505      3.2563453547     -2.6001254349
 H     -6.3338340229      2.7574033356     -3.3257699708
 H     -6.5347952488      4.4298622682     -2.6806045806
 C     -5.7239637640      1.7090007618     -0.9371623960
 N     -3.3542047934      3.5435865836     -1.3574654413
 H     -5.4983546621      0.9920692978     -1.7472771116
 H     -5.6099836226      1.2792129013      0.0744525577
 C     -3.8353008237      4.8514943345     -1.4136356601
 S     -2.7388418036      2.9736552533      0.1595123533
 C     -3.0356625258      5.9764353401     -1.7402618993
 H     -4.8710025329      4.9528212767     -1.7717326859
 C     -1.6486571423      5.9686911321     -1.7212974125
 C     -1.0264917517      7.2048930196     -1.8333996421
 C     -1.6654965433      8.4327862140     -2.0698760145
 C     -3.7236158593      7.1597857217     -1.9896943102
 C     -3.0684370711      8.3838171638     -2.1825318019
 H     -3.7281226176      9.2429587774     -2.2760134073
 H     -1.0314051588      9.3189001132     -2.1594882867
 H     -1.0132835323      5.0977543506     -1.6212919292
 H      0.0490883299      7.2749683421     -1.7457123399
 H     -4.8457065834      7.1125876370     -1.9264373168
 O     -2.5539069983      1.5636743320     -0.0010183766
 O     -1.7169728329      3.8735592486      0.6316364538
 F     -3.9519619266      3.1680672357      1.1707123618
30
# ORCA AIMD Position Step 137, t=68.50 fs, E_Pot=-1129.61336607 Hartree, Unit is Angstrom
 C     -6.6880908824      3.7328258910      0.0454309651
 C     -6.3850673853      2.8795890431     -1.1478669455
 H     -6.2908511059      3.3031682472      0.9845062243
 H     -7.7692485393      3.9225864275      0.1457197489
 H     -6.2325682851      4.7511387577     -0.0283092309
 C     -6.7820774325      3.3665844512     -2.5139394014
 H     -7.9119666790      3.2571357513     -2.5972461860
 H     -6.3344249175      2.7457039274     -3.3248437656
 H     -6.5397085559      4.4351311038     -2.6838820064
 C     -5.7274188017      1.7091342349     -0.9395981036
 N     -3.3555360015      3.5425079605     -1.3539041021
 H     -5.5010655942      0.9946603798     -1.7484435173
 H     -5.5895613578      1.2934715252      0.0734186886
 C     -3.8346958621      4.8491732423     -1.4133055800
 S     -2.7407752940      2.9725025347      0.1602018418
 C     -3.0357194675      5.9730183114     -1.7369003620
 H     -4.8842334878      4.9494994784     -1.7773273584
 C     -1.6475901942      5.9649534755     -1.7159410565
 C     -1.0273841650      7.2013073282     -1.8287971607
 C     -1.6654916324      8.4337684079     -2.0678917253
 C     -3.7252137311      7.1545163886     -1.9912529109
 C     -3.0706410211      8.3794521068     -2.1825015796
 H     -3.7218337937      9.2372180699     -2.2799007906
 H     -1.0368901829      9.3258031586     -2.1631771086
 H     -1.0084136236      5.0995760515     -1.6186341824
 H      0.0364762803      7.2771298673     -1.7384219060
 H     -4.8633821510      7.1079981559     -1.9329911400
 O     -2.5570895196      1.5631043547      0.0018805955
 O     -1.7212678354      3.8715638435      0.6365676700
 F     -3.9524016984      3.1652392254      1.1714820703
30
# ORCA AIMD Position Step 138, t=69.00 fs, E_Pot=-1129.61239089 Hartree, Unit is Angstrom
 C     -6.6895292772      3.7356750804      0.0461738278
 C     -6.3848840374      2.8821264341     -1.1488018388
 H     -6.3082523803      3.2986534088      0.9924247149
 H     -7.7755584011      3.9217422567      0.1489895449
 H     -6.2288636181      4.7510264656     -0.0391001989
 C     -6.7834585337      3.3688628907     -2.5126962389
 H     -7.9066638301      3.2585744984     -2.5943759936
 H     -6.3353873155      2.7347802030     -3.3228992094
 H     -6.5449808239      4.4397934683     -2.6870164022
 C     -5.7310051806      1.7092156550     -0.9420944783
 N     -3.3568352210      3.5415149804     -1.3501592567
 H     -5.5037184175      0.9982184314     -1.7495829127
 H     -5.5686586124      1.3088031953      0.0718659999
 C     -3.8342852406      4.8466183231     -1.4131342971
 S     -2.7427294405      2.9713654414      0.1608145474
 C     -3.0358152759      5.9694229647     -1.7334734062
 H     -4.8963332235      4.9453499466     -1.7814108888
 C     -1.6463225089      5.9614752189     -1.7105933920
 C     -1.0282071517      7.1978546336     -1.8242476006
 C     -1.6656397907      8.4345425712     -2.0659058036
 C     -3.7271310150      7.1495085633     -1.9928085703
 C     -3.0728514186      8.3749593150     -2.1823597494
 H     -3.7152786944      9.2327440049     -2.2845030528
 H     -1.0433846005      9.3327737949     -2.1667982835
 H     -1.0038941059      5.1001794412     -1.6153468420
 H      0.0260204415      7.2785749165     -1.7311102207
 H     -4.8775551033      7.1039139246     -1.9402073489
 O     -2.5602564741      1.5625311428      0.0048296245
 O     -1.7255981119      3.8695246611      0.6414846098
 F     -3.9528535284      3.1624161937      1.1722468886
30
# ORCA AIMD Position Step 139, t=69.50 fs, E_Pot=-1129.61152077 Hartree, Unit is Angstrom
 C     -6.6909992091      3.7386684146      0.0469981867
 C     -6.3845106276      2.8845394001     -1.1496385390
 H     -6.3263119619      3.2942171671      0.9993256742
 H     -7.7816495762      3.9206954148      0.1521425349
 H     -6.2255819717      4.7499248813     -0.0501570017
 C     -6.7849852457      3.3710282250     -2.5115346103
 H     -7.8993602080      3.2606247504     -2.5915523979
 H     -6.3369012885      2.7250391431     -3.3196458290
 H     -6.5505723709      4.4436629793     -2.6900012586
 C     -5.7347087610      1.7092783444     -0.9446402330
 N     -3.3581005567      3.5406002793     -1.3462365442
 H     -5.5062864483      1.0025662310     -1.7508433455
 H     -5.5474113039      1.3250573960      0.0698370706
 C     -3.8341457452      4.8438308164     -1.4131393562
 S     -2.7447061311      2.9702451832      0.1613541857
 C     -3.0359503308      5.9656542337     -1.7299885408
 H     -4.9063929836      4.9403456878     -1.7837187933
 C     -1.6448714984      5.9582726462     -1.7052576024
 C     -1.0290306734      7.1945728491     -1.8197592454
 C     -1.6659599355      8.4350793765     -2.0639179025
 C     -3.7294172504      7.1447686241     -1.9943591425
 C     -3.0750245138      8.3703224364     -2.1821061465
 H     -3.7087980301      9.2298223474     -2.2898574418
 H     -1.0508992247      9.3396040057     -2.1702924108
 H     -0.9996890162      5.0994210188     -1.6113903165
 H      0.0186210118      7.2792947120     -1.7237136750
 H     -4.8874681495      7.1003128064     -1.9480737386
 O     -2.5634047069      1.5619445066      0.0078237061
 O     -1.7299550439      3.8674474323      0.6463856966
 F     -3.9533247477      3.1595995819      1.1730097120
30
# ORCA AIMD Position Step 140, t=70.00 fs, E_Pot=-1129.61116049 Hartree, Unit is Angstrom
 C     -6.6925244788      3.7417833943      0.0479054593
 C     -6.3839611537      2.8868243189     -1.1503574570
 H     -6.3448615796      3.2900323757      1.0049962599
 H     -7.7872158358      3.9195083269      0.1550156225
 H     -6.2227752680      4.7478898997     -0.0612504154
 C     -6.7866063242      3.3730661737     -2.5104773066
 H     -7.8906663579      3.2632251160     -2.5888203718
 H     -6.3390901286      2.7168085885     -3.3149009634
 H     -6.5564237566      4.4466079139     -2.6928332255
 C     -5.7385143428      1.7093565858     -0.9472208808
 N     -3.3593298935      3.5397547943     -1.3421421996
 H     -5.5087346649      1.0074946536     -1.7523979787
 H     -5.5259552064      1.3420726697      0.0673739367
 C     -3.8343342036      4.8408130306     -1.4133319766
 S     -2.7467070357      2.9691428296      0.1618249232
 C     -3.0361258165      5.9617214540     -1.7264538867
 H     -4.9137348138      4.9344879864     -1.7840704806
 C     -1.6432544668      5.9553517260     -1.6999354076
 C     -1.0299014165      7.1914982337     -1.8153384652
 C     -1.6664703647      8.4353513961     -2.0619276340
 C     -3.7320958713      7.1402985518     -1.9959030721
 C     -3.0771239972      8.3655343322     -2.1817422310
 H     -3.7026562756      9.2286287976     -2.2959864906
 H     -1.0594239788      9.3461032113     -2.1736025796
 H     -0.9958038306      5.0972472442     -1.6067385932
 H      0.0149122172      7.2792838976     -1.7161870628
 H     -4.8926706044      7.0971612843     -1.9565584633
 O     -2.5665311865      1.5613342886      0.0108576776
 O     -1.7343299159      3.8653380258      0.6512694217
 F     -3.9538228841      3.1567908180      1.1737734013
30
# ORCA AIMD Position Step 141, t=70.50 fs, E_Pot=-1129.61150200 Hartree, Unit is Angstrom
 C     -6.6941291492      3.7449926957      0.0488908459
 C     -6.3832525390      2.8889809343     -1.1509409732
 H     -6.3637006127      3.2862432891      1.0092993064
 H     -7.7920045958      3.9182534394      0.1574511025
 H     -6.2204652585      4.7450479844     -0.0721551551
 C     -6.7882644294      3.3749668623     -2.5095356791
 H     -7.8813376877      3.2662920533     -2.5862299901
 H     -6.3420151107      2.7103227367     -3.3085993270
 H     -6.5624558919      4.4485594247     -2.6955134359
 C     -5.7424051936      1.7094835626     -0.9498192978
 N     -3.3605207563      3.5389676080     -1.3378828091
 H     -5.5110243337      1.0127804930     -1.7544274390
 H     -5.5044251365      1.3596826686      0.0645081156
 C     -3.8348867624      4.8375687397     -1.4137169439
 S     -2.7487335861      2.9680591788      0.1622312861
 C     -3.0363433424      5.9576379911     -1.7228779868
 H     -4.9179240954      4.9278057188     -1.7823728535
 C     -1.6414881050      5.9527080579     -1.6946270798
 C     -1.0308340596      7.1886652571     -1.8109886152
 C     -1.6671887276      8.4353327180     -2.0599344053
 C     -3.7351649020      7.1360956984     -1.9974390240
 C     -3.0791236185      8.3606002243     -2.1812716817
 H     -3.6970171764      9.2291952522     -2.3028919609
 H     -1.0689230048      9.3521090025     -2.1766763507
 H     -0.9922907689      5.0937001765     -1.6013797908
 H      0.0151581517      7.2785305449     -1.7085158803
 H     -4.8930116741      7.0944161137     -1.9656146484
 O     -2.5696330421      1.5606907646      0.0139262904
 O     -1.7387140312      3.8632023470      0.6561342953
 F     -3.9543556366      3.1539913050      1.1745407515
30
# ORCA AIMD Position Step 142, t=71.00 fs, E_Pot=-1129.61247639 Hartree, Unit is Angstrom
 C     -6.6958358465      3.7482651673      0.0499430210
 C     -6.3824046507      2.8910126824     -1.1513738923
 H     -6.3826020097      3.2829603405      1.0121797983
 H     -7.7958331693      3.9170135640      0.1593003276
 H     -6.2186439826      4.7415889104     -0.0826548933
 C     -6.7898995640      3.3767248969     -2.5087094553
 H     -7.8722320864      3.2697245189     -2.5838327380
 H     -6.3456737390      2.7057132512     -3.3007959704
 H     -6.5685717504      4.4495141005     -2.6980481447
 C     -5.7463624321      1.7096894040     -0.9524166979
 N     -3.3616701911      3.5382259043     -1.3334653577
 H     -5.5131178627      1.0182042742     -1.7571016462
 H     -5.4829550975      1.3777200355      0.0612557121
 C     -3.8358190916      4.8341035599     -1.4142927577
 S     -2.7507869252      2.9669947110      0.1625782170
 C     -3.0366049495      5.9534210097     -1.7192697813
 H     -4.9187708119      4.9203528655     -1.7786184559
 C     -1.6395886805      5.9503275080     -1.6893315453
 C     -1.0318078368      7.1861067024     -1.8067094705
 C     -1.6681317792      8.4349989346     -2.0579373352
 C     -3.7385972790      7.1321529002     -1.9989654841
 C     -3.0810083406      8.3555388367     -2.1807007695
 H     -3.6919340593      9.2313940199     -2.3105498196
 H     -1.0793331389      9.3574927286     -2.1794670076
 H     -0.9892446661      5.0889115953     -1.5953156705
 H      0.0192102571      7.2770105650     -1.7007237811
 H     -4.8886359022      7.0920254933     -1.9751849522
 O     -2.5727075828      1.5600047715      0.0170241962
 O     -1.7430987470      3.8610462907      0.6609787413
 F     -3.9549308016      3.1512023930      1.1753144324
30
# ORCA AIMD Position Step 143, t=71.50 fs, E_Pot=-1129.61378439 Hartree, Unit is Angstrom
 C     -6.6976641040      3.7515672951      0.0510444128
 C     -6.3814401743      2.8929268631     -1.1516441326
 H     -6.4013202016      3.2802563766      1.0136672428
 H     -7.7986003386      3.9158811324      0.1604265835
 H     -6.2172757367      4.7377541263     -0.0925470520
 C     -6.7914542384      3.3783392862     -2.5079872017
 H     -7.8642447191      3.2734115643     -2.5816766752
 H     -6.3500004744      2.7030048630     -3.2916633968
 H     -6.5746590287      4.4495309769     -2.7004486009
 C     -5.7503644882      1.7099989752     -0.9549939108
 N     -3.3627746741      3.5375156035     -1.3288965519
 H     -5.5149856058      1.0235695139     -1.7605593262
 H     -5.4616767265      1.3960210947      0.0576133402
 C     -3.8371259973      4.8304248424     -1.4150524881
 S     -2.7528679627      2.9659495485      0.1628705311
 C     -3.0369140446      5.9490904006     -1.7156381618
 H     -4.9163285698      4.9122065045     -1.7728813391
 C     -1.6375719237      5.9481878324     -1.6840464891
 C     -1.0327694844      7.1838524857     -1.8024971131
 C     -1.6693148947      8.4343277242     -2.0559351657
 C     -3.7423407568      7.1284591797     -2.0004805648
 C     -3.0827742952      8.3503812477     -2.1800385231
 H     -3.6873574497      9.2349457493     -2.3189086554
 H     -1.0905634395      9.3621640738     -2.1819351130
 H     -0.9867930803      5.0830896187     -1.5885604133
 H      0.0265390840      7.2746898822     -1.6928725834
 H     -4.8799856631      7.0899298320     -1.9852073708
 O     -2.5757523440      1.5592679157      0.0201461838
 O     -1.7474754923      3.8588757003      0.6658013202
 F     -3.9555561041      3.1484253547      1.1760971126
30
# ORCA AIMD Position Step 144, t=72.00 fs, E_Pot=-1129.61499085 Hartree, Unit is Angstrom
 C     -6.6996291489      3.7548644309      0.0521711745
 C     -6.3803844612      2.8947346910     -1.1517419642
 H     -6.4195968462      3.2781659432      1.0138718545
 H     -7.8002903728      3.9149565441      0.1607077460
 H     -6.2163019996      4.7338212911     -0.1016457937
 C     -6.7928796221      3.3798132307     -2.5073469488
 H     -7.8582309540      3.2772407938     -2.5798011066
 H     -6.3548666911      2.7021098114     -3.2814917264
 H     -6.5805923029      4.4487325030     -2.7027318314
 C     -5.7543866576      1.7104308414     -0.9575329599
 N     -3.3638301064      3.5368204120     -1.3241841375
 H     -5.5166089187      1.0287175485     -1.7648923356
 H     -5.4407252738      1.4144229418      0.0535571231
 C     -3.8387820157      4.8265426765     -1.4159827673
 S     -2.7549771757      2.9649234351      0.1631140057
 C     -3.0372737474      5.9446692655     -1.7119925498
 H     -4.9109033415      4.9034636969     -1.7653176544
 C     -1.6354549112      5.9462609959     -1.6787687428
 C     -1.0336415157      7.1819295959     -1.7983447689
 C     -1.6707520115      8.4332979731     -2.0539262517
 C     -3.7463158447      7.1249998143     -2.0019814366
 C     -3.0844265484      8.3451693163     -2.1792965778
 H     -3.6831541300      9.2394410948     -2.3278884888
 H     -1.1024982332      9.3660686185     -2.1840479831
 H     -0.9850804145      5.0764966036     -1.5811387201
 H      0.0363226317      7.2715319063     -1.6850562672
 H     -4.8678229293      7.0880610516     -1.9956185655
 O     -2.5787651238      1.5584724307      0.0232867264
 O     -1.7518357867      3.8566963908      0.6706001424
 F     -3.9562390711      3.1456615181      1.1768912016
30
# ORCA AIMD Position Step 145, t=72.50 fs, E_Pot=-1129.61564433 Hartree, Unit is Angstrom
 C     -6.7017406852      3.7581226511      0.0532941098
 C     -6.3792652030      2.8964510482     -1.1516606672
 H     -6.4371686046      3.2766858474      1.0129787706
 H     -7.8009749191      3.9143459863      0.1600381411
 H     -6.2156477496      4.7300859146     -0.1097841983
 C     -6.7941433064      3.3811537933     -2.5067575105
 H     -7.8549041689      3.2811099545     -2.5782305910
 H     -6.3600857869      2.7028311024     -3.2706776945
 H     -6.5862373439      4.4472938629     -2.7049189999
 C     -5.7584007337      1.7109960406     -0.9600185720
 N     -3.3648319773      3.5361225923     -1.3193364523
 H     -5.5179855595      1.0335419906     -1.7701301329
 H     -5.4202409654      1.4327635114      0.0490443736
 C     -3.8407404553      4.8224689396     -1.4170640286
 S     -2.7571146320      2.9639157201      0.1633149140
 C     -3.0376872140      5.9401832313     -1.7083427305
 H     -4.9030587544      4.8942401244     -1.7561638381
 C     -1.6332565434      5.9445158151     -1.6734945186
 C     -1.0343332245      7.1803600025     -1.7942436564
 C     -1.6724548322      8.4318903033     -2.0519084917
 C     -3.7504155499      7.1217571832     -2.0034640046
 C     -3.0859769684      8.3399518225     -2.1784888575
 H     -3.6791373348      9.2443832408     -2.3373848041
 H     -1.1150015380      9.3691899509     -2.1857808957
 H     -0.9842522117      5.0694263900     -1.5730836659
 H      0.0475709139      7.2675089720     -1.6773890976
 H     -4.8532347795      7.0863423428     -2.0063608655
 O     -2.5817439455      1.5576114300      0.0264402244
 O     -1.7561712846      3.8545140523      0.6753730728
 F     -3.9569870264      3.1429122429      1.1776990052
30
# ORCA AIMD Position Step 146, t=73.00 fs, E_Pot=-1129.61539926 Hartree, Unit is Angstrom
 C     -6.7040018281      3.7613105804      0.0543798233
 C     -6.3781120369      2.8980942751     -1.1513966269
 H     -6.4537773742      3.2757784026      1.0112361542
 H     -7.8008085113      3.9141583678      0.1583294338
 H     -6.2152299387      4.7268400486     -0.1168149894
 C     -6.7952364731      3.3823714004     -2.5061803381
 H     -7.8547382768      3.2849377577     -2.5769699623
 H     -6.3654214135      2.7048707287     -3.2597086836
 H     -6.5914561522      4.4454304266     -2.7070332843
 C     -5.7623749202      1.7116976215     -0.9624395107
 N     -3.3657753171      3.5354031999     -1.3143621435
 H     -5.5191340623      1.0379957566     -1.7762312569
 H     -5.4003727621      1.4508783665      0.0440178530
 C     -3.8429333212      4.8182180052     -1.4182715598
 S     -2.7592796442      2.9629253285      0.1634800335
 C     -3.0381580857      5.9356585611     -1.7046981198
 H     -4.8936150071      4.8846684168     -1.7457321714
 C     -1.6309973585      5.9429211750     -1.6682196068
 C     -1.0347519780      7.1791585321     -1.7901838541
 C     -1.6744324082      8.4300876748     -2.0498793104
 C     -3.7545075895      7.1187121002     -2.0049227242
 C     -3.0874415953      8.3347799695     -2.1776309391
 H     -3.6750996788      9.2492357873     -2.3472759432
 H     -1.1279211951      9.3715445933     -2.1871170235
 H     -0.9844390533      5.0621811303     -1.5644340334
 H      0.0592497377      7.2626134423     -1.6699928499
 H     -4.8376135962      7.0846890004     -2.0173915098
 O     -2.5846870963      1.5566790039      0.0296010351
 O     -1.7604741330      3.8523341220      0.6801176881
 F     -3.9578070068      3.1401790142      1.1785228062
30
# ORCA AIMD Position Step 147, t=73.50 fs, E_Pot=-1129.61413977 Hartree, Unit is Angstrom
 C     -6.7064086352      3.7644009769      0.0553920368
 C     -6.3769559406      2.8996855721     -1.1509491476
 H     -6.4691795928      3.2753772690      1.0089389854
 H     -7.8000195287      3.9145019906      0.1555119879
 H     -6.2149670766      4.7243511052     -0.1226098361
 C     -6.7961782843      3.3834793830     -2.5055718708
 H     -7.8578986370      3.2886706668     -2.5760020305
 H     -6.3705996809      2.7078451166     -3.2491404256
 H     -6.5961131518      4.4433831569     -2.7090974618
 C     -5.7662743623      1.7125311646     -0.9647895573
 N     -3.3666549734      3.5346428267     -1.3092702363
 H     -5.5200928889      1.0420917728     -1.7830842021
 H     -5.3812760554      1.4685979784      0.0384178207
 C     -3.8452727942      4.8138050154     -1.4195754908
 S     -2.7614713532      2.9619506932      0.1636163381
 C     -3.0386898914      5.9311227427     -1.7010683500
 H     -4.8836254874      4.8748939751     -1.7344001876
 C     -1.6287010600      5.9414480876     -1.6629397022
 C     -1.0348119950      7.1783322446     -1.7861553243
 C     -1.6766906387      8.4278756401     -2.0478357101
 C     -3.7584395785      7.1158437720     -2.0063498747
 C     -3.0888382580      8.3297035263     -2.1767394010
 H     -3.6708424099      9.2534691798     -2.3574296616
 H     -1.1410931125      9.3731780303     -2.1880466589
 H     -0.9857409996      5.0550484434     -1.5552320620
 H      0.0703818989      7.2568658178     -1.6629854179
 H     -4.8225938090      7.0830108233     -2.0286896637
 O     -2.5875928794      1.5556703745      0.0327636536
 O     -1.7647365704      3.8501618917      0.6848315739
 F     -3.9587056905      3.1374634003      1.1793648440
30
# ORCA AIMD Position Step 148, t=74.00 fs, E_Pot=-1129.61207264 Hartree, Unit is Angstrom
 C     -6.7089500055      3.7673720830      0.0562933566
 C     -6.3758286611      2.9012484044     -1.1503204366
 H     -6.4831542402      3.2753959372      1.0064079932
 H     -7.7988944715      3.9154806592      0.1515349825
 H     -6.2147893173      4.7228411301     -0.1270576057
 C     -6.7970160061      3.3844931352     -2.5048866145
 H     -7.8642162909      3.2922852013     -2.5752884645
 H     -6.3753288509      2.7113135714     -3.2395618510
 H     -6.6000833081      4.4413987791     -2.7111311972
 C     -5.7700621121      1.7134857567     -0.9670679432
 N     -3.3674659244      3.5338219146     -1.3040703189
 H     -5.5209193285      1.0458963817     -1.7905154597
 H     -5.3631036866      1.4857490088      0.0321942801
 C     -3.8476557856      4.8092460963     -1.4209426397
 S     -2.7636884650      2.9609898050      0.1637311849
 C     -3.0392858926      5.9266033982     -1.6974629779
 H     -4.8743188195      4.8650692302     -1.7225880752
 C     -1.6263944393      5.9400720881     -1.6576506069
 C     -1.0344410204      7.1778795411     -1.7821485118
 C     -1.6792316730      8.4252429743     -2.0457743209
 C     -3.7620503170      7.1131303884     -2.0077354329
 C     -3.0901844755      8.3247672925     -2.1758310632
 H     -3.6661990516      9.2566019994     -2.3677120593
 H     -1.1543485105      9.3741561863     -2.1885662433
 H     -0.9882161568      5.0482820312     -1.5455206854
 H      0.0801200517      7.2503185292     -1.6564719104
 H     -4.8099263936      7.0812159821     -2.0402626443
 O     -2.5904598225      1.5545818038      0.0359227012
 O     -1.7689512550      3.8480023208      0.6895122387
 F     -3.9596896319      3.1347670078      1.1802272801
30
# ORCA AIMD Position Step 149, t=74.50 fs, E_Pot=-1129.60974200 Hartree, Unit is Angstrom
 C     -6.7116081691      3.7702084842      0.0570473157
 C     -6.3747620102      2.9028076829     -1.1495154278
 H     -6.4955117170      3.2757388614      1.0039648354
 H     -7.7977567300      3.9171894075      0.1463663737
 H     -6.2146474410      4.7224700184     -0.1300624216
 C     -6.7978200540      3.3854288785     -2.5040809826
 H     -7.8732175069      3.2957845682     -2.5747740809
 H     -6.3793252996      2.7148186350     -3.2315491876
 H     -6.6032603727      4.4397089768     -2.7131487223
 C     -5.7737002933      1.7145455728     -0.9692791119
 N     -3.3682034741      3.5329212011     -1.2987725236
 H     -5.5216857994      1.0495172749     -1.7983046877
 H     -5.3460001322      1.5021558036      0.0253171192
 C     -3.8499721054      4.8045582673     -1.4223392483
 S     -2.7659293899      2.9600401568      0.1638322749
 C     -3.0399487126      5.9221275069     -1.6938913092
 H     -4.8669969179      4.8553460253     -1.7107232262
 C     -1.6241072518      5.9387750270     -1.6523484374
 C     -1.0335845843      7.1777898112     -1.7781547556
 C     -1.6820533686      8.4221823505     -2.0436914902
 C     -3.7651881140      7.1105492998     -2.0090674085
 C     -3.0914957668      8.3200084408     -2.1749222769
 H     -3.6610529174      9.2582332454     -2.3779958280
 H     -1.1675209364      9.3745561181     -2.1886770638
 H     -0.9918732239      5.0420867306     -1.5353411309
 H      0.0877934894      7.2430562555     -1.6505383969
 H     -4.8012703153      7.0792173993     -2.0521455599
 O     -2.5932867105      1.5534106268      0.0390730395
 O     -1.7731113241      3.8458599933      0.6941572032
 F     -3.9607652237      3.1320914211      1.1811121859
30
# ORCA AIMD Position Step 150, t=75.00 fs, E_Pot=-1129.60787782 Hartree, Unit is Angstrom
 C     -6.7143598451      3.7729013271      0.0576205472
 C     -6.3737871706      2.9043886721     -1.1485418192
 H     -6.5061035861      3.2763141328      1.0019064983
 H     -7.7969412416      3.9197101095      0.1399933594
 H     -6.2145192295      4.7233256806     -0.1315425003
 C     -6.7986750250      3.3863018540     -2.5031176383
 H     -7.8841957902      3.2991913359     -2.5743932986
 H     -6.3823446250      2.7179374099     -3.2256108727
 H     -6.6055635060      4.4385099951     -2.7151564760
 C     -5.7771514923      1.7156919734     -0.9714319938
 N     -3.3688639083      3.5319215060     -1.2933883333
 H     -5.5224737090      1.0530884091     -1.8062042882
 H     -5.3300950467      1.5176418291      0.0177854960
 C     -3.8521163516      4.7997597912     -1.4237336982
 S     -2.7681922313      2.9590986960      0.1639281127
 C     -3.0406788502      5.9177219579     -1.6903627908
 H     -4.8628919642      4.8458651880     -1.6991970117
 C     -1.6218724673      5.9375462338     -1.6470299450
 C     -1.0322084320      7.1780432305     -1.7741665158
 C     -1.6851489861      8.4186907421     -2.0415834551
 C     -3.7677345533      7.1080760035     -2.0103327753
 C     -3.0927844214      8.3154552714     -2.1740283850
 H     -3.6553472151      9.2580645015     -2.3881661873
 H     -1.1804522713      9.3744572850     -2.1883837021
 H     -0.9966692282      5.0366100675     -1.5247313434
 H      0.0929328736      7.2351940938     -1.6452482096
 H     -4.7979157532      7.0769416975     -2.0643885143
 O     -2.5960726289      1.5521552698      0.0422096745
 O     -1.7772104147      3.8437390791      0.6987638449
 F     -3.9619386962      3.1294381366      1.1820214291
30
# ORCA AIMD Position Step 151, t=75.50 fs, E_Pot=-1129.60708034 Hartree, Unit is Angstrom
 C     -6.7171781524      3.7754481148      0.0579853334
 C     -6.3729339544      2.9060162977     -1.1474094353
 H     -6.5148310926      3.2770482923      1.0004762707
 H     -7.7967614366      3.9231065233      0.1324201604
 H     -6.2144136158      4.7254170185     -0.1314290642
 C     -6.7996684627      3.3871238889     -2.5019706150
 H     -7.8963118835      3.3025390632     -2.5740770380
 H     -6.3842158880      2.7203387088     -3.2221269222
 H     -6.6069421547      4.4379431573     -2.7171502244
 C     -5.7803802444      1.7169052264     -0.9735389122
 N     -3.3694439323      3.5308052334     -1.2879292691
 H     -5.5233690282      1.0567518466     -1.8139611560
 H     -5.3154947996      1.5320352616      0.0096327211
 C     -3.8540042700      4.7948699696     -1.4251025262
 S     -2.7704748417      2.9581618794      0.1640271590
 C     -3.0414764396      5.9134111054     -1.6868859039
 H     -4.8629667615      4.8367484660     -1.6883069824
 C     -1.6197246146      5.9363831368     -1.6416924229
 C     -1.0302995708      7.1786118158     -1.7701776148
 C     -1.6885062501      8.4147708248     -2.0394463862
 C     -3.7696292265      7.1056853718     -2.0115200948
 C     -3.0940591164      8.3111247937     -2.1731629908
 H     -3.6490916615      9.2559191592     -2.3981305882
 H     -1.1930000197      9.3739294350     -2.1876926654
 H     -1.0025064586      5.0319327167     -1.5137230671
 H      0.0952870847      7.2268728629     -1.6406389008
 H     -4.8005035023      7.0743367206     -2.0770359740
 O     -2.5988169444      1.5508150636      0.0453281574
 O     -1.7812428038      3.8416432870      0.7033298190
 F     -3.9632160858      3.1268084129      1.1829568603
30
# ORCA AIMD Position Step 152, t=76.00 fs, E_Pot=-1129.60751981 Hartree, Unit is Angstrom
 C     -6.7200350862      3.7778517946      0.0581215258
 C     -6.3722300746      2.9077138778     -1.1461299847
 H     -6.5216492117      3.2778976519      0.9998421403
 H     -7.7974784193      3.9274199411      0.1236686173
 H     -6.2143699427      4.7286780458     -0.1296677173
 C     -6.8008804607      3.3879012207     -2.5006292719
 H     -7.9086896606      3.3058642585     -2.5737589134
 H     -6.3848687078      2.7218316965     -3.2212992332
 H     -6.6073774520      4.4380826061     -2.7191128570
 C     -5.7833543532      1.7181667516     -0.9756143765
 N     -3.3699411623      3.5295562369     -1.2824076502
 H     -5.5244549388      1.0606420620     -1.8213376335
 H     -5.3022784513      1.5451704148      0.0009321579
 C     -3.8555875257      4.7899092630     -1.4264327254
 S     -2.7727748990      2.9572256472      0.1641382167
 C     -3.0423399919      5.9092173866     -1.6834686015
 H     -4.8677406453      4.8280908822     -1.6782199550
 C     -1.6176995340      5.9352913859     -1.6363340423
 C     -1.0278667063      7.1794600296     -1.7661833753
 C     -1.6921073155      8.4104310037     -2.0372766004
 C     -3.7708816736      7.1033509803     -2.0126217894
 C     -3.0953244452      8.3070229742     -2.1723376235
 H     -3.6423632450      9.2517480770     -2.4078219096
 H     -1.2050413739      9.3730246841     -2.1866107759
 H     -1.0092372222      5.0280690976     -1.5023415117
 H      0.0948252664      7.2182542494     -1.6367215234
 H     -4.8088839483      7.0713771092     -2.0900958852
 O     -2.6015192416      1.5493903105      0.0484243979
 O     -1.7852032991      3.8395758670      0.7078528154
 F     -3.9646032539      3.1242032696      1.1839201897
30
# ORCA AIMD Position Step 153, t=76.50 fs, E_Pot=-1129.60884926 Hartree, Unit is Angstrom
 C     -6.7229041769      3.7801196873      0.0580180645
 C     -6.3717004585      2.9095020590     -1.1447167480
 H     -6.5265693726      3.2788562763      1.0000813634
 H     -7.7992718467      3.9326651681      0.1137783194
 H     -6.2144535704      4.7329772661     -0.1262212845
 C     -6.8023756846      3.3886331900     -2.4991007164
 H     -7.9204965020      3.3092007896     -2.5733796001
 H     -6.3843487845      2.7223953054     -3.2231214441
 H     -6.6068820919      4.4389282782     -2.7210128795
 C     -5.7860460627      1.7194609410     -0.9776738143
 N     -3.3703543868      3.5281600859     -1.2768367674
 H     -5.5258060360      1.0648718827     -1.8281298216
 H     -5.2904946910      1.5568892516     -0.0082014304
 C     -3.8568631352      4.7848990398     -1.4277228710
 S     -2.7750898801      2.9562854745      0.1642704284
 C     -3.0432663160      5.9051614698     -1.6801183566
 H     -4.8771777958      4.8199582955     -1.6689573892
 C     -1.6158336165      5.9342842875     -1.6309539674
 C     -1.0249403036      7.1805458608     -1.7621807760
 C     -1.6959287592      8.4056858016     -2.0350707372
 C     -3.7715681149      7.1010453192     -2.0136359752
 C     -3.0965810253      8.3031445973     -2.1715613843
 H     -3.6353046706      9.2456312145     -2.4172023703
 H     -1.2164749632      9.3717703468     -2.1851438759
 H     -1.0166702766      5.0249711877     -1.4906048981
 H      0.0917377170      7.2095150770     -1.6334800700
 H     -4.8221532652      7.0680644447     -2.1035173247
 O     -2.6041792959      1.5478822450      0.0514946237
 O     -1.7890872172      3.8375395993      0.7123305051
 F     -3.9661058243      3.1216235381      1.1849130044
30
# ORCA AIMD Position Step 154, t=77.00 fs, E_Pot=-1129.61038974 Hartree, Unit is Angstrom
 C     -6.7257629666      3.7822623900      0.0576737221
 C     -6.3713666822      2.9113979272     -1.1431843505
 H     -6.5296593494      3.2799587006      1.0011745526
 H     -7.8022175875      3.9388274781      0.1028071526
 H     -6.2147485594      4.7381315947     -0.1210737657
 C     -6.8041987237      3.3893124710     -2.4974097751
 H     -7.9310015879      3.3125764802     -2.5728895260
 H     -6.3828167010      2.7221796692     -3.2273775920
 H     -6.6054986596      4.4404056874     -2.7228042555
 C     -5.7884329318      1.7207766074     -0.9797323535
 N     -3.3706837387      3.5266042953     -1.2712309424
 H     -5.5274835711      1.0695213171     -1.8341823867
 H     -5.2801623867      1.5670429994     -0.0176135737
 C     -3.8578735401      4.7798611345     -1.4289817245
 S     -2.7774170513      2.9553364130      0.1644332595
 C     -3.0442506932      5.9012624062     -1.6768421489
 H     -4.8906867766      4.8123903407     -1.6604123622
 C     -1.6141627320      5.9333816601     -1.6255523480
 C     -1.0215723564      7.1818219921     -1.7581685708
 C     -1.6999416081      8.4005556986     -2.0328258064
 C     -3.7718138455      7.0987404268     -2.0145669216
 C     -3.0978260102      8.2994733339     -2.1708406640
 H     -3.6281183422      9.2377754165     -2.4262665198
 H     -1.2272238615      9.3701673621     -2.1832968882
 H     -1.0245819419      5.0225371052     -1.4785248124
 H      0.0864332264      7.2008418680     -1.6308716153
 H     -4.8388563713      7.0644223640     -2.1171844223
 O     -2.6067969754      1.5462930034      0.0545353491
 O     -1.7928903692      3.8355368087      0.7167604913
 F     -3.9677290739      3.1190699280      1.1859367671
30
# ORCA AIMD Position Step 155, t=77.50 fs, E_Pot=-1129.61145503 Hartree, Unit is Angstrom
 C     -6.7285949204      3.7842928073      0.0570970572
 C     -6.3712469094      2.9134148083     -1.1415489472
 H     -6.5310402115      3.2812770355      1.0030101159
 H     -7.8062753728      3.9458610371      0.0908316900
 H     -6.2153491663      4.7439219636     -0.1142341831
 C     -6.8063726527      3.3899268404     -2.4955964430
 H     -7.9396111755      3.3160114882     -2.5722499673
 H     -6.3805310291      2.7214808667     -3.2336686298
 H     -6.6032969469      4.4423702019     -2.7244271280
 C     -5.7904983798      1.7221077268     -0.9818036575
 N     -3.3709309824      3.5248784395     -1.2656058750
 H     -5.5295319696      1.0746291601     -1.8394000893
 H     -5.2712704008      1.5754945778     -0.0271134417
 C     -3.8586973996      4.7748183522     -1.4302251857
 S     -2.7797532648      2.9543729514      0.1646367685
 C     -3.0452875764      5.8975380221     -1.6736464675
 H     -4.9072263441      4.8054059671     -1.6523900139
 C     -1.6127214915      5.9326078096     -1.6201300947
 C     -1.0178355959      7.1832365837     -1.7541472753
 C     -1.7041112177      8.3950673831     -2.0305391977
 C     -3.7717692895      7.0964081293     -2.0154239329
 C     -3.0990544638      8.2959813162     -2.1701788802
 H     -3.6210589998      9.2285101263     -2.4350441136
 H     -1.2372336149      9.3681940557     -2.1810746066
 H     -1.0327283804      5.0206277985     -1.4661073737
 H      0.0795336297      7.1924246602     -1.6288268554
 H     -4.8572621911      7.0604896788     -2.1309276290
 O     -2.6093722282      1.5446254425      0.0575432577
 O     -1.7966090849      3.8335695305      0.7211402223
 F     -3.9694779498      3.1165431327      1.1869927536
30
# ORCA AIMD Position Step 156, t=78.00 fs, E_Pot=-1129.61160632 Hartree, Unit is Angstrom
 C     -6.7313905471      3.7862255356      0.0563050723
 C     -6.3713548284      2.9155606676     -1.1398270111
 H     -6.5308800718      3.2829125007      1.0053980574
 H     -7.8112915936      3.9536893943      0.0779491905
 H     -6.2163513393      4.7501109438     -0.1057398038
 C     -6.8088999498      3.3904622395     -2.4937113838
 H     -7.9458981181      3.3195172128     -2.5714347493
 H     -6.3778153733      2.7206890120     -3.2414664706
 H     -6.6003685736      4.4446270816     -2.7258127242
 C     -5.7922320802      1.7234546793     -0.9838989027
 N     -3.3710991991      3.5229749786     -1.2599775333
 H     -5.5319760801      1.0801895589     -1.8437537032
 H     -5.2637835281      1.5821206858     -0.0364842113
 C     -3.8594345438      4.7697905323     -1.4314712955
 S     -2.7820956209      2.9533895503      0.1648906677
 C     -3.0463709372      5.8940038447     -1.6705370858
 H     -4.9254865748      4.7990157382     -1.6446612480
 C     -1.6115412027      5.9319901073     -1.6146887813
 C     -1.0138209945      7.1847364846     -1.7501192118
 C     -1.7083990032      8.3892521595     -2.0282087645
 C     -3.7715861139      7.0940226392     -2.0162198147
 C     -3.1002591245      8.2926322782     -2.1695767351
 H     -3.6144190510      9.2182569982     -2.4435950774
 H     -1.2464732334      9.3658003378     -2.1784804322
 H     -1.0408581750      5.0190768592     -1.4533549602
 H      0.0718410580      7.1844464163     -1.6272539906
 H     -4.8756422898      7.0563107032     -2.1445452357
 O     -2.6119048892      1.5428832920      0.0605155590
 O     -1.8002400775      3.8316391805      0.7254672725
 F     -3.9713567809      3.1140436979      1.1880821709
30
# ORCA AIMD Position Step 157, t=78.50 fs, E_Pot=-1129.61077183 Hartree, Unit is Angstrom
 C     -6.7341474620      3.7880763772      0.0553215843
 C     -6.3716999688      2.9178385161     -1.1380357318
 H     -6.5293860832      3.2849828433      1.0080922850
 H     -7.8170135675      3.9622080238      0.0642776154
 H     -6.2178443371      4.7564588799     -0.0956583349
 C     -6.8117647230      3.3909057778     -2.4918105460
 H     -7.9496099944      3.3230965469     -2.5704300677
 H     -6.3750250356      2.7202351546     -3.2501713079
 H     -6.5968242508      4.4469423709     -2.7268869041
 C     -5.7936297349      1.7248240634     -0.9860258115
 N     -3.3711931968      3.5208886395     -1.2543631399
 H     -5.5348205055      1.0861503092     -1.8472829985
 H     -5.2576445453      1.5868145637     -0.0454919378
 C     -3.8601902975      4.7647969928     -1.4327371630
 S     -2.7844408401      2.9523802840      0.1652052263
 C     -3.0474948394      5.8906740944     -1.6675192308
 H     -4.9440744398      4.7932241074     -1.6370058847
 C     -1.6106494838      5.9315558041     -1.6092300859
 C     -1.0096338203      7.1862673471     -1.7460879739
 C     -1.7127626071      8.3831458538     -2.0258327072
 C     -3.7714027986      7.0915595996     -2.0169686807
 C     -3.1014329783      8.2893820447     -2.1690324052
 H     -3.6085126137      9.2075111496     -2.4520070286
 H     -1.2549288172      9.3629225869     -2.1755189961
 H     -1.0487298006      5.0177181927     -1.4402697099
 H      0.0642994474      7.1770777694     -1.6260433969
 H     -4.8924269438      7.0519351586     -2.1578233004
 O     -2.6143948830      1.5410708873      0.0634496576
 O     -1.8037807037      3.8297467633      0.7297390140
 F     -3.9733695768      3.1115721523      1.1892060366
30
# ORCA AIMD Position Step 158, t=79.00 fs, E_Pot=-1129.60922096 Hartree, Unit is Angstrom
 C     -6.7368696033      3.7898620738      0.0541750301
 C     -6.3722874259      2.9202462708     -1.1361926486
 H     -6.5267948429      3.2876079956      1.0108161843
 H     -7.8231153301      3.9712889432      0.0499552124
 H     -6.2199033219      4.7627384796     -0.0840887304
 C     -6.8149353475      3.3912482099     -2.4899499794
 H     -7.9506756475      3.3267442205     -2.5692349731
 H     -6.3725140850      2.7205394289     -3.2591690506
 H     -6.5927830375      4.4490714418     -2.7275732795
 C     -5.7946926056      1.7262285520     -0.9881877947
 N     -3.3712191212      3.5186169337     -1.2487802361
 H     -5.5380499994      1.0924154119     -1.8500948435
 H     -5.2527812076      1.5894884492     -0.0538995520
 C     -3.8610630548      4.7598545992     -1.4340365526
 S     -2.7867857968      2.9513391119      0.1655905887
 C     -3.0486539157      5.8875608163     -1.6645972951
 H     -4.9616655134      4.7880330057     -1.6292409690
 C     -1.6100685722      5.9313297114     -1.6037553182
 C     -1.0053871876      7.1877757815     -1.7420578676
 C     -1.7171572627      8.3767875053     -2.0234095162
 C     -3.7713356335      7.0889974108     -2.0176846387
 C     -3.1025702601      8.2861822630     -2.1685422889
 H     -3.6036531227      9.1967987563     -2.4603853574
 H     -1.2626012166      9.3594874780     -2.1721965534
 H     -1.0561266819      5.0164046047     -1.4268567992
 H      0.0579206029      7.1704702007     -1.6250763712
 H     -4.9063157733      7.0474068786     -2.1705561789
 O     -2.6168421238      1.5391931342      0.0663434399
 O     -1.8072288322      3.8278927772      0.7339529767
 F     -3.9755198140      3.1091288929      1.1903652162
30
# ORCA AIMD Position Step 159, t=79.50 fs, E_Pot=-1129.60743642 Hartree, Unit is Angstrom
 C     -6.7395657732      3.7915998746      0.0528959669
 C     -6.3731178981      2.9227769089     -1.1343152256
 H     -6.5233620532      3.2908944200      1.0132911046
 H     -7.8292320499      3.9807876629      0.0351383572
 H     -6.2225811328      4.7687505780     -0.0711618412
 C     -6.8183668956      3.3914854551     -2.4881810684
 H     -7.9492092694      3.3304477365     -2.5678616980
 H     -6.3706069360      2.7219672880     -3.2678822039
 H     -6.5883661360      4.4507828811     -2.7277985301
 C     -5.7954260290      1.7276861185     -0.9903833371
 N     -3.3711841137      3.5161596276     -1.2432451815
 H     -5.5416331629      1.0988513549     -1.8523547212
 H     -5.2491159604      1.5900758636     -0.0614847197
 C     -3.8621348456      4.7549766574     -1.4353788755
 S     -2.7891276622      2.9502602784      0.1660558943
 C     -3.0498431209      5.8846741323     -1.6617746365
 H     -4.9771218230      4.7834466864     -1.6212372428
 C     -1.6098146702      5.9313318623     -1.5982648438
 C     -1.0011926036      7.1892111392     -1.7380330393
 C     -1.7215373908      8.3702174742     -2.0209377542
 C     -3.7714737755      7.0863180265     -2.0183805846
 C     -3.1036684105      8.2829849759     -2.1681022833
 H     -3.6001246730      9.1866223159     -2.4688383344
 H     -1.2695012165      9.3554211239     -2.1685222468
 H     -1.0628711585      5.0150256426     -1.4131269158
 H      0.0536785006      7.1647524784     -1.6242374499
 H     -4.9163310196      7.0427611624     -2.1825627867
 O     -2.6192465584      1.5372553807      0.0691954966
 O     -1.8105830242      3.8260770231      0.7381070580
 F     -3.9778105807      3.1067141065      1.1915607223
30
# ORCA AIMD Position Step 160, t=80.00 fs, E_Pot=-1129.60596205 Hartree, Unit is Angstrom
 C     -6.7422479652      3.7933075100      0.0515154318
 C     -6.3741884902      2.9254197467     -1.1324214287
 H     -6.5193530292      3.2949247298      1.0152572886
 H     -7.8349883877      3.9905487418      0.0199991720
 H     -6.2259073600      4.7743273228     -0.0570375092
 C     -6.8220030734      3.3916191900     -2.4865476913
 H     -7.9455031328      3.3341877138     -2.5663350068
 H     -6.3695826007      2.7248069635     -3.2757996525
 H     -6.5836942328      4.4518664832     -2.7274935210
 C     -5.7958390201      1.7292187112     -0.9926056274
 N     -3.3710964538      3.5135187924     -1.2377757783
 H     -5.5455228998      1.1052943417     -1.8542791296
 H     -5.2465723124      1.5885328876     -0.0680498231
 C     -3.8634688574      4.7501765232     -1.4367691918
 S     -2.7914634107      2.9491376417      0.1666110971
 C     -3.0510588276      5.8820217756     -1.6590538774
 H     -4.9895245350      4.7794671282     -1.6129179639
 C     -1.6098971746      5.9315747165     -1.5927575725
 C     -0.9971501878      7.1905244572     -1.7340162281
 C     -1.7258568869      8.3634783154     -2.0184162949
 C     -3.7718806108      7.0835052343     -2.0190672958
 C     -3.1047303433      8.2797452938     -2.1677087611
 H     -3.5981590338      9.1774249726     -2.4774629182
 H     -1.2756438229      9.3506629386     -2.1645099547
 H     -1.0688362541      5.0135330624     -1.3991028737
 H      0.0524021197      7.1600316329     -1.6234258681
 H     -4.9218003867      7.0380266110     -2.1936908806
 O     -2.6216082115      1.5352631087      0.0720046175
 O     -1.8138424196      3.8242990003      0.7421990817
 F     -3.9802445792      3.1043279280      1.1927932099
30
# ORCA AIMD Position Step 161, t=80.50 fs, E_Pot=-1129.60522914 Hartree, Unit is Angstrom
 C     -6.7449295617      3.7950028854      0.0500628449
 C     -6.3754924990      2.9281602555     -1.1305291705
 H     -6.5150335740      3.2997461181      1.0164967976
 H     -7.8400327877      4.0004136357      0.0047216996
 H     -6.2298836817      4.7793421818     -0.0419025328
 C     -6.8257781767      3.3916568547     -2.4850834888
 H     -7.9400252684      3.3379394213     -2.5646923920
 H     -6.3696589893      2.7292478244     -3.2825061769
 H     -6.5788829795      4.4521539779     -2.7265983968
 C     -5.7959427382      1.7308510396     -0.9948426870
 N     -3.3709652525      3.5106984067     -1.2323902108
 H     -5.5496622641      1.1115636916     -1.8561170121
 H     -5.2450866085      1.5848400344     -0.0734406805
 C     -3.8651063622      4.7454664651     -1.4382083804
 S     -2.7937899664      2.9479650322      0.1672662494
 C     -3.0522983347      5.8796089056     -1.6564367159
 H     -4.9982153921      4.7760968711     -1.6042567649
 C     -1.6103184250      5.9320622378     -1.5872306448
 C     -0.9933369304      7.1916695386     -1.7300077410
 C     -1.7300709495      8.3566128933     -2.0158442316
 C     -3.7725937438      7.0805455325     -2.0197530432
 C     -3.1057660086      8.2764269579     -2.1673603556
 H     -3.5979061255      9.1695302665     -2.4863234235
 H     -1.2810446540      9.3451718891     -2.1601788226
 H     -1.0739509711      5.0119463410     -1.3848214103
 H      0.0546412767      7.1563957681     -1.6225694574
 H     -4.9223565232      7.0332231524     -2.2038248987
 O     -2.6239271738      1.5332219677      0.0747699948
 O     -1.8170068117      3.8225577172      0.7462269668
 F     -3.9828241347      3.1019703910      1.1940631564
30
# ORCA AIMD Position Step 162, t=81.00 fs, E_Pot=-1129.60543463 Hartree, Unit is Angstrom
 C     -6.7476237936      3.7967039797      0.0485646391
 C     -6.3770193719      2.9309801993     -1.1286561700
 H     -6.5106621777      3.3053636528      1.0168489170
 H     -7.8440632364      4.0102269669     -0.0105016755
 H     -6.2344832860      4.7837126968     -0.0259670684
 C     -6.8296190618      3.3916112514     -2.4838104708
 H     -7.9334061969      3.3416743132     -2.5629831613
 H     -6.3709849271      2.7353715416     -3.2876985564
 H     -6.5740405193      4.4515304194     -2.7250657658
 C     -5.7957496366      1.7326090279     -0.9970780070
 N     -3.3708007843      3.5077043546     -1.2271085926
 H     -5.5539894173      1.1174770811     -1.8581287093
 H     -5.2446169603      1.5790040821     -0.0775595746
 C     -3.8670663269      4.7408594577     -1.4396934109
 S     -2.7961039145      2.9467359535      0.1680325111
 C     -3.0535600893      5.8774372603     -1.6539239616
 H     -5.0028001784      4.7733347813     -1.5952701302
 C     -1.6110735577      5.9327894414     -1.5816793681
 C     -0.9897984137      7.1926020931     -1.7260046330
 C     -1.7341369679      8.3496639781     -2.0132210238
 C     -3.7736263511      7.0774279509     -2.0204431946
 C     -3.1067937524      8.2730057046     -2.1670592903
 H     -3.5994149688      9.1631064027     -2.4954340840
 H     -1.2857161781      9.3389352421     -2.1555541278
 H     -1.0782012815      5.0103571978     -1.3703369091
 H      0.0605727838      7.1539194626     -1.6216325701
 H     -4.9179231720      7.0283618571     -2.2128892144
 O     -2.6262036008      1.5311377212      0.0774909265
 O     -1.8200765971      3.8208518468      0.7501884001
 F     -3.9855511335      3.0996415319      1.1953705600
30
# ORCA AIMD Position Step 163, t=81.50 fs, E_Pot=-1129.60647246 Hartree, Unit is Angstrom
 C     -6.7503421023      3.7984274377      0.0470429468
 C     -6.3787567376      2.9338622340     -1.1268202311
 H     -6.5064826182      3.3117341795      1.0162241170
 H     -7.8468523097      4.0198451607     -0.0254796802
 H     -6.2396468298      4.7874061168     -0.0094620906
 C     -6.8334483378      3.3914991065     -2.4827377779
 H     -7.9264054327      3.3453637378     -2.5612639407
 H     -6.3736343654      2.7431475345     -3.2911969102
 H     -6.5692628749      4.4499466684     -2.7228615056
 C     -5.7952691825      1.7345153887     -0.9992915337
 N     -3.3706120820      3.5045434062     -1.2219461544
 H     -5.5584487106      1.1228656809     -1.8605618231
 H     -5.2451477857      1.5710603044     -0.0803756351
 C     -3.8693464605      4.7363635198     -1.4412191398
 S     -2.7984029862      2.9454451306      0.1689176880
 C     -3.0548423786      5.8755073819     -1.6515153201
 H     -5.0031602641      4.7711887131     -1.5860110170
 C     -1.6121523738      5.9337427253     -1.5760969247
 C     -0.9865448656      7.1932830588     -1.7220013072
 C     -1.7380159539      8.3426721032     -2.0105461446
 C     -3.7749665438      7.0741451184     -2.0211397705
 C     -3.1078398170      8.2694716239     -2.1668124866
 H     -3.6026206977      9.1581377833     -2.5047484589
 H     -1.2896665031      9.3319681438     -2.1506665743
 H     -1.0816241330      5.0089113932     -1.3557151721
 H      0.0699590006      7.1526662461     -1.6206182670
 H     -4.9087176118      7.0234406927     -2.2208582471
 O     -2.6284374605      1.5290157736      0.0801678590
 O     -1.8230526000      3.8191794239      0.7540821390
 F     -3.9884270696      3.0973410743      1.1967161775
30
# ORCA AIMD Position Step 164, t=82.00 fs, E_Pot=-1129.60798935 Hartree, Unit is Angstrom
 C     -6.7530935372      3.8001899723      0.0455151564
 C     -6.3806876010      2.9367837539     -1.1250384985
 H     -6.5027186719      3.3187667670      1.0146089681
 H     -7.8482584584      4.0291388720     -0.0400209381
 H     -6.2452887499      4.7904346545      0.0073688283
 C     -6.8371887866      3.3913412687     -2.4818619133
 H     -7.9198698104      3.3489812616     -2.5595983265
 H     -6.3776041672      2.7524343063     -3.2929508742
 H     -6.5646337545      4.4474216249     -2.7199695934
 C     -5.7945116185      1.7365913616     -1.0014616964
 N     -3.3704106688      3.5012245033     -1.2169235863
 H     -5.5629906167      1.1275960700     -1.8636233351
 H     -5.2466958991      1.5610735238     -0.0819301091
 C     -3.8719201912      4.7319904014     -1.4427767370
 S     -2.8006836942      2.9440863280      0.1699328817
 C     -3.0561450064      5.8738147487     -1.6492096609
 H     -4.9994513392      4.7696529182     -1.5765615203
 C     -1.6135381873      5.9349017394     -1.5704751801
 C     -0.9835547568      7.1936741908     -1.7179892043
 C     -1.7416730012      8.3356765823     -2.0078197106
 C     -3.7765774124      7.0706926359     -2.0218409206
 C     -3.1089381662      8.2658284703     -2.1666314355
 H     -3.6073538870      9.1544441167     -2.5141553565
 H     -1.2928962574      9.3243242408     -2.1455535691
 H     -1.0842993408      5.0078067637     -1.3410402035
 H      0.0821893886      7.1526905496     -1.6195599559
 H     -4.8952599540      7.0184464307     -2.2277591208
 O     -2.6306288599      1.5268618618      0.0828007663
 O     -1.8259362683      3.8175383426      0.7579060049
 F     -3.9914529065      3.0950690103      1.1980995635
30
# ORCA AIMD Position Step 165, t=82.50 fs, E_Pot=-1129.60946960 Hartree, Unit is Angstrom
 C     -6.7558834474      3.8020060974      0.0439934397
 C     -6.3827948427      2.9397262871     -1.1233282804
 H     -6.4995691073      3.3263231445      1.0120684373
 H     -7.8482368874      4.0380001427     -0.0539463540
 H     -6.2512960858      4.7928531836      0.0242713467
 C     -6.8407690099      3.3911607557     -2.4811666378
 H     -7.9146558393      3.3525071747     -2.5580464028
 H     -6.3828141656      2.7629835278     -3.2930404283
 H     -6.5602215111      4.4440437737     -2.7163877251
 C     -5.7934819829      1.7388499318     -1.0035669607
 N     -3.3702060795      3.4977566695     -1.2120559036
 H     -5.5675830142      1.1315794074     -1.8674607896
 H     -5.2493039056      1.5491396819     -0.0823313708
 C     -3.8747407751      4.7277466902     -1.4443562401
 S     -2.8029439008      2.9426549956      0.1710851894
 C     -3.0574673947      5.8723544040     -1.6470050748
 H     -4.9921027645      4.7687330003     -1.5670271328
 C     -1.6152114298      5.9362400685     -1.5648045065
 C     -0.9807826502      7.1937438819     -1.7139590441
 C     -1.7450780480      8.3287139062     -2.0050420847
 C     -3.7783953629      7.0670696686     -2.0225400649
 C     -3.1101272036      8.2620908553     -2.1665315038
 H     -3.6133550419      9.1517050793     -2.5234896648
 H     -1.2953999620      9.3160873283     -2.1402571428
 H     -1.0863362048      5.0072595593     -1.3264016013
 H      0.0963785526      7.1540314983     -1.6185098551
 H     -4.8783809661      7.0133493325     -2.2336836186
 O     -2.6327775929      1.5246809079      0.0853907668
 O     -1.8287292648      3.8159259327      0.7616590180
 F     -3.9946292059      3.0928250287      1.1995212016
30
# ORCA AIMD Position Step 166, t=83.00 fs, E_Pot=-1129.61038914 Hartree, Unit is Angstrom
 C     -6.7587134053      3.8038896663      0.0424849870
 C     -6.3850577975      2.9426677716     -1.1217060158
 H     -6.4972053612      3.3342227290      1.0087427755
 H     -7.8468427253      4.0463441113     -0.0670879753
 H     -6.2575358124      4.7947533696      0.0409898632
 C     -6.8441313864      3.3909831331     -2.4806238940
 H     -7.9115469162      3.3559318786     -2.5566622107
 H     -6.3891069753      2.7744451610     -3.2916785565
 H     -6.5560784526      4.4399705240     -2.7121319640
 C     -5.7921848379      1.7412986738     -1.0055882470
 N     -3.3700101120      3.4941512523     -1.2073620232
 H     -5.5722097373      1.1347897561     -1.8721388470
 H     -5.2530403555      1.5353863192     -0.0817524199
 C     -3.8777352785      4.7236403365     -1.4459448757
 S     -2.8051806679      2.9411460660      0.1723838108
 C     -3.0588100949      5.8711166188     -1.6448987500
 H     -4.9818376439      4.7684265187     -1.5575325916
 C     -1.6171483225      5.9377284980     -1.5590748166
 C     -0.9781700211      7.1934639334     -1.7099011485
 C     -1.7482061913      8.3218179475     -2.0022142647
 C     -3.7803296039      7.0632796272     -2.0232254694
 C     -3.1114475004      8.2582811538     -2.1665305057
 H     -3.6203040541      9.1495108239     -2.5325452779
 H     -1.2971664302      9.3073744124     -2.1348242533
 H     -1.0878622739      5.0074913572     -1.3118965734
 H      0.1114871454      7.1567083358     -1.6175249541
 H     -4.8592429023      7.0081026124     -2.2387957139
 O     -2.6348834789      1.5224779718      0.0879387342
 O     -1.8314337041      3.8143394258      0.7653395957
 F     -3.9979559387      3.0906090561      1.2009806473
30
# ORCA AIMD Position Step 167, t=83.50 fs, E_Pot=-1129.61034973 Hartree, Unit is Angstrom
 C     -6.7615804909      3.8058521514      0.0409921699
 C     -6.3874556902      2.9455894627     -1.1201873804
 H     -6.4957689017      3.3422489272      1.0048397915
 H     -7.8442312354      4.0541134524     -0.0792983773
 H     -6.2638577779      4.7962564792      0.0572704976
 C     -6.8472392037      3.3908351613     -2.4801946993
 H     -7.9111559032      3.3592581690     -2.5554830033
 H     -6.3962519933      2.7863768053     -3.2892064758
 H     -6.5522399997      4.4354243822     -2.7072329705
 C     -5.7906206536      1.7439353252     -1.0075103194
 N     -3.3698340002      3.4904196827     -1.2028576677
 H     -5.5768753582      1.1372642734     -1.8776333870
 H     -5.2579887773      1.5199726387     -0.0804164370
 C     -3.8808087931      4.7196755902     -1.4475287276
 S     -2.8073919855      2.9395557781      0.1738354327
 C     -3.0601729210      5.8700900983     -1.6428871854
 H     -4.9696571049      4.7687430045     -1.5482168797
 C     -1.6193241115      5.9393362233     -1.5532758384
 C     -0.9756552029      7.1928128381     -1.7058070662
 C     -1.7510380998      8.3150190788     -1.9993377013
 C     -3.7822632528      7.0593295524     -2.0238794947
 C     -3.1129381043      8.2544255596     -2.1666471325
 H     -3.6278486648      9.1474112527     -2.5410960098
 H     -1.2981804135      9.2983296310     -2.1293052663
 H     -1.0890116547      5.0087020667     -1.2976199990
 H      0.1264436911      7.1607140421     -1.6166557819
 H     -4.8393169998      7.0026409336     -2.2433361881
 O     -2.6369460495      1.5202572692      0.0904462180
 O     -1.8340518287      3.8127757322      0.7689468974
 F     -4.0014326229      3.0884208640      1.2024779343
30
# ORCA AIMD Position Step 168, t=84.00 fs, E_Pot=-1129.60922339 Hartree, Unit is Angstrom
 C     -6.7644773117      3.8079031819      0.0395136099
 C     -6.3899668893      2.9484732612     -1.1187870084
 H     -6.4953720263      3.3501594831      1.0006207714
 H     -7.8406505232      4.0612791648     -0.0904528203
 H     -6.2701026443      4.7975024897      0.0728686809
 C     -6.8500837201      3.3907444600     -2.4798313612
 H     -7.9138331000      3.3625025337     -2.5545245440
 H     -6.4039565321      2.7982629309     -3.2860776312
 H     -6.5487261864      4.4306800789     -2.7017351679
 C     -5.7887884902      1.7467493425     -1.0093230207
 N     -3.3696902221      3.4865747621     -1.1985584200
 H     -5.5816010072      1.1391042522     -1.8838311468
 H     -5.2642390232      1.5030874282     -0.0785825636
 C     -3.8838442665      4.7158542260     -1.4490926862
 S     -2.8095761100      2.9378810004      0.1754460592
 C     -3.0615559734      5.8692602170     -1.6409660280
 H     -4.9568123974      4.7696992006     -1.5392246154
 C     -1.6217127909      5.9410333068     -1.5473977671
 C     -0.9731821662      7.1917755210     -1.7016700767
 C     -1.7535599640      8.3083444137     -1.9964144430
 C     -3.7840598085      7.0552305986     -2.0244795678
 C     -3.1146332938      8.2505501241     -2.1668989987
 H     -3.6356358481      9.1449669012     -2.5489165213
 H     -1.2984266332      9.2891150894     -2.1237524146
 H     -1.0899134786      5.0110507617     -1.2836596728
 H      0.1402432902      7.1660108568     -1.6159381924
 H     -4.8203168771      6.9968820805     -2.2476156728
 O     -2.6389646606      1.5180224381      0.0929151124
 O     -1.8365860586      3.8112315863      0.7724803849
 F     -4.0050582909      3.0862602043      1.2040129825
30
# ORCA AIMD Position Step 169, t=84.50 fs, E_Pot=-1129.60725360 Hartree, Unit is Angstrom
 C     -6.7673921333      3.8100504905      0.0380453484
 C     -6.3925692407      2.9513014907     -1.1175180666
 H     -6.4960995277      3.3576983189      0.9963826533
 H     -7.8364305509      4.0678409023     -0.1004525293
 H     -6.2761089826      4.7986390725      0.0875548349
 C     -6.8526873156      3.3907386527     -2.4794802713
 H     -7.9196123354      3.3656937593     -2.5537783088
 H     -6.4118829325      2.8095411319     -3.2828315938
 H     -6.5455437329      4.4260502707     -2.6956952867
 C     -5.7866873189      1.7497229552     -1.0110216949
 N     -3.3695922850      3.4826303457     -1.1944796366
 H     -5.5864189693      1.1404664852     -1.8905419694
 H     -5.2718766045      1.4849458653     -0.0765283343
 C     -3.8867093874      4.7121752240     -1.4506215606
 S     -2.8117315138      2.9361191745      0.1772210740
 C     -3.0629589737      5.8686094677     -1.6391300709
 H     -4.9447277623      4.7713207437     -1.5306931529
 C     -1.6242882906      5.9427921529     -1.5414316547
 C     -0.9707063220      7.1903441321     -1.6974856806
 C     -1.7557634585      8.3018177848     -1.9934471391
 C     -3.7855747263      7.0509973682     -2.0250001364
 C     -3.1165597307      8.2466777975     -2.1673010564
 H     -3.6433373551      9.1417890439     -2.5558012350
 H     -1.2978934706      9.2799009482     -2.1182181104
 H     -1.0906820067      5.0146385765     -1.2700895388
 H      0.1520182549      7.1725287879     -1.6153889836
 H     -4.8040657893      6.9907316020     -2.2519928837
 O     -2.6409385690      1.5157765474      0.0953476437
 O     -1.8390390266      3.8097035758      0.7759398390
 F     -4.0088315779      3.0841267879      1.2055855829
30
# ORCA AIMD Position Step 170, t=85.00 fs, E_Pot=-1129.60505427 Hartree, Unit is Angstrom
 C     -6.7703092745      3.8122997285      0.0365824449
 C     -6.3952407571      2.9540572774     -1.1163919704
 H     -6.4980122446      3.3646099884      0.9924344660
 H     -7.8319653929      4.0738254508     -0.1092267006
 H     -6.2817214276      4.7998093099      0.1011188258
 C     -6.8551013332      3.3908441662     -2.4790858568
 H     -7.9282062182      3.3688693435     -2.5532119641
 H     -6.4196754567      2.8196401129     -3.2800502159
 H     -6.5426907596      4.4218646695     -2.6891802038
 C     -5.7843170613      1.7528324486     -1.0126068721
 N     -3.3695545281      3.4786009917     -1.1906358714
 H     -5.5913664764      1.1415487880     -1.8975189958
 H     -5.2809725969      1.4657857627     -0.0745320276
 C     -3.8892677829      4.7086346822     -1.4521012539
 S     -2.8138570461      2.9342684975      0.1791649627
 C     -3.0643806009      5.8681175366     -1.6373731805
 H     -4.9348674137      4.7736411936     -1.5227394543
 C     -1.6270253461      5.9445887201     -1.5353697853
 C     -0.9681984316      7.1885181959     -1.6932517908
 C     -1.7576454796      8.2954599691     -1.9904390766
 C     -3.7866746194      7.0466466370     -2.0254165116
 C     -3.1187340972      8.2428266029     -2.1678643806
 H     -3.6506701659      9.1375696191     -2.5615794063
 H     -1.2965772369      9.2708545970     -2.1127532375
 H     -1.0914097365      5.0194975231     -1.2569649135
 H      0.1610840752      7.1801669826     -1.6150042138
 H     -4.7922748239      6.9840938229     -2.2568289379
 O     -2.6428669187      1.5135218918      0.0977464313
 O     -1.8414135666      3.8081881124      0.7793254600
 F     -4.0127508025      3.0820201878      1.2071954743
30
# ORCA AIMD Position Step 171, t=85.50 fs, E_Pot=-1129.60341617 Hartree, Unit is Angstrom
 C     -6.7732099211      3.8146543566      0.0351208183
 C     -6.3979602560      2.9567247806     -1.1154180955
 H     -6.5011519452      3.3706552247      0.9890708062
 H     -7.8276894659      4.0792831875     -0.1167328157
 H     -6.2867982445      4.8011400848      0.1133733227
 C     -6.8573987599      3.3910845140     -2.4785957724
 H     -7.9390530326      3.3720707722     -2.5527734313
 H     -6.4269958653      2.8280283761     -3.2782964953
 H     -6.5401627787      4.4184454184     -2.6822646391
 C     -5.7816796617      1.7560499028     -1.0140834669
 N     -3.3695919943      3.4745015933     -1.1870404869
 H     -5.5964788050      1.1425724098     -1.9044838752
 H     -5.2915748818      1.4458624130     -0.0728559795
 C     -3.8913947606      4.7052263945     -1.4535199438
 S     -2.8159520311      2.9323279447      0.1812811337
 C     -3.0658179923      5.8677613383     -1.6356882158
 H     -4.9285479507      4.7766951211     -1.5154463681
 C     -1.6298999837      5.9464032876     -1.5292059705
 C     -0.9656467396      7.1863044831     -1.6889687383
 C     -1.7592076769      8.2892892295     -1.9873942588
 C     -3.7872627663      7.0421956192     -2.0257107785
 C     -3.1211614137      8.2390084347     -2.1685952600
 H     -3.6574117560      9.1321019453     -2.5661265138
 H     -1.2944867039      9.2621290055     -2.1074054458
 H     -1.0921625215      5.0255840092     -1.2443188847
 H      0.1669653889      7.1887970867     -1.6147594042
 H     -4.7862473810      6.9768903361     -2.2624177035
 O     -2.6447487269      1.5112599425      0.1001145213
 O     -1.8437126532      3.8066814789      0.7826379653
 F     -4.0168140327      3.0799397964      1.2088423839
30
# ORCA AIMD Position Step 172, t=86.00 fs, E_Pot=-1129.60294835 Hartree, Unit is Angstrom
 C     -6.7760734434      3.8171156996      0.0336591459
 C     -6.4007077083      2.9592888859     -1.1146034941
 H     -6.5055470798      3.3756266015      0.9865442330
 H     -7.8240477808      4.0842821721     -0.1229546373
 H     -6.2912174941      4.8027317723      0.1241558317
 C     -6.8596633384      3.3914781807     -2.4779670701
 H     -7.9514001957      3.3753388015     -2.5523973547
 H     -6.4335644921      2.8342698367     -3.2780403385
 H     -6.5379592738      4.4160801574     -2.6750286687
 C     -5.7787803057      1.7593454602     -1.0154597307
 N     -3.3697201739      3.4703471153     -1.1837055886
 H     -5.6017824523      1.1437638762     -1.9111532112
 H     -5.3037016286      1.4254415730     -0.0717322394
 C     -3.8929959100      4.7019432204     -1.4548689890
 S     -2.8180162254      2.9302972216      0.1835720190
 C     -3.0672662325      5.8675150893     -1.6340669623
 H     -4.9267198441      4.7805041317     -1.5088522307
 C     -1.6328897844      5.9482207778     -1.5229357816
 C     -0.9630579338      7.1837166516     -1.6846391852
 C     -1.7604558896      8.2833219581     -1.9843175099
 C     -3.7873026271      7.0376601150     -2.0258779543
 C     -3.1238340311      8.2352284630     -2.1694946181
 H     -3.6634103650      9.1252930232     -2.5693717888
 H     -1.2916472516      9.2538520280     -2.1022176797
 H     -1.0929768649      5.0327774536     -1.2321602476
 H      0.1694083182      7.1982679875     -1.6146108752
 H     -4.7866060360      6.9690810003     -2.2689128481
 O     -2.6465828956      1.5089913969      0.1024553359
 O     -1.8459394132      3.8051798484      0.7858785105
 F     -4.0210190845      3.0778848448      1.2105259840
30
# ORCA AIMD Position Step 173, t=86.50 fs, E_Pot=-1129.60375672 Hartree, Unit is Angstrom
 C     -6.7788792026      3.8196830413      0.0322005296
 C     -6.4034646008      2.9617351092     -1.1139526775
 H     -6.5112182365      3.3793628655      0.9850394948
 H     -7.8214611615      4.0889001430     -0.1278983622
 H     -6.2948819119      4.8046499328      0.1333298206
 C     -6.8619776302      3.3920365385     -2.4771723472
 H     -7.9644013351      3.3787096410     -2.5520118562
 H     -6.4391992130      2.8380769183     -3.2795839368
 H     -6.5360900817      4.4149955038     -2.6675549707
 C     -5.7756283131      1.7626894534     -1.0167461128
 N     -3.3699546742      3.4661523236     -1.1806418487
 H     -5.6072895394      1.1453377131     -1.9172637645
 H     -5.3173359308      1.4047921764     -0.0713498364
 C     -3.8940232345      4.6987788200     -1.4561431612
 S     -2.8200498063      2.9281767666      0.1860390611
 C     -3.0687180839      5.8673504737     -1.6325001271
 H     -4.9297787400      4.7850594743     -1.5029490958
 C     -1.6359739869      5.9500306074     -1.5165566965
 C     -0.9604574479      7.1807746956     -1.6802680064
 C     -1.7613995261      8.2775733633     -1.9812145864
 C     -3.7868297217      7.0330532200     -2.0259299002
 C     -3.1267313247      8.2314848807     -2.1705577141
 H     -3.6685909677      9.1171693133     -2.5713024669
 H     -1.2881044761      9.2461180064     -2.0972271273
 H     -1.0938596980      5.0408839672     -1.2204731021
 H      0.1683856855      7.2084114720     -1.6144976125
 H     -4.7931532583      6.9606794172     -2.2762807975
 O     -2.6483682077      1.5067162283      0.1047726143
 O     -1.8480970858      3.8036793268      0.7890486197
 F     -4.0253634974      3.0758544284      1.2122458276
30
# ORCA AIMD Position Step 174, t=87.00 fs, E_Pot=-1129.60539019 Hartree, Unit is Angstrom
 C     -6.7816087999      3.8223538412      0.0307536579
 C     -6.4062141393      2.9640494675     -1.1134674673
 H     -6.5181820896      3.3817603196      0.9846531633
 H     -7.8202891374      4.0932150733     -0.1315872754
 H     -6.2977223602      4.8069199582      0.1407855986
 C     -6.8644127448      3.3927625839     -2.4762043561
 H     -7.9772063042      3.3822124493     -2.5515444449
 H     -6.4438423146      2.8393485925     -3.2830054431
 H     -6.5345807931      4.4153343730     -2.6599266280
 C     -5.7722377555      1.7660543636     -1.0179541559
 N     -3.3703108503      3.4619316006     -1.1778583799
 H     -5.6129937751      1.1474815603     -1.9225942566
 H     -5.3324220594      1.3841794427     -0.0718443339
 C     -3.8944827575      4.6957292174     -1.4573400501
 S     -2.8220533424      2.9259677469      0.1886827260
 C     -3.0701640427      5.8672369496     -1.6309774187
 H     -4.9374783414      4.7903070186     -1.4976910171
 C     -1.6391333858      5.9518260822     -1.5100681371
 C     -0.9578893533      7.1775042940     -1.6758621517
 C     -1.7620510893      8.2720580259     -1.9780922841
 C     -3.7859467406      7.0283851471     -2.0258952848
 C     -3.1298200892      8.2277687933     -2.1717740772
 H     -3.6729574666      9.1078771152     -2.5719651604
 H     -1.2839258727      9.2389822353     -2.0924644740
 H     -1.0947907192      5.0496450271     -1.2092182016
 H      0.1640984238      7.2190485537     -1.6143433421
 H     -4.8049256038      6.9517564492     -2.2842998625
 O     -2.6501033553      1.5044337842      0.1070703252
 O     -1.8501889967      3.8021759944      0.7921500704
 F     -4.0298444807      3.0738475354      1.2140012197
30
# ORCA AIMD Position Step 175, t=87.50 fs, E_Pot=-1129.60708850 Hartree, Unit is Angstrom
 C     -6.7842485586      3.8251240933      0.0293332329
 C     -6.4089412562      2.9662182749     -1.1131469293
 H     -6.5264529431      3.3827798715      0.9853818449
 H     -7.8207945834      4.0972954346     -0.1340557257
 H     -6.2996995562      4.8095251539      0.1464413070
 C     -6.8670214750      3.3936511188     -2.4750776564
 H     -7.9890326696      3.3858680562     -2.5509266047
 H     -6.4475673649      2.8381829201     -3.2881376207
 H     -6.5334762764      4.4171403944     -2.6522259774
 C     -5.7686277780      1.7694166633     -1.0190954332
 N     -3.3708033943      3.4576988951     -1.1753627110
 H     -5.6188679544      1.1503442640     -1.9269825814
 H     -5.3488675371      1.3638549868     -0.0732942566
 C     -3.8944305419      4.6927936092     -1.4584588798
 S     -2.8240277538      2.9236720119      0.1915026167
 C     -3.0715927294      5.8671422037     -1.6294877104
 H     -4.9489810745      4.7961410514     -1.4930093041
 C     -1.6423501698      5.9536033637     -1.5034713556
 C     -0.9554156396      7.1739358642     -1.6714304230
 C     -1.7624258312      8.2667902441     -1.9749585060
 C     -3.7848039561      7.0236642099     -2.0258155934
 C     -3.1330556006      8.2240642582     -2.1731276829
 H     -3.6765910215      9.0976773719     -2.5714642473
 H     -1.2792009422      9.2324590597     -2.0879535845
 H     -1.0957273280      5.0587511356     -1.1983361009
 H      0.1569723342      7.2299980078     -1.6140590796
 H     -4.8204173023      6.9424302186     -2.2926056698
 O     -2.6517870028      1.5021429232      0.1093525528
 O     -1.8522185562      3.8006659443      0.7951847335
 F     -4.0344587009      3.0718632026      1.2157911739
30
# ORCA AIMD Position Step 176, t=88.00 fs, E_Pot=-1129.60814305 Hartree, Unit is Angstrom
 C     -6.7867918651      3.8279885919      0.0279596090
 C     -6.4116327315      2.9682284599     -1.1129874520
 H     -6.5360413254      3.3824489067      0.9871209105
 H     -7.8231151888      4.1011918193     -0.1353438770
 H     -6.3008040058      4.8124088276      0.1502426512
 C     -6.8698352168      3.3946904434     -2.4738266546
 H     -7.9992165005      3.3896885978     -2.5500969319
 H     -6.4505640213      2.8348604332     -3.2945882971
 H     -6.5328412084      4.4203525351     -2.6445334733
 C     -5.7648223925      1.7727580770     -1.0201805902
 N     -3.3714460060      3.4534676194     -1.1731605852
 H     -5.6248632465      1.1540269410     -1.9303384279
 H     -5.3665484396      1.3440482606     -0.0757214900
 C     -3.8939588935      4.6899740491     -1.4594991857
 S     -2.8259743195      2.9212920844      0.1944974214
 C     -3.0729915195      5.8670327568     -1.6280192793
 H     -4.9630242494      4.8024100602     -1.4888291626
 C     -1.6456075171      5.9553599649     -1.4967690898
 C     -0.9531147929      7.1701036009     -1.6669831901
 C     -1.7625414783      8.2617841194     -1.9718222620
 C     -3.7835731278      7.0188983657     -2.0257389218
 C     -3.1363832720      8.2203488290     -2.1745974598
 H     -3.6796451936      9.0869331194     -2.5699569042
 H     -1.2740389623      9.2265235409     -2.0837113405
 H     -1.0966125836      5.0678606987     -1.1877522608
 H      0.1476463224      7.2410838193     -1.6135457546
 H     -4.8378779479      6.9328474654     -2.3007622486
 O     -2.6534177913      1.4998420970      0.1116234461
 O     -1.8541892188      3.7991453368      0.7981545359
 F     -4.0392021417      3.0699006164      1.2176144625
30
# ORCA AIMD Position Step 177, t=88.50 fs, E_Pot=-1129.60815523 Hartree, Unit is Angstrom
 C     -6.7892409494      3.8309412363      0.0266576527
 C     -6.4142770990      2.9700677595     -1.1129829039
 H     -6.5469500096      3.3808578014      0.9896741137
 H     -7.8272471033      4.1049314453     -0.1354939715
 H     -6.3010540813      4.8154796256      0.1521631124
 C     -6.8728641812      3.3958651588     -2.4725005697
 H     -8.0072451907      3.3936777856     -2.5490034193
 H     -6.4531054844      2.8298033057     -3.3017966444
 H     -6.5327567419      4.4248109704     -2.6369271638
 C     -5.7608501374      1.7760665127     -1.0212186127
 N     -3.3722510660      3.4492505756     -1.1712558706
 H     -5.6309100468      1.1585776351     -1.9326507854
 H     -5.3853145887      1.3249619705     -0.0790928405
 C     -3.8931784686      4.6872743362     -1.4604598410
 S     -2.8278946505      2.9188310901      0.1976650117
 C     -3.0743472282      5.8668746996     -1.6265600829
 H     -4.9781369419      4.8089311019     -1.4850825095
 C     -1.6488891288      5.9570929259     -1.4899650183
 C     -0.9510788363      7.1660443955     -1.6625319697
 C     -1.7624181062      8.2570533482     -1.9686935967
 C     -3.7824246073      7.0140966208     -2.0257140579
 C     -3.1397409707      8.2165945198     -2.1761581328
 H     -3.6823335402      9.0760897837     -2.5676438164
 H     -1.2685657981      9.2211172650     -2.0797482495
 H     -1.0973854526      5.0766227718     -1.1773837738
 H      0.1369444679      7.2521432519     -1.6126976339
 H     -4.8555717341      6.9231646235     -2.3083293980
 O     -2.6549943409      1.4975294780      0.1138871688
 O     -1.8561045221      3.7976104071      0.8010613772
 F     -4.0440701008      3.0679590771      1.2194695654
30
# ORCA AIMD Position Step 178, t=89.00 fs, E_Pot=-1129.60711884 Hartree, Unit is Angstrom
 C     -6.7916076914      3.8339751173      0.0254550048
 C     -6.4168646945      2.9717253697     -1.1131249011
 H     -6.5591681059      3.3781516797      0.9927725755
 H     -7.8330440900      4.1085167776     -0.1345492242
 H     -6.3004924454      4.8186196317      0.1522039850
 C     -6.8760996179      3.3971591765     -2.4711566782
 H     -8.0127765435      3.3978315496     -2.5476049084
 H     -6.4555080784      2.8235215485     -3.3091087164
 H     -6.5333139886      4.4302732989     -2.6294820943
 C     -5.7567433585      1.7793363643     -1.0222162896
 N     -3.3732294364      3.4450597240     -1.1696503494
 H     -5.6369202905      1.1639893024     -1.9339905225
 H     -5.4049913669      1.3067694122     -0.0833223537
 C     -3.8922018869      4.6846986681     -1.4613385533
 S     -2.8297907592      2.9162927057      0.2010023907
 C     -3.0756468695      5.8666344619     -1.6250980655
 H     -4.9928383973      4.8155069887     -1.4817154284
 C     -1.6521786698      5.9587967472     -1.4830630378
 C     -0.9494083764      7.1617968553     -1.6580888817
 C     -1.7620780917      8.2526108466     -1.9655834650
 C     -3.7815122270      7.0092698192     -2.0257862834
 C     -3.1430619069      8.2127697229     -2.1777815386
 H     -3.6849112646      9.0656448545     -2.5647548901
 H     -1.2629186828      9.2161566012     -2.0760691311
 H     -1.0979931433      5.0847020550     -1.1671473838
 H      0.1258258193      7.2630332514     -1.6114065574
 H     -4.8719451332      6.9135334869     -2.3149092369
 O     -2.6565153564      1.4952030006      0.1161478783
 O     -1.8579680832      3.7960574815      0.8039071664
 F     -4.0490572882      3.0660379351      1.2213546702
30
# ORCA AIMD Position Step 179, t=89.50 fs, E_Pot=-1129.60536643 Hartree, Unit is Angstrom
 C     -6.7939133065      3.8370825388      0.0243800668
 C     -6.4193873934      2.9731920706     -1.1134031240
 H     -6.5726648736      3.3745188053      0.9960998599
 H     -7.8402323909      4.1119281755     -0.1325546855
 H     -6.2991815642      4.8216938046      0.1503943674
 C     -6.8795169458      3.3985582330     -2.4698534861
 H     -8.0156478651      3.4021389811     -2.5458722993
 H     -6.4580927725      2.8165590171     -3.3158533351
 H     -6.5346061589      4.4364375969     -2.6222704276
 C     -5.7525376901      1.7825687986     -1.0231779526
 N     -3.3743901620      3.4409061067     -1.1683437747
 H     -5.6427904401      1.1702012651     -1.9345077379
 H     -5.4253816586      1.2896139889     -0.0882751624
 C     -3.8911318116      4.6822504472     -1.4621318285
 S     -2.8316651119      2.9136809712      0.2045059353
 C     -3.0768780913      5.8662797373     -1.6236214655
 H     -5.0057858915      4.8219407486     -1.4786905554
 C     -1.6554593035      5.9604613362     -1.4760664660
 C     -0.9482053136      7.1574005599     -1.6536660127
 C     -1.7615461421      8.2484681664     -1.9625035608
 C     -3.7809647458      7.0044308654     -2.0259948068
 C     -3.1462780524      8.2088421662     -2.1794384047
 H     -3.6876493903      9.0561065663     -2.5615296616
 H     -1.2572397240      9.2115431089     -2.0726740251
 H     -1.0984034745      5.0918043349     -1.1569681062
 H      0.1153070955      7.2736329414     -1.6095668520
 H     -4.8857194841      6.9040909551     -2.3201734527
 O     -2.6579797181      1.4928605157      0.1184096701
 O     -1.8597836648      3.7944829632      0.8066937278
 F     -4.0541579087      3.0641364955      1.2232675629
30
# ORCA AIMD Position Step 180, t=90.00 fs, E_Pot=-1129.60342828 Hartree, Unit is Angstrom
 C     -6.7961869194      3.8402547128      0.0234599127
 C     -6.4218386977      2.9744609777     -1.1138056600
 H     -6.5873838793      3.3701769572      0.9993200377
 H     -7.8484388985      4.1151302908     -0.1295605300
 H     -6.2971984934      4.8245604405      0.1467909184
 C     -6.8830787159      3.4000513675     -2.4686449110
 H     -8.0158797745      3.4065833677     -2.5437890275
 H     -6.4611541150      2.8094470241     -3.3214061552
 H     -6.5367202489      4.4429694679     -2.6153617431
 C     -5.7482707980      1.7857710947     -1.0241054208
 N     -3.3757403159      3.4367995036     -1.1673336841
 H     -5.6484055684      1.1771041464     -1.9344234853
 H     -5.4462752745      1.2736097323     -0.0937752402
 C     -3.8900534452      4.6799315167     -1.4628351033
 S     -2.8335206329      2.9110002211      0.2081713438
 C     -3.0780296505      5.8657802565     -1.6221191137
 H     -5.0158680001      4.8280471579     -1.4759870806
 C     -1.6587134180      5.9620701947     -1.4689773247
 C     -0.9475632414      7.1528958627     -1.6492747293
 C     -1.7608492772      8.2446349817     -1.9594661432
 C     -3.7808818838      6.9995943809     -2.0263713380
 C     -3.1493239885      8.2047827944     -2.1811004857
 H     -3.6908027591      9.0479439802     -2.5581939090
 H     -1.2516693368      9.2071744792     -2.0695592618
 H     -1.0986153344      5.0976990646     -1.1467872684
 H      0.1063588369      7.2838392240     -1.6070805169
 H     -4.8959309634      6.8949537630     -2.3238767847
 O     -2.6593863574      1.4904998527      0.1206766194
 O     -1.8615551705      3.7928833516      0.8094228635
 F     -4.0593658530      3.0622539403      1.2252056598
30
# ORCA AIMD Position Step 181, t=90.50 fs, E_Pot=-1129.60185951 Hartree, Unit is Angstrom
 C     -6.7984633768      3.8434813736      0.0227183657
 C     -6.4242137471      2.9755280161     -1.1143193394
 H     -6.6032387915      3.3653593344      1.0021053606
 H     -7.8572274543      4.1180805850     -0.1256260903
 H     -6.2946295132      4.8270813625      0.1414772987
 C     -6.8867371320      3.4016314876     -2.4675759494
 H     -8.0136759376      3.4111433406     -2.5413511411
 H     -6.4649382906      2.8026687957     -3.3252371570
 H     -6.5397289429      4.4495294723     -2.6088236939
 C     -5.7439812190      1.7889555003     -1.0249981740
 N     -3.3772848414      3.4327481596     -1.1666153684
 H     -5.6536438291      1.1845486185     -1.9340157510
 H     -5.4674557125      1.2588450707     -0.0996146514
 C     -3.8890310039      4.6777417931     -1.4634430274
 S     -2.8353606760      2.9082550011      0.2119936829
 C     -3.0790916789      5.8651085704     -1.6205807274
 H     -5.0222513532      4.8336600810     -1.4735986827
 C     -1.6619225012      5.9635991331     -1.4617957826
 C     -0.9475564901      7.1483244370     -1.6449250573
 C     -1.7600167536      8.2411185669     -1.9564838505
 C     -3.7813337430      6.9947760671     -2.0269395784
 C     -3.1521408235      8.2005701277     -2.1827428043
 H     -3.6945747792      9.0415330170     -2.5549349461
 H     -1.2463399196      9.2029552839     -2.0667186230
 H     -1.0986667111      5.1022357606     -1.1365689642
 H      0.0997835905      7.2935541178     -1.6038622848
 H     -4.9019324353      6.8862162549     -2.3258597272
 O     -2.6607342760      1.4881188999      0.1229527703
 O     -1.8632866455      3.7912552524      0.8120963551
 F     -4.0646748530      3.0603892474      1.2271659497
30
# ORCA AIMD Position Step 182, t=91.00 fs, E_Pot=-1129.60107749 Hartree, Unit is Angstrom
 C     -6.8007808139      3.8467508987      0.0221744635
 C     -6.4265076621      2.9763891735     -1.1149297814
 H     -6.6201117802      3.3603013076      1.0041612210
 H     -7.8661376644      4.1207379200     -0.1208220446
 H     -6.2915653338      4.8291315260      0.1345637012
 C     -6.8904362818      3.4032958016     -2.4666800545
 H     -8.0094186072      3.4157936663     -2.5385677610
 H     -6.4696296366      2.7966349248     -3.3269421541
 H     -6.5436841578      4.4557973316     -2.6027248278
 C     -5.7397092167      1.7921394743     -1.0258537148
 N     -3.3790252688      3.4287596522     -1.1661829985
 H     -5.6583817808      1.1923572054     -1.9335982649
 H     -5.4887088549      1.2453821945     -0.1055750327
 C     -3.8881079271      4.6756799831     -1.4639500117
 S     -2.8371889060      2.9054493502      0.2159687084
 C     -3.0800554012      5.8642405809     -1.6189970898
 H     -5.0243955763      4.8386326949     -1.4715307367
 C     -1.6650673058      5.9650157545     -1.4545199535
 C     -0.9482299691      7.1437300578     -1.6406250761
 C     -1.7590799392      8.2379232997     -1.9535694938
 C     -3.7823619872      6.9899918900     -2.0277150922
 C     -3.1546796871      8.1961942177     -2.1843455595
 H     -3.6990850958      9.0371076725     -2.5518803318
 H     -1.2413688539      9.1988064821     -2.0641444569
 H     -1.0986368022      5.1053527533     -1.1263048075
 H      0.0960998604      7.3026681923     -1.5998446614
 H     -4.9033785842      6.8779502507     -2.3260459558
 O     -2.6620228144      1.4857160791      0.1252417817
 O     -1.8649825150      3.7895954691      0.8147152811
 F     -4.0700779689      3.0585414957      1.2291448283
30
# ORCA AIMD Position Step 183, t=91.50 fs, E_Pot=-1129.60123678 Hartree, Unit is Angstrom
 C     -6.8031775620      3.8500484039      0.0218407418
 C     -6.4287207036      2.9770502563     -1.1156225019
 H     -6.6378508308      3.3552271032      1.0052476927
 H     -7.8747224062      4.1230727534     -0.1152390122
 H     -6.2880947310      4.8306055245      0.1261834354
 C     -6.8941138392      3.4050436323     -2.4659768077
 H     -8.0036558210      3.4205076613     -2.5354564147
 H     -6.4753423137      2.7916646197     -3.3262619388
 H     -6.5486089762      4.4614967385     -2.5971284704
 C     -5.7354895628      1.7953384350     -1.0266680017
 N     -3.3809632374      3.4248375824     -1.1660264387
 H     -5.6624955922      1.2003406727     -1.9334985835
 H     -5.5098354119      1.2332593276     -0.1114394978
 C     -3.8873040236      4.6737412424     -1.4643497285
 S     -2.8390095754      2.9025887329      0.2200890911
 C     -3.0809147426      5.8631566716     -1.6173606267
 H     -5.0220505836      4.8428508277     -1.4697969076
 C     -1.6681285967      5.9662798986     -1.4471458470
 C     -0.9495920907      7.1391600884     -1.6363807681
 C     -1.7580718552      8.2350504174     -1.9507359263
 C     -3.7839792680      6.9852577485     -2.0287053424
 C     -3.1569045249      8.1916597006     -2.1858956271
 H     -3.7043451407      9.0347251766     -2.5490832345
 H     -1.2368543688      9.1946724349     -2.0618285418
 H     -1.0986455651      5.1070740691     -1.1160109466
 H      0.0954613402      7.3110415931     -1.5949805613
 H     -4.9002178426      6.8702036959     -2.3244409128
 O     -2.6632511493      1.4832891625      0.1275478255
 O     -1.8666467324      3.7879008286      0.8172819999
 F     -4.0755685274      3.0567096677      1.2311393432
30
# ORCA AIMD Position Step 184, t=92.00 fs, E_Pot=-1129.60219606 Hartree, Unit is Angstrom
 C     -6.8056901543      3.8533573104      0.0217225991
 C     -6.4308526190      2.9775165729     -1.1163821872
 H     -6.6562750310      3.3503404747      1.0051949348
 H     -7.8825791008      4.1250723735     -0.1089834361
 H     -6.2843020354      4.8314244459      0.1164928874
 C     -6.8977039373      3.4068776585     -2.4654720736
 H     -7.9970793212      3.4252568779     -2.5320440477
 H     -6.4821181212      2.7879772809     -3.3230913495
 H     -6.5544961638      4.4664087430     -2.5921001651
 C     -5.7313577327      1.7985691809     -1.0274370147
 N     -3.3830963583      3.4209850794     -1.1661347523
 H     -5.6658686020      1.2083145040     -1.9340252849
 H     -5.5306442521      1.2225022235     -0.1170101614
 C     -3.8866193385      4.6719197671     -1.4646361664
 S     -2.8408271744      2.8996778634      0.2243485369
 C     -3.0816648235      5.8618416500     -1.6156652982
 H     -5.0152580577      4.8462239787     -1.4684175985
 C     -1.6710878628      5.9673448961     -1.4396679659
 C     -0.9516134724      7.1346655572     -1.6321956387
 C     -1.7570269481      8.2324975850     -1.9479957757
 C     -3.7861699326      6.9805888370     -2.0299092313
 C     -3.1587931221      8.1869862923     -2.1873866606
 H     -3.7102515616      9.0342571716     -2.5465213100
 H     -1.2328716552      9.1905273776     -2.0597633980
 H     -1.0988427320      5.1075015949     -1.1057285945
 H      0.0976399862      7.3184918701     -1.5892455151
 H     -4.8926909893      6.8629998154     -2.3211313462
 O     -2.6644189694      1.4808366565      0.1298744846
 O     -1.8682836593      3.7861684366      0.8197978949
 F     -4.0811389938      3.0548928718      1.2331459038
30
# ORCA AIMD Position Step 185, t=92.50 fs, E_Pot=-1129.60356159 Hartree, Unit is Angstrom
 C     -6.8083509085      3.8566584996      0.0218174843
 C     -6.4329057609      2.9777986356     -1.1171935540
 H     -6.6751766390      3.3458151121      1.0039153191
 H     -7.8893763403      4.1267469902     -0.1021813290
 H     -6.2802631262      4.8315387254      0.1056673245
 C     -6.9011406291      3.4088023700     -2.4651575183
 H     -7.9904828067      3.4300125095     -2.5283613442
 H     -6.4899253335      2.7856844307     -3.3174832479
 H     -6.5613044788      4.4703863338     -2.5877029801
 C     -5.7273456181      1.8018446049     -1.0281580918
 N     -3.3854206866      3.4172029660     -1.1664947105
 H     -5.6683918720      1.2161175552     -1.9354397003
 H     -5.5509568844      1.2131286050     -0.1221162842
 C     -3.8860320167      4.6702070688     -1.4648032567
 S     -2.8426465274      2.8967217696      0.2287396084
 C     -3.0823029011      5.8602853986     -1.6139069475
 H     -5.0043532307      4.8486956442     -1.4674172996
 C     -1.6739282824      5.9681598363     -1.4320800141
 C     -0.9542315536      7.1303007179     -1.6280708424
 C     -1.7559804141      8.2302587014     -1.9453612767
 C     -3.7888878811      6.9759999117     -2.0313167658
 C     -3.1603368111      8.1822074861     -2.1888184744
 H     -3.7165950547      9.0354055446     -2.5441057945
 H     -1.2294713620      9.1863780662     -2.0579429531
 H     -1.0993963713      5.1067966322     -1.0955160046
 H      0.1020746159      7.3247945749     -1.5826370667
 H     -4.8813468504      6.8563330821     -2.3162887448
 O     -2.6655261803      1.4783571814      0.1322253133
 O     -1.8698974800      3.7843956314      0.8222645985
 F     -4.0867815218      3.0530902286      1.2351609652
30
# ORCA AIMD Position Step 186, t=93.00 fs, E_Pot=-1129.60479834 Hartree, Unit is Angstrom
 C     -6.8111862361      3.8599307189      0.0221146567
 C     -6.4348846642      2.9779112855     -1.1180414233
 H     -6.6943235743      3.3417874547      1.0014099099
 H     -7.8948726529      4.1281329511     -0.0949772225
 H     -6.2760434579      4.8309291510      0.0938976746
 C     -6.9043628324      3.4108239468     -2.4650111314
 H     -7.9847036144      3.4347453342     -2.5244383565
 H     -6.4986596337      2.7847851501     -3.3096487422
 H     -6.5689578301      4.4733623450     -2.5839969179
 C     -5.7234816504      1.8051720914     -1.0288315223
 N     -3.3879304486      3.4134901505     -1.1670910913
 H     -5.6699669262      1.2236282457     -1.9379275123
 H     -5.5706081289      1.2051547086     -0.1266228756
 C     -3.8854979931      4.6685916998     -1.4648449735
 S     -2.8444727152      2.8937256309      0.2332539683
 C     -3.0828283134      5.8584829973     -1.6120833977
 H     -4.9899723264      4.8502482921     -1.4668240200
 C     -1.6766356681      5.9686722348     -1.4243757868
 C     -0.9573597140      7.1261211620     -1.6240052880
 C     -1.7549676183      8.2283239411     -1.9428440922
 C     -3.7920545829      6.9715056361     -2.0329085698
 C     -3.1615387536      8.1773670589     -2.1901955045
 H     -3.7230849334      9.0377413591     -2.5417005851
 H     -1.2266784260      9.1822636840     -2.0563629112
 H     -1.1004777515      5.1051591294     -1.0854410878
 H      0.1079700926      7.3296968633     -1.5751731449
 H     -4.8670631632      6.8501643079     -2.3101731078
 O     -2.6665728957      1.4758496103      0.1346037602
 O     -1.8714922456      3.7825800214      0.8246838361
 F     -4.0924879963      3.0513009028      1.2371809362
30
# ORCA AIMD Position Step 187, t=93.50 fs, E_Pot=-1129.60537789 Hartree, Unit is Angstrom
 C     -6.8142152509      3.8631511645      0.0225954055
 C     -6.4367958927      2.9778730894     -1.1189109998
 H     -6.7134658942      3.3383516878      0.9977701701
 H     -7.8989297584      4.1292942755     -0.0875321265
 H     -6.2716970399      4.8296055794      0.0813868577
 C     -6.9073207586      3.4129503301     -2.4649981256
 H     -7.9805433176      3.4394247358     -2.5202993886
 H     -6.5081468324      2.7851639072     -3.2999533871
 H     -6.5773455740      4.4753529247     -2.5810378734
 C     -5.7197907797      1.8085524033     -1.0294617943
 N     -3.3906179933      3.4098444143     -1.1679067731
 H     -5.6705072073      1.2307759583     -1.9415780655
 H     -5.5894465151      1.1985987561     -0.1304351376
 C     -3.8849507740      4.6670580146     -1.4647552539
 S     -2.8463112565      2.8906946321      0.2378822585
 C     -3.0832425488      5.8564345044     -1.6101944423
 H     -4.9730534292      4.8509092426     -1.4666690273
 C     -1.6791990521      5.9688311384     -1.4165501032
 C     -0.9608983348      7.1221811204     -1.6199958272
 C     -1.7540232849      8.2266797832     -1.9404551054
 C     -3.7955581485      6.9671212171     -2.0346558731
 C     -3.1624113318      8.1725145897     -2.1915249027
 H     -3.7293827309      9.0407567385     -2.5391457815
 H     -1.2244939245      9.1782534255     -2.0550210591
 H     -1.1022458954      5.1028052992     -1.0755730163
 H      0.1144157251      7.3329395721     -1.5668892602
 H     -4.8510568324      6.8444164658     -2.3031328892
 O     -2.6675593376      1.4733132647      0.1370132714
 O     -1.8730717430      3.7807195529      0.8270575287
 F     -4.0982499150      3.0495240820      1.2392021967
30
# ORCA AIMD Position Step 188, t=94.00 fs, E_Pot=-1129.60494083 Hartree, Unit is Angstrom
 C     -6.8174487010      3.8662959953      0.0232334085
 C     -6.4386476997      2.9777054938     -1.1197877418
 H     -6.7323454893      3.3355581883      0.9931734121
 H     -7.9015188037      4.1303226364     -0.0800204727
 H     -6.2672666924      4.8276038975      0.0683459324
 C     -6.9099829812      3.4151913444     -2.4650720668
 H     -7.9786788780      3.4440172732     -2.5159588664
 H     -6.5181475939      2.7865907929     -3.2889100959
 H     -6.5863233582      4.4764588488     -2.5788772990
 C     -5.7162947481      1.8119792007     -1.0300583361
 N     -3.3934741266      3.4062619575     -1.1689235816
 H     -5.6699387393      1.2375475953     -1.9463713948
 H     -5.6073335986      1.1934850242     -0.1335017697
 C     -3.8843026186      4.6655868108     -1.4645282750
 S     -2.8481675870      2.8876338637      0.2426148624
 C     -3.0835489386      5.8541450561     -1.6082417954
 H     -4.9548247769      4.8507562684     -1.4669860521
 C     -1.6816116236      5.9685899381     -1.4085996667
 C     -0.9647448093      7.1185305293     -1.6160374088
 C     -1.7531809104      8.2253092881     -1.9382042694
 C     -3.7992549109      6.9628625395     -2.0365211508
 C     -3.1629735200      8.1677009197     -2.1928147646
 H     -3.7351363081      9.0439176015     -2.5362800141
 H     -1.2228972355      9.1744418751     -2.0539171522
 H     -1.1048330454      5.0999461017     -1.0659735445
 H      0.1204934025      7.3342811771     -1.5578352552
 H     -4.8348630551      6.8389730363     -2.2955957753
 O     -2.6684859336      1.4707477812      0.1394570326
 O     -1.8746397092      3.7788124761      0.8293874979
 F     -4.1040585544      3.0477589596      1.2412210485
30
# ORCA AIMD Position Step 189, t=94.50 fs, E_Pot=-1129.60345229 Hartree, Unit is Angstrom
 C     -6.8208884071      3.8693409936      0.0239957985
 C     -6.4404500013      2.9774322916     -1.1206576543
 H     -6.7507010455      3.3334133460      0.9878750172
 H     -7.9027223181      4.1313359905     -0.0726267446
 H     -6.2627850252      4.8249813794      0.0549903671
 C     -6.9123429468      3.4175586941     -2.4651769097
 H     -7.9795719232      3.4484843265     -2.5114186274
 H     -6.5283680003      2.7887303742     -3.2771599470
 H     -6.5957182322      4.4768592775     -2.5775630372
 C     -5.7130121759      1.8154394246     -1.0306355044
 N     -3.3964882467      3.4027379989     -1.1701222800
 H     -5.6682005361      1.2439852403     -1.9521797803
 H     -5.6241417557      1.1898428494     -0.1358121012
 C     -3.8834489459      4.6641548752     -1.4641583261
 S     -2.8500472451      2.8845482237      0.2474417361
 C     -3.0837526059      5.8516242870     -1.6062288955
 H     -4.9367443656      4.8499168497     -1.4678109347
 C     -1.6838708831      5.9679091881     -1.4005238103
 C     -0.9688020135      7.1152122170     -1.6121232176
 C     -1.7524718275      8.2241926477     -1.9361004714
 C     -3.8029762374      6.9587461396     -2.0384602722
 C     -3.1632481674      8.1629739842     -2.1940725385
 H     -3.7400123940      9.0467133953     -2.5329601868
 H     -1.2218501758      9.1709415734     -2.0530524204
 H     -1.1083330497      5.0967687731     -1.0566900348
 H      0.1253642009      7.3335192527     -1.5480716862
 H     -4.8202598301      6.8336824235     -2.2880445920
 O     -2.6693532923      1.4681531613      0.1419381164
 O     -1.8761997195      3.7768573660      0.8316756557
 F     -4.1099050549      3.0460047017      1.2432337939
30
# ORCA AIMD Position Step 190, t=95.00 fs, E_Pot=-1129.60130365 Hartree, Unit is Angstrom
 C     -6.8245271056      3.8722621171      0.0248445982
 C     -6.4422142187      2.9770789101     -1.1215073993
 H     -6.7682752686      3.3318829204      0.9821943330
 H     -7.9027297043      4.1324756747     -0.0655412242
 H     -6.2582765632      4.8218108353      0.0415365271
 C     -6.9144227437      3.4200654837     -2.4652498737
 H     -7.9834021167      3.4527802620     -2.5066683919
 H     -6.5384766226      2.7911611129     -3.2654399525
 H     -6.6053383075      4.4768001158     -2.5771409141
 C     -5.7099587659      1.8189145909     -1.0312118724
 N     -3.3996485500      3.3992669647     -1.1714828368
 H     -5.6652447497      1.2501772317     -1.9587807836
 H     -5.6397528253      1.1877034761     -0.1373908278
 C     -3.8822770207      4.6627358478     -1.4636397591
 S     -2.8519558329      2.8814423145      0.2523525649
 C     -3.0838601229      5.8488856435     -1.6041605913
 H     -4.9203889015      4.8485581318     -1.4691818804
 C     -1.6859786117      5.9667589734     -1.3923250681
 C     -0.9729844343      7.1122596518     -1.6082448157
 C     -1.7519243444      8.2233079568     -1.9341514569
 C     -3.8065420067      6.9547883443     -2.0404263210
 C     -3.1632596320      8.1583756851     -2.1953039169
 H     -3.7437223115      9.0486968361     -2.5290756575
 H     -1.2213024603      9.1678732233     -2.0524286689
 H     -1.1127927634      5.0934218369     -1.0477496882
 H      0.1283285518      7.3305061970     -1.5376659247
 H     -4.8091168014      6.8283721353     -2.2809744588
 O     -2.6701622280      1.4655297355      0.1444595220
 O     -1.8777551868      3.7748531074      0.8339240524
 F     -4.1157805494      3.0442604509      1.2452368110
30
# ORCA AIMD Position Step 191, t=95.50 fs, E_Pot=-1129.59925738 Hartree, Unit is Angstrom
 C     -6.8283489532      3.8750361950      0.0257385289
 C     -6.4439517456      2.9766691507     -1.1223241637
 H     -6.7848241348      3.3308998555      0.9764950699
 H     -7.9018260560      4.1339019041     -0.0589536115
 H     -6.2537613129      4.8181743914      0.0281995037
 C     -6.9162725962      3.4227253761     -2.4652255767
 H     -7.9900420977      3.4568514911     -2.5016901445
 H     -6.5481295413      2.7934092936     -3.2545340344
 H     -6.6149850157      4.4765768916     -2.5776570369
 C     -5.7071491909      1.8223841706     -1.0318089014
 N     -3.4029423573      3.3958431851     -1.1729867449
 H     -5.6610367625      1.2562442717     -1.9658793466
 H     -5.6540573616      1.1870954496     -0.1382911809
 C     -3.8806793597      4.6613033205     -1.4629671239
 S     -2.8538985034      2.8783198390      0.2573385050
 C     -3.0838790445      5.8459452968     -1.6020427476
 H     -4.9072870987      4.8468603859     -1.4711385046
 C     -1.6879405360      5.9651207828     -1.3840095591
 C     -0.9772221615      7.1096951425     -1.6043922633
 C     -1.7515629068      8.2226321448     -1.9323638172
 C     -3.8097835232      6.9510032161     -2.0423756049
 C     -3.1630319150      8.1539396680     -2.1965121520
 H     -3.7460416005      9.0495126634     -2.5245570737
 H     -1.2211978063      9.1653548050     -2.0520470174
 H     -1.1182059495      5.0900045659     -1.0391552852
 H      0.1288637248      7.3251590098     -1.5266879856
 H     -4.8031362877      6.8228787264     -2.2748264626
 O     -2.6709139032      1.4628784435      0.1470238666
 O     -1.8793095806      3.7727988629      0.8361343207
 F     -4.1216761005      3.0425253975      1.2472261677
30
# ORCA AIMD Position Step 192, t=96.00 fs, E_Pot=-1129.59816469 Hartree, Unit is Angstrom
 C     -6.8323301127      3.8776403801      0.0266351937
 C     -6.4456768309      2.9762309530     -1.1230964912
 H     -6.8001205782      3.3303738496      0.9711603846
 H     -7.9003737130      4.1357874732     -0.0530512260
 H     -6.2492559728      4.8141574680      0.0151877261
 C     -6.9179652193      3.4255490499     -2.4650413480
 H     -7.9990815983      3.4606388716     -2.4964623874
 H     -6.5570033924      2.7949994139     -3.2452035161
 H     -6.6244641380      4.4765121278     -2.5791506054
 C     -5.7045931099      1.8258240570     -1.0324493920
 N     -3.4063556951      3.3924595494     -1.1746119370
 H     -5.6555555452      1.2623225493     -1.9731372545
 H     -5.6669543951      1.1880384121     -0.1385832863
 C     -3.8785725677      4.6598308070     -1.4621349279
 S     -2.8558811073      2.8751848396      0.2623882724
 C     -3.0838173717      5.8428223242     -1.5998819527
 H     -4.8986929559      4.8449880351     -1.4737268563
 C     -1.6897661386      5.9629885299     -1.3755872902
 C     -0.9814634353      7.1075293118     -1.6005543908
 C     -1.7514071774      8.2221421276     -1.9307429679
 C     -3.8125721281      6.9473990639     -2.0442742179
 C     -3.1625865502      8.1496903125     -2.1976976468
 H     -3.7468238050      9.0489189511     -2.5193821988
 H     -1.2214812310      9.1634894687     -2.0519068487
 H     -1.1245140149      5.0865607742     -1.0308841285
 H      0.1266442825      7.3174639531     -1.5152072049
 H     -4.8035241220      6.8170895928     -2.2699103355
 O     -2.6716094892      1.4601999841      0.1496342804
 O     -1.8808658746      3.7706941014      0.8383091702
 F     -4.1275831133      3.0407985861      1.2491988203
30
# ORCA AIMD Position Step 193, t=96.50 fs, E_Pot=-1129.59853822 Hartree, Unit is Angstrom
 C     -6.8364408450      3.8800531032      0.0274932994
 C     -6.4474027222      2.9757889698     -1.1238136721
 H     -6.8139615227      3.3302056516      0.9665651207
 H     -7.8987855820      4.1383095480     -0.0480092762
 H     -6.2447791310      4.8098438586      0.0027032216
 C     -6.9195867017      3.4285419316     -2.4646441395
 H     -8.0098918540      3.4640798635     -2.4909686863
 H     -6.5648335105      2.7955199693     -3.2381048626
 H     -6.6335953993      4.4769295012     -2.5816553701
 C     -5.7022999264      1.8292126812     -1.0331557186
 N     -3.4098741551      3.3891091520     -1.1763386235
 H     -5.6487936470      1.2685473653     -1.9802018336
 H     -5.6783499763      1.1905384687     -0.1383459066
 C     -3.8759152301      4.6582983284     -1.4611384187
 S     -2.8579088283      2.8720403045      0.2674924085
 C     -3.0836834421      5.8395368602     -1.5976851013
 H     -4.8953658827      4.8430394248     -1.4769910398
 C     -1.6914676556      5.9603692955     -1.3670723070
 C     -0.9856756623      7.1057602235     -1.5967189559
 C     -1.7514713491      8.2218157645     -1.9292932051
 C     -3.8148439978      6.9439759435     -2.0461035573
 C     -3.1619421278      8.1456418448     -2.1988578864
 H     -3.7460074330      9.0467971683     -2.5135764019
 H     -1.2221048309      9.1623552857     -2.0520041596
 H     -1.1316050367      5.0830775185     -1.0228873474
 H      0.1215509226      7.3074771053     -1.5032881163
 H     -4.8107095584      6.8109829710     -2.2663471867
 O     -2.6722505234      1.4574956973      0.1522935141
 O     -1.8824270971      3.7685385582      0.8404508804
 F     -4.1334930620      3.0390791536      1.2511513809
30
# ORCA AIMD Position Step 194, t=97.00 fs, E_Pot=-1129.60027402 Hartree, Unit is Angstrom
 C     -6.8406475749      3.8822532864      0.0282751927
 C     -6.4491444508      2.9753703142     -1.1244664959
 H     -6.8261720181      3.3303024872      0.9630444835
 H     -7.8974900009      4.1416393816     -0.0439879207
 H     -6.2403514754      4.8053107744     -0.0090640889
 C     -6.9212251117      3.4316994067     -2.4639974081
 H     -8.0217132568      3.4671142285     -2.4852009801
 H     -6.5714509078      2.7946930617     -3.2337039586
 H     -6.6422217762      4.4781232951     -2.5851902750
 C     -5.7002745298      1.8325294014     -1.0339483515
 N     -3.4134822071      3.3857838793     -1.1781442659
 H     -5.6407565508      1.2750381617     -1.9867355442
 H     -5.6881586047      1.1945823345     -0.1376549848
 C     -3.8727222229      4.6566918008     -1.4599740426
 S     -2.8599872305      2.8688894491      0.2726394925
 C     -3.0834852413      5.8361110103     -1.5954592642
 H     -4.8974088366      4.8410257090     -1.4809717583
 C     -1.6930599853      5.9572829723     -1.3584826335
 C     -0.9898459921      7.1043739319     -1.5928731040
 C     -1.7517636746      8.2216328865     -1.9280177894
 C     -3.8166099409      6.9407236331     -2.0478612987
 C     -3.1611128747      8.1417985014     -2.1999874917
 H     -3.7436201135      9.0431591586     -2.5072125269
 H     -1.2230337243      9.1619957360     -2.0523305985
 H     -1.1393212541      5.0794888941     -1.0150925280
 H      0.1136738941      7.2953224543     -1.4909870027
 H     -4.8242328950      6.8046469766     -2.2640566915
 O     -2.6728385726      1.4547667280      0.1550046835
 O     -1.8839958289      3.7663322920      0.8425625634
 F     -4.1393977957      3.0373661418      1.2530812736
30
# ORCA AIMD Position Step 195, t=97.50 fs, E_Pot=-1129.60271658 Hartree, Unit is Angstrom
 C     -6.8449162268      3.8842209359      0.0289489542
 C     -6.4509153611      2.9749981930     -1.1250468656
 H     -6.8366101539      3.3305944574      0.9608665509
 H     -7.8968904169      4.1459306066     -0.0411228494
 H     -6.2359991742      4.8006274153     -0.0199365136
 C     -6.9229604519      3.4350053050     -2.4630867965
 H     -8.0337426413      3.4696879616     -2.4791646472
 H     -6.5768081891      2.7924322554     -3.2322107861
 H     -6.6502173083      4.4803271203     -2.5897594418
 C     -5.6985217481      1.8357594112     -1.0348443264
 N     -3.4171643227      3.3824761518     -1.1800086785
 H     -5.6314625699      1.2818864866     -1.9924392462
 H     -5.6963019451      1.2001340245     -0.1365770138
 C     -3.8690644893      4.6550061266     -1.4586403112
 S     -2.8621210349      2.8657346247      0.2778196272
 C     -3.0832312656      5.8325672498     -1.5932116324
 H     -4.9042552271      4.8388592879     -1.4856930158
 C     -1.6945593659      5.9537615457     -1.3498401006
 C     -0.9939808701      7.1033447215     -1.5890036946
 C     -1.7522859655      8.2215758970     -1.9269189139
 C     -3.8179472385      6.9376236584     -2.0495588153
 C     -3.1601094080      8.1381538114     -2.2010783693
 H     -3.7397779848      9.0381465156     -2.5004076392
 H     -1.2242490461      9.1624143686     -2.0528723635
 H     -1.1474647642      5.0756842894     -1.0074074169
 H      0.1033112560      7.2811874149     -1.4783479501
 H     -4.8428471944      6.7982696035     -2.2627943868
 O     -2.6733755252      1.4520148209      0.1577705030
 O     -1.8855746468      3.7640756423      0.8446469532
 F     -4.1452892052      3.0356587228      1.2549856492
30
# ORCA AIMD Position Step 196, t=98.00 fs, E_Pot=-1129.60502356 Hartree, Unit is Angstrom
 C     -6.8492153679      3.8859367669      0.0294903771
 C     -6.4527291243      2.9746964776     -1.1255483140
 H     -6.8451692929      3.3310479112      0.9602069738
 H     -7.8973214898      4.1513062844     -0.0395219355
 H     -6.2317526074      4.7958527850     -0.0297540420
 C     -6.9248571028      3.4384308547     -2.4619226306
 H     -8.0452103642      3.4717583884     -2.4728779954
 H     -6.5809861293      2.7888684303     -3.2335519690
 H     -6.6574932869      4.4836856930     -2.5953436981
 C     -5.6970427226      1.8388920326     -1.0358563132
 N     -3.4209036370      3.3791778105     -1.1819092648
 H     -5.6209420045      1.2891473896     -1.9970721503
 H     -5.7027108261      1.2071321442     -0.1351620371
 C     -3.8650608927      4.6532402330     -1.4571384412
 S     -2.8643153020      2.8625783263      0.2830210670
 C     -3.0829295918      5.8289300396     -1.5909495454
 H     -4.9147859398      4.8363854492     -1.4911582779
 C     -1.6959834277      5.9498473488     -1.3411698969
 C     -0.9981052387      7.1026366332     -1.5850978802
 C     -1.7530338916      8.2216301077     -1.9259977628
 C     -3.8189757571      6.9346514501     -2.0512148075
 C     -3.1589379485      8.1346915839     -2.2021200493
 H     -3.7346819623      9.0320252604     -2.4933187788
 H     -1.2257504404      9.1635717182     -2.0536099407
 H     -1.1558111801      5.0715224419     -0.9997268929
 H      0.0909597875      7.2653153239     -1.4653996312
 H     -4.8647965533      6.7921017865     -2.2622226579
 O     -2.6738632970      1.4492417679      0.1605939524
 O     -1.8871656738      3.7617693367      0.8467074457
 F     -4.1511592847      3.0339560327      1.2568623230
30
# ORCA AIMD Position Step 197, t=98.50 fs, E_Pot=-1129.60654240 Hartree, Unit is Angstrom
 C     -6.8535197835      3.8873828920      0.0298840516
 C     -6.4545977803      2.9744859734     -1.1259659293
 H     -6.8517814187      3.3316750760      0.9611337009
 H     -7.8990082652      4.1578468694     -0.0392581094
 H     -6.2276474567      4.7910357944     -0.0383755625
 C     -6.9269600092      3.4419380618     -2.4605385374
 H     -8.0554358892      3.4732965907     -2.4663722627
 H     -6.5841791122      2.7843372155     -3.2373904425
 H     -6.6640018975      4.4882328211     -2.6018994897
 C     -5.6958375733      1.8419234117     -1.0369916121
 N     -3.4246836874      3.3758812914     -1.1838250154
 H     -5.6092345694      1.2968343354     -2.0004655619
 H     -5.7073261429      1.2154892043     -0.1334407815
 C     -3.8608575578      4.6513962938     -1.4554724244
 S     -2.8665743271      2.8594225913      0.2882327681
 C     -3.0825892984      5.8252242377     -1.5886806234
 H     -4.9275505035      4.8334154054     -1.4973451797
 C     -1.6973498098      5.9455907332     -1.3324996494
 C     -1.0022602562      7.1022048463     -1.5811434868
 C     -1.7539968222      8.2217838035     -1.9252544210
 C     -3.8198305474      6.9317812167     -2.0528495566
 C     -3.1576020668      8.1313856467     -2.2031001871
 H     -3.7286088668      9.0251736048     -2.4861357840
 H     -1.2275545299      9.1653878026     -2.0545181564
 H     -1.1641222070      5.0668496987     -0.9919400279
 H      0.0772949987      7.2479950272     -1.4521519308
 H     -4.8881407475      6.7864128314     -2.2619837688
 O     -2.6743040138      1.4464497065      0.1634776950
 O     -1.8887709283      3.7594143680      0.8487472850
 F     -4.1570001799      3.0322573241      1.2587091317
30
# ORCA AIMD Position Step 198, t=99.00 fs, E_Pot=-1129.60700839 Hartree, Unit is Angstrom
 C     -6.8578129499      3.8885435071      0.0301236788
 C     -6.4565315087      2.9743845734     -1.1262964442
 H     -6.8564186473      3.3325366481      0.9636017241
 H     -7.9020361864      4.1655801200     -0.0403659855
 H     -6.2237240193      4.7862157953     -0.0456814463
 C     -6.9292941601      3.4454845946     -2.4589866692
 H     -8.0638666076      3.4742890130     -2.4596898929
 H     -6.5866630797      2.7793297521     -3.2431855199
 H     -6.6697358884      4.4938823315     -2.6093555990
 C     -5.6949052850      1.8448564859     -1.0382516271
 N     -3.4284880598      3.3725796439     -1.1857358017
 H     -5.5963878828      1.3049171645     -2.0025311696
 H     -5.7100994615      1.2250933035     -0.1314237243
 C     -3.8566093008      4.6494760662     -1.4536489135
 S     -2.8689018856      2.8562691022      0.2934439189
 C     -3.0822202677      5.8214752457     -1.5864127987
 H     -4.9409942054      4.8297659116     -1.5042070757
 C     -1.6986755366      5.9410471429     -1.3238584081
 C     -1.0064995320      7.1019979108     -1.5771293089
 C     -1.7551585036      8.2220278605     -1.9246877980
 C     -3.8206394671      6.9289888327     -2.0544803981
 C     -3.1561036072      8.1282015949     -2.2040053096
 H     -3.7218961992      9.0180589560     -2.4790716319
 H     -1.2296923076      9.1677474245     -2.0555668962
 H     -1.1721618430      5.0615221313     -0.9839398668
 H      0.0631311649      7.2295462224     -1.4385954476
 H     -4.9110182331      6.7814527270     -2.2617521539
 O     -2.6746999851      1.4436410799      0.1664242021
 O     -1.8903923021      3.7570119782      0.8507697190
 F     -4.1628041705      3.0305619284      1.2605240685
30
# ORCA AIMD Position Step 199, t=99.50 fs, E_Pot=-1129.60655170 Hartree, Unit is Angstrom
 C     -6.8620883140      3.8894057846      0.0302114942
 C     -6.4585384538      2.9744072521     -1.1265383430
 H     -6.8590939623      3.3337372549      0.9674596148
 H     -7.9063374326      4.1744751111     -0.0428401054
 H     -6.2200256424      4.7814235380     -0.0515762414
 C     -6.9318661297      3.4490294445     -2.4573309220
 H     -8.0701016465      3.4747376846     -2.4528822019
 H     -6.5887560844      2.7744235163     -3.2502743106
 H     -6.6747248838      4.5004327977     -2.6176118143
 C     -5.6942437280      1.8477007147     -1.0396315531
 N     -3.4323005463      3.3692665772     -1.1876223455
 H     -5.5824548775      1.3133231427     -2.0032641845
 H     -5.7109939570      1.2358116314     -0.1291027609
 C     -3.8524642264      4.6474787586     -1.4516767418
 S     -2.8713012601      2.8531192211      0.2986439142
 C     -3.0818332824      5.8177086740     -1.5841543054
 H     -4.9536409706      4.8252856552     -1.5116783455
 C     -1.6999761134      5.9362737498     -1.3152753638
 C     -1.0108833862      7.1019602885     -1.5730451253
 C     -1.7564978701      8.2223551738     -1.9242955391
 C     -3.8215101434      6.9262535954     -2.0561194932
 C     -3.1544444659      8.1250992814     -2.2048218430
 H     -3.7149196471      9.0112040029     -2.4723497785
 H     -1.2322040747      9.1705093865     -2.0567224086
 H     -1.1797142258      5.0554287934     -0.9756334242
 H      0.0493593471      7.2103026386     -1.4247043722
 H     -4.9318003495      6.7774303454     -2.2612607064
 O     -2.6750536916      1.4408185654      0.1694358006
 O     -1.8920316003      3.7545635849      0.8527780456
 F     -4.1685637750      3.0288692313      1.2623053528
30
# ORCA AIMD Position Step 200, t=100.00 fs, E_Pot=-1129.60558661 Hartree, Unit is Angstrom
 C     -6.8663489915      3.8899608481      0.0301569332
 C     -6.4606245830      2.9745660449     -1.1266919413
 H     -6.8598609175      3.3354144937      0.9724664184
 H     -7.9116969667      4.1844414385     -0.0466352918
 H     -6.2165969587      4.7766824367     -0.0559911947
 C     -6.9346665836      3.4525376876     -2.4556399606
 H     -8.0739045267      3.4746594157     -2.4460069757
 H     -6.5907810201      2.7702116920     -3.2579533721
 H     -6.6790287582      4.5075858742     -2.6265397826
 C     -5.6938497773      1.8504714268     -1.0411203177
 N     -3.4361052513      3.3659363702     -1.1894662544
 H     -5.5674911661      1.3219408949     -2.0027409150
 H     -5.7099849413      1.2474958916     -0.1264554353
 C     -3.8485534063      4.6454002400     -1.4495662964
 S     -2.8737752387      2.8499739969      0.3038224199
 C     -3.0814399783      5.8139498420     -1.5819135858
 H     -4.9642171205      4.8198681662     -1.5196813233
 C     -1.7012649231      5.9313261694     -1.3067786157
 C     -1.0154709776      7.1020348645     -1.5688812401
 C     -1.7579900402      8.2227599144     -1.9240739383
 C     -3.8225233841      6.9235589851     -2.0577729620
 C     -3.1526288469      8.1220364867     -2.2055373758
 H     -3.7080633659      9.0051408986     -2.4661888474
 H     -1.2351330870      9.1735178248     -2.0579489794
 H     -1.1865981383      5.0485142818     -0.9669510824
 H      0.0368612718      7.1905948257     -1.4104446110
 H     -4.9491719814      6.7745029521     -2.2603116338
 O     -2.6753677809      1.4379850076      0.1725147071
 O     -1.8936905964      3.7520707043      0.8547756295
 F     -4.1742718524      3.0271786502      1.2640514682
30
# ORCA AIMD Position Step 201, t=100.50 fs, E_Pot=-1129.60464324 Hartree, Unit is Angstrom
 C     -6.8706060106      3.8902046550      0.0299748079
 C     -6.4627935072      2.9748697665     -1.1267594253
 H     -6.8588122694      3.3377237062      0.9783158677
 H     -7.9177768663      4.1953339410     -0.0516689631
 H     -6.2134824731      4.7720097950     -0.0588860201
 C     -6.9376728989      3.4559834087     -2.4539813071
 H     -8.0752082250      3.4740842813     -2.4391261675
 H     -6.5930364002      2.7672442735     -3.2655463971
 H     -6.6827292056      4.5149747734     -2.6359864395
 C     -5.6937196679      1.8531888989     -1.0427008085
 N     -3.4398867819      3.3625837664     -1.1912504233
 H     -5.5515523549      1.3306273844     -2.0011104614
 H     -5.7070599100      1.2599894594     -0.1234513663
 C     -3.8449849336      4.6432334235     -1.4473288393
 S     -2.8763260170      2.8468341417      0.3089696939
 C     -3.0810527257      5.8102230933     -1.5796991441
 H     -4.9717213972      4.8134547816     -1.5281329825
 C     -1.7025525965      5.9262556249     -1.2983940502
 C     -1.0203108735      7.1021653232     -1.5646275616
 C     -1.7596073838      8.2232366843     -1.9240178819
 C     -3.8237311606      6.9208928052     -2.0594409782
 C     -3.1506659806      8.1189735455     -2.2061420887
 H     -3.7016839522      9.0003559942     -2.4607855392
 H     -1.2385188094      9.1766143072     -2.0592108043
 H     -1.1926788281      5.0407961837     -0.9578539945
 H      0.0264033672      7.1707348355     -1.3957875218
 H     -4.9621603471      6.7727733345     -2.2587767627
 O     -2.6756450595      1.4351433706      0.1756629799
 O     -1.8953711132      3.7495348607      0.8567658170
 F     -4.1799217112      3.0254896348      1.2657611207
30
# ORCA AIMD Position Step 202, t=101.00 fs, E_Pot=-1129.60419665 Hartree, Unit is Angstrom
 C     -6.8748753058      3.8901386188      0.0296832333
 C     -6.4650466850      2.9753247241     -1.1267448494
 H     -6.8560773637      3.3408202473      0.9846645450
 H     -7.9241546396      4.2069617371     -0.0578257076
 H     -6.2107255079      4.7674179255     -0.0602499181
 C     -6.9408514734      3.4593504525     -2.4524169248
 H     -8.0741165416      3.4730539001     -2.4323034971
 H     -6.5957759737      2.7659846634     -3.2724541713
 H     -6.6859206406      4.5221991777     -2.6457784455
 C     -5.6938486225      1.8558766070     -1.0443504837
 N     -3.4436297480      3.3592035051     -1.1929582183
 H     -5.5346935455      1.3392169953     -1.9985810051
 H     -5.7022184302      1.2731350494     -0.1200598666
 C     -3.8418425359      4.6409689872     -1.4449761585
 S     -2.8789553438      2.8437001172      0.3140761461
 C     -3.0806842129      5.8065514446     -1.5775193365
 H     -4.9754491900      4.8060340929     -1.5369497794
 C     -1.7038469505      5.9211069023     -1.2901446729
 C     -1.0254311851      7.1022979886     -1.5602723208
 C     -1.7613208058      8.2237796575     -1.9241207701
 C     -3.8251575353      6.9182466174     -2.0611182096
 C     -3.1485727248      8.1158786334     -2.2066301333
 H     -3.6960733059      8.9972300502     -2.4562980995
 H     -1.2423909946      9.1796504454     -2.0604741676
 H     -1.1978747341      5.0323744670     -0.9483390277
 H      0.0185270509      7.1510056218     -1.3807286182
 H     -4.9701276314      6.7722918563     -2.2565915013
 O     -2.6758884997      1.4322966925      0.1788826502
 O     -1.8970750395      3.7469575679      0.8587520706
 F     -4.1855071073      3.0238016330      1.2674333330
30
# ORCA AIMD Position Step 203, t=101.50 fs, E_Pot=-1129.60452819 Hartree, Unit is Angstrom
 C     -6.8791744368      3.8897700859      0.0293016251
 C     -6.4673826161      2.9759331572     -1.1266539565
 H     -6.8518188719      3.3448429715      0.9911601160
 H     -7.9303670887      4.2191006416     -0.0649620172
 H     -6.2083683806      4.7629150435     -0.0601004159
 C     -6.9441597133      3.4626321938     -2.4510001853
 H     -8.0709000251      3.4716192223     -2.4256027169
 H     -6.5991966144      2.7667824024     -3.2781874257
 H     -6.6887019312      4.5288598783     -2.6557299169
 C     -5.6942323304      1.8585603290     -1.0460422993
 N     -3.4473191042      3.3557906121     -1.1945751457
 H     -5.5169687911      1.3475339919     -1.9953997893
 H     -5.6954714541      1.2867830432     -0.1162589055
 C     -3.8391846359      4.6385975144     -1.4425200883
 S     -2.8816640937      2.8405719081      0.3191334922
 C     -3.0803475668      5.8029555042     -1.5753822397
 H     -4.9749952900      4.7976340140     -1.5460506659
 C     -1.7051526833      5.9159174905     -1.2820502216
 C     -1.0308322831      7.1023824364     -1.5558007060
 C     -1.7631007522      8.2243817133     -1.9243744922
 C     -3.8268009195      6.9156155820     -2.0627946726
 C     -3.1463759784      8.1127322331     -2.2070007451
 H     -3.6914263746      8.9959853675     -2.4528325699
 H     -1.2467629683      9.1824983683     -2.0617089423
 H     -1.2021578975      5.0234309140     -0.9384391705
 H      0.0134639646      7.1316628637     -1.3653066377
 H     -4.9727507026      6.7730605488     -2.2537471386
 O     -2.6761013020      1.4294482130      0.1821754204
 O     -1.8988045138      3.7443402567      0.8607375716
 F     -4.1910222345      3.0221141581      1.2690671134
30
# ORCA AIMD Position Step 204, t=102.00 fs, E_Pot=-1129.60565566 Hartree, Unit is Angstrom
 C     -6.8835191774      3.8891118053      0.0288490413
 C     -6.4697992979      2.9766978386     -1.1264945572
 H     -6.8462279904      3.3498984699      0.9974673592
 H     -7.9359546968      4.2315073004     -0.0729149293
 H     -6.2064479214      4.7585061264     -0.0584856824
 C     -6.9475475915      3.4658293755     -2.4497737087
 H     -8.0659891583      3.4698387358     -2.4190832952
 H     -6.6034316353      2.7698573137     -3.2823865225
 H     -6.6911696649      4.5345917553     -2.6656464845
 C     -5.6948626319      1.8612638139     -1.0477463226
 N     -3.4509391977      3.3523389737     -1.1960847292
 H     -5.4984335273      1.3554074013     -1.9918278875
 H     -5.6868441480      1.3007982903     -0.1120443789
 C     -3.8370471837      4.6361081786     -1.4399722099
 S     -2.8844531170      2.8374497914      0.3241320759
 C     -3.0800553437      5.7994540992     -1.5732952493
 H     -4.9702406124      4.7883264757     -1.5553673860
 C     -1.7064724899      5.9107175672     -1.2741272344
 C     -1.0364839315      7.1023719471     -1.5511941516
 C     -1.7649182250      8.2250336832     -1.9247694511
 C     -3.8286351254      6.9129976544     -2.0644560170
 C     -3.1441133226      8.1095306002     -2.2072588326
 H     -3.6878206046      8.9966509637     -2.4504353219
 H     -1.2516273615      9.1850589289     -2.0628901247
 H     -1.2055505040      5.0142178314     -0.9282203431
 H      0.0111019008      7.1129440284     -1.3496172817
 H     -4.9700100660      6.7750360458     -2.2502855250
 O     -2.6762866710      1.4266009451      0.1855432651
 O     -1.9005615840      3.7416843498      0.8627259569
 F     -4.1964617810      3.0204266831      1.2706621838
30
# ORCA AIMD Position Step 205, t=102.50 fs, E_Pot=-1129.60733707 Hartree, Unit is Angstrom
 C     -6.8879207107      3.8881819640      0.0283427854
 C     -6.4722934812      2.9776207679     -1.1262759214
 H     -6.8395199222      3.3560507194      1.0032882031
 H     -7.9404979264      4.2439316899     -0.0815074972
 H     -6.2049978921      4.7541924377     -0.0554811308
 C     -6.9509595288      3.4689488594     -2.4487683513
 H     -8.0599573547      3.4677759928     -2.4127990931
 H     -6.6085484816      2.7752934585     -3.2848312534
 H     -6.6934128067      4.5390899668     -2.6753336990
 C     -5.6957286578      1.8640076983     -1.0494315333
 N     -3.4544739637      3.3488419419     -1.1974700515
 H     -5.4791538741      1.3626829529     -1.9881138789
 H     -5.6763775795      1.3150634828     -0.1074375711
 C     -3.8354427026      4.6334908590     -1.4373435818
 S     -2.8873225158      2.8343340682      0.3290619167
 C     -3.0798194508      5.7960634827     -1.5712649027
 H     -4.9613524130      4.7782191951     -1.5648466372
 C     -1.7078069886      5.9055313729     -1.2663896814
 C     -1.0423276279      7.1022224016     -1.5464302323
 C     -1.7667453058      8.2257231099     -1.9252941853
 C     -3.8306097061      6.9103936956     -2.0660838307
 C     -3.1418335582      8.1062864495     -2.2074150012
 H     -3.6852134289      8.9990555566     -2.4490933038
 H     -1.2569511081      9.1872731266     -2.0639996479
 H     -1.2081166708      5.0050414950     -0.9177764472
 H      0.0110084958      7.0950790689     -1.3338173664
 H     -4.9621912725      6.7781319337     -2.2462967188
 O     -2.6764480983      1.4237580145      0.1889881783
 O     -1.9023485910      3.7389911478      0.8647209284
 F     -4.2018207894      3.0187387692      1.2722186710
30
# ORCA AIMD Position Step 206, t=103.00 fs, E_Pot=-1129.60912624 Hartree, Unit is Angstrom
 C     -6.8923840486      3.8870037806      0.0277970683
 C     -6.4748574248      2.9786961735     -1.1260088884
 H     -6.8319294492      3.3633122134      1.0083847934
 H     -7.9436536042      4.2561338879     -0.0905530219
 H     -6.2040456811      4.7499771901     -0.0511854216
 C     -6.9543379218      3.4720032585     -2.4480017658
 H     -8.0534855093      3.4654969321     -2.4067983631
 H     -6.6145484044      2.7830379605     -3.2854470648
 H     -6.6955083178      4.5421315683     -2.6846103332
 C     -5.6968217102      1.8668109893     -1.0510675166
 N     -3.4579084763      3.3452939165     -1.1987198873
 H     -5.4592017514      1.3692470497     -1.9844592244
 H     -5.6641257441      1.3294889469     -0.1024950515
 C     -3.8343573901      4.6307395785     -1.4346432805
 S     -2.8902711473      2.8312242198      0.3339168119
 C     -3.0796531869      5.7927948773     -1.5692972343
 H     -4.9487841194      4.7674394329     -1.5744599791
 C     -1.7091549946      5.9003787737     -1.2588488860
 C     -1.0482846879      7.1018938029     -1.5414841322
 C     -1.7685563127      8.2264351237     -1.9259364785
 C     -3.8326496346      6.9078081629     -2.0676565013
 C     -3.1395930220      8.1030269023     -2.2074843953
 H     -3.6834565178      9.0028482370     -2.4487404380
 H     -1.2626798142      9.1891113639     -2.0650244765
 H     -1.2099441631      4.9962291074     -0.9072140056
 H      0.0125204724      7.0782943604     -1.3181087844
 H     -4.9498970940      6.7822198332     -2.2419172790
 O     -2.6765890343      1.4209227757      0.1925109721
 O     -1.9041680118      3.7362620206      0.8667249117
 F     -4.2070944543      3.0170503140      1.2737359349
30
# ORCA AIMD Position Step 207, t=103.50 fs, E_Pot=-1129.61049308 Hartree, Unit is Angstrom
 C     -6.8969062427      3.8856040017      0.0272227684
 C     -6.4774849292      2.9799221556     -1.1257059821
 H     -6.8237027750      3.3716395785      1.0125867239
 H     -7.9451727128      4.2678924087     -0.0998660669
 H     -6.2036093170      4.7458627569     -0.0457233385
 C     -6.9576259500      3.4750078058     -2.4474780904
 H     -8.0473241283      3.4630685391     -2.4011187539
 H     -6.6213668087      2.7929020052     -3.2843055728
 H     -6.6975189329      4.5435901068     -2.6933063322
 C     -5.6981251085      1.8696838881     -1.0526266053
 N     -3.4612270225      3.3416877068     -1.1998187516
 H     -5.4386716112      1.3750333673     -1.9810016877
 H     -5.6501641230      1.3440090271     -0.0973072369
 C     -3.8337550299      4.6278475861     -1.4318786210
 S     -2.8932977836      2.8281205723      0.3386876064
 C     -3.0795686181      5.7896569275     -1.5673968527
 H     -4.9332682197      4.7561542675     -1.5842170572
 C     -1.7105153092      5.8952770576     -1.2515148205
 C     -1.0542650660      7.1013498073     -1.5363304090
 C     -1.7703274221      8.2271507781     -1.9266822950
 C     -3.8346530129      6.9052484246     -2.0691484313
 C     -3.1374536906      8.0997900750     -2.2074857792
 H     -3.6823250833      9.0075466156     -2.4492722626
 H     -1.2687329510      9.1905861080     -2.0659589033
 H     -1.2111394205      4.9881100473     -0.8966487842
 H      0.0148409876      7.0628182040     -1.3027265527
 H     -4.9340723886      6.7871302562     -2.2373325742
 O     -2.6767130283      1.4180982353      0.1961130360
 O     -1.9060222933      3.7334983133      0.8687410582
 F     -4.2122784305      3.0153611959      1.2752143972
30
# ORCA AIMD Position Step 208, t=104.00 fs, E_Pot=-1129.61095044 Hartree, Unit is Angstrom
 C     -6.9014761014      3.8840123853      0.0266269375
 C     -6.4801683734      2.9812944147     -1.1253806982
 H     -6.8150933201      3.3809341993      1.0157997227
 H     -7.9449160637      4.2790152501     -0.1092656800
 H     -6.2036987233      4.7418534329     -0.0392394647
 C     -6.9607731714      3.4779804607     -2.4471873303
 H     -8.0422289070      3.4605569695     -2.3957899898
 H     -6.6288750436      2.8045645232     -3.2816260799
 H     -6.6994908477      4.5434458538     -2.7012739490
 C     -5.6996187461      1.8726302040     -1.0540853302
 N     -3.4644142675      3.3380163194     -1.2007527075
 H     -5.4176851484      1.3800330765     -1.9777965525
 H     -5.6345892869      1.3585834272     -0.0920002495
 C     -3.8335745476      4.6248104694     -1.4290538289
 S     -2.8964002567      2.8250233837      0.3433661547
 C     -3.0795775476      5.7866543931     -1.5655672323
 H     -4.9158135973      4.7445532405     -1.5941736438
 C     -1.7118867845      5.8902431627     -1.2443965824
 C     -1.0601770502      7.1005584149     -1.5309449189
 C     -1.7720375221      8.2278472612     -1.9275163472
 C     -3.8364912945      6.9027247923     -2.0705306997
 C     -3.1354786080      8.0966203585     -2.2074399337
 H     -3.6815530705      9.0125935094     -2.4505605843
 H     -1.2750075723      9.1917458930     -2.0668034081
 H     -1.2118121156      4.9809877769     -0.8861932452
 H      0.0171461886      7.0488749731     -1.2879141402
 H     -4.9160107628      6.7926564875     -2.2327747120
 O     -2.6768237303      1.4152874446      0.1997953012
 O     -1.9079141056      3.7307013305      0.8707719596
 F     -4.2173686062      3.0136714868      1.2766545007
30
# ORCA AIMD Position Step 209, t=104.50 fs, E_Pot=-1129.61022131 Hartree, Unit is Angstrom
 C     -6.9060742449      3.8822605178      0.0260127756
 C     -6.4828992241      2.9828074564     -1.1250467130
 H     -6.8063541564      3.3910445720      1.0180081392
 H     -7.9428626628      4.2893485815     -0.1185816186
 H     -6.2043124838      4.7379579560     -0.0318966772
 C     -6.9637413838      3.4809407349     -2.4471050970
 H     -8.0388928252      3.4580273264     -2.3908350190
 H     -6.6368825620      2.8175764006     -3.2777756047
 H     -6.7014509217      4.5417963070     -2.7083930848
 C     -5.7012770730      1.8756463379     -1.0554254572
 N     -3.4674551241      3.3342722468     -1.2015070782
 H     -5.3963996474      1.3842973174     -1.9748105070
 H     -5.6175223370      1.3731955145     -0.0867344115
 C     -3.8337321933      4.6216247150     -1.4261694124
 S     -2.8995757080      2.8219331202      0.3479438165
 C     -3.0796894227      5.7837888598     -1.5638100026
 H     -4.8976836675      4.7328485554     -1.6044401528
 C     -1.7132693090      5.8852957251     -1.2375033631
 C     -1.0659348222      7.0994923448     -1.5253064383
 C     -1.7736681851      8.2284967302     -1.9284217458
 C     -3.8380112437      6.9002501005     -2.0717717485
 C     -3.1337283921      8.0935647422     -2.2073684537
 H     -3.6808669929      9.0174111010     -2.4524680260
 H     -1.2813811197      9.1926742595     -2.0675646772
 H     -1.2120687186      4.9751220070     -0.8759507095
 H      0.0186614425      7.0366796016     -1.2739065755
 H     -4.8973381700      6.7985613102     -2.2285169374
 O     -2.6769250213      1.4124938188      0.2035587203
 O     -1.9098464672      3.7278721837      0.8728200534
 F     -4.2223611532      3.0119813496      1.2780570584
30
# ORCA AIMD Position Step 210, t=105.00 fs, E_Pot=-1129.60835109 Hartree, Unit is Angstrom
 C     -6.9106737473      3.8803806764      0.0253801076
 C     -6.4856673466      2.9844513620     -1.1247194462
 H     -6.7977324383      3.4017735753      1.0192746628
 H     -7.9391093622      4.2987828830     -0.1276574449
 H     -6.2054387642      4.7341877430     -0.0238705204
 C     -6.9665111365      3.4839087886     -2.4471931248
 H     -8.0378463346      3.4555438236     -2.3862767556
 H     -6.6451504818      2.8313880881     -3.2732434036
 H     -6.7034096987      4.5388385010     -2.7145728867
 C     -5.7030731929      1.8787248543     -1.0566340167
 N     -3.4703349430      3.3304511018     -1.2020725314
 H     -5.3750048320      1.3879306643     -1.9719324555
 H     -5.5991049615      1.3878454829     -0.0816871762
 C     -3.8341286177      4.6182917654     -1.4232218523
 S     -2.9028204272      2.8188497270      0.3524155571
 C     -3.0799172225      5.7810565799     -1.5621267346
 H     -4.8802821086      4.7212426769     -1.6151775354
 C     -1.7146639072      5.8804544853     -1.2308433465
 C     -1.0714655411      7.0981331234     -1.5193996146
 C     -1.7752040624      8.2290712872     -1.9293816555
 C     -3.8390469727      6.8978376727     -2.0728391738
 C     -3.1322555534      8.0906655266     -2.2072916329
 H     -3.6800219121      9.0214674582     -2.4548633075
 H     -1.2877212885      9.1934631965     -2.0682506247
 H     -1.2119902298      4.9706968702     -0.8659983057
 H      0.0187593058      7.0264176125     -1.2608989649
 H     -4.8798732537      6.8045974601     -2.2248515922
 O     -2.6770205577      1.4097198763      0.2074030981
 O     -1.9118223317      3.7250122877      0.8748864538
 F     -4.2272525466      3.0102911780      1.2794223286
30
# ORCA AIMD Position Step 211, t=105.50 fs, E_Pot=-1129.60580984 Hartree, Unit is Angstrom
 C     -6.9152408766      3.8784044199      0.0247259094
 C     -6.4884639332      2.9862184366     -1.1244136810
 H     -6.7894626357      3.4128832424      1.0197320024
 H     -7.9338713247      4.3072588062     -0.1363595837
 H     -6.2070464067      4.7305624578     -0.0153513198
 C     -6.9690858271      3.4869026850     -2.4474006353
 H     -8.0394149595      3.4531728427     -2.3821383798
 H     -6.6533964840      2.8453596816     -3.2686326018
 H     -6.7053551361      4.5348868041     -2.7197548416
 C     -5.7049705134      1.8818505291     -1.0577031052
 N     -3.4730404893      3.3265469274     -1.2024350763
 H     -5.3537304974      1.3910841086     -1.9689850610
 H     -5.5795077653      1.4025477421     -0.0770570762
 C     -3.8346570456      4.6148121525     -1.4202044763
 S     -2.9061304657      2.8157740389      0.3567730748
 C     -3.0802691955      5.7784510005     -1.5605160460
 H     -4.8650825330      4.7099467634     -1.6265951679
 C     -1.7160737636      5.8757429920     -1.2244256811
 C     -1.0767117564      7.0964690337     -1.5132146842
 C     -1.7766315158      8.2295380538     -1.9303774378
 C     -3.8394296347      6.8955010710     -2.0737019013
 C     -3.1311039493      8.0879614952     -2.2072284883
 H     -3.6788183204      9.0242982474     -2.4576289412
 H     -1.2938900283      9.1942208146     -2.0688729183
 H     -1.2116452264      4.9678279170     -0.8563944596
 H      0.0169539724      7.0182491005     -1.2490518090
 H     -4.8655287053      6.8105213567     -2.2220729944
 O     -2.6771143284      1.4069684805      0.2113291684
 O     -1.9138449824      3.7221226297      0.8769730861
 F     -4.2320398855      3.0086012385      1.2807517639
30
# ORCA AIMD Position Step 212, t=106.00 fs, E_Pot=-1129.60336380 Hartree, Unit is Angstrom
 C     -6.9197362499      3.8763611932      0.0240449919
 C     -6.4912809002      2.9881000792     -1.1241448753
 H     -6.7817642526      3.4241099989      1.0195693798
 H     -7.9274647060      4.3147666318     -0.1445770172
 H     -6.2090926460      4.7271036478     -0.0065355328
 C     -6.9714936173      3.4899363092     -2.4476675275
 H     -8.0436550197      3.4509845559     -2.3784516286
 H     -6.6613208213      2.8588138036     -3.2646036527
 H     -6.7072591699      4.5303389234     -2.7239102111
 C     -5.7069292022      1.8850059410     -1.0586287194
 N     -3.4755600558      3.3225555219     -1.2025838406
 H     -5.3328317005      1.3939345946     -1.9657599772
 H     -5.5589190612      1.4173226021     -0.0730324779
 C     -3.8352191538      4.6111918267     -1.4171096515
 S     -2.9095012156      2.8127068587      0.3610102798
 C     -3.0807548340      5.7759615830     -1.5589758921
 H     -4.8534123088      4.6991368059     -1.6389174317
 C     -1.7175040606      5.8711868726     -1.2182590487
 C     -1.0816340974      7.0944981134     -1.5067492507
 C     -1.7779395236      8.2298650222     -1.9313906012
 C     -3.8390156384      6.8932501249     -2.0743336807
 C     -3.1303048924      8.0854823071     -2.2071952402
 H     -3.6771216861      9.0255518350     -2.4606710331
 H     -1.2997521235      9.1950467488     -2.0694423249
 H     -1.2110702218      4.9665410742     -0.8471646494
 H      0.0129598808      7.0122906602     -1.2384673170
 H     -4.8559778245      6.8161264873     -2.2204310063
 O     -2.6772102005      1.4042413131      0.2153369463
 O     -1.9159177359      3.7192043383      0.8790810061
 F     -4.2367209522      3.0069118055      1.2820465869
30
# ORCA AIMD Position Step 213, t=106.50 fs, E_Pot=-1129.60177621 Hartree, Unit is Angstrom
 C     -6.9241166439      3.8742781254      0.0233314739
 C     -6.4941096917      2.9900851443     -1.1239277092
 H     -6.7748356964      3.4351741079      1.0190181524
 H     -7.9202957864      4.3213464083     -0.1522240937
 H     -6.2115231492      4.7238388809      0.0023794815
 C     -6.9737854225      3.4930168982     -2.4479301476
 H     -8.0503612719      3.4490546899     -2.3752591357
 H     -6.6686292490      2.8710830694     -3.2618190046
 H     -6.7090778526      4.5256652159     -2.7270410704
 C     -5.7089069753      1.8881726099     -1.0594095780
 N     -3.4778831093      3.3184748241     -1.2025087407
 H     -5.3125815611      1.3966727682     -1.9620408808
 H     -5.5375456186      1.4321925074     -0.0697902856
 C     -3.8357417025      4.6074391796     -1.4139322872
 S     -2.9129278737      2.8096489168      0.3651213119
 C     -3.0813806170      5.7735745280     -1.5575022715
 H     -4.8462633794      4.6889451372     -1.6523397403
 C     -1.7189614669      5.8668150529     -1.2123524078
 C     -1.0862118649      7.0922266537     -1.5000078568
 C     -1.7791192071      8.2300200065     -1.9324024295
 C     -3.8377133792      6.8910893483     -2.0747174293
 C     -3.1298754468      8.0832499940     -2.2072050957
 H     -3.6748710648      9.0249993314     -2.4639235302
 H     -1.3051836552      9.1960224971     -2.0699677836
 H     -1.2102771684      4.9667822164     -0.8383067008
 H      0.0066794566      7.0086169644     -1.2291923441
 H     -4.8523586622      6.8212640708     -2.2200892591
 O     -2.6773120645      1.4015401073      0.2194265944
 O     -1.9180440072      3.7162583937      0.8812111214
 F     -4.2412939995      3.0052231920      1.2833083129
30
# ORCA AIMD Position Step 214, t=107.00 fs, E_Pot=-1129.60140698 Hartree, Unit is Angstrom
 C     -6.9283365961      3.8721790617      0.0225797837
 C     -6.4969418507      2.9921601944     -1.1237759472
 H     -6.7688534464      3.4457951891      1.0183282621
 H     -7.9128318689      4.3270796961     -0.1592385604
 H     -6.2142791036      4.7207965275      0.0112013926
 C     -6.9760284151      3.4961416881     -2.4481284286
 H     -8.0590968629      3.4474647860     -2.3726153704
 H     -6.6750669854      2.8815807142     -3.2608585811
 H     -6.7107585969      4.5213713144     -2.7291739939
 C     -5.7108622875      1.8913341958     -1.0600456746
 N     -3.4800004707      3.3143051833     -1.2022029597
 H     -5.2932539420      1.3994820153     -1.9576381830
 H     -5.5156073484      1.4471724894     -0.0674788198
 C     -3.8361918038      4.6035677307     -1.4106743316
 S     -2.9164052332      2.8066006926      0.3691024761
 C     -3.0821509739      5.7712736048     -1.5560900086
 H     -4.8441026043      4.6794427901     -1.6669724750
 C     -1.7204540515      5.8626583208     -1.2067145008
 C     -1.0904429123      7.0896693023     -1.4930022269
 C     -1.7801644988      8.2299732541     -1.9333948464
 C     -3.8355064210      6.8890163886     -2.0748480285
 C     -3.1298177921      8.0812776128     -2.2072678146
 H     -3.6720812688      9.0225454224     -2.4673516227
 H     -1.3100767306      9.1971996667     -2.0704544269
 H     -1.2092503806      4.9684199241     -0.8297891700
 H     -0.0017857263      7.0072555445     -1.2212119021
 H     -4.8549959848      6.8258541166     -2.2210884287
 O     -2.6774237182      1.3988660551      0.2235976754
 O     -1.9202273481      3.7132858343      0.8833634425
 F     -4.2457576667      3.0035358793      1.2845382807
30
# ORCA AIMD Position Step 215, t=107.50 fs, E_Pot=-1129.60203625 Hartree, Unit is Angstrom
 C     -6.9323506122      3.8700843441      0.0217860998
 C     -6.4997697069      2.9943115691     -1.1237021728
 H     -6.7639699869      3.4557014043      1.0177508476
 H     -7.9055801142      4.3320839829     -0.1655829365
 H     -6.2172932366      4.7180100302      0.0197448213
 C     -6.9782973953      3.4992949916     -2.4482140032
 H     -8.0692643777      3.4463004334     -2.3705809378
 H     -6.6804478883      2.8898643766     -3.2621386366
 H     -6.7122439904      4.5179712443     -2.7303549698
 C     -5.7127517020      1.8944757570     -1.0605371441
 N     -3.4819053342      3.3100473482     -1.2016588919
 H     -5.2751172807      1.4025283446     -1.9524057163
 H     -5.4933419357      1.4622663560     -0.0662183536
 C     -3.8365843541      4.5995943410     -1.4073492178
 S     -2.9199276389      2.8035632053      0.3729492019
 C     -3.0830665109      5.7690398913     -1.5547319390
 H     -4.8467885393      4.6706529233     -1.6827893926
 C     -1.7219915223      5.8587485705     -1.2013539327
 C     -1.0943430526      7.0868498357     -1.4857518031
 C     -1.7810700592      8.2296970202     -1.9343496146
 C     -3.8324591206      6.8870240511     -2.0747334189
 C     -3.1301205639      8.0795690627     -2.2073896295
 H     -3.6688434835      9.0182291241     -2.4709532138
 H     -1.3143460440      9.1985901042     -2.0709024033
 H     -1.2079539934      4.9712565161     -0.8215571284
 H     -0.0121487863      7.0081895760     -1.2144543477
 H     -4.8633360034      6.8298763255     -2.2233377990
 O     -2.6775491281      1.3962200103      0.2278499264
 O     -1.9224714266      3.7102875906      0.8855381788
 F     -4.2501110335      3.0018503884      1.2857384424
30
# ORCA AIMD Position Step 216, t=108.00 fs, E_Pot=-1129.60301681 Hartree, Unit is Angstrom
 C     -6.9361159758      3.8680113354      0.0209496889
 C     -6.5025854255      2.9965227688     -1.1237173844
 H     -6.7603162347      3.4646433950      1.0175131798
 H     -7.8990480032      4.3364968283     -0.1712384349
 H     -6.2204946341      4.7155145877      0.0278373179
 C     -6.9806652727      3.5024478517     -2.4481584981
 H     -8.0801812668      3.4456476664     -2.3692183105
 H     -6.6846822199      2.8956975343     -3.2658331594
 H     -6.7134822896      4.5159358207     -2.7306394620
 C     -5.7145344344      1.8975867523     -1.0608835391
 N     -3.4835927981      3.3057046711     -1.2008708930
 H     -5.2584172087      1.4059474900     -1.9462612636
 H     -5.4709951795      1.4774642722     -0.0660897657
 C     -3.8369786823      4.5955379389     -1.4039826635
 S     -2.9234891446      2.8005375463      0.3766577555
 C     -3.0841250639      5.7668529016     -1.5534197821
 H     -4.8536052179      4.6625520933     -1.6996116306
 C     -1.7235836887      5.8551176605     -1.1962785988
 C     -1.0979450464      7.0837993153     -1.4782828518
 C     -1.7818328256      8.2291677821     -1.9352495285
 C     -3.8287053159      6.8851012215     -2.0743927862
 C     -3.1307582015      8.0781193741     -2.2075730463
 H     -3.6653212927      9.0122227898     -2.4747600716
 H     -1.3179320365      9.2001594898     -2.0713060848
 H     -1.2063363859      4.9750434505     -0.8135359509
 H     -0.0239434359      7.0113582274     -1.2087896235
 H     -4.8760759965      6.8333479864     -2.2266341841
 O     -2.6776921005      1.3936025959      0.2321827989
 O     -1.9247798725      3.7072645902      0.8877351034
 F     -4.2543533647      3.0001673911      1.2869109734
30
# ORCA AIMD Position Step 217, t=108.50 fs, E_Pot=-1129.60364501 Hartree, Unit is Angstrom
 C     -6.9395952551      3.8659752719      0.0200737954
 C     -6.5053813420      2.9987757490     -1.1238308899
 H     -6.7580031282      3.4724041967      1.0177966285
 H     -7.8937032990      4.3404569504     -0.1761986314
 H     -6.2238132879      4.7133433733      0.0353228188
 C     -6.9831951125      3.5055597241     -2.4479582784
 H     -8.0911520514      3.4455887827     -2.3685853638
 H     -6.6877872920      2.8990781341     -3.2718353874
 H     -6.7144371653      4.5156451027     -2.7300811668
 C     -5.7161733775      1.9006616139     -1.0610834632
 N     -3.4850599875      3.3012824177     -1.1998347180
 H     -5.2433648512      1.4098348578     -1.9392008511
 H     -5.4488149036      1.4927402305     -0.0671218781
 C     -3.8374659745      4.5914184689     -1.4006117040
 S     -2.9270833253      2.7975250957      0.3802248463
 C     -3.0853217468      5.7646907724     -1.5521442765
 H     -4.8634162032      4.6550899229     -1.7171173032
 C     -1.7252399438      5.8517952053     -1.1914949972
 C     -1.1012966641      7.0805557859     -1.4706283970
 C     -1.7824515850      8.2283667049     -1.9360782558
 C     -3.8244224276      6.8832358291     -2.0738529373
 C     -3.1316931678      8.0769144522     -2.2078169246
 H     -3.6617428004      9.0048227142     -2.4788363211
 H     -1.3208014326      9.2018267587     -2.0716539089
 H     -1.2043398800      4.9795011689     -0.8056399002
 H     -0.0365429715      7.0166606540     -1.2040353540
 H     -4.8914584123      6.8362985817     -2.2307028606
 O     -2.6778564758      1.3910140867      0.2365954400
 O     -1.9271562812      3.7042178184      0.8899537530
 F     -4.2584842208      2.9984875317      1.2880581336
30
# ORCA AIMD Position Step 218, t=109.00 fs, E_Pot=-1129.60347706 Hartree, Unit is Angstrom
 C     -6.9427592971      3.8639904276      0.0191661276
 C     -6.5081499354      3.0010505975     -1.1240501940
 H     -6.7571228624      3.4788073308      1.0187193639
 H     -7.8899332639      4.3440841565     -0.1804621038
 H     -6.2271823406      4.7115252845      0.0420651716
 C     -6.9859347760      3.5085833941     -2.4476351201
 H     -8.1015301027      3.4461977195     -2.3687296074
 H     -6.6898806133      2.9002295358     -3.2797682238
 H     -6.7150977558      4.5173442309     -2.7287215145
 C     -5.7176367568      1.9037006288     -1.0611344979
 N     -3.4863060857      3.2967878890     -1.1985478017
 H     -5.2301261312      1.4142396416     -1.9313043407
 H     -5.4270431969      1.5080513747     -0.0692867468
 C     -3.8381518000      4.5872553770     -1.3972805467
 S     -2.9307034158      2.7945274568      0.3836478087
 C     -3.0866496974      5.7625310018     -1.5508956347
 H     -4.8748711752      4.6482041100     -1.7348871268
 C     -1.7269681667      5.8488066706     -1.1870074672
 C     -1.1044576223      7.0771628012     -1.4628268936
 C     -1.7829274883      8.2272801643     -1.9368207996
 C     -3.8198027954      6.8814164817     -2.0731441353
 C     -3.1328777264      8.0759318088     -2.2081167331
 H     -3.6583882911      8.9964319278     -2.4832756178
 H     -1.3229456766      9.2034682155     -2.0719292139
 H     -1.2019108518      4.9843420896     -0.7977806547
 H     -0.0491947683      7.0239620566     -1.1999650024
 H     -4.9075963512      6.8387512103     -2.2352438633
 O     -2.6780459956      1.3884544730      0.2410866721
 O     -1.9296041083      3.7011483238      0.8921933782
 F     -4.2625034385      2.9968114688      1.2891821735
30
# ORCA AIMD Position Step 219, t=109.50 fs, E_Pot=-1129.60245046 Hartree, Unit is Angstrom
 C     -6.9455897083      3.8620715196      0.0182388433
 C     -6.5108839706      3.0033258989     -1.1243809128
 H     -6.7577501204      3.4837215936      1.0203247039
 H     -7.8880086759      4.3474593787     -0.1840247441
 H     -6.2305414156      4.7100821208      0.0479506704
 C     -6.9889144719      3.5114716718     -2.4472324939
 H     -8.1107634439      3.4475360505     -2.3696839478
 H     -6.6911566587      2.8995562015     -3.2890416071
 H     -6.7154862969      4.5211124535     -2.7265816403
 C     -5.7188992833      1.9067102319     -1.0610332834
 N     -3.4873323085      3.2922303165     -1.1970092086
 H     -5.2188137653      1.4191612962     -1.9227363719
 H     -5.4059095131      1.5233370576     -0.0724990936
 C     -3.8391399278      4.5830665431     -1.3940358105
 S     -2.9343422549      2.7915466656      0.3869246074
 C     -3.0881010605      5.7603510812     -1.5496640128
 H     -4.8865981812      4.6418316822     -1.7524580951
 C     -1.7287737648      5.8461711232     -1.1828172778
 C     -1.1074946187      7.0736679702     -1.4549205694
 C     -1.7832645301      8.2258999131     -1.9374637582
 C     -3.8150313328      6.8796332472     -2.0722966697
 C     -3.1342566553      8.0751419556     -2.2084650942
 H     -3.6555721814      8.9875328433     -2.4881950715
 H     -1.3243768389      9.2049267393     -2.0721116362
 H     -1.1990113678      4.9892941429     -0.7898770339
 H     -0.0610742115      7.0331018700     -1.1963222070
 H     -4.9227203509      6.8407146604     -2.2399679819
 O     -2.6782643439      1.3859232103      0.2456550240
 O     -1.9321267913      3.6980570362      0.8944529299
 F     -4.2664112103      2.9951398798      1.2902854274
30
# ORCA AIMD Position Step 220, t=110.00 fs, E_Pot=-1129.60084812 Hartree, Unit is Angstrom
 C     -6.9480804292      3.8602349958      0.0173084506
 C     -6.5135768231      3.0055802426     -1.1248279471
 H     -6.7599420516      3.4870622396      1.0225782692
 H     -7.8880605561      4.3506095538     -0.1868741332
 H     -6.2338400299      4.7090257363      0.0528893719
 C     -6.9921466520      3.5141838378     -2.4468090348
 H     -8.1184176390      3.4496501584     -2.3714640847
 H     -6.6918570338      2.8975825904     -3.2989312136
 H     -6.7156628032      4.5268481550     -2.7236566350
 C     -5.7199423347      1.9097023185     -1.0607756539
 N     -3.4881416711      3.2876205979     -1.1952193199
 H     -5.2094879469      1.4245504679     -1.9137443192
 H     -5.3856245775      1.5385176782     -0.0766148344
 C     -3.8405225250      4.5788685368     -1.3909237414
 S     -2.9379923523      2.7885847478      0.3900536845
 C     -3.0896678084      5.7581274319     -1.5484394622
 H     -4.8973325624      4.6359167829     -1.7693610012
 C     -1.7306588349      5.8438988418     -1.1789214960
 C     -1.1104752478      7.0701232384     -1.4469543924
 C     -1.7834684975      8.2242231040     -1.9379949608
 C     -3.8102737209      6.8778786660     -2.0713391578
 C     -3.1357701376      8.0745096108     -2.2088522835
 H     -3.6536235655      8.9786555399     -2.4937262443
 H     -1.3251256165      9.2060164595     -2.0721774952
 H     -1.1956297365      4.9941208360     -0.7818648715
 H     -0.0713554007      7.0439009300     -1.1928410807
 H     -4.9353121612      6.8421832725     -2.2446169099
 O     -2.6785152609      1.3834193032      0.2502989616
 O     -1.9347274323      3.6949451672      0.8967314592
 F     -4.2702080708      2.9934734257      1.2913702557
30
# ORCA AIMD Position Step 221, t=110.50 fs, E_Pot=-1129.59914866 Hartree, Unit is Angstrom
 C     -6.9502381199      3.8584997257      0.0163946027
 C     -6.5162224487      3.0077917120     -1.1253936723
 H     -6.7637398340      3.4887892564      1.0253673608
 H     -7.8900677265      4.3534988850     -0.1889856811
 H     -6.2370414020      4.7083562844      0.0568151358
 C     -6.9956272235      3.5166910216     -2.4464303604
 H     -8.1242047509      3.4525685104     -2.3740672974
 H     -6.6922357245      2.8948787343     -3.3086790810
 H     -6.7157193099      4.5342872333     -2.7199210868
 C     -5.7207549327      1.9126944907     -1.0603570668
 N     -3.4887387871      3.2829693829     -1.1931794874
 H     -5.2021468306      1.4303100911     -1.9046435671
 H     -5.3663708246      1.5535019140     -0.0814392072
 C     -3.8423709322      4.5746757558     -1.3879849030
 S     -2.9416464328      2.7856437949      0.3930341199
 C     -3.0913391654      5.7558390095     -1.5472118842
 H     -4.9060385199      4.6304110678     -1.7851795197
 C     -1.7326212463      5.8419906936     -1.1753129199
 C     -1.1134589259      7.0665799045     -1.4389715485
 C     -1.7835494172      8.2222500285     -1.9384039362
 C     -3.8056665947      6.8761466874     -2.0702968015
 C     -3.1373577344      8.0739999872     -2.2092681442
 H     -3.6528498460      8.9703134432     -2.4999987331
 H     -1.3252294211      9.2065517552     -2.0721044091
 H     -1.1917982013      4.9986510316     -0.7737108693
 H     -0.0793200862      7.0561744328     -1.1892744235
 H     -4.9442042510      6.8431391392     -2.2489801988
[truncated: 4,113,490 more chars]
