# Supplementary material for: A modular synthesis of azetidines from reactive triplet imine intermediates using an intermolecular aza Paternò–Büchi reaction
Source: Nat Catal. 2025 Sep 5;8(9):939–47. doi: 10.1038/s41929-025-01405-7 (PMC12460163; doi:10.1038/s41929-025-01405-7)
Supplement: Supplementary file 4 — Cartesian (x, y, z) of the computational section. [file 41929_2025_1405_MOESM4_ESM.zip › DataS1_revised/MDtrajectories/seed8_2500.xyz]

30
# ORCA AIMD Position Step 0, t=0.00 fs, E_Pot=-1129.63710026 Hartree, Unit is Angstrom
 C     -6.8036330544      3.4710720089      0.0588773787
 C     -6.2266269003      2.6742765600     -1.0767676732
 H     -6.4823907224      3.0863855948      1.0357157367
 H     -7.9048426189      3.4561251989      0.0175412390
 H     -6.5078965821      4.5314070186     -0.0159436732
 C     -6.6241933513      3.1141511030     -2.4577711051
 H     -7.7138527151      3.0146894882     -2.5908852515
 H     -6.1204349344      2.5247684672     -3.2356901988
 H     -6.3899007899      4.1798997280     -2.6153825452
 C     -5.4161575579      1.6259512316     -0.8697649301
 N     -3.1903747553      3.8182645234     -1.5623352321
 H     -5.0058749119      1.0518756886     -1.7050706977
 H     -5.1442302174      1.3099304191      0.1406345597
 C     -3.7267662786      5.0900103406     -1.5045671838
 S     -2.4965255987      3.2051280813     -0.1519374802
 C     -2.9622856057      6.2562695542     -1.7967722805
 H     -4.8031879489      5.1514103794     -1.3042130571
 C     -1.5877818609      6.1929021635     -2.1404655364
 C     -0.8866548825      7.3550949337     -2.4291746605
 C     -1.5236106276      8.6006071601     -2.3840998413
 C     -3.5972058515      7.5236847412     -1.7580842349
 C     -2.8810603006      8.6753300734     -2.0480435751
 H     -3.3817016556      9.6444731010     -2.0132523004
 H     -0.9652075317      9.5096125435     -2.6124078812
 H     -1.0839062566      5.2258254550     -2.1803004348
 H      0.1697433252      7.2925532338     -2.6959468433
 H     -4.6555662954      7.5802043200     -1.4962279582
 O     -2.4094605694      1.7811422707     -0.2289051436
 O     -1.3732937884      4.0254755307      0.2041013553
 F     -3.6393647053      3.5415247346      0.9075402673
30
# ORCA AIMD Position Step 1, t=0.50 fs, E_Pot=-1129.63642702 Hartree, Unit is Angstrom
 C     -6.8027505254      3.4711623691      0.0605699216
 C     -6.2263030069      2.6734942873     -1.0743384596
 H     -6.4792950993      3.0789617445      1.0264668782
 H     -7.8992595114      3.4396509117      0.0051994696
 H     -6.5071552535      4.5220810258     -0.0222486345
 C     -6.6227642918      3.1158215067     -2.4578314878
 H     -7.7061980150      3.0107883731     -2.5844808846
 H     -6.1143972115      2.5223879679     -3.2416513684
 H     -6.3944821318      4.1829828143     -2.6112484063
 C     -5.4179310166      1.6279965228     -0.8678343035
 N     -3.1921045665      3.8203020032     -1.5637145251
 H     -5.0048026691      1.0530655518     -1.7045915373
 H     -5.1343296022      1.3134977636      0.1409302205
 C     -3.7233404916      5.0887458312     -1.4981935437
 S     -2.4968363363      3.2049290197     -0.1510932269
 C     -2.9584547323      6.2575776776     -1.7922396350
 H     -4.8188665699      5.1575256364     -1.3148128448
 C     -1.5886867035      6.1956089759     -2.1397735720
 C     -0.8878368038      7.3550253621     -2.4289281141
 C     -1.5265238158      8.6008864705     -2.3821881677
 C     -3.6001799209      7.5285447257     -1.7568902872
 C     -2.8782722598      8.6727139178     -2.0476309262
 H     -3.3847445188      9.6400074787     -2.0121093390
 H     -0.9628944643      9.5162334584     -2.6020556416
 H     -1.0770420945      5.2319784062     -2.1845801985
 H      0.1594588565      7.2970024145     -2.6924113340
 H     -4.6625651900      7.5811083025     -1.5045110764
 O     -2.4130441986      1.7823364456     -0.2258572555
 O     -1.3739720642      4.0243574973      0.2104189348
 F     -3.6386713346      3.5432711854      0.9080301634
30
# ORCA AIMD Position Step 2, t=1.00 fs, E_Pot=-1129.63456635 Hartree, Unit is Angstrom
 C     -6.8018698249      3.4711966373      0.0622084422
 C     -6.2259872152      2.6727441247     -1.0719365716
 H     -6.4761229754      3.0714823549      1.0177483672
 H     -7.8939890687      3.4233430468     -0.0069771726
 H     -6.5063335168      4.5134186173     -0.0284819428
 C     -6.6212769516      3.1174529400     -2.4579030123
 H     -7.6990558170      3.0068612785     -2.5782243106
 H     -6.1086620542      2.5204071273     -3.2471394384
 H     -6.3990259450      4.1860750932     -2.6071481145
 C     -5.4196431673      1.6300139282     -0.8659163591
 N     -3.1938388520      3.8223027344     -1.5650788803
 H     -5.0038273740      1.0543697289     -1.7039721645
 H     -5.1245370922      1.3170950161      0.1411774658
 C     -3.7200209132      5.0875346693     -1.4918191558
 S     -2.4971457233      3.2047402457     -0.1502462460
 C     -2.9546915224      6.2589052921     -1.7877035274
 H     -4.8332721444      5.1634765859     -1.3255780469
 C     -1.5895649536      6.1982906256     -2.1390829175
 C     -0.8890805569      7.3549969105     -2.4286680715
 C     -1.5293570050      8.6011891451     -2.3802904523
 C     -3.6031340698      7.5333200127     -1.7556975962
 C     -2.8755492801      8.6701468697     -2.0472081365
 H     -3.3876688871      9.6355450352     -2.0110001262
 H     -0.9608689046      9.5224122870     -2.5916574878
 H     -1.0703034162      5.2381130088     -2.1888020911
 H      0.1500080372      7.3013567295     -2.6890979703
 H     -4.6693935913      7.5820520257     -1.5127719588
 O     -2.4166225512      1.7835112159     -0.2228158150
 O     -1.3746540309      4.0232362914      0.2167248371
 F     -3.6379831303      3.5450169074      0.9085208874
30
# ORCA AIMD Position Step 3, t=1.50 fs, E_Pot=-1129.63192503 Hartree, Unit is Angstrom
 C     -6.8009947187      3.4711211933      0.0637436047
 C     -6.2256873552      2.6720582528     -1.0695859000
 H     -6.4728029112      3.0638966060      1.0100409030
 H     -7.8892853394      3.4073531755     -0.0188323777
 H     -6.5053581256      4.5060334258     -0.0345814036
 C     -6.6196783179      3.1190124127     -2.4579930335
 H     -7.6928984458      3.0028765677     -2.5722470042
 H     -6.1034869718      2.5191734251     -3.2517476002
 H     -6.4034941288      4.1891807700     -2.6031153608
 C     -5.4212528519      1.6319601126     -0.8640151681
 N     -3.1955666149      3.8242483340     -1.5664194767
 H     -5.0030382481      1.0558836658     -1.7030893202
 H     -5.1149541915      1.3207482537      0.1413286881
 C     -3.7168966343      5.0864238220     -1.4854450672
 S     -2.4974531907      3.2045710623     -0.1493937320
 C     -2.9510567310      6.2602720656     -1.7831583120
 H     -4.8453395545      5.1691317971     -1.3365953633
 C     -1.5903892206      6.2009246256     -2.1383952522
 C     -0.8904454759      7.3550491499     -2.4283817951
 C     -1.5320356100      8.6015340547     -2.3784176197
 C     -3.6060505349      7.5379339092     -1.7545067930
 C     -2.8729534776      8.6676760702     -2.0467652392
 H     -3.3903600449      9.6310842973     -2.0099578350
 H     -0.9593886881      9.5277582725     -2.5811798104
 H     -1.0638161934      5.2442190383     -2.1929113392
 H      0.1421683446      7.3055329043     -2.6862142437
 H     -4.6759032629      7.5830745772     -1.5209890369
 O     -2.4201924642      1.7846483139     -0.2197849798
 O     -1.3753424874      4.0221092512      0.2230120305
 F     -3.6373047561      3.5467626461      0.9090137290
30
# ORCA AIMD Position Step 4, t=2.00 fs, E_Pot=-1129.62903081 Hartree, Unit is Angstrom
 C     -6.8001310820      3.4708890160      0.0651336563
 C     -6.2254099768      2.6714672615     -1.0673102827
 H     -6.4692820144      3.0561745532      1.0037495193
 H     -7.8853417337      3.3918273418     -0.0302146679
 H     -6.5041762063      4.5004499204     -0.0404875124
 C     -6.6179266158      3.1204733196     -2.4581039204
 H     -7.6881145055      2.9988075035     -2.5666657618
 H     -6.0990749573      2.5189662595     -3.2551530061
 H     -6.4078540934      4.1922953229     -2.5991812283
 C     -5.4227211431      1.6337946877     -0.8621329121
 N     -3.1972770926      3.8261210016     -1.5677277511
 H     -5.0025095249      1.0576818590     -1.7018485986
 H     -5.1056806561      1.3244805047      0.1413424645
 C     -3.7140373892      5.0854588235     -1.4790770401
 S     -2.4977580898      3.2044311310     -0.1485328958
 C     -2.9476092933      6.2616951535     -1.7785986602
 H     -4.8542282383      5.1743717787     -1.3478879557
 C     -1.5911348716      6.2034888569     -2.1377118034
 C     -0.8919788226      7.3552194795     -2.4280594939
 C     -1.5344906643      8.6019355437     -2.3765785470
 C     -3.6089122504      7.5423134571     -1.7533183295
 C     -2.8705450759      8.6653449680     -2.0462924550
 H     -3.3927168503      9.6266453136     -2.0090139183
 H     -0.9586604414      9.5319598670     -2.5706130626
 H     -1.0576966558      5.2502788935     -2.1968550883
 H      0.1365927972      7.3094601077     -2.6839353776
 H     -4.6819550302      7.5842135319     -1.5291379665
 O     -2.4237508793      1.7857293241     -0.2167686413
 O     -1.3760403637      4.0209733122      0.2292736614
 F     -3.6366407391      3.5485090395      0.9095098914
30
# ORCA AIMD Position Step 5, t=2.50 fs, E_Pot=-1129.62637230 Hartree, Unit is Angstrom
 C     -6.7992854229      3.4704631502      0.0663467934
 C     -6.2251601123      2.6709995116     -1.0651326616
 H     -6.4655394263      3.0483245457      0.9991638857
 H     -7.8822748678      3.3769071433     -0.0409765511
 H     -6.5027721702      4.4970413193     -0.0461368948
 C     -6.6159958251      3.1218161586     -2.4582323258
 H     -7.6849641018      2.9946388037     -2.5615777217
 H     -6.0955626887      2.5199833706     -3.2571339360
 H     -6.4120797048      4.1954042821     -2.5953733257
 C     -5.4240128119      1.6354819925     -0.8602699392
 N     -3.1989596220      3.8279038918     -1.5689956931
 H     -5.0022940956      1.0598098804     -1.7001945459
 H     -5.0968104960      1.3283089090      0.1411911805
 C     -3.7114925764      5.0846818881     -1.4727243053
 S     -2.4980598369      3.2043294092     -0.1476610727
 C     -2.9444037735      6.2631889677     -1.7740198542
 H     -4.8593496978      5.1790953327     -1.3594256428
 C     -1.5917802837      6.2059626824     -2.1370333818
 C     -0.8937080226      7.3555421417     -2.4276962027
 C     -1.5366618830      8.6024015481     -2.3747793920
 C     -3.6117021481      7.5463917086     -1.7521328255
 C     -2.8683802546      8.6631926350     -2.0457806641
 H     -3.3946562440      9.6222698965     -2.0081970899
 H     -0.9588272097      9.5348034200     -2.5599728466
 H     -1.0520492569      5.2562639160     -2.2005829335
 H      0.1337128492      7.3130834829     -2.6823803051
 H     -4.6874356303      7.5855030922     -1.5371886273
 O     -2.4272949300      1.7867368056     -0.2137703813
 O     -1.3767502365      4.0198256565      0.2355032715
 F     -3.6359955790      3.5502568452      0.9100106089
30
# ORCA AIMD Position Step 6, t=3.00 fs, E_Pot=-1129.62426933 Hartree, Unit is Angstrom
 C     -6.7984633690      3.4698194022      0.0673626399
 C     -6.2249407489      2.6706801428     -1.0630746028
 H     -6.4615957517      3.0404059209      0.9964325016
 H     -7.8801199188      3.3627309685     -0.0509736867
 H     -6.5011799531      4.4959839099     -0.0514558103
 C     -6.6138788211      3.1230288137     -2.4583688955
 H     -7.6835472607      2.9903725515     -2.5570575964
 H     -6.0930138107      2.5223332350     -3.2575789804
 H     -6.4161513752      4.1984829707     -2.5917150885
 C     -5.4250974917      1.6369924992     -0.8584249669
 N     -3.2006034841      3.8295813074     -1.5702156493
 H     -5.0024199177      1.0622802458     -1.6981158748
 H     -5.0884293989      1.3322426961      0.1408661703
 C     -3.7092915244      5.0841313707     -1.4663987205
 S     -2.4983579549      3.2042741582     -0.1467757226
 C     -2.9414892984      6.2647649087     -1.7694180226
 H     -4.8603674991      5.1832227110     -1.3711367070
 C     -1.5923079675      6.2083273975     -2.1363600370
 C     -0.8956348113      7.3560473372     -2.4272931182
 C     -1.5385000083      8.6029330689     -2.3730233000
 C     -3.6144027066      7.5501086616     -1.7509512191
 C     -2.8665097538      8.6612526687     -2.0452216303
 H     -3.3961172684      9.6180248650     -2.0075326272
 H     -0.9599585179      9.5361870171     -2.5493000894
 H     -1.0469630793      5.2621317959     -2.2040480968
 H      0.1336732497      7.3163658798     -2.6815959269
 H     -4.6922636626      7.5869730919     -1.5451043593
 O     -2.4308219261      1.7876544763     -0.2107934806
 O     -1.3774743541      4.0186636575      0.2416947313
 F     -3.6353737171      3.5520068813      0.9105171147
30
# ORCA AIMD Position Step 7, t=3.50 fs, E_Pot=-1129.62280828 Hartree, Unit is Angstrom
 C     -6.7976684357      3.4689476146      0.0681725548
 C     -6.2247523930      2.6705302015     -1.0611559690
 H     -6.4575168424      3.0325344714      0.9955538160
 H     -7.8788353161      3.3494342834     -0.0600649956
 H     -6.4994880252      4.4972362649     -0.0563557907
 C     -6.6115885893      3.1241065456     -2.4584980928
 H     -7.6837920793      2.9860318580     -2.5531573800
 H     -6.0914158927      2.5260319288     -3.2564908618
 H     -6.4200557459      4.2014970601     -2.5882252856
 C     -5.4259506305      1.6383039150     -0.8565954234
 N     -3.2021978423      3.8311389631     -1.5713802325
 H     -5.0028880948      1.0650705293     -1.6956474393
 H     -5.0806123249      1.3362814900      0.1403816244
 C     -3.7074441942      5.0838410929     -1.4601138981
 S     -2.4986521183      3.2042727065     -0.1458744501
 C     -2.9389085093      6.2664311532     -1.7647903473
 H     -4.8571930209      5.1866982797     -1.3829195803
 C     -1.5927052929      6.2105667723     -2.1356908431
 C     -0.8977332487      7.3567606651     -2.4268579882
 C     -1.5399685943      8.6035240208     -2.3713102581
 C     -3.6169956655      7.5534121469     -1.7497748885
 C     -2.8649774451      8.6595525382     -2.0446082801
 H     -3.3970637292      9.6140022017     -2.0070417741
 H     -0.9620459077      9.5361263049     -2.5386591889
 H     -1.0425090827      5.2678248735     -2.2072086354
 H      0.1363092294      7.3192871423     -2.6815520317
 H     -4.6963946844      7.5886478059     -1.5528416620
 O     -2.4343293391      1.7884675872     -0.2078409351
 O     -1.3782145523      4.0174849724      0.2478422274
 F     -3.6347795341      3.5537600267      0.9110306281
30
# ORCA AIMD Position Step 8, t=4.00 fs, E_Pot=-1129.62185817 Hartree, Unit is Angstrom
 C     -6.7969015135      3.4678514566      0.0687789666
 C     -6.2245923218      2.6705653522     -1.0593946568
 H     -6.4534103835      3.0248783284      0.9963864108
 H     -7.8783170122      3.3371479113     -0.0681145887
 H     -6.4978350095      4.5005501714     -0.0607334240
 C     -6.6091573432      3.1250519366     -2.4585982393
 H     -7.6854669225      2.9816609622     -2.5499084209
 H     -6.0906800880      2.5310034193     -3.2539862334
 H     -6.4237851088      4.2044052466     -2.5849177746
 C     -5.4265541937      1.6394018967     -0.8547778594
 N     -3.2037321786      3.8325647917     -1.5724825284
 H     -5.0036739982      1.0681251718     -1.6928671504
 H     -5.0734217516      1.3404152483      0.1397746025
 C     -3.7059416201      5.0838385668     -1.4538838482
 S     -2.4989421125      3.2043311090     -0.1449551433
 C     -2.9366961404      6.2681928120     -1.7601352024
 H     -4.8499831645      5.1894930332     -1.3946563601
 C     -1.5929647394      6.2126672263     -2.1350238545
 C     -0.8999526632      7.3577029065     -2.4264043887
 C     -1.5410453798      8.6041616276     -2.3696369718
 C     -3.6194618869      7.5562589240     -1.7486058571
 C     -2.8638188170      8.6581133797     -2.0439350632
 H     -3.3974846145      9.6103147611     -2.0067414539
 H     -0.9650037695      9.5347518171     -2.5281340148
 H     -1.0387398144      5.2732716319     -2.2100281956
 H      0.1411764689      7.3218413932     -2.6821492655
 H     -4.6998253333      7.5905442840     -1.5603510885
 O     -2.4378148827      1.7891633617     -0.2049154012
 O     -1.3789721027      4.0162876981      0.2539404706
 F     -3.6342173598      3.5555172694      0.9115523868
30
# ORCA AIMD Position Step 9, t=4.50 fs, E_Pot=-1129.62115371 Hartree, Unit is Angstrom
 C     -6.7961609436      3.4665462179      0.0691935440
 C     -6.2244551405      2.6707963519     -1.0578064489
 H     -6.4494182791      3.0176482201      0.9986713061
 H     -7.8784119475      3.3259970771     -0.0749933394
 H     -6.4963983097      4.5055028625     -0.0644735931
 C     -6.6066337782      3.1258745017     -2.4586414279
 H     -7.6882080620      2.9773232959     -2.5473246338
 H     -6.0906445630      2.5370835498     -3.2502908420
 H     -6.4273361765      4.2071594036     -2.5818013798
 C     -5.4268969621      1.6402802965     -0.8529685022
 N     -3.2051955592      3.8338481625     -1.5735153743
 H     -5.0047269997      1.0713563792     -1.6898939815
 H     -5.0669048662      1.3446221807      0.1391088734
 C     -3.7047557911      5.0841468194     -1.4477235276
 S     -2.4992279912      3.2044544206     -0.1440157454
 C     -2.9348797442      6.2700514861     -1.7554523739
 H     -4.8391393638      5.1916056442     -1.4062164598
 C     -1.5930848201      6.2146188407     -2.1343557480
 C     -0.9022226588      7.3588892666     -2.4259502231
 C     -1.5417225201      8.6048268864     -2.3679972976
 C     -3.6217816976      7.5586139267     -1.7474464958
 C     -2.8630608976      8.6569496638     -2.0431978624
 H     -3.3973947197      9.6070964147     -2.0066439002
 H     -0.9686699906      9.5323090338     -2.5178258602
 H     -1.0356850035      5.2783838493     -2.2124766856
 H      0.1476176072      7.3240346392     -2.6832358553
 H     -4.7025865294      7.5926728541     -1.5675777308
 O     -2.4412763419      1.7897308861     -0.2020193655
 O     -1.3797478942      4.0150701766      0.2599842000
 F     -3.6336914032      3.5572795489      0.9120835131
30
# ORCA AIMD Position Step 10, t=5.00 fs, E_Pot=-1129.62040287 Hartree, Unit is Angstrom
 C     -6.7954433250      3.4650560864      0.0694351207
 C     -6.2243323559      2.6712282171     -1.0564046841
 H     -6.4457034565      3.0110799836      1.0020666050
 H     -7.8789384158      3.3160976495     -0.0805826730
 H     -6.4953766301      4.5115519073     -0.0674568195
 C     -6.6040789207      3.1265902641     -2.4585941014
 H     -7.6915648198      2.9730956680     -2.5454067134
 H     -6.0910806827      2.5440280881     -3.2457301341
 H     -6.4307089524      4.2097091621     -2.5788801057
 C     -5.4269746283      1.6409410583     -0.8511638207
 N     -3.2065771930      3.8349807215     -1.5744715823
 H     -5.0059750553      1.0746504911     -1.6868783751
 H     -5.0610924961      1.3488701852      0.1384708935
 C     -3.7038391605      5.0847823825     -1.4416475262
 S     -2.4995100453      3.2046463924     -0.1430544108
 C     -2.9334784517      6.2720057163     -1.7507431640
 H     -4.8253139744      5.1930650873     -1.4174688009
 C     -1.5930695603      6.2164154381     -2.1336819957
 C     -0.9044616816      7.3603291067     -2.4255156300
 C     -1.5420067460      8.6054957044     -2.3663823733
 C     -3.6239351987      7.5604511840     -1.7462996361
 C     -2.8627214273      8.6560697481     -2.0423942411
 H     -3.3968311512      9.6044917648     -2.0067567728
 H     -0.9728157553      9.5291429920     -2.5078474059
 H     -1.0333546674      5.2830618406     -2.2145300241
 H      0.1548547211      7.3258817389     -2.6846305939
 H     -4.7047428173      7.5950356830     -1.5744629963
 O     -2.4447116759      1.7901615045     -0.1991550727
 O     -1.3805422940      4.0138311450      0.2659684150
 F     -3.6332057690      3.5590478127      0.9126250759
30
# ORCA AIMD Position Step 11, t=5.50 fs, E_Pot=-1129.61938896 Hartree, Unit is Angstrom
 C     -6.7947446018      3.4634109931      0.0695274235
 C     -6.2242124440      2.6718600661     -1.0552000987
 H     -6.4424350954      3.0054148752      1.0061856318
 H     -7.8797051749      3.3075524123     -0.0847783797
 H     -6.4949711876      4.5180955047     -0.0695680661
 C     -6.6015611638      3.1272208232     -2.4584181913
 H     -7.6950482884      2.9690613582     -2.5441460397
 H     -6.0917045334      2.5515268814     -3.2407119042
 H     -6.4339053525      4.2120060704     -2.5761535201
 C     -5.4267894230      1.6413936041     -0.8493611276
 N     -3.2078666330      3.8359566512     -1.5753438485
 H     -5.0073301936      1.0778758207     -1.6839906183
 H     -5.0559992338      1.3531181523      0.1379653178
 C     -3.7031245190      5.0857546952     -1.4356693126
 S     -2.4997888329      3.2049093640     -0.1420695218
 C     -2.9325026980      6.2740512331     -1.7460104857
 H     -4.8094090649      5.1939317740     -1.4282914334
 C     -1.5929281057      6.2180547928     -2.1329969454
 C     -0.9065852673      7.3620255948     -2.4251209029
 C     -1.5419184357      8.6061406310     -2.3647810717
 C     -3.6259029070      7.5617539766     -1.7451684744
 C     -2.8628087946      8.6554765525     -2.0415234785
 H     -3.3958490119      9.6026464012     -2.0070833235
 H     -0.9771597831      9.5256769046     -2.4983168268
 H     -1.0317408519      5.2871991433     -2.2161699417
 H      0.1620815375      7.3274038783     -2.6861453976
 H     -4.7063861769      7.5976262158     -1.5809463477
 O     -2.4481190185      1.7904490231     -0.1963245269
 O     -1.3813551122      4.0125697726      0.2718883862
 F     -3.6327644545      3.5608230126      0.9131780908
30
# ORCA AIMD Position Step 12, t=6.00 fs, E_Pot=-1129.61804657 Hartree, Unit is Angstrom
 C     -6.7940611709      3.4616437174      0.0694969479
 C     -6.2240810140      2.6726851273     -1.0542007375
 H     -6.4397740715      3.0008800572      1.0106338673
 H     -7.8805290271      3.3004472854     -0.0874944523
 H     -6.4953684894      4.5245296409     -0.0707053988
 C     -6.5991510385      3.1277917984     -2.4580730997
 H     -7.6981775584      2.9653029796     -2.5435279419
 H     -6.0921945302      2.5592251398     -3.2356994866
 H     -6.4369276201      4.2140082418     -2.5736174522
 C     -5.4263493592      1.6416538242     -0.8475591968
 N     -3.2090539523      3.8367729542     -1.5761246241
 H     -5.0086954918      1.0808925252     -1.6814063882
 H     -5.0516252208      1.3573177901      0.1377084710
 C     -3.7025263101      5.0870659541     -1.4298006420
 S     -2.5000652440      3.2052441173     -0.1410596189
 C     -2.9319543818      6.2761810430     -1.7412589428
 H     -4.7925558523      5.1942961702     -1.4385805672
 C     -1.5926739320      6.2195387074     -2.1322939810
 C     -0.9085131418      7.3639752688     -2.4247846548
 C     -1.5414898875      8.6067334185     -2.3631806178
 C     -3.6276666033      7.5625149423     -1.7440564041
 C     -2.8633223725      8.6551684827     -2.0405865149
 H     -3.3945157240      9.6016955014     -2.0076226292
 H     -0.9813888586      9.5223810138     -2.4893514638
 H     -1.0308206801      5.2906886771     -2.2173835474
 H      0.1685418156      7.3286267411     -2.6876042680
 H     -4.7076273613      7.6004287441     -1.5869669228
 O     -2.4514966249      1.7905898796     -0.1935295251
 O     -1.3821855482      4.0112857291      0.2777396027
 F     -3.6323713547      3.5626061104      0.9137435252
30
# ORCA AIMD Position Step 13, t=6.50 fs, E_Pot=-1129.61649829 Hartree, Unit is Angstrom
 C     -6.7933907488      3.4597874939      0.0693710950
 C     -6.2239211386      2.6736910290     -1.0534118695
 H     -6.4378602418      2.9976717864      1.0150410390
 H     -7.8812495741      3.2948475978     -0.0886665639
 H     -6.4967264877      4.5302963379     -0.0707872451
 C     -6.5969158229      3.1283305321     -2.4575187507
 H     -7.7005198559      2.9618955546     -2.5435341002
 H     -6.0922161803      2.5667531505     -3.2311737362
 H     -6.4397776404      4.2156848773     -2.5712645914
 C     -5.4256671454      1.6417426562     -0.8457588426
 N     -3.2101300615      3.8374295727     -1.5768062455
 H     -5.0099734110      1.0835637498     -1.6792903311
 H     -5.0479586390      1.3614163614      0.1378199487
 C     -3.7019450605      5.0887109303     -1.4240502088
 S     -2.5003404287      3.2056499995     -0.1400235258
 C     -2.9318266819      6.2783859745     -1.7364947181
 H     -4.7760592967      5.1942732294     -1.4482632474
 C     -1.5923242162      6.2208726971     -2.1315656933
 C     -0.9101746061      7.3661679430     -2.4245225814
 C     -1.5407626031      8.6072482610     -2.3615672502
 C     -3.6292103512      7.5627359802     -1.7429669258
 C     -2.8642532826      8.6551404560     -2.0395858363
 H     -3.3929048309      9.6017522332     -2.0083701457
 H     -0.9851841804      9.5197319684     -2.4810602284
 H     -1.0305609186      5.2934304586     -2.2181627389
 H      0.1735885202      7.3295793328     -2.6888575991
 H     -4.7085857046      7.6034181522     -1.5924661930
 O     -2.4548429450      1.7905831262     -0.1907715714
 O     -1.3830322636      4.0099790738      0.2835179775
 F     -3.6320302345      3.5643980680      0.9143223101
30
# ORCA AIMD Position Step 14, t=7.00 fs, E_Pot=-1129.61504065 Hartree, Unit is Angstrom
 C     -6.7927330117      3.4578741957      0.0691766473
 C     -6.2237137769      2.6748602292     -1.0528359449
 H     -6.4368023051      2.9959420559      1.0190869240
 H     -7.8817407690      3.2907952970     -0.0882547610
 H     -6.4991637882      4.5349209759     -0.0697578772
 C     -6.5949145192      3.1288631684     -2.4567194715
 H     -7.7017208910      2.9589011205     -2.5441443104
 H     -6.0914529677      2.5737622466     -3.2275855294
 H     -6.4424558368      4.2170203400     -2.5690854924
 C     -5.4247588685      1.6416844816     -0.8439634303
 N     -3.2110868406      3.8379294486     -1.5773808522
 H     -5.0110741529      1.0857672165     -1.6777791435
 H     -5.0449793863      1.3653593554      0.1384132247
 C     -3.7012751446      5.0906778131     -1.4184233233
 S     -2.5006158530      3.2061248594     -0.1389602768
 C     -2.9321045666      6.2806548132     -1.7317255952
 H     -4.7613022513      5.1939915616     -1.4573020797
 C     -1.5918987610      6.2220656544     -2.1308041149
 C     -0.9115122797      7.3685865556     -2.4243464797
 C     -1.5397840348      8.6076657190     -2.3599270121
 C     -3.6305215231      7.5624281743     -1.7419034538
 C     -2.8655854162      8.6553850361     -2.0385252739
 H     -3.3910894604      9.6028962298     -2.0093180585
 H     -0.9882523926      9.5181644036     -2.4735371263
 H     -1.0309227962      5.2953393114     -2.2185033717
 H      0.1767238339      7.3302928361     -2.6897917206
 H     -4.7093777591      7.6065597875     -1.5973894762
 O     -2.4581565656      1.7904304630     -0.1880519065
 O     -1.3838933505      4.0086502883      0.2892198092
 F     -3.6317447332      3.5661998506      0.9149153493
30
# ORCA AIMD Position Step 15, t=7.50 fs, E_Pot=-1129.61406565 Hartree, Unit is Angstrom
 C     -6.7920899491      3.4559330067      0.0689385319
 C     -6.2234383536      2.6761706468     -1.0524725544
 H     -6.4366704890      2.9957892445      1.0225206009
 H     -7.8819190463      3.2883067694     -0.0862452707
 H     -6.5027533303      4.5380387104     -0.0675904414
 C     -6.5931931615      3.1294114073     -2.4556484374
 H     -7.7015265891      2.9563644227     -2.5453377513
 H     -6.0896410924      2.5799643498     -3.2253024122
 H     -6.4449607791      4.2180172007     -2.5670693540
 C     -5.4236425673      1.6415053933     -0.8421792115
 N     -3.2119172863      3.8382783176     -1.5778404601
 H     -5.0119236070      1.0874059218     -1.6769658975
 H     -5.0426629448      1.3690935526      0.1395856658
 C     -3.7004164309      5.0929494799     -1.4129217133
 S     -2.5008932952      3.2066651145     -0.1378692004
 C     -2.9327651715      6.2829746150     -1.7269608271
 H     -4.7496043872      5.1935778429     -1.4656957323
 C     -1.5914190686      6.2231292261     -2.1300009546
 C     -0.9124844464      7.3712074160     -2.4242637353
 C     -1.5386038778      8.6079767087     -2.3582464796
 C     -3.6315917718      7.5616116325     -1.7408692131
 C     -2.8672967100      8.6558934591     -2.0374097664
 H     -3.3891365565      9.6051639627     -2.0104557811
 H     -0.9903574867      9.5180202501     -2.4668551659
 H     -1.0318671505      5.2963526742     -2.2184044005
 H      0.1776235997      7.3307994630     -2.6903348222
 H     -4.7101062124      7.6098095405     -1.6016878350
 O     -2.4614362273      1.7901361762     -0.1853714652
 O     -1.3847663456      4.0073002342      0.2948419070
 F     -3.6315183435      3.5680124299      0.9155235295
30
# ORCA AIMD Position Step 16, t=8.00 fs, E_Pot=-1129.61392365 Hartree, Unit is Angstrom
 C     -6.7914660880      3.4539895848      0.0686788662
 C     -6.2230732384      2.6775960973     -1.0523181994
 H     -6.4374922430      2.9972525217      1.0251730137
 H     -7.8817474321      3.2873720829     -0.0826512881
 H     -6.5075198114      4.5394100473     -0.0642877249
 C     -6.5917811000      3.1299895757     -2.4542918532
 H     -7.6997961785      2.9543105456     -2.5470939061
 H     -6.0866023853      2.5851671418     -3.2245590467
 H     -6.4472880600      4.2186983434     -2.5652051628
 C     -5.4223370055      1.6412317808     -0.8404155076
 N     -3.2126154646      3.8384851857     -1.5781766675
 H     -5.0124691965      1.0884168722     -1.6768874302
 H     -5.0409849924      1.3725694286      0.1414087577
 C     -3.6992885907      5.0955043981     -1.4075453055
 S     -2.5011750694      3.2072654239     -0.1367497152
 C     -2.9337783609      6.2853310089     -1.7222115320
 H     -4.7420505632      5.1931396306     -1.4734634786
 C     -1.5909066252      6.2240772819     -2.1291479775
 C     -0.9130666228      7.3739998835     -2.4242766526
 C     -1.5372713476      8.6081862279     -2.3565134018
 C     -3.6324177628      7.5603155098     -1.7398669748
 C     -2.8693599597      8.6566568037     -2.0362451891
 H     -3.3871014177      9.6085395189     -2.0117697736
 H     -0.9913488139      9.5195032607     -2.4610635351
 H     -1.0333601826      5.2964387266     -2.2178667009
 H      0.1761499822      7.3311311222     -2.6904598114
 H     -4.7108519544      7.6131136984     -1.6053179076
 O     -2.4646805703      1.7897073226     -0.1827309959
 O     -1.3856480233      4.0059303934      0.3003813069
 F     -3.6313544696      3.5698367925      0.9161478064
30
# ORCA AIMD Position Step 17, t=8.50 fs, E_Pot=-1129.61475813 Hartree, Unit is Angstrom
 C     -6.7908684765      3.4520653915      0.0684162845
 C     -6.2225966044      2.6791073572     -1.0523667257
 H     -6.4392489604      3.0003082778      1.0269669900
 H     -7.8812391567      3.2879534286     -0.0775134185
 H     -6.5134397824      4.5389323788     -0.0598819483
 C     -6.5906881812      3.1306026641     -2.4526520298
 H     -7.6965094024      2.9527423806     -2.5493935704
 H     -6.0822692251      2.5893002128     -3.2254194569
 H     -6.4494315585      4.2191059173     -2.5634814882
 C     -5.4208603342      1.6408887087     -0.8386843490
 N     -3.2131768120      3.8385615545     -1.5783814326
 H     -5.0126843607      1.0887761670     -1.6775172371
 H     -5.0399245697      1.3757442000      0.1439201529
 C     -3.6978467606      5.0983197885     -1.4022927609
 S     -2.5014635416      3.2079193310     -0.1356013341
 C     -2.9351080309      6.2877076880     -1.7174898284
 H     -4.7392979630      5.1927444091     -1.4806322407
 C     -1.5903829407      6.2249250991     -2.1282370575
 C     -0.9132518164      7.3769279992     -2.4243828405
 C     -1.5358316257      8.6083153873     -2.3547171483
 C     -3.6330020614      7.5585772987     -1.7388991212
 C     -2.8717442726      8.6576660563     -2.0350380759
 H     -3.3850273395      9.6129561159     -2.0132442999
 H     -0.9911787409      9.5226495686     -2.4561844368
 H     -1.0353742769      5.2955985268     -2.2168930947
 H      0.1723578019      7.3313177495     -2.6901862638
 H     -4.7116623935      7.6164098942     -1.6082449425
 O     -2.4678884346      1.7891529385     -0.1801310158
 O     -1.3865348306      4.0045424413      0.3058354969
 F     -3.6312563582      3.5716738827      0.9167890300
30
# ORCA AIMD Position Step 18, t=9.00 fs, E_Pot=-1129.61640396 Hartree, Unit is Angstrom
 C     -6.7903066134      3.4501771103      0.0681652918
 C     -6.2219872647      2.6806731963     -1.0526090904
 H     -6.4418766070      3.0048712875      1.0279189536
 H     -7.8804538853      3.2899863312     -0.0708983359
 H     -6.5204434879      4.5366412645     -0.0544334099
 C     -6.5899038854      3.1312459132     -2.4507483054
 H     -7.6917667917      2.9516402122     -2.5522196689
 H     -6.0766940284      2.5924213155     -3.2277651010
 H     -6.4513833962      4.2192989148     -2.5618870115
 C     -5.4192294091      1.6404991035     -0.8370000074
 N     -3.2135980483      3.8385214584     -1.5784467705
 H     -5.0125682246      1.0884993752     -1.6787656387
 H     -5.0394666726      1.3785830251      0.1471188899
 C     -3.6960912633      5.1013718179     -1.3971640381
 S     -2.5017613385      3.2086191469     -0.1344236651
 C     -2.9367125254      6.2900870600     -1.7128091607
 H     -4.7414607220      5.1924110938     -1.4872087459
 C     -1.5898684336      6.2256888464     -2.1272604584
 C     -0.9130506717      7.3799510036     -2.4245750137
 C     -1.5343247289      8.6084013363     -2.3528489555
 C     -3.6333533515      7.5564425311     -1.7379674891
 C     -2.8744158001      8.6589125315     -2.0337954310
 H     -3.3829448722      9.6182963364     -2.0148611197
 H     -0.9899061472      9.5273213350     -2.4522150097
 H     -1.0378911991      5.2938696234     -2.2154876040
 H      0.1664912847      7.3313858382     -2.6895796143
 H     -4.7125489438      7.6196276345     -1.6104422315
 O     -2.4710586249      1.7884841263     -0.1775718786
 O     -1.3874227192      4.0031384013      0.3112022336
 F     -3.6312271230      3.5735245886      0.9174480271
30
# ORCA AIMD Position Step 19, t=9.50 fs, E_Pot=-1129.61841655 Hartree, Unit is Angstrom
 C     -6.7897923601      3.4483362051      0.0679359178
 C     -6.2212253465      2.6822612619     -1.0530333462
 H     -6.4452676383      3.0107978250      1.0281373262
 H     -7.8794926672      3.2933809579     -0.0628969934
 H     -6.5284173995      4.5327093462     -0.0480289723
 C     -6.5893982862      3.1319061693     -2.4486156912
 H     -7.6857850568      2.9509617442     -2.5555582633
 H     -6.0700412497      2.5947034665     -3.2313098133
 H     -6.4531348195      4.2193490534     -2.5604106473
 C     -5.4174593429      1.6400832422     -0.8353781581
 N     -3.2138772362      3.8383812105     -1.5783648929
 H     -5.0121433719      1.0876385133     -1.6804855112
 H     -5.0396041273      1.3810602550      0.1509624069
 C     -3.6940687933      5.1046356745     -1.3921619648
 S     -2.5020712621      3.2093561211     -0.1332163869
 C     -2.9385454328      6.2924504649     -1.7081841170
 H     -4.7480940247      5.1921121854     -1.4931596925
 C     -1.5893818854      6.2263849031     -2.1262109838
 C     -0.9124910879      7.3830245247     -2.4248411670
 C     -1.5327853316      8.6084952194     -2.3509019015
 C     -3.6334862828      7.5539642582     -1.7370733979
 C     -2.8773384565      8.6603877645     -2.0325245640
 H     -3.3808733808      9.6243975260     -2.0165995292
 H     -0.9876850580      9.5332237352     -2.4491306073
 H     -1.0409028228      5.2913264574     -2.2136552845
 H      0.1589767220      7.3313567545     -2.6887496367
 H     -4.7134871341      7.6226893400     -1.6118912532
 O     -2.4741899004      1.7877138144     -0.1750538137
 O     -1.3883072419      4.0017205728      0.3164794908
 F     -3.6312697405      3.5753897138      0.9181255805
30
# ORCA AIMD Position Step 20, t=10.00 fs, E_Pot=-1129.62023034 Hartree, Unit is Angstrom
 C     -6.7893398145      3.4465486063      0.0677336652
 C     -6.2202929431      2.6838389839     -1.0536247489
 H     -6.4492748988      3.0178913564      1.0278161788
 H     -7.8784900431      3.2980241487     -0.0536221927
 H     -6.5372080971      4.5274403366     -0.0407798123
 C     -6.5891247755      3.1325646123     -2.4463014959
 H     -7.6788859347      2.9506432822     -2.5593993854
 H     -6.0625643014      2.5964061829     -3.2356379019
 H     -6.4546772464      4.2193347727     -2.5590414912
 C     -5.4155634234      1.6396586509     -0.8338348382
 N     -3.2140138046      3.8381591870     -1.5781282821
 H     -5.0114509485      1.0862753862     -1.6824839772
 H     -5.0403379752      1.3831597790      0.1553673280
 C     -3.6918643820      5.1080847515     -1.3872928499
 S     -2.5023962436      3.2101206088     -0.1319792421
 C     -2.9405565103      6.2947783139     -1.7036301719
 H     -4.7582878493      5.1917871723     -1.4984040728
 C     -1.5889400532      6.2270293357     -2.1250820849
 C     -0.9116170756      7.3861020009     -2.4251649371
 C     -1.5312434763      8.6086581507     -2.3488707636
 C     -3.6334209603      7.5512024076     -1.7362176995
 C     -2.8804743556      8.6620832309     -2.0312329665
 H     -3.3788249192      9.6310609514     -2.0184362302
 H     -0.9847425545      9.5399425501     -2.4468893049
 H     -1.0444101579      5.2880778204     -2.2114023637
 H      0.1504054600      7.3312454598     -2.6878466284
 H     -4.7144207098      7.6255117953     -1.6125813873
 O     -2.4772809584      1.7868565092     -0.1725769578
 O     -1.3891836180      4.0002914853      0.3216654286
 F     -3.6313870353      3.5772699610      0.9188224143
30
# ORCA AIMD Position Step 21, t=10.50 fs, E_Pot=-1129.62136501 Hartree, Unit is Angstrom
 C     -6.7889650897      3.4448146600      0.0675598327
 C     -6.2191747264      2.6853744839     -1.0543659256
 H     -6.4537179252      3.0259113513      1.0272228224
 H     -7.8776031266      3.3037822520     -0.0432055011
 H     -6.5466281992      4.5212557487     -0.0328179833
 C     -6.5890241548      3.1332001519     -2.4438608023
 H     -7.6714773727      2.9506023990     -2.5637373255
 H     -6.0545732976      2.5978382547     -3.2402558436
 H     -6.4560033695      4.2193341680     -2.5577684825
 C     -5.4135533193      1.6392403264     -0.8323853463
 N     -3.2140085179      3.8378755760     -1.5777297513
 H     -5.0105439723      1.0845123302     -1.6845384156
 H     -5.0416763699      1.3848745488      0.1602138986
 C     -3.6895872646      5.1116895417     -1.3825659723
 S     -2.5027392850      3.2109022724     -0.1307119941
 C     -2.9426927178      6.2970502732     -1.6991633731
 H     -4.7708336024      5.1913614984     -1.5028195456
 C     -1.5885575134      6.2276375556     -2.1238679018
 C     -0.9104863140      7.3891363114     -2.4255262856
 C     -1.5297259634      8.6089562568     -2.3467517858
 C     -3.6331820946      7.5482228808     -1.7354008321
 C     -2.8837841650      8.6639897101     -2.0299281779
 H     -3.3768088193      9.6380645359     -2.0203454006
 H     -0.9813495316      9.5469931050     -2.4454371297
 H     -1.0484206435      5.2842613655     -2.2087366739
 H      0.1415025841      7.3310588709     -2.6870540776
 H     -4.7152689362      7.6280080993     -1.6125093237
 O     -2.4803304392      1.7859280079     -0.1701413829
 O     -1.3900468249      3.9988538323      0.3267583610
 F     -3.6315816699      3.5791659265      0.9195391766
30
# ORCA AIMD Position Step 22, t=11.00 fs, E_Pot=-1129.62157749 Hartree, Unit is Angstrom
 C     -6.7886858342      3.4431293839      0.0674122280
 C     -6.2178588747      2.6868380386     -1.0552370527
 H     -6.4583924648      3.0345863845      1.0266766722
 H     -7.8769963682      3.3105050249     -0.0317931469
 H     -6.5564654977      4.5146699887     -0.0242914791
 C     -6.5890297490      3.1337926702     -2.4413516234
 H     -7.6640241261      2.9507423560     -2.5685701167
 H     -6.0463995940      2.5993198949     -3.2446472609
 H     -6.4571082351      4.2194174554     -2.5565794372
 C     -5.4114393843      1.6388410253     -0.8310431795
 N     -3.2138639054      3.8375511124     -1.5771624751
 H     -5.0094791214      1.0824607996     -1.6864159381
 H     -5.0436317648      1.3862051518      0.1653548622
 C     -3.6873540243      5.1154178222     -1.3779918925
 S     -2.5031033776      3.2116904490     -0.1294146461
 C     -2.9448999582      6.2992454634     -1.6947996639
 H     -4.7844099433      5.1907630510     -1.5062610757
 C     -1.5882469235      6.2282243202     -2.1225632251
 C     -0.9091657384      7.3920815734     -2.4259028112
 C     -1.5282571890      8.6094549140     -2.3445424564
 C     -3.6327978665      7.5450963548     -1.7346229749
 C     -2.8872280936      8.6660963164     -2.0286174949
 H     -3.3748366968      9.6451792341     -2.0222994286
 H     -0.9777902565      9.5538745807     -2.4447127679
 H     -1.0529430816      5.2800332753     -2.2056683897
 H      0.1330742159      7.3307968445     -2.6865765394
 H     -4.7159353214      7.6300904602     -1.6116787429
 O     -2.4833370421      1.7849451443     -0.1677470281
 O     -1.3908917150      3.9974102986      0.3317570032
 F     -3.6318561090      3.5810781198      0.9202763969
30
# ORCA AIMD Position Step 23, t=11.50 fs, E_Pot=-1129.62091836 Hartree, Unit is Angstrom
 C     -6.7885208515      3.4414838756      0.0672867235
 C     -6.2163366948      2.6882016066     -1.0562162916
 H     -6.4630806842      3.0436273324      1.0265261644
 H     -7.8768300857      3.3180288696     -0.0195432252
 H     -6.5664918103      4.5082608703     -0.0153588555
 C     -6.5890726443      3.1343257396     -2.4388311068
 H     -7.6570149537      2.9509585636     -2.5738970396
 H     -6.0383663442      2.6011508150     -3.2483195482
 H     -6.4579896438      4.2196417370     -2.5554603423
 C     -5.4092313532      1.6384721151     -0.8298192962
 N     -3.2135831091      3.8372084583     -1.5764200852
 H     -5.0083108938      1.0802326130     -1.6878891418
 H     -5.0462187627      1.3871586530      0.1706229766
 C     -3.6852787130      5.1192326187     -1.3735818288
 S     -2.5034914487      3.2124741070     -0.1280868311
 C     -2.9471229668      6.3013428358     -1.6905551108
 H     -4.7977274140      5.1899365814     -1.5085739624
 C     -1.5880185915      6.2288032880     -2.1211635202
 C     -0.9077269594      7.3948938753     -2.4262706628
 C     -1.5268614575      8.6102149874     -2.3422413037
 C     -3.6322985821      7.5418970569     -1.7338839073
 C     -2.8907648375      8.6683903639     -2.0273081645
 H     -3.3729266163      9.6521798880     -2.0242682385
 H     -0.9743375077      9.5601124489     -2.4446523635
 H     -1.0579856982      5.2755642864     -2.2022104129
 H      0.1259456439      7.3304537075     -2.6866239135
 H     -4.7163213917      7.6316723338     -1.6100983557
 O     -2.4862994000      1.7839253506     -0.1653938742
 O     -1.3917131338      3.9959636365      0.3366599542
 F     -3.6322126745      3.5830069383      0.9210345176
30
# ORCA AIMD Position Step 24, t=12.00 fs, E_Pot=-1129.61968430 Hartree, Unit is Angstrom
 C     -6.7884891726      3.4398670731      0.0671791210
 C     -6.2146033211      2.6894400659     -1.0572801138
 H     -6.4675654245      3.0527460263      1.0271135933
 H     -7.8772430389      3.3261814307     -0.0066213657
 H     -6.5764762825      4.5026217347     -0.0061824380
 C     -6.5890874840      3.1347882780     -2.4363522809
 H     -7.6509167485      2.9511466516     -2.5797147818
 H     -6.0307619287      2.6035854676     -3.2508429746
 H     -6.4586488968      4.2200459368     -2.5543939357
 C     -5.4069387440      1.6381439772     -0.8287214990
 N     -3.2131699122      3.8368708241     -1.5754966866
 H     -5.0070843975      1.0779293947     -1.6887542164
 H     -5.0494499435      1.3877463981      0.1758436422
 C     -3.6834627773      5.1230934940     -1.3693458898
 S     -2.5039063518      3.2132421433     -0.1267280389
 C     -2.9493068383      6.3033217267     -1.6864452675
 H     -4.8096399688      5.1888491852     -1.5096135171
 C     -1.5878810393      6.2293872321     -2.1196648053
 C     -0.9062384532      7.3975327286     -2.4266067423
 C     -1.5255632953      8.6112883060     -2.3398477232
 C     -3.6317152579      7.5387010287     -1.7331831185
 C     -2.8943525227      8.6708566256     -2.0260071247
 H     -3.3711074821      9.6588606076     -2.0262202785
 H     -0.9712303378      9.5652990446     -2.4451929040
 H     -1.0635502575      5.2710273028     -2.1983792390
 H      0.1208696317      7.3300225400     -2.6873890196
 H     -4.7163369634      7.6326718465     -1.6077814400
 O     -2.4892162076      1.7828864346     -0.1630818519
 O     -1.3925060240      3.9945165282      0.3414659661
 F     -3.6326534846      3.5849527061      0.9218138695
30
# ORCA AIMD Position Step 25, t=12.50 fs, E_Pot=-1129.61830201 Hartree, Unit is Angstrom
 C     -6.7886091084      3.4382686653      0.0670876763
 C     -6.2126575950      2.6905312405     -1.0584037216
 H     -6.4716446268      3.0616731752      1.0287383744
 H     -7.8783389980      3.3347854705      0.0068022378
 H     -6.5861981206      4.4983071664      0.0030781203
 C     -6.5890178696      3.1351753915     -2.4339621685
 H     -7.6461283630      2.9512116652     -2.5860113807
 H     -6.0238215523      2.6068164205     -3.2518777259
 H     -6.4590913762      4.2206485252     -2.5533590932
 C     -5.4045713451      1.6378665523     -0.8277541453
 N     -3.2126281297      3.8365621742     -1.5743869259
 H     -5.0058308835      1.0756353102     -1.6888439756
 H     -5.0533324895      1.3879823803      0.1808453292
 C     -3.6819910889      5.1269564458     -1.3652923858
 S     -2.5043508064      3.2139834830     -0.1253373430
 C     -2.9513973109      6.3051624836     -1.6824851462
 H     -4.8192060971      5.1874930336     -1.5092557273
 C     -1.5878411114      6.2299879567     -2.1180636200
 C     -0.9047579323      7.3999617639     -2.4268906208
 C     -1.5243882730      8.6127148511     -2.3373618990
 C     -3.6310782135      7.5355846403     -1.7325197700
 C     -2.8979485996      8.6734771883     -2.0247209855
 H     -3.3694210933      9.6650449661     -2.0281228378
 H     -0.9686593455      9.5691201466     -2.4462751987
 H     -1.0696287413      5.2665899642     -2.1941953822
 H      0.1184319851      7.3295009273     -2.6890228690
 H     -4.7159120187      7.6330141971     -1.6047444823
 O     -2.4920861902      1.7818462272     -0.1608109064
 O     -1.3932655426      3.9930715752      0.3461737169
 F     -3.6331804761      3.5869156618      0.9226146869
30
# ORCA AIMD Position Step 26, t=13.00 fs, E_Pot=-1129.61717752 Hartree, Unit is Angstrom
 C     -6.7888969616      3.4366821539      0.0670155045
 C     -6.2105027794      2.6914573263     -1.0595614602
 H     -6.4751464094      3.0701772616      1.0316162178
 H     -7.8801717773      3.3436632249      0.0205565310
 H     -6.5954608104      4.4957686255      0.0122717938
 C     -6.5888214308      3.1354883185     -2.4317002751
 H     -7.6429316382      2.9510770332     -2.5927597759
 H     -6.0177122896      2.6109643552     -3.2511931610
 H     -6.4593276395      4.2214458344     -2.5523302602
 C     -5.4021394425      1.6376495641     -0.8269180624
 N     -3.2119620102      3.8363049673     -1.5730860199
 H     -5.0045625184      1.0734093617     -1.6880408272
 H     -5.0578645021      1.3878804271      0.1854735537
 C     -3.6809271587      5.1307772193     -1.3614268101
 S     -2.5048273079      3.2146874959     -0.1239138080
 C     -2.9533431774      6.3068468942     -1.6786884010
 H     -4.8257250856      5.1858817973     -1.5074072413
 C     -1.5879045245      6.2306169118     -2.1163569075
 C     -0.9033242378      7.4021494618     -2.4271069940
 C     -1.5233623272      8.6145199141     -2.3347846374
 C     -3.6304156859      7.5326224199     -1.7318928184
 C     -2.9015114213      8.6762309554     -2.0234556949
 H     -3.3679245574      9.6705979149     -2.0299436123
 H     -0.9667548011      9.5713778784     -2.4478464007
 H     -1.0761969399      5.2624008573     -2.1896841243
 H      0.1189596288      7.3288975405     -2.6916113648
 H     -4.7150028973      7.6326363253     -1.6010070280
 O     -2.4949082970      1.7808223652     -0.1585808727
 O     -1.3939871885      3.9916310655      0.3507822190
 F     -3.6337953548      3.5888960194      0.9234370575
30
# ORCA AIMD Position Step 27, t=13.50 fs, E_Pot=-1129.61657117 Hartree, Unit is Angstrom
 C     -6.7893660864      3.4351083764      0.0669730102
 C     -6.2081462260      2.6922047168     -1.0607273197
 H     -6.4779403545      3.0780773694      1.0358483907
 H     -7.8827385966      3.3526393291      0.0344711408
 H     -6.6041017892      4.4953000215      0.0212599443
 C     -6.5884732719      3.1357340771     -2.4295982131
 H     -7.6414583723      2.9506918211     -2.5999106800
 H     -6.0125257774      2.6160735654     -3.2486773925
 H     -6.4593740026      4.2224135542     -2.5512779599
 C     -5.3996540914      1.6375028232     -0.8262107299
 N     -3.2111758353      3.8361203122     -1.5715898243
 H     -5.0032709518      1.0712822633     -1.6862826606
 H     -5.0630326722      1.3874528061      0.1895995171
 C     -3.6803136944      5.1345118536     -1.3577520051
 S     -2.5053380332      3.2153441142     -0.1224562150
 C     -2.9550967551      6.3083586313     -1.6750673535
 H     -4.8287402234      5.1840481112     -1.5040064125
 C     -1.5880756688      6.2312851014     -2.1145420777
 C     -0.9019533207      7.4040693980     -2.4272467695
 C     -1.5225119575      8.6167130683     -2.3321173760
 C     -3.6297527295      7.5298856070     -1.7313009394
 C     -2.9050002716      8.6790938863     -2.0222165305
 H     -3.3666901189      9.6754302471     -2.0316510327
 H     -0.9655816696      9.5719995392     -2.4498621165
 H     -1.0832143081      5.2585837353     -2.1848750211
 H      0.1224701125      7.3282381078     -2.6951601380
 H     -4.7135996132      7.6314890783     -1.5965905531
 O     -2.4976816350      1.7798319424     -0.1563915666
 O     -1.3946669131      3.9901969549      0.3552905320
 F     -3.6344996279      3.5908939281      0.9242809182
30
# ORCA AIMD Position Step 28, t=14.00 fs, E_Pot=-1129.61653253 Hartree, Unit is Angstrom
 C     -6.7900261393      3.4335580868      0.0669794164
 C     -6.2055992516      2.6927641980     -1.0618754260
 H     -6.4799447378      3.0852506880      1.0414020968
 H     -7.8859776254      3.3615433627      0.0483777794
 H     -6.6119985518      4.4969980491      0.0299179378
 C     -6.5879677932      3.1359248720     -2.4276794412
 H     -7.6416733805      2.9500346293     -2.6073876158
 H     -6.0082737531      2.6221111400     -3.2443418685
 H     -6.4592526623      4.2235097712     -2.5501694872
 C     -5.3971272078      1.6374363232     -0.8256266128
 N     -3.2102736858      3.8360275855     -1.5698949088
 H     -5.0019267663      1.0692547525     -1.6835659457
 H     -5.0688105862      1.3867088485      0.1931280121
 C     -3.6801729165      5.1381178358     -1.3542681995
 S     -2.5058848044      3.2159439396     -0.1209630334
 C     -2.9566147875      6.3096839049     -1.6716328779
 H     -4.8280369213      5.1820397855     -1.4990239052
 C     -1.5883577559      6.2320032653     -2.1126170059
 C     -0.9006379673      7.4057006530     -2.4273073335
 C     -1.5218639182      8.6192875103     -2.3293621471
 C     -3.6291103375      7.5274404282     -1.7307424718
 C     -2.9083758495      8.6820393519     -2.0210080381
 H     -3.3658037250      9.6795010199     -2.0332150423
 H     -0.9651376816      9.5710410878     -2.4522882082
 H     -1.0906212241      5.2552323096     -2.1798022083
 H      0.1286676688      7.3275665027     -2.6995912034
 H     -4.7117288793      7.6295393954     -1.5915178786
 O     -2.5004054621      1.7788912916     -0.1542428072
 O     -1.3953011898      3.9887708411      0.3596976961
 F     -3.6352945922      3.5929094629      0.9251460494
30
# ORCA AIMD Position Step 29, t=14.50 fs, E_Pot=-1129.61691130 Hartree, Unit is Angstrom
 C     -6.7908827144      3.4320530249      0.0670630848
 C     -6.2028769789      2.6931310456     -1.0629805244
 H     -6.4811282696      3.0916329192      1.0481076062
 H     -7.8897715132      3.3702118150      0.0621112295
 H     -6.6190696027      4.5007483388      0.0381346330
 C     -6.5873185139      3.1360774798     -2.4259590536
 H     -7.6433791485      2.9491134350     -2.6150852688
 H     -6.0048865759      2.6289689223     -3.2383215667
 H     -6.4589911649      4.2246796484     -2.5489698418
 C     -5.3945714996      1.6374601565     -0.8251576240
 N     -3.2092593393      3.8360441359     -1.5679986187
 H     -5.0004805331      1.0672982103     -1.6799449038
 H     -5.0751579769      1.3856540414      0.1960029227
 C     -3.6805065333      5.1415551345     -1.3509731217
 S     -2.5064690425      3.2164783793     -0.1194323981
 C     -2.9578593713      6.3108120630     -1.6683943213
 H     -4.8236420302      5.1799162737     -1.4924627362
 C     -1.5887527857      6.2327819382     -2.1105800835
 C     -0.8993517233      7.4070283753     -2.4272917170
 C     -1.5214447143      8.6222200873     -2.3265215714
 C     -3.6285048377      7.5253464835     -1.7302153361
 C     -2.9116008390      8.6850387193     -2.0198339746
 H     -3.3653622044      9.6828165353     -2.0346078136
 H     -0.9653547199      9.5686840824     -2.4551022280
 H     -1.0983385109      5.2524068279     -2.1745041448
 H      0.1369894317      7.3269422880     -2.7047525606
 H     -4.7094538971      7.6267719283     -1.5858128707
 O     -2.5030791746      1.7780157558     -0.1521344418
 O     -1.3958870921      3.9873539223      0.3640026505
 F     -3.6361813263      3.5949426013      0.9260320705
30
# ORCA AIMD Position Step 30, t=15.00 fs, E_Pot=-1129.61742841 Hartree, Unit is Angstrom
 C     -6.7919373472      3.4306251064      0.0672604325
 C     -6.1999981390      2.6933050407     -1.0640184123
 H     -6.4815063843      3.0972121223      1.0556729975
 H     -7.8939565603      3.3784896152      0.0755103010
 H     -6.6252707143      4.5062408799      0.0458106392
 C     -6.5865559893      3.1362126463     -2.4244435596
 H     -7.6462409895      2.9479614934     -2.6228720005
 H     -6.0022146788      2.6364681710     -3.2308708609
 H     -6.4586213219      4.2258613533     -2.5476428759
 C     -5.3920002277      1.6375842410     -0.8247936919
 N     -3.2081362674      3.8361851070     -1.5658991270
 H     -4.9988654467      1.0653576628     -1.6755267337
 H     -5.0820210231      1.3842896883      0.1982099727
 C     -3.6812951387      5.1447870343     -1.3478621132
 S     -2.5070917385      3.2169397579     -0.1178621135
 C     -2.9587988597      6.3117361091     -1.6653594308
 H     -4.8158279155      5.1777455974     -1.4843582208
 C     -1.5892613390      6.2336314178     -2.1084303269
 C     -0.8980558055      7.4080444146     -2.4272069159
 C     -1.5212799247      8.6254720510     -2.3235988642
 C     -3.6279475967      7.5236553439     -1.7297169450
 C     -2.9146405183      8.6880622021     -2.0186972742
 H     -3.3654691240      9.6854256092     -2.0358043731
 H     -0.9661039385      9.5652254644     -2.4582942817
 H     -1.1062684151      5.2501331124     -2.1690230776
 H      0.1466873646      7.3264347736     -2.7104377302
 H     -4.7068710899      7.6231899705     -1.5795004230
 O     -2.5057022947      1.7772194929     -0.1500663625
 O     -1.3964223422      3.9859469740      0.3682041867
 F     -3.6371606842      3.5969932075      0.9269384411
30
# ORCA AIMD Position Step 31, t=15.50 fs, E_Pot=-1129.61777453 Hartree, Unit is Angstrom
 C     -6.7931877568      3.4293139052      0.0676135798
 C     -6.1969848832      2.6932904704     -1.0649662886
 H     -6.4811332794      3.1020178853      1.0637132872
 H     -7.8983361251      3.3862313828      0.0884190352
 H     -6.6305880392      4.5130102934      0.0528564390
 C     -6.5857241965      3.1363543896     -2.4231307998
 H     -7.6498269815      2.9466303556     -2.6305961807
 H     -6.0000339257      2.6443676294     -3.2223537560
 H     -6.4581776731      4.2269925885     -2.5461525556
 C     -5.3894267989      1.6378178479     -0.8245234170
 N     -3.2069076998      3.8364633538     -1.5635954793
 H     -4.9970013787      1.0633570232     -1.6704631873
 H     -5.0893335553      1.3826130816      0.1997767902
 C     -3.6824971278      5.1477807837     -1.3449282494
 S     -2.5077534331      3.2173214241     -0.1162496644
 C     -2.9594087029      6.3124531703     -1.6625342998
 H     -4.8051208502      5.1756016038     -1.4747775877
 C     -1.5898822703      6.2345616444     -2.1061675169
 C     -0.8967070347      7.4087478533     -2.4270618400
 C     -1.5213932890      8.6289906794     -2.3205978820
 C     -3.6274450683      7.5224093518     -1.7292440840
 C     -2.9174634239      8.6910799256     -2.0176000271
 H     -3.3662295421      9.6874116296     -2.0367830805
 H     -0.9672052312      9.5610592613     -2.4618669721
 H     -1.1142968705      5.2484038897     -2.1634042756
 H      0.1569233549      7.3261153968     -2.7164098022
 H     -4.7041035973      7.6188156434     -1.5726067835
 O     -2.5082744652      1.7765152976     -0.1480385126
 O     -1.3969053475      3.9845503255      0.3723009299
 F     -3.6382332935      3.5990610172      0.9278644708
30
# ORCA AIMD Position Step 32, t=16.00 fs, E_Pot=-1129.61770536 Hartree, Unit is Angstrom
 C     -6.7946281468      3.4281630418      0.0681671295
 C     -6.1938625729      2.6930960700     -1.0658030495
 H     -6.4800914058      3.1061082156      1.0717885479
 H     -7.9026969896      3.3933025114      0.1006883319
 H     -6.6350299527      4.5204914363      0.0591912535
 C     -6.5848759017      3.1365290409     -2.4220102888
 H     -7.6536548698      2.9451814893     -2.6380951963
 H     -5.9980564991      2.6523761839     -3.2132262773
 H     -6.4576955683      4.2280171946     -2.5444643008
 C     -5.3868642044      1.6381689443     -0.8243347964
 N     -3.2055767421      3.8368894800     -1.5610876212
 H     -4.9948003241      1.0612065841     -1.6649386599
 H     -5.0970190486      1.3806181601      0.2007701266
 C     -3.6840476589      5.1505080461     -1.3421625542
 S     -2.5084542103      3.2176178483     -0.1145922247
 C     -2.9596721985      6.3129648832     -1.6599233425
 H     -4.7923078751      5.1735612347     -1.4638182197
 C     -1.5906123663      6.2355819345     -2.1037923290
 C     -0.8952650991      7.4091452941     -2.4268653396
 C     -1.5218054739      8.6327119427     -2.3175232579
 C     -3.6269991769      7.5216406593     -1.7287927542
 C     -2.9200420750      8.6940631503     -2.0165434662
 H     -3.3677438744      9.6888819735     -2.0375259431
 H     -0.9684418929      9.5566489791     -2.4658339108
 H     -1.1222968491      5.2471823689     -2.1576951051
 H      0.1668580030      7.3260502612     -2.7224249010
 H     -4.7012916648      7.6136893504     -1.5651602996
 O     -2.5107954526      1.7759144397     -0.1460508835
 O     -1.3973352280      3.9831638372      0.3762913374
 F     -3.6393995560      3.6011456349      0.9288093343
30
# ORCA AIMD Position Step 33, t=16.50 fs, E_Pot=-1129.61711965 Hartree, Unit is Angstrom
 C     -6.7962494305      3.4272161785      0.0689645934
 C     -6.1906601526      2.6927356295     -1.0665090782
 H     -6.4784809070      3.1095573252      1.0794411766
 H     -7.9068228687      3.3995799979      0.1121775509
 H     -6.6386195837      4.5280751233      0.0647425702
 C     -6.5840673408      3.1367637519     -2.4210643304
 H     -7.6572379330      2.9436779744     -2.6452054113
 H     -5.9959495583      2.6601707969     -3.2040101180
 H     -6.4572095374      4.2288909207     -2.5425462802
 C     -5.3843242848      1.6386433384     -0.8242160023
 N     -3.2041464433      3.8374717392     -1.5583765628
 H     -4.9921716681      1.0588106262     -1.6591577122
 H     -5.1049927132      1.3782958836      0.2012926053
 C     -3.6858587014      5.1529448953     -1.3395540778
 S     -2.5091936748      3.2178246011     -0.1128866811
 C     -2.9595806520      6.3132780205     -1.6575293204
 H     -4.7784347581      5.1717020129     -1.4516035859
 C     -1.5914455829      6.2367011810     -2.1013066965
 C     -0.8936980624      7.4092508234     -2.4266245756
 C     -1.5225324401      8.6365637094     -2.3143806149
 C     -3.6266081425      7.5213707623     -1.7283580342
 C     -2.9223534564      8.6969856685     -2.0155280283
 H     -3.3701016233      9.6899546264     -2.0380186761
 H     -0.9695822630      9.5524892027     -2.4702161806
 H     -1.1301332680      5.2464064546     -2.1519435474
 H      0.1757159390      7.3262943086     -2.7282505378
 H     -4.6985824487      7.6078685306     -1.5571921450
 O     -2.5132651919      1.7754266436     -0.1441035225
 O     -1.3977117744      3.9817869536      0.3801737721
 F     -3.6406597201      3.6032466027      0.9297721314
30
# ORCA AIMD Position Step 34, t=17.00 fs, E_Pot=-1129.61609983 Hartree, Unit is Angstrom
 C     -6.7980393176      3.4265135336      0.0700449583
 C     -6.1874083881      2.6922260168     -1.0670674254
 H     -6.4764072123      3.1124420385      1.0862422014
 H     -7.9105213996      3.4049539212      0.1227582484
 H     -6.6413880750      4.5351719035      0.0694479793
 C     -6.5833530492      3.1370848555     -2.4202701760
 H     -7.6601273881      2.9421770369     -2.6517726515
 H     -5.9933615529      2.6674220863     -3.1952511704
 H     -6.4567510268      4.2295873040     -2.5403717349
 C     -5.3818169752      1.6392437860     -0.8241560259
 N     -3.2026201718      3.8382167516     -1.5554640013
 H     -4.9890329929      1.0560831027     -1.6533222836
 H     -5.1131667055      1.3756373677      0.2014682352
 C     -3.6878218872      5.1550727593     -1.3370915410
 S     -2.5099710132      3.2179387563     -0.1111295642
 C     -2.9591348620      6.3134038095     -1.6553533364
 H     -4.7647550799      5.1700974839     -1.4382708970
 C     -1.5923736603      6.2379258591     -2.0987133029
 C     -0.8919867366      7.4090855821     -2.4263438121
 C     -1.5235835458      8.6404717388     -2.3111770832
 C     -3.6262671383      7.5216096819     -1.7279337550
 C     -2.9243804446      8.6998248284     -2.0145531850
 H     -3.3733735057      9.6907469313     -2.0382509105
 H     -0.9704027153      9.5490620151     -2.4750367779
 H     -1.1376666686      5.2459999373     -2.1461981030
 H      0.1828536018      7.3268864497     -2.7336845874
 H     -4.6961111370      7.6014261010     -1.5487390058
 O     -2.5156837418      1.7750595996     -0.1421964861
 O     -1.3980356250      3.9804184623      0.3839463861
 F     -3.6420137075      3.6053632410      0.9307518135
30
# ORCA AIMD Position Step 35, t=17.50 fs, E_Pot=-1129.61491595 Hartree, Unit is Angstrom
 C     -6.7999822224      3.4260887528      0.0714396294
 C     -6.1841405481      2.6915880342     -1.0674633834
 H     -6.4739729015      3.1148339843      1.0918185704
 H     -7.9136335071      3.4093281587      0.1323160807
 H     -6.6433704484      4.5412509405      0.0732560134
 C     -6.5827801590      3.1375152947     -2.4196031243
 H     -7.6619437913      2.9407244206     -2.6576604636
 H     -5.9899577905      2.6738247617     -3.1874710293
 H     -6.4563482355      4.2300996764     -2.5379208660
 C     -5.3793495577      1.6399690796     -0.8241453316
 N     -3.2010017568      3.8391295288     -1.5523526191
 H     -4.9853153862      1.0529558648     -1.6476186311
 H     -5.1214521027      1.3726345035      0.2014363411
 C     -3.6898151681      5.1568775408     -1.3347638218
 S     -2.5107850453      3.2179585437     -0.1093171669
 C     -2.9583444300      6.3133582907     -1.6533948124
 H     -4.7526548605      5.1688149475     -1.4239577383
 C     -1.5933847817      6.2392605465     -2.0960162518
 C     -0.8901267958      7.4086772339     -2.4260235624
 C     -1.5249593280      8.6443639484     -2.3079218402
 C     -3.6259696135      7.5223566154     -1.7275124496
 C     -2.9261118398      8.7025630545     -2.0136176121
 H     -3.3776058606      9.6913598402     -2.0382156984
 H     -0.9707194908      9.5467834079     -2.4803119732
 H     -1.1447598429      5.2458784120     -2.1405058897
 H      0.1877819367      7.3278474365     -2.7385633735
 H     -4.6939925012      7.5944485260     -1.5398440033
 O     -2.5180513114      1.7748192220     -0.1403298323
 O     -1.3983079931      3.9790567903      0.3876073365
 F     -3.6434612680      3.6074948147      0.9317473501
30
# ORCA AIMD Position Step 36, t=18.00 fs, E_Pot=-1129.61396396 Hartree, Unit is Angstrom
 C     -6.8020593314      3.4259668129      0.0731701808
 C     -6.1808916418      2.6908455783     -1.0676846363
 H     -6.4712697544      3.1167926261      1.0958790799
 H     -7.9160474475      3.4126214142      0.1407536701
 H     -6.6446022600      4.5458747664      0.0761276896
 C     -6.5823831868      3.1380721434     -2.4190405605
 H     -7.6624018483      2.9393500606     -2.6627573982
 H     -5.9854617556      2.6791309999     -3.1811113773
 H     -6.4560259267      4.2304432412     -2.5351829493
 C     -5.3769258580      1.6408130355     -0.8241762020
 N     -3.1992956374      3.8402136915     -1.5490459308
 H     -4.9809715374      1.0493910133     -1.6421997459
 H     -5.1297633542      1.3692829911      0.2013374820
 C     -3.6917139482      5.1583499975     -1.3325616158
 S     -2.5116342295      3.2178836162     -0.1074455069
 C     -2.9572279092      6.3131620257     -1.6516516305
 H     -4.7435134328      5.1679119631     -1.4087827113
 C     -1.5944636676      6.2407069074     -2.0932208793
 C     -0.8881298573      7.4080589144     -2.4256601628
 C     -1.5266495390      8.6481759122     -2.3046267718
 C     -3.6257083369      7.5235999981     -1.7270851224
 C     -2.9275432796      8.7051885760     -2.0127191265
 H     -3.3828150943      9.6918673790     -2.0379093449
 H     -0.9704149114      9.5459564779     -2.4860421276
 H     -1.1512829492      5.2459601709     -2.1349119103
 H      0.1901903675      7.3291791342     -2.7427701241
 H     -4.6923058267      7.5870340712     -1.5305590693
 O     -2.5203682668      1.7747093637     -0.1385036037
 O     -1.3985307739      3.9776998364      0.3911547415
 F     -3.6450019175      3.6096404576      0.9327576801
30
# ORCA AIMD Position Step 37, t=18.50 fs, E_Pot=-1129.61363852 Hartree, Unit is Angstrom
 C     -6.8042486504      3.4261626011      0.0752467229
 C     -6.1776977023      2.6900247982     -1.0677214869
 H     -6.4683726191      3.1183604829      1.0982329706
 H     -7.9177092325      3.4147681012      0.1479930903
 H     -6.6451173869      4.5487232792      0.0780378588
 C     -6.5821794058      3.1387643305     -2.4185658336
 H     -7.6613267723      2.9380653192     -2.6669823071
 H     -5.9796966921      2.6831816684     -3.1764808806
 H     -6.4558050949      4.2306548221     -2.5321575878
 C     -5.3745458175      1.6417638560     -0.8242428062
 N     -3.1975069306      3.8414718810     -1.5455481575
 H     -4.9759819368      1.0453905410     -1.6371721284
 H     -5.1380214565      1.3655853032      0.2012999766
 C     -3.6934068792      5.1594852309     -1.3304788390
 S     -2.5125168254      3.2177148212     -0.1055105037
 C     -2.9558123272      6.3128394825     -1.6501201136
 H     -4.7385165946      5.1674342382     -1.3928281301
 C     -1.5955911181      6.2422630337     -2.0903338889
 C     -0.8860237658      7.4072681477     -2.4252455196
 C     -1.5286318026      8.6518549848     -2.3013070859
 C     -3.6254763104      7.5253183278     -1.7266412286
 C     -2.9286775878      8.7076962332     -2.0118547366
 H     -3.3889828899      9.6923075271     -2.0373311162
 H     -0.9694599603      9.5467355720     -2.4922021379
 H     -1.1571189767      5.2461762212     -2.1294582413
 H      0.1899575784      7.3308647696     -2.7462398815
 H     -4.6910872545      7.5792913144     -1.5209465222
 O     -2.5226350603      1.7747319719     -0.1367177700
 O     -1.3987063335      3.9763451592      0.3945868275
 F     -3.6466349350      3.6117991985      0.9337818101
30
# ORCA AIMD Position Step 38, t=19.00 fs, E_Pot=-1129.61416780 Hartree, Unit is Angstrom
 C     -6.8065251808      3.4266800676      0.0776670197
 C     -6.1745961203      2.6891543941     -1.0675665183
 H     -6.4653358728      3.1195611687      1.0987967022
 H     -7.9186227162      3.4157182360      0.1539763269
 H     -6.6449467027      4.5496031760      0.0789751608
 C     -6.5821653827      3.1395910321     -2.4181710356
 H     -7.6586627477      2.9368614379     -2.6702875377
 H     -5.9726172002      2.6859279442     -3.1737181770
 H     -6.4557027803      4.2307904722     -2.5288545315
 C     -5.3722052776      1.6428038923     -0.8243409849
 N     -3.1956415770      3.8429053242     -1.5418645994
 H     -4.9703564512      1.0409986608     -1.6325919609
 H     -5.1461555553      1.3615518512      0.2014319532
 C     -3.6948130327      5.1602825447     -1.3285129275
 S     -2.5134307054      3.2174543825     -0.1035077912
 C     -2.9541321495      6.3124191266     -1.6487952580
 H     -4.7384573018      5.1674138852     -1.3761321516
 C     -1.5967438851      6.2439237096     -2.0873634830
 C     -0.8838521252      7.4063461136     -2.4247670433
 C     -1.5308707498      8.6553622961     -2.2979818494
 C     -3.6252678401      7.5274809136     -1.7261685890
 C     -2.9295245435      8.7100871829     -2.0110206942
 H     -3.3960555147      9.6926799737     -2.0364830426
 H     -0.9679278826      9.5491060299     -2.4987337746
 H     -1.1621675002      5.2464748436     -2.1241829058
 H      0.1871484252      7.3328708084     -2.7489608410
 H     -4.6903238480      7.5713378541     -1.5110801778
 O     -2.5248522772      1.7748868661     -0.1349723284
 O     -1.3988375999      3.9749899135      0.3979018023
 F     -3.6483594422      3.6139699607      0.9348187594
30
# ORCA AIMD Position Step 39, t=19.50 fs, E_Pot=-1129.61548015 Hartree, Unit is Angstrom
 C     -6.8088611337      3.4275121309      0.0804165054
 C     -6.1716246646      2.6882642416     -1.0672148778
 H     -6.4621900367      3.1203974976      1.0976005310
 H     -7.9188539156      3.4154362229      0.1586636574
 H     -6.6441171395      4.5484580241      0.0789425140
 C     -6.5823156982      3.1405416805     -2.4178580704
 H     -7.6544774744      2.9357086477     -2.6726611477
 H     -5.9643237704      2.6874382032     -3.1727777115
 H     -6.4557315765      4.2309223729     -2.5252933475
 C     -5.3698961596      1.6439097409     -0.8244676142
 N     -3.1937062719      3.8445141915     -1.5380013556
 H     -4.9641362603      1.0363048805     -1.6284617352
 H     -5.1541051323      1.3572039495      0.2018086207
 C     -3.6958963883      5.1607451556     -1.3266647653
 S     -2.5143735351      3.2171057881     -0.1014329270
 C     -2.9522286814      6.3119323241     -1.6476707202
 H     -4.7435649833      5.1678691987     -1.3586930999
 C     -1.5978948282      6.2456797569     -2.0843192294
 C     -0.8816736089      7.4053364529     -2.4242077378
 C     -1.5333190127      8.6586734862     -2.2946739873
 C     -3.6250788765      7.5300489778     -1.7256535143
 C     -2.9301008244      8.7123686057     -2.0102125265
 H     -3.4039435396      9.6929470060     -2.0353698469
 H     -0.9659895910      9.5528917144     -2.5055431812
 H     -1.1663479966      5.2468292466     -2.1191196573
 H      0.1820159671      7.3351484172     -2.7509769122
 H     -4.6899533000      7.5632982832     -1.5010456827
 O     -2.5270205551      1.7751718162     -0.1332672473
 O     -1.3989278958      3.9736309591      0.4010979568
 F     -3.6501743106      3.6161515274      0.9358676016
30
# ORCA AIMD Position Step 40, t=20.00 fs, E_Pot=-1129.61719790 Hartree, Unit is Angstrom
 C     -6.8112275291      3.4286401446      0.0834678274
 C     -6.1688201654      2.6873847022     -1.0666642395
 H     -6.4589406510      3.1208514765      1.0947865616
 H     -7.9185238768      3.4139069279      0.1620428250
 H     -6.6426510804      4.5453700999      0.0779566402
 C     -6.5825838038      3.1415973072     -2.4176374512
 H     -7.6489599431      2.9345564507     -2.6741276608
 H     -5.9550555677      2.6878880923     -3.1734438908
 H     -6.4558999419      4.2311329633     -2.5215025653
 C     -5.3676070778      1.6450529790     -0.8246197884
 N     -3.1917085006      3.8462974685     -1.5339653668
 H     -4.9573915144      1.0314398658     -1.6247358241
 H     -5.1618197795      1.3525753115      0.2024658208
 C     -3.6966712004      5.1608799754     -1.3249369030
 S     -2.5153427758      3.2166737586     -0.0992814443
 C     -2.9501489063      6.3114125819     -1.6467388612
 H     -4.7534462387      5.1688048112     -1.3404908677
 C     -1.5990132035      6.2475180499     -2.0812120049
 C     -0.8795606053      7.4042843081     -2.4235464506
 C     -1.5359193012      8.6617770448     -2.2914098861
 C     -3.6249069308      7.5329767920     -1.7250810823
 C     -2.9304295386      8.7145528990     -2.0094250664
 H     -3.4125244391      9.6930389678     -2.0339988669
 H     -0.9638965378      9.5577826112     -2.5125031313
 H     -1.1696019638      5.2472407924     -2.1142975494
 H      0.1749917106      7.3376360660     -2.7523868223
 H     -4.6898703279      7.5553038749     -1.4909396578
 O     -2.5291405581      1.7755825647     -0.1316024847
 O     -1.3989808716      3.9722649440      0.4041736623
 F     -3.6520781607      3.6183425182      0.9369274803
30
# ORCA AIMD Position Step 41, t=20.50 fs, E_Pot=-1129.61878234 Hartree, Unit is Angstrom
 C     -6.8135946766      3.4300345574      0.0867822657
 C     -6.1662181705      2.6865457690     -1.0659147717
 H     -6.4555686038      3.1208856248      1.0906009729
 H     -7.9178006956      3.4111321873      0.1641233819
 H     -6.6405657937      4.5405575991      0.0760469406
 C     -6.5829051028      3.1427331389     -2.4175253731
 H     -7.6424118851      2.9333347733     -2.6747470008
 H     -5.9451629072      2.6875364534     -3.1753688192
 H     -6.4562130895      4.2315077409     -2.5175184737
 C     -5.3653242592      1.6462013747     -0.8247939291
 N     -3.1896563793      3.8482528099     -1.5297643619
 H     -4.9502161615      1.0265671948     -1.6213310437
 H     -5.1692583818      1.3477125390      0.2033975593
 C     -3.6971963576      5.1606976567     -1.3233313132
 S     -2.5163357285      3.2161642175     -0.0970489358
 C     -2.9479444279      6.3108945963     -1.6459907585
 H     -4.7671564894      5.1702118816     -1.3215147317
 C     -1.6000653076      6.2494218468     -2.0780538012
 C     -0.8775968708      7.4032354502     -2.4227584417
 C     -1.5386075268      8.6646714424     -2.2882185099
 C     -3.6247507667      7.5362128477     -1.7244354770
 C     -2.9305393097      8.7166563700     -2.0086525207
 H     -3.4216479191      9.6928646767     -2.0323801784
 H     -0.9619530836      9.5633763447     -2.5194605425
 H     -1.1718932293      5.2477382495     -2.1097407153
 H      0.1666654752      7.3402627631     -2.7533402393
 H     -4.6899364320      7.5474913334     -1.4808675197
 O     -2.5312129716      1.7761128625     -0.1299779946
 O     -1.3990004217      3.9708883688      0.4071274054
 F     -3.6540693474      3.6205413761      0.9379976083
30
# ORCA AIMD Position Step 42, t=21.00 fs, E_Pot=-1129.61975236 Hartree, Unit is Angstrom
 C     -6.8159334092      3.4316555820      0.0903113493
 C     -6.1638520216      2.6857761516     -1.0649691152
 H     -6.4520323122      3.1204457977      1.0853802755
 H     -7.9168860046      3.4071309034      0.1649355595
 H     -6.6378733806      4.5343664445      0.0732540620
 C     -6.5832017512      3.1439218177     -2.4175398890
 H     -7.6352311805      2.9319566099     -2.6746111421
 H     -5.9350669270      2.6866932718     -3.1781231720
 H     -6.4566742417      4.2321271223     -2.5133836304
 C     -5.3630327552      1.6473205715     -0.8249849938
 N     -3.1875584685      3.8503764250     -1.5254067757
 H     -4.9427207494      1.0218719252     -1.6181405971
 H     -5.1763875730      1.3426744217      0.2045578817
 C     -3.6975612538      5.1602127941     -1.3218474650
 S     -2.5173495772      3.2155842372     -0.0947311153
 C     -2.9456703821      6.3104130836     -1.6454161920
 H     -4.7833720557      5.1720681621     -1.3017879599
 C     -1.6010154115      6.2513713121     -2.0748574272
 C     -0.8758739470      7.4022353751     -2.4218163538
 C     -1.5413163756      8.6673617236     -2.2851302199
 C     -3.6246097612      7.5397011525     -1.7237004391
 C     -2.9304631138      8.7186977303     -2.0078885487
 H     -3.4311430254      9.6923242440     -2.0305267415
 H     -0.9604848316      9.5692261373     -2.5262472060
 H     -1.1732069332      5.2483742573     -2.1054682708
 H      0.1577508199      7.3429520863     -2.7540291745
 H     -4.6899933499      7.5400011682     -1.4709400957
 O     -2.5332385104      1.7767545252     -0.1283937294
 O     -1.3989905977      3.9694976548      0.4099578344
 F     -3.6561459603      3.6227463721      0.9390772667
30
# ORCA AIMD Position Step 43, t=21.50 fs, E_Pot=-1129.61986380 Hartree, Unit is Angstrom
 C     -6.8182163354      3.4334542558      0.0939990347
 C     -6.1617517641      2.6851022037     -1.0638325876
 H     -6.4482717460      3.1194657135      1.0795321964
 H     -7.9159989113      3.4019393636      0.1645288414
 H     -6.6345812867      4.5272559138      0.0696280935
 C     -6.5833885354      3.1451365521     -2.4176970958
 H     -7.6278852837      2.9303226054     -2.6738379926
 H     -5.9252157816      2.6856867974     -3.1812483986
 H     -6.4572861586      4.2330578168     -2.5091451174
 C     -5.3607179025      1.6483762520     -0.8251859307
 N     -3.1854236583      3.8526629767     -1.5209018058
 H     -4.9350239821      1.0175472626     -1.6150494298
 H     -5.1831799170      1.3375295938      0.2058672626
 C     -3.6978690637      5.1594446757     -1.3204814638
 S     -2.5183812516      3.2149422845     -0.0923235833
 C     -2.9433848691      6.3100011828     -1.6450035376
 H     -4.8005913590      5.1743375893     -1.2813800429
 C     -1.6018271304      6.2533443122     -2.0716360538
 C     -0.8744860502      7.4013288688     -2.4206917420
 C     -1.5439787057      8.6698564282     -2.2821755413
 C     -3.6244832982      7.5433824599     -1.7228596484
 C     -2.9302367145      8.7206961323     -2.0071263595
 H     -3.4408276291      9.6913250488     -2.0284546201
 H     -0.9598086639      9.5748847444     -2.5326915686
 H     -1.1735458475      5.2492166070     -2.1014942974
 H      0.1490338429      7.3456264624     -2.7546736767
 H     -4.6898756318      7.5329756720     -1.4612699591
 O     -2.5352179964      1.7774970630     -0.1268497209
 O     -1.3989556831      3.9680890297      0.4126636449
 F     -3.6583058394      3.6249555588      0.9401656742
30
# ORCA AIMD Position Step 44, t=22.00 fs, E_Pot=-1129.61917255 Hartree, Unit is Angstrom
 C     -6.8204190804      3.4353744251      0.0977848773
 C     -6.1599433400      2.6845472570     -1.0625123103
 H     -6.4442170121      3.1178746996      1.0735037184
 H     -7.9153519233      3.3956112769      0.1629686675
 H     -6.6306951315      4.5197693143      0.0652268779
 C     -6.5833794275      3.1463536802     -2.4180086337
 H     -7.6208760871      2.9283281560     -2.6725622656
 H     -5.9160428698      2.6848331728     -3.1843042366
 H     -6.4580527580      4.2343470248     -2.5048529229
 C     -5.3583665247      1.6493358434     -0.8253874047
 N     -3.1832607127      3.8551055642     -1.5162587726
 H     -4.9272442945      1.0137814614     -1.6119492019
 H     -5.1896113615      1.3323544922      0.2072206859
 C     -3.6982211533      5.1584161102     -1.3192258158
 S     -2.5194280088      3.2142472988     -0.0898226107
 C     -2.9411462511      6.3096901895     -1.6447401146
 H     -4.8173288454      5.1769726870     -1.2604091319
 C     -1.6024644332      6.2553169793     -2.0684029009
 C     -0.8735231517      7.4005582109     -2.4193571477
 C     -1.5465315987      8.6721640374     -2.2793835529
 C     -3.6243693479      7.5471961244     -1.7218975843
 C     -2.9298977967      8.7226704389     -2.0063587649
 H     -3.4505145753      9.6897899166     -2.0261827516
 H     -0.9602011888      9.5799500329     -2.5386323054
 H     -1.1729310353      5.2503470493     -2.0978279102
 H      0.1412969085      7.3482136634     -2.7554981935
 H     -4.6894334155      7.5265560444     -1.4519650944
 O     -2.5371522211      1.7783289671     -0.1253458286
 O     -1.3988996148      3.9666590678      0.4152441482
 F     -3.6605465893      3.6271669599      0.9412623355
30
# ORCA AIMD Position Step 45, t=22.50 fs, E_Pot=-1129.61799012 Hartree, Unit is Angstrom
 C     -6.8225210156      3.4373550972      0.1016073142
 C     -6.1584478002      2.6841307907     -1.0610173122
 H     -6.4397984077      3.1156069521      1.0677482341
 H     -7.9151303203      3.3882182468      0.1603342513
 H     -6.6262235934      4.5124976039      0.0601156352
 C     -6.5830941573      3.1475542800     -2.4184798117
 H     -7.6146929626      2.9258730122     -2.6709232246
 H     -5.9079341302      2.6844137972     -3.1869038538
 H     -6.4589807483      4.2360159597     -2.5005582711
 C     -5.3559683856      1.6501708807     -0.8255779121
 N     -3.1810782417      3.8576953833     -1.5114874952
 H     -4.9194912074      1.0107440953     -1.6087524167
 H     -5.1956591181      1.3272284749      0.2085009194
 C     -3.6987064178      5.1571545041     -1.3180703460
 S     -2.5204869122      3.2135094077     -0.0872244934
 C     -2.9390127606      6.3095080401     -1.6446121537
 H     -4.8322428789      5.1799160679     -1.2390326430
 C     -1.6028935266      6.2572647651     -2.0651706337
 C     -0.8730629387      7.3999632715     -2.4177887928
 C     -1.5489188491      8.6742911395     -2.2767808504
 C     -3.6242640256      7.5510812407     -1.7207998204
 C     -2.9294840148      8.7246372375     -2.0055783283
 H     -3.4600230132      9.6876717005     -2.0237327824
 H     -0.9618798553      9.5840912946     -2.5439281120
 H     -1.1713953655      5.2518472244     -2.0944732856
 H      0.1352331576      7.3506510705     -2.7567038294
 H     -4.6885419681      7.5208795317     -1.4431252546
 O     -2.5390421430      1.7792368230     -0.1238819335
 O     -1.3988264401      3.9652042488      0.4176988483
 F     -3.6628656772      3.6293784551      0.9423667856
30
# ORCA AIMD Position Step 46, t=23.00 fs, E_Pot=-1129.61675561 Hartree, Unit is Angstrom
 C     -6.8245062316      3.4393333296      0.1054068662
 C     -6.1572799894      2.6838676947     -1.0593580904
 H     -6.4349595290      3.1126128991      1.0626865794
 H     -7.9154698889      3.3798544410      0.1567222437
 H     -6.6211837023      4.5060308467      0.0543656478
 C     -6.5824647242      3.1487249407     -2.4191091075
 H     -7.6097613665      2.9228726929     -2.6690509835
 H     -5.9012028383      2.6846586039     -3.1887390392
 H     -6.4600806157      4.2380572486     -2.4963123140
 C     -5.3535172845      1.6508587361     -0.8257441375
 N     -3.1788842652      3.8604218400     -1.5065978693
 H     -4.9118584216      1.0085760568     -1.6054024510
 H     -5.2012999475      1.3222297978      0.2095901599
 C     -3.6993948085      5.1556911897     -1.3170033860
 S     -2.5215552794      3.2127392585     -0.0845259701
 C     -2.9370406997      6.3094786098     -1.6446050683
 H     -4.8442208040      5.1831036923     -1.2174327054
 C     -1.6030842226      6.2591633103     -2.0619509442
 C     -0.8731625287      7.3995806892     -2.4159694108
 C     -1.5510934054      8.6762407352     -2.2743904608
 C     -3.6241608439      7.5549782020     -1.7195535960
 C     -2.9290316859      8.7266097632     -2.0047774722
 H     -3.4691857667      9.6849618176     -2.0211288903
 H     -0.9649868087      9.5870721303     -2.5484670769
 H     -1.1689806301      5.2537915679     -2.0914300025
 H      0.1313534326      7.3528904881     -2.7584364313
 H     -4.6871156350      7.5160759429     -1.4348369362
 O     -2.5408887926      1.7802061075     -0.1224578048
 O     -1.3987398184      3.9637213586      0.4200278290
 F     -3.6652603906      3.6315879089      0.9434787175
30
# ORCA AIMD Position Step 47, t=23.50 fs, E_Pot=-1129.61588225 Hartree, Unit is Angstrom
 C     -6.8263621245      3.4412487085      0.1091305144
 C     -6.1564490024      2.6837679604     -1.0575461077
 H     -6.4296721602      3.1088718283      1.0586671363
 H     -7.9164418355      3.3706300372      0.1522342022
 H     -6.6156086845      4.5008998653      0.0480544856
 C     -6.5814411891      3.1498576994     -2.4198884082
 H     -7.6063920894      2.9192706696     -2.6670525767
 H     -5.8960722235      2.6857348926     -3.1895964808
 H     -6.4613668845      4.2404349818     -2.4921650764
 C     -5.3510118227      1.6513839550     -0.8258715067
 N     -3.1766860025      3.8632724013     -1.5015998534
 H     -4.9044180531      1.0073808966     -1.6018815993
 H     -5.2065084928      1.3174312057      0.2103827161
 C     -3.7003347382      5.1540608870     -1.3160127697
 S     -2.5226306060      3.2119478918     -0.0817243140
 C     -2.9352826372      6.3096213193     -1.6447037730
 H     -4.8524188437      5.1864681273     -1.1958016085
 C     -1.6030112677      6.2609891681     -2.0587541910
 C     -0.8738517385      7.3994434212     -2.4138907136
 C     -1.5530192997      8.6780111930     -2.2722310204
 C     -3.6240501534      7.5588302170     -1.7181483313
 C     -2.9285744462      8.7285970773     -2.0039486078
 H     -3.4778554329      9.6816945786     -2.0183972958
 H     -0.9695792872      9.5887638292     -2.5521732998
 H     -1.1657344687      5.2562401824     -2.0886932409
 H      0.1299097402      7.3549009250     -2.7607583788
 H     -4.6851180891      7.5122639290     -1.4271693319
 O     -2.5426933130      1.7812214449     -0.1210730695
 O     -1.3986430187      3.9622075246      0.4222317858
 F     -3.6677279561      3.6337932096      0.9445980783
30
# ORCA AIMD Position Step 48, t=24.00 fs, E_Pot=-1129.61563239 Hartree, Unit is Angstrom
 C     -6.8280786437      3.4430470588      0.1127340756
 C     -6.1559573020      2.6838359019     -1.0555939519
 H     -6.4239487666      3.1044025483      1.0559355584
 H     -7.9180450049      3.3606729595      0.1469784584
 H     -6.6095569844      4.4975199434      0.0412687851
 C     -6.5799960741      3.1509495061     -2.4208032099
 H     -7.6047391209      2.9150490999     -2.6650012867
 H     -5.8926656256      2.6877417454     -3.1893657479
 H     -6.4628577208      4.2430862740     -2.4881647423
 C     -5.3484562597      1.6517397181     -0.8259448885
 N     -3.1744898036      3.8662325119     -1.4965036137
 H     -4.8972170269      1.0072200144     -1.5982144815
 H     -5.2112567729      1.3128954454      0.2107954236
 C     -3.7015533632      5.1523022260     -1.3150870819
 S     -2.5237104112      3.2111470827     -0.0788169345
 C     -2.9337870125      6.3099502300     -1.6448928893
 H     -4.8562603114      5.1899416428     -1.1743280922
 C     -1.6026559519      6.2627208042     -2.0555889132
 C     -0.8751293031      7.3995808779     -2.4115549979
 C     -1.5546724113      8.6795959643     -2.2703162937
 C     -3.6239192796      7.5625839250     -1.7165756571
 C     -2.9281421439      8.7306029628     -2.0030842570
 H     -3.4859109340      9.6779536805     -2.0155660503
 H     -0.9756256665      9.5891515265     -2.5550115740
 H     -1.1617044314      5.2592283131     -2.0862542283
 H      0.1308567006      7.3566690402     -2.7636323571
 H     -4.6825625454      7.5095484827     -1.4201729514
 O     -2.5444570117      1.7822661717     -0.1197273563
 O     -1.3985390594      3.9606600038      0.4243117867
 F     -3.6702654581      3.6359921608      0.9457247880
30
# ORCA AIMD Position Step 49, t=24.50 fs, E_Pot=-1129.61605063 Hartree, Unit is Angstrom
 C     -6.8296471807      3.4446842240      0.1161840012
 C     -6.1558006437      2.6840702308     -1.0535146464
 H     -6.4178530589      3.0992717081      1.0546107802
 H     -7.9202020238      3.3501282548      0.1410694527
 H     -6.6031216069      4.4961376476      0.0341077040
 C     -6.5781269765      3.1520016457     -2.4218333509
 H     -7.6047780701      2.9102351670     -2.6629311453
 H     -5.8909994767      2.6907064192     -3.1880441126
 H     -6.4645739088      4.2459274985     -2.4843568155
 C     -5.3458603759      1.6519279045     -0.8259493212
 N     -3.1723003658      3.8692864281     -1.4913190290
 H     -4.8902747191      1.0081119577     -1.5944680764
 H     -5.2155147194      1.3086721124      0.2107750302
 C     -3.7030580075      5.1504550858     -1.3142169013
 S     -2.5247927072      3.2103483132     -0.0758019209
 C     -2.9325954769      6.3104744025     -1.6451573771
 H     -4.8554379513      5.1934630531     -1.1531809421
 C     -1.6020064766      6.2643390518     -2.0524617509
 C     -0.8769641098      7.4000185169     -2.4089749386
 C     -1.5560416129      8.6809833852     -2.2686548088
 C     -3.6237524729      7.5661911863     -1.7148298448
 C     -2.9277594556      8.7326261057     -2.0021773223
 H     -3.4932603636      9.6738665049     -2.0126640153
 H     -0.9830062097      9.5883343763     -2.5569901879
 H     -1.1569377487      5.2627656439     -2.0841004950
 H      0.1338595954      7.3581977206     -2.7669210474
 H     -4.6795179229      7.5080165530     -1.4138755341
 O     -2.5461812495      1.7833235523     -0.1184201987
 O     -1.3984301459      3.9590767002      0.4262695922
 F     -3.6728699187      3.6381827095      0.9468590356
30
# ORCA AIMD Position Step 50, t=25.00 fs, E_Pot=-1129.61697581 Hartree, Unit is Angstrom
 C     -6.8310586768      3.4461281819      0.1194570734
 C     -6.1559682335      2.6844642447     -1.0513218753
 H     -6.4115041010      3.0935969039      1.0546804241
 H     -7.9227673449      3.3391573997      0.1346276291
 H     -6.5964360140      4.4968016601      0.0266875722
 C     -6.5758566851      3.1530189167     -2.4229525657
 H     -7.6063063200      2.9049037619     -2.6608377077
 H     -5.8909826829      2.6945837188     -3.1857365401
 H     -6.4665365832      4.2488590974     -2.4807838650
 C     -5.3432398721      1.6519596432     -0.8258706653
 N     -3.1701217190      3.8724159850     -1.4860563325
 H     -4.8835842011      1.0100309064     -1.5907505786
 H     -5.2192481331      1.3047952895      0.2103055395
 C     -3.7048359239      5.1485628126     -1.3133948124
 S     -2.5258754894      3.2095636125     -0.0726777141
 C     -2.9317435369      6.3111971668     -1.6454823604
 H     -4.8499014678      5.1969761213     -1.1325060322
 C     -1.6010594005      6.2658279956     -2.0493772408
 C     -0.8792990709      7.4007779476     -2.4061725858
 C     -1.5571281782      8.6821567656     -2.2672496958
 C     -3.6235315021      7.5696088738     -1.7129076947
 C     -2.9274461176      8.7346596874     -2.0012210011
 H     -3.4998430593      9.6696045920     -2.0097203801
 H     -0.9915142336      9.5865256380     -2.5581613968
 H     -1.1514766744      5.2668291256     -2.0822165890
 H      0.1383481475      7.3595037609     -2.7704019847
 H     -4.6761007989      7.5077369160     -1.4082853558
 O     -2.5478675235      1.7843760484     -0.1171510541
 O     -1.3983181812      3.9574557486      0.4281074503
 F     -3.6755381606      3.6403626467      0.9480010042
30
# ORCA AIMD Position Step 51, t=25.50 fs, E_Pot=-1129.61810566 Hartree, Unit is Angstrom
 C     -6.8323027396      3.4473600619      0.1225394711
 C     -6.1564430308      2.6850062234     -1.0490296232
 H     -6.4050726263      3.0875433743      1.0560094035
 H     -7.9255402275      3.3279351534      0.1277785519
 H     -6.5896751287      4.4993575887      0.0191442029
 C     -6.5732311367      3.1540093613     -2.4241284301
 H     -7.6089685398      2.8991723376     -2.6586850616
 H     -5.8924175049      2.6992574189     -3.1826534362
 H     -6.4687649464      4.2517743637     -2.4774845266
 C     -5.3406156929      1.6518545464     -0.8256963210
 N     -3.1679568718      3.8756013802     -1.4807258391
 H     -4.8771139216      1.0129119692     -1.5872047824
 H     -5.2224203015      1.3012818941      0.2094101385
 C     -3.7068549812      5.1466699794     -1.3126166417
 S     -2.5269569712      3.2088049369     -0.0694433248
 C     -2.9312587505      6.3121165407     -1.6458536788
 H     -4.8398632745      5.2004328323     -1.1124099339
 C     -1.5998194987      6.2671753337     -2.0463378959
 C     -0.8820589502      7.4018765813     -2.4031766790
 C     -1.5579455771      8.6830952942     -2.2660988389
 C     -3.6232363610      7.5728000137     -1.7108085833
 C     -2.9272162928      8.7366920882     -2.0002090043
 H     -3.5056277400      9.6653728507     -2.0067638502
 H     -1.0008664737      9.5840403616     -2.5586193807
 H     -1.1453588332      5.2713651208     -2.0805843184
 H      0.1436003809      7.3606145299     -2.7737958146
 H     -4.6724710870      7.5087575167     -1.4033904921
 O     -2.5495174172      1.7854060797     -0.1159193007
 O     -1.3982044432      3.9557957728      0.4298282169
 F     -3.6782668820      3.6425297414      0.9491509745
30
# ORCA AIMD Position Step 52, t=26.00 fs, E_Pot=-1129.61909363 Hartree, Unit is Angstrom
 C     -6.8333672549      3.4483732133      0.1254247291
 C     -6.1572022054      2.6856799946     -1.0466521097
 H     -6.3987701584      3.0813146715      1.0583635876
 H     -7.9282838890      3.3166456801      0.1206520508
 H     -6.5830507550      4.5034717406      0.0116331491
 C     -6.5703153167      3.1549840034     -2.4253220875
 H     -7.6122996305      2.8931912943     -2.6564168848
 H     -5.8950064655      2.7045451317     -3.1791030530
 H     -6.4712734037      4.2545679958     -2.4744925858
 C     -5.3380132402      1.6516396789     -0.8254158869
 N     -3.1658078274      3.8788215005     -1.4753379066
 H     -4.8708122398      1.0166585230     -1.5839987425
 H     -5.2249929041      1.2981313433      0.2081504945
 C     -3.7090634922      5.1448213572     -1.3118824414
 S     -2.5280356411      3.2080839524     -0.0660983900
 C     -2.9311600722      6.3132253908     -1.6462581255
 H     -4.8258039573      5.2037949560     -1.0929474980
 C     -1.5982996863      6.2683727646     -2.0433443205
 C     -0.8851585103      7.4033273071     -2.4000197530
 C     -1.5585182500      8.6837755845     -2.2651953264
 C     -3.6228463908      7.5757342067     -1.7085342440
 C     -2.9270786267      8.7387076984     -1.9991356639
 H     -3.5106090647      9.6613983576     -2.0038219368
 H     -1.0107180410      9.5812765583     -2.5584947979
 H     -1.1386170738      5.2762915093     -2.0791831672
 H      0.1488342286      7.3615650399     -2.7767983586
 H     -4.6688211086      7.5111047230     -1.3991613294
 O     -2.5511325827      1.7863963679     -0.1147242250
 O     -1.3980895116      3.9540959513      0.4314353853
 F     -3.6810526779      3.6446817506      0.9503093224
30
# ORCA AIMD Position Step 53, t=26.50 fs, E_Pot=-1129.61964721 Hartree, Unit is Angstrom
 C     -6.8342387145      3.4491708738      0.1281113305
 C     -6.1582177619      2.6864656798     -1.0442037312
 H     -6.3928333097      3.0751389505      1.0614421115
 H     -7.9307470873      3.3054776830      0.1133808881
 H     -6.5768008962      4.5086764944      0.0043257804
 C     -6.5671877808      3.1559564741     -2.4264884623
 H     -7.6157766221      2.8871311762     -2.6539689938
 H     -5.8983663262      2.7102077896     -3.1754767447
 H     -6.4740695301      4.2571440741     -2.4718367761
 C     -5.3354612527      1.6513480345     -0.8250217726
 N     -3.1636756831      3.8820543061     -1.4699028813
 H     -4.8646140383      1.0211522967     -1.5813134873
 H     -5.2269271766      1.2953263685      0.2066229180
 C     -3.7113898102      5.1430607162     -1.3111975637
 S     -2.5291103067      3.2074118325     -0.0626432024
 C     -2.9314574118      6.3145117245     -1.6466836579
 H     -4.8084784538      5.2070370100     -1.0741069284
 C     -1.5965205898      6.2694161642     -2.0403954016
 C     -0.8885100117      7.4051380281     -2.3967353455
 C     -1.5588796850      8.6841740906     -2.2645282568
 C     -3.6223416839      7.5783879220     -1.7060884150
 C     -2.9270366457      8.7406880489     -1.9979960119
 H     -3.5148019256      9.6579163387     -2.0009202774
 H     -1.0206838711      9.5786862982     -2.5579453908
 H     -1.1312804362      5.2815024539     -2.0779906308
 H      0.1532904789      7.3623956597     -2.7791108998
 H     -4.6653610870      7.5147833464     -1.3955544644
 O     -2.5527147305      1.7873302822     -0.1135650057
 O     -1.3979732161      3.9523560545      0.4329331084
 F     -3.6838920685      3.6468164317      0.9514765224
30
# ORCA AIMD Position Step 54, t=27.00 fs, E_Pot=-1129.61960945 Hartree, Unit is Angstrom
 C     -6.8349030375      3.4497631109      0.1306003618
 C     -6.1594572487      2.6873405170     -1.0416990235
 H     -6.3875057187      3.0692530196      1.0649128642
 H     -7.9326859774      3.2946189246      0.1060989330
 H     -6.5711746929      4.5144271878     -0.0025979314
 C     -6.5639344728      3.1569422308     -2.4275773661
 H     -7.6188704288      2.8811690212     -2.6512811144
 H     -5.9020510284      2.7159649583     -3.1722247759
 H     -6.4771539753      4.2594221851     -2.4695420837
 C     -5.3329904794      1.6510166370     -0.8245097277
 N     -3.1615610910      3.8852770835     -1.4644311047
 H     -4.8584494187      1.0262653405     -1.5793283706
 H     -5.2281849180      1.2928351894      0.2049515594
 C     -3.7137421093      5.1414299235     -1.3105735621
 S     -2.5301801232      3.2067990288     -0.0590787690
 C     -2.9321517086      6.3159588944     -1.6471193837
 H     -4.7889116498      5.2101507875     -1.0557952291
 C     -1.5945097080      6.2703056227     -2.0374886347
 C     -0.8920292711      7.4073110073     -2.3933556478
 C     -1.5590698817      8.6842704686     -2.2640838701
 C     -3.6217047226      7.5807447363     -1.7034764383
 C     -2.9270895028      8.7426131860     -1.9967858130
 H     -3.5182337582      9.6551541965     -1.9980820311
 H     -1.0303660962      9.5767361681     -2.5571422576
 H     -1.1233761274      5.2868751291     -2.0769825945
 H      0.1562985419      7.3631503990     -2.7804650705
 H     -4.6623017059      7.5197773386     -1.3925180707
 O     -2.5542656241      1.7881922392     -0.1124406504
 O     -1.3978545683      3.9505765084      0.4343263005
 F     -3.6867814880      3.6489315404      0.9526531714
30
# ORCA AIMD Position Step 55, t=27.50 fs, E_Pot=-1129.61900866 Hartree, Unit is Angstrom
 C     -6.8353467078      3.4501636120      0.1328935601
 C     -6.1608849068      2.6882800019     -1.0391527016
 H     -6.3830199051      3.0638864209      1.0684465045
 H     -7.9338840195      3.2842501310      0.0989386181
 H     -6.5664159606      4.5201595277     -0.0089586972
 C     -6.5606416542      3.1579571821     -2.4285359209
 H     -7.6210925691      2.8754746393     -2.6483057458
 H     -5.9055866511      2.7215183944     -3.1698192923
 H     -6.4805220545      4.2613422564     -2.4676306763
 C     -5.3306319680      1.6506844291     -0.8238792916
 N     -3.1594635043      3.8884674029     -1.4589326460
 H     -4.8522518967      1.0318729700     -1.5782058950
 H     -5.2287308063      1.2906132060      0.2032803272
 C     -3.7160127027      5.1399667743     -1.3100293355
 S     -2.5312444796      3.2062555374     -0.0554065057
 C     -2.9332342102      6.3175466901     -1.6475562346
 H     -4.7683618405      5.2131520489     -1.0378218621
 C     -1.5923006741      6.2710449596     -2.0346201890
 C     -0.8956404154      7.4098423963     -2.3899095452
 C     -1.5591319990      8.6840516454     -2.2638472050
 C     -3.6209221300      7.5827949887     -1.7007044136
 C     -2.9272328229      8.7444631130     -1.9955016414
 H     -3.5209364368      9.6533153948     -1.9953274219
 H     -1.0393878736      9.5758591479     -2.5562531824
 H     -1.1149325965      5.2922805760     -2.0761331114
 H      0.1573244856      7.3638757084     -2.7806418560
 H     -4.6598336916      7.5260513634     -1.3899973849
 O     -2.5557871234      1.7889674814     -0.1113501159
 O     -1.3977320591      3.9487580317      0.4356202593
 F     -3.6897173929      3.6510247875      0.9538399786
30
# ORCA AIMD Position Step 56, t=28.00 fs, E_Pot=-1129.61807083 Hartree, Unit is Angstrom
 C     -6.8355579146      3.4503872725      0.1349919630
 C     -6.1624619531      2.6892581471     -1.0365792235
 H     -6.3795820471      3.0592474881      1.0717440706
 H     -7.9341683002      3.2745396573      0.0920284281
 H     -6.5627486112      4.5253391780     -0.0145861540
 C     -6.5573896963      3.1590157811     -2.4293123054
 H     -7.6220310536      2.8701999911     -2.6450150179
 H     -5.9085132144      2.7265798453     -3.1687085961
 H     -6.4841640455      4.2628696303     -2.4661226111
 C     -5.3284155957      1.6503898146     -0.8231340081
 N     -3.1573822198      3.8916031408     -1.4534172902
 H     -4.8459710403      1.0378691438     -1.5780730939
 H     -5.2285329160      1.2886096203      0.2017571474
 C     -3.7180819002      5.1387050494     -1.3095903030
 S     -2.5323035011      3.2057896997     -0.0516286973
 C     -2.9346877443      6.3192510816     -1.6479863299
 H     -4.7482510758      5.2160798819     -1.0199053115
 C     -1.5899316455      6.2716415639     -2.0317855108
 C     -0.8992785070      7.4127216842     -2.3864214931
 C     -1.5591093786      8.6835163865     -2.2638036170
 C     -3.6199863043      7.5845363658     -1.6977790067
 C     -2.9274597380      8.7462194483     -1.9941408376
 H     -3.5229366782      9.6525624037     -1.9926733194
 H     -1.0474264145      9.5764004341     -2.5554229498
 H     -1.1059825332      5.2975906041     -2.0754150898
 H      0.1559991411      7.3646187359     -2.7794830438
 H     -4.6581111986      7.5335513076     -1.3879405543
 O     -2.5572810546      1.7896435437     -0.1102920818
 O     -1.3976029639      3.9469023444      0.4368212666
 F     -3.6926961805      3.6530940268      0.9550378380
30
# ORCA AIMD Position Step 57, t=28.50 fs, E_Pot=-1129.61716918 Hartree, Unit is Angstrom
 C     -6.8355274457      3.4504481096      0.1368949178
 C     -6.1641476446      2.6902485053     -1.0339928955
 H     -6.3773586753      3.0555112476      1.0745607050
 H     -7.9334231094      3.2656380976      0.0854899489
 H     -6.5603634564      4.5295026879     -0.0193270923
 C     -6.5542464846      3.1601285558     -2.4298603700
 H     -7.6213770531      2.8654697146     -2.6414042209
 H     -5.9104355967      2.7309052036     -3.1692609058
 H     -6.4880662190      4.2639972011     -2.4650359578
 C     -5.3263685132      1.6501686179     -0.8222813923
 N     -3.1553164574      3.8946629574     -1.4478945123
 H     -4.8395808288      1.0441767098     -1.5790083602
 H     -5.2275643844      1.2867712840      0.2005224401
 C     -3.7198292716      5.1376740732     -1.3092866817
 S     -2.5333577116      3.2054086816     -0.0477482006
 C     -2.9364871481      6.3210448369     -1.6484031269
 H     -4.7300320119      5.2189930936     -1.0016914854
 C     -1.5874439408      6.2721057606     -2.0289796166
 C     -0.9028915688      7.4159312774     -2.3829105906
 C     -1.5590424813      8.6826794679     -2.2639403817
 C     -3.6188969348      7.5859736567     -1.6947068207
 C     -2.9277618686      8.7478666963     -1.9927015055
 H     -3.5242486292      9.6530038219     -1.9901330203
 H     -1.0542428855      9.5785677131     -2.5547561165
 H     -1.0965668270      5.3026889860     -2.0748001051
 H      0.1521358571      7.3654260384     -2.7768988920
 H     -4.6572338477      7.5422056697     -1.3863040465
 O     -2.5587492965      1.7902098417     -0.1092650092
 O     -1.3974637618      3.9450117230      0.4379362741
 F     -3.6957143008      3.6551371590      0.9562477775
30
# ORCA AIMD Position Step 58, t=29.00 fs, E_Pot=-1129.61670811 Hartree, Unit is Angstrom
 C     -6.8352493451      3.4503578750      0.1385995250
 C     -6.1659001177      2.6912249125     -1.0314077656
 H     -6.3764672620      3.0528105510      1.0767222044
 H     -7.9315986484      3.2576739500      0.0794350452
 H     -6.5594086911      4.5322868601     -0.0230519765
 C     -6.5512617455      3.1612997184     -2.4301443954
 H     -7.6189420347      2.8613745305     -2.6374933014
 H     -5.9110722961      2.7343272528     -3.1717091007
 H     -6.4922087410      4.2647479976     -2.4643849804
 C     -5.3245138954      1.6500523337     -0.8213325796
 N     -3.1532653986      3.8976265892     -1.4423734196
 H     -4.8330866334      1.0507548962     -1.5810311600
 H     -5.2258047027      1.2850478848      0.1996956834
 C     -3.7211482585      5.1368991620     -1.3091495087
 S     -2.5344081445      3.2051181847     -0.0437684528
 C     -2.9385999478      6.3228981569     -1.6488013878
 H     -4.7150176493      5.2219571435     -0.9828022894
 C     -1.5848806328      6.2724501713     -2.0261974306
 C     -0.9064416425      7.4194462784     -2.3793900569
 C     -1.5589667557      8.6815745906     -2.2642478309
 C     -3.6176620076      7.5871185520     -1.6914939968
 C     -2.9281302038      8.7493932328     -1.9911824796
 H     -3.5248683565      9.6546851067     -1.9877161537
 H     -1.0597014858      9.5823955178     -2.5543048730
 H     -1.0867383648      5.3074810251     -2.0742584830
 H      0.1457384781      7.3663420678     -2.7728718936
 H     -4.6572343001      7.5519262569     -1.3850565033
 O     -2.5601937350      1.7906580546     -0.1082671052
 O     -1.3973100592      3.9430890761      0.4389729165
 F     -3.6987682066      3.6571521406      0.9574709832
30
# ORCA AIMD Position Step 59, t=29.50 fs, E_Pot=-1129.61696391 Hartree, Unit is Angstrom
 C     -6.8347214056      3.4501251875      0.1401004121
 C     -6.1676771883      2.6921621277     -1.0288375227
 H     -6.3769700785      3.0512300416      1.0781358381
 H     -7.9287156654      3.2507501788      0.0739632479
 H     -6.5599840787      4.5334483065     -0.0256599878
 C     -6.5484630482      3.1625255430     -2.4301429075
 H     -7.6146670999      2.8579666559     -2.6333267984
 H     -5.9102917129      2.7367800949     -3.1761080716
 H     -6.4965638967      4.2651752410     -2.4641782735
 C     -5.3228700353      1.6500668600     -0.8203016206
 N     -3.1512282957      3.9004750300     -1.4368627607
 H     -4.8265289340      1.0576020074     -1.5840971932
 H     -5.2232409715      1.2833970778      0.1993630158
 C     -3.7219627959      5.1364027588     -1.3092045768
 S     -2.5354563146      3.2049223685     -0.0396934485
 C     -2.9409872619      6.3247792466     -1.6491770550
 H     -4.7041845731      5.2250244546     -0.9629098880
 C     -1.5822851474      6.2726890774     -2.0234341167
 C     -0.9099053138      7.4232345494     -2.3758669594
 C     -1.5589116262      8.6802549935     -2.2647197856
 C     -3.6162982001      7.5879894433     -1.6881460302
 C     -2.9285556496      8.7507919902     -1.9895833250
 H     -3.5247715683      9.6575845068     -1.9854286650
 H     -1.0637757780      9.5877338506     -2.5540649427
 H     -1.0765652851      5.3119011153     -2.0737593213
 H      0.1370034240      7.3674073655     -2.7674580718
 H     -4.6580724577      7.5626083456     -1.3841804835
 O     -2.5616162491      1.7909822815     -0.1072963060
 O     -1.3971366501      3.9411379052      0.4399394520
 F     -3.7018543407      3.6591369626      0.9587088109
30
# ORCA AIMD Position Step 60, t=30.00 fs, E_Pot=-1129.61793803 Hartree, Unit is Angstrom
 C     -6.8339454985      3.4497550165      0.1413897250
 C     -6.1694370067      2.6930363221     -1.0262954320
 H     -6.3788711970      3.0508028478      1.0787960445
 H     -7.9248659661      3.2449418842      0.0691596175
 H     -6.5621383277      4.5328747677     -0.0270824691
 C     -6.5458541632      3.1637940445     -2.4298504591
 H     -7.6086258240      2.8552571629     -2.6289728562
 H     -5.9081266349      2.7383088104     -3.1823159833
 H     -6.5010962820      4.2653586819     -2.4644178389
 C     -5.3214499590      1.6502319134     -0.8192045103
 N     -3.1492047390      3.9031905865     -1.4313711019
 H     -4.8199833513      1.0647527111     -1.5880996984
 H     -5.2198688829      1.2817890564      0.1995674447
 C     -3.7222415613      5.1362058849     -1.3094652393
 S     -2.5365041604      3.2048237724     -0.0355277871
 C     -2.9436050260      6.3266546377     -1.6495268233
 H     -4.6979988736      5.2282134661     -0.9418232542
 C     -1.5796997431      6.2728380826     -2.0206855004
 C     -0.9132737001      7.4272569486     -2.3723421999
 C     -1.5589008842      8.6787919314     -2.2653532196
 C     -3.6148306868      7.5886112886     -1.6846679023
 C     -2.9290290821      8.7520607161     -1.9879043693
 H     -3.5239150883      9.6616145093     -1.9832728145
 H     -1.0665395500      9.5942617017     -2.5539800122
 H     -1.0661329107      5.3159163275     -2.0732706815
 H      0.1263154227      7.3686563544     -2.7607856660
 H     -4.6596379579      7.5741302100     -1.3836717117
 O     -2.5630187049      1.7911791788     -0.1063502351
 O     -1.3969375568      3.9391623331      0.4408447733
 F     -3.7049691396      3.6610896463      0.9599627973
30
# ORCA AIMD Position Step 61, t=30.50 fs, E_Pot=-1129.61932124 Hartree, Unit is Angstrom
 C     -6.8329280156      3.4492484668      0.1424574875
 C     -6.1711380493      2.6938248339     -1.0237944527
 H     -6.3821148043      3.0515084206      1.0787877047
 H     -7.9202124385      3.2402939998      0.0650926629
 H     -6.5658674008      4.5305939824     -0.0272862666
 C     -6.5434160441      3.1650863957     -2.4292769833
 H     -7.6010222542      2.8532145683     -2.6245215971
 H     -5.9047629612      2.7390616722     -3.1900048803
 H     -6.5057634750      4.2653987760     -2.4650983312
 C     -5.3202614721      1.6505609662     -0.8180579224
 N     -3.1471944140      3.9057571470     -1.4259066023
 H     -4.8135578790      1.0722734746     -1.5928747719
 H     -5.2156941568      1.2802110813      0.2002993441
 C     -3.7220055519      5.1363295678     -1.3099271500
 S     -2.5375541450      3.2048231544     -0.0312764681
 C     -2.9464042245      6.3284905361     -1.6498486673
 H     -4.6963270956      5.2314934729     -0.9195541263
 C     -1.5771652775      6.2729116185     -2.0179477757
 C     -0.9165528786      7.4314672498     -2.3688103435
 C     -1.5589544900      8.6772717896     -2.2661471598
 C     -3.6132912344      7.5890145935     -1.6810642067
 C     -2.9295421847      8.7532018116     -1.9861465765
 H     -3.5222383847      9.6666266349     -1.9812474666
 H     -1.0681418993      9.6015284358     -2.5539564407
 H     -1.0555484477      5.3195396642     -2.0727594825
 H      0.1142512515      7.3701161322     -2.7530570120
 H     -4.6617588463      7.5863540282     -1.3835364420
 O     -2.5644028837      1.7912482488     -0.1054262644
 O     -1.3967062157      3.9371670001      0.4416981478
 F     -3.7081088450      3.6630081948      0.9612344455
30
# ORCA AIMD Position Step 62, t=31.00 fs, E_Pot=-1129.62060893 Hartree, Unit is Angstrom
 C     -6.8316796047      3.4486021829      0.1432918647
 C     -6.1727419865      2.6945090831     -1.0213466843
 H     -6.3865913451      3.0532768561      1.0782771804
 H     -7.9149736012      3.2368226883      0.0618134184
 H     -6.5711179132      4.5267659395     -0.0262741019
 C     -6.5411100585      3.1663793362     -2.4284449958
 H     -7.5921803408      2.8517655942     -2.6200812770
 H     -5.9005045692      2.7392660698     -3.1987005410
 H     -6.5105178894      4.2654054771     -2.4662061147
 C     -5.3193067577      1.6510612369     -0.8168779909
 N     -3.1451974297      3.9081610238     -1.4204771007
 H     -4.8073789184      1.0802445300     -1.5982218626
 H     -5.2107331529      1.2786653717      0.2015043532
 C     -3.7213235986      5.1367926122     -1.3105664170
 S     -2.5386089643      3.2049198300     -0.0269452593
 C     -2.9493338057      6.3302525672     -1.6501407906
 H     -4.6984819347      5.2347859572     -0.8963403900
 C     -1.5747192910      6.2729268556     -2.0152184512
 C     -0.9197600368      7.4358155762     -2.3652612781
 C     -1.5590886784      8.6757879900     -2.2671019318
 C     -3.6117181780      7.5892358579     -1.6773394194
 C     -2.9300856448      8.7542207385     -1.9843116836
 H     -3.5196798321      9.6724307467     -1.9793476911
 H     -1.0687857466      9.6090004381     -2.5538767051
 H     -1.0449313833      5.3228032412     -2.0721916989
 H      0.1015219553      7.3718040637     -2.7445249780
 H     -4.6642157675      7.5991251978     -1.3837867737
 O     -2.5657705340      1.7911912922     -0.1045214075
 O     -1.3964354588      3.9351570000      0.4425093378
 F     -3.7112698916      3.6648906645      0.9625256214
30
# ORCA AIMD Position Step 63, t=31.50 fs, E_Pot=-1129.62132320 Hartree, Unit is Angstrom
 C     -6.8302155120      3.4478085898      0.1438800323
 C     -6.1742124016      2.6950729101     -1.0189634514
 H     -6.3921415000      3.0559916756      1.0775063403
 H     -7.9094176399      3.2345151947      0.0593548500
 H     -6.5777881821      4.5216826632     -0.0240855530
 C     -6.5388832178      3.1676486155     -2.4273853640
 H     -7.5825287554      2.8507984109     -2.6157755090
 H     -5.8957270378      2.7391968122     -3.2078360959
 H     -6.5153084503      4.2654891062     -2.4677200347
 C     -5.3185834774      1.6517347531     -0.8156792182
 N     -3.1432144572      3.9103907452     -1.4150900497
 H     -4.8015867276      1.0887540565     -1.6039130039
 H     -5.2050134925      1.2771728267      0.2030780080
 C     -3.7202985677      5.1376119758     -1.3113421048
 S     -2.5396717268      3.2051113533     -0.0225403590
 C     -2.9523407001      6.3319074727     -1.6504021038
 H     -4.7033791754      5.2379755344     -0.8726176096
 C     -1.5723964986      6.2729000117     -2.0124957172
 C     -0.9229222576      7.4402474219     -2.3616806794
 C     -1.5593191225      8.6744375754     -2.2682173563
 C     -3.6101529145      7.5893157454     -1.6734983876
 C     -2.9306501167      8.7551258432     -1.9824020514
 H     -3.5161790168      9.6788042806     -1.9775651908
 H     -1.0686935203      9.6161233041     -2.5536199005
 H     -1.0344177163      5.3257733487     -2.0715327246
 H      0.0889604178      7.3737284731     -2.7354889873
 H     -4.6667630790      7.6122750035     -1.3844352065
 O     -2.5671233101      1.7910129740     -0.1036324044
 O     -1.3961176985      3.9331378741      0.4432883655
 F     -3.7144485669      3.6667351240      0.9638382022
30
# ORCA AIMD Position Step 64, t=32.00 fs, E_Pot=-1129.62120402 Hartree, Unit is Angstrom
 C     -6.8285551084      3.4468556708      0.1442088833
 C     -6.1755165025      2.6955041530     -1.0166550317
 H     -6.3985675535      3.0594988777      1.0767747390
 H     -7.9038429947      3.2333327623      0.0577323080
 H     -6.5857342664      4.5157516166     -0.0207949383
 C     -6.5366739034      3.1688720128     -2.4261326115
 H     -7.5725737931      2.8501690624     -2.6117374342
 H     -5.8908299562      2.7391425339     -3.2168119610
 H     -6.5200821894      4.2657478445     -2.4696113301
 C     -5.3180853056      1.6525794838     -0.8144737280
 N     -3.1412469409      3.9124376861     -1.4097521892
 H     -4.7963213410      1.0978811227     -1.6097145397
 H     -5.1985738113      1.2757684305      0.2048790778
 C     -3.7190497331      5.1387999163     -1.3122022462
 S     -2.5407457252      3.2053939687     -0.0180683104
 C     -2.9553718221      6.3334236704     -1.6506319975
 H     -4.7097399429      5.2409304616     -0.8489497774
 C     -1.5702280260      6.2728477234     -2.0097786725
 C     -0.9260712305      7.4447063085     -2.3580521685
 C     -1.5596615929      8.6733144996     -2.2694920065
 C     -3.6086380414      7.5892986044     -1.6695466037
 C     -2.9312253617      8.7559268675     -1.9804206120
 H     -3.5116893482      9.6855111722     -1.9758881064
 H     -1.0680848000      9.6223708272     -2.5530757619
 H     -1.0241524188      5.3285326293     -2.0707473532
 H      0.0774485625      7.3758892599     -2.7262661122
 H     -4.6691508095      7.6256230873     -1.3854885992
 O     -2.5684627959      1.7907202561     -0.1027557985
 O     -1.3957451020      3.9311153144      0.4440453007
 F     -3.7176412732      3.6685396935      0.9651741615
30
# ORCA AIMD Position Step 65, t=32.50 fs, E_Pot=-1129.62029488 Hartree, Unit is Angstrom
 C     -6.8267220487      3.4457279803      0.1442668260
 C     -6.1766243694      2.6957936870     -1.0144308615
 H     -6.4056434510      3.0636152600      1.0764211252
 H     -7.8985645373      3.2332127028      0.0569441457
 H     -6.5947749154      4.5094794913     -0.0165086688
 C     -6.5344184549      3.1700319879     -2.4247214070
 H     -7.5628652221      2.8497121614     -2.6081032718
 H     -5.8861934378      2.7393760815     -3.2250481972
 H     -6.5247851443      4.2662594216     -2.4718433829
 C     -5.3178026334      1.6535899255     -0.8132706002
 N     -3.1392973316      3.9142966022     -1.4044696854
 H     -4.7917155595      1.1076903860     -1.6153989740
 H     -5.1914638354      1.2745018125      0.2067343253
 C     -3.7176968553      5.1403630704     -1.3130896763
 S     -2.5418346754      3.2057619507     -0.0135361234
 C     -2.9583752028      6.3347714102     -1.6508300243
 H     -4.7162710179      5.2435206114     -0.8259595389
 C     -1.5682415986      6.2727857439     -2.0070671394
 C     -0.9292375149      7.4491341688     -2.3543595743
 C     -1.5601334078      8.6725058793     -2.2709220583
 C     -3.6072145473      7.5892313502     -1.6654908034
 C     -2.9318004260      8.7566343000     -1.9783707693
 H     -3.5061842222      9.6923161869     -1.9743015128
 H     -1.0671540571      9.6272901842     -2.5521576440
 H     -1.0142862183      5.3311796369     -2.0698010433
 H      0.0678467452      7.3782806960     -2.7171650101
 H     -4.6711474934      7.6389801104     -1.3869426975
 O     -2.5697904700      1.7903230759     -0.1018877594
 O     -1.3953095107      3.9290954843      0.4447904450
 F     -3.7208443312      3.6703026043      0.9665355561
30
# ORCA AIMD Position Step 66, t=33.00 fs, E_Pot=-1129.61890255 Hartree, Unit is Angstrom
 C     -6.8247433077      3.4444072391      0.1440448979
 C     -6.1775104662      2.6959369858     -1.0122998599
 H     -6.4131313094      3.0681428845      1.0767944767
 H     -7.8938888544      3.2340733461      0.0569737311
 H     -6.6047023602      4.5034373890     -0.0113580099
 C     -6.5320570211      3.1711166988     -2.4231831673
 H     -7.5539499271      2.8492556027     -2.6050032413
 H     -5.8821472897      2.7401333944     -3.2320253794
 H     -6.5293635729      4.2670704152     -2.4743715454
 C     -5.3177235606      1.6547587777     -0.8120757865
 N     -3.1373686564      3.9159650678     -1.3992487845
 H     -4.7878805361      1.1182172553     -1.6207665576
 H     -5.1837427550      1.2734288779      0.2084607975
 C     -3.7163500147      5.1423006482     -1.3139467701
 S     -2.5429420333      3.2062089716     -0.0089509981
 C     -2.9613006829      6.3359244745     -1.6509956062
 H     -4.7218010642      5.2456336815     -0.8042650802
 C     -1.5664613273      6.2727301510     -2.0043617672
 C     -0.9324426467      7.4534725236     -2.3505900333
 C     -1.5607540654      8.6720880302     -2.2725007313
 C     -3.6059201108      7.5891614721     -1.6613391223
 C     -2.9323623371      8.7572584625     -1.9762566162
 H     -3.4996665684      9.6990010178     -1.9727872172
 H     -1.0660586310      9.6305307224     -2.5508090083
 H     -1.0049671608      5.3338128185     -2.0686604273
 H      0.0608895288      7.3808968547     -2.7084476336
 H     -4.6725586650      7.6521532075     -1.3887784192
 O     -2.5711078860      1.7898328767     -0.1010241496
 O     -1.3948032526      3.9270843161      0.4455340228
 F     -3.7240541784      3.6720220503      0.9679246001
30
# ORCA AIMD Position Step 67, t=33.50 fs, E_Pot=-1129.61746604 Hartree, Unit is Angstrom
 C     -6.8226485653      3.4428746514      0.1435389806
 C     -6.1781536073      2.6959336587     -1.0102698146
 H     -6.4207996830      3.0728852840      1.0782176826
 H     -7.8900909443      3.2358192381      0.0577915997
 H     -6.6152954915      4.4982145537     -0.0054897698
 C     -6.5295400180      3.1721205880     -2.4215446862
 H     -7.5463194189      2.8486377951     -2.6025517318
 H     -5.8789457432      2.7415966241     -3.2373177049
 H     -6.5337652650      4.2681929315     -2.4771432052
 C     -5.3178342634      1.6560772449     -0.8108921721
 N     -3.1354647101      3.9174441024     -1.3940950851
 H     -4.7849000624      1.1294659474     -1.6256544496
 H     -5.1754782865      1.2726094339      0.2098747500
 C     -3.7151011368      5.1446038893     -1.3147209069
 S     -2.5440714177      3.2067273572     -0.0043203269
 C     -2.9641013915      6.3368606153     -1.6511283784
 H     -4.7253649156      5.2471845640     -0.7844207998
 C     -1.5649082105      6.2726968692     -2.0016637150
 C     -0.9356913073      7.4576640518     -2.3467368462
 C     -1.5615446295      8.6721228306     -2.2742183107
 C     -3.6047867738      7.5891358509     -1.6571011455
 C     -2.9328970768      8.7578085481     -1.9740825599
 H     -3.4921740147      9.7053777073     -1.9713239764
 H     -1.0649075531      9.6318692137     -2.5490096340
 H     -0.9963349470      5.3365227264     -2.0672938184
 H      0.0570870511      7.3837389498     -2.7002935836
 H     -4.6732435692      7.6649521154     -1.3909587985
 O     -2.5724165377      1.7892633050     -0.1001605520
 O     -1.3942187740      3.9250877785      0.4462861366
 F     -3.7272673604      3.6736963949      0.9693435894
30
# ORCA AIMD Position Step 68, t=34.00 fs, E_Pot=-1129.61639989 Hartree, Unit is Angstrom
 C     -6.8204694968      3.4411139522      0.1427520247
 C     -6.1785370430      2.6957873656     -1.0083478596
 H     -6.4284398636      3.0776626638      1.0809524371
 H     -7.8873934725      3.2383459758      0.0593576179
 H     -6.6263326927      4.4943642089      0.0009439435
 C     -6.5268335880      3.1730437469     -2.4198273474
 H     -7.5403569517      2.8477266628     -2.6008372675
 H     -5.8767541764      2.7438851078     -3.2406118207
 H     -6.5379400803      4.2696031326     -2.4800977551
 C     -5.3181194115      1.6575356026     -0.8097198939
 N     -3.1335898090      3.9187381382     -1.3890139683
 H     -4.7828259229      1.1414059839     -1.6299452998
 H     -5.1667451430      1.2721026710      0.2108055873
 C     -3.7140217928      5.1472556827     -1.3153661866
 S     -2.5452264913      3.2073080749      0.0003481212
 C     -2.9667339633      6.3375624119     -1.6512279568
 H     -4.7262384071      5.2481199978     -0.7668911820
 C     -1.5636001382      6.2727018192     -1.9989747072
 C     -0.9389657287      7.4616531962     -2.3428015506
 C     -1.5625275518      8.6726555850     -2.2760618996
 C     -3.6038394929      7.5891990667     -1.6527881062
 C     -2.9333894861      8.7582925510     -1.9718533847
 H     -3.4837815199      9.7112978202     -1.9698878785
 H     -1.0637556636      9.6312235987     -2.5467775063
 H     -0.9885167408      5.3393852501     -2.0656718594
 H      0.0566492130      7.3868211191     -2.6927757429
 H     -4.6731282273      7.6771941485     -1.3934273591
 O     -2.5737178970      1.7886301486     -0.0992921099
 O     -1.3935488015      3.9231119378      0.4470569166
 F     -3.7304805027      3.6753242091      0.9707950042
30
# ORCA AIMD Position Step 69, t=34.50 fs, E_Pot=-1129.61596093 Hartree, Unit is Angstrom
 C     -6.8182381400      3.4391143918      0.1416949875
 C     -6.1786499304      2.6955069698     -1.0065396862
 H     -6.4358852257      3.0823299651      1.0851582753
 H     -7.8859403500      3.2415470610      0.0616240985
 H     -6.6376084482      4.4923317403      0.0077984682
 C     -6.5239236750      3.1738904786     -2.4180460774
 H     -7.5362893626      2.8464362857     -2.5999134493
 H     -5.8756409656      2.7470510915     -3.2417206933
 H     -6.5418414550      4.2712415623     -2.4831676671
 C     -5.3185633181      1.6591246450     -0.8085570404
 N     -3.1317485155      3.9198536499     -1.3840103167
 H     -4.7816680237      1.1539664506     -1.6335806520
 H     -5.1576209720      1.2719580666      0.2111156014
 C     -3.7131615099      5.1502323854     -1.3158461243
 S     -2.5464105828      3.2079421614      0.0050471110
 C     -2.9691606780      6.3380180709     -1.6512943926
 H     -4.7239482756      5.2484184863     -0.7520234230
 C     -1.5625526429      6.2727615364     -1.9962967078
 C     -0.9422235231      7.4653892552     -2.3387945529
 C     -1.5637251483      8.6737127260     -2.2780163633
 C     -3.6030952793      7.5893922406     -1.6484123680
 C     -2.9338237632      8.7587156686     -1.9695738875
 H     -3.4746032625      9.7166622276     -1.9684524225
 H     -1.0626032860      9.6286531134     -2.5441672630
 H     -0.9816146728      5.3424450102     -2.0637685344
 H      0.0594509111      7.3901720643     -2.6858490976
 H     -4.6722073172      7.6887095257     -1.3961095113
 O     -2.5750134284      1.7879496515     -0.0984140670
 O     -1.3927869222      3.9211620826      0.4478556151
 F     -3.7336904972      3.6769041675      0.9722811403
30
# ORCA AIMD Position Step 70, t=35.00 fs, E_Pot=-1129.61618847 Hartree, Unit is Angstrom
 C     -6.8159871280      3.4368753601      0.1403892710
 C     -6.1784863595      2.6951054030     -1.0048506474
 H     -6.4430171862      3.0867835748      1.0908709742
 H     -7.8857889511      3.2453162656      0.0645365012
 H     -6.6489393629      4.4924024478      0.0149430517
 C     -6.5208188039      3.1746682816     -2.4162099084
 H     -7.5341607588      2.8447387080     -2.5997934726
 H     -5.8755755295      2.7510778875     -3.2405874585
 H     -6.5454258650      4.2730203492     -2.4862785278
 C     -5.3191494568      1.6608350063     -0.8074001074
 N     -3.1299455245      3.9207997646     -1.3790892804
 H     -4.7813993832      1.1670411116     -1.6365569652
 H     -5.1481858111      1.2722151783      0.2107043764
 C     -3.7125503959      5.1535030215     -1.3161323416
 S     -2.5476266563      3.2086199130      0.0097691093
 C     -2.9713481590      6.3382222380     -1.6513276401
 H     -4.7182599656      5.2480894456     -0.7400530899
 C     -1.5617785329      6.2728927782     -1.9936321748
 C     -0.9454008191      7.4688262418     -2.3347340951
 C     -1.5651595431      8.6753011679     -2.2800637345
 C     -3.6025624437      7.5897510737     -1.6439878145
 C     -2.9341835612      8.7590818899     -1.9672491905
 H     -3.4647893111      9.7214207016     -1.9669892075
 H     -1.0613938576      9.6243624560     -2.5412693156
 H     -0.9757094012      5.3457200745     -2.0615613012
 H      0.0650587828      7.3938334631     -2.6793669235
 H     -4.6705516552      7.6993455275     -1.3989126199
 O     -2.5763046290      1.7872393534     -0.0975212355
 O     -1.3919275715      3.9192432910      0.4486913290
 F     -3.7368943222      3.6784351351      0.9738044569
30
# ORCA AIMD Position Step 71, t=35.50 fs, E_Pot=-1129.61691062 Hartree, Unit is Angstrom
 C     -6.8137492509      3.4344094368      0.1388671029
 C     -6.1780457999      2.6945997560     -1.0032854558
 H     -6.4497697922      3.0909666044      1.0979867124
 H     -7.8869013360      3.2495509323      0.0680345893
 H     -6.6601702254      4.4946537062      0.0222663111
 C     -6.5175502953      3.1753868131     -2.4143215971
 H     -7.5338274601      2.8426668863     -2.6004487585
 H     -5.8764282522      2.7558806249     -3.2372884514
 H     -6.5486535100      4.2748312306     -2.4893505128
 C     -5.3198608645      1.6626575159     -0.8062447501
 N     -3.1281853643      3.9215874634     -1.3742561333
 H     -4.7819551828      1.1804908354     -1.6389267526
 H     -5.1385190241      1.2728990836      0.2095180652
 C     -3.7121994692      5.1570306842     -1.3162056447
 S     -2.5488772170      3.2093313821      0.0145066139
 C     -2.9732683955      6.3381764964     -1.6513277695
 H     -4.7091701359      5.2471711488     -0.7310936476
 C     -1.5612882206      6.2731126340     -1.9909839134
 C     -0.9484189304      7.4719254900     -2.3306438619
 C     -1.5668511585      8.6774076006     -2.2821839900
 C     -3.6022405437      7.5903047387     -1.6395294183
 C     -2.9344527084      8.7593937830     -1.9648845443
 H     -3.4545221521      9.7255726483     -1.9654682334
 H     -1.0600177275      9.6186908747     -2.5382054140
 H     -0.9708546260      5.3491959549     -2.0590316504
 H      0.0728010040      7.3978531976     -2.6731079688
 H     -4.6683032276      7.7089704376     -1.4017291641
 O     -2.5775929961      1.7865174106     -0.0966082355
 O     -1.3909662363      3.9173601458      0.4495726203
 F     -3.7400890919      3.6799161472      0.9753674156
30
# ORCA AIMD Position Step 72, t=36.00 fs, E_Pot=-1129.61780813 Hartree, Unit is Angstrom
 C     -6.8115577146      3.4317441016      0.1371712956
 C     -6.1773331030      2.6940109926     -1.0018483185
 H     -6.4561252916      3.0948659335      1.1062655497
 H     -7.8891467506      3.2541530210      0.0720524642
 H     -6.6711737593      4.4989371693      0.0296763831
 C     -6.5141702154      3.1760573338     -2.4123773837
 H     -7.5349785444      2.8403090957     -2.6018122649
 H     -5.8779741039      2.7613090957     -3.2320311336
 H     -6.5514885103      4.2765556606     -2.4922999272
 C     -5.3206801251      1.6645830370     -0.8050865238
 N     -3.1264722866      3.9222291833     -1.3695163576
 H     -4.7832362394      1.1941489962     -1.6407939335
 H     -5.1286969620      1.2740179994      0.2075540236
 C     -3.7121010130      5.1607733995     -1.3160566169
 S     -2.5501641811      3.2100665991      0.0192521908
 C     -2.9748990860      6.3378895783     -1.6512949054
 H     -4.6969012308      5.2457293655     -0.7251297815
 C     -1.5610896613      6.2734383560     -1.9883550695
 C     -0.9511931717      7.4746574895     -2.3265500264
 C     -1.5688173432      8.6799989825     -2.2843556222
 C     -3.6021208073      7.5910749875     -1.6350529469
 C     -2.9346159960      8.7596531078     -1.9624852499
 H     -3.4440105577      9.7291626380     -1.9638583494
 H     -1.0583190267      9.6120941606     -2.5351224372
 H     -0.9670761227      5.3528257061     -2.0561652986
 H      0.0818638346      7.4022766025     -2.6668124611
 H     -4.6656670156      7.7174762469     -1.4044404848
 O     -2.5788800277      1.7858022387     -0.0956695322
 O     -1.3898996488      3.9155166386      0.4505074345
 F     -3.7432720480      3.6813463994      0.9769724533
30
# ORCA AIMD Position Step 73, t=36.50 fs, E_Pot=-1129.61850952 Hartree, Unit is Angstrom
 C     -6.8094467009      3.4289214214      0.1353541864
 C     -6.1763587935      2.6933641239     -1.0005430028
 H     -6.4621038729      3.0985034025      1.1153501014
 H     -7.8923111630      3.2590287975      0.0765179119
 H     -6.6818462822      4.5048916959      0.0370968111
 C     -6.5107474447      3.1766924657     -2.4103670410
 H     -7.5371755476      2.8377963875     -2.6037853751
 H     -5.8799001100      2.7671530611     -3.2251466348
 H     -6.5538985681      4.2780755283     -2.4950407454
 C     -5.3215888305      1.6666017341     -0.8039216562
 N     -3.1248106774      3.9227390527     -1.3648756231
 H     -4.7851145952      1.2078280559     -1.6423057027
 H     -5.1187911741      1.2755619087      0.2048631448
 C     -3.7122282526      5.1646829369     -1.3156863907
 S     -2.5514886991      3.2108154852      0.0239979983
 C     -2.9762227784      6.3373785348     -1.6512291179
 H     -4.6819058833      5.2438574699     -0.7220079704
 C     -1.5611880964      6.2738874213     -1.9857491964
 C     -0.9536414111      7.4770030882     -2.3224786728
 C     -1.5710707480      8.6830237963     -2.2865560590
 C     -3.6021872149      7.5920752492     -1.6305746770
 C     -2.9346598165      8.7598620464     -1.9600567211
 H     -3.4334824798      9.7322723040     -1.9621277995
 H     -1.0561079067      9.6051173374     -2.5321837350
 H     -0.9643745040      5.3565331346     -2.0529520179
 H      0.0913845583      7.4071384800     -2.6602159066
 H     -4.6628997268      7.7247804158     -1.4069210194
 O     -2.5801672393      1.7851125782     -0.0946992035
 O     -1.3887258776      3.9137162835      0.4515034207
 F     -3.7464406304      3.6827253188      0.9786222253
30
# ORCA AIMD Position Step 74, t=37.00 fs, E_Pot=-1129.61868886 Hartree, Unit is Angstrom
 C     -6.8074514454      3.4259953454      0.1334749767
 C     -6.1751382956      2.6926869836     -0.9993725976
 H     -6.4677500407      3.1019235096      1.1248001627
 H     -7.8961183110      3.2640873982      0.0813522247
 H     -6.6921012717      4.5119884962      0.0444610420
 C     -6.5073619245      3.1773059617     -2.4082739319
 H     -7.5399056464      2.8352847558     -2.6062483114
 H     -5.8818196533      2.7731526988     -3.2170739496
 H     -6.5558560542      4.2792847991     -2.4974873632
 C     -5.3225679462      1.6687032944     -0.8027478875
 N     -3.1232041799      3.9231313211     -1.3603397650
 H     -4.7874420670      1.2213294582     -1.6436398077
 H     -5.1088658699      1.2775027687      0.2015458124
 C     -3.7125347596      5.1687094188     -1.3151082100
 S     -2.5528511809      3.2115687022      0.0287368972
 C     -2.9772291047      6.3366667173     -1.6511303944
 H     -4.6648629097      5.2416722375     -0.7214249006
 C     -1.5615861793      6.2744763578     -1.9831700391
 C     -0.9556916687      7.4789550744     -2.3184531831
 C     -1.5736174697      8.6864164101     -2.2887633249
 C     -3.6024178433      7.5933108396     -1.6261107144
 C     -2.9345735497      8.7600233654     -1.9576040780
 H     -3.4231744311      9.7350099345     -1.9602445400
 H     -1.0531796491      9.5983487040     -2.5295570183
 H     -0.9627228265      5.3602157949     -2.0493857357
 H      0.1005448053      7.4124553283     -2.6530780122
 H     -4.6602859202      7.7308250542     -1.4090447974
 O     -2.5814561372      1.7844663145     -0.0936915313
 O     -1.3874446199      3.9119616012      0.4525671057
 F     -3.7495923175      3.6840524023      0.9803190687
30
# ORCA AIMD Position Step 75, t=37.50 fs, E_Pot=-1129.61815019 Hartree, Unit is Angstrom
 C     -6.8056082995      3.4230279116      0.1315971151
 C     -6.1736917500      2.6920099832     -0.9983394842
 H     -6.4731178270      3.1051794651      1.1341324036
 H     -7.9002528044      3.2692388696      0.0864697408
 H     -6.7018593404      4.5195937416      0.0517051527
 C     -6.5040985324      3.1779122177     -2.4060764497
 H     -7.5426341798      2.8329374698     -2.6090704485
 H     -5.8832942177      2.7790136437     -3.2083326763
 H     -6.5573374539      4.2800995616     -2.4995565474
 C     -5.3235970469      1.6708759876     -0.8015652638
 N     -3.1216560492      3.9234207014     -1.3559146494
 H     -4.7900610178      1.2344533402     -1.6449881457
 H     -5.0989772376      1.2797962286      0.1977462636
 C     -3.7129541299      5.1728005277     -1.3143480953
 S     -2.5542512575      3.2123174296      0.0334619376
 C     -2.9779139356      6.3357838961     -1.6509983976
 H     -4.6466830689      5.2393112897     -0.7229206939
 C     -1.5622832815      6.2752204963     -1.9806216681
 C     -0.9572871007      7.4805179110     -2.3144929782
 C     -1.5764548531      8.6901014857     -2.2909568658
 C     -3.6027869615      7.5947790015     -1.6216766013
 C     -2.9343504330      8.7601420849     -1.9551321563
 H     -3.4133221694      9.7374963989     -1.9581767706
 H     -1.0493404708      9.5923685220     -2.5274005927
 H     -0.9620735054      5.3637538719     -2.0454638356
 H      0.1086284269      7.4182216565     -2.6452011401
 H     -4.6581177014      7.7355755647     -1.4106906700
 O     -2.5827482261      1.7838806933     -0.0926407305
 O     -1.3860571646      3.9102543244      0.4537042987
 F     -3.7527246763      3.6853272939      0.9820652997
30
# ORCA AIMD Position Step 76, t=38.00 fs, E_Pot=-1129.61688389 Hartree, Unit is Angstrom
 C     -6.8039539980      3.4200846178      0.1297849216
 C     -6.1720431517      2.6913650085     -0.9974452310
 H     -6.4782575348      3.1083205743      1.1428635457
 H     -7.9043883176      3.2743924369      0.0917783655
 H     -6.7110404406      4.5270394034      0.0587626171
 C     -6.5010404388      3.1785252452     -2.4037503401
 H     -7.5448528131      2.8309085856     -2.6121206642
 H     -5.8838651588      2.7844290285     -3.1994821947
 H     -6.5583236531      4.2804666930     -2.5011699222
 C     -5.3246540320      1.6731063314     -0.8003768524
 N     -3.1201688402      3.9236217451     -1.3516061121
 H     -4.7928170578      1.2470095351     -1.6465374514
 H     -5.0891728972      1.2823848871      0.1936418890
 C     -3.7134014941      5.1769041581     -1.3134446645
 S     -2.5556878355      3.2130538433      0.0381669091
 C     -2.9782802156      6.3347645952     -1.6508322618
 H     -4.6284877279      5.2369255805     -0.7258857545
 C     -1.5632751510      6.2761329419     -1.9781084132
 C     -0.9583893383      7.4817070364     -2.3106124635
 C     -1.5795693671      8.6940005418     -2.2931190832
 C     -3.6032672281      7.5964694656     -1.6172867498
 C     -2.9339886618      8.7602263907     -1.9526452580
 H     -3.4041487925      9.7398508102     -1.9558936238
 H     -1.0444396757      9.5876891168     -2.5258480816
 H     -0.9623625958      5.3670196837     -2.0411865020
 H      0.1150693615      7.4244090518     -2.6364426531
 H     -4.6566670206      7.7390180182     -1.4117485038
 O     -2.5840450028      1.7833716532     -0.0915412134
 O     -1.3845665263      3.9085951478      0.4549197635
 F     -3.7558352385      3.6865496714      0.9838629803
30
# ORCA AIMD Position Step 77, t=38.50 fs, E_Pot=-1129.61508752 Hartree, Unit is Angstrom
 C     -6.8025245976      3.4172300716      0.1281005304
 C     -6.1702209217      2.6907860861     -0.9966899212
 H     -6.4832064934      3.1113830176      1.1505436638
 H     -7.9082083235      3.2794553528      0.0971802221
 H     -6.7195596117      4.5336810871      0.0655607481
 C     -6.4982625913      3.1791569452     -2.4012726338
 H     -7.5461163101      2.8293301524     -2.6152752287
 H     -5.8830943189      2.7891070522     -3.1910684230
 H     -6.5587994296      4.2803691244     -2.5022557221
 C     -5.3257142085      1.6753779556     -0.7991893112
 N     -3.1187445772      3.9237491065     -1.3474196051
 H     -4.7955683823      1.2588254847     -1.6484529908
 H     -5.0794916990      1.2852009645      0.1894349519
 C     -3.7137775440      5.1809672641     -1.3124472151
 S     -2.5571591409      3.2137703573      0.0428454306
 C     -2.9783365270      6.3336485940     -1.6506305670
 H     -4.6115659858      5.2346727265     -0.7295842612
 C     -1.5645526839      6.2772249289     -1.9756351691
 C     -0.9589797885      7.4825474698     -2.3068210103
 C     -1.5829340128      8.6980375843     -2.2952362368
 C     -3.6038327219      7.5983654723     -1.6129538793
 C     -2.9334917781      8.7602886795     -1.9501471762
 H     -3.3958581699      9.7421759433     -1.9533653124
 H     -1.0384040148      9.5846930573     -2.5249935493
 H     -0.9635185185      5.3698867514     -2.0365557632
 H      0.1194663765      7.4309672927     -2.6267171942
 H     -4.6561615780      7.7411557883     -1.4121240938
 O     -2.5853479585      1.7829546164     -0.0903871920
 O     -1.3829770773      3.9069842643      0.4562178398
 F     -3.7589218894      3.6877195383      0.9857145432
30
# ORCA AIMD Position Step 78, t=39.00 fs, E_Pot=-1129.61313301 Hartree, Unit is Angstrom
 C     -6.8013540653      3.4145244327      0.1266010421
 C     -6.1682571774      2.6903085988     -0.9960718324
 H     -6.4879816946      3.1143826732      1.1567876672
 H     -7.9114300776      3.2843321888      0.1025729168
 H     -6.7273279903      4.5389481617      0.0720205941
 C     -6.4958256754      3.1798151092     -2.3986262947
 H     -7.5460697378      2.8283029676     -2.6184243424
 H     -5.8806109473      2.7928019683     -3.1835625083
 H     -6.5587533911      4.2798302101     -2.5027507924
 C     -5.3267495337      1.6776709789     -0.7980131314
 N     -3.1173863809      3.9238179575     -1.3433601922
 H     -4.7981983014      1.2697549786     -1.6508593547
 H     -5.0699663327      1.2881718678      0.1853367406
 C     -3.7139759006      5.1849362262     -1.3114111705
 S     -2.5586622804      3.2144610999      0.0474918481
 C     -2.9780963749      6.3324814615     -1.6503911901
 H     -4.5972728391      5.2327040556     -0.7332160002
 C     -1.5661032796      6.2785038226     -1.9732065906
 C     -0.9590601292      7.4830734462     -2.3031231300
 C     -1.5865066129      8.7021447810     -2.2972993022
 C     -3.6044606855      7.6004436438     -1.6086888859
 C     -2.9328697230      8.7603460893     -1.9476408987
 H     -3.3886253145      9.7445455067     -1.9505644053
 H     -1.0312649204      9.5835896986     -2.5248813216
 H     -0.9654673833      5.3722410505     -2.0315754644
 H      0.1216049514      7.4378262271     -2.6160015214
 H     -4.6567572429      7.7420055691     -1.4117441158
 O     -2.5866586784      1.7826429711     -0.0891729665
 O     -1.3812953306      3.9054205226      0.4576021006
 F     -3.7619824173      3.6888367664      0.9876222036
30
# ORCA AIMD Position Step 79, t=39.50 fs, E_Pot=-1129.61146840 Hartree, Unit is Angstrom
 C     -6.8004727009      3.4120202174      0.1253355924
 C     -6.1661865740      2.6899680061     -0.9955871604
 H     -6.4925755472      3.1173107731      1.1613020250
 H     -7.9138262659      3.2889248670      0.1078522040
 H     -6.7342554989      4.5423834401      0.0780592631
 C     -6.4937703708      3.1805013833     -2.3958048254
 H     -7.5444685285      2.8278897797     -2.6214782001
 H     -5.8761613152      2.7953464924     -3.1772969229
 H     -6.5581782401      4.2789134042     -2.5026026374
 C     -5.3277289773      1.6799622789     -0.7968624953
 N     -3.1160970208      3.9238429779     -1.3394322707
 H     -4.8006233104      1.2796844084     -1.6538259305
 H     -5.0606247444      1.2912259058      0.1815509815
 C     -3.7138962594      5.1887602457     -1.3103901031
 S     -2.5601937158      3.2151210100      0.0521009020
 C     -2.9775787165      6.3313115728     -1.6501113259
 H     -4.5868786412      5.2311545325     -0.7360123885
 C     -1.5679088081      6.2799733665     -1.9708277371
 C     -0.9586521047      7.4833258047     -2.2995183359
 C     -1.5902295960      8.7062664296     -2.2993046488
 C     -3.6051339338      7.6026762248     -1.6045003094
 C     -2.9321386791      8.7604207689     -1.9451285632
 H     -3.3825909566      9.7469945720     -1.9474657126
 H     -1.0231779361      9.5843897637     -2.5255006903
 H     -0.9681401769      5.3739909339     -2.0262500426
 H      0.1214613487      7.4448986440     -2.6043303130
 H     -4.6585206117      7.7415940672     -1.4105588404
 O     -2.5879787346      1.7824487915     -0.0878929199
 O     -1.3795292003      3.9039020367      0.4590754679
 F     -3.7650148473      3.6899013989      0.9895882959
30
# ORCA AIMD Position Step 80, t=40.00 fs, E_Pot=-1129.61046388 Hartree, Unit is Angstrom
 C     -6.7999057504      3.4097602980      0.1243433017
 C     -6.1640455555      2.6897991158     -0.9952296633
 H     -6.4969541756      3.1201320627      1.1639014101
 H     -7.9152396657      3.2931333562      0.1129144174
 H     -6.7402530614      4.5436668408      0.0835923906
 C     -6.4921134933      3.1812099751     -2.3928158994
 H     -7.5411889054      2.8281118684     -2.6243708746
 H     -5.8696462764      2.7966749996     -3.1724188643
 H     -6.5570705223      4.2777192099     -2.5017706109
 C     -5.3286185346      1.6822255000     -0.7957546452
 N     -3.1148789954      3.9238383331     -1.3356395350
 H     -4.8027978382      1.2885353486     -1.6573584191
 H     -5.0514934608      1.2942982382      0.1782578712
 C     -3.7134596572      5.1923926326     -1.3094255507
 S     -2.5617493404      3.2157460772      0.0566678990
 C     -2.9768076810      6.3301888643     -1.6497873641
 H     -4.5813854873      5.2301320991     -0.7373613298
 C     -1.5699453349      6.2816332290     -1.9685040403
 C     -0.9577966418      7.4833499992     -2.2960014656
 C     -1.5940313964      8.7103602432     -2.3012537580
 C     -3.6058420148      7.6050321487     -1.6003942618
 C     -2.9313210274      8.7605396123     -1.9426113487
 H     -3.3778578374      9.7495148339     -1.9440470123
 H     -1.0144211358      9.5869142655     -2.5267893189
 H     -0.9714780756      5.3750757169     -2.0205842324
 H      0.1192043786      7.4520841143     -2.5917931720
 H     -4.6614185093      7.7399559045     -1.4085433644
 O     -2.5893096738      1.7823825545     -0.0865416184
 O     -1.3776880301      3.9024261223      0.4606401525
 F     -3.7680173122      3.6909135413      0.9916151823
30
# ORCA AIMD Position Step 81, t=40.50 fs, E_Pot=-1129.61024917 Hartree, Unit is Angstrom
 C     -6.7996722218      3.4077766061      0.1236517236
 C     -6.1618713963      2.6898351837     -0.9949904620
 H     -6.5010572872      3.1227844023      1.1645193211
 H     -7.9155937080      3.2968566913      0.1176589699
 H     -6.7452350672      4.5426297534      0.0885370503
 C     -6.4908462688      3.1819275888     -2.3896827314
 H     -7.5362326989      2.8289477717     -2.6270630342
 H     -5.8611396588      2.7968333135     -3.1688708393
 H     -6.5554300510      4.2763787577     -2.5002266387
 C     -5.3293816417      1.6844315364     -0.7947088694
 N     -3.1137353690      3.9238180531     -1.3319848947
 H     -4.8047146972      1.2962637978     -1.6613966593
 H     -5.0426023733      1.2973362392      0.1755996421
 C     -3.7126238505      5.1957901833     -1.3085367201
 S     -2.5633243067      3.2163334684      0.0611885754
 C     -2.9758112167      6.3291649166     -1.6494149316
 H     -4.5813460316      5.2297102671     -0.7369314710
 C     -1.5721835754      6.2834784658     -1.9662409858
 C     -0.9565526815      7.4831951533     -2.2925634060
 C     -1.5978291197      8.7143955743     -2.3031520548
 C     -3.6065813559      7.6074778521     -1.5963747171
 C     -2.9304449465      8.7607334161     -1.9400894469
 H     -3.3744900702      9.7520550092     -1.9402901446
 H     -1.0053742553      9.5908294718     -2.5286434758
 H     -0.9754365531      5.3754716109     -2.0145834967
 H      0.1151905723      7.4592740355     -2.5785308198
 H     -4.6653186668      7.7371330670     -1.4056968677
 O     -2.5906530253      1.7824529543     -0.0851137485
 O     -1.3757826463      3.9009893269      0.4622978558
 F     -3.7709879737      3.6918732953      0.9937052367
30
# ORCA AIMD Position Step 82, t=41.00 fs, E_Pot=-1129.61063539 Hartree, Unit is Angstrom
 C     -6.7997840582      3.4060892561      0.1232758091
 C     -6.1597010029      2.6901065954     -0.9948579092
 H     -6.5047996142      3.1251800368      1.1632127851
 H     -7.9148983681      3.2999947448      0.1219911598
 H     -6.7491222128      4.5392625617      0.0928150629
 C     -6.4899351161      3.1826349341     -2.3864426379
 H     -7.5297275032      2.8303335636     -2.6295443567
 H     -5.8508810829      2.7959719128     -3.1664049639
 H     -6.5532596598      4.2750439216     -2.4979554550
 C     -5.3299802144      1.6865495759     -0.7937451022
 N     -3.1126693210      3.9237956716     -1.3284704598
 H     -4.8064013176      1.3028567897     -1.6658198928
 H     -5.0339889849      1.3003041023      0.1736683656
 C     -3.7113927117      5.1989145743     -1.3077142343
 S     -2.5649131448      3.2168814269      0.0656590850
 C     -2.9746213938      6.3282907226     -1.6489888166
 H     -4.5867504606      5.2299275050     -0.7347490164
 C     -1.5745884058      6.2854999602     -1.9640443128
 C     -0.9549950611      7.4829117628     -2.2891916350
 C     -1.6015333075      8.7183507939     -2.3050076364
 C     -3.6073547562      7.6099786416     -1.5924436723
 C     -2.9295432200      8.7610357502     -1.9375621794
 H     -3.3725144620      9.7545259030     -1.9361814233
 H     -0.9964855308      9.5956995367     -2.5309322531
 H     -0.9799862551      5.3751936474     -2.0082540424
 H      0.1099499165      7.4663561779     -2.5647265708
 H     -4.6700014253      7.7331757371     -1.4020400609
 O     -2.5920102499      1.7826668979     -0.0836042279
 O     -1.3738251778      3.8995875739      0.4640496961
 F     -3.7739251064      3.6927808002      0.9958608868
30
# ORCA AIMD Position Step 83, t=41.50 fs, E_Pot=-1129.61119752 Hartree, Unit is Angstrom
 C     -6.8002456572      3.4047060473      0.1232175611
 C     -6.1575702479      2.6906402265     -0.9948176216
 H     -6.5080734661      3.1272080558      1.1601601119
 H     -7.9132499827      3.3024502821      0.1258243882
 H     -6.7518438491      4.5337149916      0.0963556176
 C     -6.4893246097      3.1833094050     -2.3831432762
 H     -7.5219220412      2.8321647025     -2.6318345511
 H     -5.8392463287      2.7943248108     -3.1646257382
 H     -6.5505647876      4.2738748447     -2.4949539666
 C     -5.3303758556      1.6885482243     -0.7928824718
 N     -3.1116847411      3.9237844081     -1.3250975080
 H     -4.8079112752      1.3083262156     -1.6704598728
 H     -5.0257010359      1.3031843663      0.1725015316
 C     -3.7098161664      5.2017314364     -1.3069205227
 S     -2.5665098606      3.2173894579      0.0700761011
 C     -2.9732729485      6.3276168479     -1.6485032370
 H     -4.5970274940      5.2307909502     -0.7311933753
 C     -1.5771203842      6.2876841578     -1.9619195367
 C     -0.9532117420      7.4825509017     -2.2858712315
 C     -1.6050522904      8.7222094070     -2.3068298239
 C     -3.6081697758      7.6124988908     -1.5886016664
 C     -2.9286523603      8.7614810611     -1.9350279509
 H     -3.3719243357      9.7568121340     -1.9317126956
 H     -0.9882302910      9.6010453779     -2.5335131930
 H     -0.9851131683      5.3742967237     -2.0016036372
 H      0.1041616356      7.4732203055     -2.5505969595
 H     -4.6751786281      7.7281444848     -1.3976116136
 O     -2.5933826836      1.7830293706     -0.0820082638
 O     -1.3718289623      3.8982161459      0.4658962795
 F     -3.7768267954      3.6936360889      0.9980843394
30
# ORCA AIMD Position Step 84, t=42.00 fs, E_Pot=-1129.61148022 Hartree, Unit is Angstrom
 C     -6.8010538413      3.4036222468      0.1234663106
 C     -6.1555126542      2.6914579811     -0.9948526298
 H     -6.5107525620      3.1287380938      1.1556530303
 H     -7.9108273746      3.3041314930      0.1290825229
 H     -6.7533401280      4.5262936193      0.0990979251
 C     -6.4889422834      3.1839285586     -2.3798374833
 H     -7.5131752893      2.8343003024     -2.6339834629
 H     -5.8267027379      2.7921793780     -3.1630503294
 H     -6.5473533305      4.2730255669     -2.4912304022
 C     -5.3305316229      1.6903972595     -0.7921379236
 N     -3.1107859568      3.9237969463     -1.3218664900
 H     -4.8093147421      1.3127019672     -1.6751165749
 H     -5.0177980576      1.3059785404      0.1720801941
 C     -3.7079801440      5.2042108556     -1.3060969125
 S     -2.5681079843      3.2178581522      0.0744367185
 C     -2.9718033003      6.3271916092     -1.6479517908
 H     -4.6111618451      5.2322838281     -0.7269137358
 C     -1.5797362875      6.2900138407     -1.9598719139
 C     -0.9512992146      7.4821626256     -2.2825861046
 C     -1.6082975496      8.7259568516     -2.3086276698
 C     -3.6090368131      7.6150030845     -1.5848481787
 C     -2.9278108410      8.7621029692     -1.9324845076
 H     -3.3726842844      9.7587841244     -1.9268817251
 H     -0.9810709837      9.6063975473     -2.5362464715
 H     -0.9908149101      5.3728706005     -1.9946422501
 H      0.0986089723      7.4797627507     -2.5363764800
 H     -4.6805203584      7.7221123951     -1.3924633921
 O     -2.5947715341      1.7835435064     -0.0803213908
 O     -1.3698083388      3.8968698782      0.4678377359
 F     -3.7796910421      3.6944391711      1.0003776417
30
# ORCA AIMD Position Step 85, t=42.50 fs, E_Pot=-1129.61120632 Hartree, Unit is Angstrom
 C     -6.8021982435      3.4028208105      0.1239998471
 C     -6.1535583294      2.6925756385     -0.9949436021
 H     -6.5126974952      3.1296257231      1.1500803612
 H     -7.9078818535      3.3049548921      0.1317017714
 H     -6.7535637296      4.5174520886      0.1009933761
 C     -6.4887043738      3.1844735100     -2.3765781015
 H     -7.5039378695      2.8365702308     -2.6360688787
 H     -5.8137596439      2.7898442932     -3.1611712590
 H     -6.5436357553      4.2726293754     -2.4868029372
 C     -5.3304138298      1.6920694139     -0.7915251606
 N     -3.1099776526      3.9238452551     -1.3187770569
 H     -4.8106877979      1.3160246483     -1.6795765505
 H     -5.0103508162      1.3087051626      0.1723336355
 C     -3.7059910760      5.2063275639     -1.3051743381
 S     -2.5697006016      3.2182892048      0.0787384421
 C     -2.9702520503      6.3270599481     -1.6473274817
 H     -4.6278774144      5.2343719919     -0.7227018581
 C     -1.5823905809      6.2924687599     -1.9579061345
 C     -0.9493562413      7.4817951391     -2.2793206367
 C     -1.6111882770      8.7295778052     -2.3104086349
 C     -3.6099668190      7.6174565067     -1.5811821126
 C     -2.9270574691      8.7629323683     -1.9299291489
 H     -3.3747358242      9.7603119495     -1.9216926622
 H     -0.9754219752      9.6113392080     -2.5390065191
 H     -0.9970953463      5.3710326104     -1.9873830014
 H      0.0941138834      7.4858898143     -2.5222991405
 H     -4.6856835821      7.7151669196     -1.3866554792
 O     -2.5961779023      1.7842105264     -0.0785395014
 O     -1.3677785222      3.8955432408      0.4698737761
 F     -3.7825157638      3.6951900408      1.0027426469
30
# ORCA AIMD Position Step 86, t=43.00 fs, E_Pot=-1129.61037979 Hartree, Unit is Angstrom
 C     -6.8036620714      3.4022731936      0.1247864322
 C     -6.1517329691      2.6940018326     -0.9950692178
 H     -6.5137631231      3.1297197727      1.1439030377
 H     -7.9047216836      3.3048484925      0.1336321705
 H     -6.7524813960      4.5077723906      0.1020074362
 C     -6.4885220982      3.1849316053     -2.3734136797
 H     -7.4947232561      2.8387858338     -2.6381915614
 H     -5.8009213364      2.7876211808     -3.1585104137
 H     -6.5394254539      4.2727851872     -2.4816981253
 C     -5.3299939071      1.6935421901     -0.7910539688
 N     -3.1092646337      3.9239404187     -1.3158280425
 H     -4.8121020355      1.3183386491     -1.6836316689
 H     -5.0034384666      1.3113959602      0.1731490766
 C     -3.7039600149      5.2080619106     -1.3040837721
 S     -2.5712806326      3.2186852952      0.0829791737
 C     -2.9686609897      6.3272616535     -1.6466226258
 H     -4.6458199538      5.2370079768     -0.7193697193
 C     -1.5850367139      6.2950266501     -1.9560261758
 C     -0.9474757289      7.4814934776     -2.2760614220
 C     -1.6136555160      8.7330546927     -2.3121776365
 C     -3.6109692184      7.6198260071     -1.5776021637
 C     -2.9264295901      8.7639956623     -1.9273589794
 H     -3.3780034275      9.7612796542     -1.9161560759
 H     -0.9716218785      9.6155374368     -2.5416907730
 H     -1.0039592475      5.3689183195     -1.9798424728
 H      0.0914507371      7.4915215600     -2.5085766237
 H     -4.6903396894      7.7074107501     -1.3802512228
 O     -2.5976027465      1.7850298256     -0.0766588702
 O     -1.3657552669      3.8942304979      0.4720037485
 F     -3.7852987751      3.6958886986      1.0051809961
30
# ORCA AIMD Position Step 87, t=43.50 fs, E_Pot=-1129.60925933 Hartree, Unit is Angstrom
 C     -6.8054232177      3.4019410314      0.1257877558
 C     -6.1500570167      2.6957372820     -0.9952065489
 H     -6.5138082917      3.1288719320      1.1376193705
 H     -7.9016904957      3.3037552459      0.1348386017
 H     -6.7500752909      4.4979336470      0.1021212314
 C     -6.4883079253      3.1852979853     -2.3703856415
 H     -7.4860690632      2.8407544004     -2.6404665553
 H     -5.7886498192      2.7857821077     -3.1546602402
 H     -6.5347396502      4.2735470048     -2.4759494961
 C     -5.3292500271      1.6947994843     -0.7907299974
 N     -3.1086516888      3.9240924132     -1.3130175014
 H     -4.8136157129      1.3196862667     -1.6870957826
 H     -4.9971445815      1.3140905983      0.1743847875
 C     -3.7019906765      5.2094004446     -1.3027639733
 S     -2.5728408728      3.2190500588      0.0871572126
 C     -2.9670734308      6.3278304045     -1.6458288893
 H     -4.6636989398      5.2401335514     -0.7176573277
 C     -1.5876290098      6.2976640693     -1.9542349518
 C     -0.9457356547      7.4812992894     -2.2727991708
 C     -1.6156452030      8.7363665460     -2.3139362005
 C     -3.6120499093      7.6220806464     -1.5741072323
 C     -2.9259615490      8.7653132376     -1.9247711653
 H     -3.3824002202      9.7615970377     -1.9102889467
 H     -0.9699137579      9.6187636638     -2.5442256109
 H     -1.0114053939      5.3666710596     -1.9720414463
 H      0.0912467461      7.4965914374     -2.4953766462
 H     -4.6941995064      7.6989616198     -1.3733126499
 O     -2.5990469178      1.7859989678     -0.0746761595
 O     -1.3637547074      3.8929257998      0.4742267187
 F     -3.7880378229      3.6965351716      1.0076941155
30
# ORCA AIMD Position Step 88, t=44.00 fs, E_Pot=-1129.60824366 Hartree, Unit is Angstrom
 C     -6.8074556099      3.4017788727      0.1269627123
 C     -6.1485450310      2.6977743034     -0.9953315109
 H     -6.5127079009      3.1269486049      1.1317218462
 H     -7.8991405238      3.3016366328      0.1353013586
 H     -6.7463444315      4.4886661497      0.1013329995
 C     -6.4879818459      3.1855759171     -2.3675269020
 H     -7.4784888226      2.8422969791     -2.6430107568
 H     -5.7773367319      2.7845536926     -3.1493112311
 H     -6.5296008128      4.2749175160     -2.4695966319
 C     -5.3281684364      1.6958329060     -0.7905548980
 N     -3.1081433692      3.9243098483     -1.3103427425
 H     -4.8152668921      1.3201030508     -1.6898185309
 H     -4.9915520964      1.3168308294      0.1758849700
 C     -3.7001714644      5.2103365414     -1.3011662568
 S     -2.5743741189      3.2193879986      0.0912712383
 C     -2.9655335175      6.3287928632     -1.6449373568
 H     -4.6803828340      5.2436821788     -0.7181755314
 C     -1.5901244555      6.3003573355     -1.9525340421
 C     -0.9441905198      7.4812507564     -2.2695301778
 C     -1.6171204238      8.7394884898     -2.3156818768
 C     -3.6132097100      7.6241923080     -1.5706967511
 C     -2.9256832978      8.7668982746     -1.9221632041
 H     -3.3878331493      9.7612091416     -1.9041143712
 H     -0.9704325302      9.6209054230     -2.5465700744
 H     -1.0194199113      5.3644314417     -1.9640053819
 H      0.0938875463      7.5010437813     -2.4828057563
 H     -4.6970334791      7.6899509434     -1.3658964421
 O     -2.6005111690      1.7871137492     -0.0725884194
 O     -1.3617931205      3.8916233057      0.4765415484
 F     -3.7907305974      3.6971295285      1.0102832065
30
# ORCA AIMD Position Step 89, t=44.50 fs, E_Pot=-1129.60772746 Hartree, Unit is Angstrom
 C     -6.8097305640      3.4017379604      0.1282715609
 C     -6.1472049528      2.7000961556     -0.9954195444
 H     -6.5103666329      3.1238444000      1.1266510136
 H     -7.8974048304      3.2984765699      0.1350167923
 H     -6.7413068257      4.4806928502      0.0996598245
 C     -6.4874771749      3.1857761156     -2.3648616975
 H     -7.4724202250      2.8432674382     -2.6459274072
 H     -5.7672850400      2.7841072234     -3.1422673233
 H     -6.5240387312      4.2768470142     -2.4626853507
 C     -5.3267444967      1.6966428096     -0.7905267510
 N     -3.1077438811      3.9245997739     -1.3078004319
 H     -4.8170692681      1.3196152474     -1.6916942979
 H     -4.9867385994      1.3196546391      0.1774940031
 C     -3.6985719347      5.2108707861     -1.2992564505
 S     -2.5758731222      3.2197043128      0.0953201778
 C     -2.9640854618      6.3301680787     -1.6439385560
 H     -4.6949457047      5.2475816810     -0.7213797127
 C     -1.5924846810      6.3030833338     -1.9509232766
 C     -0.9428653375      7.4813834580     -2.2662572638
 C     -1.6180623171      8.7423912419     -2.3174076172
 C     -3.6144432511      7.6261362414     -1.5673710494
 C     -2.9256195506      8.7687557043     -1.9195331393
 H     -3.3942075694      9.7601033586     -1.8976617127
 H     -0.9731982679      9.6219715983     -2.5487175064
 H     -1.0279694343      5.3623261323     -1.9557655177
 H      0.0994515545      7.5048302585     -2.4709033042
 H     -4.6986852055      7.6805216595     -1.3580513443
 O     -2.6019962124      1.7883682829     -0.0703930040
 O     -1.3598868103      3.8903173791      0.4789470942
 F     -3.7933746636      3.6976718971      1.0129492078
30
# ORCA AIMD Position Step 90, t=45.00 fs, E_Pot=-1129.60797478 Hartree, Unit is Angstrom
 C     -6.8122183361      3.4017713576      0.1296803764
 C     -6.1460388122      2.7026780833     -0.9954457095
 H     -6.5067341957      3.1194964874      1.1227420837
 H     -7.8967597628      3.2942844175      0.1339961656
 H     -6.7350019410      4.4746487402      0.0971386463
 C     -6.4867462597      3.1859150180     -2.3624061503
 H     -7.4681697282      2.8435722445     -2.6492898385
 H     -5.7586940324      2.7845521617     -3.1334546728
 H     -6.5180918438      4.2792366168     -2.4552673825
 C     -5.3249829875      1.6972385154     -0.7906406060
 N     -3.1074567041      3.9249672397     -1.3053865909
 H     -4.8190090500      1.3182364182     -1.6926711281
 H     -4.9827693184      1.3225912392      0.1790716687
 C     -3.6972398985      5.2110116292     -1.2970156303
 S     -2.5773309088      3.2200049835      0.0993034074
 C     -2.9627723847      6.3319668793     -1.6428228743
 H     -4.7067001823      5.2517558889     -0.7275630820
 C     -1.5946766560      6.3058207403     -1.9494010390
 C     -0.9417540329      7.4817286951     -2.2629888184
 C     -1.6184717266      8.7450417722     -2.3191020521
 C     -3.6157384205      7.6278915965     -1.5641313500
 C     -2.9257885279      8.7708823452     -1.9168798661
 H     -3.4014297127      9.7583103664     -1.8909647479
 H     -0.9781148698      9.6220928477     -2.5506968865
 H     -1.0369992676      5.3604624444     -1.9473569186
 H      0.1076929867      7.5079080394     -2.4596425733
 H     -4.6990833132      7.6708248833     -1.3498141607
 O     -2.6035026467      1.7897549984     -0.0680877766
 O     -1.3580517294      3.8890025146      0.4814419717
 F     -3.7959675929      3.6981624551      1.0156927943
30
# ORCA AIMD Position Step 91, t=45.50 fs, E_Pot=-1129.60904952 Hartree, Unit is Angstrom
 C     -6.8148891039      3.4018391661      0.1311643666
 C     -6.1450426708      2.7054874666     -0.9953854539
 H     -6.5018183261      3.1138967575      1.1201881563
 H     -7.8973983581      3.2890982882      0.1322657174
 H     -6.7274957027      4.4710063210      0.0938284654
 C     -6.4857641386      3.1860130323     -2.3601691522
 H     -7.4658750416      2.8431838894     -2.6531270790
 H     -5.7516529238      2.7859336039     -3.1229228088
 H     -6.5118084151      4.2819475352     -2.4474012783
 C     -5.3228980987      1.6976382654     -0.7908891551
 N     -3.1072844516      3.9254153208     -1.3030966964
 H     -4.8210455415      1.3159677154     -1.6927517766
 H     -4.9796932298      1.3256569412      0.1805040369
 C     -3.6962024408      5.2107752048     -1.2944390583
 S     -2.5787407925      3.2202965399      0.1032205195
 C     -2.9616353582      6.3341916601     -1.6415806617
 H     -4.7151932586      5.2561263456     -0.7368661202
 C     -1.5966738958      6.3085506769     -1.9479640450
 C     -0.9408225999      7.4823140928     -2.2597377635
 C     -1.6183683421      8.7474035130     -2.3207492853
 C     -3.6170764431      7.6294419504     -1.5609799538
 C     -2.9262017308      8.7732666454     -1.9142032990
 H     -3.4094090746      9.7559046555     -1.8840617053
 H     -0.9849746803      9.6215156835     -2.5525714088
 H     -1.0464300561      5.3589207963     -1.9388189982
 H      0.1180791444      7.5102387447     -2.4489476423
 H     -4.6982431242      7.6610156303     -1.3412086819
 O     -2.6050309910      1.7912647785     -0.0656710056
 O     -1.3563033563      3.8876735821      0.4840247561
 F     -3.7985068536      3.6986014446      1.0185143736
30
# ORCA AIMD Position Step 92, t=46.00 fs, E_Pot=-1129.61080343 Hartree, Unit is Angstrom
 C     -6.8177136324      3.4019132182      0.1327097524
 C     -6.1442071301      2.7084847014     -0.9952151827
 H     -6.4956941286      3.1070998123      1.1190181072
 H     -7.8994080780      3.2829870180      0.1298661788
 H     -6.7188867218      4.4700101201      0.0898124241
 C     -6.4845304568      3.1860928701     -2.3581529850
 H     -7.4654865309      2.8421469552     -2.6574151930
 H     -5.7461365276      2.7882313536     -3.1108430792
 H     -6.5052466228      4.2848137491     -2.4391530706
 C     -5.3205129302      1.6978686426     -0.7912634086
 N     -3.1072288074      3.9259450229     -1.3009257691
 H     -4.8231134904      1.3127988352     -1.6919920519
 H     -4.9775394919      1.3288524252      0.1817120141
 C     -3.6954667231      5.2101849048     -1.2915351001
 S     -2.5800964094      3.2205859791      0.1070712830
 C     -2.9607120129      6.3368366253     -1.6402025921
 H     -4.7202039620      5.2606135351     -0.7492872602
 C     -1.5984572170      6.3112573718     -1.9466073437
 C     -0.9400159482      7.4831633251     -2.2565197252
 C     -1.6177893757      8.7494371618     -2.3223291990
 C     -3.6184322826      7.6307755528     -1.5579202498
 C     -2.9268640154      8.7758890791     -1.9115044725
 H     -3.4180590899      9.7530004815     -1.8769946200
 H     -0.9934693862      9.6205901802     -2.5544355439
 H     -1.0561573370      5.3577507115     -1.9301948416
 H      0.1298688892      7.5117902117     -2.4387143333
 H     -4.6962644358      7.6512498629     -1.3322450225
 O     -2.6065816987      1.7928870241     -0.0631413965
 O     -1.3546565527      3.8863259130      0.4866939972
 F     -3.8009897842      3.6989891768      1.0214140437
30
# ORCA AIMD Position Step 93, t=46.50 fs, E_Pot=-1129.61291840 Hartree, Unit is Angstrom
 C     -6.8206635277      3.4019799954      0.1343137560
 C     -6.1435180885      2.7116244106     -0.9949128567
 H     -6.4885069673      3.0992247323      1.1190967124
 H     -7.9027592090      3.2760505731      0.1268521487
 H     -6.7093124965      4.4716394118      0.0851993491
 C     -6.4830690429      3.1861783559     -2.3563535203
 H     -7.4667740632      2.8405745731     -2.6620763410
 H     -5.7420040613      2.7913606945     -3.0975040456
 H     -6.4984736265      4.2876569385     -2.4305965969
 C     -5.3178585094      1.6979634929     -0.7917533584
 N     -3.1072905165      3.9265553000     -1.2988684321
 H     -4.8251275584      1.3087104885     -1.6904951555
 H     -4.9763153582      1.3321614322      0.1826565730
 C     -3.6950203729      5.2092706576     -1.2883242634
 S     -2.5813918022      3.2208806366      0.1108555753
 C     -2.9600352162      6.3398881016     -1.6386800213
 H     -4.7217451980      5.2651383723     -0.7646921783
 C     -1.6000150880      6.3139286883     -1.9453243891
 C     -0.9392665254      7.4842955010     -2.2533511256
 C     -1.6167872405      8.7511023632     -2.3238180859
 C     -3.6197756851      7.6318855841     -1.5549565880
 C     -2.9277739485      8.7787229038     -1.9087855870
 H     -3.4272965019      9.7497448259     -1.8698087526
 H     -1.0032091706      9.6197481975     -2.5564093930
 H     -1.0660527208      5.3569696381     -1.9215304786
 H      0.1422106196      7.5125399111     -2.4288316023
 H     -4.6933233973      7.6416809714     -1.3229199978
 O     -2.6081551551      1.7946097712     -0.0604981033
 O     -1.3531253901      3.8849554178      0.4894482502
 F     -3.8034135648      3.6993260408      1.0243915604
30
# ORCA AIMD Position Step 94, t=47.00 fs, E_Pot=-1129.61498781 Hartree, Unit is Angstrom
 C     -6.8237113523      3.4020410073      0.1359829401
 C     -6.1429577646      2.7148571115     -0.9944590418
 H     -6.4804661757      3.0904491210      1.1201490274
 H     -7.9073075754      3.2684182640      0.1232912017
 H     -6.6989526282      4.4756119116      0.0801236282
 C     -6.4814251571      3.1862937000     -2.3547601928
 H     -7.4693576216      2.8386360514     -2.6669860774
 H     -5.7390027094      2.7951758407     -3.0833014423
 H     -6.4915638263      4.2903022465     -2.4218129621
 C     -5.3149720169      1.6979620805     -0.7923485358
 N     -3.1074693436      3.9272434557     -1.2969189709
 H     -4.8269894763      1.3036782927     -1.6884019568
 H     -4.9760054907      1.3355513136      0.1833407545
 C     -3.6948318214      5.2080669597     -1.2848379893
 S     -2.5826216927      3.2211878627      0.1145733071
 C     -2.9596310712      6.3433257755     -1.6370056304
 H     -4.7200726789      5.2696246057     -0.7828243567
 C     -1.6013438187      6.3165560390     -1.9441070860
 C     -0.9385031297      7.4857247603     -2.2502474430
 C     -1.6154258673      8.7523606008     -2.3251899521
 C     -3.6210729746      7.6327700480     -1.5520939044
 C     -2.9289241993      8.7817351180     -1.9060500259
 H     -3.4370406433      9.7463096059     -1.8625515257
 H     -1.0137530559      9.6194677624     -2.5586295465
 H     -1.0759685589      5.3565663513     -1.9128735739
 H      0.1542399883      7.5124791003     -2.4191984912
 H     -4.6896577834      7.6324564462     -1.3132181014
 O     -2.6097516318      1.7964200699     -0.0577407259
 O     -1.3517227154      3.8835587610      0.4922861297
 F     -3.8057752426      3.6996125289      1.0274463516
30
# ORCA AIMD Position Step 95, t=47.50 fs, E_Pot=-1129.61661859 Hartree, Unit is Angstrom
 C     -6.8268302530      3.4021104129      0.1377298120
 C     -6.1425052408      2.7181300614     -0.9938367198
 H     -6.4718335996      3.0809988642      1.1217969908
 H     -7.9128069590      3.2602454071      0.1192629946
 H     -6.6880286179      4.4814220524      0.0747432954
 C     -6.4796609054      3.1864631692     -2.3533555854
 H     -7.4727543977      2.8365384060     -2.6719866146
 H     -5.7367766272      2.7994759350     -3.0687250842
 H     -6.4845970627      4.2925929715     -2.4128911565
 C     -5.3118958433      1.6979080778     -0.7930388378
 N     -3.1077643276      3.9280048974     -1.2950713555
 H     -4.8285952963      1.2976783429     -1.6858773802
 H     -4.9765738351      1.3389742775      0.1838062484
 C     -3.6948489336      5.2066133360     -1.2811183766
 S     -2.5837811863      3.2215153054      0.1182244510
 C     -2.9595194636      6.3471215462     -1.6351731395
 H     -4.7156936486      5.2740016841     -0.8033087004
 C     -1.6024468764      6.3191356102     -1.9429461080
 C     -0.9376570347      7.4874591245     -2.2472222968
 C     -1.6137770822      8.7531784438     -2.3264174192
 C     -3.6222887842      7.6334324244     -1.5493374971
 C     -2.9303029870      8.7848880960     -1.9033021290
 H     -3.4472082439      9.7428759606     -1.8552729989
 H     -1.0246420288      9.6202320003     -2.5612370137
 H     -1.0857392762      5.3564989382     -1.9042729845
 H      0.1651516703      7.5116152913     -2.4097367729
 H     -4.6855485754      7.6237152140     -1.3031156667
 O     -2.6113713717      1.7983036243     -0.0548693276
 O     -1.3504605364      3.8821332661      0.4952062834
 F     -3.8080717519      3.6998491887      1.0305774467
30
# ORCA AIMD Position Step 96, t=48.00 fs, E_Pot=-1129.61752660 Hartree, Unit is Angstrom
 C     -6.8299938999      3.4022108705      0.1395694095
 C     -6.1421378377      2.7213892987     -0.9930320913
 H     -6.4629067765      3.0711320246      1.1236076290
 H     -7.9189328815      3.2517076671      0.1148575484
 H     -6.6767971848      4.4884097791      0.0692349290
 C     -6.4778492377      3.1867105354     -2.3521159428
 H     -7.4764319012      2.8345056811     -2.6769034024
 H     -5.7348869710      2.8040170753     -3.0543333917
 H     -6.4776565806      4.2944029603     -2.4039267331
 C     -5.3086753040      1.6978471785     -0.7938150534
 N     -3.1081738374      3.9288335823     -1.2933192941
 H     -4.8298447375      1.2906933755     -1.6830951793
 H     -4.9779655548      1.3423703248      0.1841291085
 C     -3.6949988605      5.2049521062     -1.2772167356
 S     -2.5848660481      3.2218706355      0.1218090383
 C     -2.9597124317      6.3512408121     -1.6331778746
 H     -4.7093773921      5.2782105508     -0.8256650449
 C     -1.6033342672      6.3216678219     -1.9418310594
 C     -0.9366678253      7.4894998749     -2.2442864689
 C     -1.6119155189      8.7535326769     -2.3274737730
 C     -3.6233887323      7.6338814740     -1.5466923713
 C     -2.9318949477      8.7881410972     -1.9005470512
 H     -3.4577098878      9.7396226730     -1.8480251964
 H     -1.0354450339      9.6224693623     -2.5643609995
 H     -1.0951898013      5.3567040704     -1.8957773361
 H      0.1742613015      7.5099745954     -2.4003971542
 H     -4.6812954734      7.6155852908     -1.2925845619
 O     -2.6130145457      1.8002451862     -0.0518844182
 O     -1.3493496219      3.8806770272      0.4982074402
 F     -3.8102999407      3.7000366238      1.0337835409
30
# ORCA AIMD Position Step 97, t=48.50 fs, E_Pot=-1129.61760742 Hartree, Unit is Angstrom
 C     -6.8331763461      3.4023686550      0.1415159117
 C     -6.1418320603      2.7245810672     -0.9920349575
 H     -6.4540005598      3.0611217674      1.1251407562
 H     -7.9253128848      3.2429941949      0.1101733288
 H     -6.6655396950      4.4958397704      0.0637867956
 C     -6.4760671376      3.1870582443     -2.3510125333
 H     -7.4798592819      2.8327590537     -2.6815617346
 H     -5.7328441621      2.8085303436     -3.0407179752
 H     -6.4708265245      4.2956466519     -2.3950203356
 C     -5.3053567013      1.6978249905     -0.7946693505
 N     -3.1086956228      3.9297222878     -1.2916562086
 H     -4.8306505065      1.2827203925     -1.6802204985
 H     -4.9801109391      1.3456711276      0.1844109234
 C     -3.6951887577      5.2031274596     -1.2731917319
 S     -2.5858729000      3.2222612708      0.1253270998
 C     -2.9602140573      6.3556424270     -1.6310168153
 H     -4.7021447398      5.2822090588     -0.8493297680
 C     -1.6040211980      6.3241571486     -1.9407507630
 C     -0.9354871724      7.4918405970     -2.2414474269
 C     -1.6099138523      8.7534157354     -2.3283348339
 C     -3.6243422970      7.6341314550     -1.5441625467
 C     -2.9336821405      8.7914519755     -1.8977905926
 H     -3.4684468456      9.7367124376     -1.8408616281
 H     -1.0458032563      9.6264914392     -2.5681009349
 H     -1.1041431099      5.3571056960     -1.8874344408
 H      0.1810455206      7.5076022334     -2.3911622106
 H     -4.6771896111      7.6081823256     -1.2815983506
 O     -2.6146812321      1.8022288809     -0.0487868767
 O     -1.3483992918      3.8791890719      0.5012885029
 F     -3.8124565501      3.7001754924      1.0370630898
30
# ORCA AIMD Position Step 98, t=49.00 fs, E_Pot=-1129.61695977 Hartree, Unit is Angstrom
 C     -6.8363520336      3.4026089571      0.1435798606
 C     -6.1415650452      2.7276539587     -0.9908393014
 H     -6.4454277316      3.0512395398      1.1259917422
 H     -7.9315580775      3.2343001312      0.1053144797
 H     -6.6545483501      4.5029770858      0.0585907746
 C     -6.4743879636      3.1875257707     -2.3500142195
 H     -7.4825515135      2.8315001677     -2.6858015841
 H     -5.7301557241      2.8127476691     -3.0284547813
 H     -6.4641893674      4.2962859708     -2.3862749420
 C     -5.3019849543      1.6978847794     -0.7955956307
 N     -3.1093270339      3.9306629072     -1.2900755129
 H     -4.8309472831      1.2737766629     -1.6773943284
 H     -4.9829292045      1.3488042764      0.1847701346
 C     -3.6953114630      5.2011818176     -1.2691050172
 S     -2.5867988562      3.2226950535      0.1287790188
 C     -2.9610178414      6.3602823425     -1.6286894253
 H     -4.6952241119      5.2859742864     -0.8737008437
 C     -1.6045285442      6.3266107340     -1.9396929731
 C     -0.9340813235      7.4944687107     -2.2387092780
 C     -1.6078381040      8.7528394490     -2.3289809539
 C     -3.6251252743      7.6342011181     -1.5417503798
 C     -2.9356449798      8.7947787980     -1.8950390490
 H     -3.4793073649      9.7342790618     -1.8338364013
 H     -1.0554673520      9.6324359413     -2.5725100535
 H     -1.1124290150      5.3576250783     -1.8792900801
 H      0.1851666992      7.5045616502     -2.3820450298
 H     -4.6734850269      7.6016086639     -1.2701376326
 O     -2.6163715280      1.8042377601     -0.0455780756
 O     -1.3476177590      3.8776688237      0.5044483841
 F     -3.8145383425      3.7002663336      1.0404143124
30
# ORCA AIMD Position Step 99, t=49.50 fs, E_Pot=-1129.61586777 Hartree, Unit is Angstrom
 C     -6.8394959573      3.4029529163      0.1457663842
 C     -6.1413141481      2.7305586507     -0.9894429456
 H     -6.4374827700      3.0417407777      1.1258234695
 H     -7.9372946374      3.2258191266      0.1003885064
 H     -6.6441134376      4.5091470431      0.0538350954
 C     -6.4728744123      3.1881280767     -2.3490914083
 H     -7.4841031646      2.8308983945     -2.6894892496
 H     -5.7263826092      2.8164309500     -3.0180507003
 H     -6.4578233435      4.2963358673     -2.3777942607
 C     -5.2986021061      1.6980654927     -0.7965894774
 N     -3.1100648804      3.9316469846     -1.2885702441
 H     -4.8307005184      1.2639101818     -1.6747136713
 H     -4.9863369519      1.3517004223      0.1853218339
 C     -3.6952508614      5.1991586046     -1.2650178802
 S     -2.5876425461      3.2231784318      0.1321648462
 C     -2.9621105461      6.3651094422     -1.6261965749
 H     -4.6899530516      5.2894985942     -0.8981830236
 C     -1.6048789436      6.3290389083     -1.9386453327
 C     -0.9324321892      7.4973627039     -2.2360725410
 C     -1.6057458346      8.7518392130     -2.3293981364
 C     -3.6257228873      7.6341148829     -1.5394556894
 C     -2.9377631452      8.7980812607     -1.8922989541
 H     -3.4901647608      9.7324208756     -1.8270047692
 H     -1.0643152088      9.6402331188     -2.5775836018
 H     -1.1198915504      5.3581915942     -1.8713887270
 H      0.1864840825      7.5009323158     -2.3730884741
 H     -4.6703735283      7.5959538702     -1.2581993502
 O     -2.6180853191      1.8062555550     -0.0422594421
 O     -1.3470109559      3.8761172332      0.5076865318
 F     -3.8165420380      3.7003099422      1.0438354016
30
# ORCA AIMD Position Step 100, t=50.00 fs, E_Pot=-1129.61471239 Hartree, Unit is Angstrom
 C     -6.8425834486      3.4034147846      0.1480736902
 C     -6.1410590298      2.7332507062     -0.9878483664
 H     -6.4304273307      3.0328517332      1.1243924921
 H     -7.9421899416      3.2177359890      0.0955025455
 H     -6.6345093402      4.5137825152      0.0496967313
 C     -6.4715706705      3.1888731267     -2.3482197819
 H     -7.4842130331      2.8310818378     -2.6925256908
 H     -5.7212058207      2.8194058802     -3.0098837158
 H     -6.4518004893      4.2958620031     -2.3696796146
 C     -5.2952454656      1.6984000089     -0.7976478577
 N     -3.1109056776      3.9326656943     -1.2871336361
 H     -4.8299089965      1.2532008502     -1.6722274412
 H     -4.9902499042      1.3542959768      0.1861721233
 C     -3.6948980018      5.1970978277     -1.2609833635
 S     -2.5884032329      3.2237180898      0.1354850500
 C     -2.9634680359      6.3700720245     -1.6235418234
 H     -4.6876295316      5.2927797929     -0.9222675751
 C     -1.6050985744      6.3314526510     -1.9375945884
 C     -0.9305385752      7.5004957592     -2.2335345641
 C     -1.6036844373      8.7504725590     -2.3295788062
 C     -3.6261307119      7.6339010162     -1.5372753518
 C     -2.9400161732      8.8013217491     -1.8895770347
 H     -3.5008749630      9.7311920466     -1.8204221408
 H     -1.0723527327      9.6495991978     -2.5832553745
 H     -1.1263969423      5.3587532755     -1.8637727863
 H      0.1850619292      7.4968057597     -2.3643609274
 H     -4.6679653149      7.5912948689     -1.2458009204
 O     -2.6198224986      1.8082653929     -0.0388327732
 O     -1.3465835606      3.8745356245      0.5110024915
 F     -3.8184643893      3.7003070121      1.0473243110
30
# ORCA AIMD Position Step 101, t=50.50 fs, E_Pot=-1129.61384133 Hartree, Unit is Angstrom
 C     -6.8455905372      3.4040013267      0.1504927389
 C     -6.1407806841      2.7356895584     -0.9860620816
 H     -6.4244800857      3.0247600428      1.1215629823
 H     -7.9459747758      3.2102204616      0.0907609306
 H     -6.6259844899      4.5164521955      0.0463361867
 C     -6.4704972778      3.1897607724     -2.3473840863
 H     -7.4827000377      2.8321316982     -2.6948523164
 H     -5.7144786372      2.8215866149     -3.0041602861
 H     -6.4461850935      4.2949793171     -2.3620286536
 C     -5.2919469687      1.6989138590     -0.7987683597
 N     -3.1118451701      3.9337098403     -1.2857588201
 H     -4.8286081842      1.2417677708     -1.6699259333
 H     -4.9945911798      1.3565401247      0.1873966630
 C     -3.6941647748      5.1950413951     -1.2570422859
 S     -2.5890815252      3.2243193545      0.1387398489
 C     -2.9650604909      6.3751126151     -1.6207300655
 H     -4.6893116191      5.2958052442     -0.9455859058
 C     -1.6052125520      6.3338645338     -1.9365277767
 C     -0.9284160318      7.5038329956     -2.2310894326
 C     -1.6016931757      8.7488177845     -2.3295213614
 C     -3.6263566092      7.6335928620     -1.5352026235
 C     -2.9423837345      8.8044660924     -1.8868800462
 H     -3.5112797207      9.7306051339     -1.8141440325
 H     -1.0796889285      9.6600656733     -2.5894030426
 H     -1.1318385946      5.3592848860     -1.8564834492
 H      0.1811657376      7.4922821842     -2.3559541515
 H     -4.6662786114      7.5876968874     -1.2329876534
 O     -2.6215828162      1.8102512412     -0.0352998858
 O     -1.3463381072      3.8729266980      0.5143963046
 F     -3.8203022437      3.7002585064      1.0508790398
30
# ORCA AIMD Position Step 102, t=51.00 fs, E_Pot=-1129.61340969 Hartree, Unit is Angstrom
 C     -6.8484939151      3.4047108995      0.1530070421
 C     -6.1404631993      2.7378408155     -0.9840952400
 H     -6.4198075435      3.0176065747      1.1173163833
 H     -7.9484590821      3.2034214314      0.0862612660
 H     -6.6187511308      4.5168801176      0.0438920385
 C     -6.4696475110      3.1907820989     -2.3465794890
 H     -7.4795117590      2.8340792791     -2.6964540015
 H     -5.7062593197      2.8229903070     -3.0008916572
 H     -6.4410323819      4.2938417901     -2.3549326461
 C     -5.2887321799      1.6996242836     -0.7999481127
 N     -3.1128788495      3.9347702827     -1.2844392857
 H     -4.8268658471      1.2297648592     -1.6677491227
 H     -4.9992919816      1.3583966440      0.1890368853
 C     -3.6930036249      5.1930293602     -1.2532170094
 S     -2.5896789614      3.2249872795      0.1419297682
 C     -2.9668488447      6.3801748515     -1.6177686151
 H     -4.6956171378      5.2985317021     -0.9679724537
 C     -1.6052473622      6.3362858059     -1.9354312678
 C     -0.9260970042      7.5073361640     -2.2287287215
 C     -1.5998047001      8.7469671688     -2.3292293210
 C     -3.6264193067      7.6332267537     -1.5332273004
 C     -2.9448457689      8.8074838352     -1.8842148392
 H     -3.5212081937      9.7306308926     -1.8082248726
 H     -1.0865006490      9.6710310292     -2.5958614311
 H     -1.1361416304      5.3597943448     -1.8495606128
 H      0.1752595080      7.4874661912     -2.3479785086
 H     -4.6652414455      7.5852131797     -1.2198321336
 O     -2.6233659434      1.8121972281     -0.0316628121
 O     -1.3462755781      3.8712936861      0.5178682201
 F     -3.8220523477      3.7001652651      1.0544973849
30
# ORCA AIMD Position Step 103, t=51.50 fs, E_Pot=-1129.61330493 Hartree, Unit is Angstrom
 C     -6.8512714289      3.4055339924      0.1555930790
 C     -6.1400927458      2.7396750801     -0.9819629614
 H     -6.4165185374      3.0114806412      1.1117528133
 H     -7.9495425145      3.1974628068      0.0820923538
 H     -6.6129795498      4.5149526159      0.0424779980
 C     -6.4689876177      3.1919208373     -2.3458112420
 H     -7.4747283777      2.8369047086     -2.6973610315
 H     -5.6968090498      2.8237334191     -2.9999023251
 H     -6.4363879068      4.2926331169     -2.3484758485
 C     -5.2856208774      1.7005401531     -0.8011826404
 N     -3.1140009703      3.9358372205     -1.2831686662
 H     -4.8247780917      1.2173812454     -1.6655902868
 H     -5.0042959672      1.3598478746      0.1910865361
 C     -3.6914171332      5.1911062141     -1.2495129672
 S     -2.5901982397      3.2257255772      0.1450550668
 C     -2.9687903975      6.3851982261     -1.6146658628
 H     -4.7065789768      5.3008716081     -0.9894526544
 C     -1.6052262691      6.3387278582     -1.9342920510
 C     -0.9236294820      7.5109612884     -2.2264415300
 C     -1.5980483371      8.7450220686     -2.3287098220
 C     -3.6263484361      7.6328431450     -1.5313355800
 C     -2.9473821868      8.8103482459     -1.8815882984
 H     -3.5304845320      9.7312082412     -1.8027173077
 H     -1.0929940269      9.6818270438     -2.6024388037
 H     -1.1392640786      5.3603244381     -1.8430433969
 H      0.1679841477      7.4824616730     -2.3405593376
 H     -4.6647019255      7.5838847176     -1.2064359971
 O     -2.6251714450      1.8140884945     -0.0279236112
 O     -1.3463949706      3.8696410701      0.5214189016
 F     -3.8237116244      3.7000283317      1.0581772821
30
# ORCA AIMD Position Step 104, t=52.00 fs, E_Pot=-1129.61319801 Hartree, Unit is Angstrom
 C     -6.8539023352      3.4064532259      0.1582210048
 C     -6.1396588463      2.7411696437     -0.9796844727
 H     -6.4146599383      3.0064161850      1.1050885288
 H     -7.9492198289      3.1924397613      0.0783305665
 H     -6.6087914867      4.5107227636      0.0421791539
 C     -6.4684599468      3.1931558082     -2.3450917965
 H     -7.4685591356      2.8405382229     -2.6976483838
 H     -5.6865566016      2.8240125901     -3.0008645565
 H     -6.4322874499      4.2915503509     -2.3427338193
 C     -5.2826267919      1.7016618995     -0.8024646170
 N     -3.1152057172      3.9369014111     -1.2819410313
 H     -4.8224605456      1.2048311445     -1.6633137347
 H     -5.0095581481      1.3608947724      0.1934936750
 C     -3.6894600389      5.1893158087     -1.2459202488
 S     -2.5906432563      3.2265371173      0.1481161678
 C     -2.9708364265      6.3901246548     -1.6114319873
 H     -4.7216350049      5.3026883978     -1.0102170393
 C     -1.6051723023      6.3411995507     -1.9330967482
 C     -0.9210746323      7.5146638132     -2.2242155798
 C     -1.5964517731      8.7430849404     -2.3279722373
 C     -3.6261810028      7.6324842975     -1.5295108697
 C     -2.9499728697      8.8130359864     -1.8790073965
 H     -3.5389330582      9.7322509529     -1.7976707298
 H     -1.0993682157      9.6917843857     -2.6089357231
 H     -1.1411967858      5.3609513426     -1.8369699611
 H      0.1601284808      7.4773669043     -2.3338303567
 H     -4.6644499350      7.5837392006     -1.1929229176
 O     -2.6269987109      1.8159111365     -0.0240844441
 O     -1.3466934702      3.8679740457      0.5250492693
 F     -3.8252767679      3.6998486184      1.0619164633
30
# ORCA AIMD Position Step 105, t=52.50 fs, E_Pot=-1129.61272117 Hartree, Unit is Angstrom
 C     -6.8563678332      3.4074438446      0.1608555511
 C     -6.1391537956      2.7423078198     -0.9772825987
 H     -6.4142158195      3.0023907043      1.0976486688
 H     -7.9475819324      3.1884164820      0.0750381817
 H     -6.6062564396      4.5044098902      0.0430501358
 C     -6.4679883366      3.1944643848     -2.3444369891
 H     -7.4613344878      2.8448629375     -2.6974337249
 H     -5.6760431838      2.8240763025     -3.0033488041
 H     -6.4287595001      4.2907870254     -2.3377741229
 C     -5.2797588924      1.7029824468     -0.8037830018
 N     -3.1164862290      3.9379533556     -1.2807507470
 H     -4.8200392780      1.1923470020     -1.6607690895
 H     -5.0150442907      1.3615564958      0.1961610468
 C     -3.6872291684      5.1877040445     -1.2424212274
 S     -2.5910188842      3.2274235220      0.1511132947
 C     -2.9729365534      6.3948953238     -1.6080779918
 H     -4.7397292811      5.3038114180     -1.0305321589
 C     -1.6051052125      6.3437085794     -1.9318325619
 C     -0.9185026165      7.5183976234     -2.2220376145
 C     -1.5950430453      8.7412543432     -2.3270266698
 C     -3.6259597239      7.6321946286     -1.5277342339
 C     -2.9525970866      8.8155267494     -1.8764792249
 H     -3.5463877360      9.7336604351     -1.7931300491
 H     -1.1057905634      9.7002896433     -2.6151605773
 H     -1.1419608480      5.3617787676     -1.8313772210
 H      0.1525735273      7.4722709321     -2.3279275061
 H     -4.6642407925      7.5847897953     -1.1794339652
 O     -2.6288470500      1.8176524620     -0.0201475155
 O     -1.3471664847      3.8662988103      0.5287605502
 F     -3.8267446548      3.6996271761      1.0657127344
30
# ORCA AIMD Position Step 106, t=53.00 fs, E_Pot=-1129.61165244 Hartree, Unit is Angstrom
 C     -6.8586514692      3.4084739288      0.1634573610
 C     -6.1385729730      2.7430794713     -0.9747833311
 H     -6.4151098497      2.9993267244      1.0898537962
 H     -7.9448119036      3.1854248087      0.0722613165
 H     -6.6053882117      4.4963961062      0.0451133975
 C     -6.4674848807      3.1958259389     -2.3438619959
 H     -7.4534886816      2.8497212130     -2.6968718871
 H     -5.6658573664      2.8241931166     -3.0068791081
 H     -6.4258268634      4.2905151160     -2.3336554446
 C     -5.2770221791      1.7044881812     -0.8051224621
 N     -3.1178349633      3.9389838723     -1.2795924854
 H     -4.8176404936      1.1801680264     -1.6578098833
 H     -5.0207280603      1.3618679783      0.1989549384
 C     -3.6848469989      5.1863155636     -1.2389965510
 S     -2.5913310726      3.2283852301      0.1540465758
 C     -2.9750396709      6.3994529523     -1.6046155213
 H     -4.7595025542      5.3040582332     -1.0506688422
 C     -1.6050420152      6.3462609437     -1.9304871559
 C     -0.9159865883      7.5221173738     -2.2198943805
 C     -1.5938512009      8.7396196953     -2.3258828161
 C     -3.6257297481      7.6320193436     -1.5259853252
 C     -2.9552333509      8.8178027876     -1.8740109746
 H     -3.5526997567      9.7353361704     -1.7891342532
 H     -1.1123787272      9.7068305196     -2.6209437098
 H     -1.1416036886      5.3629292186     -1.8263000879
 H      0.1462181795      7.4672514273     -2.3229803301
 H     -4.6638224549      7.5870340652     -1.1661184178
 O     -2.6307156567      1.8193011691     -0.0161150579
 O     -1.3478076717      3.8646224142      0.5325542461
 F     -3.8281122139      3.6993651208      1.0695638338
30
# ORCA AIMD Position Step 107, t=53.50 fs, E_Pot=-1129.61001409 Hartree, Unit is Angstrom
 C     -6.8607394399      3.4095047177      0.1659846855
 C     -6.1379148318      2.7434812044     -0.9722152222
 H     -6.4172119173      2.9970968809      1.0821999411
 H     -7.9411763942      3.1834642871      0.0700287557
 H     -6.6061432663      4.4872171945      0.0483588282
 C     -6.4668570339      3.1972246897     -2.3433781807
 H     -7.4455326617      2.8549245742     -2.6961456254
 H     -5.6565752375      2.8246232591     -3.0109823294
 H     -6.4235055094      4.2908703759     -2.3304250818
 C     -5.2744186575      1.7061602308     -0.8064632846
 N     -3.1192438528      3.9399844469     -1.2784611635
 H     -4.8153815921      1.1685284156     -1.6543098936
 H     -5.0265876483      1.3618764084      0.2017170069
 C     -3.6824442580      5.1851912968     -1.2356298331
 S     -2.5915867455      3.2294214179      0.1569160337
 C     -2.9770954995      6.4037430027     -1.6010565096
 H     -4.7794970427      5.3032576252     -1.0708494408
 C     -1.6049969965      6.3488610945     -1.9290487609
 C     -0.9135948035      7.5257797190     -2.2177736072
 C     -1.5929064991      8.7382575105     -2.3245490337
 C     -3.6255357362      7.6320032356     -1.5242433000
 C     -2.9578592171      8.8198485117     -1.8716099253
 H     -3.5577448573      9.7371857796     -1.7857151217
 H     -1.1191910371      9.7110273590     -2.6261480244
 H     -1.1401940943      5.3645332463     -1.8217704167
 H      0.1418828891      7.4623764373     -2.3191025214
 H     -4.6629613763      7.5904531971     -1.1531244990
 O     -2.6326036493      1.8208475578     -0.0119892875
 O     -1.3486090353      3.8629527113      0.5364321333
 F     -3.8293765040      3.6990636786      1.0734674612
30
# ORCA AIMD Position Step 108, t=54.00 fs, E_Pot=-1129.60805387 Hartree, Unit is Angstrom
 C     -6.8626205813      3.4104911161      0.1683953717
 C     -6.1371809946      2.7435166314     -0.9696087939
 H     -6.4203494027      2.9955333724      1.0752317278
 H     -7.9370119576      3.1825037137      0.0683517476
 H     -6.6084221690      4.4775443165      0.0527451838
 C     -6.4660145041      3.1986514361     -2.3429912099
 H     -7.4380160038      2.8602674886     -2.6954518842
 H     -5.6487133896      2.8255966610     -3.0152260250
 H     -6.4218017537      4.2919417432     -2.3281154737
 C     -5.2719483502      1.7079759697     -0.8077817294
 N     -3.1207038113      3.9409469109     -1.2773518761
 H     -4.8133634403      1.1576446298     -1.6501779084
 H     -5.0326015642      1.3616362969      0.2042799441
 C     -3.6801465376      5.1843675806     -1.2323104567
 S     -2.5917934399      3.2305302332      0.1597216076
 C     -2.9790565082      6.4077141785     -1.5974127300
 H     -4.7983228859      5.3012674610     -1.0912184930
 C     -1.6049811532      6.3515126835     -1.9275065040
 C     -0.9113818509      7.5293436919     -2.2156649422
 C     -1.5922402895      8.7372288540     -2.3230316075
 C     -3.6254195413      7.6321896287     -1.5224876293
 C     -2.9604510679      8.8216500590     -1.8692834147
 H     -3.5614296014      9.7391338050     -1.7828961990
 H     -1.1262231888      9.7126526318     -2.6306762480
 H     -1.1378162776      5.3667167640     -1.8178155004
 H      0.1402022933      7.4577095627     -2.3163821067
 H     -4.6614636401      7.5950116786     -1.1405913459
 O     -2.6345101891      1.8222833524     -0.0077724353
 O     -1.3495613070      3.8612981925      0.5403961807
 F     -3.8305349176      3.6987242259      1.0774213824
30
# ORCA AIMD Position Step 109, t=54.50 fs, E_Pot=-1129.60614283 Hartree, Unit is Angstrom
 C     -6.8642861535      3.4113830409      0.1706494837
 C     -6.1363759178      2.7431962064     -0.9669956154
 H     -6.4243242153      2.9944428098      1.0695055122
 H     -7.9327052595      3.1824846694      0.0672245568
 H     -6.6120758033      4.4681501768      0.0582041661
 C     -6.4648765912      3.2001041136     -2.3427007652
 H     -7.4314763586      2.8655457005     -2.6949834090
 H     -5.6426919381      2.8272967536     -3.0192467341
 H     -6.4207108220      4.2937661229     -2.3267417580
 C     -5.2696099934      1.7099102144     -0.8090506508
 N     -3.1222059246      3.9418648076     -1.2762597931
 H     -4.8116640465      1.1477074943     -1.6453667306
 H     -5.0387463147      1.3612056906      0.2064804580
 C     -3.6780632857      5.1838728279     -1.2290335629
 S     -2.5919597160      3.2317084578      0.1624631878
 C     -2.9808782481      6.4113211005     -1.5936956456
 H     -4.8147790251      5.2979835171     -1.1118468018
 C     -1.6050034834      6.3542180355     -1.9258501204
 C     -0.9093809208      7.5327720725     -2.2135609373
 C     -1.5918842740      8.7365770891     -2.3213343327
 C     -3.6254173354      7.6326183941     -1.5206990969
 C     -2.9629843986      8.8231954150     -1.8670387914
 H     -3.5636949138      9.7411271155     -1.7806920417
 H     -1.1334078429      9.7116436297     -2.6344770967
 H     -1.1345649859      5.3695918122     -1.8144572309
 H      0.1415328181      7.4533178446     -2.3148727779
 H     -4.6591952914      7.6006579412     -1.1286393430
 O     -2.6364343467      1.8236023364     -0.0034665992
 O     -1.3506536823      3.8596680030      0.5444486505
 F     -3.8315848440      3.6983481995      1.0814232892
30
# ORCA AIMD Position Step 110, t=55.00 fs, E_Pot=-1129.60465590 Hartree, Unit is Angstrom
 C     -6.8657291277      3.4121274369      0.1727119286
 C     -6.1355068313      2.7425372234     -0.9644076155
 H     -6.4289337711      2.9936255735      1.0655472069
 H     -7.9286681846      3.1833267311      0.0666265207
 H     -6.6169170399      4.4598591201      0.0646471041
 C     -6.4633786538      3.2015871043     -2.3425012483
 H     -7.4263830799      2.8705763846     -2.6949073550
 H     -5.6388127436      2.8298513535     -3.0227666318
 H     -6.4202204208      4.2963242744     -2.3263032741
 C     -5.2674018393      1.7119365577     -0.8102403638
 N     -3.1237409901      3.9427329573     -1.2751800430
 H     -4.8103333358      1.1388737406     -1.6398809487
 H     -5.0449931515      1.3606410574      0.2081746727
 C     -3.6762834887      5.1837278601     -1.2257997573
 S     -2.5920949177      3.2329516192      0.1651405693
 C     -2.9825207114      6.4145250162     -1.5899161150
 H     -4.8279068190      5.2933470243     -1.1327336979
 C     -1.6050705896      6.3569789832     -1.9240702558
 C     -0.9075992350      7.5360312765     -2.2114575780
 C     -1.5918699117      8.7363267279     -2.3194581045
 C     -3.6255581953      7.6333246321     -1.5188604124
 C     -2.9654338256      8.8244743338     -1.8648833821
 H     -3.5645187448      9.7431392184     -1.7791078802
 H     -1.1406175402      9.7081066489     -2.6375484768
 H     -1.1305398952      5.3732456045     -1.8117108088
 H      0.1458944753      7.4492798142     -2.3145885801
 H     -4.6560933192      7.6073254457     -1.1173646241
 O     -2.6383751578      1.8248002730      0.0009262405
 O     -1.3518740734      3.8580718636      0.5485920517
 F     -3.8325237966      3.6979371378      1.0854708861
30
# ORCA AIMD Position Step 111, t=55.50 fs, E_Pot=-1129.60387988 Hartree, Unit is Angstrom
 C     -6.8669432182      3.4126715900      0.1745552202
 C     -6.1345835718      2.7415635503     -0.9618763763
 H     -6.4339948536      2.9928986967      1.0638051316
 H     -7.9253076948      3.1849344215      0.0665251355
 H     -6.6227379372      4.4534775359      0.0719737442
 C     -6.4614780443      3.2031097410     -2.3423831848
 H     -7.4230800742      2.8752183023     -2.6953434459
 H     -5.6372464651      2.8333275357     -3.0256035433
 H     -6.4203144307      4.2995413268     -2.3267855904
 C     -5.2653221932      1.7140285048     -0.8113196599
 N     -3.1252994069      3.9435474095     -1.2741076495
 H     -4.8093902179      1.1312598296     -1.6337804649
 H     -5.0513060238      1.3599928361      0.2092511066
 C     -3.6748744259      5.1839460732     -1.2226140000
 S     -2.5922090334      3.2342540593      0.1677534684
 C     -2.9839492160      6.4172948268     -1.5860841681
 H     -4.8370034706      5.2873477908     -1.1538185084
 C     -1.6051866756      6.3597972639     -1.9221586138
 C     -0.9060181400      7.5390916852     -2.2093544497
 C     -1.5922276527      8.7364827767     -2.3174006960
 C     -3.6258629018      7.6343372488     -1.5169567621
 C     -2.9677733318      8.8254785619     -1.8628244529
 H     -3.5639162332      9.7451713312     -1.7781396914
 H     -1.1476691385      9.7023154888     -2.6399393848
 H     -1.1258409483      5.3777324956     -1.8095838357
 H      0.1529685353      7.4456903661     -2.3155028762
 H     -4.6521723130      7.6149347506     -1.1068342949
 O     -2.6403316323      1.8258749076      0.0054042001
 O     -1.3532093254      3.8565199661      0.5528290704
 F     -3.8333494300      3.6974926739      1.0895618773
30
# ORCA AIMD Position Step 112, t=56.00 fs, E_Pot=-1129.60396583 Hartree, Unit is Angstrom
 C     -6.8679221742      3.4129679661      0.1761622435
 C     -6.1336178970      2.7403048728     -0.9594332830
 H     -6.4393639002      2.9921168427      1.0646076204
 H     -7.9229974053      3.1872037837      0.0668792831
 H     -6.6293290600      4.4497126305      0.0800807327
 C     -6.4591586999      3.2046845931     -2.3423345885
 H     -7.4217386752      2.8793878526     -2.6963457612
 H     -5.6380274112      2.8377298906     -3.0276750283
 H     -6.4209730666      4.3032929788     -2.3281608112
 C     -5.2633697415      1.7161602643     -0.8122567141
 N     -3.1268705648      3.9443057689     -1.2730371237
 H     -4.8088221591      1.1249393740     -1.6271795485
 H     -5.0576402811      1.3593021906      0.2096400294
 C     -3.6738828487      5.1845344109     -1.2194847092
 S     -2.5923137883      3.2356080100      0.1703012549
 C     -2.9851346688      6.4196066402     -1.5822088475
 H     -4.8416139659      5.2800210618     -1.1749930238
 C     -1.6053531751      6.3626751912     -1.9201080876
 C     -0.9045976308      7.5419272278     -2.2072543456
 C     -1.5929859273      8.7370301906     -2.3151566991
 C     -3.6263429982      7.6356776158     -1.5149763585
 C     -2.9699768668      8.8262031339     -1.8608691704
 H     -3.5619384064      9.7472509339     -1.7777745093
 H     -1.1543292312      9.6947083187     -2.6417509165
 H     -1.1205672212      5.3830739792     -1.8080772390
 H      0.1621459088      7.4426620328     -2.3175517524
 H     -4.6475314206      7.6233966986     -1.0970807857
 O     -2.6423023858      1.8268269401      0.0099656311
 O     -1.3546442468      3.8550235592      0.5571628282
 F     -3.8340590668      3.6970165872      1.0936937977
30
# ORCA AIMD Position Step 113, t=56.50 fs, E_Pot=-1129.60489844 Hartree, Unit is Angstrom
 C     -6.8686583875      3.4129792597      0.1775273910
 C     -6.1326248816      2.7387975483     -0.9571071147
 H     -6.4449628427      2.9911984245      1.0681152686
 H     -7.9220282516      3.1900356191      0.0676455186
 H     -6.6365081311      4.4490650885      0.0888736230
 C     -6.4564333575      3.2063256842     -2.3423419813
 H     -7.4223328478      2.8830668827     -2.6978929343
 H     -5.6410492166      2.8429993913     -3.0290039133
 H     -6.4221721698      4.3074179808     -2.3303874098
 C     -5.2615435940      1.7183077120     -0.8130205594
 N     -3.1284439614      3.9450059080     -1.2719632965
 H     -4.8085832677      1.1199370869     -1.6202476681
 H     -5.0639421626      1.3585958856      0.2093252184
 C     -3.6733339819      5.1854921840     -1.2164217877
 S     -2.5924193064      3.2370063168      0.1727836549
 C     -2.9860549970      6.4214482313     -1.5782981386
 H     -4.8415432925      5.2714434250     -1.1961207179
 C     -1.6055696082      6.3656152202     -1.9179129290
 C     -0.9032845869      7.5445188294     -2.2051630882
 C     -1.5941700403      8.7379360822     -2.3127178730
 C     -3.6270012703      7.6373585177     -1.5129102179
 C     -2.9720182981      8.8266447593     -1.8590244964
 H     -3.5586672736      9.7494274764     -1.7779915318
 H     -1.1603272932      9.6858549156     -2.6431292684
 H     -1.1148072595      5.3892404330     -1.8071810964
 H      0.1726252436      7.4403152162     -2.3206409828
 H     -4.6423351528      7.6326162814     -1.0881068668
 O     -2.6442865659      1.8276572903      0.0146085923
 O     -1.3561648855      3.8535930586      0.5615958863
 F     -3.8346509937      3.6965106865      1.0978643350
30
# ORCA AIMD Position Step 114, t=57.00 fs, E_Pot=-1129.60650609 Hartree, Unit is Angstrom
 C     -6.8691440063      3.4126842286      0.1786580147
 C     -6.1316206379      2.7370822463     -0.9549247707
 H     -6.4507820970      2.9901323642      1.0743064248
 H     -7.9225882741      3.1933404210      0.0687810835
 H     -6.6441358493      4.4517592638      0.0982715494
 C     -6.4533434931      3.2080477705     -2.3423906115
 H     -7.4246426774      2.8863002218     -2.6998897435
 H     -5.6460689976      2.8490154168     -3.0297162568
 H     -6.4238825266      4.3117329985     -2.3334105791
 C     -5.2598433953      1.7204484534     -0.8135818309
 N     -3.1300083757      3.9456470886     -1.2708805065
 H     -4.8086008430      1.1162370726     -1.6131962890
 H     -5.0701503684      1.3578874325      0.2083400622
 C     -3.6732332302      5.1868125059     -1.2134363040
 S     -2.5925366921      3.2384401955      0.1752002073
 C     -2.9866947581      6.4228168255     -1.5743588488
 H     -4.8368383856      5.2617254301     -1.2170483725
 C     -1.6058332405      6.3686197307     -1.9155685917
 C     -0.9020219563      7.5468538529     -2.2030884947
 C     -1.5958005170      8.7391517995     -2.3100739107
 C     -3.6278314681      7.6393832669     -1.5107524866
 C     -2.9738723536      8.8268041549     -1.8572971660
 H     -3.5542111180      9.7517655874     -1.7787629612
 H     -1.1653688169      9.6764310711     -2.6442587981
 H     -1.1086425053      5.3961642633     -1.8068783013
 H      0.1835168888      7.4387708046     -2.3246551114
 H     -4.6368147854      7.6424959652     -1.0798822531
 O     -2.6462830226      1.8283694316      0.0193311932
 O     -1.3577561467      3.8522394586      0.5661308799
 F     -3.8351233334      3.6959769117      1.1020709315
30
# ORCA AIMD Position Step 115, t=57.50 fs, E_Pot=-1129.60849256 Hartree, Unit is Angstrom
 C     -6.8693721390      3.4120809295      0.1795739587
 C     -6.1306227514      2.7352038776     -0.9529111372
 H     -6.4568783142      2.9889789429      1.0829763056
 H     -7.9247378779      3.1970446782      0.0702469941
 H     -6.6521275362      4.4576959401      0.1082095720
 C     -6.4499560418      3.2098657869     -2.3424635944
 H     -7.4282826005      2.8891847283     -2.7021778574
 H     -5.6527163872      2.8555994794     -3.0300378976
 H     -6.4260695305      4.3160458662     -2.3371625556
 C     -5.2582691425      1.7225622635     -0.8139138427
 N     -3.1315519299      3.9462293680     -1.2697828306
 H     -4.8087777933      1.1137835866     -1.6062723247
 H     -5.0761962371      1.3571740776      0.2067723452
 C     -3.6735659748      5.1884826091     -1.2105394810
 S     -2.5926769557      3.2399002421      0.1775504960
 C     -2.9870456452      6.4237198270     -1.5703965791
 H     -4.8277918856      5.2510082174     -1.2376202676
 C     -1.6061388939      6.3716912221     -1.9130719302
 C     -0.9007563911      7.5489270464     -2.2010396339
 C     -1.5978911769      8.7406167833     -2.3072136657
 C     -3.6288194622      7.6417453782     -1.5085001096
 C     -2.9755154163      8.8266865532     -1.8556935057
 H     -3.5486973066      9.7543360850     -1.7800554481
 H     -1.1691567184      9.6671687858     -2.6453470983
 H     -1.1021453462      5.4037387081     -1.8071439793
 H      0.1939342484      7.4381400662     -2.3294662631
 H     -4.6312517615      7.6529378461     -1.0723486099
 O     -2.6482905567      1.8289682765      0.0241313717
 O     -1.3594029162      3.8509736753      0.5707701311
 F     -3.8354744507      3.6954172904      1.1063108605
30
# ORCA AIMD Position Step 116, t=58.00 fs, E_Pot=-1129.61050050 Hartree, Unit is Angstrom
 C     -6.8693394898      3.4111873989      0.1803063818
 C     -6.1296494854      2.7332103235     -0.9510887494
 H     -6.4633603806      2.9878588965      1.0937574024
 H     -7.9283999696      3.2010935867      0.0720095510
 H     -6.6604510871      4.4664566266      0.1186344746
 C     -6.4463580814      3.2117947596     -2.3425412949
 H     -7.4327515681      2.8918514009     -2.7045552688
 H     -5.6605091312      2.8625225131     -3.0302850244
 H     -6.4286923607      4.3201715351     -2.3415630276
 C     -5.2568207337      1.7246307016     -0.8139935361
 N     -3.1330621870      3.9467537023     -1.2686640198
 H     -4.8090001993      1.1124905592     -1.5997428115
 H     -5.0820061471      1.3564379658      0.2047580922
 C     -3.6742966501      5.1904841816     -1.2077417255
 S     -2.5928510072      3.2413763714      0.1798341481
 C     -2.9871064452      6.4241747294     -1.5664156948
 H     -4.8149491171      5.2394585008     -1.2576947517
 C     -1.6064790386      6.3748316913     -1.9104210970
 C     -0.8994445909      7.5507411200     -2.1990260559
 C     -1.6004465792      8.7422644904     -2.3041271196
 C     -3.6299447496      7.6444284443     -1.5061523568
 C     -2.9769263578      8.8263025641     -1.8542192904
 H     -3.5422650713      9.7572062379     -1.7818313937
 H     -1.1714199538      9.6587888256     -2.6466026967
 H     -1.0953798727      5.4118246065     -1.8079467647
 H      0.2030705320      7.4385155085     -2.3349426257
 H     -4.6259589957      7.6638450982     -1.0654261796
 O     -2.6503078700      1.8294602614      0.0290068828
 O     -1.3610901504      3.8498065034      0.5755155898
 F     -3.8357029125      3.6948339473      1.1105811976
30
# ORCA AIMD Position Step 117, t=58.50 fs, E_Pot=-1129.61218986 Hartree, Unit is Angstrom
 C     -6.8690492331      3.4100390557      0.1808955263
 C     -6.1287185370      2.7311506012     -0.9494778313
 H     -6.4703674854      2.9869334008      1.1061584569
 H     -7.9333671476      3.2054498737      0.0740399677
 H     -6.6691103506      4.4773599043      0.1294945195
 C     -6.4426494894      3.2138495817     -2.3426008718
 H     -7.4374927413      2.8944451627     -2.7067992865
 H     -5.6688819196      2.8695178071     -3.0308447317
 H     -6.4317035694      4.3239462098     -2.3465207680
 C     -5.2554979413      1.7266370644     -0.8138023701
 N     -3.1345261277      3.9472217672     -1.2675175628
 H     -4.8091461262      1.1122535553     -1.5938767923
 H     -5.0875045795      1.3556474664      0.2024725898
 C     -3.6753682202      5.1927946486     -1.2050512209
 S     -2.5930694536      3.2428580486      0.1820508504
 C     -2.9868830724      6.4242082714     -1.5624190329
 H     -4.7991128630      5.2272602148     -1.2771641774
 C     -1.6068439522      6.3780417754     -1.9076153668
 C     -0.8980576086      7.5523070627     -2.1970571197
 C     -1.6034592695      8.7440297769     -2.3008078660
 C     -3.6311824807      7.6474068192     -1.5037101065
 C     -2.9780876442      8.8256687844     -1.8528795164
 H     -3.5350569496      9.7604285580     -1.7840506400
 H     -1.1719475834      9.6519207183     -2.6482069525
 H     -1.0884027939      5.4202589133     -1.8092506227
 H      0.2102564069      7.4399633387     -2.3409567764
 H     -4.6212559543      7.6751225521     -1.0590235685
 O     -2.6523336022      1.8298530985      0.0339553521
 O     -1.3628032352      3.8487483737      0.5803687748
 F     -3.8358074641      3.6942290390      1.1148788280
30
# ORCA AIMD Position Step 118, t=59.00 fs, E_Pot=-1129.61331394 Hartree, Unit is Angstrom
 C     -6.8685130885      3.4086837786      0.1813882617
 C     -6.1278480931      2.7290754242     -0.9480957750
 H     -6.4780471347      2.9863836618      1.1196053618
 H     -7.9393148883      3.2100905815      0.0763127949
 H     -6.6781224636      4.4895431256      0.1407272520
 C     -6.4389352841      3.2160441124     -2.3426171561
 H     -7.4419459807      2.8971075867     -2.7086865976
 H     -5.6772237564      2.8762975277     -3.0321462773
 H     -6.4350482650      4.3272378924     -2.3519347997
 C     -5.2542990285      1.7285650468     -0.8133270281
 N     -3.1359304997      3.9476361618     -1.2663365213
 H     -4.8090933738      1.1129588741     -1.5889309332
 H     -5.0926153646      1.3547593507      0.2001224093
 C     -3.6767009332      5.1953864156     -1.2024732558
 S     -2.5933423937      3.2443344669      0.1842005086
 C     -2.9863879384      6.4238565991     -1.5584085385
 H     -4.7813587063      5.2146113592     -1.2959589846
 C     -1.6072211415      6.3813208931     -1.9046552980
 C     -0.8965828859      7.5536431995     -2.1951413307
 C     -1.6069066256      8.7458554622     -2.2972558109
 C     -3.6325061728      7.6506457653     -1.5011748810
 C     -2.9789859890      8.8248087311     -1.8516782156
 H     -3.5272140910      9.7640329472     -1.7866709831
 H     -1.1706241791      9.6470265544     -2.6502820827
 H     -1.0812673888      5.4288640553     -1.8110155881
 H      0.2149845948      7.4425213714     -2.3473899390
 H     -4.6174454060      7.6866764871     -1.0530486323
 O     -2.6543662476      1.8301555506      0.0389740861
 O     -1.3645282156      3.8478092664      0.5853306031
 F     -3.8357872218      3.6936048574      1.1192004923
30
# ORCA AIMD Position Step 119, t=59.50 fs, E_Pot=-1129.61377362 Hartree, Unit is Angstrom
 C     -6.8677524608      3.4071763498      0.1818350346
 C     -6.1270554967      2.7270352346     -0.9469569925
 H     -6.4865322469      2.9863873770      1.1334900487
 H     -7.9458344438      3.2150004946      0.0788028505
 H     -6.6874972896      4.5020629664      0.1522533541
 C     -6.4353168600      3.2183897931     -2.3425647952
 H     -7.4455979898      2.8999616380     -2.7100123064
 H     -5.6849328033      2.8825775860     -3.0346164410
 H     -6.4386648908      4.3299570509     -2.3576973345
 C     -5.2532205547      1.7303982308     -0.8125599703
 N     -3.1372621311      3.9480005040     -1.2651136189
 H     -4.8087306008      1.1144994340     -1.5851280389
 H     -5.0972655788      1.3537229713      0.1979287256
 C     -3.6781945857      5.1982281570     -1.2000086217
 S     -2.5936792659      3.2457947252      0.1862832685
 C     -2.9856397022      6.4231640830     -1.5543850881
 H     -4.7630006292      5.2017123508     -1.3140685082
 C     -1.6075954204      6.3846661029     -1.9015425064
 C     -0.8950255856      7.5547749386     -2.1932858064
 C     -1.6107487008      8.7476987926     -2.2934795536
 C     -3.6338903005      7.6541028970     -1.4985478226
 C     -2.9796133089      8.8237528529     -1.8506182006
 H     -3.5188698119      9.7680182947     -1.7896494426
 H     -1.1674594393      9.6443372334     -2.6528642770
 H     -1.0740273915      5.4374589646     -1.8131993696
 H      0.2169350492      7.4461965217     -2.3541385768
 H     -4.6147837746      7.6984140677     -1.0474215594
 O     -2.6564041763      1.8303772557      0.0440601846
 O     -1.3662521047      3.8469984891      0.5904013914
 F     -3.8356416370      3.6929637685      1.1235428387
30
# ORCA AIMD Position Step 120, t=60.00 fs, E_Pot=-1129.61364509 Hartree, Unit is Angstrom
 C     -6.8667978407      3.4055732243      0.1822869237
 C     -6.1263585881      2.7250809051     -0.9460716990
 H     -6.4959263272      2.9871027257      1.1472069371
 H     -7.9524607605      3.2201665116      0.0814822572
 H     -6.6972251199      4.5139752063      0.1639744087
 C     -6.4318835144      3.2208934736     -2.3424220847
 H     -7.4480172105      2.9031017135     -2.7106025225
 H     -5.6914780078      2.8881058562     -3.0386252484
 H     -6.4424865447      4.3320627134     -2.3636955467
 C     -5.2522561410      1.7321188265     -0.8114998555
 N     -3.1385084263      3.9483195487     -1.2638412006
 H     -4.8079646122      1.1167835746     -1.5826429814
 H     -5.1013875567      1.3524838983      0.1961146734
 C     -3.6797333515      5.2012841582     -1.1976525119
 S     -2.5940888374      3.2472278702      0.1882994050
 C     -2.9846618974      6.4221839261     -1.5503492500
 H     -4.7455278861      5.1887560827     -1.3315484046
 C     -1.6079489944      6.3880719526     -1.8982796365
 C     -0.8934088883      7.5557341324     -2.1914957710
 C     -1.6149264594      8.7495343200     -2.2894979257
 C     -3.6353133001      7.6577288939     -1.4958285052
 C     -2.9799668410      8.8225380530     -1.8497009361
 H     -3.5101498694      9.7723527143     -1.7929420212
 H     -1.1626057266      9.6438226247     -2.6558864560
 H     -1.0667399433      5.4458691530     -1.8157582340
 H      0.2159787319      7.4509645354     -2.3611179557
 H     -4.6134562842      7.7102428794     -1.0420869696
 O     -2.6584455479      1.8305288013      0.0492105995
 O     -1.3679629232      3.8463246354      0.5955809098
 F     -3.8353706486      3.6923082847      1.1279025994
30
# ORCA AIMD Position Step 121, t=60.50 fs, E_Pot=-1129.61314571 Hartree, Unit is Angstrom
 C     -6.8656878543      3.4039287886      0.1827926400
 C     -6.1257707517      2.7232583682     -0.9454476435
 H     -6.5062832923      2.9886456340      1.1602062066
 H     -7.9587330964      3.2255679092      0.0843166182
 H     -6.7072637385      4.5244299064      0.1757742434
 C     -6.4287047352      3.2235557547     -2.3421747139
 H     -7.4488848073      2.9065856042     -2.7103267248
 H     -5.6964667181      2.8926936870     -3.0444224826
 H     -6.4464429900      4.3335686366     -2.3698158191
 C     -5.2513978239      1.7337079473     -0.8101509483
 N     -3.1396574414      3.9485992013     -1.2625116379
 H     -4.8067346221      1.1197576520     -1.5815777140
 H     -5.1049241899      1.3509930459      0.1948757766
 C     -3.6811994551      5.2045188701     -1.1953953327
 S     -2.5945785095      3.2486236076      0.1902499312
 C     -2.9834836809      6.4209732169     -1.5463001418
 H     -4.7304379660      5.1759111641     -1.3485193112
 C     -1.6082615823      6.3915288117     -1.8948700486
 C     -0.8917733503      7.5565578966     -2.1897741496
 C     -1.6193644940      8.7513544323     -2.2853394243
 C     -3.6367584804      7.6614709394     -1.4930145858
 C     -2.9800507335      8.8212075584     -1.8489261387
 H     -3.5011628121      9.7769622560     -1.7965060631
 H     -1.1563481957      9.6452124994     -2.6591837369
 H     -1.0594681829      5.4539398409     -1.8186486440
 H      0.2121969626      7.4567690939     -2.3682697195
 H     -4.6135560440      7.7220688291     -1.0370238280
 O     -2.6604885559      1.8306206371      0.0544220532
 O     -1.3696507076      3.8457950389      0.6008680358
 F     -3.8349745068      3.6916408410      1.1322764011
30
# ORCA AIMD Position Step 122, t=61.00 fs, E_Pot=-1129.61256486 Hartree, Unit is Angstrom
 C     -6.8644664895      3.4022920805      0.1833958879
 C     -6.1253033520      2.7216104878     -0.9450885702
 H     -6.5176044684      2.9910845271      1.1720141751
 H     -7.9642179554      3.2311732643      0.0872633841
 H     -6.7175371922      4.5327096672      0.1875217091
 C     -6.4258245062      3.2263690429     -2.3418198184
 H     -7.4480071356      2.9104318037     -2.7091015825
 H     -5.6996922429      2.8962391244     -3.0520881759
 H     -6.4504616299      4.3345410081     -2.3759453507
 C     -5.2506352033      1.7351450045     -0.8085228624
 N     -3.1406980571      3.9488464091     -1.2611171756
 H     -4.8050124133      1.1234038274     -1.5819595730
 H     -5.1078294117      1.3492093928      0.1943712005
 C     -3.6824869514      5.2078950612     -1.1932238960
 S     -2.5951547319      3.2499720025      0.1921361327
 C     -2.9821374839      6.4195938676     -1.5422364817
 H     -4.7190759161      5.1633200263     -1.3651423871
 C     -1.6085100079      6.3950238246     -1.8913180147
 C     -0.8901760341      7.5572873503     -2.1881211244
 C     -1.6239724329      8.7531648117     -2.2810408298
 C     -3.6382159483      7.6652735596     -1.4901011761
 C     -2.9798754002      8.8198095500     -1.8482917818
 H     -3.4920063616      9.7817421595     -1.8002992743
 H     -1.1490844786      9.6480478869     -2.6625093032
 H     -1.0522869088      5.4615425423     -1.8218271660
 H      0.2058642944      7.4635266555     -2.3755640652
 H     -4.6150770750      7.7337956687     -1.0322496583
 O     -2.6625312165      1.8306635544      0.0596912280
 O     -1.3713070450      3.8454160323      0.6062610290
 F     -3.8344539372      3.6909639310      1.1366610630
30
# ORCA AIMD Position Step 123, t=61.50 fs, E_Pot=-1129.61213891 Hartree, Unit is Angstrom
 C     -6.8631806361      3.4007050237      0.1841332631
 C     -6.1249645132      2.7201754021     -0.9449940789
 H     -6.5298361823      2.9944329402      1.1822574095
 H     -7.9685433226      3.2369365999      0.0902705344
 H     -6.7279365440      4.5382660679      0.1990755310
 C     -6.4232587555      3.2293171451     -2.3413681367
 H     -7.4453246961      2.9146181195     -2.7068944510
 H     -5.7011556109      2.8987387269     -3.0615043212
 H     -6.4544686561      4.3350958318     -2.3819748940
 C     -5.2499558578      1.7364078009     -0.8066296121
 N     -3.1416204880      3.9490691770     -1.2596502695
 H     -4.8028055898      1.1277441213     -1.5837360486
 H     -5.1100704564      1.3471067115      0.1947058493
 C     -3.6835191751      5.2113741438     -1.1911250078
 S     -2.5958225581      3.2512639483      0.1939599206
 C     -2.9806583181      6.4181108401     -1.5381566233
 H     -4.7124220740      5.1511044808     -1.3815751400
 C     -1.6086688733      6.3985404251     -1.8876285793
 C     -0.8886887069      7.5579664658     -2.1865338917
 C     -1.6286495977      8.7549795944     -2.2766445186
 C     -3.6396825003      7.6690806218     -1.4870809697
 C     -2.9794576301      8.8183954941     -1.8477939045
 H     -3.4827686418      9.7865614925     -1.8042800187
 H     -1.1412843227      9.6517565559     -2.6655649566
 H     -1.0452834139      5.4685802334     -1.8252502614
 H      0.1974435242      7.4711295190     -2.3830037682
 H     -4.6179144950      7.7453238481     -1.0278212542
 O     -2.6645714514      1.8306681144      0.0650146669
 O     -1.3729256745      3.8451925806      0.6117572817
 F     -3.8338101056      3.6902800465      1.1410535295
30
# ORCA AIMD Position Step 124, t=62.00 fs, E_Pot=-1129.61193635 Hartree, Unit is Angstrom
 C     -6.8618773357      3.3992011690      0.1850323863
 C     -6.1247589398      2.7189859620     -0.9451593522
 H     -6.5428742181      2.9986465724      1.1906773893
 H     -7.9714221473      3.2427958052      0.0932763710
 H     -6.7383241457      4.5407370306      0.2102899163
 C     -6.4209959718      3.2323761439     -2.3408434852
 H     -7.4409136443      2.9190822762     -2.7037241203
 H     -5.7010539067      2.9002843640     -3.0723583317
 H     -6.4583902319      4.3353904684     -2.3878012148
 C     -5.2493461339      1.7374734564     -0.8044885505
 N     -3.1424165845      3.9492766675     -1.2581036844
 H     -4.8001544105      1.1328342808     -1.5867801938
 H     -5.1116285641      1.3446770112      0.1959215524
 C     -3.6842634464      5.2149145778     -1.1890896149
 S     -2.5965857120      3.2524911201      0.1957237243
 C     -2.9790823968      6.4165908427     -1.5340588366
 H     -4.7109155199      5.1393834715     -1.3979182368
 C     -1.6087108178      6.4020588263     -1.8838076267
 C     -0.8873952529      7.5586406621     -2.1850065388
 C     -1.6332895296      8.7568154961     -2.2721954752
 C     -3.6411609435      7.6728372017     -1.4839448001
 C     -2.9788198934      8.8170182811     -1.8474266519
 H     -3.4735330982      9.7912743368     -1.8084070571
 H     -1.1334483386      9.6557310004     -2.6680339517
 H     -1.0385585624      5.4749897663     -1.8288741727
 H      0.1875613044      7.4794514444     -2.3906253084
 H     -4.6218780146      7.7565499932     -1.0238286157
 O     -2.6666070664      1.8306446470      0.0703888198
 O     -1.3745024142      3.8451283650      0.6173533925
 F     -3.8330444997      3.6895917192      1.1454509603
30
# ORCA AIMD Position Step 125, t=62.50 fs, E_Pot=-1129.61182515 Hartree, Unit is Angstrom
 C     -6.8606014825      3.3978049740      0.1861104939
 C     -6.1246874145      2.7180689227     -0.9455750091
 H     -6.5565674577      3.0036229465      1.1971410568
 H     -7.9726704241      3.2486724489      0.0962099302
 H     -6.7485391462      4.5399559330      0.2210203487
 C     -6.4190008301      3.2355167128     -2.3402797958
 H     -7.4349825265      2.9237239479     -2.6996600896
 H     -5.6997385880      2.9010457456     -3.0841777768
 H     -6.4621536161      4.3356122396     -2.3933291201
 C     -5.2487921964      1.7383197115     -0.8021192254
 N     -3.1430802187      3.9494789212     -1.2564708537
 H     -4.7971262557      1.1387542458     -1.5909010437
 H     -5.1124992823      1.3419330275      0.1979926135
 C     -3.6847372039      5.2184707324     -1.1871163252
 S     -2.5974462870      3.2536463335      0.1974307801
 C     -2.9774459040      6.4151009724     -1.5299414992
 H     -4.7143795122      5.1282940617     -1.4141703909
 C     -1.6086072354      6.4055564706     -1.8798618747
 C     -0.8863875570      7.5593551253     -2.1835302054
 C     -1.6377850558      8.7586869939     -2.2677383747
 C     -3.6426581847      7.6764913233     -1.4806827509
 C     -2.9779897728      8.8157303504     -1.8471822393
 H     -3.4643819065      9.7957288149     -1.8126395299
 H     -1.1260675174      9.6593970974     -2.6696122132
 H     -1.0322252341      5.4807413876     -1.8326546327
 H      0.1769696280      7.4883544236     -2.3984966993
 H     -4.6267139671      7.7673682444     -1.0203845867
 O     -2.6686358135      1.8306028831      0.0758099074
 O     -1.3760355823      3.8452255395      0.6230449374
 F     -3.8321589126      3.6889014740      1.1498506272
30
# ORCA AIMD Position Step 126, t=63.00 fs, E_Pot=-1129.61156138 Hartree, Unit is Angstrom
 C     -6.8593939427      3.3965311966      0.1873735186
 C     -6.1247468156      2.7174447332     -0.9462268652
 H     -6.5707223545      3.0092041172      1.2016447256
 H     -7.9722163587      3.2544732439      0.0989916819
 H     -6.7584032716      4.5359529985      0.2311288638
 C     -6.4172195935      3.2387073490     -2.3397166719
 H     -7.4278635170      2.9284082346     -2.6948195938
 H     -5.6976570194      2.9012442942     -3.0963856521
 H     -6.4656880758      4.3359630963     -2.3984726348
 C     -5.2482810337      1.7389263891     -0.7995423930
 N     -3.1436075057      3.9496871775     -1.2547458831
 H     -4.7938069814      1.1455950875     -1.5958593712
 H     -5.1126919053      1.3389081253      0.2008287040
 C     -3.6850029460      5.2219919334     -1.1852131839
 S     -2.5984049675      3.2547233030      0.1990847734
 C     -2.9757842662      6.4137074012     -1.5258031007
 H     -4.7220764289      5.1180052814     -1.4302084143
 C     -1.6083298587      6.4090085765     -1.8757986724
 C     -0.8857597766      7.5601538167     -2.1820938256
 C     -1.6420323115      8.7606034142     -2.2633153316
 C     -3.6441835333      7.6799948495     -1.4772850494
 C     -2.9769988528      8.8145809254     -1.8470510294
 H     -3.4554028154      9.7997859048     -1.8169370609
 H     -1.1195892462      9.6622620677     -2.6700324881
 H     -1.0264028633      5.4858340218     -1.8365469666
 H      0.1664908520      7.4976959462     -2.4067112497
 H     -4.6321282265      7.7776723600     -1.0176142516
 O     -2.6706553297      1.8305520929      0.0812740776
 O     -1.3775256149      3.8454849150      0.6288267363
 F     -3.8311555723      3.6882118870      1.1542500916
30
# ORCA AIMD Position Step 127, t=63.50 fs, E_Pot=-1129.61093543 Hartree, Unit is Angstrom
 C     -6.8582900050      3.3953842091      0.1888154598
 C     -6.1249296733      2.7171270082     -0.9470961286
 H     -6.5851092099      3.0151800030      1.2043154093
 H     -7.9701064586      3.2600921740      0.1015348011
 H     -6.7677261336      4.5289577567      0.2404892307
 C     -6.4155864311      3.2419178125     -2.3391943748
 H     -7.4199963885      2.9329716155     -2.6893621549
 H     -5.6952910492      2.9011245814     -3.1083629046
 H     -6.4689258000      4.3366423850     -2.4031557781
 C     -5.2478017937      1.7392772919     -0.7967792161
 N     -3.1439969198      3.9499134432     -1.2529238139
 H     -4.7902915796      1.1534450255     -1.6013856159
 H     -5.1122283829      1.3356541765      0.2042833892
 C     -3.6851544771      5.2254234959     -1.1833965448
 S     -2.5994608106      3.2557169783      0.2006900951
 C     -2.9741311648      6.4124738379     -1.5216422485
 H     -4.7328732228      5.1087166880     -1.4457997946
 C     -1.6078518185      6.4123889709     -1.8716259147
 C     -0.8856008058      7.5610778397     -2.1806852966
 C     -1.6459350561      8.7625667986     -2.2589638736
 C     -3.6457461268      7.6833049895     -1.4737435014
 C     -2.9758818269      8.8136142264     -1.8470216028
 H     -3.4466906189      9.8033280685     -1.8212603276
 H     -1.1143903785      9.6639499304     -2.6690831391
 H     -1.0212122886      5.4902899209     -1.8405059211
 H      0.1569382201      7.5073370775     -2.4153740352
 H     -4.6378157340      7.7873580517     -1.0156406863
 O     -2.6726632130      1.8305007526      0.0867772942
 O     -1.3789753880      3.8459057765      0.6346926594
 F     -3.8300371316      3.6875255347      1.1586470937
30
# ORCA AIMD Position Step 128, t=64.00 fs, E_Pot=-1129.60987707 Hartree, Unit is Angstrom
 C     -6.8573181322      3.3943572775      0.1904184079
 C     -6.1252245156      2.7171227842     -0.9481594216
 H     -6.5994712866      3.0212951689      1.2054025580
 H     -7.9665026430      3.2654139093      0.1037464190
 H     -6.7763114682      4.5193941630      0.2489913738
 C     -6.4140298738      3.2451221982     -2.3387495519
 H     -7.4119016874      2.9372311138     -2.6834795901
 H     -5.6931031418      2.9009282763     -3.1195069750
 H     -6.4718030541      4.3378271344     -2.4073126976
 C     -5.2473468521      1.7393619421     -0.7938507418
 N     -3.1442493214      3.9501697511     -1.2510004142
 H     -4.7866729018      1.1623752151     -1.6072002802
 H     -5.1111418523      1.3322363199      0.2081688237
 C     -3.6852985897      5.2287098618     -1.1816880940
 S     -2.6006114504      3.2566236066      0.2022514847
 C     -2.9725183221      6.4114596374     -1.5174572321
 H     -4.7454498221      5.1006424080     -1.4606432625
 C     -1.6071486077      6.4156711715     -1.8673518252
 C     -0.8859852896      7.5621633494     -2.1792931944
 C     -1.6494087812      8.7645712427     -2.2547152124
 C     -3.6473525001      7.6863852046     -1.4700528153
 C     -2.9746753060      8.8128681577     -1.8470810278
 H     -3.4383485515      9.8062669591     -1.8255721435
 H     -1.1107572328      9.6642234845     -2.6666213198
 H     -1.0167696610      5.4941480538     -1.8444862868
 H      0.1490202933      7.5171492724     -2.4245827756
 H     -4.6434891779      7.7963264925     -1.0145715669
 O     -2.6746570349      1.8304565571      0.0923155414
 O     -1.3803901209      3.8464859564      0.6406358339
 F     -3.8288065835      3.6868449428      1.1630396755
30
# ORCA AIMD Position Step 129, t=64.50 fs, E_Pot=-1129.60847418 Hartree, Unit is Angstrom
 C     -6.8564993882      3.3934322208      0.1921531895
 C     -6.1256153815      2.7174320362     -0.9493893254
 H     -6.6135324995      3.0272564633      1.2052685761
 H     -7.9616776663      3.2703171642      0.1055299364
 H     -6.7839626683      4.5078774272      0.2565458517
 C     -6.4124787818      3.2483009369     -2.3384125933
 H     -7.4041485172      2.9409957766     -2.6773847100
 H     -5.6914982067      2.9008748323     -3.1292751244
 H     -6.4742617302      4.3396566123     -2.4108870756
 C     -5.2469126645      1.7391768852     -0.7907778205
 N     -3.1443674739      3.9504687981     -1.2489727286
 H     -4.7830356025      1.1724295218     -1.6130292465
 H     -5.1094738926      1.3287291818      0.2122715870
 C     -3.6855421959      5.2317954458     -1.1801118728
 S     -2.6018528833      3.2574406680      0.2037746636
 C     -2.9709743087      6.4107195207     -1.5132465515
 H     -4.7584698617      5.0939977487     -1.4744006062
 C     -1.6062007013      6.4188286732     -1.8629846532
 C     -0.8869652517      7.5634425546     -2.1779090857
 C     -1.6523818832      8.7666026543     -2.2505939630
 C     -3.6490051642      7.6892055750     -1.4662111908
 C     -2.9734168063      8.8123718801     -1.8472147681
 H     -3.4304917554      9.8085568547     -1.8298367356
 H     -1.1088761257      9.6629895548     -2.6625769335
 H     -1.0131772417      5.4974542045     -1.8484414012
 H      0.1432493644      7.5270180705     -2.4344017836
 H     -4.6488957606      7.8044862481     -1.0144916944
 O     -2.6766343741      1.8304261771      0.0978844900
 O     -1.3817772330      3.8472219025      0.6466483525
 F     -3.8274674362      3.6861726590      1.1674260633
30
# ORCA AIMD Position Step 130, t=65.00 fs, E_Pot=-1129.60691877 Hartree, Unit is Angstrom
 C     -6.8558469768      3.3925794505      0.1939809486
 C     -6.1260822964      2.7180480779     -0.9507547793
 H     -6.6270101823      3.0327456846      1.2043644214
 H     -7.9560006795      3.2746796834      0.1067871235
 H     -6.7904888748      4.4951937732      0.2630872007
 C     -6.4108685180      3.2514419476     -2.3382060286
 H     -7.3973063958      2.9440827829     -2.6712935770
 H     -5.6907957598      2.9011465933     -3.1372188499
 H     -6.4762509456      4.3422170239     -2.4138317026
 C     -5.2465004181      1.7387268448     -0.7875810801
 N     -3.1443556931      3.9508229492     -1.2468387773
 H     -4.7794473230      1.1836157187     -1.6186206208
 H     -5.1072725243      1.3252095523      0.2163713464
 C     -3.6859805595      5.2346285366     -1.1786910717
 S     -2.6031797037      3.2581668867      0.2052660141
 C     -2.9695244404      6.4103020035     -1.5090084644
 H     -4.7707150662      5.0889792990     -1.4867410255
 C     -1.6049945236      6.4218360249     -1.8585323616
 C     -0.8885626421      7.5649423062     -2.1765296815
 C     -1.6547987832      8.7686390591     -2.2466170593
 C     -3.6507008042      7.6917431804     -1.4622212147
 C     -2.9721436873      8.8121454252     -1.8474069993
 H     -3.4232450384      9.8101956359     -1.8340211622
 H     -1.1088233836      9.6603055441     -2.6569578357
 H     -1.0105180434      5.5002541044     -1.8523242966
 H      0.1398619192      7.5368450747     -2.4448381332
 H     -4.6538379140      7.8117565297     -1.0154541091
 O     -2.6785928499      1.8304152858      0.1034797023
 O     -1.3831461884      3.8481087930      0.6527214958
 F     -3.8260235837      3.6855112044      1.1718047503
30
# ORCA AIMD Position Step 131, t=65.50 fs, E_Pot=-1129.60543925 Hartree, Unit is Angstrom
 C     -6.8553664141      3.3917591113      0.1958556619
 C     -6.1266011162      2.7189574149     -0.9522218694
 H     -6.6396278130      3.0374350378      1.2031986320
 H     -7.9499181790      3.2783835478      0.1074215292
 H     -6.7957114258      4.4822689709      0.2685764526
 C     -6.4091468387      3.2545405640     -2.3381442109
 H     -7.3918913467      2.9463358061     -2.6654068084
 H     -5.6912141581      2.9018795221     -3.1430050491
 H     -6.4777287275      4.3455332458     -2.4161081515
 C     -5.2461165072      1.7380254441     -0.7842811817
 N     -3.1442193609      3.9512440127     -1.2445977886
 H     -4.7759545929      1.1959007307     -1.6237558700
 H     -5.1045895207      1.3217509277      0.2202577566
 C     -3.6866916202      5.2371633455     -1.1774460433
 S     -2.6045850756      3.2588021088      0.2067329626
 C     -2.9681902394      6.4102487233     -1.5047411534
 H     -4.7811606093      5.0857536593     -1.4973654142
 C     -1.6035242211      6.4246694516     -1.8540023481
 C     -0.8907657956      7.5666847016     -2.1751584943
 C     -1.6566212169      8.7706507117     -2.2427935600
 C     -3.6524292992      7.6939821841     -1.4580902721
 C     -2.9708926031      8.8121989866     -1.8476405722
 H     -3.4167406642      9.8112262634     -1.8380952574
 H     -1.1105601734      9.6563800463     -2.6498511664
 H     -1.0088484947      5.5025860339     -1.8560877110
 H      0.1387830268      7.5465443809     -2.4558224185
 H     -4.6581839391      7.8180691190     -1.0174758872
 O     -2.6805301424      1.8304285145      0.1090964306
 O     -1.3845082800      3.8491406378      0.6588455779
 F     -3.8244793350      3.6848631172      1.1761743831
30
# ORCA AIMD Position Step 132, t=66.00 fs, E_Pot=-1129.60424865 Hartree, Unit is Angstrom
 C     -6.8550563157      3.3909238411      0.1977281999
 C     -6.1271453346      2.7201415303     -0.9537540979
 H     -6.6511307881      3.0410080291      1.2022854735
 H     -7.9439194239      3.2813215943      0.1073410446
 H     -6.7994699633      4.4701030070      0.2729997500
 C     -6.4072793366      3.2575986478     -2.3382338243
 H     -7.3883047987      2.9476448838     -2.6598875502
 H     -5.6928617935      2.9031571285     -3.1464300847
 H     -6.4786628490      4.3495641856     -2.4176861935
 C     -5.2457719487      1.7370949296     -0.7808989825
 N     -3.1439645298      3.9517420260     -1.2422495681
 H     -4.7725765354      1.2092074783     -1.6282624033
 H     -5.1014788252      1.3184156993      0.2237476711
 C     -3.6877316044      5.2393630378     -1.1763926763
 S     -2.6060610792      3.2593474340      0.2081831851
 C     -2.9669896494      6.4105932280     -1.5004420996
 H     -4.7890209905      5.0844454761     -1.5060336653
 C     -1.6017912474      6.4273079806     -1.8494011976
 C     -0.8935311685      7.5686858136     -2.1738061204
 C     -1.6578305266      8.7726014369     -2.2391239221
 C     -3.6541731057      7.6959135416     -1.4538307414
 C     -2.9696977703      8.8125338015     -1.8478978008
 H     -3.4111141016      9.8117301402     -1.8420337308
 H     -1.1139326983      9.6515669004     -2.6414209780
 H     -1.0081965147      5.5044773908     -1.8596867558
 H      0.1396427335      7.5560375915     -2.4672067611
 H     -4.6618797200      7.8233708399     -1.0205352041
 O     -2.6824440557      1.8304694351      0.1147300470
 O     -1.3858764616      3.8503104132      0.6650104392
 F     -3.8228392223      3.6842308458      1.1805339734
30
# ORCA AIMD Position Step 133, t=66.50 fs, E_Pot=-1129.60352507 Hartree, Unit is Angstrom
 C     -6.8549099274      3.3900233809      0.1995508881
 C     -6.1276863076      2.7215771514     -0.9553133614
 H     -6.6612988711      3.0431812150      1.2020940611
 H     -7.9385011859      3.2834038667      0.1064628650
 H     -6.8016292214      4.4596905258      0.2763660919
 C     -6.4052537367      3.2606230494     -2.3384744855
 H     -7.3867845809      2.9479629790     -2.6548460311
 H     -5.6957345199      2.9050075967     -3.1474259639
 H     -6.4790312347      4.3542080291     -2.4185436589
 C     -5.2454820873      1.7359657765     -0.7774558827
 N     -3.1435974675      3.9523252940     -1.2397946279
 H     -4.7693048391      1.2234164851     -1.6320177984
 H     -5.0979942643      1.3152514921      0.2266969974
 C     -3.6891354118      5.2412004228     -1.1755421369
 S     -2.6075988159      3.2598050266      0.2096248955
 C     -2.9659368540      6.4113605267     -1.4961082381
 H     -4.7937537335      5.0851354371     -1.5125691072
 C     -1.5998051557      6.4297339842     -1.8447345881
 C     -0.8967887893      7.5709562750     -2.1724894829
 C     -1.6584276272      8.7744495668     -2.2356005140
 C     -3.6559074960      7.6975346572     -1.4494597705
 C     -2.9685905177      8.8131424683     -1.8481605196
 H     -3.4064995826      9.8118218909     -1.8458159419
 H     -1.1186769882      9.6463544472     -2.6319027197
 H     -1.0085581550      5.5059404876     -1.8630789162
 H      0.1418407362      7.5652490923     -2.4787729103
 H     -4.6649480445      7.8276240871     -1.0245731148
 O     -2.6843324936      1.8305405573      0.1203758326
 O     -1.3872649692      3.8516102333      0.6712053268
 F     -3.8211080350      3.6836167965      1.1848827729
30
# ORCA AIMD Position Step 134, t=67.00 fs, E_Pot=-1129.60339589 Hartree, Unit is Angstrom
 C     -6.8549172404      3.3890111066      0.2012825198
 C     -6.1281940916      2.7232370976     -0.9568608323
 H     -6.6699571969      3.0437270358      1.2029923264
 H     -7.9341247357      3.2845643865      0.1047188102
 H     -6.8020858163      4.4519145060      0.2787020640
 C     -6.4030824153      3.2636240050     -2.3388589765
 H     -7.3873728150      2.9473165088     -2.6503304002
 H     -5.6997158709      2.9074023251     -3.1460633708
 H     -6.4788215082      4.3593125429     -2.4186664225
 C     -5.2452660076      1.7346757432     -0.7739739855
 N     -3.1431243363      3.9530000328     -1.2372341689
 H     -4.7661024842      1.2383712028     -1.6349526156
 H     -5.0941879346      1.3122878201      0.2290096897
 C     -3.6909174392      5.2426586253     -1.1749006845
 S     -2.6091885343      3.2601780239      0.2110667846
 C     -2.9650420418      6.4125668335     -1.4917360041
 H     -4.7950553854      5.0878584847     -1.5168628507
 C     -1.5975836105      6.4319337641     -1.8400072121
 C     -0.9004503026      7.5735011920     -2.1712300833
 C     -1.6584324853      8.7761497741     -2.2322083629
 C     -3.6576011931      7.6988488655     -1.4449988234
 C     -2.9675987680      8.8140100675     -1.8484103679
 H     -3.4030241852      9.8116389644     -1.8494262377
 H     -1.1244319482      9.6413448408     -2.6215923146
 H     -1.0098972653      5.5069710500     -1.8662249652
 H      0.1446375000      7.5741024497     -2.4902525664
 H     -4.6674848767      7.8308070410     -1.0294972868
 O     -2.6861934787      1.8306433355      0.1260289604
 O     -1.3886890353      3.8530315010      0.6774189608
 F     -3.8192908349      3.6830233303      1.1892202435
30
# ORCA AIMD Position Step 135, t=67.50 fs, E_Pot=-1129.60391253 Hartree, Unit is Angstrom
 C     -6.8550675515      3.3878516554      0.2028929020
 C     -6.1286383878      2.7250912222     -0.9583578346
 H     -6.6769842415      3.0424938011      1.2051975128
 H     -7.9311706364      3.2847673991      0.1020612280
 H     -6.8007748108      4.4474300493      0.2800447214
 C     -6.4008025095      3.2666137727     -2.3393729430
 H     -7.3899101738      2.9458068990     -2.6463270659
 H     -5.7045799472      2.9102558098     -3.1425513885
 H     -6.4780302413      4.3646897458     -2.4180486728
 C     -5.2451455615      1.7332685762     -0.7704763230
 N     -3.1425509767      3.9537702461     -1.2345700143
 H     -4.7629064179      1.2538838102     -1.6370489450
 H     -5.0901089873      1.3095343274      0.2306428936
 C     -3.6930722333      5.2437313512     -1.1744695247
 S     -2.6108198016      3.2604704335      0.2125179343
 C     -2.9643112679      6.4142194428     -1.4873214106
 H     -4.7928574472      5.0926030141     -1.5188768072
 C     -1.5951519730      6.4338980085     -1.8352228067
 C     -0.9044176288      7.5763196336     -2.1700516769
 C     -1.6578824168      8.7776561102     -2.2289266188
 C     -3.6592175789      7.6998648611     -1.4404729777
 C     -2.9667467661      8.8151156717     -1.8486290552
 H     -3.4008011712      9.8113285806     -1.8528540519
 H     -1.1307619692      9.6372185429     -2.6108282877
 H     -1.0121471585      5.5075488529     -1.8690897843
 H      0.1472502309      7.5825211648     -2.5013536292
 H     -4.6696500266      7.8329130480     -1.0351881143
 O     -2.6880251505      1.8307782038      0.1316844681
 O     -1.3901645593      3.8545650638      0.6836396063
 F     -3.8173929564      3.6824527592      1.1935460238
30
# ORCA AIMD Position Step 136, t=68.00 fs, E_Pot=-1129.60501981 Hartree, Unit is Angstrom
 C     -6.8553520658      3.3865278010      0.2043659036
 C     -6.1289895361      2.7271074123     -0.9597666784
 H     -6.6823155080      3.0394191451      1.2087437872
 H     -7.9298976995      3.2840121628      0.0984688639
 H     -6.7976756138      4.4465645938      0.2804347153
 C     -6.3984734070      3.2696056467     -2.3399942210
 H     -7.3940579657      2.9436025549     -2.6427702815
 H     -5.7099980984      2.9134274728     -3.1372324488
 H     -6.4766621552      4.3701330607     -2.4166935155
 C     -5.2451442363      1.7317924086     -0.7669870057
 N     -3.1418828312      3.9546377261     -1.2318045803
 H     -4.7596317553      1.2697431049     -1.6383356160
 H     -5.0858028592      1.3069806553      0.2316081517
 C     -3.6955745282      5.2444228218     -1.1742444960
 S     -2.6124816820      3.2606870286      0.2139877231
 C     -2.9637463447      6.4163167408     -1.4828601734
 H     -4.7873278368      5.0993104352     -1.5186473014
 C     -1.5925425239      6.4356220691     -1.8303842779
 C     -0.9085906361      7.5794039626     -2.1689779195
 C     -1.6568290230      8.7789265525     -2.2257308284
 C     -3.6607164633      7.7005961534     -1.4359099969
 C     -2.9660550731      8.8164341112     -1.8487985982
 H     -3.3999230408      9.8110330447     -1.8560937126
 H     -1.1371923546      9.6346808196     -2.5999655578
 H     -1.0152142187      5.5076405457     -1.8716430019
 H      0.1489364663      7.5904307123     -2.5117862814
 H     -4.6716522315      7.8339491442     -1.0415068989
 O     -2.6898257569      1.8309446238      0.1373372240
 O     -1.3917077617      3.8562013649      0.6898551498
 F     -3.8154200117      3.6819073462      1.1978598867
30
# ORCA AIMD Position Step 137, t=68.50 fs, E_Pot=-1129.60654442 Hartree, Unit is Angstrom
 C     -6.8557660126      3.3850444654      0.2057002231
 C     -6.1292194784      2.7292525849     -0.9610514250
 H     -6.6859426328      3.0345342095      1.2134746103
 H     -7.9304133823      3.2823353488      0.0939518159
 H     -6.7928165405      4.4492632246      0.2799121580
 C     -6.3961719052      3.2726132482     -2.3406923078
 H     -7.3993423754      2.9409230304     -2.6395583262
 H     -5.7155517085      2.9167267551     -3.1305694582
 H     -6.4747294010      4.3754351778     -2.4146138032
 C     -5.2452859009      1.7302979471     -0.7635312936
 N     -3.1411250192      3.9556022142     -1.2289408784
 H     -4.7561778222      1.2857237379     -1.6388800408
 H     -5.0813110519      1.3045980155      0.2319685419
 C     -3.6983785503      5.2447473905     -1.1742155484
 S     -2.6141629291      3.2608332440      0.2154857251
 C     -2.9633448023      6.4188483026     -1.4783478719
 H     -4.7788788377      5.1078751536     -1.5162897382
 C     -1.5897933806      6.4371060405     -1.8254939121
 C     -0.9128731774      7.5827391291     -2.1680302737
 C     -1.6553337883      8.7799291634     -2.2225959718
 C     -3.6620563816      7.7010606020     -1.4313392210
 C     -2.9655407899      8.8179378327     -1.8489015270
 H     -3.4004548926      9.8108749474     -1.8591439606
 H     -1.1432573589      9.6343889012     -2.5893413152
 H     -1.0189832041      5.5072044769     -1.8738593387
 H      0.1490582266      7.5977611006     -2.5212857078
 H     -4.6737288299      7.8339337424     -1.0483056659
 O     -2.6915936383      1.8311411482      0.1429818922
 O     -1.3933348218      3.8579305896      0.6960531877
 F     -3.8133778851      3.6813893039      1.2021617085
30
# ORCA AIMD Position Step 138, t=69.00 fs, E_Pot=-1129.60821687 Hartree, Unit is Angstrom
 C     -6.8563098745      3.3834285072      0.2069078752
 C     -6.1293026437      2.7314937158     -0.9621789173
 H     -6.6879084970      3.0279572115      1.2190632887
 H     -7.9326633934      3.2798106868      0.0885543689
 H     -6.7862767977      4.4550985652      0.2785169426
 C     -6.3939854619      3.2756499504     -2.3414288968
 H     -7.4052119475      2.9380182749     -2.6365720043
 H     -5.7207549300      2.9199233379     -3.1231205653
 H     -6.4722512181      4.3804052512     -2.4118327629
 C     -5.2455930923      1.7288360489     -0.7601353809
 N     -3.1402816405      3.9566620657     -1.2259818377
 H     -4.7524357273      1.3015981051     -1.6387762281
 H     -5.0766720913      1.3023429522      0.2318301882
 C     -3.7014183432      5.2447275649     -1.1743664471
 S     -2.6158528719      3.2609147297      0.2170209732
 C     -2.9630995072      6.4217953160     -1.4737799270
 H     -4.7681738870      5.1181486488     -1.5120029183
 C     -1.5869468654      6.4383547197     -1.8205536295
 C     -0.9171778779      7.5863025134     -2.1672264777
 C     -1.6534623123      8.7806494377     -2.2194998673
 C     -3.6631975825      7.7012798481     -1.4267900978
 C     -2.9652172019      8.8195987312     -1.8489214086
 H     -3.4024305026      9.8109460204     -1.8620078362
 H     -1.1485587722      9.6368616066     -2.5792342484
 H     -1.0233247882      5.5061970409     -1.8757192667
 H      0.1471250620      7.6044490281     -2.5296306630
 H     -4.6761227356      7.8328936965     -1.0554382775
 O     -2.6933270623      1.8313658677      0.1486131809
 O     -1.3950610344      3.8597431302      0.7022215722
 F     -3.8112724709      3.6809007862      1.2064515919
30
# ORCA AIMD Position Step 139, t=69.50 fs, E_Pot=-1129.60973605 Hartree, Unit is Angstrom
 C     -6.8569891949      3.3817243121      0.2080100777
 C     -6.1292165604      2.7337984774     -0.9631186909
 H     -6.6882991079      3.0198803931      1.2250511700
 H     -7.9364364112      3.2765448830      0.0823559986
 H     -6.7781858214      4.4633353208      0.2762921355
 C     -6.3920050126      3.2787275485     -2.3421590622
 H     -7.4110917879      2.9351488671     -2.6336927482
 H     -5.7250866121      2.9227635656     -3.1155022130
 H     -6.4692533744      4.3848834529     -2.4083853604
 C     -5.2460865434      1.7274568324     -0.7568265405
 N     -3.1393576577      3.9578140083     -1.2229316356
 H     -4.7482971699      1.3171426345     -1.6381330710
 H     -5.0719215000      1.3001610716      0.2313344631
 C     -3.7046045333      5.2443951474     -1.1746737678
 S     -2.6175402622      3.2609379208      0.2186030556
 C     -2.9629994478      6.4251306334     -1.4691521960
 H     -4.7561395509      5.1299380835     -1.5060708334
 C     -1.5840488525      6.4393771291     -1.8155652636
 C     -0.9214279090      7.5900624870     -2.1665790407
 C     -1.6512801151      8.7810970461     -2.2164263687
 C     -3.6641043564      7.7012793226     -1.4222913792
 C     -2.9650958328      8.8213896795     -1.8488423209
 H     -3.4058443445      9.8112923758     -1.8646908279
 H     -1.1528111372      9.6424023469     -2.5698350248
 H     -1.0281009804      5.5045803982     -1.8772074018
 H      0.1428217263      7.6104418575     -2.5366550995
 H     -4.6790510489      7.8308608519     -1.0627707856
 O     -2.6950244984      1.8316157522      0.1542253132
 O     -1.3969014649      3.8616290908      0.7083476730
 F     -3.8091101794      3.6804439062      1.2107295914
30
# ORCA AIMD Position Step 140, t=70.00 fs, E_Pot=-1129.61085035 Hartree, Unit is Angstrom
 C     -6.8578134631      3.3799865929      0.2090326521
 C     -6.1289430135      2.7361367205     -0.9638436779
 H     -6.6872343174      3.0105498789      1.2309017566
 H     -7.9413908138      3.2726715967      0.0754685004
 H     -6.7687177117      4.4730389975      0.2732894284
 C     -6.3903165123      3.2818547261     -2.3428349429
 H     -7.4164359926      2.9325662610     -2.6308162909
 H     -5.7280379305      2.9249952859     -3.1083326958
 H     -6.4657681601      4.3887528062     -2.4043181873
 C     -5.2467832575      1.7262072302     -0.7536325781
 N     -3.1383577627      3.9590538424     -1.2197949467
 H     -4.7436629639      1.3321480819     -1.6370610969
 H     -5.0670938642      1.2979925567      0.2306443028
 C     -3.7078282824      5.2437879806     -1.1751074614
 S     -2.6192140884      3.2609096823      0.2202413563
 C     -2.9630287730      6.4288203485     -1.4644610535
 H     -4.7439400547      5.1430187282     -1.4988556966
 C     -1.5811472868      6.4401857102     -1.8105307009
 C     -0.9255596026      7.5939789319     -2.1660944951
 C     -1.6488483764      8.7813110162     -2.2133673392
 C     -3.6647480193      7.7010874470     -1.4178696499
 C     -2.9651858676      8.8232857785     -1.8486494376
 H     -3.4106517263      9.8119099430     -1.8672007336
 H     -1.1558795630      9.6510317029     -2.5612212561
 H     -1.0331742269      5.5023316577     -1.8783126311
 H      0.1360236793      7.6156988084     -2.5422590250
 H     -4.6826789904      7.8278686275     -1.0701918619
 O     -2.6966845081      1.8318869184      0.1598123389
 O     -1.3988703153      3.8635787376      0.7144189223
 F     -3.8068976958      3.6800207123      1.2149959388
30
# ORCA AIMD Position Step 141, t=70.50 fs, E_Pot=-1129.61144121 Hartree, Unit is Angstrom
 C     -6.8587943371      3.3782730535      0.2100015334
 C     -6.1284680335      2.7384804514     -0.9643302486
 H     -6.6848582539      3.0002447801      1.2360550809
 H     -7.9470930892      3.2683435221      0.0680312656
 H     -6.7580828902      4.4831914282      0.2695742926
 C     -6.3889931451      3.2850349820     -2.3434107627
 H     -7.4207665607      2.9304981948     -2.6278628004
 H     -5.7291678405      2.9263983402     -3.1021657639
 H     -6.4618339411      4.3919487782     -2.3996893091
 C     -5.2476956860      1.7251293547     -0.7505813171
 N     -3.1372882702      3.9603769879     -1.2165774351
 H     -4.7384532952      1.3464282615     -1.6356564683
 H     -5.0622253438      1.2957804106      0.2299259776
 C     -3.7109629785      5.2429487972     -1.1756321885
 S     -2.6208636565      3.2608371916      0.2219451189
 C     -2.9631685021      6.4328223908     -1.4597033431
 H     -4.7329236658      5.1571448078     -1.4907755188
 C     -1.5782896982      6.4407961524     -1.8054524230
 C     -0.9295234087      7.5980030307     -2.1657727154
 C     -1.6462221805      8.7813608404     -2.2103231959
 C     -3.6651095741      7.7007363372     -1.4135486912
 C     -2.9654945200      8.8252651480     -1.8483291308
 H     -3.4167691957      9.8127450954     -1.8695461199
 H     -1.1577893345      9.6624681296     -2.5533550371
 H     -1.0384144917      5.4994498780     -1.8790267242
 H      0.1268008292      7.6201915864     -2.5464128567
 H     -4.6870985165      7.8239500796     -1.0776178065
 O     -2.6983057075      1.8321749668      0.1653681602
 O     -1.4009804922      3.8655825343      0.7204230249
 F     -3.8046419767      3.6796331829      1.2192508996
30
# ORCA AIMD Position Step 142, t=71.00 fs, E_Pot=-1129.61156485 Hartree, Unit is Angstrom
 C     -6.8599432870      3.3766378167      0.2109387738
 C     -6.1277825559      2.7408047857     -0.9645584824
 H     -6.6813305915      2.9892566826      1.2399783813
 H     -7.9530625499      3.2637240030      0.0602042421
 H     -6.7465174809      4.4927939377      0.2652287114
 C     -6.3880876826      3.2882642329     -2.3438485053
 H     -7.4237034615      2.9291367809     -2.6247827819
 H     -5.7281638692      2.9268191639     -3.0974183558
 H     -6.4574940284      4.3944646795     -2.3945668038
 C     -5.2488304890      1.7242589293     -0.7476998106
 N     -3.1361566880      3.9617788356     -1.2132856050
 H     -4.7326152045      1.3598258267     -1.6339899473
 H     -5.0573563601      1.2934770712      0.2293330706
 C     -3.7138750741      5.2419221648     -1.1762103481
 S     -2.6224787992      3.2607278122      0.2237232939
 C     -2.9633961340      6.4370881477     -1.4548766126
 H     -4.7245070438      5.1720692328     -1.4822657412
 C     -1.5755221948      6.4412264040     -1.8003336088
 C     -0.9332848904      7.6020781584     -2.1656065844
 C     -1.6434512726      8.7813430191     -2.2073014032
 C     -3.6651813006      7.7002610771     -1.4093487844
 C     -2.9660269059      8.8273092237     -1.8478691916
 H     -3.4240779701      9.8136994639     -1.8717358935
 H     -1.1587034771      9.6761588813     -2.5461014209
 H     -1.0437056096      5.4959633284     -1.8793433562
 H      0.1154190614      7.6239047206     -2.5491619446
 H     -4.6923115731      7.8191363579     -1.0849965639
 O     -2.6998867782      1.8324750005      0.1708866207
 O     -1.4032434233      3.8676313222      0.7263481329
 F     -3.8023502170      3.6792832214      1.2234948714
30
# ORCA AIMD Position Step 143, t=71.50 fs, E_Pot=-1129.61143013 Hartree, Unit is Angstrom
 C     -6.8612694098      3.3751270611      0.2118597986
 C     -6.1268824416      2.7430880837     -0.9645122777
 H     -6.6768188135      2.9778720112      1.2422065824
 H     -7.9588151206      3.2589790216      0.0521601561
 H     -6.7342725628      4.5009437377      0.2603518419
 C     -6.3876267307      3.2915289196     -2.3441228623
 H     -7.4249839942      2.9286307142     -2.6215601073
 H     -5.7248924157      2.9262005608     -3.0943118747
 H     -6.4527952932      4.3963535085     -2.3890269295
 C     -5.2501878472      1.7236241355     -0.7450134369
 N     -3.1349724764      3.9632549441     -1.2099270036
 H     -4.7261292652      1.3722162679     -1.6320974318
 H     -5.0525346337      1.2910518068      0.2289896061
 C     -3.7164372554      5.2407525621     -1.1768064851
 S     -2.6240499558      3.2605889699      0.2255845375
 C     -2.9636867060      6.4415624855     -1.4499791421
 H     -4.7200079976      5.1875613306     -1.4737231846
 C     -1.5728877398      6.4414962603     -1.7951784605
 C     -0.9368251147      7.6061407597     -2.1655818044
 C     -1.6405824307      8.7813739862     -2.2043139098
 C     -3.6649676213      7.6996995735     -1.4052865879
 C     -2.9667858171      8.8294026675     -1.8472589935
 H     -3.4324300632      9.8146403526     -1.8737782444
 H     -1.1588801533      9.6913514997     -2.5392612318
 H     -1.0489495896      5.4919334404     -1.8792568322
 H      0.1023339067      7.6268348001     -2.5506270680
 H     -4.6982250743      7.8134571680     -1.0923062105
 O     -2.7014264621      1.8327818182      0.1763615709
 O     -1.4056687813      3.8697164032      0.7321830281
 F     -3.8000298451      3.6789726536      1.2277283480
30
# ORCA AIMD Position Step 144, t=72.00 fs, E_Pot=-1129.61128831 Hartree, Unit is Angstrom
 C     -6.8627773022      3.3737759021      0.2127713945
 C     -6.1257692720      2.7453130800     -0.9641798275
 H     -6.6714915507      2.9663566322      1.2423745575
 H     -7.9639035453      3.2542701074      0.0440758225
 H     -6.7216030384      4.5068891049      0.2550585047
 C     -6.3876073850      3.2948053179     -2.3442237196
 H     -7.4244751325      2.9290795348     -2.6182122286
 H     -5.7194262479      2.9245991295     -3.0928420852
 H     -6.4477865838      4.3977232024     -2.3831516686
 C     -5.2517605837      1.7232447101     -0.7425447577
 N     -3.1337452262      3.9648013228     -1.2065098047
 H     -4.7190110792      1.3835082556     -1.6299794105
 H     -5.0478173615      1.2884944593      0.2289798401
 C     -3.7185506167      5.2394808586     -1.1773928588
 S     -2.6255680827      3.2604282754      0.2275371508
 C     -2.9640112064      6.4461873680     -1.4450103461
 H     -4.7204226018      5.2034245071     -1.4654410839
 C     -1.5704266705      6.4416257708     -1.7899918453
 C     -0.9401407747      7.6101232351     -2.1656773755
 C     -1.6376621579      8.7815802489     -2.2013738422
 C     -3.6644841696      7.6990910287     -1.4013751223
 C     -2.9677714220      8.8315325631     -1.8464895747
 H     -3.4416560521      9.8154137750     -1.8756812569
 H     -1.1586200058      9.7071887855     -2.5326093139
 H     -1.0540692848      5.4874569348     -1.8787613047
 H      0.0881782017      7.6289896431     -2.5510035509
 H     -4.7046551960      7.8069419867     -1.0995521699
 O     -2.7029237023      1.8330894286      0.1817869062
 O     -1.4082648232      3.8718296092      0.7379170546
 F     -3.7976885710      3.6787031954      1.2319521242
30
# ORCA AIMD Position Step 145, t=72.50 fs, E_Pot=-1129.61129288 Hartree, Unit is Angstrom
 C     -6.8644660335      3.3726077608      0.2136712550
 C     -6.1244494219      2.7474658953     -0.9635533174
 H     -6.6655127918      2.9549452480      1.2402341167
 H     -7.9679465512      3.2497486356      0.0361250515
 H     -6.7087585396      4.5100560750      0.2494766818
 C     -6.3879975290      3.2980606309     -2.3441559350
 H     -7.4221793300      2.9305309704     -2.6147904039
 H     -5.7120393122      2.9221841314     -3.0927879281
 H     -6.4425172103      4.3987296639     -2.3770265995
 C     -5.2535344113      1.7231317084     -0.7403126831
 N     -3.1324859872      3.9664143772     -1.2030426810
 H     -4.7113147808      1.3936436389     -1.6275971217
 H     -5.0432740722      1.2858221690      0.2293347988
 C     -3.7201585972      5.2381450283     -1.1779538549
 S     -2.6270255848      3.2602526446      0.2295886920
 C     -2.9643392777      6.4509002692     -1.4399706075
 H     -4.7262248462      5.2194949656     -1.4575528311
 C     -1.5681743002      6.4416355531     -1.7847799309
 C     -0.9432429699      7.6139550440     -2.1658659602
 C     -1.6347391814      8.7820895478     -2.1984931279
 C     -3.6637567682      7.6984761611     -1.3976244902
 C     -2.9689807207      8.8336881564     -1.8455537991
 H     -3.4515739592      9.8158592910     -1.8774512369
 H     -1.1582222813      9.7227974418     -2.5259272729
 H     -1.0590094371      5.4826631384     -1.8778495179
 H      0.0737336213      7.6303858772     -2.5505514962
 H     -4.7113468093      7.7996238020     -1.1067571485
 O     -2.7043772688      1.8333924840      0.1871567385
 O     -1.4110371812      3.8739637097      0.7435407196
 F     -3.7953340829      3.6784765178      1.2361670926
30
# ORCA AIMD Position Step 146, t=73.00 fs, E_Pot=-1129.61141253 Hartree, Unit is Angstrom
 C     -6.8663281325      3.3716338024      0.2145477066
 C     -6.1229345470      2.7495368438     -0.9626296565
 H     -6.6590368829      2.9438314457      1.2356686827
 H     -7.9706541908      3.2455511486      0.0284709641
 H     -6.6959736424      4.5100675667      0.2437440133
 C     -6.3887388205      3.3012558663     -2.3439356603
 H     -7.4182353420      2.9329792716     -2.6113775111
 H     -5.7031711636      2.9192181345     -3.0937555711
 H     -6.4370354056      4.3995615960     -2.3707382353
 C     -5.2554879425      1.7232875432     -0.7383314981
 N     -3.1312061505      3.9680907841     -1.1995348896
 H     -4.7031282265      1.4025934279     -1.6248824486
 H     -5.0389866691      1.2830780259      0.2300336370
 C     -3.7212596574      5.2367805385     -1.1784881121
 S     -2.6284155574      3.2600688509      0.2317462887
 C     -2.9646389035      6.4556370035     -1.4348613851
 H     -4.7372424524      5.2356291567     -1.4500095395
 C     -1.5661617345      6.4415458751     -1.7795497243
 C     -0.9461546018      7.6175661135     -2.1661155760
 C     -1.6318652158      8.7830218217     -2.1956803645
 C     -3.6628188789      7.6978955757     -1.3940424002
 C     -2.9704074955      8.8358596154     -1.8444462560
 H     -3.4619987793      9.8158261571     -1.8790936720
 H     -1.1579488772      9.7373677451     -2.5190289406
 H     -1.0637336219      5.4777084982     -1.8765129558
 H      0.0598848376      7.6310465619     -2.5495807159
 H     -4.7179951291      7.7915419003     -1.1139542815
 O     -2.7057860864      1.8336852584      0.1924653050
 O     -1.4139896422      3.8761121735      0.7490453434
 F     -3.7929743130      3.6782941948      1.2403743377
30
# ORCA AIMD Position Step 147, t=73.50 fs, E_Pot=-1129.61147764 Hartree, Unit is Angstrom
 C     -6.8683494304      3.3708534890      0.2153803261
 C     -6.1212411594      2.7515202000     -0.9614106129
 H     -6.6522041273      2.9331613047      1.2286968974
 H     -7.9718428635      3.2417959669      0.0212599458
 H     -6.6834602749      4.5067479054      0.2380040510
 C     -6.3897519174      3.3043500099     -2.3435852157
 H     -7.4129144566      2.9363656047     -2.6080857786
 H     -5.6933709816      2.9160250726     -3.0952438749
 H     -6.4313875020      4.4004226246     -2.3643717470
 C     -5.2575933496      1.7237065065     -0.7366103312
 N     -3.1299172516      3.9698273027     -1.1959959690
 H     -4.6945686155      1.4103536561     -1.6217465090
 H     -5.0350489766      1.2803300052      0.2310062623
 C     -3.7219050382      5.2354223173     -1.1790066483
 S     -2.6297320748      3.2598832418      0.2340164450
 C     -2.9648777494      6.4603325297     -1.4296851275
 H     -4.7526804044      5.2516798896     -1.4426038495
 C     -1.5644154627      6.4413766301     -1.7743090894
 C     -0.9489059691      7.6208895372     -2.1663917331
 C     -1.6290948271      8.7844823121     -2.1929397512
 C     -3.6617089793      7.6973888311     -1.3906348842
 C     -2.9720420301      8.8380373866     -1.8431632699
 H     -3.4727515570      9.8151873197     -1.8806130603
 H     -1.1580029500      9.7502097644     -2.5117757451
 H     -1.0682207856      5.4727679800     -1.8747419783
 H      0.0475509113      7.6309982064     -2.5484249645
 H     -4.7242746509      7.7827452326     -1.1211777704
 O     -2.7071491381      1.8339620762      0.1977070262
 O     -1.4171238056      3.8782693193      0.7544232400
 F     -3.7906173536      3.6781577171      1.2445751008
30
# ORCA AIMD Position Step 148, t=74.00 fs, E_Pot=-1129.61131365 Hartree, Unit is Angstrom
 C     -6.8705093284      3.3702551526      0.2161409239
 C     -6.1193903038      2.7534140868     -0.9599030166
 H     -6.6451369744      2.9230288233      1.2194708879
 H     -7.9714442504      3.2385807581      0.0146164348
 H     -6.6714005793      4.5001238664      0.2324026037
 C     -6.3909426818      3.3073046288     -2.3431276313
 H     -7.4066101218      2.9405808968     -2.6050529687
 H     -5.6832353545      2.9129539187     -3.0967141111
 H     -6.4256183717      4.4015100167     -2.3580092156
 C     -5.2598173398      1.7243756396     -0.7351529203
 N     -3.1286306556      3.9716205876     -1.1924355102
 H     -4.6857752636      1.4169404543     -1.6180917178
 H     -5.0315644921      1.2776664864      0.2321428334
 C     -3.7221858486      5.2341064032     -1.1795281858
 S     -2.6309702578      3.2597016208      0.2364049648
 C     -2.9650243299      6.4649221934     -1.4244451228
 H     -4.7712745536      5.2674768667     -1.4350283829
 C     -1.5629574241      6.4411472332     -1.7690665614
 C     -0.9515284988      7.6238644892     -2.1666604444
 C     -1.6264844541      8.7865560889     -2.1902705598
 C     -3.6604676151      7.6969932344     -1.3874069397
 C     -2.9738710947      8.8402116245     -1.8417028317
 H     -3.4836674319      9.8138507354     -1.8820131877
 H     -1.1585162527      9.7607915507     -2.5040849660
 H     -1.0724606605      5.4680246829     -1.8725264241
 H      0.0375946266      7.6302688379     -2.5474072419
 H     -4.7298681713      7.7732953580     -1.1284553543
 O     -2.7084654625      1.8342174697      0.2028765366
 O     -1.4204389918      3.8804303875      0.7596677929
 F     -3.7882714176      3.6780684875      1.2487707606
30
# ORCA AIMD Position Step 149, t=74.50 fs, E_Pot=-1129.61084895 Hartree, Unit is Angstrom
 C     -6.8727814540      3.3698164318      0.2167949072
 C     -6.1174073365      2.7552203971     -0.9581188094
 H     -6.6379370590      2.9134737648      1.2082681737
 H     -7.9695082187      3.2359810109      0.0086387321
 H     -6.6599395843      4.4904236573      0.2270842255
 C     -6.3922086315      3.3100880215     -2.3425821011
 H     -7.3998181237      2.9454724932     -2.6024362914
 H     -5.6733512116      2.9103449306     -3.0976511460
 H     -6.4197731699      4.4029926672     -2.3517287300
 C     -5.2621223118      1.7252758450     -0.7339577069
 N     -3.1273573345      3.9734669862     -1.1888631550
 H     -4.6769008368      1.4223847711     -1.6138251938
 H     -5.0286427103      1.2751894554      0.2333079168
 C     -3.7222145291      5.2328705926     -1.1800735850
 S     -2.6321259657      3.2595294342      0.2389171753
 C     -2.9650490373      6.4693432757     -1.4191453078
 H     -4.7915128519      5.2828205938     -1.4269448847
 C     -1.5618054917      6.4408765505     -1.7638310259
 C     -0.9540469955      7.6264389870     -2.1668918234
 C     -1.6240907684      8.7893039077     -2.1876670970
 C     -3.6591345266      7.6967424015     -1.3843630173
 C     -2.9758782183      8.8423717579     -1.8400644608
 H     -3.4946023534      9.8117681581     -1.8832976328
 H     -1.1595437893      9.7687634776     -2.4959327260
 H     -1.0764484577      5.4636581254     -1.8698564415
 H      0.0307165199      7.6288870364     -2.5467983035
 H     -4.7344931383      7.7632683124     -1.1358026607
 O     -2.7097342881      1.8344459227      0.2079686141
 O     -1.4239325490      3.8825914272      0.7647732767
 F     -3.7859449144      3.6780277940      1.2529627866
30
# ORCA AIMD Position Step 150, t=75.00 fs, E_Pot=-1129.61013042 Hartree, Unit is Angstrom
 C     -6.8751346800      3.3695046397      0.2173031005
 C     -6.1153210674      2.7569442761     -0.9560752692
 H     -6.6306830801      2.9044812988      1.1954798034
 H     -7.9662028877      3.2340487824      0.0033956719
 H     -6.6491775591      4.4780761562      0.2221888856
 C     -6.3934450778      3.3126781970     -2.3419610647
 H     -7.3931078031      2.9508543422     -2.6004045515
 H     -5.6642525971      2.9085041247     -3.0976066608
 H     -6.4138982834      4.4049913375     -2.3456040184
 C     -5.2644679839      1.7263832268     -0.7330182764
 N     -3.1261076682      3.9753624153     -1.1852877948
 H     -4.6681029864      1.4267281812     -1.6088699192
 H     -5.0263942510      1.2730070894      0.2343562860
 C     -3.7221073746      5.2317538122     -1.1806612301
 S     -2.6331968020      3.2593709907      0.2415571286
 C     -2.9649256939      6.4735354051     -1.4137900785
 H     -4.8118371421      5.2974879963     -1.4180389050
 C     -1.5609727580      6.4405834479     -1.7586118589
 C     -0.9564725311      7.6285718130     -2.1670632938
 C     -1.6219693240      8.7927594120     -2.1851189431
 C     -3.6577464174      7.6966657787     -1.3815073712
 C     -2.9780434288      8.8445066065     -1.8382492739
 H     -3.5054379808      9.8089389655     -1.8844694476
 H     -1.1610644448      9.7739686637     -2.4873526911
 H     -1.0801810596      5.4598334534     -1.8667234914
 H      0.0273543495      7.6268820549     -2.5467760913
 H     -4.7379246536      7.7527545846     -1.1432187864
 O     -2.7109546984      1.8346430904      0.2129784506
 O     -1.4275988136      3.8847497977      0.7697355559
 F     -3.7836461482      3.6780368753      1.2571527966
30
# ORCA AIMD Position Step 151, t=75.50 fs, E_Pot=-1129.60926613 Hartree, Unit is Angstrom
 C     -6.8775344588      3.3692771591      0.2176240059
 C     -6.1131635821      2.7585939447     -0.9537945867
 H     -6.6234310398      2.8959863750      1.1815871763
 H     -7.9618057861      3.2328133697     -0.0010749956
 H     -6.6391637619      4.4637002358      0.2178487855
 C     -6.3945518720      3.3150644741     -2.3412687570
 H     -7.3870752831      2.9565243070     -2.5991254168
 H     -5.6563855495      2.9076826423     -3.0962321785
 H     -6.4080400012      4.4075648849     -2.3397037141
 C     -5.2668127002      1.7276704114     -0.7323239621
 N     -3.1248912495      3.9773030430     -1.1817179868
 H     -4.6595342186      1.4300186935     -1.6031762323
 H     -5.0249262807      1.2712246095      0.2351496358
 C     -3.7219711292      5.2307941446     -1.1813047961
 S     -2.6341810054      3.2592301572      0.2443284349
 C     -2.9646315511      6.4774430672     -1.4083839077
 H     -4.8308133538      5.3112476575     -1.4080548264
 C     -1.5604689108      6.4402863034     -1.7534181587
 C     -0.9587972387      7.6302347214     -2.1671623321
 C     -1.6201723780      8.7969268680     -2.1826112299
 C     -3.6563345508      7.6967868215     -1.3788441650
 C     -2.9803443522      8.8466043432     -1.8362597230
 H     -3.5160853246      9.8054120549     -1.8855328874
 H     -1.1629810646      9.7764520224     -2.4784340211
 H     -1.0836521227      5.4566907213     -1.8631214326
 H      0.0276132089      7.6242862979     -2.5473987024
 H     -4.7400125706      7.7418587795     -1.1506861720
 O     -2.7121260980      1.8348045710      0.2179014347
 O     -1.4314304453      3.8869037829      0.7745513886
 F     -3.7813835200      3.6780968271      1.2613424964
30
# ORCA AIMD Position Step 152, t=76.00 fs, E_Pot=-1129.60836143 Hartree, Unit is Angstrom
 C     -6.8799439348      3.3690821801      0.2177163442
 C     -6.1109695176      2.7601803852     -0.9513039489
 H     -6.6162163466      2.8878812460      1.1671373883
 H     -7.9566940254      3.2322812952     -0.0047672968
 H     -6.6298923007      4.4480895968      0.2141854335
 C     -6.3954394418      3.3172473369     -2.3405011811
 H     -7.3822909623      2.9622835666     -2.5987514136
 H     -5.6500891845      2.9080658030     -3.0932936631
 H     -6.4022424751      4.4107029494     -2.3340903616
 C     -5.2691150423      1.7291079181     -0.7318606103
 N     -3.1237167952      3.9792839780     -1.1781612873
 H     -4.6513345096      1.4323066834     -1.5967304977
 H     -5.0243359992      1.2699364548      0.2355733994
 C     -3.7218947562      5.2300285295     -1.1820111303
 S     -2.6350784324      3.2591098474      0.2472334288
 C     -2.9641488244      6.4810158185     -1.4029314980
 H     -4.8472277581      5.3238732829     -1.3968151785
 C     -1.5602992893      6.4400039749     -1.7482592112
 C     -0.9609933378      7.6314127774     -2.1671866657
 C     -1.6187485202      8.8017801854     -2.1801251871
 C     -3.6549236722      7.6971228743     -1.3763775532
 C     -2.9827560372      8.8486529538     -1.8340996185
 H     -3.5264849272      9.8012830956     -1.8864920077
 H     -1.1651239852      9.7764592288     -2.4693179793
 H     -1.0868492607      5.4543361655     -1.8590472603
 H      0.0312479213      7.6211380174     -2.5485952659
 H     -4.7406908503      7.7306977801     -1.1581687514
 O     -2.7132477611      1.8349271738      0.2227333782
 O     -1.4354172739      3.8890528198      0.7792190653
 F     -3.7791653776      3.6782086718      1.2655337319
30
# ORCA AIMD Position Step 153, t=76.50 fs, E_Pot=-1129.60749233 Hartree, Unit is Angstrom
 C     -6.8823253440      3.3688604316      0.2175421199
 C     -6.1087752303      2.7617165751     -0.9486353385
 H     -6.6090588941      2.8800278978      1.1527094232
 H     -7.9513261212      3.2324384470     -0.0077055095
 H     -6.6213018880      4.4321789217      0.2113073001
 C     -6.3960355842      3.3192370739     -2.3396470622
 H     -7.3792333482      2.9679610314     -2.5994023891
 H     -5.6455816083      2.9097653059     -3.0886805771
 H     -6.3965467670      4.4143281523     -2.3288194753
 C     -5.2713350616      1.7306654733     -0.7316113364
 N     -3.1225922688      3.9812999287     -1.1746248913
 H     -4.6436250634      1.4336422815     -1.5895598033
 H     -5.0247067405      1.2692193951      0.2355484689
 C     -3.7219458803      5.2294921744     -1.1827807448
 S     -2.6358898034      3.2590124273      0.2502740817
 C     -2.9634649398      6.4842086373     -1.3974375044
 H     -4.8601341434      5.3351554492     -1.3842197413
 C     -1.5604656450      6.4397559427     -1.7431441466
 C     -0.9630164574      7.6321048199     -2.1671431090
 C     -1.6177412734      8.8072626426     -2.1776386890
 C     -3.6535305952      7.6976838471     -1.3741114685
 C     -2.9852519526      8.8506413289     -1.8317741070
 H     -3.5366062541      9.7966892167     -1.8873513458
 H     -1.1672547631      9.7744334321     -2.4601933820
 H     -1.0897514288      5.4528361688     -1.8545017280
 H      0.0377023166      7.6174842685     -2.5501815390
 H     -4.7399871452      7.7193995400     -1.1656134306
 O     -2.7143191808      1.8350079603      0.2274702403
 O     -1.4395471152      3.8911972916      0.7837378226
 F     -3.7770000530      3.6783732710      1.2697282295
30
# ORCA AIMD Position Step 154, t=77.00 fs, E_Pot=-1129.60672035 Hartree, Unit is Angstrom
 C     -6.8846412495      3.3685479841      0.2170694075
 C     -6.1066183908      2.7632173968     -0.9458241446
 H     -6.6019727541      2.8722776756      1.1388689740
 H     -7.9462086228      3.2332549285     -0.0099382966
 H     -6.6132840781      4.4169818233      0.2093092388
 C     -6.3962914099      3.3210513892     -2.3386894445
 H     -7.3782262882      2.9734360514     -2.6011488571
 H     -5.6429516480      2.9128157125     -3.0824089426
 H     -6.3909912424      4.4183059768     -2.3239384683
 C     -5.2734357446      1.7323131751     -0.7315575570
 N     -3.1215244317      3.9833453742     -1.1711146642
 H     -4.6365005917      1.4340734112     -1.5817350608
 H     -5.0261037927      1.2691261239      0.2350416865
 C     -3.7221696625      5.2292148992     -1.1836089334
 S     -2.6366171533      3.2589392866      0.2534510679
 C     -2.9625722490      6.4869851523     -1.3919063568
 H     -4.8688730773      5.3449148145     -1.3702378836
 C     -1.5609656770      6.4395618616     -1.7380818203
 C     -0.9648132165      7.6323234026     -2.1670448187
 C     -1.6171884365      8.8132891280     -2.1751268610
 C     -3.6521643290      7.6984722423     -1.3720494649
 C     -2.9878045871      8.8525592944     -1.8292895025
 H     -3.5464445476      9.7917993071     -1.8881165861
 H     -1.1690754880      9.7709930576     -2.4512874109
 H     -1.0923285695      5.4522137714     -1.8494898382
 H      0.0461980320      7.6133809227     -2.5518949427
 H     -4.7380162107      7.7080990087     -1.1729546348
 O     -2.7153399011      1.8350451481      0.2321084737
 O     -1.4438056404      3.8933388131      0.7881083317
 F     -3.7748957463      3.6785913987      1.2739279526
30
# ORCA AIMD Position Step 155, t=77.50 fs, E_Pot=-1129.60612425 Hartree, Unit is Angstrom
 C     -6.8868552812      3.3680807126      0.2162751883
 C     -6.1045369840      2.7646988602     -0.9429089011
 H     -6.5949770262      2.8644920594      1.1261288401
 H     -7.9418633175      3.2346894304     -0.0115321762
 H     -6.6056989808      4.4035135688      0.2082725263
 C     -6.3961857547      3.3227129599     -2.3376071146
 H     -7.3793916332      2.9786544953     -2.6039989033
 H     -5.6421560688      2.9171736366     -3.0746195663
 H     -6.3856132015      4.4224596113     -2.3194863200
 C     -5.2753839182      1.7340225634     -0.7316797005
 N     -3.1205189726      3.9854142900     -1.1676355495
 H     -4.6300272501      1.4336439207     -1.5733699749
 H     -5.0285716233      1.2696820351      0.2340711298
 C     -3.7225900117      5.2292221528     -1.1844865032
 S     -2.6372636440      3.2588910187      0.2567642125
 C     -2.9614686714      6.4893168885     -1.3863423395
 H     -4.8730558523      5.3530060366     -1.3548972804
 C     -1.5617930572      6.4394416983     -1.7330809387
 C     -0.9663292380      7.6320936376     -2.1669076380
 C     -1.6171214285      8.8197498931     -2.1725633011
 C     -3.6508259787      7.6994827753     -1.3701944101
 C     -2.9903863728      8.8543989795     -1.8266532736
 H     -3.5560140254      9.7868028335     -1.8887939058
 H     -1.1702429153      9.7668990464     -2.4428546826
 H     -1.0945415225      5.4524491001     -1.8440207231
 H      0.0558401653      7.6088921871     -2.5534348398
 H     -4.7349754883      7.6969359549     -1.1801164213
 O     -2.7163095699      1.8350378071      0.2366448386
 O     -1.4481764650      3.8954800889      0.7923324360
 F     -3.7728605245      3.6788636969      1.2781348733
30
# ORCA AIMD Position Step 156, t=78.00 fs, E_Pot=-1129.60580763 Hartree, Unit is Angstrom
 C     -6.8889326315      3.3674004598      0.2151475918
 C     -6.1025684003      2.7661774941     -0.9399306334
 H     -6.5881082564      2.8565650275      1.1149095141
 H     -7.9387844668      3.2366953412     -0.0125620570
 H     -6.5984011098      4.3926885847      0.2082657670
 C     -6.3957272266      3.3242473879     -2.3363757119
 H     -7.3826277098      2.9836345244     -2.6078917913
 H     -5.6430192394      2.9227187226     -3.0655743582
 H     -6.3804495272      4.4265883995     -2.3154929372
 C     -5.2771510710      1.7357674890     -0.7319579243
 N     -3.1195804829      3.9875001526     -1.1641915482
 H     -4.6242410037      1.4323927028     -1.5646175358
 H     -5.0321321901      1.2708832508      0.2327080756
 C     -3.7232103857      5.2295344455     -1.1854006524
 S     -2.6378335561      3.2588674129      0.2602124471
 C     -2.9601578342      6.4911836518     -1.3807496136
 H     -4.8725559139      5.3593227009     -1.3382728911
 C     -1.5629372119      6.4394155202     -1.7281501316
 C     -0.9675166089      7.6314517686     -2.1667468703
 C     -1.6175640907      8.8265169183     -2.1699216050
 C     -3.6495095781      7.7007025552     -1.3685481402
 C     -2.9929704506      8.8561559395     -1.8238740623
 H     -3.5653424500      9.7818949054     -1.8893886565
 H     -1.1703915065      9.7629971802     -2.4351601528
 H     -1.0963434087      5.4534821267     -1.8381073278
 H      0.0657174235      7.6040880720     -2.5545005834
 H     -4.7311322722      7.6860512727     -1.1870165991
 O     -2.7172279281      1.8349859166      0.2410764190
 O     -1.4526412247      3.8976249070      0.7964131436
 F     -3.7709022847      3.6791906701      1.2823509647
30
# ORCA AIMD Position Step 157, t=78.50 fs, E_Pot=-1129.60586786 Hartree, Unit is Angstrom
 C     -6.8908403242      3.3664622303      0.2136872305
 C     -6.1007484985      2.7676696755     -0.9369321043
 H     -6.5814320485      2.8484432418      1.1055077083
 H     -7.9373910317      3.2392274674     -0.0131000886
 H     -6.5912735389      4.3852073848      0.2093461379
 C     -6.3949532198      3.3256818398     -2.3349684204
 H     -7.3876203161      2.9884600624     -2.6127002130
 H     -5.6452373416      2.9292571836     -3.0556490608
 H     -6.3755358112      4.4304876967     -2.3119785951
 C     -5.2787138861      1.7375247882     -0.7323727216
 N     -3.1187124658      3.9895959674     -1.1607857675
 H     -4.6191483245      1.4303534861     -1.5556635890
 H     -5.0367846663      1.2726968909      0.2310744706
 C     -3.7240140101      5.2301668871     -1.1863357441
 S     -2.6383322456      3.2588674836      0.2637938161
 C     -2.9586491285      6.4925736547     -1.3751322902
 H     -4.8675070273      5.3638019444     -1.3204765628
 C     -1.5643831365      6.4395030307     -1.7232980320
 C     -0.9683394430      7.6304432998     -2.1665747406
 C     -1.6185307165      8.8334529737     -2.1671774342
 C     -3.6482034860      7.7021113974     -1.3671110790
 C     -2.9955316866      8.8578301193     -1.8209616177
 H     -3.5744622320      9.7772621068     -1.8899047087
 H     -1.1691687321      9.7601358902     -2.4284560167
 H     -1.0976821088      5.4552185374     -1.8317657519
 H      0.0749829068      7.5990413195     -2.5548215132
 H     -4.7268050876      7.6755831037     -1.1935712083
 O     -2.7180948000      1.8348903612      0.2454006146
 O     -1.4571796849      3.8997780973      0.8003545761
 F     -3.7690287276      3.6795726778      1.2865781693
30
# ORCA AIMD Position Step 158, t=79.00 fs, E_Pot=-1129.60633513 Hartree, Unit is Angstrom
 C     -6.8925476604      3.3652407758      0.2119074611
 C     -6.0991106500      2.7691909137     -0.9339570550
 H     -6.5750510789      2.8401398060      1.0980784961
 H     -7.9379797656      3.2422481880     -0.0132045656
 H     -6.5842628653      4.3814580516      0.2115596492
 C     -6.3939258367      3.3270442910     -2.3333564817
 H     -7.3938834255      2.9932638154     -2.6182408199
 H     -5.6483900247      2.9365293924     -3.0453196353
 H     -6.3709051053      4.4339679691     -2.3089531002
 C     -5.2800544883      1.7392747275     -0.7329053833
 N     -3.1179173786      3.9916943405     -1.1574204828
 H     -4.6147291529      1.4275553856     -1.5467178642
 H     -5.0425064656      1.2750635044      0.2293361110
 C     -3.7249632917      5.2311286539     -1.1872739550
 S     -2.6387660983      3.2588895159      0.2675054665
 C     -2.9569577044      6.4934834383     -1.3694945418
 H     -4.8583095538      5.3664290292     -1.3016479101
 C     -1.5661112153      6.4397229008     -1.7185333547
 C     -0.9687773661      7.6291208376     -2.1663986703
 C     -1.6200232037      8.8404228335     -2.1643110204
 C     -3.6468923761      7.7036823627     -1.3658818532
 C     -2.9980476739      8.8594266429     -1.8179267155
 H     -3.5834012462      9.7730687491     -1.8903435762
 H     -1.1662818879      9.7590622689     -2.4229535968
 H     -1.0985037540      5.4575382553     -1.8250143406
 H      0.0829119338      7.5938247602     -2.5541777067
 H     -4.7223397512      7.6656633085     -1.1996992424
 O     -2.7189100793      1.8347529093      0.2496151354
 O     -1.4617698554      3.9019454733      0.8041619109
 F     -3.7672473466      3.6800099212      1.2908183742
30
# ORCA AIMD Position Step 159, t=79.50 fs, E_Pot=-1129.60711793 Hartree, Unit is Angstrom
 C     -6.8940272613      3.3637345427      0.2098336488
 C     -6.0976850758      2.7707554702     -0.9310496300
 H     -6.5691071855      2.8317383644      1.0926340392
 H     -7.9406864158      3.2457317847     -0.0129111445
 H     -6.5774043578      4.3814599295      0.2149391157
 C     -6.3927252472      3.3283629129     -2.3315099510
 H     -7.4008183401      2.9982048609     -2.6242902110
 H     -5.6519631450      2.9442233651     -3.0351388982
 H     -6.3665864301      4.4368710573     -2.3064146944
 C     -5.2811603877      1.7410010803     -0.7335382751
 N     -3.1171965546      3.9937874856     -1.1540971251
 H     -4.6109409148      1.4240240166     -1.5380037023
 H     -5.0492549302      1.2779007583      0.2276931505
 C     -3.7259985973      5.2324220268     -1.1881960192
 S     -2.6391427225      3.2589308756      0.2713435408
 C     -2.9551041528      6.4939176733     -1.3638406136
 H     -4.8456463609      5.3672432584     -1.2819449366
 C     -1.5680966779      6.4400927202     -1.7138652048
 C     -0.9688272307      7.6275422945     -2.1662204705
 C     -1.6220274023      8.8473045023     -2.1613096539
 C     -3.6455598832      7.7053825727     -1.3648568260
 C     -3.0004991167      8.8609563985     -1.8147812571
 H     -3.5921762879      9.7694456231     -1.8907033114
 H     -1.1615523392      9.7603096930     -2.4187933516
 H     -1.0987571041      5.4603035867     -1.8178725394
 H      0.0889329087      7.5885076951     -2.5524096576
 H     -4.7180841101      7.6564143031     -1.2053273846
 O     -2.7196736340      1.8345764424      0.2537180175
 O     -1.4663879164      3.9041339481      0.8078414561
 F     -3.7655653103      3.6805024733      1.2950733658
30
# ORCA AIMD Position Step 160, t=80.00 fs, E_Pot=-1129.60798926 Hartree, Unit is Angstrom
 C     -6.8952568853      3.3619659282      0.2075017421
 C     -6.0964973546      2.7723748191     -0.9282532727
 H     -6.5637774587      2.8233880666      1.0890568422
 H     -7.9454637087      3.2496656150     -0.0122281135
 H     -6.5708296036      4.3848670250      0.2194996456
 C     -6.3914414389      3.3296653022     -2.3293994640
 H     -7.4077820501      3.0034442203     -2.6306045391
 H     -5.6553848847      2.9519953375     -3.0257009930
 H     -6.3626030346      4.4390857133     -2.3043494594
 C     -5.2820241471      1.7426912548     -0.7342549047
 N     -3.1165506841      3.9958675539     -1.1508166091
 H     -4.6077283310      1.4197842857     -1.5297435706
 H     -5.0569720407      1.2811118001      0.2263616865
 C     -3.7270372464      5.2340427619     -1.1890819458
 S     -2.6394702309      3.2589887304      0.2753034018
 C     -2.9531149091      6.4938887994     -1.3581752219
 H     -4.8304839564      5.3663382220     -1.2615321603
 C     -1.5703102533      6.4406261451     -1.7093026036
 C     -0.9685041113      7.6257682092     -2.1660353543
 C     -1.6245108560      8.8540003725     -2.1581700614
 C     -3.6441908583      7.7071736753     -1.3640300669
 C     -3.0028717750      8.8624360210     -1.8115376617
 H     -3.6007823875      9.7664794416     -1.8909777308
 H     -1.1549576975      9.7641142202     -2.4160231519
 H     -1.0983982215      5.4633772908     -1.8103599257
 H      0.0926662121      7.5831549123     -2.5494316462
 H     -4.7143505885      7.6479489460     -1.2103946916
 O     -2.7203854791      1.8343641745      0.2577075843
 O     -1.4710089236      3.9063509566      0.8114002344
 F     -3.7639897177      3.6810501770      1.2993448647
30
# ORCA AIMD Position Step 161, t=80.50 fs, E_Pot=-1129.60865185 Hartree, Unit is Angstrom
 C     -6.8962219858      3.3599776362      0.2049564219
 C     -6.0955667405      2.7740560372     -0.9256106425
 H     -6.5592617362      2.8152855709      1.0871296697
 H     -7.9520851893      3.2540474186     -0.0111382635
 H     -6.5647502574      4.3910346180      0.2252329392
 C     -6.3901647838      3.3309769724     -2.3269988637
 H     -7.4141491141      3.0091249741     -2.6369382048
 H     -5.6580801925      2.9594997482     -3.0175894139
 H     -6.3589716158      4.4405565829     -2.3027317823
 C     -5.2826433590      1.7443365025     -0.7350398359
 N     -3.1159790620      3.9979271842     -1.1475794754
 H     -4.6050328438      1.4148639208     -1.5221441615
 H     -5.0655888945      1.2845932094      0.2255550574
 C     -3.7279756288      5.2359809543     -1.1899133493
 S     -2.6397574184      3.2590593927      0.2793798303
 C     -2.9510221906      6.4934147459     -1.3525030681
 H     -4.8140546165      5.3638604761     -1.2405586671
 C     -1.5727171914      6.4413330385     -1.7048548367
 C     -0.9678407424      7.6238592984     -2.1658321124
 C     -1.6274218963      8.8604423830     -2.1548990350
 C     -3.6427739336      7.7090135128     -1.3633931840
 C     -3.0051568826      8.8638879841     -1.8082088978
 H     -3.6091886430      9.7642067923     -1.8911560299
 H     -1.1466550222      9.7703763036     -2.4145879811
 H     -1.0973955582      5.4666343512     -1.8024948072
 H      0.0939290747      7.5778249934     -2.5452316655
 H     -4.7113917051      7.6403693454     -1.2148565269
 O     -2.7210456522      1.8341200917      0.2615824490
 O     -1.4756069189      3.9086047341      0.8148459797
 F     -3.7625273199      3.6816527282      1.3036344155
30
# ORCA AIMD Position Step 162, t=81.00 fs, E_Pot=-1129.60887609 Hartree, Unit is Angstrom
 C     -6.8969168284      3.3578261840      0.2022491671
 C     -6.0949090748      2.7758050946     -0.9231625425
 H     -6.5557733687      2.8076624620      1.0865589618
 H     -7.9601535884      3.2588815297     -0.0096036877
 H     -6.5594349997      4.3991059292      0.2321019277
 C     -6.3889768855      3.3323189390     -2.3242895597
 H     -7.4193549724      3.0153592024     -2.6430555213
 H     -5.6595330524      2.9664225310     -3.0113180922
 H     -6.3557023203      4.4412866789     -2.3015234237
 C     -5.2830185850      1.7459294439     -0.7358780385
 N     -3.1154809897      3.9999580956     -1.1443852732
 H     -4.6027937281      1.4092937026     -1.5153922657
 H     -5.0750251813      1.2882399702      0.2254730565
 C     -3.7286891787      5.2382161281     -1.1906713673
 S     -2.6400144372      3.2591390989      0.2835659563
 C     -2.9488616629      6.4925229933     -1.3468300974
 H     -4.7978464594      5.3600104378     -1.2191619359
 C     -1.5752775474      6.4422205984     -1.7005319978
 C     -0.9668871578      7.6218790095     -2.1655936212
 C     -1.6306883373      8.8665893288     -2.1515133291
 C     -3.6413048933      7.7108563609     -1.3629344744
 C     -3.0073481148      8.8653389492     -1.8048089133
 H     -3.6173478954      9.7626242625     -1.8912207246
 H     -1.1369908959      9.7786641202     -2.4143315565
 H     -1.0957351832      5.4699602302     -1.7942942753
 H      0.0927151630      7.5725671243     -2.5398596314
 H     -4.7093814213      7.6337675266     -1.2186844201
 O     -2.7216540013      1.8338491149      0.2653416857
 O     -1.4801541570      3.9109041162      0.8181876181
 F     -3.7611846245      3.6823096096      1.3079435563
30
# ORCA AIMD Position Step 163, t=81.50 fs, E_Pot=-1129.60859859 Hartree, Unit is Angstrom
 C     -6.8973468727      3.3555755582      0.1994361870
 C     -6.0945314955      2.7776210921     -0.9209482485
 H     -6.5535159438      2.8007518206      1.0870214850
 H     -7.9691600611      3.2641704459     -0.0075786414
 H     -6.5551645101      4.4081428891      0.2400392940
 C     -6.3879413228      3.3337055983     -2.3212646753
 H     -7.4229416734      3.0222168569     -2.6487478160
 H     -5.6593623158      2.9725207930     -3.0072600171
 H     -6.3527985033      4.4413416311     -2.3006776964
 C     -5.2831541256      1.7474658443     -0.7367546365
 N     -3.1150551837      4.0019531004     -1.1412340243
 H     -4.6009686233      1.4031147771     -1.5096315270
 H     -5.0851991941      1.2919597861      0.2262693230
 C     -3.7290469903      5.2407268052     -1.1913420437
 S     -2.6402508450      3.2592239263      0.2878551089
 C     -2.9466744500      6.4912441885     -1.3411625569
 H     -4.7834251031      5.3550098996     -1.1974218651
 C     -1.5779473091      6.4432893588     -1.6963436602
 C     -0.9657091765      7.6198863866     -2.1652965685
 C     -1.6342251967      8.8724249479     -2.1480372669
 C     -3.6397857732      7.7126544382     -1.3626403242
 C     -3.0094467561      8.8668197126     -1.8013510494
 H     -3.6251817291      9.7616798615     -1.8911501920
 H     -1.1264410820      9.7883284095     -2.4150268367
 H     -1.0934236244      5.4732819710     -1.7857728508
 H      0.0892335528      7.5674243894     -2.5334424217
 H     -4.7083873858      7.6282283005     -1.2218700256
 O     -2.7222106834      1.8335556569      0.2689846029
 O     -1.4846232789      3.9132580605      0.8214340847
 F     -3.7599680217      3.6830201128      1.3122736191
30
# ORCA AIMD Position Step 164, t=82.00 fs, E_Pot=-1129.60798012 Hartree, Unit is Angstrom
 C     -6.8975275960      3.3532909970      0.1965764028
 C     -6.0944364512      2.7795003944     -0.9190033086
 H     -6.5526772343      2.7947797672      1.0881795987
 H     -7.9785110941      3.2699107376     -0.0050170368
 H     -6.5522089262      4.4172014455      0.2489488493
 C     -6.3870967062      3.3351426114     -2.3179338941
 H     -7.4245766226      3.0297223820     -2.6538389501
 H     -5.6573792848      2.9776516988     -3.0055936021
 H     -6.3502569915      4.4408429655     -2.3001396325
 C     -5.2830561628      1.7489417271     -0.7376542976
 N     -3.1146990138      4.0039044331     -1.1381243209
 H     -4.5995302080      1.3963786838     -1.5049627540
 H     -5.0960251383      1.2956770771      0.2280433706
 C     -3.7289234565      5.2434828355     -1.1919146677
 S     -2.6404782188      3.2593091859      0.2922387418
 C     -2.9445035180      6.4896169721     -1.3355070217
 H     -4.7723172629      5.3490961827     -1.1753681086
 C     -1.5806766314      6.4445367961     -1.6923003265
 C     -0.9643885830      7.6179419441     -2.1649126396
 C     -1.6379360768      8.8779478580     -2.1445006577
 C     -3.6382283605      7.7143601849     -1.3624942762
 C     -3.0114539678      8.8683621048     -1.7978495464
 H     -3.6326064084      9.7612961264     -1.8909172403
 H     -1.1155903160      9.7985575189     -2.4163921904
 H     -1.0904900466      5.4765485981     -1.7769435656
 H      0.0838637341      7.5624264543     -2.5261625974
 H     -4.7083796389      7.6238256860     -1.2244208808
 O     -2.7227153520      1.8332460901      0.2725111978
 O     -1.4889852908      3.9156763820      0.8245957640
 F     -3.7588830963      3.6837833839      1.3166259678
30
# ORCA AIMD Position Step 165, t=82.50 fs, E_Pot=-1129.60729257 Hartree, Unit is Angstrom
 C     -6.8974841286      3.3510350320      0.1937294964
 C     -6.0946181003      2.7814326810     -0.9173610608
 H     -6.5534073134      2.7899342342      1.0897234972
 H     -7.9876052101      3.2760853588     -0.0018875551
 H     -6.5507918366      4.4254288263      0.2587097598
 C     -6.3864528305      3.3366265703     -2.3143242372
 H     -7.4240708975      3.0378529100     -2.6581948501
 H     -5.6536230258      2.9817880722     -3.0062704174
 H     -6.3480672703      4.4399612191     -2.2998502211
 C     -5.2827335198      1.7503549503     -0.7385607120
 N     -3.1144098148      4.0058048698     -1.1350559180
 H     -4.5984784226      1.3891507730     -1.5014326439
 H     -5.1074177641      1.2993406165      0.2308216899
 C     -3.7282210858      5.2464584728     -1.1923831344
 S     -2.6407064247      3.2593908971      0.2967091949
 C     -2.9423948117      6.4876819587     -1.3298709962
 H     -4.7657167199      5.3424751151     -1.1529687952
 C     -1.5834133220      6.4459544329     -1.6884116190
 C     -0.9630187543      7.6160991751     -2.1644088350
 C     -1.6417234892      8.8831650874     -2.1409352368
 C     -3.6366501303      7.7159260784     -1.3624786094
 C     -3.0133774906      8.8699989122     -1.7943173608
 H     -3.6395191076      9.7613681357     -1.8904919585
 H     -1.1050353657      9.8085415657     -2.4181377385
 H     -1.0869870956      5.4797594983     -1.7678174010
 H      0.0771705435      7.5575967089     -2.5182640909
 H     -4.7092278005      7.6206270931     -1.2263605252
 O     -2.7231682309      1.8329252245      0.2759216153
 O     -1.4932129211      3.9181682458      0.8276823324
 F     -3.7579355960      3.6845983544      1.3210017847
30
# ORCA AIMD Position Step 166, t=83.00 fs, E_Pot=-1129.60677521 Hartree, Unit is Angstrom
 C     -6.8972488862      3.3488646309      0.1909542524
 C     -6.0950647240      2.7834033186     -0.9160503770
 H     -6.5558159280      2.7863604097      1.0913790393
 H     -7.9958635440      3.2826622696      0.0018210399
 H     -6.5510811385      4.4320971039      0.2691827310
 C     -6.3859908155      3.3381462746     -2.3104801374
 H     -7.4213838899      3.0465397115     -2.6617266949
 H     -5.6483514862      2.9850133248     -3.0090220047
 H     -6.3462110855      4.4389027999     -2.2997471688
 C     -5.2821964424      1.7517032510     -0.7394563292
 N     -3.1141838036      4.0076469203     -1.1320277677
 H     -4.5978383313      1.3815108431     -1.4990351545
 H     -5.1192919476      1.3029263245      0.2345527641
 C     -3.7268884213      5.2496259088     -1.1927429590
 S     -2.6409464821      3.2594645273      0.3012576982
 C     -2.9403946077      6.4854846456     -1.3242620391
 H     -4.7642921503      5.3353137429     -1.1301636293
 C     -1.5861013756      6.4475305771     -1.6846872340
 C     -0.9617032840      7.6144097526     -2.1637491937
 C     -1.6454912756      8.8880851469     -2.1373728029
 C     -3.6350755514      7.7173080758     -1.3625743017
 C     -3.0152244140      8.8717604554     -1.7907673447
 H     -3.6458228082      9.7617861451     -1.8898418515
 H     -1.0953642341      9.8175091862     -2.4199780250
 H     -1.0829877414      5.4829409673     -1.7584052533
 H      0.0698526100      7.5529463545     -2.5100302858
 H     -4.7107262944      7.6186869223     -1.2277231237
 O     -2.7235691389      1.8325992789      0.2792166435
 O     -1.4972785511      3.9207431978      0.8307043056
 F     -3.7571304314      3.6854638326      1.3254022062
30
# ORCA AIMD Position Step 167, t=83.50 fs, E_Pot=-1129.60649481 Hartree, Unit is Angstrom
 C     -6.8968593562      3.3468296427      0.1883068628
 C     -6.0957587986      2.7853931697     -0.9150957124
 H     -6.5599646755      2.7841484291      1.0929257637
 H     -8.0027743591      3.2895927097      0.0060933243
 H     -6.5531781518      4.4366367865      0.2802166000
 C     -6.3856665689      3.3396855995     -2.3064594129
 H     -7.4166238872      3.0556710098     -2.6643943738
 H     -5.6419999331      2.9874997014     -3.0133987130
 H     -6.3446621437      4.4378936035     -2.2997670063
 C     -5.2814567775      1.7529846230     -0.7403223201
 N     -3.1140169719      4.0094231580     -1.1290389017
 H     -4.5976589092      1.3735519264     -1.4977147103
 H     -5.1315625759      1.3064361771      0.2391082133
 C     -3.7249339142      5.2529575539     -1.1929873484
 S     -2.6412088899      3.2595261238      0.3058753399
 C     -2.9385476205      6.4830749634     -1.3186885109
 H     -4.7680215193      5.3277294649     -1.1069094656
 C     -1.5886839525      6.4492498921     -1.6811359360
 C     -0.9605505295      7.6129212395     -2.1628964076
 C     -1.6491500583      8.8927134762     -2.1338431659
 C     -3.6335330377      7.7184657286     -1.3627617549
 C     -3.0170021803      8.8736731448     -1.7872113696
 H     -3.6514298231      9.7624459272     -1.8889338989
 H     -1.0871034389      9.8248057473     -2.4216569229
 H     -1.0785825241      5.4861487818     -1.7487192618
 H      0.0627014058      7.5484785361     -2.5017687809
 H     -4.7126154332      7.6180460811     -1.2285500353
 O     -2.7239179022      1.8322741538      0.2823974970
 O     -1.5011557603      3.9234102173      0.8336720417
 F     -3.7564722186      3.6863784332      1.3298283073
30
# ORCA AIMD Position Step 168, t=84.00 fs, E_Pot=-1129.60634535 Hartree, Unit is Angstrom
 C     -6.8963558251      3.3449718542      0.1858392909
 C     -6.0966773848      2.7873787936     -0.9145165973
 H     -6.5658634408      2.7833263057      1.0942077766
 H     -8.0079256438      3.2968117925      0.0108841632
 H     -6.5571136054      4.4386537320      0.2916557283
 C     -6.3854166080      3.3412274930     -2.3023277311
 H     -7.4100436338      3.0650962248     -2.6662087053
 H     -5.6351152005      2.9894753461     -3.0188317393
 H     -6.3433865363      4.4371599206     -2.2998466665
 C     -5.2805283729      1.7541976318     -0.7411389287
 N     -3.1139050686      4.0111264573     -1.1260883512
 H     -4.5980084274      1.3653783536     -1.4973723970
 H     -5.1441430904      1.3098944875      0.2442914044
 C     -3.7224260404      5.2564247987     -1.1931039138
 S     -2.6415037248      3.2595721347      0.3105531038
 C     -2.9368957115      6.4805060613     -1.3131593906
 H     -4.7761921013      5.3198036561     -1.0832226716
 C     -1.5911046736      6.4510945352     -1.6777652094
 C     -0.9596668912      7.6116764648     -2.1618142792
 C     -1.6526210729      8.8970495980     -2.1303725809
 C     -3.6320525845      7.7193640823     -1.3630215362
 C     -3.0187173724      8.8757578272     -1.7836601485
 H     -3.6562696013      9.7632592687     -1.8877362171
 H     -1.0806877841      9.8299313813     -2.4229614263
 H     -1.0738737681      5.4894586878     -1.7387742237
 H      0.0565294961      7.5441911156     -2.4937861410
 H     -4.7146112256      7.6187282037     -1.2288859018
 O     -2.7242142224      1.8319557487      0.2854658332
 O     -1.5048195895      3.9261776636      0.8365956644
 F     -3.7559650799      3.6873406070      1.3342810435
30
# ORCA AIMD Position Step 169, t=84.50 fs, E_Pot=-1129.60616344 Hartree, Unit is Angstrom
 C     -6.8957791995      3.3433244077      0.1835977731
 C     -6.0977929010      2.7893330556     -0.9143271035
 H     -6.5734699413      2.7838568166      1.0951399496
 H     -8.0110276815      3.3042403999      0.0161181476
 H     -6.5628481460      4.4379352656      0.3033471908
 C     -6.3851647606      3.3427580019     -2.2981527490
 H     -7.4020294819      3.0746319629     -2.6672313647
 H     -5.6282844063      2.9911897553     -3.0247013904
 H     -6.3423439856      4.4369083843     -2.2999243995
 C     -5.2794275449      1.7553418885     -0.7418861317
 N     -3.1138438720      4.0127502144     -1.1231751969
 H     -4.5989671253      1.3571021404     -1.4978755748
 H     -5.1569424579      1.3133414042      0.2498535354
 C     -3.7194802189      5.2599957195     -1.1930724865
 S     -2.6418403780      3.2595996230      0.3152820379
 C     -2.9354764231      6.4778335679     -1.3076843396
 H     -4.7875553769      5.3116066759     -1.0592071694
 C     -1.5933094594      6.4530451516     -1.6745807646
 C     -0.9591485172      7.6107130250     -2.1604705715
 C     -1.6558388106      8.9010856320     -2.1269827209
 C     -3.6306634414      7.7199750550     -1.3633349876
 C     -3.0203747253      8.8780283570     -1.7801230386
 H     -3.6602952519      9.7641628857     -1.8862196037
 H     -1.0764410196      9.8325603262     -2.4237302510
 H     -1.0689689410      5.4929557581     -1.7285889790
 H      0.0520801466      7.5400822925     -2.4863578870
 H     -4.7164337918      7.6207364730     -1.2287750156
 O     -2.7244577137      1.8316498245      0.2884237102
 O     -1.5082470501      3.9290529791      0.8394848004
 F     -3.7556126365      3.6883486342      1.3387612190
30
# ORCA AIMD Position Step 170, t=85.00 fs, E_Pot=-1129.60584743 Hartree, Unit is Angstrom
 C     -6.8951690611      3.3419112067      0.1816214549
 C     -6.0990740359      2.7912259347     -0.9145353276
 H     -6.5826917447      2.7856374268      1.0957104256
 H     -8.0119277842      3.3117879620      0.0216907928
 H     -6.5702746655      4.4344517620      0.3151475938
 C     -6.3848287236      3.3442696000     -2.2939991049
 H     -7.3930826580      3.0840701602     -2.6675717013
 H     -5.6220722626      2.9928842958     -3.0303982635
 H     -6.3414897888      4.4373069808     -2.2999402013
 C     -5.2781735601      1.7564186556     -0.7425445132
 N     -3.1138294367      4.0142885994     -1.1202985608
 H     -4.6006184492      1.3488383279     -1.4990692224
 H     -5.1698622931      1.3168247890      0.2555144098
 C     -3.7162385000      5.2636330510     -1.1928651228
 S     -2.6422273442      3.2596064356      0.3200533996
 C     -2.9343216244      6.4751148118     -1.3022738240
 H     -4.8005668624      5.3032212122     -1.0350562619
 C     -1.5952484389      6.4550818036     -1.6715860439
 C     -0.9590723456      7.6100628491     -2.1588399559
 C     -1.6587527769      8.9048057136     -2.1236899951
 C     -3.6293920046      7.7202785345     -1.3636847324
 C     -3.0219763851      8.8804905591     -1.7766078864
 H     -3.6634880211      9.7651245335     -1.8843588410
 H     -1.0745649544      9.8325481793     -2.4238587816
 H     -1.0639736064      5.4967234978     -1.7181875152
 H      0.0499274346      7.5361570619     -2.4796968149
 H     -4.7178327234      7.6240511826     -1.2282582578
 O     -2.7246479398      1.8313619112      0.2912735505
 O     -1.5114175863      3.9320424267      0.8423483548
 F     -3.7554179839      3.6894006263      1.3432694615
30
# ORCA AIMD Position Step 171, t=85.50 fs, E_Pot=-1129.60539136 Hartree, Unit is Angstrom
 C     -6.8945619408      3.3407461296      0.1799412171
 C     -6.1004867840      2.7930254689     -0.9151429066
 H     -6.5933907752      2.7885031743      1.0959792959
 H     -8.0106184462      3.3193557902      0.0274709404
 H     -6.5792209599      4.4283567117      0.3269292173
 C     -6.3843261427      3.3457633554     -2.2899249212
 H     -7.3837904389      3.0931887973     -2.6673791654
 H     -5.6169735039      2.9947704872     -3.0353709312
 H     -6.3407772110      4.4384694680     -2.2998359150
 C     -5.2767889801      1.7574314542     -0.7430962284
 N     -3.1138582607      4.0157367372     -1.1174575809
 H     -4.6030399423      1.3406997418     -1.5007878754
 H     -5.1827953701      1.3203915649      0.2609851204
 C     -3.7128496213      5.2672933010     -1.1924478459
 S     -2.6426720125      3.2595913590      0.3248588067
 C     -2.9334563746      6.4724079316     -1.2969392451
 H     -4.8136218990      5.2947553335     -1.0110329322
 C     -1.5968778245      6.4571848392     -1.6687817677
 C     -0.9594880016      7.6097518163     -2.1569065336
 C     -1.6613288071      8.9081858142     -2.1205050214
 C     -3.6282601097      7.7202631839     -1.3640550674
 C     -3.0235214211      8.8831416252     -1.7731209386
 H     -3.6658594530      9.7661460181     -1.8821336485
 H     -1.0751323877      9.8299322518     -2.4233023495
 H     -1.0589845013      5.5008335500     -1.7075996148
 H      0.0503861986      7.5324347379     -2.4739262657
 H     -4.7186076554      7.6286283771     -1.2273707189
 O     -2.7247844419      1.8310972201      0.2940181113
 O     -1.5143135168      3.9351508412      0.8451943015
 F     -3.7553836642      3.6904945339      1.3478062049
30
# ORCA AIMD Position Step 172, t=86.00 fs, E_Pot=-1129.60484360 Hartree, Unit is Angstrom
 C     -6.8939898007      3.3398321022      0.1785788112
 C     -6.1019955465      2.7946988288     -0.9161445920
 H     -6.6053898810      2.7922326649      1.0960731016
 H     -8.0072396985      3.3268406234      0.0333039787
 H     -6.5894531542      4.4199849483      0.3385859511
 C     -6.3835803388      3.3472497719     -2.2859799755
 H     -7.3747855763      3.1017653448     -2.6668302661
 H     -5.6133809060      2.9970158903     -3.0391593297
 H     -6.3401600322      4.4404452864     -2.2995552286
 C     -5.2752997781      1.7583865555     -0.7435259361
 N     -3.1139273023      4.0170907182     -1.1146513719
 H     -4.6062947481      1.3327916511     -1.5028671340
 H     -5.1956256013      1.3240796076      0.2659902676
 C     -3.7094538188      5.2709271331     -1.1917831937
 S     -2.6431804674      3.2595542462      0.3296903816
 C     -2.9328980160      6.4697709208     -1.2916930654
 H     -4.8252363110      5.2863447158     -0.9874402880
 C     -1.5981615045      6.4593356323     -1.6661656150
 C     -0.9604127860      7.6097995013     -2.1546652352
 C     -1.6635498373      8.9111936960     -2.1174322555
 C     -3.6272838128      7.7199268914     -1.3644322271
 C     -3.0250056067      8.8859699686     -1.7696668241
 H     -3.6674511148      9.7672630127     -1.8795292151
 H     -1.0780834559      9.8249296901     -2.4220785154
 H     -1.0540842136      5.5053365726     -1.6968605930
 H      0.0534563678      7.5289555440     -2.4690656812
 H     -4.7186231795      7.6343997148     -1.2261399736
 O     -2.7248667635      1.8308605739      0.2966604592
 O     -1.5169204308      3.9383814081      0.8480294999
 F     -3.7555116482      3.6916281529      1.3523716819
30
# ORCA AIMD Position Step 173, t=86.50 fs, E_Pot=-1129.60424951 Hartree, Unit is Angstrom
 C     -6.8934787293      3.3391602658      0.1775464515
 C     -6.1035642126      2.7962135095     -0.9175279236
 H     -6.6184811114      2.7965575240      1.0961745037
 H     -8.0020755345      3.3341381849      0.0390156922
 H     -6.6006810390      4.4098463394      0.3500389794
 C     -6.3825259338      3.3487483383     -2.2822053805
 H     -7.3666939287      3.1095925341     -2.6661097179
 H     -5.6115664520      2.9997361825     -3.0414158732
 H     -6.3395950087      4.4432162234     -2.2990438321
 C     -5.2737351956      1.7592932740     -0.7438216220
 N     -3.1140338400      4.0183474108     -1.1118789855
 H     -4.6104244839      1.3252068069     -1.5051539173
 H     -5.2082290147      1.3279109553      0.2702879944
 C     -3.7061730479      5.2744808287     -1.1908330040
 S     -2.6437573127      3.2594961134      0.3345408760
 C     -2.9326555273      6.4672606267     -1.2865488965
 H     -4.8341642304      5.2781459452     -0.9645893356
 C     -1.5990725076      6.4615172425     -1.6637319862
 C     -0.9618312551      7.6102192445     -2.1521217144
 C     -1.6654161945      8.9137889736     -2.1144697649
 C     -3.6264726894      7.7192768348     -1.3648045219
 C     -3.0264214830      8.8889555474     -1.7662486131
 H     -3.6683318467      9.7685417007     -1.8765362703
 H     -1.0832246850      9.8179335794     -2.4202685378
 H     -1.0493347488      5.5102559497     -1.6860115283
 H      0.0588196354      7.5257819917     -2.4650327424
 H     -4.7178178806      7.6412735170     -1.2245849125
 O     -2.7248944885      1.8306563458      0.2992039456
 O     -1.5192275128      3.9417354782      0.8508595439
 F     -3.7558033299      3.6927991304      1.3569659164
30
# ORCA AIMD Position Step 174, t=87.00 fs, E_Pot=-1129.60362420 Hartree, Unit is Angstrom
 C     -6.8930478914      3.3387096170      0.1768470199
 C     -6.1051571969      2.7975385040     -0.9192730535
 H     -6.6324359048      2.8011754522      1.0965064312
 H     -7.9955432671      3.3411467083      0.0444167710
 H     -6.6125664003      4.3986107295      0.3612412941
 C     -6.3811144505      3.3502860141     -2.2786343857
 H     -7.3600733982      3.1164951881     -2.6653868150
 H     -5.6116721278      3.0029916033     -3.0419175409
 H     -6.3390439971      4.4467000218     -2.2982498898
 C     -5.2721273402      1.7601640248     -0.7439752644
 N     -3.1141752389      4.0195041565     -1.1091393773
 H     -4.6154439840      1.3180212544     -1.5075148893
 H     -5.2204756052      1.3318867621      0.2736866725
 C     -3.7031063797      5.2778984041     -1.1895607699
 S     -2.6444055336      3.2594192043      0.3394037739
 C     -2.9327291979      6.4649316990     -1.2815215482
 H     -4.8394541578      5.2703256598     -0.9427720573
 C     -1.5995939302      6.4637148924     -1.6614719618
 C     -0.9636994082      7.6110184893     -2.1492908015
 C     -1.6669452318      8.9159235798     -2.1116092392
 C     -3.6258296544      7.7183291894     -1.3651623480
 C     -3.0277587121      8.8920706403     -1.7628679429
 H     -3.6685926144      9.7700723658     -1.8731506933
 H     -1.0902327531      9.8095038963     -2.4180169429
 H     -1.0447742352      5.5155834379     -1.6750983036
 H      0.0658889310      7.5229975012     -2.4616617426
 H     -4.7162076269      7.6491368802     -1.2227150664
 O     -2.7248672873      1.8304884084      0.3016521826
 O     -1.5212277808      3.9452124243      0.8536886509
 F     -3.7562595195      3.6940049704      1.3615887187
30
# ORCA AIMD Position Step 175, t=87.50 fs, E_Pot=-1129.60297168 Hartree, Unit is Angstrom
 C     -6.8927087172      3.3384474133      0.1764748792
 C     -6.1067405923      2.7986455127     -0.9213529351
 H     -6.6470164520      2.8057663517      1.0973114778
 H     -7.9881748540      3.3477703592      0.0493081000
 H     -6.6247354132      4.3870799721      0.3721800117
 C     -6.3793194697      3.3518950143     -2.2752935354
 H     -7.3553517483      3.1223458475     -2.6647900811
 H     -5.6137069806      3.0067862130     -3.0405723300
 H     -6.3384754615      4.4507593793     -2.2971248166
 C     -5.2705107146      1.7610143753     -0.7439832946
 N     -3.1143484563      4.0205584672     -1.1064314513
 H     -4.6213365626      1.3112899574     -1.5098441977
 H     -5.2322321334      1.3359832145      0.2760592226
 C     -3.7003300285      5.2811236898     -1.1879332305
 S     -2.6451262930      3.2593269649      0.3442734852
 C     -2.9331101281      6.4628360383     -1.2766271187
 H     -4.8404558223      5.2630511757     -0.9222452328
 C     -1.5997198193      6.4659160772     -1.6593732667
 C     -0.9659521981      7.6121996865     -2.1461940299
 C     -1.6681699867      8.9175429994     -2.1088363942
 C     -3.6253511786      7.7171082599     -1.3654980395
 C     -3.0290046219      8.8952809810     -1.7595252010
 H     -3.6683394189      9.7719605316     -1.8693727811
 H     -1.0986667558      9.8003475765     -2.4155272610
 H     -1.0404152180      5.5212779127     -1.6641705271
 H      0.0738954882      7.5207011925     -2.4587323269
 H     -4.7138832447      7.6578588267     -1.2205304912
 O     -2.7247849770      1.8303600088      0.3040089724
 O     -1.5229182924      3.9488095765      0.8565195121
 F     -3.7568805101      3.6952430775      1.3662396950
30
# ORCA AIMD Position Step 176, t=88.00 fs, E_Pot=-1129.60232514 Hartree, Unit is Angstrom
 C     -6.8924651472      3.3383314738      0.1764180466
 C     -6.1082826081      2.7995096128     -0.9237333072
 H     -6.6619881174      2.8100124690      1.0988240820
 H     -7.9805849344      3.3539223790      0.0534870814
 H     -6.6367974440      4.3761383122      0.3828741772
 C     -6.3771409922      3.3536105412     -2.2722042859
 H     -7.3527749053      3.1270764506     -2.6643852784
 H     -5.6175468938      3.0110678964     -3.0374227694
 H     -6.3378650901      4.4552179083     -2.2956239292
 C     -5.2689209465      1.7618620991     -0.7438468776
 N     -3.1145502551      4.0215076607     -1.1037538761
 H     -4.6280564768      1.3050474938     -1.5120642850
 H     -5.2433666120      1.3401521633      0.2773471302
 C     -3.6978967064      5.2841026783     -1.1859215110
 S     -2.6459191483      3.2592240766      0.3491451703
 C     -2.9337816269      6.4610206794     -1.2718826804
 H     -4.8368103670      5.2564826247     -0.9032173529
 C     -1.5994544500      6.4681110792     -1.6574207688
 C     -0.9685120874      7.6137603576     -2.1428568150
 C     -1.6691365765      8.9185894758     -2.1061320274
 C     -3.6250283204      7.7156460771     -1.3658057473
 C     -3.0301453070      8.8985474202     -1.7562197339
 H     -3.6676838156      9.7743150060     -1.8652059404
 H     -1.1079937254      9.7912809717     -2.4130509411
 H     -1.0362445404      5.5272658696     -1.6532798893
 H      0.0819877747      7.5190004423     -2.4560005999
 H     -4.7110027116      7.6672939794     -1.2180223524
 O     -2.7246474659      1.8302739922      0.3062783785
 O     -1.5243000337      3.9525221648      0.8593534514
 F     -3.7576659054      3.6965107254      1.3709182035
30
# ORCA AIMD Position Step 177, t=88.50 fs, E_Pot=-1129.60177815 Hartree, Unit is Angstrom
 C     -6.8923142215      3.3383138073      0.1766607109
 C     -6.1097543995      2.8001102116     -0.9263734418
 H     -6.6771306181      2.8136189789      1.1012423532
 H     -7.9734290681      3.3595278124      0.0567549615
 H     -6.6483676695      4.3666842105      0.3933671769
 C     -6.3746074244      3.3554685985     -2.2693834224
 H     -7.3523775896      3.1306834191     -2.6641623693
 H     -5.6229381651      3.0157300757     -3.0326466369
 H     -6.3371954511      4.4598766193     -2.2937074610
 C     -5.2673939750      1.7627267689     -0.7435719801
 N     -3.1147769046      4.0223486021     -1.1011051574
 H     -4.6355285015      1.2993064526     -1.5141288075
 H     -5.2537522317      1.3443207601      0.2775655791
 C     -3.6958372413      5.2867853118     -1.1835019121
 S     -2.6467819283      3.2591164010      0.3540148722
 C     -2.9347195055      6.4595271483     -1.2673062163
 H     -4.8284330881      5.2507673922     -0.8858416074
 C     -1.5988121735      6.4702927426     -1.6555967376
 C     -0.9712972002      7.6156938864     -2.1393059175
 C     -1.6699001265      8.9190066821     -2.1034737836
 C     -3.6248479492      7.7139810917     -1.3660811071
 C     -3.0311666514      8.9018276397     -1.7529500675
 H     -3.6667331997      9.7772356145     -1.8606554319
 H     -1.1176289674      9.7831712098     -2.4108683743
 H     -1.0322255392      5.5334459362     -1.6424788045
 H      0.0893240957      7.5180032374     -2.4532269846
 H     -4.7077776329      7.6772869733     -1.2151743022
 O     -2.7244547908      1.8302326862      0.3084646671
 O     -1.5253779250      3.9563433443      0.8621903840
 F     -3.7586146895      3.6978051054      1.3756233541
30
# ORCA AIMD Position Step 178, t=89.00 fs, E_Pot=-1129.60147683 Hartree, Unit is Angstrom
 C     -6.8922478031      3.3383463125      0.1771865056
 C     -6.1111305983      2.8004316344     -0.9292270257
 H     -6.6922465935      2.8163346028      1.1047000419
 H     -7.9673494862      3.3645256482      0.0589252932
 H     -6.6590930904      4.3595411466      0.4037117747
 C     -6.3717749292      3.3575042920     -2.2668427796
 H     -7.3539833837      3.1332252617     -2.6640350308
 H     -5.6295044872      3.0206145517     -3.0265543708
 H     -6.3364548769      4.4645319206     -2.2913417020
 C     -5.2659649803      1.7636289335     -0.7431692314
 N     -3.1150240565      4.0230775056     -1.0984836226
 H     -4.6436509461      1.2940583753     -1.5160218917
 H     -5.2632711239      1.3483937061      0.2768022993
 C     -3.6941608990      5.2891270609     -1.1806568137
 S     -2.6477107754      3.2590109072      0.3588795150
 C     -2.9358929477      6.4583906071     -1.2629163904
 H     -4.8155057054      5.2460351698     -0.8702070124
 C     -1.5978166117      6.4724561765     -1.6538812662
 C     -0.9742278390      7.6179899512     -2.1355674383
 C     -1.6705193263      8.9187464975     -2.1008387538
 C     -3.6247945491      7.7121570227     -1.3663208730
 C     -3.0320555556      8.9050780327     -1.7497141190
 H     -3.6655800123      9.7808006190     -1.8557271534
 H     -1.1269919646      9.7768544843     -2.4092603194
 H     -1.0283020451      5.5396954647     -1.6318190357
 H      0.0951463737      7.5178113728     -2.4501975782
 H     -4.7044543346      7.6876755296     -1.2119643867
 O     -2.7242071296      1.8302379029      0.3105722810
 O     -1.5261606770      3.9602642658      0.8650288817
 F     -3.7597252693      3.6991233455      1.3803540011
30
# ORCA AIMD Position Step 179, t=89.50 fs, E_Pot=-1129.60156380 Hartree, Unit is Angstrom
 C     -6.8922554601      3.3383877851      0.1779819423
 C     -6.1123894550      2.8004633286     -0.9322431732
 H     -6.7071664031      2.8179693669      1.1092439351
 H     -7.9629127845      3.3688700255      0.0598338077
 H     -6.6686782639      4.3553589638      0.4139485625
 C     -6.3687240365      3.3597506072     -2.2645883679
 H     -7.3572340202      3.1348130912     -2.6638532962
 H     -5.6367590706      3.0255164869     -3.0195807437
 H     -6.3356355940      4.4689934050     -2.2885004593
 C     -5.2646673587      1.7645890935     -0.7426536102
 N     -3.1152863674      4.0236899000     -1.0958868685
 H     -4.6523002431      1.2892770425     -1.5177547650
 H     -5.2718175822      1.3522571159      0.2752113433
 C     -3.6928552734      5.2910886074     -1.1773758365
 S     -2.6487001672      3.2589159956      0.3637365027
 C     -2.9372643212      6.4576406258     -1.2587323868
 H     -4.7984841919      5.2423944040     -0.8563289693
 C     -1.5965000179      6.4745978425     -1.6522525706
 C     -0.9772309874      7.6206350217     -2.1316654513
 C     -1.6710500294      8.9177770851     -2.0982066182
 C     -3.6248520941      7.7102218408     -1.3665223851
 C     -3.0328016709      8.9082553108     -1.7465093516
 H     -3.6642917046      9.7850524258     -1.8504264349
 H     -1.1355723162      9.7730368378     -2.4084713810
 H     -1.0244053165      5.5458794815     -1.6213516811
 H      0.0988322482      7.5185154304     -2.4467389245
 H     -4.7012902642      7.6982957525     -1.2083686763
 O     -2.7239048475      1.8302908951      0.3126059929
 O     -1.5266607501      3.9642738452      0.8678663516
 F     -3.7609955335      3.7004624126      1.3851088365
30
# ORCA AIMD Position Step 180, t=90.00 fs, E_Pot=-1129.60208218 Hartree, Unit is Angstrom
 C     -6.8923276722      3.3384108780      0.1790392883
 C     -6.1135140662      2.8002007353     -0.9353677599
 H     -6.7217523388      2.8184070554      1.1148173339
 H     -7.9605427032      3.3725306258      0.0593472822
 H     -6.6769075903      4.3545179967      0.4240825356
 C     -6.3655530037      3.3622370934     -2.2626194404
 H     -7.3616393648      3.1355975988     -2.6634245632
 H     -5.6441299604      3.0301950978     -3.0122639368
 H     -6.3347323376      4.4730973693     -2.2851656116
 C     -5.2635314739      1.7656266587     -0.7420437249
 N     -3.1155582334      4.0241804347     -1.0933128407
 H     -4.6613360449      1.2849194354     -1.5193627430
 H     -5.2793015090      1.3557835904      0.2730040526
 C     -3.6918834538      5.2926406633     -1.1736571762
 S     -2.6497431438      3.2588404729      0.3685844271
 C     -2.9387928869      6.4572974216     -1.2547733049
 H     -4.7781035718      5.2399250719     -0.8441311496
 C     -1.5949008293      6.4767155577     -1.6506877240
 C     -0.9802441182      7.6236118439     -2.1276208870
 C     -1.6715386087      8.9160930662     -2.0955636927
 C     -3.6250062333      7.7082258583     -1.3666833003
 C     -3.0333972105      8.9113185550     -1.7433330418
 H     -3.6629077384      9.7899931117     -1.8447569409
 H     -1.1430045725      9.7721812281     -2.4086668934
 H     -1.0204589254      5.5518613396     -1.6111241844
 H      0.0999327979      7.5201895882     -2.4427273559
 H     -4.6985327629      7.7089859705     -1.2043641655
 O     -2.7235484008      1.8303925444      0.3145705008
 O     -1.5268937058      3.9683596275      0.8706989859
 F     -3.7624228412      3.7018193335      1.3898861841
30
# ORCA AIMD Position Step 181, t=90.50 fs, E_Pot=-1129.60290826 Hartree, Unit is Angstrom
 C     -6.8924599054      3.3384069482      0.1803582190
 C     -6.1144919128      2.7996449125     -0.9385447490
 H     -6.7358967630      2.8176094156      1.1212593022
 H     -7.9604686153      3.3754919529      0.0573731844
 H     -6.6836569844      4.3570735309      0.4340646060
 C     -6.3623699648      3.3649887570     -2.2609286136
 H     -7.3666383031      3.1357531479     -2.6625402245
 H     -5.6509955313      3.0343884011     -3.0052119041
 H     -6.3337404576      4.4767203124     -2.2813283034
 C     -5.2625837323      1.7667585309     -0.7413609687
 N     -3.1158337616      4.0245432038     -1.0907593048
 H     -4.6706094627      1.2809328780     -1.5208966902
 H     -5.2856498573      1.3588400029      0.2704315317
 C     -3.6911826850      5.2937631304     -1.1695088678
 S     -2.6508314672      3.2587938370      0.3734225470
 C     -2.9404350919      6.4573725465     -1.2510578983
 H     -4.7553946427      5.2386757808     -0.8334334652
 C     -1.5930623252      6.4788076211     -1.6491630947
 C     -0.9832165463      7.6268994690     -2.1234510562
 C     -1.6720173067      8.9137219576     -2.0929056168
 C     -3.6252465035      7.7062211035     -1.3668010177
 C     -3.0338382355      8.9142303035     -1.7401823640
 H     -3.6614341993      9.7955777558     -1.8387207957
 H     -1.1491154643      9.7744277701     -2.4099009146
 H     -1.0163878357      5.5575135687     -1.6011812081
 H      0.0981887309      7.5228896003     -2.4380932711
 H     -4.6963922931      7.7195882371     -1.1999330299
 O     -2.7231383666      1.8305433735      0.3164706232
 O     -1.5268779143      3.9725076316      0.8735220867
 F     -3.7640039896      3.7031910743      1.3946840602
30
# ORCA AIMD Position Step 182, t=91.00 fs, E_Pot=-1129.60376993 Hartree, Unit is Angstrom
 C     -6.8926557684      3.3383873049      0.1819455691
 C     -6.1153147364      2.7988023451     -0.9417178126
 H     -6.7495188059      2.8156120453      1.1283166795
 H     -7.9626966072      3.3777523930      0.0538664414
 H     -6.6888931271      4.3627499353      0.4437849270
 C     -6.3592835538      3.3680244504     -2.2595034591
 H     -7.3716582476      3.1354631846     -2.6610007938
 H     -5.6567375873      3.0378354882     -2.9990506532
 H     -6.3326551930      4.4797881901     -2.2769896084
 C     -5.2618456964      1.7679977196     -0.7406282692
 N     -3.1161071674      4.0247721629     -1.0882242132
 H     -4.6799717419      1.2772611663     -1.5224142651
 H     -5.2908071284      1.3612966958      0.2677635360
 C     -3.6906638411      5.2944462386     -1.1649496693
 S     -2.6519560514      3.2587855837      0.3782509446
 C     -2.9421464403      6.4578678072     -1.2476041135
 H     -4.7316769780      5.2386605515     -0.8239404679
 C     -1.5910306905      6.4808725836     -1.6476549697
 C     -0.9861102050      7.6304731330     -2.1191693599
 C     -1.6725025287      8.9107265817     -2.0902387684
 C     -3.6255681237      7.7042599319     -1.3668723178
 C     -3.0341246264      8.9169577174     -1.7370544860
 H     -3.6598453403      9.8017161177     -1.8323187568
 H     -1.1539394557      9.7795621501     -2.4121014517
 H     -1.0121254159      5.5627279293     -1.5915638022
 H      0.0935367450      7.5266512821     -2.4328220912
 H     -4.6950220500      7.7299501407     -1.1950661504
 O     -2.7226753478      1.8307438501      0.3183111293
 O     -1.5266337946      3.9767029970      0.8763302675
 F     -3.7657351524      3.7045746513      1.3995000392
30
# ORCA AIMD Position Step 183, t=91.50 fs, E_Pot=-1129.60437012 Hartree, Unit is Angstrom
 C     -6.8929286340      3.3383803473      0.1838131064
 C     -6.1159792445      2.7976857192     -0.9448311842
 H     -6.7625586523      2.8125154448      1.1356636917
 H     -7.9670055255      3.3793220762      0.0488335263
 H     -6.6926613636      4.3709840741      0.4530770762
 C     -6.3563934542      3.3713544708     -2.2583297633
 H     -7.3761640266      3.1349078936     -2.6586362383
 H     -5.6608035746      3.0403069264     -2.9943570421
 H     -6.3314711258      4.4822823200     -2.2721611868
 C     -5.2613335669      1.7693522052     -0.7398687650
 N     -3.1163731967      4.0248608496     -1.0857052377
 H     -4.6892780466      1.2738482768     -1.5239752785
 H     -5.2947352859      1.3630347865      0.2652696212
 C     -3.6902142752      5.2946888308     -1.1600095253
 S     -2.6531063665      3.2588263893      0.3830701939
 C     -2.9438810548      6.4587777136     -1.2444289629
 H     -4.7085256307      5.2398586261     -0.8152408487
 C     -1.5888537085      6.4829074228     -1.6461396059
 C     -0.9889004777      7.6343040598     -2.1147850551
 C     -1.6729975997      8.9072024462     -2.0875791848
 C     -3.6259730375      7.7023948281     -1.3668930672
 C     -3.0342604031      8.9194725937     -1.7339466297
 H     -3.6580830011      9.8082722331     -1.8255509463
 H     -1.1576910620      9.7870479913     -2.4150796694
 H     -1.0076235671      5.5674284614     -1.5823108581
 H      0.0861183630      7.5314885597     -2.4269563716
 H     -4.6944994951      7.7399241164     -1.1897668946
 O     -2.7221602220      1.8309936279      0.3200968949
 O     -1.5261843002      3.9809292262      0.8791174120
 F     -3.7676122247      3.7059669300      1.4043314438
30
# ORCA AIMD Position Step 184, t=92.00 fs, E_Pot=-1129.60454850 Hartree, Unit is Angstrom
 C     -6.8933015277      3.3384261458      0.1859742156
 C     -6.1164867876      2.7963136986     -0.9478305703
 H     -6.7749715370      2.8084700325      1.1429304250
 H     -7.9729772163      3.3802217594      0.0423325024
 H     -6.6950663653      4.3810091028      0.4617357079
 C     -6.3537815176      3.3749782130     -2.2573963932
 H     -7.3796960138      3.1342549668     -2.6553208659
 H     -5.6627758572      3.0416382115     -2.9915832374
 H     -6.3301815020      4.4842431913     -2.2668651205
 C     -5.2610574919      1.7708233127     -0.7391042055
 N     -3.1166271642      4.0248034381     -1.0831996256
 H     -4.6983958078      1.2706464841     -1.5256310654
 H     -5.2974121914      1.3639576443      0.2631909855
 C     -3.6897055042      5.2944980213     -1.1547278116
 S     -2.6542715168      3.2589265167      0.3878812065
 C     -2.9455932286      6.4600884637     -1.2415478578
 H     -4.6876717379      5.2422181931     -0.8068331538
 C     -1.5865791812      6.4849075681     -1.6445936520
 C     -0.9915761074      7.6383598652     -2.1103032773
 C     -1.6734967850      8.9032702435     -2.0849502371
 C     -3.6264702680      7.7006775090     -1.3668579792
 C     -3.0342531217      8.9217514767     -1.7308560685
 H     -3.6560664767      9.8150759780     -1.8184187119
 H     -1.1607105376      9.7961094853     -2.4185579480
 H     -1.0028574196      5.5715764049     -1.5734599246
 H      0.0762752752      7.5373926659     -2.4205942913
 H     -4.6948221567      7.7493683974     -1.1840531278
 O     -2.7215938752      1.8312927970      0.3218328720
 O     -1.5255536383      3.9851693721      0.8818771946
 F     -3.7696305257      3.7073648329      1.4091752664
30
# ORCA AIMD Position Step 185, t=92.50 fs, E_Pot=-1129.60438642 Hartree, Unit is Angstrom
 C     -6.8938049187      3.3385697022      0.1884399193
 C     -6.1168433291      2.7947109861     -0.9506643259
 H     -6.7867229504      2.8036585969      1.1497349262
 H     -7.9800496121      3.3804822067      0.0344693101
 H     -6.6962508692      4.3919534516      0.4695405255
 C     -6.3515042092      3.3788820654     -2.2566997877
 H     -7.3818969593      3.1336528696     -2.6509825627
 H     -5.6624334671      3.0417613087     -2.9909872906
 H     -6.3287766615      4.4857691732     -2.2611326211
 C     -5.2610213258      1.7724046993     -0.7383533460
 N     -3.1168655203      4.0245948243     -1.0807043048
 H     -4.7072098609      1.2676209005     -1.5274182251
 H     -5.2988301755      1.3639997413      0.2617176566
 C     -3.6890064934      5.2938880515     -1.1491490134
 S     -2.6554401813      3.2590961536      0.3926852976
 C     -2.9472385870      6.4617784235     -1.2389742504
 H     -4.6708407417      5.2456644478     -0.7981788028
 C     -1.5842531307      6.4868668409     -1.6429945969
 C     -0.9941389860      7.6426044924     -2.1057250187
 C     -1.6739912046      8.8990661064     -2.0823791685
 C     -3.6270754721      7.6991581988     -1.3667606369
 C     -3.0341129907      8.9237753424     -1.7277801217
 H     -3.6537015733      9.8219352816     -1.8109258174
 H     -1.1633962533      9.8058413288     -2.4222096951
 H     -0.9978291976      5.5751744418     -1.5650471956
 H      0.0645419322      7.5443319684     -2.4138871827
 H     -4.6959097518      7.7581475011     -1.1779577857
 O     -2.7209772681      1.8316414365      0.3235240462
 O     -1.5247670895      3.9894060456      0.8846031304
 F     -3.7717849174      3.7087652456      1.4140282218
30
# ORCA AIMD Position Step 186, t=93.00 fs, E_Pot=-1129.60417600 Hartree, Unit is Angstrom
 C     -6.8944734020      3.3388548800      0.1912153361
 C     -6.1170593068      2.7929080028     -0.9532841597
 H     -6.7977850688      2.7982790872      1.1557128560
 H     -7.9875801885      3.3801438204      0.0253911275
 H     -6.6963767928      4.4029321022      0.4762796371
 C     -6.3495883143      3.3830385377     -2.2562468345
 H     -7.3825290663      3.1332261520     -2.6456076522
 H     -5.6597862858      3.0407243753     -2.9925920877
 H     -6.3272433477      4.4870115329     -2.2550027612
 C     -5.2612224907      1.7740814228     -0.7376305894
 N     -3.1170860578      4.0242309852     -1.0782157418
 H     -4.7156267879      1.2647542968     -1.5293524243
 H     -5.2989940596      1.3631348682      0.2609676092
 C     -3.6880032569      5.2928783743     -1.1433157520
 S     -2.6566011111      3.2593448163      0.3974840512
 C     -2.9487749907      6.4638186754     -1.2367191333
 H     -4.6595160888      5.2501145292     -0.7887873727
 C     -1.5819184189      6.4887777363     -1.6413211932
 C     -0.9966030247      7.6469985367     -2.1010474082
 C     -1.6744738244      8.8947318530     -2.0798937034
 C     -3.6278096999      7.6978850072     -1.3665936625
 C     -3.0338519893      8.9255290675     -1.7247161252
 H     -3.6508912888      9.8286502050     -1.8030798230
 H     -1.1661441180      9.8153152179     -2.4256985576
 H     -0.9925689828      5.5782655342     -1.5571077755
 H      0.0516260191      7.5522529586     -2.4070339730
 H     -4.6976166539      7.7661334276     -1.1715277735
 O     -2.7203113304      1.8320401824      0.3251754598
 O     -1.5238503408      3.9936219398      0.8872888769
 F     -3.7740697415      3.7101650822      1.4188867450
30
# ORCA AIMD Position Step 187, t=93.50 fs, E_Pot=-1129.60424163 Hartree, Unit is Angstrom
 C     -6.8953416394      3.3393194840      0.1942966248
 C     -6.1171496169      2.7909408046     -0.9556463452
 H     -6.8081349836      2.7925279719      1.1605456498
 H     -7.9949108302      3.3792566038      0.0152777616
 H     -6.6956102293      4.4131213909      0.4817697176
 C     -6.3480303198      3.3874070483     -2.2560544432
 H     -7.3814824615      3.1330722070     -2.6392417973
 H     -5.6550731816      3.0386944583     -2.9961832847
 H     -6.3255657559      4.4881611660     -2.2485216348
 C     -5.2616523121      1.7758299457     -0.7369449780
 N     -3.1172884188      4.0237090559     -1.0757300986
 H     -4.7235750975      1.2620475924     -1.5314278367
 H     -5.2979201122      1.3613794457      0.2609771495
 C     -3.6866220356      5.2914916304     -1.1372598646
 S     -2.6577428938      3.2596817762      0.4022793437
 C     -2.9501631108      6.4661747575     -1.2347910962
 H     -4.6546598640      5.2554929044     -0.7783215040
 C     -1.5796139985      6.4906315020     -1.6395535801
 C     -0.9989919965      7.6514997110     -2.0962643493
 C     -1.6749434436      8.8904065560     -2.0775191123
 C     -3.6286973572      7.6969029686     -1.3663489228
 C     -3.0334829714      8.9270005211     -1.7216613954
 H     -3.6475453435      9.8350269454     -1.7948930491
 H     -1.1693007410      9.8236687893     -2.4287119507
 H     -0.9871336489      5.5809300440     -1.5496756320
 H      0.0383759040      7.5610829739     -2.4002718655
 H     -4.6997488238      7.7732071419     -1.1648216415
 O     -2.7195970694      1.8324895820      0.3267921910
 O     -1.5228293792      3.9977997691      0.8899282693
 F     -3.7764790767      3.7115612447      1.4237471074
30
# ORCA AIMD Position Step 188, t=94.00 fs, E_Pot=-1129.60473913 Hartree, Unit is Angstrom
 C     -6.8964408943      3.3399921806      0.1976690373
 C     -6.1171337406      2.7888511578     -0.9577120036
 H     -6.8177530048      2.7865873392      1.1639800458
 H     -8.0014199764      3.3778793671      0.0043327198
 H     -6.6941109258      4.4218083807      0.4858686169
 C     -6.3467993430      3.3919365019     -2.2561463220
 H     -7.3787782654      3.1332593016     -2.6319886227
 H     -5.6487229445      3.0359410659     -3.0013486074
 H     -6.3237269525      4.4894327979     -2.2417414170
 C     -5.2622962340      1.7776182943     -0.7362998892
 N     -3.1174737970      4.0230273649     -1.0732428003
 H     -4.7310037605      1.2595199260     -1.5336176966
 H     -5.2956356547      1.3587930717      0.2616985448
 C     -3.6848464139      5.2897536812     -1.1309951825
 S     -2.6588540787      3.2601160339      0.4070730066
 C     -2.9513676616      6.4688066664     -1.2331959723
 H     -4.6565054316      5.2617369119     -0.7666873282
 C     -1.5773741587      6.4924184964     -1.6376734165
 C     -1.0013357045      7.6560626344     -2.0913677032
 C     -1.6754068688      8.8862210263     -2.0752760902
 C     -3.6297638866      7.6962535097     -1.3660177100
 C     -3.0330192996      8.9281796968     -1.7186132336
 H     -3.6435893048      9.8408905828     -1.7863843071
 H     -1.1731338171      9.8301682076     -2.4309843783
 H     -0.9816035652      5.5832791549     -1.5427844083
 H      0.0257291049      7.5707343532     -2.3938621876
 H     -4.7020860745      7.7792609571     -1.1579067048
 O     -2.7188356074      1.8329901400      0.3283795302
 O     -1.5217303428      4.0019222958      0.8925154964
 F     -3.7790067397      3.7129505923      1.4286054729
30
# ORCA AIMD Position Step 189, t=94.50 fs, E_Pot=-1129.60558437 Hartree, Unit is Angstrom
 C     -6.8977961639      3.3408909312      0.2013064475
 C     -6.1170342945      2.7866847554     -0.9594481547
 H     -6.8266242027      2.7806128177      1.1658450272
 H     -8.0065704671      3.3760802676     -0.0072283079
 H     -6.6920244948      4.4284279775      0.4884863383
 C     -6.3458426158      3.3965700958     -2.2565477198
 H     -7.3745692548      3.1338248282     -2.6240073206
 H     -5.6412906932      3.0328047635     -3.0075445333
 H     -6.3217096880      4.4910453094     -2.2347189350
 C     -5.2631344048      1.7794067492     -0.7356931695
 N     -3.1176452802      4.0221858188     -1.0707492241
 H     -4.7378837104      1.2572096642     -1.5358731942
 H     -5.2921775719      1.3554779360      0.2630022289
 C     -3.6827219704      5.2876926109     -1.1245147402
 S     -2.6599239427      3.2606552646      0.4118671472
 C     -2.9523578324      6.4716708380     -1.2319367332
 H     -4.6645046425      5.2687884599     -0.7540620851
 C     -1.5752285832      6.4941297063     -1.6356645628
 C     -1.0036635009      7.6606405553     -2.0863491599
 C     -1.6758790289      8.8822917769     -2.0731799207
 C     -3.6310335502      7.6959726528     -1.3655913677
 C     -3.0324737991      8.9290585892     -1.7155688431
 H     -3.6389739906      9.8460990248     -1.7775774420
 H     -1.1778186847      9.8342477783     -2.4323125950
 H     -0.9760737518      5.5854392750     -1.5364637314
 H      0.0146238794      7.5811125689     -2.3880642694
 H     -4.7044081381      7.7842027477     -1.1508530766
 O     -2.7180279140      1.8335431101      0.3299426388
 O     -1.5205783665      4.0059733115      0.8950452971
 F     -3.7816461376      3.7143300839      1.4334577410
30
# ORCA AIMD Position Step 190, t=95.00 fs, E_Pot=-1129.60655818 Hartree, Unit is Angstrom
 C     -6.8994241414      3.3420222204      0.2051711014
 C     -6.1168769047      2.7844910591     -0.9608279213
 H     -6.8347379680      2.7747255473      1.1660607661
 H     -8.0099380783      3.3739353599     -0.0191864671
 H     -6.6894776279      4.4325802841      0.4895884290
 C     -6.3450917601      3.4012500588     -2.2572795537
 H     -7.3691328312      3.1347754681     -2.6155069097
 H     -5.6333873276      3.0296608190     -3.0141714258
 H     -6.3194978669      4.4931988991     -2.2275148002
 C     -5.2641424107      1.7811493799     -0.7351180287
 N     -3.1178076519      4.0211856405     -1.0682444069
 H     -4.7442020358      1.2551699779     -1.5381302517
 H     -5.2875933365      1.3515708093      0.2646945695
 C     -3.6803451820      5.2853405435     -1.1177943199
 S     -2.6609422978      3.2613061628      0.4166638116
 C     -2.9531081411      6.4747210547     -1.2310135005
 H     -4.6774582997      5.2765768570     -0.7408558520
 C     -1.5732025510      6.4957570122     -1.6335130426
 C     -1.0059968309      7.6651853375     -2.0812026235
 C     -1.6763829752      8.8787186228     -2.0712396741
 C     -3.6325270916      7.6960902118     -1.3650614486
 C     -3.0318586765      8.9296304666     -1.7125253885
 H     -3.6336803222      9.8505508669     -1.7685020206
 H     -1.1834325903      9.8355322523     -2.4325636563
 H     -0.9706478045      5.5875420286     -1.5307392169
 H      0.0059032480      7.5921233900     -2.3831076487
 H     -4.7065150939      7.7879587065     -1.1437300566
 O     -2.7171749275      1.8341501562      0.3314867301
 O     -1.5193976704      4.0099374104      0.8975130499
 F     -3.7843903898      3.7156967146      1.4382996430
30
# ORCA AIMD Position Step 191, t=95.50 fs, E_Pot=-1129.60746220 Hartree, Unit is Angstrom
 C     -6.9013319960      3.3433810767      0.2092144550
 C     -6.1166891444      2.7823219208     -0.9618308431
 H     -6.8420893065      2.7690059889      1.1646428385
 H     -8.0112325460      3.3715276736     -0.0313297600
 H     -6.6865744093      4.4340410604      0.4891978995
 C     -6.3444692287      3.4059226573     -2.2583536022
 H     -7.3628579156      3.1360888313     -2.6067380686
 H     -5.6256151306      3.0268837417     -3.0206419568
 H     -6.3170779333      4.4960525615     -2.2201926914
 C     -5.2652921686      1.7827960170     -0.7345643144
 N     -3.1179679381      4.0200294398     -1.0657234744
 H     -4.7499591657      1.2534637039     -1.5403153666
 H     -5.2819410564      1.3472338440      0.2665388119
 C     -3.6778416938      5.2827333599     -1.1108002970
 S     -2.6618996014      3.2620743232      0.4214651126
 C     -2.9535982703      6.4779112872     -1.2304239001
 H     -4.6937738517      5.2850018853     -0.7276148484
 C     -1.5713178587      6.4972938771     -1.6312072179
 C     -1.0083406476      7.6696491088     -2.0759269243
 C     -1.6769486195      8.8755815946     -2.0694581951
 C     -3.6342598853      7.6966284468     -1.3644200864
 C     -3.0311851585      8.9298894867     -1.7094799308
 H     -3.6277232274      9.8541922096     -1.7591917676
 H     -1.1899570426      9.8338462668     -2.4316782828
 H     -0.9654297165      5.5897103251     -1.5256298629
 H      0.0002008354      7.6036806304     -2.3791576268
 H     -4.7082458280      7.7904765284     -1.1366012413
 O     -2.7162775117      1.8348133167      0.3330168968
 O     -1.5182110660      4.0138002897      0.8999148447
 F     -3.7872324553      3.7170475599      1.4431267486
30
# ORCA AIMD Position Step 192, t=96.00 fs, E_Pot=-1129.60820004 Hartree, Unit is Angstrom
 C     -6.9035171293      3.3449511911      0.2133781763
 C     -6.1165003678      2.7802313568     -0.9624423667
 H     -6.8486778818      2.7634926769      1.1616982132
 H     -8.0103025280      3.3689451097     -0.0434593568
 H     -6.6833936588      4.4327615714      0.4873922952
 C     -6.3438934541      3.4105417687     -2.2597695954
 H     -7.3562251533      3.1377170396     -2.5979821744
 H     -5.6185215175      3.0248202959     -3.0264302592
 H     -6.3144411240      4.4997038747     -2.2128195646
 C     -5.2665527351      1.7842943664     -0.7340201232
 N     -3.1181335378      4.0187207058     -1.0631807929
 H     -4.7551626062      1.2521571518     -1.5423539371
 H     -5.2752908414      1.3426425586      0.2682808840
 C     -3.6753450388      5.2799145246     -1.1034978331
 S     -2.6627871554      3.2629640948      0.4262725912
 C     -2.9538156504      6.4811927750     -1.2301624576
 H     -4.7117230315      5.2939288603     -0.7149282467
 C     -1.5695920194      6.4987357409     -1.6287379507
 C     -1.0106767612      7.6739830706     -2.0705280794
 C     -1.6776123184      8.8729413973     -2.0678316499
 C     -3.6362403753      7.6976017109     -1.3636600366
 C     -3.0304640181      8.9298311323     -1.7064296823
 H     -3.6211510488      9.8570168789     -1.7496854853
 H     -1.1972785431      9.8292213336     -2.4296730432
 H     -0.9605176487      5.5920511262     -1.5211488480
 H     -0.0021434196      7.6157084778     -2.3762901093
 H     -4.7094917436      7.7917277705     -1.1295220141
 O     -2.7153364946      1.8355353247      0.3345384917
 O     -1.5170401397      4.0175486530      0.9022476175
 F     -3.7901649589      3.7183797390      1.4479345135
30
# ORCA AIMD Position Step 193, t=96.50 fs, E_Pot=-1129.60875253 Hartree, Unit is Angstrom
 C     -6.9059671568      3.3467051449      0.2175959834
 C     -6.1163402950      2.7782737018     -0.9626539428
 H     -6.8545094160      2.7581813881      1.1574197909
 H     -8.0071423178      3.3662792981     -0.0553981176
 H     -6.6799855118      4.4288721422      0.4843027466
 C     -6.3432843889      3.4150717406     -2.2615138912
 H     -7.3497745377      3.1395937586     -2.5895362147
 H     -5.6125643515      3.0237679896     -3.0311074808
 H     -6.3115848012      4.5041748828     -2.2054657435
 C     -5.2678916599      1.7855925620     -0.7334732592
 N     -3.1183124152      4.0172637322     -1.0606104622
 H     -4.7598224894      1.2513149385     -1.5441778061
 H     -5.2677242077      1.3379742249      0.2696737561
 C     -3.6729791816      5.2769334587     -1.0958574272
 S     -2.6635971805      3.2639785793      0.4310874085
 C     -2.9537551455      6.4845164185     -1.2302210094
 H     -4.7296550186      5.3031910732     -0.7033450661
 C     -1.5680391171      6.5000807325     -1.6260987768
 C     -1.0129601589      7.6781398335     -2.0650206648
 C     -1.6784151721      8.8708367166     -2.0663497537
 C     -3.6384691690      7.6990152693     -1.3627749025
 C     -3.0297056054      8.9294524661     -1.7033719767
 H     -3.6140446724      9.8590666935     -1.7400249142
 H     -1.2051930728      9.8218986159     -2.4266411735
 H     -0.9559966773      5.5946442116     -1.5173009378
 H     -0.0011408959      7.6281412881     -2.3744725634
 H     -4.7102057581      7.7917096796     -1.1225358603
 O     -2.7143526379      1.8363194158      0.3360569390
 O     -1.5159048875      4.0211704625      0.9045091340
 F     -3.7931803261      3.7196904507      1.4527183166
30
# ORCA AIMD Position Step 194, t=97.00 fs, E_Pot=-1129.60912138 Hartree, Unit is Angstrom
 C     -6.9086604189      3.3486046146      0.2217958505
 C     -6.1162378961      2.7765020776     -0.9624626684
 H     -6.8595959202      2.7530283879      1.1520742855
 H     -8.0018908171      3.3636239057     -0.0669974344
 H     -6.6763686817      4.4226801000      0.4801107729
 C     -6.3425687538      3.4194885229     -2.2635597737
 H     -7.3440619992      3.1416447309     -2.5816944752
 H     -5.6080909003      3.0239610243     -3.0343623196
 H     -6.3085136754      4.5094065086     -2.1982051983
 C     -5.2692763099      1.7866416753     -0.7329126606
 N     -3.1185127993      4.0156634317     -1.0580063678
 H     -4.7639473581      1.2509944298     -1.5457324638
 H     -5.2593332787      1.3333965552      0.2704999383
 C     -3.6708480325      5.2738444091     -1.0878588099
 S     -2.6643229058      3.2651195585      0.4359102842
 C     -2.9534190941      6.4878339094     -1.2305889258
 H     -4.7461285147      5.3125991708     -0.6933251118
 C     -1.5666702626      6.5013300639     -1.6232859613
 C     -1.0151206906      7.6820754274     -2.0594276661
 C     -1.6794014683      8.8692826396     -2.0649959097
 C     -3.6409385464      7.7008645586     -1.3617592090
 C     -3.0289202099      8.9287527832     -1.7003043511
 H     -3.6065137257      9.8604271531     -1.7302533938
 H     -1.2134105342      9.8123288303     -2.4227522035
 H     -0.9519331121      5.5975352244     -1.5140816083
 H      0.0028527802      7.6409175090     -2.3735643583
 H     -4.7104060172      7.7904458359     -1.1156723323
 O     -2.7133266283      1.8371693564      0.3375777457
 O     -1.5148235343      4.0246550685      0.9066980370
 F     -3.7962708105      3.7209769932      1.4574734787
30
# ORCA AIMD Position Step 195, t=97.50 fs, E_Pot=-1129.60930886 Hartree, Unit is Angstrom
 C     -6.9115665086      3.3506004820      0.2259023767
 C     -6.1162200747      2.7749669025     -0.9618716777
 H     -6.8639563754      2.7479550584      1.1459896490
 H     -7.9948299399      3.3610727902     -0.0781434689
 H     -6.6725275422      4.4146669423      0.4750444131
 C     -6.3416853000      3.4237791668     -2.2658684361
 H     -7.3396056137      3.1438015434     -2.5747281540
 H     -5.6053276798      3.0255626615     -3.0360094312
 H     -6.3052403517      4.5152599622     -2.1911159980
 C     -5.2706754712      1.7873984977     -0.7323295811
 N     -3.1187424035      4.0139254560     -1.0553620785
 H     -4.7675400683      1.2512398584     -1.5469842024
 H     -5.2502196521      1.3290561022      0.2705921354
 C     -3.6690312963      5.2707080739     -1.0794920660
 S     -2.6649584868      3.2663874701      0.4407414642
 C     -2.9528190115      6.4910955586     -1.2312532419
 H     -4.7599618228      5.3219513692     -0.6852240886
 C     -1.5654936299      6.5024888123     -1.6202984404
 C     -1.0170687121      7.6857498770     -2.0537790506
 C     -1.6806168642      8.8682696663     -2.0637471447
 C     -3.6436320700      7.7031337305     -1.3606081699
 C     -3.0281196041      8.9277354508     -1.6972246411
 H     -3.5986908824      9.8612223187     -1.7204156385
 H     -1.2215574772      9.8011765966     -2.4182530363
 H     -0.9483711958      5.6007322152     -1.5114766733
 H      0.0092013630      7.6539731509     -2.3733355029
 H     -4.7101756724      7.7879872427     -1.1089462632
 O     -2.7122591157      1.8380892807      0.3391065945
 O     -1.5138127484      4.0279931187      0.9088137344
 F     -3.7994284511      3.7222367564      1.4621952311
30
# ORCA AIMD Position Step 196, t=98.00 fs, E_Pot=-1129.60931391 Hartree, Unit is Angstrom
 C     -6.9146480355      3.3526343665      0.2298407860
 C     -6.1163108659      2.7737138124     -0.9608874813
 H     -6.8676161145      2.7428642211      1.1395210140
 H     -7.9863647561      3.3587182537     -0.0887605132
 H     -6.6684125281      4.4054598627      0.4693664581
 C     -6.3405905424      3.4279406748     -2.2683919512
 H     -7.3368283901      3.1460173055     -2.5688654154
 H     -5.6043696119      3.0286572295     -3.0359982697
 H     -6.3017859366      4.5215362409     -2.1842790784
 C     -5.2720600751      1.7878265705     -0.7317186470
 N     -3.1190085476      4.0120546515     -1.0526710276
 H     -4.7705974831      1.2520822843     -1.5479208323
 H     -5.2404914344      1.3250743979      0.2698404160
 C     -3.6675822337      5.2675829543     -1.0707591475
 S     -2.6654995805      3.2677812998      0.4455804502
 C     -2.9519705512      6.4942589887     -1.2321985700
 H     -4.7702994235      5.3310486102     -0.6792695513
 C     -1.5645143619      6.5035651871     -1.6171385246
 C     -1.0187068603      7.6891332713     -2.0481086589
 C     -1.6821063008      8.8677643349     -2.0625759558
 C     -3.6465265108      7.7057984907     -1.3593183188
 C     -3.0273145289      8.9264066392     -1.6941311827
 H     -3.5907240765      9.8615960622     -1.7105539534
 H     -1.2292041442      9.7892622649     -2.4134462813
 H     -0.9453318865      5.6041994406     -1.5094605854
 H      0.0170869050      7.6672290826     -2.3734940660
 H     -4.7096539935      7.7844065198     -1.1023576947
 O     -2.7111506146      1.8390842552      0.3406492367
 O     -1.5128866663      4.0311771431      0.9108568059
 F     -3.8026451864      3.7234673229      1.4668788819
30
# ORCA AIMD Position Step 197, t=98.50 fs, E_Pot=-1129.60917816 Hartree, Unit is Angstrom
 C     -6.9178615252      3.3546402685      0.2335400091
 C     -6.1165303573      2.7727824326     -0.9595207521
 H     -6.8706080647      2.7376505760      1.1330310107
 H     -7.9770103389      3.3566491741     -0.0988144399
 H     -6.6639417514      4.3958038077      0.4633643209
 C     -6.3392634166      3.4319774317     -2.2710747428
 H     -7.3360023173      3.1482817047     -2.5642736086
 H     -5.6051808515      3.0332500549     -3.0344097754
 H     -6.2981782878      4.5279905617     -2.1777766712
 C     -5.2734049043      1.7878987653     -0.7310784580
 N     -3.1193186977      4.0100567128     -1.0499271011
 H     -4.7731076994      1.2535340548     -1.5485578619
 H     -5.2302598977      1.3215386426      0.2682057123
 C     -3.6665300603      5.2645267549     -1.0616708886
 S     -2.6659427543      3.2692989729      0.4504266042
 C     -2.9508951563      6.4972862097     -1.2334086660
 H     -4.7765667646      5.3397007493     -0.6755845148
 C     -1.5637357835      6.5045697511     -1.6138106964
 C     -1.0199390673      7.6922056789     -2.0424515564
 C     -1.6839104669      8.8677112347     -2.0614513714
 C     -3.6495919716      7.7088240170     -1.3578869280
 C     -3.0265179708      8.9247777943     -1.6910224540
 H     -3.5827674741      9.8617060032     -1.7007078064
 H     -1.2358774458      9.7775416228     -2.4086831668
 H     -0.9428130831      5.6078651187     -1.5079984471
 H      0.0256263319      7.6805894549     -2.3737227626
 H     -4.7090239652      7.7797979823     -1.0958935113
 O     -2.7100015562      1.8401594411      0.3422112666
 O     -1.5120574536      4.0342011295      0.9128284816
 F     -3.8059130101      3.7246663904      1.4715196856
30
# ORCA AIMD Position Step 198, t=99.00 fs, E_Pot=-1129.60900999 Hartree, Unit is Angstrom
 C     -6.9211587734      3.3565473851      0.2369359174
 C     -6.1168937359      2.7722051126     -0.9577861783
 H     -6.8729723068      2.7322168289      1.1268648661
 H     -7.9673683049      3.3549495711     -0.1083101963
 H     -6.6590089032      4.3865139409      0.4573357284
 C     -6.3377086126      3.4358987439     -2.2738548520
 H     -7.3372102384      3.1506308409     -2.5610500235
 H     -5.6075946912      3.0392663174     -3.0314541171
 H     -6.2944511813      4.5343558431     -2.1716914347
 C     -5.2746896467      1.7875986314     -0.7304120696
 N     -3.1196791837      4.0079373800     -1.0471239909
 H     -4.7750497593      1.2555886711     -1.5489380546
 H     -5.2196374516      1.3184976256      0.2657240565
 C     -3.6658826888      5.2615978727     -1.0522468048
 S     -2.6662857312      3.2709371207      0.4552786274
 C     -2.9496207099      6.5001420301     -1.2348653496
 H     -4.7784490586      5.3477329656     -0.6741983553
 C     -1.5631582900      6.5055164343     -1.6103220856
 C     -1.0206788581      7.6949564717     -2.0368415985
 C     -1.6860624586      8.8680388548     -2.0603408988
 C     -3.6527935876      7.7121653070     -1.3563116312
 C     -3.0257455719      8.9228673488     -1.6878974058
 H     -3.5749721498      9.8617084610     -1.6909152603
 H     -1.2410966421      9.7670322999     -2.4043349083
 H     -0.9407908439      5.6116240080     -1.5070470754
 H      0.0339621217      7.6939407402     -2.3737086385
 H     -4.7084979327      7.7742743173     -1.0895311386
 O     -2.7088123702      1.8413202363      0.3437984741
 O     -1.5113352793      4.0370606693      0.9147308871
 F     -3.8092237995      3.7258318206      1.4761129218
30
# ORCA AIMD Position Step 199, t=99.50 fs, E_Pot=-1129.60897600 Hartree, Unit is Angstrom
 C     -6.9244887037      3.3582849921      0.2399747986
 C     -6.1174106803      2.7720056819     -0.9557016121
 H     -6.8747565102      2.7264916775      1.1213214132
 H     -7.9580895431      3.3536974604     -0.1172861035
 H     -6.6534976417      4.3784023032      0.4515698871
 C     -6.3359576983      3.4397168598     -2.2766653516
 H     -7.3403325194      3.1531498689     -2.5592202685
 H     -5.6113162655      3.0465522291     -3.0274660629
 H     -6.2906421006      4.5403679228     -2.1661031480
 C     -5.2758996243      1.7869209895     -0.7297271228
 N     -3.1200953813      4.0057025406     -1.0442554485
 H     -4.7763951882      1.2582221450     -1.5491292205
 H     -5.2087336560      1.3159613360      0.2625038011
 C     -3.6656279299      5.2588522566     -1.0425139888
 S     -2.6665274621      3.2726912102      0.4601346877
 C     -2.9481798878      6.5027959604     -1.2365489541
 H     -4.7758864750      5.3549925089     -0.6750525526
 C     -1.5627792165      6.5064213500     -1.6066822429
 C     -1.0208562516      7.6973853781     -2.0313092998
 C     -1.6885830557      8.8686682496     -2.0592142298
 C     -3.6560938771      7.7157685904     -1.3545902983
 C     -3.0250158500      8.9207012053     -1.6847553111
 H     -3.5674776940      9.8617428936     -1.6812114827
 H     -1.2444257559      9.7587017436     -2.4007507030
 H     -0.9392240919      5.6153449292     -1.5065560876
 H      0.0413368443      7.7071536595     -2.3731671042
 H     -4.7082962314      7.7679623191     -1.0832426428
 O     -2.7075834406      1.8425722467      0.3454166774
 O     -1.5107281568      4.0397530162      0.9165669608
 F     -3.8125693968      3.7269616323      1.4806539035
30
# ORCA AIMD Position Step 200, t=100.00 fs, E_Pot=-1129.60924278 Hartree, Unit is Angstrom
 C     -6.9277992252      3.3597885663      0.2426158931
 C     -6.1180849392      2.7721986563     -0.9532877055
 H     -6.8760162727      2.7204454391      1.1166306839
 H     -7.9498291189      3.3529642857     -0.1258023567
 H     -6.6473032766      4.3721903561      0.4463276253
 C     -6.3340672812      3.4434453838     -2.2794352388
 H     -7.3450621293      3.1559669550     -2.5587454421
 H     -5.6159322541      3.0548801653     -3.0228936602
 H     -6.2867901207      4.5457883034     -2.1610855570
 C     -5.2770262593      1.7858720895     -0.7290356846
 N     -3.1205717761      4.0033584260     -1.0413152841
 H     -4.7771102886      1.2613955424     -1.5492200087
 H     -5.1976522570      1.3139024323      0.2587189691
 C     -3.6657337702      5.2563419153     -1.0325065870
 S     -2.6666681370      3.2745556252      0.4649923995
 C     -2.9466094037      6.5052224608     -1.2384383917
 H     -4.7690737775      5.3613545183     -0.6780053889
 C     -1.5625925213      6.5073019325     -1.6029029158
 C     -1.0204218754      7.6995019764     -2.0258804835
 C     -1.6914753759      8.8695243223     -2.0580474341
 C     -3.6594551395      7.7195723827     -1.3527206864
 C     -3.0243506364      8.9183134325     -1.6815956736
 H     -3.5604047512      9.8619188840     -1.6716289112
 H     -1.2455362711      9.7533359566     -2.3982076748
 H     -0.9380604897      5.6188805083     -1.5064695813
 H      0.0471421265      7.7200877166     -2.3718589743
 H     -4.7086245017      7.7609990434     -1.0770001821
 O     -2.7063151176      1.8439211846      0.3470717052
 O     -1.5102419241      4.0422770820      0.9183404317
 F     -3.8159416184      3.7280540007      1.4851379791
30
# ORCA AIMD Position Step 201, t=100.50 fs, E_Pot=-1129.60988047 Hartree, Unit is Angstrom
 C     -6.9310392942      3.3610066175      0.2448327457
 C     -6.1189141912      2.7727888219     -0.9505675823
 H     -6.8768153555      2.7141015920      1.1129384654
 H     -7.9431929669      3.3528149080     -0.1339239067
 H     -6.6403599646      4.3684158880      0.4418224322
 C     -6.3321142602      3.4470980347     -2.2820906156
 H     -7.3509443504      3.1592399398     -2.5595355943
 H     -5.6209306708      3.0639595349     -3.0182771071
 H     -6.2829339004      4.5504235462     -2.1567030494
 C     -5.2780671621      1.7844691464     -0.7283537645
 N     -3.1211120886      4.0009118860     -1.0382973567
 H     -4.7771594463      1.2650588014     -1.5493137057
 H     -5.1864888820      1.3122604309      0.2545975412
 C     -3.6661474203      5.2541133870     -1.0222655943
 S     -2.6667091955      3.2765237569      0.4698487954
 C     -2.9449493042      6.5074009678     -1.2405111940
 H     -4.7584716788      5.3667288573     -0.6828336130
 C     -1.5625883833      6.5081759234     -1.5989978110
 C     -1.0193491738      7.7013246610     -2.0205754420
 C     -1.6947199420      8.8705472126     -2.0568270221
 C     -3.6628419167      7.7235087288     -1.3507000822
 C     -3.0237752444      8.9157464806     -1.6784181112
 H     -3.5538497342      9.8623063544     -1.6621977511
 H     -1.2442692363      9.7514130410     -2.3968624364
 H     -0.9372436513      5.6220788145     -1.5067280160
 H      0.0509481385      7.7325968248     -2.3696015157
 H     -4.7096508905      7.7535283330     -1.0707819298
 O     -2.7050077284      1.8453727465      0.3487693709
 O     -1.5098802344      4.0446334225      0.9200557913
 F     -3.8193322645      3.7291072532      1.4895605246
30
# ORCA AIMD Position Step 202, t=101.00 fs, E_Pot=-1129.61078277 Hartree, Unit is Angstrom
 C     -6.9341612643      3.3619067090      0.2466130082
 C     -6.1198901822      2.7737712129     -0.9475665579
 H     -6.8772255814      2.7075420343      1.1102999827
 H     -7.9386813115      3.3533079182     -0.1416992322
 H     -6.6326679389      4.3673548092      0.4382063817
 C     -6.3301886497      3.4506873972     -2.2845567527
 H     -7.3574315616      3.1631388553     -2.5614660860
 H     -5.6257343044      3.0734553606     -3.0142140587
 H     -6.2791099418      4.5541404398     -2.1530074101
 C     -5.2790258277      1.7827392689     -0.7277004874
 N     -3.1217194704      3.9983707239     -1.0351955541
 H     -4.7765092571      1.2691555095     -1.5495203279
 H     -5.1753296127      1.3109486322      0.2504048294
 C     -3.6667934243      5.2522061496     -1.0118388057
 S     -2.6666533328      3.2785880994      0.4747002932
 C     -2.9432422942      6.5093157862     -1.2427435611
 H     -4.7448267879      5.3710680962     -0.6892329386
 C     -1.5627527720      6.5090602891     -1.5949823468
 C     -1.0176352413      7.7028793044     -2.0154084838
 C     -1.6982717099      8.8717003107     -2.0555525830
 C     -3.6662232191      7.7275045827     -1.3485249972
 C     -3.0233182834      8.9130508122     -1.6752222428
 H     -3.5478822961      9.8629302574     -1.6529466699
 H     -1.2406781383      9.7530208906     -2.3967193818
 H     -0.9367209899      5.6247959378     -1.5072701155
 H      0.0525188285      7.7445351806     -2.3662748903
 H     -4.7114860409      7.7456980749     -1.0645776719
 O     -2.7036615933      1.8469324791      0.3505154408
 O     -1.5096445556      4.0468242149      0.9217182583
 F     -3.8227331174      3.7301198615      1.4939169379
30
# ORCA AIMD Position Step 203, t=101.50 fs, E_Pot=-1129.61167078 Hartree, Unit is Angstrom
 C     -6.9371234747      3.3624789590      0.2479566671
 C     -6.1209990995      2.7751314367     -0.9443119136
 H     -6.8773261038      2.7009050613      1.1086832918
 H     -7.9366372475      3.3544957214     -0.1491383834
 H     -6.6243132132      4.3689798143      0.4355642345
 C     -6.3283847409      3.4542232950     -2.2867614947
 H     -7.3639417681      3.1678278871     -2.5643936752
 H     -5.6297499976      3.0830157643     -3.0113088201
 H     -6.2753510791      4.5568765853     -2.1500350405
 C     -5.2799109868      1.7807178840     -0.7270969268
 N     -3.1223969073      3.9957442520     -1.0320036574
 H     -4.7751331391      1.2736281241     -1.5499474806
 H     -5.1642509724      1.3098635004      0.2464225007
 C     -3.6675713284      5.2506512315     -1.0012809345
 S     -2.6665044662      3.2807403513      0.4795426202
 C     -2.9415334771      6.5109555997     -1.2451101318
 H     -4.7291904396      5.3743753050     -0.6968208883
 C     -1.5630668689      6.5099703167     -1.5908734895
 C     -1.0153007364      7.7041974595     -2.0103877507
 C     -1.7020603014      8.8729724204     -2.0542369837
 C     -3.6695742316      7.7314833701     -1.3461909912
 C     -3.0230109950      8.9102839422     -1.6720076656
 H     -3.5425459130      9.8637704360     -1.6439038458
 H     -1.2350383887      9.7578484811     -2.3976266686
 H     -0.9364513245      5.6269082702     -1.5080345159
 H      0.0518176930      7.7557630732     -2.3618256280
 H     -4.7141689124      7.7376578579     -1.0583932734
 O     -2.7022770667      1.8486055791      0.3523156585
 O     -1.5095342172      4.0488532017      0.9233337844
 F     -3.8261359361      3.7310904320      1.4982026551
30
# ORCA AIMD Position Step 204, t=102.00 fs, E_Pot=-1129.61219887 Hartree, Unit is Angstrom
 C     -6.9398929625      3.3627359664      0.2488731233
 C     -6.1222224268      2.7768466617     -0.9408326368
 H     -6.8772021613      2.6943762756      1.1079808664
 H     -7.9372087703      3.3564242022     -0.1561954793
 H     -6.6154723325      4.3729680438      0.4339164963
 C     -6.3267910194      3.4577105503     -2.2886403024
 H     -7.3699134617      3.1734496880     -2.5681700656
 H     -5.6324347739      3.0923087151     -3.0101046476
 H     -6.2716854557      4.5586457094     -2.1478042728
 C     -5.2807354416      1.7784466832     -0.7265646738
 N     -3.1231466713      3.9930430794     -1.0287155607
 H     -4.7730171936      1.2784215486     -1.5506915504
 H     -5.1533201782      1.3088957425      0.2429247315
 C     -3.6683577142      5.2494695112     -0.9906510694
 S     -2.6662681414      3.2829710530      0.4843707845
 C     -2.9398681852      6.5123142311     -1.2475851473
 H     -4.7129091185      5.3767100070     -0.7051533969
 C     -1.5635077788      6.5109183739     -1.5866891955
 C     -1.0123892535      7.7053155962     -2.0055150534
 C     -1.7059939468      8.8743731202     -2.0529042199
 C     -3.6728773061      7.7353666178     -1.3436927131
 C     -3.0228861114      8.9075085653     -1.6687738227
 H     -3.5378609359      9.8647674271     -1.6350963118
 H     -1.2278141170      9.7652518561     -2.3993031464
 H     -0.9364118800      5.6283238087     -1.5089615053
 H      0.0490080492      7.7661540683     -2.3562675390
 H     -4.7176601795      7.7295565713     -1.0522524139
 O     -2.7008543696      1.8503973477      0.3541756055
 O     -1.5095459624      4.0507260529      0.9249090774
 F     -3.8295324044      3.7320177669      1.5024131275
30
# ORCA AIMD Position Step 205, t=102.50 fs, E_Pot=-1129.61212365 Hartree, Unit is Angstrom
 C     -6.9424476504      3.3627095658      0.2493781662
 C     -6.1235372436      2.7788858467     -0.9371591664
 H     -6.8769425993      2.6881746941      1.1080271331
 H     -7.9403362305      3.3591309521     -0.1627600024
 H     -6.6064021595      4.3787558933      0.4332301124
 C     -6.3254809339      3.4611467696     -2.2901421463
 H     -7.3748480673      3.1801137346     -2.5726522982
 H     -5.6333663990      3.1010604943     -3.0110102877
 H     -6.2681354173      4.5595398046     -2.1463142323
 C     -5.2815149703      1.7759712320     -0.7261241499
 N     -3.1239719538      3.9902800934     -1.0253251205
 H     -4.7701642363      1.2834914861     -1.5518262266
 H     -5.1425996852      1.3079441090      0.2401498122
 C     -3.6690073371      5.2486719969     -0.9800124336
 S     -2.6659504582      3.2852709947      0.4891794666
 C     -2.9382936224      6.5133888493     -1.2501410878
 H     -4.6975763440      5.3781852454     -0.7137477317
 C     -1.5640473314      6.5119136541     -1.5824485583
 C     -1.0089662065      7.7062723355     -2.0007860407
 C     -1.7099664891      8.8759250801     -2.0515850175
 C     -3.6761219709      7.7390757416     -1.3410241072
 C     -3.0229765667      8.9047907803     -1.6655202458
 H     -3.5338299995      9.8658299262     -1.6265516413
 H     -1.2195988748      9.7743723999     -2.4013843556
 H     -0.9366014210      5.6289889445     -1.5099931134
 H      0.0444500613      7.7755997024     -2.3496827267
 H     -4.7218448098      7.7215421153     -1.0461972518
 O     -2.6993939617      1.8523115939      0.3561006921
 O     -1.5096751595      4.0524492916      0.9264512130
 F     -3.8329143447      3.7329006518      1.5065438589
30
# ORCA AIMD Position Step 206, t=103.00 fs, E_Pot=-1129.61143530 Hartree, Unit is Angstrom
 C     -6.9447774533      3.3624448912      0.2494908404
 C     -6.1249177972      2.7812118249     -0.9333233050
 H     -6.8766374814      2.6825349261      1.1086197878
 H     -7.9457629691      3.3626430181     -0.1686598454
 H     -6.5974147908      4.3856243535      0.4334331528
 C     -6.3245041849      3.4645202220     -2.2912349066
 H     -7.3783445627      3.1878881134     -2.5777104233
 H     -5.6323115170      3.1090924080     -3.0142294154
 H     -6.2647167296      4.5597225822     -2.1455443240
 C     -5.2822668758      1.7733387498     -0.7257928803
 N     -3.1248752505      3.9874695668     -1.0218261889
 H     -4.7665960251      1.2888053201     -1.5533981938
 H     -5.1321490290      1.3069253692      0.2382788425
 C     -3.6693671259      5.2482601735     -0.9694260005
 S     -2.6655594191      3.2876296717      0.4939625134
 C     -2.9368556647      6.5141809734     -1.2527504859
 H     -4.6848971085      5.3789541418     -0.7221348811
 C     -1.5646537376      6.5129616603     -1.5781712099
 C     -1.0051169755      7.7071080407     -1.9961903288
 C     -1.7138651101      8.8776535367     -2.0503123873
 C     -3.6793040581      7.7425338537     -1.3381789654
 C     -3.0233135636      8.9021971175     -1.6622465314
 H     -3.5304445710      9.8668499093     -1.6182962960
 H     -1.2110441925      9.7842699662     -2.4034756679
 H     -0.9370432695      5.6288937908     -1.5110745821
 H      0.0386858112      7.7840150427     -2.3422163997
 H     -4.7265453090      7.7137598095     -1.0402844113
 O     -2.6978960566      1.8543523739      0.3580962070
 O     -1.5099143648      4.0540315463      0.9279681227
 F     -3.8362734408      3.7337381068      1.5105904500
30
# ORCA AIMD Position Step 207, t=103.50 fs, E_Pot=-1129.61038687 Hartree, Unit is Angstrom
 C     -6.9468841763      3.3619945700      0.2492317329
 C     -6.1263359449      2.7837817935     -0.9293579841
 H     -6.8763749212      2.6776902216      1.1095399470
 H     -7.9530700835      3.3669736999     -0.1736748222
 H     -6.5888489595      4.3927892355      0.4344296742
 C     -6.3238819731      3.4678094564     -2.2919087544
 H     -7.3801195287      3.1967957292     -2.5832324234
 H     -5.6292641089      3.1163398542     -3.0197196295
 H     -6.2614379217      4.5594203284     -2.1454555008
 C     -5.2830086506      1.7705960525     -0.7255841744
 N     -3.1258600180      3.9846280678     -1.0182128651
 H     -4.7623575170      1.2943457909     -1.5554187268
 H     -5.1220308832      1.3057854113      0.2374134867
 C     -3.6692901118      5.2482287385     -0.9589477424
 S     -2.6651033514      3.2900371331      0.4987137282
 C     -2.9355999692      6.5146950758     -1.2553847845
 H     -4.6764933513      5.3791826524     -0.7299117224
 C     -1.5652913587      6.5140643640     -1.5738773010
 C     -1.0009440821      7.7078620916     -1.9917121854
 C     -1.7175782132      8.8795794124     -2.0491172684
 C     -3.6824242493      7.7456674104     -1.3351514165
 C     -3.0239251058      8.8997920791     -1.6589526728
 H     -3.5276914355      9.8677150215     -1.6103567127
 H     -1.2027943130      9.7940348935     -2.4051971691
 H     -0.9377831130      5.6280723329     -1.5121535640
 H      0.0324187442      7.7913423607     -2.3340717881
 H     -4.7315385798      7.7063506305     -1.0345810519
 O     -2.6963611125      1.8565217833      0.3601671733
 O     -1.5102549355      4.0554821729      0.9294679973
 F     -3.8396016586      3.7345291540      1.5145486938
30
# ORCA AIMD Position Step 208, t=104.00 fs, E_Pot=-1129.60938016 Hartree, Unit is Angstrom
 C     -6.9487800249      3.3614130999      0.2486218673
 C     -6.1277625156      2.7865491648     -0.9252972812
 H     -6.8762381861      2.6738545678      1.1105726916
 H     -7.9617267153      3.3721200593     -0.1775595113
 H     -6.5810389403      4.3994851447      0.4361126242
 C     -6.3236056079      3.4709847793     -2.2921759586
 H     -7.3800208855      3.2068127778     -2.5891279123
 H     -5.6244473755      3.1228516045     -3.0271896826
 H     -6.2582998251      4.5589039797     -2.1459925994
 C     -5.2837567311      1.7677878818     -0.7255060542
 N     -3.1269293373      3.9817733873     -1.0144794009
 H     -4.7575163209      1.3001101282     -1.5578633240
 H     -5.1123133178      1.3045042312      0.2375660500
 C     -3.6686603416      5.2485688283     -0.9486215697
 S     -2.6645919580      3.2924828586      0.5034264418
 C     -2.9345696067      6.5149388901     -1.2580157164
 H     -4.6736296720      5.3790117369     -0.7368065527
 C     -1.5659225696      6.5152205318     -1.5695870636
 C     -0.9965625817      7.7085724844     -1.9873316486
 C     -1.7210018045      8.8817135125     -2.0480256020
 C     -3.6854860642      7.7484082515     -1.3319367787
 C     -3.0248339875      8.8976352780     -1.6556392268
 H     -3.5255597171      9.8683231428     -1.6027572893
 H     -1.1954363930      9.8028679089     -2.4062162074
 H     -0.9388853194      5.6265977429     -1.5131804503
 H      0.0264692500      7.7975526218     -2.3254947008
 H     -4.7365806532      7.6994478841     -1.0291572469
 O     -2.6947894620      1.8588213725      0.3623184368
 O     -1.5106860086      4.0568121192      0.9309596554
 F     -3.8428909830      3.7352729776      1.5184145918
30
# ORCA AIMD Position Step 209, t=104.50 fs, E_Pot=-1129.60876087 Hartree, Unit is Angstrom
 C     -6.9504853999      3.3607529352      0.2476825605
 C     -6.1291680795      2.7894646701     -0.9211764004
 H     -6.8763028695      2.6712082137      1.1115236942
 H     -7.9711450319      3.3780610928     -0.1800683847
 H     -6.5742886143      4.4050279091      0.4383740588
 C     -6.3236392952      3.4740117484     -2.2920672421
 H     -7.3780324589      3.2178698006     -2.5953305514
 H     -5.6182757093      3.1287679547     -3.0361385916
 H     -6.2552954726      4.5584670787     -2.1470879887
 C     -5.2845255780      1.7649558698     -0.7255608882
 N     -3.1280860682      3.9789245115     -1.0106203407
 H     -4.7521620123      1.3061088083     -1.5606719221
 H     -5.1030725744      1.3030975813      0.2386570790
 C     -3.6674151879      5.2492717113     -0.9384761209
 S     -2.6640359511      3.2949561454      0.5080937240
 C     -2.9338044264      6.5149228728     -1.2606153802
 H     -4.6769460166      5.3785182614     -0.7427194837
 C     -1.5665092158      6.5164263309     -1.5653205295
 C     -0.9920936582      7.7092745457     -1.9830263578
 C     -1.7240447032      8.8840541147     -2.0470562071
 C     -3.6884936750      7.7506953297     -1.3285323028
 C     -3.0260564449      8.8957790599     -1.6523075814
 H     -3.5240458873      9.8685937128     -1.5955199736
 H     -1.1894656543      9.8101297760     -2.4062678354
 H     -0.9404250982      5.6245752741     -1.5141082412
 H      0.0217130584      7.8026436779     -2.3167533615
 H     -4.7414300802      7.6931737453     -1.0240792960
 O     -2.6931814193      1.8612516692      0.3645546298
 O     -1.5111948999      4.0580335993      0.9324523942
 F     -3.8461335449      3.7359688872      1.5221843820
30
# ORCA AIMD Position Step 210, t=105.00 fs, E_Pot=-1129.60865560 Hartree, Unit is Angstrom
 C     -6.9520263715      3.3600618121      0.2464356251
 C     -6.1305237508      2.7924775474     -0.9170316760
 H     -6.8766345686      2.6698860272      1.1122325464
 H     -7.9807320960      3.3847573130     -0.1809797102
 H     -6.5688517060      4.4088575438      0.4411125453
 C     -6.3239255590      3.4768559008     -2.2916255886
 H     -7.3742726165      3.2298545461     -2.6017996939
 H     -5.6112899798      3.1342861251     -3.0459236498
 H     -6.2524104841      4.5583992390     -2.1486658837
 C     -5.2853271320      1.7621381415     -0.7257456393
 N     -3.1293327826      3.9761014014     -1.0066306693
 H     -4.7464031610      1.3123622927     -1.5637531062
 H     -5.0943936752      1.3016134277      0.2405237698
 C     -3.6655589256      5.2503310467     -0.9285245117
 S     -2.6634468644      3.2974462953      0.5127084885
 C     -2.9333401231      6.5146597712     -1.2631566158
 H     -4.6862985377      5.3776927323     -0.7477237233
 C     -1.5670143361      6.5176760731     -1.5610972342
 C     -0.9876563084      7.7100003969     -1.9787740411
 C     -1.7266323878      8.8865862333     -2.0462195744
 C     -3.6914498080      7.7524763442     -1.3249378887
 C     -3.0276010318      8.8942663939     -1.6489601824
 H     -3.5231576278      9.8684771034     -1.5886634994
 H     -1.1852638702      9.8153673062     -2.4051656045
 H     -0.9424801153      5.6221321599     -1.5148922706
 H      0.0189960450      7.8066342681     -2.3081101272
 H     -4.7458701220      7.6876356064     -1.0194031799
 O     -2.6915373238      1.8638119770      0.3668801230
 O     -1.5117673355      4.0591599017      0.9339558780
 F     -3.8493216920      3.7366163091      1.5258545413
30
# ORCA AIMD Position Step 211, t=105.50 fs, E_Pot=-1129.60896434 Hartree, Unit is Angstrom
 C     -6.9534322209      3.3593811245      0.2449036955
 C     -6.1318018915      2.7955366364     -0.9129005520
 H     -6.8772871100      2.6699690681      1.1125825095
 H     -7.9899338176      3.3921517188     -0.1801153413
 H     -6.5649192589      4.4105641248      0.4442379324
 C     -6.3243918138      3.4794877028     -2.2908992159
 H     -7.3689868287      3.2426166551     -2.6085209904
 H     -5.6040842541      3.1396229807     -3.0558384545
 H     -6.2496242290      4.5589577348     -2.1506467785
 C     -5.2861706517      1.7593694598     -0.7260526589
 N     -3.1306717067      3.9733248445     -1.0025059282
 H     -4.7403627455      1.3188966102     -1.5669911591
 H     -5.0863691293      1.3001244049      0.2429370655
 C     -3.6631608621      5.2517426806     -0.9187678015
 S     -2.6628368908      3.2999427521      0.5172635649
 C     -2.9332073249      6.5141642292     -1.2656133777
 H     -4.7007840256      5.3764453362     -0.7520230011
 C     -1.5674040348      6.5189630003     -1.5569359084
 C     -0.9833575203      7.7107789051     -1.9745554969
 C     -1.7287097100      8.8892820058     -2.0455172926
 C     -3.6943539056      7.7537091573     -1.3211566917
 C     -3.0294679219      8.8931292565     -1.6456007057
 H     -3.5229158659      9.8679605970     -1.5822027736
 H     -1.1830874948      9.8183235269     -2.4028057229
 H     -0.9451213129      5.6194063811     -1.5154901859
 H      0.0190311484      7.8095542178     -2.2997876496
 H     -4.7497274477      7.6829225768     -1.0151690489
 O     -2.6898575752      1.8665002489      0.3692989750
 O     -1.5123876765      4.0602052086      0.9354800278
 F     -3.8524479955      3.7372147831      1.5294217894
30
# ORCA AIMD Position Step 212, t=106.00 fs, E_Pot=-1129.60948203 Hartree, Unit is Angstrom
 C     -6.9547333032      3.3587450048      0.2431104811
 C     -6.1329767227      2.7985913831     -0.9088214844
 H     -6.8783013455      2.6714794963      1.1125067400
 H     -7.9982691695      3.4001719398     -0.1773551677
 H     -6.5626122998      4.4099006072      0.4476747245
 C     -6.3249568661      3.4818867694     -2.2899352710
 H     -7.3625332758      3.2559743069     -2.6155053864
 H     -5.5972397450      3.1449831809     -3.0651842039
 H     -6.2469122306      4.5603402482     -2.1529516454
 C     -5.2870628905      1.7566817465     -0.7264708574
 N     -3.1321046974      3.9706163642     -0.9982422949
 H     -4.7341723593      1.3257383724     -1.5702551206
 H     -5.0790958474      1.2987176484      0.2456246600
 C     -3.6603389143      5.2535022524     -0.9092006425
 S     -2.6622187111      3.3024352390      0.5217517665
 C     -2.9334307502      6.5134524309     -1.2679610840
 H     -4.7189359795      5.3746375591     -0.7558831827
 C     -1.5676493146      6.5202800481     -1.5528541675
 C     -0.9792823841      7.7116359740     -1.9703575357
 C     -1.7302426689      8.8921015560     -2.0449418983
 C     -3.6972007221      7.7543629212     -1.3171955508
 C     -3.0316486743      8.8923875649     -1.6422341485
 H     -3.5233549470      9.8670707276     -1.5761484894
 H     -1.1830618541      9.8189391703     -2.3991673942
 H     -0.9484040974      5.6165354063     -1.5158621567
 H      0.0222936371      7.8114328666     -2.2919353735
 H     -4.7528861724      7.6791025022     -1.0113971261
 O     -2.6881426661      1.8693129903      0.3718148764
 O     -1.5130391799      4.0611844019      0.9370348930
 F     -3.8555052618      3.7377639619      1.5328830816
30
# ORCA AIMD Position Step 213, t=106.50 fs, E_Pot=-1129.61001933 Hartree, Unit is Angstrom
 C     -6.9559593612      3.3581797446      0.2410809118
 C     -6.1340249345      2.8015927987     -0.9048336309
 H     -6.8797044082      2.6743784978      1.1119911308
 H     -8.0053554089      3.4087333604     -0.1726465544
 H     -6.5619778607      4.4067875227      0.4513648134
 C     -6.3255369478      3.4840447954     -2.2887752091
 H     -7.3553600582      3.2697230620     -2.6227856347
 H     -5.5912727558      3.1505357306     -3.0733265008
 H     -6.2442492587      4.5626633690     -2.1555050582
 C     -5.2880083814      1.7541045435     -0.7269870079
 N     -3.1336333229      3.9679978811     -0.9938363869
 H     -4.7279657315      1.3329105138     -1.5734084559
 H     -5.0726707146      1.2974840984      0.2482960447
 C     -3.6572355805      5.2556020816     -0.8998162895
 S     -2.6616057711      3.3049133728      0.5261657681
 C     -2.9340285975      6.5125416528     -1.2701771476
 H     -4.7390047400      5.3721241972     -0.7595677820
 C     -1.5677277536      6.5216205178     -1.5488681918
 C     -0.9754862517      7.7125949458     -1.9661750966
 C     -1.7312193492      8.8949939074     -2.0444770694
 C     -3.6999794220      7.7544190402     -1.3130652749
 C     -3.0341265997      8.8920487420     -1.6388667438
 H     -3.5245208097      9.8658715839     -1.5705068102
 H     -1.1851785280      9.8173507189     -2.3943115200
 H     -0.9523604847      5.6136452901     -1.5159715804
 H      0.0289403713      7.8122892906     -2.2846048237
 H     -4.7552974427      7.6762196412     -1.0080849558
 O     -2.6863930755      1.8722459687      0.3744311779
 O     -1.5137039005      4.0621131575      0.9386306576
 F     -3.8584863596      3.7382636512      1.5362354908
30
# ORCA AIMD Position Step 214, t=107.00 fs, E_Pot=-1129.61045754 Hartree, Unit is Angstrom
 C     -6.9571384947      3.3577037641      0.2388413654
 C     -6.1349245842      2.8044926395     -0.9009771463
 H     -6.8815095370      2.6785658757      1.1110760841
 H     -8.0109265958      3.4177421624     -0.1660092908
 H     -6.5629877875      4.4013140683      0.4552706032
 C     -6.3260508347      3.4859669156     -2.2874520622
 H     -7.3479742390      3.2836464264     -2.6304100985
 H     -5.5866043956      3.1564016378     -3.0797295950
 H     -6.2416125934      4.5659478520     -2.1582377129
 C     -5.2890104083      1.7516663824     -0.7275871398
 N     -3.1352583107      3.9654937476     -0.9892856766
 H     -4.7218764936      1.3404298853     -1.5763141242
 H     -5.0671874678      1.2965103995      0.2506624844
 C     -3.6539998341      5.2580280711     -0.8906121920
 S     -2.6610119150      3.3073674070      0.5304984957
 C     -2.9350123134      6.5114484965     -1.2722396803
 H     -4.7591871843      5.3687870185     -0.7632907761
 C     -1.5676241946      6.5229796174     -1.5449928008
 C     -0.9719915166      7.7136768290     -1.9620122960
 C     -1.7316501471      8.8978971603     -2.0440974972
 C     -3.7026733352      7.7538715222     -1.3087806689
 C     -3.0368767443      8.8921079803     -1.6355062259
 H     -3.5264688384      9.8644605813     -1.5652800613
 H     -1.1892955504      9.8138873513     -2.3883777678
 H     -0.9569927971      5.6108413309     -1.5157848906
 H      0.0387737756      7.8121265498     -2.2777419799
 H     -4.7569826683      7.6742931597     -1.0052067051
 O     -2.6846094204      1.8752923203      0.3771507606
 O     -1.5143628461      4.0630077872      0.9402776152
 F     -3.8613843253      3.7387137543      1.5394764559
30
# ORCA AIMD Position Step 215, t=107.50 fs, E_Pot=-1129.61073099 Hartree, Unit is Angstrom
 C     -6.9582950326      3.3573259170      0.2364181858
 C     -6.1356600609      2.8072489513     -0.8972913143
 H     -6.8837177237      2.6838913850      1.1098455874
 H     -8.0148327884      3.4270996909     -0.1575315050
 H     -6.5655421329      4.3937232099      0.4593748232
 C     -6.3264250095      3.4876706051     -2.2859885510
 H     -7.3408953440      3.2975292655     -2.6384298415
 H     -5.5835326033      3.1626444194     -3.0839893775
 H     -6.2389842842      4.5701172740     -2.1610856189
 C     -5.2900715156      1.7493948126     -0.7282578571
 N     -3.1369805449      3.9631256111     -0.9845886924
 H     -4.7160168048      1.3482933490     -1.5788632748
 H     -5.0627224837      1.2958586117      0.2524812845
 C     -3.6507660065      5.2607591929     -0.8815884468
 S     -2.6604488936      3.3097896872      0.5347435446
 C     -2.9363841761      6.5101936968     -1.2741305438
 H     -4.7778701380      5.3645597219     -0.7672000294
 C     -1.5673328218      6.5243525774     -1.5412405995
 C     -0.9687896478      7.7148985701     -1.9578804578
 C     -1.7315673842      8.9007410120     -2.0437702216
 C     -3.7052603159      7.7527260045     -1.3043600275
 C     -3.0398684888      8.8925483313     -1.6321608962
 H     -3.5292562292      9.8629586853     -1.5604670029
 H     -1.1951384580      9.8090637169     -2.3815815383
 H     -0.9622735135      5.6082075421     -1.5152727240
 H      0.0512804125      7.8109385798     -2.2712025468
 H     -4.7580263559      7.6733190943     -1.0027157680
 O     -2.6827929833      1.8784435591      0.3799757292
 O     -1.5149992487      4.0638829794      0.9419847844
 F     -3.8641932749      3.7391142295      1.5426037702
30
# ORCA AIMD Position Step 216, t=108.00 fs, E_Pot=-1129.61081705 Hartree, Unit is Angstrom
 C     -6.9594499780      3.3570463093      0.2338389286
 C     -6.1362177726      2.8098219968     -0.8938150730
 H     -6.8863171690      2.6901543649      1.1084276416
 H     -8.0170571285      3.4367062375     -0.1473723378
 H     -6.5694667696      4.3844149511      0.4636844070
 C     -6.3265988057      3.4891848013     -2.2843984469
 H     -7.3346098260      3.3111700868     -2.6468857861
 H     -5.5822261904      3.1692696228     -3.0858395970
 H     -6.2363517245      4.5750090381     -2.1639890859
 C     -5.2911937829      1.7473167425     -0.7289871340
 N     -3.1388002867      3.9609164039     -0.9797441662
 H     -4.7104881708      1.3564880106     -1.5809616739
 H     -5.0593393241      1.2955717976      0.2535500338
 C     -3.6476478462      5.2637673349     -0.8727499863
 S     -2.6599296483      3.3121722135      0.5388944566
 C     -2.9381395950      6.5087959413     -1.2758330542
 H     -4.7936987283      5.3594275043     -0.7713763728
 C     -1.5668561002      6.5257376375     -1.5376226012
 C     -0.9658467796      7.7162735315     -1.9537965962
 C     -1.7310230853      8.9034466651     -2.0434551925
 C     -3.7077135955      7.7510009250     -1.2998251664
 C     -3.0430658986      8.8933427765     -1.6288398183
 H     -3.5329380513      9.8614993372     -1.5560634245
 H     -1.2023133366      9.8035626970     -2.3742044594
 H     -0.9681401016      5.6057949923     -1.5144107206
 H      0.0656950014      7.8087148642     -2.2647753198
 H     -4.7585755898      7.6732690014     -1.0005451216
 O     -2.6809448659      1.8816904425      0.3829078770
 O     -1.5155949430      4.0647543500      0.9437614080
 F     -3.8669070308      3.7394652138      1.5456153009
30
# ORCA AIMD Position Step 217, t=108.50 fs, E_Pot=-1129.61072750 Hartree, Unit is Angstrom
 C     -6.9606196920      3.3568557203      0.2311315798
 C     -6.1365880799      2.8121768153     -0.8905860966
 H     -6.8892854376      2.6971167992      1.1069816668
 H     -8.0177107140      3.4464646190     -0.1357542367
 H     -6.5745206015      4.3739263704      0.4682302598
 C     -6.3265288710      3.4905468329     -2.2826872945
 H     -7.3295176009      3.3243924487     -2.6557904936
 H     -5.5827210461      3.1762263026     -3.0851587467
 H     -6.2337089396      4.5803916362     -2.1668909704
 C     -5.2923796835      1.7454589904     -0.7297651731
 N     -3.1407167941      3.9588886924     -0.9747518001
 H     -4.7053702852      1.3649838582     -1.5825452411
 H     -5.0570805909      1.2956634502      0.2537310661
 C     -3.6447355946      5.2670177439     -0.8641057945
 S     -2.6594660430      3.3145084542      0.5429454904
 C     -2.9402653991      6.5072743748     -1.2773324980
 H     -4.8056335064      5.3534275519     -0.7758389374
 C     -1.5662051936      6.5271354037     -1.5341479848
 C     -0.9631128297      7.7178098807     -1.9497802096
 C     -1.7300862041      8.9059300873     -2.0431069258
 C     -3.7100032899      7.7487257783     -1.2952005605
 C     -3.0464295413      8.8944556024     -1.6255524211
 H     -3.5375594474      9.8602146615     -1.5520636740
 H     -1.2103275628      9.7982023550     -2.3665798009
 H     -0.9744978913      5.6036243382     -1.5131794507
 H      0.0811084141      7.8054533444     -2.2582191271
 H     -4.7588228618      7.6740931442     -0.9986130204
 O     -2.6790665561      1.8850215355      0.3859483399
 O     -1.5161328548      4.0656367450      0.9456159670
 F     -3.8695200037      3.7397669559      1.5485093223
30
# ORCA AIMD Position Step 218, t=109.00 fs, E_Pot=-1129.61052086 Hartree, Unit is Angstrom
 C     -6.9618151045      3.3567360482      0.2283245514
 C     -6.1367656958      2.8142840580     -0.8876401031
 H     -6.8925912769      2.7045161284      1.1056852201
 H     -8.0170271920      3.4562837773     -0.1229549816
 H     -6.5804049594      4.3629064290      0.4730657747
 C     -6.3261931829      3.4917994633     -2.2808539209
 H     -7.3258854477      3.3370527722     -2.6651105497
 H     -5.5849200186      3.1834097563     -3.0819720416
 H     -6.2310569832      4.5859887939     -2.1697347335
 C     -5.2936324095      1.7438482273     -0.7305848867
 N     -3.1427279352      3.9570642564     -0.9696123018
 H     -4.7007172220      1.3737331320     -1.5835849507
 H     -5.0559648067      1.2961145106      0.2529610173
 C     -3.6420966597      5.2704701758     -0.8556678238
 S     -2.6590687153      3.3167932357      0.5468917139
 C     -2.9427396232      6.5056487144     -1.2786161463
 H     -4.8129499763      5.3466418563     -0.7805573232
 C     -1.5653994811      6.5285487599     -1.5308241185
 C     -0.9605304685      7.7195097460     -1.9458504169
 C     -1.7288380132      8.9081067515     -2.0426769792
 C     -3.7120983912      7.7459398886     -1.2905125267
 C     -3.0499182355      8.8958443514     -1.6223081080
 H     -3.5431482574      9.8592211619     -1.5484618778
 H     -1.2186265890      9.7938788380     -2.3590689156
 H     -0.9812242124      5.6016874908     -1.5115645330
 H      0.0965725082      7.8011709695     -2.2512961409
 H     -4.7589872582      7.6757236047     -0.9968290368
 O     -2.6771599134      1.8884234451      0.3890976013
 O     -1.5165972968      4.0665441492      0.9475560696
 F     -3.8720272338      3.7400198736      1.5512845673
30
# ORCA AIMD Position Step 219, t=109.50 fs, E_Pot=-1129.61030463 Hartree, Unit is Angstrom
 C     -6.9630413701      3.3566619832      0.2254470800
 C     -6.1367495890      2.8161201285     -0.8850097763
 H     -6.8961964264      2.7120798412      1.1047178656
 H     -8.0153506432      3.4660824240     -0.1092964440
 H     -6.5867784322      4.3520770114      0.4782624003
 C     -6.3255936772      3.4929881368     -2.2788922481
 H     -7.3238166578      3.3490436891     -2.6747537615
 H     -5.5885951641      3.1906650458     -3.0764504744
 H     -6.2284026343      4.5915088457     -2.1724620698
 C     -5.2949556422      1.7425101883     -0.7314421423
 N     -3.1448307754      3.9554629920     -0.9643268429
 H     -4.6965576641      1.3826745124     -1.5840846933
 H     -5.0559875860      1.2968748357      0.2512498825
 C     -3.6397749051      5.2740815343     -0.8474490502
 S     -2.6587475985      3.3190224007      0.5507287976
 C     -2.9455332303      6.5039375286     -1.2796736404
 H     -4.8152259635      5.3391858568     -0.7854678490
 C     -1.5644649694      6.5299829806     -1.5276567779
 C     -0.9580424630      7.7213684686     -1.9420234403
 C     -1.7273656751      8.9098988622     -2.0421176115
 C     -3.7139691986      7.7426917024     -1.2857883255
 C     -3.0534911156      8.8974621757     -1.6191157274
 H     -3.5497081055      9.8586058169     -1.5452527909
 H     -1.2266484604      9.7914801502     -2.3520279303
 H     -0.9881737593      5.5999506748     -1.5095574103
 H      0.1111882115      7.7959105206     -2.2437964568
 H     -4.7592943678      7.6780775772     -0.9951003469
 O     -2.6752268846      1.8918819193      0.3923556252
 O     -1.5169737565      4.0674896825      0.9495885224
 F     -3.8744240737      3.7402244921      1.5539399376
30
# ORCA AIMD Position Step 220, t=110.00 fs, E_Pot=-1129.61021601 Hartree, Unit is Angstrom
 C     -6.9642974401      3.3566038596      0.2225302056
 C     -6.1365427016      2.8176672828     -0.8827247500
 H     -6.9000574825      2.7195402874      1.1042456215
 H     -8.0131177204      3.4757906188     -0.0951327186
 H     -6.5932781005      4.3421829190      0.4839011718
 C     -6.3247566542      3.4941589288     -2.2767923512
 H     -7.3232432004      3.3602904939     -2.6845631462
 H     -5.5933951378      3.1977917510     -3.0689053251
 H     -6.2257570515      4.5966687232     -2.1750118249
 C     -5.2963532963      1.7414693671     -0.7323356095
 N     -3.1470202767      3.9541039596     -0.9588971912
 H     -4.6928969748      1.3917331699     -1.5840804239
 H     -5.0571217468      1.2978658145      0.2486790661
 C     -3.6377952399      5.2778040648     -0.8394640684
 S     -2.6585117426      3.3211927048      0.5544530322
 C     -2.9486087006      6.5021598427     -1.2804961607
 H     -4.8123226125      5.3312051704     -0.7904781558
 C     -1.5634332317      6.5314450568     -1.5246502146
 C     -0.9555976808      7.7233745861     -1.9383114877
 C     -1.7257553379      8.9112441536     -2.0413852006
 C     -3.7155898167      7.7390375268     -1.2810553494
 C     -3.0571089021      8.8992601225     -1.6159834263
 H     -3.5572113494      9.8584110438     -1.5424334361
 H     -1.2338904907      9.7917752445     -2.3457669620
 H     -0.9951859354      5.5983619906     -1.5071547454
 H      0.1241691924      7.7897435460     -2.2355569803
 H     -4.7599519905      7.6810602586     -0.9933390306
 O     -2.6732696281      1.8953815644      0.3957219703
 O     -1.5172491536      4.0684856381      0.9517194433
 F     -3.8767061805      3.7403815456      1.5564748010
30
# ORCA AIMD Position Step 221, t=110.50 fs, E_Pot=-1129.61035864 Hartree, Unit is Angstrom
 C     -6.9655757111      3.3565313377      0.2196067735
 C     -6.1361534464      2.8189152079     -0.8808100848
 H     -6.9041287242      2.7266534256      1.1043999471
 H     -8.0108195572      3.4853508175     -0.0808303872
 H     -6.5995486918      4.3339182262      0.4900578325
 C     -6.3237303974      3.4953560534     -2.2745408060
 H     -7.3239400640      3.3707465246     -2.6943214448
 H     -5.5988579551      3.2045515594     -3.0597776608
 H     -6.2231328476      4.6012172685     -2.1773189956
 C     -5.2978296984      1.7407483758     -0.7332668429
 N     -3.1492905611      3.9530031243     -0.9533261262
 H     -4.6897127396      1.4008229392     -1.5836416014
 H     -5.0593175123      1.2989805452      0.2453997532
 C     -3.6361615361      5.2815904274     -0.8317267890
 S     -2.6583681594      3.3233027663      0.5580619134
 C     -2.9519226071      6.5003337010     -1.2810772965
 H     -4.8043786969      5.3228623489     -0.7954821072
 C     -1.5623401613      6.5329427172     -1.5218071655
 C     -0.9531552161      7.7255098325     -1.9347212828
 C     -1.7240840963      8.9121069989     -2.0404450582
 C     -3.7169407921      7.7350390844     -1.2763397793
 C     -3.0607351648      8.9011883308     -1.6129182684
 H     -3.5655981498      9.8586342795     -1.5400029906
 H     -1.2399824670      9.7952879543     -2.3405067062
 H     -1.0020934394      5.5968612736     -1.5043585395
 H      0.1348927866      7.7827705336     -2.2264707447
 H     -4.7611225206      7.6845705114     -0.9914701855
[truncated: 4,113,490 more chars]
