# Supplementary material for: A modular synthesis of azetidines from reactive triplet imine intermediates using an intermolecular aza Paternò–Büchi reaction
Source: Nat Catal. 2025 Sep 5;8(9):939–47. doi: 10.1038/s41929-025-01405-7 (PMC12460163; doi:10.1038/s41929-025-01405-7)
Supplement: Supplementary file 4 — Cartesian (x, y, z) of the computational section. [file 41929_2025_1405_MOESM4_ESM.zip › DataS1_revised/MECP1a(MECP).xyz]

30
Coordinates from ORCA-job /scratch/univ4230/3953358/tzvp
  C   -7.00263775153527      4.04453170319359     -0.93128165229514
  C   -5.83891679770366      3.24533000100039     -1.40150596554588
  H   -7.90864409988461      3.78369717927002     -1.48663960532108
  H   -6.84108502809641      5.11955302944217     -1.09705361745756
  H   -7.19513188763286      3.89865963157961      0.13220179324497
  C   -5.48666061066522      3.26957296516814     -2.84662166265877
  H   -5.06581601552059      4.24403308685812     -3.13483143734156
  H   -6.37030958124965      3.11587388021369     -3.47150056251558
  H   -4.74366762713395      2.50942996868639     -3.09624363677937
  C   -4.82045847803952      2.73660084968074     -0.44334447326214
  N   -3.59267462860412      3.59914504453350     -0.51184298632562
  H   -4.50162893282362      1.72573134723742     -0.70251146955073
  H   -5.19375035970549      2.74613325780475      0.58345018355690
  C   -3.81899674702224      4.98065512137405     -0.27136567044578
  S   -2.19893518347310      2.95782420836694     -0.03954970406283
  C   -3.32566085822087      5.98285788724337     -1.13210596687796
  H   -4.44669700455434      5.22194596883832      0.57896383217419
  C   -2.61138805870214      5.68660613157607     -2.31513522550475
  C   -2.16093592830944      6.70488068087072     -3.13194249323796
  C   -2.40136053886123      8.03791348230561     -2.80160696172394
  C   -3.56668122608609      7.33949249645346     -0.81502142702002
  C   -3.10808504996148      8.34663387739657     -1.63950893530113
  H   -3.29833417474347      9.38061960364040     -1.38109953244793
  H   -2.04235276503899      8.83003706683582     -3.44580161517394
  H   -2.42772694104853      4.65403812481925     -2.58294022883444
  H   -1.61823698639995      6.46301212571467     -4.03716095702033
  H   -4.11459093200442      7.57720175504464      0.08919454770284
  O   -2.06817159100780      1.64046095959675     -0.54563651423894
  O   -1.14995872699241      3.90365017746270     -0.14253685606038
  F   -2.41475048897771      2.76392038779115      1.51137780032510
