# Supplementary material for: A modular synthesis of azetidines from reactive triplet imine intermediates using an intermolecular aza Paternò–Büchi reaction
Source: Nat Catal. 2025 Sep 5;8(9):939–47. doi: 10.1038/s41929-025-01405-7 (PMC12460163; doi:10.1038/s41929-025-01405-7)
Supplement: Supplementary file 4 — Cartesian (x, y, z) of the computational section. [file 41929_2025_1405_MOESM4_ESM.zip › DataS1_revised/MECP1b.xyz]

30
Coordinates from ORCA-job /scratch/univ4230/3953357/tzvp
  C   -6.14099733780477      1.53728202325476     -2.43458658348951
  C   -5.93654972598142      2.66121941709914     -1.47980588238629
  H   -6.53127246829569      1.88472373476494     -3.39172115612227
  H   -6.83278363775530      0.79900646593539     -2.01920001933263
  H   -5.20359984750204      1.00088594168675     -2.63755939441751
  C   -5.60989012815987      2.35579521537105     -0.05911451481848
  H   -5.90551753858644      3.17135036231219      0.60595960121486
  H   -4.53123839214969      2.19851325464035      0.08446799892358
  H   -6.10698946970615      1.44042952654191      0.26799949952845
  C   -5.77121802149390      4.05226640378922     -1.97234586627448
  N   -4.34900600127223      4.56551022342043     -2.00030622766324
  H   -6.27116200472179      4.76951187612637     -1.31754343040891
  H   -6.16105976624572      4.16937131722954     -2.98170847549246
  C   -3.84204998300653      5.16240240149716     -0.81903211725427
  S   -3.31862772405198      3.80443884224360     -2.97119563223911
  C   -3.13891268278242      6.38821136491656     -0.81625272337499
  H   -4.08655282242048      4.66372110989403      0.11003324025829
  C   -2.97987314200776      7.18870214895795     -1.96859077400715
  C   -2.29672738765761      8.38670246062080     -1.89795694108354
  C   -1.75171542077990      8.82343930021496     -0.69132830880545
  C   -2.59126782619422      6.85137648953074      0.40173429909311
  C   -1.90695306570291      8.04868907553147      0.45730692225663
  H   -1.48924523778051      8.38521907026515      1.39770930692889
  H   -1.21518272926611      9.76216972788610     -0.64556318075881
  H   -3.40989589534721      6.86529955249961     -2.90714359727911
  H   -2.18788447150588      8.99224912165700     -2.78893080895334
  H   -2.71159953917549      6.24728903272441      1.29333279246304
  O   -4.00356709633117      3.32967962581297     -4.11783604316873
  O   -2.08543446686348      4.49308406092773     -3.07095155741872
  F   -2.96747116945128      2.51150385264769     -2.13947242591783
