# Supplementary material for: A modular synthesis of azetidines from reactive triplet imine intermediates using an intermolecular aza Paternò–Büchi reaction
Source: Nat Catal. 2025 Sep 5;8(9):939–47. doi: 10.1038/s41929-025-01405-7 (PMC12460163; doi:10.1038/s41929-025-01405-7)
Supplement: Supplementary file 4 — Cartesian (x, y, z) of the computational section. [file 41929_2025_1405_MOESM4_ESM.zip › DataS1_revised/MECP2a.xyz]

31
Coordinates from ORCA-job /scratch/univ4230/7289608/medmecp
  C   -7.19611178881016      3.64013134779576     -1.08349110773932
  C   -5.75404516308003      3.31990132649885     -1.30162645253231
  C   -5.79651692909681      3.64734934058632     -2.75893881121374
  C   -4.74979553679386      2.58307334407814     -0.49762032382860
  N   -3.54620788374123      3.44949218149563     -0.54430428686007
  H   -4.49953949335607      1.60127236684396     -0.90894839315905
  H   -5.09188820208313      2.46450615467694      0.53500013751962
  C   -3.89738403209652      4.82454315213778     -0.37278009773642
  S   -2.17607672041257      2.90539663962554      0.09102900266551
  C   -3.39870987088400      5.83314175855453     -1.22529782453865
  H   -4.46873649357395      5.06691828835480      0.51623843977508
  C   -2.62186878335392      5.54850241715129     -2.37024401375274
  C   -2.17837328148941      6.57129457492592     -3.18758101850151
  C   -2.49058714189776      7.89788495868531     -2.89779357656022
  C   -3.70882424066731      7.18442304693100     -0.94721648695411
  C   -3.26027645217296      8.19505877910254     -1.77287230935061
  H   -3.50553456179180      9.22428110516900     -1.54254531408687
  H   -2.13695469306211      8.69322362293166     -3.54096991759176
  H   -2.37469475729778      4.52084522770597     -2.60326535914330
  H   -1.58217184430848      6.33612906616463     -4.06045274536874
  H   -4.30283103198409      7.41622793509559     -0.07092710580065
  O   -2.00735931874354      1.53325458578585     -0.22343186661379
  O   -1.13667082539567      3.85094011106088     -0.08445912487015
  F   -2.47472804441521      2.92533041621071      1.64030479268134
  C   -7.19166036870569      4.27765973850497     -2.49996040809653
  H   -7.43980181889853      4.28548504632458     -0.23580063386585
  H   -7.82929822240841      2.74698930213038     -1.02061370922371
  H   -7.14837566890281      5.36438284717593     -2.45943288341991
  H   -7.99120036358218      3.96888408584469     -3.16909197738900
  H   -5.84057658743855      2.75170644883651     -3.39071909208527
  H   -5.01126287955544      4.29893278361432     -3.15297553235866
