# Supplementary material for: A modular synthesis of azetidines from reactive triplet imine intermediates using an intermolecular aza Paternò–Büchi reaction
Source: Nat Catal. 2025 Sep 5;8(9):939–47. doi: 10.1038/s41929-025-01405-7 (PMC12460163; doi:10.1038/s41929-025-01405-7)
Supplement: Supplementary file 4 — Cartesian (x, y, z) of the computational section. [file 41929_2025_1405_MOESM4_ESM.zip › DataS1_revised/MECP2b.xyz]

31
Coordinates from ORCA-job /scratch/univ4230/8741515/mecp
  C   -7.02268298678041     -0.49287217596788     -0.32130829881367
  C   -7.06066093913630     -0.07725880097136      1.11694106864027
  C   -6.39310981238000      0.77972575500648     -0.79340576908668
  C   -6.61350661975938      1.33381983112337      0.64245452746926
  H   -6.31977003654217     -0.58482797022585      1.74473277709183
  H   -8.02929880719341     -0.13854007005835      1.61958904084838
  H   -5.73304581914947      1.74186525759477      1.13378712366804
  H   -7.42144237320635      2.06156533270243      0.68518322562704
  H   -6.90545931562513      1.30346696705577     -1.60466717331096
  H   -5.33689091789263      0.68253870512856     -1.06759134331273
  C   -7.43611130937071     -1.73625946832637     -1.00168629525737
  H   -7.18893790894999     -1.71130228860558     -2.06495071714918
  N   -8.90609280295832     -1.99832685183463     -0.83307788351398
  H   -6.96443251444099     -2.61162798187616     -0.54933370204174
  S   -9.83158920201702     -0.72728416153982     -1.29016754738816
  O   -9.27855985658862     -0.07645391916196     -2.42467317552899
  O   -10.26664381722843      0.05048704791905     -0.18627057412711
  F   -11.09430142181824     -1.48736650914602     -1.78800178469021
  C   -9.33359857507617     -3.33240805853989     -0.90735305507381
  H   -8.72503751442875     -3.97385221087281     -1.53294754493289
  C   -10.41146545884926     -3.86641898885121     -0.16595291339131
  C   -11.13012404898764     -3.12887774653986      0.80065155880306
  C   -12.17376089647387     -3.71350871350582      1.49310283141546
  C   -12.53462483130986     -5.03741723944309      1.25199151217599
  C   -11.82835349174510     -5.78191392448937      0.30720424366948
  C   -10.78451661309429     -5.21161267829604     -0.39178892176426
  H   -10.23757230036889     -5.79009627320876     -1.12698840384016
  H   -10.85062563804019     -2.10537853690950      1.01720655032299
  H   -12.71120157627089     -3.13463175657176      2.23379783836803
  H   -13.35419399710787     -5.48639020765945      1.79767567448267
  H   -12.09880759720965     -6.81343136392888      0.11919313064069
