# Supplementary material for: A modular synthesis of azetidines from reactive triplet imine intermediates using an intermolecular aza Paternò–Büchi reaction
Source: Nat Catal. 2025 Sep 5;8(9):939–47. doi: 10.1038/s41929-025-01405-7 (PMC12460163; doi:10.1038/s41929-025-01405-7)
Supplement: Supplementary file 4 — Cartesian (x, y, z) of the computational section. [file 41929_2025_1405_MOESM4_ESM.zip › DataS1_revised/MECP_PhSO2Bn.xyz]

31
Coordinates from ORCA-job /scratch/univ4230/7339807/mecpbn
  C   -3.74906801884303     -0.02041189597252      0.90548131735448
  N   -3.59641997695052      1.38780545040900      0.54734742314788
  C   -5.08294885329359     -0.52172774145309      0.62367276591276
  C   -5.89238255995227      0.02253088429255     -0.38472518398852
  C   -7.14561017040537     -0.51240157666088     -0.65028386113815
  C   -7.61659944884684     -1.60141699618138      0.07119358961809
  C   -6.81974934582272     -2.14961571559346      1.07414180470447
  C   -5.57473708215192     -1.61582120826058      1.35404556422229
  H   -5.54287427369382      0.86009895083701     -0.97844397962418
  H   -3.39111700849659     -0.12833800927875      1.92612691620007
  H   -7.17661780633610     -2.99716933175791      1.64640513007473
  H   -4.96465646280903     -2.04098074619088      2.14213272291324
  H   -7.75465435005233     -0.07482655385448     -1.43160953708142
  S   -2.42978703829400      1.51930397986217     -0.71293125351035
  O   -2.82335431224841      0.69663046123801     -1.81279762222014
  O   -1.22171457728303      1.26708816573169      0.01647337355567
  H   -8.59167944970165     -2.01924745960848     -0.14222898077011
  C   -2.55882014754565      3.23477974100156     -1.14201029320105
  H   -3.57760498776617      3.37074186245834     -1.50901109691420
  H   -2.42543877183615      3.78134995852741     -0.20800690616720
  C   -1.51656546605023      3.57611165896527     -2.17014213363092
  C   -0.24398705882728      3.97062461879867     -1.76512671106346
  C   -1.80948199145774      3.47290366032071     -3.52718152619365
  C   0.72667014356723      4.26638601809124     -2.71208639071913
  C   -0.83747515123971      3.77025514188328     -4.47250767115553
  C   0.43093982417415      4.16609931028909     -4.06613895100012
  H   -0.01830218174489      4.04983770991441     -0.70823601125891
  H   -2.79995638978445      3.16400554245672     -3.83968628638824
  H   1.71319207020845      4.57636456423675     -2.39208847177750
  H   -1.07151944744534      3.69329697896436     -5.52654522720073
  H   1.18798340420815      4.39894195344105     -4.80419824981810
