# Supplementary material for: A modular synthesis of azetidines from reactive triplet imine intermediates using an intermolecular aza Paternò–Büchi reaction
Source: Nat Catal. 2025 Sep 5;8(9):939–47. doi: 10.1038/s41929-025-01405-7 (PMC12460163; doi:10.1038/s41929-025-01405-7)
Supplement: Supplementary file 4 — Cartesian (x, y, z) of the computational section. [file 41929_2025_1405_MOESM4_ESM.zip › DataS1_revised/MECP_PhSO2CF3.xyz]

21
Coordinates from ORCA-job /scratch/univ4230/7281514/3a2
  C   -5.48504756072322     -2.94708142378555     -0.88986101607409
  C   -5.19568588421771     -1.87109615773962     -1.71121701001155
  C   -4.89852531127346     -0.61717303897480     -1.16314928669131
  C   -4.88190413969220     -0.48129199015827      0.22932969560842
  C   -5.15531510335207     -1.57095126500040      1.04712036598383
  C   -5.46230551410171     -2.80592315116172      0.49534597080928
  H   -5.68080972216535     -3.65143035016440      1.13427302636065
  H   -5.72239307542984     -3.90623926112260     -1.33322634570840
  H   -5.20165121008412     -1.99074433663618     -2.78792792090757
  C   -4.65101122701499      0.51245242939063     -2.07078047430739
  H   -4.66626971306953      0.47395355982221      0.69619559994657
  H   -5.13082314777367     -1.44604467886800      2.12243469207242
  N   -3.75841518488031      1.47762780255704     -1.41376396456087
  H   -4.14577895264701      0.24394783556201     -2.99742938410639
  S   -4.62064631456853      2.94695791418420     -1.25218346956966
  O   -5.81812864235119      2.77260906102901     -0.51342512781279
  O   -4.54589346987504      3.49784774153797     -2.56062664083538
  C   -3.43803893228121      3.86401464091225     -0.16609894596461
  F   -2.27264869676660      3.97422853733362     -0.76682085263040
  F   -3.94056024021159      5.05935139992925      0.06832384621643
  F   -3.30127480421973      3.20184653665319      0.96621892798298
