# Supplementary material for: A modular synthesis of azetidines from reactive triplet imine intermediates using an intermolecular aza Paternò–Büchi reaction
Source: Nat Catal. 2025 Sep 5;8(9):939–47. doi: 10.1038/s41929-025-01405-7 (PMC12460163; doi:10.1038/s41929-025-01405-7)
Supplement: Supplementary file 4 — Cartesian (x, y, z) of the computational section. [file 41929_2025_1405_MOESM4_ESM.zip › DataS1_revised/MECP_PhSO2Cl.xyz]

18
Coordinates from ORCA-job /scratch/univ4230/7302075/mecpcl
  C   -4.49323491781880      0.67832521970174      1.67979880621477
  N   -4.04377431979548      1.88407292328593      1.00966870037220
  C   -5.32687008286925     -0.17696971686941      0.84711948362925
  C   -6.09196998490934      0.34405990500789     -0.20794458137979
  C   -6.93707551797482     -0.47936792017828     -0.93611039023554
  C   -7.05097141010215     -1.82860077937814     -0.62219441451506
  C   -6.29890623942778     -2.35125882514074      0.42571338645235
  C   -5.43505934918516     -1.54193398794829      1.14447226641712
  H   -6.04078239874103      1.39951471428633     -0.45623439911513
  H   -3.68614704614370      0.21327617993206      2.24217741138910
  H   -6.37910931210674     -3.40123182529082      0.67869683105055
  H   -4.84142366467359     -1.95764815702421      1.94966092647183
  H   -7.51527002360612     -0.06114432523802     -1.75055589836994
  S   -2.66812185915591      1.57859944441051     -0.03819457400264
  O   -2.72524574401488      0.38494894998614     -0.79778951478955
  O   -1.62650817126556      1.84113500564680      0.89493542040413
  Cl  -2.84817639148491      3.13335055468473     -1.29056023772061
  H   -7.71651634332450     -2.46678349937420     -1.18843297347305
