# Supplementary material for: A modular synthesis of azetidines from reactive triplet imine intermediates using an intermolecular aza Paternò–Büchi reaction
Source: Nat Catal. 2025 Sep 5;8(9):939–47. doi: 10.1038/s41929-025-01405-7 (PMC12460163; doi:10.1038/s41929-025-01405-7)
Supplement: Supplementary file 4 — Cartesian (x, y, z) of the computational section. [file 41929_2025_1405_MOESM4_ESM.zip › DataS1_revised/MECP_PhSO2CN.xyz]

19
Coordinates from ORCA-job /scratch/univ4230/7302077/mecpcn
  C   -3.81852164743650      0.17707736504501      1.17514313086516
  N   -3.84049329668870      1.61158618646663      0.87129242581083
  C   -5.03069307272747     -0.44680794925796      0.60473713841239
  C   -5.57903297868592     -0.03855813550865     -0.61451345081515
  C   -6.68808028942294     -0.68940987111130     -1.14167996845762
  C   -7.25994569364892     -1.75969241371450     -0.47074083001725
  C   -6.72057096369135     -2.16874061705094      0.74579034937115
  C   -5.62820664804407     -1.51200376737495      1.28742656245861
  H   -5.13996419179829      0.77698632207394     -1.17692197630668
  H   -3.77666720311655      0.13358563709941      2.26335925776575
  H   -7.15999688342303     -3.00138211348949      1.28097018478265
  H   -5.22280793818213     -1.82614435519741      2.24152457943481
  H   -7.09757882659428     -0.35708094597743     -2.08728262517603
  S   -2.48578518958136      1.92677695888316     -0.12720833480829
  O   -2.58230113553379      1.21516277061572     -1.34423471805878
  O   -1.38480127399028      1.87912455352753      0.76113674841074
  H   -8.11752242296500     -2.27132550079350     -0.88758779389071
  C   -2.78791868233633      3.60828204418037     -0.49605286656230
  N   -2.97262883789094      4.70650684552735     -0.75677049519226
