# Supplementary material for: A modular synthesis of azetidines from reactive triplet imine intermediates using an intermolecular aza Paternò–Büchi reaction
Source: Nat Catal. 2025 Sep 5;8(9):939–47. doi: 10.1038/s41929-025-01405-7 (PMC12460163; doi:10.1038/s41929-025-01405-7)
Supplement: Supplementary file 4 — Cartesian (x, y, z) of the computational section. [file 41929_2025_1405_MOESM4_ESM.zip › DataS1_revised/MECP_PhSO2F.xyz]

18
Coordinates from ORCA-job /scratch/univ4230/7279485/3a2
  C   -3.91527182943256      0.21580995089768      1.20023644945833
  N   -3.98529010852446      1.65448179152879      0.91142182822625
  C   -5.09386101840778     -0.45182306612784      0.63152635976036
  C   -5.75766643065542      0.03556106405783     -0.49998521971923
  C   -6.84888521900770     -0.64584639978928     -1.02469807221449
  C   -7.28663801164282     -1.82679630595439     -0.44347301977786
  C   -6.62632427912878     -2.32063628079776      0.67873410964431
  C   -5.54981936516343     -1.63832832533377      1.21861618191546
  H   -5.42930474448765      0.94493290491275     -0.99218152055001
  H   -3.82995516965676      0.14905872642763      2.28391598234788
  H   -6.95871165995268     -3.24144438347436      1.14174599800942
  H   -5.04853918551259     -2.02058375181550      2.09959559926491
  H   -7.35282378663872     -0.24854971513221     -1.89684320201627
  S   -2.64531077482118      2.04379693737567     -0.05458303581445
  O   -2.58124841711341      1.26943220853383     -1.22830581745791
  O   -1.60684674165039      2.17457942037998      0.89151660104715
  F   -3.07562689747166      3.45762705383368     -0.47569681850992
  H   -8.13303913733179     -2.35892796902274     -0.85731615481394
