# Supplementary material for: A modular synthesis of azetidines from reactive triplet imine intermediates using an intermolecular aza Paternò–Büchi reaction
Source: Nat Catal. 2025 Sep 5;8(9):939–47. doi: 10.1038/s41929-025-01405-7 (PMC12460163; doi:10.1038/s41929-025-01405-7)
Supplement: Supplementary file 4 — Cartesian (x, y, z) of the computational section. [file 41929_2025_1405_MOESM4_ESM.zip › DataS1_revised/MECP_PhSO2Me.xyz]

21
Coordinates from ORCA-job /scratch/univ4230/7281515/3a2
  C   -3.64865951867353     -0.02734521668773     -1.62255809843174
  N   -3.22629404119162      1.35455274765311     -1.54812044410769
  C   -4.72427453384055     -0.40830914409133     -0.74305534992694
  C   -5.61413422893013      0.54134081905048     -0.20777835660810
  C   -6.66473068654053      0.14250155941414      0.60421102716664
  C   -6.86142986324832     -1.20174298186015      0.89908929432944
  C   -5.98699058355614     -2.15026066328069      0.37209914811668
  C   -4.92850973655206     -1.76390985135401     -0.42979074722666
  H   -5.49215573577980      1.59513684434662     -0.43592832729685
  H   -2.80030088388432     -0.69366881421782     -1.75528007058968
  H   -6.12782444448236     -3.20004830605417      0.59836837396957
  H   -4.24552330026813     -2.50586611659552     -0.82608824249581
  H   -7.33646334041713      0.88977298387633      1.00828733802061
  S   -2.22617804540580      1.81500241065154     -0.22844364676040
  O   -2.84405479324021      2.98413895766673      0.31426971099711
  O   -0.96799423006049      1.89070080930679     -0.91394464047326
  C   -2.17103972985844      0.54697388395450      0.98381113573774
  H   -7.68283953366396     -1.50836336092646      1.53318191260071
  H   -1.85038921731575     -0.38489812667492      0.52289984933468
  H   -3.14767456530184      0.45805664762904      1.45437084021533
  H   -1.42800598778878      0.88485091819351      1.70775829342865
