# Supplementary material for: A modular synthesis of azetidines from reactive triplet imine intermediates using an intermolecular aza Paternò–Büchi reaction
Source: Nat Catal. 2025 Sep 5;8(9):939–47. doi: 10.1038/s41929-025-01405-7 (PMC12460163; doi:10.1038/s41929-025-01405-7)
Supplement: Supplementary file 4 — Cartesian (x, y, z) of the computational section. [file 41929_2025_1405_MOESM4_ESM.zip › DataS1_revised/MECP_PhSO2Ph.xyz]

28
Coordinates from ORCA-job /scratch/univ4230/7340094/mecpbs
  C   -3.33554838599395      0.08302807284576     -1.44131851948040
  N   -3.09688449242049      1.50086789535796     -1.52504943188715
  C   -4.35699263795888     -0.31936431710270     -0.50203699909154
  C   -5.39847142959161      0.55165558396725     -0.13636677090758
  C   -6.36797019539166      0.14883452776234      0.76861362594153
  C   -6.32939558914501     -1.12475564952570      1.32572680450896
  C   -5.30666536147301     -1.99841214488042      0.96248221531703
  C   -4.32832875551142     -1.60385355806473      0.06634122847860
  H   -5.45044797028204      1.54755209263560     -0.56357009282972
  H   -2.40725190290385     -0.48240317851605     -1.48100652155420
  H   -5.26661357325176     -2.99198538973618      1.39186312014404
  H   -3.52531900801525     -2.28185782076711     -0.19811476345031
  H   -7.15906152420213      0.83622378300375      1.04160400289197
  S   -2.18493832253379      2.22799503207494     -0.24875111493697
  O   -2.97250841795389      3.34991057543088      0.15589898773511
  O   -0.92813783672019      2.38957137515372     -0.91968270362552
  H   -7.08606977366385     -1.43446101433736      2.03459094435423
  C   -2.02278859018208      1.09461848335857      1.07534342377269
  C   -2.92372222098181      1.16363211109567      2.13191685761719
  C   -1.04529320910847      0.10916223998423      0.99654884312985
  C   -2.83912204909235      0.21298367832983      3.13681922835210
  C   -0.97877698925658     -0.83878805955740      2.00660240631712
  C   -1.87519236633107     -0.78765644973309      3.06782342494272
  H   -3.67385898792786      1.94283562313924      2.16113080250832
  H   -0.35267539925171      0.08693210851238      0.16526338640398
  H   -3.52743221275644      0.25111375672807      3.97063808714967
  H   -0.22698749776313     -1.61554065865347      1.96416266347299
  H   -1.81937930033571     -1.53199169850598      3.85192986472530
