# Supplementary material for: A modular synthesis of azetidines from reactive triplet imine intermediates using an intermolecular aza Paternò–Büchi reaction
Source: Nat Catal. 2025 Sep 5;8(9):939–47. doi: 10.1038/s41929-025-01405-7 (PMC12460163; doi:10.1038/s41929-025-01405-7)
Supplement: Supplementary file 4 — Cartesian (x, y, z) of the computational section. [file 41929_2025_1405_MOESM4_ESM.zip › DataS1_revised/methylene cyclobutene.xyz]

13
Coordinates from ORCA-job /scratch/univ4230/7298438/m062x
  C   -4.90002848414253      1.87154487019272      0.03138989869791
  C   -4.32776464347262      0.71069545055807      0.30334754387603
  H   -4.35828546308974      2.80473271903465      0.14063542379207
  H   -5.92718548003484      1.92567985150666     -0.31249314407164
  C   -4.75276070213580     -0.73347905989687      0.13685071806112
  C   -3.24601158906832     -1.09193130849171      0.05800618455880
  H   -5.38787447417003     -0.97511774107391     -0.71453083663846
  H   -5.20766132601261     -1.12514719198137      1.04910611810489
  C   -2.91701746294079      0.29614625994883      0.66632275123647
  H   -2.78312907361919      0.23431709068465      1.74837052793685
  H   -2.09797737547575      0.87015820044866      0.23467400577859
  H   -2.90775892689422     -1.16433898219056     -0.97459744418191
  H   -2.91533960524351     -1.96744269553983      0.61283326774927
