# Supplementary material for: A modular synthesis of azetidines from reactive triplet imine intermediates using an intermolecular aza Paternò–Büchi reaction
Source: Nat Catal. 2025 Sep 5;8(9):939–47. doi: 10.1038/s41929-025-01405-7 (PMC12460163; doi:10.1038/s41929-025-01405-7)
Supplement: Supplementary file 4 — Cartesian (x, y, z) of the computational section. [file 41929_2025_1405_MOESM4_ESM.zip › DataS1_revised/methylene_cyclobutene_radical_cation.xyz]

13
Coordinates from ORCA-job /scratch/univ4230/8737795/m062x
  C   -4.91000974033849      1.88589370082444      0.03736716595586
  C   -4.29726713837952      0.65474793810464      0.30640611083886
  H   -4.35538298085276      2.80733067467819      0.16102187848610
  H   -5.94095119174131      1.92078193743834     -0.29078090670787
  C   -4.73890716433476     -0.73597589452317      0.11351900688073
  C   -3.23249499922481     -1.11660941738964      0.05937149825780
  H   -5.40930242201820     -0.92627491828074     -0.72469141238265
  H   -5.21096940312181     -1.10807160371248      1.03163890222527
  C   -2.91154041109694      0.28904067741425      0.64109531822813
  H   -2.78902396114326      0.25001512582826      1.73098429928403
  H   -2.12366842278499      0.91672662400176      0.22446376553495
  H   -2.88327609259313     -1.21212209898578     -0.96512473284472
  H   -2.92600067866995     -1.96966528219809      0.65464412114350
