# Supplementary material for: A modular synthesis of azetidines from reactive triplet imine intermediates using an intermolecular aza Paternò–Büchi reaction
Source: Nat Catal. 2025 Sep 5;8(9):939–47. doi: 10.1038/s41929-025-01405-7 (PMC12460163; doi:10.1038/s41929-025-01405-7)
Supplement: Supplementary file 4 — Cartesian (x, y, z) of the computational section. [file 41929_2025_1405_MOESM4_ESM.zip › DataS1_revised/P1a(1C).xyz]

30
Coordinates from ORCA-job /scratch/univ4230/3953361/tzvp
  C   -6.66213523419219      4.25070869820380     -0.51727117778351
  C   -5.38077485302778      3.90967930693175     -1.24660465164733
  H   -6.55549657137223      4.10652374669601      0.55909741233056
  H   -7.48166973765705      3.62144320658237     -0.87069739629829
  H   -6.93517486028112      5.29266163848363     -0.70040473012743
  C   -5.51708284732629      4.08327873535171     -2.74846311718711
  H   -6.31674410151459      3.43882755470905     -3.11894642573098
  H   -4.59578471106375      3.81638744769380     -3.26959047539345
  H   -5.76495616498311      5.11666673570771     -2.99953622337541
  C   -4.73030490912458      2.55257226853161     -0.88905272583785
  N   -3.43132815664818      3.26370806122086     -0.74642966347194
  H   -4.71403100982233      1.78658819120637     -1.66124799741582
  H   -5.07998909026762      2.14518351147109      0.06104458872253
  C   -4.09585926573253      4.59222115777475     -0.65994606785721
  S   -2.27954928948728      2.78718248292880      0.23905985066693
  C   -3.45334852515900      5.72575288663575     -1.39571808268691
  H   -4.27247788410978      4.86738455939408      0.38386147155360
  C   -2.50003552561893      5.52471326466326     -2.38920769303466
  C   -1.97917885832931      6.60695307375234     -3.08746785027463
  C   -2.41158172574481      7.89663659144258     -2.80487372528382
  C   -3.87518855034884      7.02247769605792     -1.10725658904094
  C   -3.36273001459314      8.10258011215729     -1.81260877168214
  H   -3.69949333750209      9.10532392193805     -1.58172060142689
  H   -2.00521827997194      8.73819028442763     -3.35139930718076
  H   -2.16113007457743      4.52077905987004     -2.61279572574391
  H   -1.23304619453030      6.44156995733445     -3.85444043757337
  H   -4.60723647045965      7.18337475927876     -0.32354032061082
  O   -1.99176147347539      1.41590346815303      0.02330555469392
  O   -1.26188835199070      3.77085697868799      0.31815592819483
  F   -2.97904993108798      2.82391164271343      1.65509195050280
