# Supplementary material for: A modular synthesis of azetidines from reactive triplet imine intermediates using an intermolecular aza Paternò–Büchi reaction
Source: Nat Catal. 2025 Sep 5;8(9):939–47. doi: 10.1038/s41929-025-01405-7 (PMC12460163; doi:10.1038/s41929-025-01405-7)
Supplement: Supplementary file 4 — Cartesian (x, y, z) of the computational section. [file 41929_2025_1405_MOESM4_ESM.zip › DataS1_revised/P1b.xyz]

30
Coordinates from ORCA-job /scratch/univ4230/3953976/syn_tzvp
  C   -6.38945325193596      4.27128281197225     -0.16291945108904
  C   -5.57286593943852      3.90046869513172     -1.38233428548527
  H   -5.89665949489980      3.94589191420112      0.75504082553464
  H   -7.37455112959881      3.80209526582745     -0.20932669685474
  H   -6.53586206385644      5.35210604665122     -0.11075178722933
  C   -6.26231538332753      4.29600246663768     -2.68229437902956
  H   -7.16589992939119      3.69431204235923     -2.80048275041533
  H   -5.62257455797614      4.11721851930152     -3.55024739448427
  H   -6.55819520546383      5.34371414765117     -2.69005301449674
  C   -5.11340096177399      2.42776845330789     -1.48116875199014
  N   -3.75058522514652      2.89186840617978     -1.87813493331998
  H   -5.60815124970685      1.80899500287389     -2.22599907799442
  H   -5.05711221791954      1.91346835775606     -0.52218962279926
  C   -4.05996359630944      4.26097181705481     -1.32614969615002
  S   -3.07394473315833      2.43746872737835     -3.23613289740472
  C   -3.45919966773458      5.50038583411448     -1.92309475619144
  H   -3.73841147684083      4.20241114162355     -0.28159181052816
  C   -2.10620436958161      5.54641732947774     -2.25801119559288
  C   -1.53100990559867      6.72271596825968     -2.71287604480083
  C   -2.29607650871384      7.87896635763215     -2.82090463130118
  C   -4.21276213197555      6.66722532602496     -2.01007368284939
  C   -3.63473310370555      7.84976173957279     -2.45900457644263
  H   -4.23584909597524      8.74800951170148     -2.52204194598073
  H   -1.84650162233684      8.79780612226732     -3.17523584221660
  H   -1.49054396653192      4.66107023435489     -2.15714012922025
  H   -0.48124653505759      6.73823139019868     -2.97713950627001
  H   -5.25141069606982      6.66574404525583     -1.70842962237361
  O   -3.51454451669171      1.12456292003342     -3.55208483853697
  O   -3.00214504844338      3.44029695854924     -4.24057839208002
  F   -1.57898741483997      2.27067644664965     -2.77900711240712
