# Supplementary material for: A modular synthesis of azetidines from reactive triplet imine intermediates using an intermolecular aza Paternò–Büchi reaction
Source: Nat Catal. 2025 Sep 5;8(9):939–47. doi: 10.1038/s41929-025-01405-7 (PMC12460163; doi:10.1038/s41929-025-01405-7)
Supplement: Supplementary file 4 — Cartesian (x, y, z) of the computational section. [file 41929_2025_1405_MOESM4_ESM.zip › DataS1_revised/P2.xyz]

31
Coordinates from ORCA-job /scratch/univ4230/7302122/cyclobutene_sing
  C   -6.77921702169405      3.97243438244805     -0.84650701953507
  C   -5.34690537589564      3.62692972963421     -1.26776951832625
  C   -5.75336994737597      3.85148383540115     -2.73324022341378
  C   -4.57500131175426      2.37579509146334     -0.83266119287267
  N   -3.37177181416649      3.23348085701494     -0.65464512794568
  H   -4.43433877351769      1.59338715379190     -1.57486494722848
  H   -4.92801957246184      1.95938342988998      0.11292196164450
  C   -4.17882699069918      4.48561301924580     -0.68864595173519
  S   -2.25635281003042      2.95019789804693      0.44049796865599
  C   -3.60426337494389      5.62279690023208     -1.47346483892141
  H   -4.43196264306970      4.81018895043638      0.32502905310608
  C   -2.64918467528210      5.42100646703072     -2.46583139385737
  C   -2.16996996963924      6.49570303680103     -3.20352470080197
  C   -2.64670401439049      7.77841913679732     -2.96139625753255
  C   -4.07318540687796      6.91150355949812     -1.22837505994294
  C   -3.60171217096579      7.98450747219323     -1.97310085254333
  H   -3.97217409923346      8.98222535046913     -1.77437253897062
  H   -2.27068574417145      8.61497326120031     -3.53662067677311
  H   -2.27630916548668      4.42178095728147     -2.65455716207995
  H   -1.42119299297842      6.33087604960461     -3.96802243799498
  H   -4.80712061165833      7.07232197252709     -0.44622852229511
  O   -1.80923739812200      1.60822922564380      0.34626947014342
  O   -1.35777201872538      4.04310984460502      0.52459589568463
  F   -3.07098025567092      3.00192314599055      1.79154260745698
  C   -6.97002590508314      4.65230799607529     -2.22102859022983
  H   -6.89339611383740      4.57899973919785      0.05212837556711
  H   -7.38522680510307      3.06991128673935     -0.75574385824944
  H   -6.75223571325721      5.71917527425544     -2.17138145381260
  H   -7.91981919357730      4.50081325840273     -2.72954901358798
  H   -6.05894153867798      2.90590492426053     -3.18290796303204
  H   -5.04215957165232      4.35177879382134     -3.38933403057626
