# Supplementary material for: A modular synthesis of azetidines from reactive triplet imine intermediates using an intermolecular aza Paternò–Büchi reaction
Source: Nat Catal. 2025 Sep 5;8(9):939–47. doi: 10.1038/s41929-025-01405-7 (PMC12460163; doi:10.1038/s41929-025-01405-7)
Supplement: Supplementary file 4 — Cartesian (x, y, z) of the computational section. [file 41929_2025_1405_MOESM4_ESM.zip › DataS1_revised/photocatalysts/3-F-TX/cation.xyz]

23
Coordinates from ORCA-job /scratch/univ4230/8004353/tzvp
  C   -6.32643695265993      2.79230864105974     -0.00065210330562
  C   -6.59663699577351      1.42630672538393     -0.00059839171117
  C   -5.01073130409797      3.26159268900537     -0.00060754050545
  C   -3.94648063260471      2.38267230996378     -0.00046227662172
  C   -4.22833695233838      1.00049499498753     -0.00044755043970
  C   -5.55579154873281      0.52364559940372     -0.00051016624701
  H   -7.61780660017524      1.07111433204122     -0.00063539331685
  H   -5.74540171314433     -0.54290321079046     -0.00046459699961
  H   -7.14257259326126      3.50265283628691     -0.00074461757556
  H   -4.80796353055599      4.32407169276530     -0.00064675513228
  C   -2.56214517325973      2.93634418585841     -0.00028297844828
  O   -2.38671789946608      4.13284834260523     -0.00155376857838
  C   -1.40258423669885      2.00566949476008     -0.00149163796433
  C   -1.53320017739561      0.60645530910547     -0.00155768164447
  S   -3.03945190760488     -0.21255424899077     -0.00034801801028
  C   -0.12372947876565      2.54347573527423     -0.00258014897268
  C   0.99923585874442      1.72853373018149     -0.00364983336459
  C   0.82797807293521      0.35310454148968     -0.00365640846448
  C   -0.41493207321541     -0.23664377599133     -0.00262452951700
  H   -0.50835925324326     -1.31556537325124     -0.00263827162643
  H   -0.01299031332168      3.61924742459713     -0.00254747854703
  H   1.99838227451567      2.14376905732741     -0.00447417779386
  F   1.90412613011999     -0.42858703307285     -0.00470067521322
