# Supplementary material for: A modular synthesis of azetidines from reactive triplet imine intermediates using an intermolecular aza Paternò–Büchi reaction
Source: Nat Catal. 2025 Sep 5;8(9):939–47. doi: 10.1038/s41929-025-01405-7 (PMC12460163; doi:10.1038/s41929-025-01405-7)
Supplement: Supplementary file 4 — Cartesian (x, y, z) of the computational section. [file 41929_2025_1405_MOESM4_ESM.zip › DataS1_revised/photocatalysts/3-F-TX/singlet.xyz]

23
Coordinates from ORCA-job /scratch/univ4230/7998656/tzvp
  C   -6.32154710595748      2.82809042626177     -0.00006213902721
  C   -6.59952955262549      1.45892628326502      0.00002399908559
  C   -5.01260256113069      3.25506604623433     -0.00069428871990
  C   -3.94892668168158      2.34153681664114     -0.00126404116228
  C   -4.24084606661015      0.97570730055004     -0.00119373964627
  C   -5.57199993957766      0.54040801718966     -0.00053896306579
  H   -7.62463673102691      1.11115010118907      0.00053787330706
  H   -5.78850426143741     -0.52121530584414     -0.00046297353943
  H   -7.12986996163817      3.54715842479811      0.00037394309560
  H   -4.77184020560365      4.30966345740376     -0.00075318896835
  C   -2.57208921363597      2.89169856534607     -0.00186021359003
  O   -2.39289777536361      4.09727375799499     -0.00178583199401
  C   -1.41641589495436      1.96627111762510     -0.00228391958999
  C   -1.53293183674782      0.57273857912354     -0.00232100880975
  S   -3.04337289356534     -0.28965536457831     -0.00186726093635
  C   -0.13375396554021      2.53425937042739     -0.00264530942040
  C   1.00173666946640      1.75857627179537     -0.00305356714684
  C   0.83942138554955      0.37858182391032     -0.00310002174945
  C   -0.38847504280750     -0.23212677939183     -0.00273289582930
  H   -0.45382629109893     -1.31292502750783     -0.00275509629885
  H   -0.05830317972368      3.61314496885827     -0.00259486775212
  H   1.99437767600480      2.18758130320758     -0.00332892890199
  F   1.93428613370592     -0.39385716619944     -0.00351146633993
