# Supplementary material for: A modular synthesis of azetidines from reactive triplet imine intermediates using an intermolecular aza Paternò–Büchi reaction
Source: Nat Catal. 2025 Sep 5;8(9):939–47. doi: 10.1038/s41929-025-01405-7 (PMC12460163; doi:10.1038/s41929-025-01405-7)
Supplement: Supplementary file 4 — Cartesian (x, y, z) of the computational section. [file 41929_2025_1405_MOESM4_ESM.zip › DataS1_revised/photocatalysts/3-F-TX/triplet.xyz]

23
Coordinates from ORCA-job /scratch/univ4230/7998657/tzvp
  C   -6.31675383871520      2.79719357626937     -0.00013485637059
  C   -6.61487389762515      1.42584052430261     -0.00005735152783
  C   -5.01473053812705      3.26544667241855     -0.00067055590141
  C   -3.91675885945338      2.38585772764326     -0.00117753100534
  C   -4.24612080910616      0.98967041188432     -0.00109194181233
  C   -5.56762225971405      0.52671303446077     -0.00053748335642
  H   -7.63830877849691      1.08010605115952      0.00037258228685
  H   -5.75626225541232     -0.54078283782698     -0.00048989119939
  H   -7.12908277892212      3.51425399192902      0.00023715773637
  H   -4.81267840956767      4.32699357448103     -0.00070917796307
  C   -2.57616925556946      2.90209604168036     -0.00173901279704
  O   -2.37773740856329      4.15914141129036     -0.00165371941358
  C   -1.42185080930102      2.00497333607022     -0.00219789793692
  C   -1.51978551119321      0.59452727523111     -0.00222302688829
  S   -3.04283800614060     -0.22777794500838     -0.00166117790123
  C   -0.12920193946962      2.54029270417385     -0.00265079739837
  C   0.99739050098535      1.73001357472249     -0.00313186655416
  C   0.84302790034569      0.35543517270184     -0.00316583810382
  C   -0.40090618507146     -0.23678329458620     -0.00270188501912
  H   -0.49250019969903     -1.31600057905652     -0.00270969277562
  H   -0.02574392058171      3.61596832197178     -0.00263518183569
  H   1.99321586198776      2.15470458569361     -0.00348425752422
  F   1.93374410141067     -0.42983034330599     -0.00366050373878
