# Supplementary material for: A modular synthesis of azetidines from reactive triplet imine intermediates using an intermolecular aza Paternò–Büchi reaction
Source: Nat Catal. 2025 Sep 5;8(9):939–47. doi: 10.1038/s41929-025-01405-7 (PMC12460163; doi:10.1038/s41929-025-01405-7)
Supplement: Supplementary file 4 — Cartesian (x, y, z) of the computational section. [file 41929_2025_1405_MOESM4_ESM.zip › DataS1_revised/photocatalysts/ITX/cation.xyz]

32
Coordinates from ORCA-job /scratch/univ4230/8004363/tzvp
  C   -7.33433842181268      1.87843703629387      0.34344712825779
  C   -7.48283685808618      0.55046874170529     -0.04322360071567
  C   -6.08514067597468      2.46802616422328      0.32001117737608
  C   -4.97927176553345      1.71440365299053     -0.09728844604731
  C   -5.11606355413960      0.37232087812988     -0.48838640025869
  C   -6.38151109750739     -0.19260268059109     -0.45443130881904
  H   -6.49565174526611     -1.22519159304752     -0.75569026070074
  H   -8.46121598855629      0.08893966411082     -0.02556587289418
  H   -8.19226060009347      2.45432473510201      0.66305014586826
  H   -5.95769997091430      3.50142181329576      0.61909320005619
  S   -3.48536513476934      2.56055743972487     -0.08969377613772
  C   -2.32460352250330      1.45658081605081     -0.63941329071882
  C   -2.60724031600749      0.12244473161305     -1.00051667647372
  C   -1.00682108783307      1.96074622401954     -0.72206058950995
  C   -3.97487668752143     -0.46981237603070     -0.93888728043908
  O   -4.15099522179192     -1.62430027433875     -1.25393218799245
  C   0.00538762967610      1.14559661887691     -1.15864298651178
  C   -0.25111804830252     -0.18686672731948     -1.52065375595722
  C   -1.56540587046773     -0.67078810087975     -1.43235985094044
  H   -1.77749090773728     -1.69582768903766     -1.70974171838999
  H   1.01231980163580      1.53755275361501     -1.22364045723631
  C   0.85984353097190     -1.07544221233324     -2.00239636509738
  H   -0.80658623061565      2.98764378565740     -0.44079357361324
  C   1.44369587392152     -0.53614384190123     -3.31280926475043
  H   0.43302460533783     -2.06171155488856     -2.19168239025530
  C   1.95255736617533     -1.21106864510171     -0.93775226721069
  H   2.43201490962512     -0.24965852620629     -0.74404907472341
  H   2.71764837905875     -1.90438038339481     -1.28937883976815
  H   1.54900573302559     -1.59141283609051      0.00140740303620
  H   0.67719136954983     -0.44758095670830     -4.08361903989680
  H   2.21761054459432     -1.21513980125623     -3.67310043928378
  H   1.89696896186181      0.44546414371681     -3.16088634025224
