# Supplementary material for: A modular synthesis of azetidines from reactive triplet imine intermediates using an intermolecular aza Paternò–Büchi reaction
Source: Nat Catal. 2025 Sep 5;8(9):939–47. doi: 10.1038/s41929-025-01405-7 (PMC12460163; doi:10.1038/s41929-025-01405-7)
Supplement: Supplementary file 4 — Cartesian (x, y, z) of the computational section. [file 41929_2025_1405_MOESM4_ESM.zip › DataS1_revised/photocatalysts/ITX/singlet.xyz]

32
Coordinates from ORCA-job /scratch/univ4230/7998997/tzvp
  C   -7.35794093496086      1.84671616808283      0.33990834538379
  C   -7.48486459852241      0.51067748365262     -0.05057396589870
  C   -6.12537655198022      2.46203919433774      0.32423900303069
  C   -4.98812185140780      1.75159304975283     -0.08407216732235
  C   -5.10121882019538      0.41439581124431     -0.47462279383335
  C   -6.36810258240697     -0.18772617154533     -0.45026017038193
  H   -6.44096466817028     -1.22244454566553     -0.75717559387885
  H   -8.45412350112254      0.03010361588490     -0.03878638126757
  H   -8.22907567472560      2.40628149076136      0.65628353838696
  H   -6.02924253433303      3.49817772949376      0.62630612575770
  S   -3.49576428229682      2.64667119726827     -0.06073365250075
  C   -2.31864365016485      1.49857713010866     -0.63203676014555
  C   -2.60230862712504      0.17853648737775     -0.98269445871036
  C   -1.00352579992142      1.97417539881562     -0.72980434581599
  C   -3.95702059082457     -0.41739893278279     -0.91840781362986
  O   -4.13159541796128     -1.58328059989365     -1.23043866075509
  C   0.00296228375256      1.14556827602594     -1.16944429450940
  C   -0.25485877500919     -0.18773269447787     -1.52732831853485
  C   -1.55312240527353     -0.64211985537315     -1.42578787417320
  H   -1.79433064327286     -1.66378012998816     -1.69231830203897
  H   1.01169916346635      1.53618734729918     -1.23921419605488
  C   0.86045384590013     -1.08586034231970     -2.01276320741077
  H   -0.78302362396986      2.99974262593853     -0.45806122186760
  C   1.46123079271377     -0.55962964189349     -3.31717548089312
  H   0.42173562395753     -2.06724326344955     -2.20839789707562
  C   1.94574087514924     -1.24830609686554     -0.94786661125591
  H   2.42424343036690     -0.29019681283462     -0.73176102786795
  H   2.71806558321453     -1.93654313018123     -1.29614238275286
  H   1.53309532280426     -1.63985897690134     -0.01658731791084
  H   0.70049571367719     -0.46292165700679     -4.09356257453268
  H   2.23558925231687     -1.23822954830964     -3.67970465664550
  H   1.91869220212524      0.42083163334402     -3.16460217159459
