# Supplementary material for: A modular synthesis of azetidines from reactive triplet imine intermediates using an intermolecular aza Paternò–Büchi reaction
Source: Nat Catal. 2025 Sep 5;8(9):939–47. doi: 10.1038/s41929-025-01405-7 (PMC12460163; doi:10.1038/s41929-025-01405-7)
Supplement: Supplementary file 4 — Cartesian (x, y, z) of the computational section. [file 41929_2025_1405_MOESM4_ESM.zip › DataS1_revised/photocatalysts/ITX/triplet.xyz]

32
Coordinates from ORCA-job /scratch/univ4230/7998998/tzvp
  C   -7.35468771591074      1.87295841579299      0.34836973950808
  C   -7.47751132702376      0.54310273422079     -0.04123853777325
  C   -6.09944050883002      2.46479442878002      0.32143803362078
  C   -4.99419973447373      1.72500533803136     -0.09163578338324
  C   -5.09230150214096      0.37090404211169     -0.49228067269747
  C   -6.37272392503081     -0.19216564939671     -0.45252997404979
  H   -6.47932601288091     -1.22486519186547     -0.75375487226201
  H   -8.45100220006635      0.06841070585041     -0.02528312235332
  H   -8.21737602505293      2.44083621153765      0.66772972373845
  H   -5.97381017594569      3.49923729905341      0.61987141582006
  S   -3.48503313779118      2.57860818078708     -0.07924262845738
  C   -2.30815653025574      1.47560062838598     -0.64132475163932
  C   -2.63160384853267      0.12598500366515     -0.99640633831876
  C   -1.00027118967333      1.97179358266127     -0.72956893879601
  C   -3.95912267783726     -0.43699085848651     -0.93115823659729
  O   -4.14953321152622     -1.64769328670895     -1.26525029354061
  C   0.02332154615276      1.16080705661645     -1.16645874853708
  C   -0.25652236884948     -0.17515281270099     -1.52102495384621
  C   -1.55780471930412     -0.66212755439648     -1.43116790607626
  H   -1.76687259512796     -1.68780195880510     -1.70483587516432
  H   1.03080119334399      1.54771126454516     -1.23598026114291
  C   0.85286382155787     -1.07284008707909     -2.00386949351622
  H   -0.80385758980656      3.00080335315934     -0.45042956234537
  C   1.44898905889767     -0.54247061396395     -3.31099996517701
  H   0.41840502256479     -2.05568306902349     -2.19697586241942
  C   1.94133749226593     -1.22550742428836     -0.93837177575964
  H   2.43024233245801     -0.26978164724600     -0.73941717055342
  H   2.70198583089272     -1.92720409358796     -1.28477349787712
  H   1.52952833117151     -1.60177933068605     -0.00066342156088
  H   0.68436547555945     -0.43822134665705     -4.08230741211121
  H   2.21269645231905     -1.23112502798343     -3.67644707754401
  H   1.91739899467674      0.43185394757680     -3.15759906588781
