# Supplementary material for: A modular synthesis of azetidines from reactive triplet imine intermediates using an intermolecular aza Paternò–Büchi reaction
Source: Nat Catal. 2025 Sep 5;8(9):939–47. doi: 10.1038/s41929-025-01405-7 (PMC12460163; doi:10.1038/s41929-025-01405-7)
Supplement: Supplementary file 4 — Cartesian (x, y, z) of the computational section. [file 41929_2025_1405_MOESM4_ESM.zip › DataS1_revised/PhSO2F_radical_anion.xyz]

18
Coordinates from ORCA-job /scratch/univ4230/4024474/anion
  C   -3.71529634224968      0.17722989053551      0.36409500065698
  N   -3.42168948489110      1.43789581538811     -0.08252284391895
  C   -5.00443706283396     -0.37661850198851      0.19743239216995
  C   -6.06077263055494      0.32745549090809     -0.43427208057076
  C   -7.30811335859704     -0.25025037882639     -0.57911681515046
  C   -7.56231682543900     -1.53973016681141     -0.11066221428516
  C   -6.53240225005314     -2.24815544967256      0.51568765237862
  C   -5.28291861556177     -1.68495535871207      0.66936512730186
  H   -5.87575635850086      1.32799748641275     -0.80333917180809
  H   -2.95840665871860     -0.41375532985140      0.87284982631334
  H   -6.71508684389303     -3.25049938962120      0.88485830597496
  H   -4.49116338081367     -2.24350513506245      1.15637059652387
  H   -8.09920339707981      0.30908819902502     -1.06509698186109
  S   -1.97890945250184      1.95870667945867      0.09020569826262
  O   -1.26067004351005      1.49621639562409      1.24574969715510
  O   -1.87487697227340      3.34324851345062     -0.25498785578401
  F   -1.16473705820950      1.23509044655193     -1.10711973873530
  H   -8.54152733051833     -1.98478735940884     -0.23007133352350
