# Supplementary material for: A modular synthesis of azetidines from reactive triplet imine intermediates using an intermolecular aza Paternò–Büchi reaction
Source: Nat Catal. 2025 Sep 5;8(9):939–47. doi: 10.1038/s41929-025-01405-7 (PMC12460163; doi:10.1038/s41929-025-01405-7)
Supplement: Supplementary file 4 — Cartesian (x, y, z) of the computational section. [file 41929_2025_1405_MOESM4_ESM.zip › DataS1_revised/R_groups/radical-H/benzene.xyz]

12
Coordinates from ORCA-job /scratch/univ4230/7496598/ph
  C   -5.24921749052607      1.66693821780068      0.00000000285454
  C   -5.18568720669020      0.27828153599845      0.00000004738424
  C   -3.95131624068087     -0.36105366104773     -0.00000001826850
  C   -2.78054806473465      0.38831209419018     -0.00000000920223
  C   -2.84407834315646      1.77696878244340      0.00000003925098
  C   -4.07844929529031      2.41630397534230      0.00000000021567
  H   -1.93201745372815      2.36082472853787      0.00000003310582
  H   -4.12786408460066      3.49812404106920     -0.00000004592064
  H   -6.21088276866281      2.16496081657601     -0.00000002180307
  H   -6.09774812309807     -0.30557438679019      0.00000002299892
  H   -3.90190141527171     -1.44287371743304     -0.00000003001326
  H   -1.81888278156005     -0.10971047658713     -0.00000002060246
