# Supplementary material for: A modular synthesis of azetidines from reactive triplet imine intermediates using an intermolecular aza Paternò–Büchi reaction
Source: Nat Catal. 2025 Sep 5;8(9):939–47. doi: 10.1038/s41929-025-01405-7 (PMC12460163; doi:10.1038/s41929-025-01405-7)
Supplement: Supplementary file 4 — Cartesian (x, y, z) of the computational section. [file 41929_2025_1405_MOESM4_ESM.zip › DataS1_revised/R_groups/radical-H/bnh.xyz]

15
Coordinates from ORCA-job /scratch/univ4230/7495807/bnh
  C   -2.04797864293844      0.48822369914753      0.00000005636202
  C   -1.05883810102033      1.46123015694964      0.00000011385268
  C   0.29284599244024      1.11198049456551      0.00000013356972
  C   0.62546213996201     -0.24024487402093      0.00000003505008
  C   -0.36220826242862     -1.22007371842555     -0.00000003062913
  C   -1.70238153974793     -0.85942820500095     -0.00000004139000
  C   1.35347130886586      2.17764472817005      0.00000025559532
  H   2.35131019916821      1.74019843911423     -0.00000021400353
  H   1.26181316759520      2.81920974000846      0.87871526011912
  H   1.26181259203056      2.81921047548820     -0.87871415105041
  H   -1.33499459942007      2.51010771600184      0.00000021516354
  H   -3.09095589337734      0.78036437374894      0.00000007016345
  H   -2.47283273790771     -1.62017832755084     -0.00000013957924
  H   1.67017312052663     -0.52985227305061      0.00000004157562
  H   -0.08166757564824     -2.26621559794551     -0.00000001869923
