# Supplementary material for: A modular synthesis of azetidines from reactive triplet imine intermediates using an intermolecular aza Paternò–Büchi reaction
Source: Nat Catal. 2025 Sep 5;8(9):939–47. doi: 10.1038/s41929-025-01405-7 (PMC12460163; doi:10.1038/s41929-025-01405-7)
Supplement: Supplementary file 4 — Cartesian (x, y, z) of the computational section. [file 41929_2025_1405_MOESM4_ESM.zip › DataS1_revised/R_groups/radical-H/cf3h.xyz]

5
Coordinates from ORCA-job /scratch/univ4230/7495808/cf3h
  C   -2.55852902915953      2.78854100944456     -2.62678220391805
  F   -1.22426338109148      2.82197173601640     -2.60832979936966
  H   -2.92067915383620      1.89200526581150     -3.12458661050540
  F   -2.98506560385105      3.89005656099519     -3.24846218632538
  F   -2.98517136186175      2.84292704353234     -1.36328912638151
