# Supplementary material for: A modular synthesis of azetidines from reactive triplet imine intermediates using an intermolecular aza Paternò–Büchi reaction
Source: Nat Catal. 2025 Sep 5;8(9):939–47. doi: 10.1038/s41929-025-01405-7 (PMC12460163; doi:10.1038/s41929-025-01405-7)
Supplement: Supplementary file 4 — Cartesian (x, y, z) of the computational section. [file 41929_2025_1405_MOESM4_ESM.zip › DataS1_revised/R_groups/radical-H/clh.xyz]

2
Coordinates from ORCA-job /scratch/univ4230/7495809/clh
  Cl  -0.14249872310681      0.00000000000000      0.00000000000000
  H   1.14249872310681      0.00000000000000      0.00000000000000
