# Supplementary material for: A modular synthesis of azetidines from reactive triplet imine intermediates using an intermolecular aza Paternò–Büchi reaction
Source: Nat Catal. 2025 Sep 5;8(9):939–47. doi: 10.1038/s41929-025-01405-7 (PMC12460163; doi:10.1038/s41929-025-01405-7)
Supplement: Supplementary file 4 — Cartesian (x, y, z) of the computational section. [file 41929_2025_1405_MOESM4_ESM.zip › DataS1_revised/R_groups/radical-H/hcn.xyz]

3
Coordinates from ORCA-job /scratch/univ4230/7495810/cn
  C   -4.94104856229258      2.18026170328006      0.00911652582202
  N   -3.79924560517326      2.16517112937559     -0.00408903718597
  H   -6.01413181053416      2.19444231144435      0.02152622856394
