# Supplementary material for: A modular synthesis of azetidines from reactive triplet imine intermediates using an intermolecular aza Paternò–Büchi reaction
Source: Nat Catal. 2025 Sep 5;8(9):939–47. doi: 10.1038/s41929-025-01405-7 (PMC12460163; doi:10.1038/s41929-025-01405-7)
Supplement: Supplementary file 4 — Cartesian (x, y, z) of the computational section. [file 41929_2025_1405_MOESM4_ESM.zip › DataS1_revised/R_groups/radical-H/methane.xyz]

5
Coordinates from ORCA-job /scratch/univ4230/7496597/tzvp
  C   -7.06443355501700      2.63943897197611     -0.00000971654682
  H   -5.97539100161745      2.63938371983667      0.00000429966459
  H   -7.42750773096249      1.67509476320150     -0.35236317468005
  H   -7.42759561999097      3.42678707743609     -0.65894556627296
  H   -7.42756536331209      2.81647396224962      1.01131235403525
