# Supplementary material for: A modular synthesis of azetidines from reactive triplet imine intermediates using an intermolecular aza Paternò–Büchi reaction
Source: Nat Catal. 2025 Sep 5;8(9):939–47. doi: 10.1038/s41929-025-01405-7 (PMC12460163; doi:10.1038/s41929-025-01405-7)
Supplement: Supplementary file 4 — Cartesian (x, y, z) of the computational section. [file 41929_2025_1405_MOESM4_ESM.zip › DataS1_revised/R_groups/radical-H/nh3.xyz]

4
Coordinates from ORCA-job /scratch/univ4230/7496595/nh3
  N   -4.04300825216869      1.28279140641706     -0.02302161931847
  H   -3.02965879695257      1.25160485345109      0.01330355516905
  H   -4.35817974608664      1.56383067448379      0.89939706522701
  H   -4.35814315459210      0.32819800924806     -0.15944428907758
