# Supplementary material for: A modular synthesis of azetidines from reactive triplet imine intermediates using an intermolecular aza Paternò–Büchi reaction
Source: Nat Catal. 2025 Sep 5;8(9):939–47. doi: 10.1038/s41929-025-01405-7 (PMC12460163; doi:10.1038/s41929-025-01405-7)
Supplement: Supplementary file 4 — Cartesian (x, y, z) of the computational section. [file 41929_2025_1405_MOESM4_ESM.zip › DataS1_revised/R_groups/radicals/Bn.xyz]

14
Coordinates from ORCA-job /scratch/univ4230/7470225/tzvp
  C   -2.54158345284431      3.30776129174593     -1.08277364162280
  H   -3.49935359358779      2.84284151668681     -1.27187777919812
  H   -2.29806378053670      3.59356366590399     -0.06874846075072
  C   -1.63308111679499      3.53629249547003     -2.13254750503865
  C   -0.37653636755919      4.14592010976614     -1.89521517044933
  C   -1.94258672135486      3.16559171209095     -3.46427894396857
  C   0.51074116067216      4.36854130813909     -2.92893957268271
  C   -1.04762224166551      3.39298475898799     -4.49031384968796
  C   0.18434894222727      3.99535194605289     -4.23313507391125
  H   -0.12032244763891      4.43687562837239     -0.88310759572320
  H   -2.89903520271060      2.69783489562896     -3.66709058539602
  H   1.46639568126527      4.83588563706085     -2.72550693029133
  H   -1.30413527432801      3.10185762054137     -5.50147671581135
  H   0.88289349295318      4.17159006120457     -5.04078843298498
