# Supplementary material for: A modular synthesis of azetidines from reactive triplet imine intermediates using an intermolecular aza Paternò–Büchi reaction
Source: Nat Catal. 2025 Sep 5;8(9):939–47. doi: 10.1038/s41929-025-01405-7 (PMC12460163; doi:10.1038/s41929-025-01405-7)
Supplement: Supplementary file 4 — Cartesian (x, y, z) of the computational section. [file 41929_2025_1405_MOESM4_ESM.zip › DataS1_revised/R_groups/radicals/cf3.xyz]

4
Coordinates from ORCA-job /scratch/univ4230/7470533/tzvp
  C   -2.60363673423470      3.59191157370794     -0.67765092345664
  F   -2.52519079415147      4.35528630935466      0.38644950904645
  F   -1.62238670019498      3.84058514998152     -1.51284080935054
  F   -3.77018710469699      3.71365184231350     -1.26535095745775
