# Supplementary material for: A modular synthesis of azetidines from reactive triplet imine intermediates using an intermolecular aza Paternò–Büchi reaction
Source: Nat Catal. 2025 Sep 5;8(9):939–47. doi: 10.1038/s41929-025-01405-7 (PMC12460163; doi:10.1038/s41929-025-01405-7)
Supplement: Supplementary file 4 — Cartesian (x, y, z) of the computational section. [file 41929_2025_1405_MOESM4_ESM.zip › DataS1_revised/R_groups/radicals/cn.xyz]

2
Coordinates from ORCA-job /scratch/univ4230/7469366/tzvp
  C   -1.75945322891639      3.26558276613764      0.04161451958258
  N   -1.17757931351861      4.07811473461336      0.61102388617142
