# Supplementary material for: A modular synthesis of azetidines from reactive triplet imine intermediates using an intermolecular aza Paternò–Büchi reaction
Source: Nat Catal. 2025 Sep 5;8(9):939–47. doi: 10.1038/s41929-025-01405-7 (PMC12460163; doi:10.1038/s41929-025-01405-7)
Supplement: Supplementary file 4 — Cartesian (x, y, z) of the computational section. [file 41929_2025_1405_MOESM4_ESM.zip › DataS1_revised/R_groups/radicals/me.xyz]

4
Coordinates from ORCA-job /scratch/univ4230/7469824/opt
  C   -1.79127285359621      0.71921000040881      1.27546272193487
  H   -1.33138569439248     -0.04780038556321      0.67156499939436
  H   -2.85287818075937      0.69098413293599      1.46723908690462
  H   -1.19021709602822      1.51527602201878      1.68725211625409
