# Supplementary material for: A modular synthesis of azetidines from reactive triplet imine intermediates using an intermolecular aza Paternò–Büchi reaction
Source: Nat Catal. 2025 Sep 5;8(9):939–47. doi: 10.1038/s41929-025-01405-7 (PMC12460163; doi:10.1038/s41929-025-01405-7)
Supplement: Supplementary file 4 — Cartesian (x, y, z) of the computational section. [file 41929_2025_1405_MOESM4_ESM.zip › DataS1_revised/R_groups/radicals/nh2.xyz]

3
Coordinates from ORCA-job /scratch/univ4230/7469765/tzvp
  N   -4.06222061421031      4.19788608770434     -1.51217446213615
  H   -5.07826997465175      4.30491452785069     -1.59584245849075
  H   -3.82194605596394      4.78741452393997     -0.70869075170410
