# Supplementary material for: A modular synthesis of azetidines from reactive triplet imine intermediates using an intermolecular aza Paternò–Büchi reaction
Source: Nat Catal. 2025 Sep 5;8(9):939–47. doi: 10.1038/s41929-025-01405-7 (PMC12460163; doi:10.1038/s41929-025-01405-7)
Supplement: Supplementary file 4 — Cartesian (x, y, z) of the computational section. [file 41929_2025_1405_MOESM4_ESM.zip › DataS1_revised/R_groups/radicals/ph.xyz]

11
Coordinates from ORCA-job /scratch/univ4230/7470135/tzvp
  C   -1.89888795154306      1.32800482281693      1.17503356104033
  C   -2.53638482636481      1.95853882235666      2.21210120348913
  C   -1.53211350742135      0.00745191227691      1.14189490208058
  C   -2.83381662737656      1.17672850379374      3.33056338955781
  C   -1.83981271231920     -0.75497056097256      2.27092979261272
  C   -2.48576911919440     -0.16951027364222      3.35446990945354
  H   -2.80090182359485      3.00822375553247      2.17734355699900
  H   -1.02946438377484     -0.43339376464904      0.28982654589196
  H   -3.33669596089441      1.62437479633607      4.17921553411581
  H   -1.57243972531725     -1.80436184220031      2.29817980443329
  H   -2.71986654463924     -0.76794093324465      4.22570279856082
