# Supplementary material for: A modular synthesis of azetidines from reactive triplet imine intermediates using an intermolecular aza Paternò–Büchi reaction
Source: Nat Catal. 2025 Sep 5;8(9):939–47. doi: 10.1038/s41929-025-01405-7 (PMC12460163; doi:10.1038/s41929-025-01405-7)
Supplement: Supplementary file 4 — Cartesian (x, y, z) of the computational section. [file 41929_2025_1405_MOESM4_ESM.zip › DataS1_revised/SO2F_radical.xyz]

4
Coordinates from ORCA-job /scratch/univ4230/3950501/tzvp
  F   3.89547370636730     -1.56504973418981     -2.22731539391913
  S   3.79868113221741     -0.69938624193507     -0.92021083942681
  O   2.48253080384436     -0.13949249531658     -0.90588467694796
  O   4.97845856997093      0.10815029884147     -0.88877196140610
