# Supplementary material for: A modular synthesis of azetidines from reactive triplet imine intermediates using an intermolecular aza Paternò–Büchi reaction
Source: Nat Catal. 2025 Sep 5;8(9):939–47. doi: 10.1038/s41929-025-01405-7 (PMC12460163; doi:10.1038/s41929-025-01405-7)
Supplement: Supplementary file 4 — Cartesian (x, y, z) of the computational section. [file 41929_2025_1405_MOESM4_ESM.zip › DataS1_revised/tables/ImineProperties.csv]

R	deltaG(frag) (kcalmol)	C Mulliken Spin Triplet	SO2 Mulliken Spin Triplet	N Mulliken Spin Triplet	H Mulliken Spin Triplet	SO2 Mulliken Spin Triplet	Group Mulliken Spin Triplet	Ar Hirshfeld Charge Triplet	C Hirshfeld Charge Triplet	N Hirshfeld Charge Triplet	H Hirshfeld Charge Triplet	SO2 Hirshfeld Charge Triplet	Group Hirshfeld Charge Triplet	Ar Hirshfeld Charge Triplet	NPA Population C Triplet	NPA Population N Triplet	NPA Population S Triplet	NPA Population SO2 Triplet	NPA Population Group Triplet	PopGroup	Dipole Moment (Debye) Triplet	CN Wiberg Bond Index Triplet	SN Wiberg Bond Index Triplet	S-Group Wiberg Bond Index Triplet	% CN Bond Polarity Alpha Triplet	% CN Bond Polarity Beta Triplet	% CN Bond Polarity Av.	% CH Bond Polarity Alpha Triplet	% CH Bond Polarity Beta Triplet	% CH Bond Polarity Av,	% NS Bond Polarity Alpha Triplet	% NS Bond Polarity Beta Triplet	% NS Bond Polarity Av,	% SG Bond Polarity Alpha Triplet	% SG Bond Polarity Beta Triplet	% SG Bond Polarity Av	CN Occupation Alpha Triplet	CH Occupation Alpha Triplet	NS Occupation Alpha Triplet	SG Occupation Alpha Triplet	C/C* LP Occupation Alpha Triplet	N LP(1) Occupation Alpha Triplet	N/N* LP (2) Occupation Alpha Triplet	CN* Occupation Alpha Triplet	CH* Occupation Alpha Triplet	NS* Occupation Alpha Triplet	SG* Occupation Alpha Triplet	CN Energy Alpha Triplet	CH Energy Alpha Triplet
F	8.551839825	0.667636	0.934796	0.921648	0.02847	0.106524	0.001054	0.27467	0.008222	-0.040062	0.085225	-0.007105	-0.084248	0.037967	6.07671	7.42437	13.48263	31.2861	9.46407	9.46407	3.7584	1.1246	0.8396	0.6868	39.55	40.09	39.82	62.27	63.27	62.77	59.94	60.3	60.12	25	24.98	24.99	0.99275	0.99263	0.98605	0.99332	0.83281	0.97499	0.94788	0.00653	0.01367	0.12463	0.15002	-0.96122	-0.63748
CF3	7.275956625	0.655042	0.798978	0.925724	0.026968	0.111476	-0.000548	0.28134	0.008275	-0.043395	0.085253	-0.112508	0.029903	0.032506	6.03368	7.76922	13.7381	31.64016	5.29022	33.21916	3.5338	1.1295	0.823	0.6925	39.53	40.02	39.775	62.32	63.26	62.79	59.5	59.97	59.735	45.41	45.4	45.405	0.99372	0.9926	0.98642	0.97861	0.83028	0.97342	0.94628	0.00747	0.0136	0.13074	0.15831	-0.96358	-0.63808
Me	9.4148092	0.640251	0.868847	0.937062	0.0282	0.117494	0.00525	0.271742	0.006577	-0.061062	0.078986	-0.191641	0.158285	0.008839	6.07146	7.43484	13.71381	31.59952	6.90843	9.09343	6.8731	1.1636	0.7891	0.8688	40.16	40.77	40.465	61.73	63	62.365	60.93	61.8	61.365	47.7	48.2	47.95	0.99416	0.99272	0.98694	0.98883	0.81705	0.97292	0.94926	0.00713	0.01595	0.13271	0.09086	-0.9574	-0.62951
Ph	6.718109125	0.646861	0.837686	0.936909	0.025037	0.094291	0.026	0.298764	0.001283	-0.060921	0.076267	-0.179262	0.162556	-0.088492	6.07429	7.41645	13.70482	31.59168	6.39491	40.37489	8.0382	1.1708	0.7671	0.8484	40.38	40.93	40.655	61.72	63.1	62.41	60.55	61.63	61.09	46.25	46.89	46.57	0.99422	0.99254	0.98396	0.98502	0.81173	0.97588	0.94677	0.0072	0.01563	0.14104	0.10245	-0.95567	-0.62674
Bn	8.27382595	0.636229	0.8222	0.944921	0.02683	0.110211	0.002075	0.286172	-0.000045	-0.057899	0.075833	-0.169426	0.209941	-0.058427	6.07158	7.43554	13.70982	31.59938	6.68162	49.09677	3.2663	1.1557	0.7774	0.8303	40.25	40.82	40.535	61.75	62.84	62.295	61.01	61.62	61.315	48.05	48.13	48.09	0.99429	0.99256	0.9856	0.98178	0.81825	0.977	0.94946	0.00645	0.01493	0.13546	0.09723	-0.95074	-0.62653
Cl	2.447218625	0.647139	0.768058	0.92898	0.029486	0.115914	0.009926	0.268556	0.008664	-0.043456	0.084731	-0.070612	-0.022279	0.042937	6.07659	7.40735	13.80075	31.59121	17.18314	17.18314	3.5366	1.1428	0.8059	0.8077	39.93	40.41	40.17	62.18	63.33	62.755	58.23	59.38	58.805	41.63	41.91	41.77	0.99301	0.99241	0.98377	0.98236	0.81838	0.97887	0.94784	0.00806	0.01435	0.13902	0.16025	-0.96352	-0.63638
CN	5.823306675	0.662499	0.884984	0.918465	0.027791	0.117142	-0.001975	0.276077	0.010541	-0.032889	0.087152	-0.01516	-0.100369	0.050721	6.07954	7.40627	13.72483	31.4792	6.06353	13.30338	5.3097	1.1239	0.8305	0.7625	39.53	39.97	39.75	62.4	63.42	62.91	58.88	59.42	59.15	41.01	40.97	40.99	0.99238	0.99229	0.98476	0.9864	0.83043	0.97347	0.94401	0.00749	0.01343	0.12977	0.13316	-0.96336	-0.63975
[truncated: 142 more columns]
