# Supplementary material for: A modular synthesis of azetidines from reactive triplet imine intermediates using an intermolecular aza Paternò–Büchi reaction
Source: Nat Catal. 2025 Sep 5;8(9):939–47. doi: 10.1038/s41929-025-01405-7 (PMC12460163; doi:10.1038/s41929-025-01405-7)
Supplement: Supplementary file 4 — Cartesian (x, y, z) of the computational section. [file 41929_2025_1405_MOESM4_ESM.zip › DataS1_revised/tables/Trend.csv]

Variable	R2	MAE	LOO_R2
C Mulliken Spin Triplet	0.006375973	1.638201926	-0.862444916
SO2 Mulliken Spin Triplet	0.350729044	1.509070623	-0.448324069
N Mulliken Spin Triplet	0.085240349	1.509838525	-0.406837059
H Mulliken Spin Triplet	0.106652278	1.703280332	-1.53271502
SO2 Mulliken Spin Triplet.1	0.023220693	1.70566376	-1.174849222
Group Mulliken Spin Triplet	0.05133006	1.659980913	-1.508659387
Ar Hirshfeld Charge Triplet	0.048024878	1.720964059	-1.331609558
C Hirshfeld Charge Triplet	0.107584201	1.557665453	-0.407870271
N Hirshfeld Charge Triplet	0.175116128	1.520091672	-0.360822543
H Hirshfeld Charge Triplet	0.157918432	1.524745591	-0.396637863
SO2 Hirshfeld Charge Triplet	0.127142027	1.491083336	-0.705901184
Group Hirshfeld Charge Triplet	0.170598329	1.425401078	-0.474221964
Ar Hirshfeld Charge Triplet.1	0.078344156	1.677107599	-0.738982288
NPA Population C Triplet	0.028047073	1.64410778	-10.50327785
NPA Population N Triplet	0.019859154	1.64027409	-101.2127606
NPA Population S Triplet	0.311110838	1.461438641	-4.993547763
NPA Population SO2 Triplet	0.035824473	1.61723938	-1.215129668
NPA Population Group Triplet	0.529251706	1.348882139	-2.876509744
PopGroup	0.004587209	1.6493629	-0.75413046
Dipole Moment (Debye) Triplet	0.041686964	1.811751567	-0.803696191
CN Wiberg Bond Index Triplet	0.034776961	1.684140147	-0.582022185
SN Wiberg Bond Index Triplet	0.009981512	1.681835971	-0.609734036
S-Group Wiberg Bond Index Triplet	0.000149556	1.650019802	-0.769649824
% CN Bond Polarity Alpha Triplet	0.01344862	1.683323754	-0.529744756
% CN Bond Polarity Beta Triplet	0.041975744	1.663517424	-0.490423781
% CN Bond Polarity Av.	0.026579804	1.67727746	-0.512169092
% CH Bond Polarity Alpha Triplet	0.150629046	1.538407301	-0.385773173
% CH Bond Polarity Beta Triplet	0.341650773	1.436423487	-0.206175458
% CH Bond Polarity Av,	0.230369732	1.444230791	-0.251449783
% NS Bond Polarity Alpha Triplet	0.721704758	1.063814302	0.347174085
% NS Bond Polarity Beta Triplet	0.469667601	1.321556028	-0.064070806
% NS Bond Polarity Av,	0.600586862	1.215806754	0.13182584
% SG Bond Polarity Alpha Triplet	0.00040343	1.652905448	-7.496376295
% SG Bond Polarity Beta Triplet	0.000401797	1.652544571	-6.904835644
% SG Bond Polarity Av	0.000402696	1.65272244	-7.210607034
CN Occupation Alpha Triplet	0.198552133	1.424146864	-0.415853947
CH Occupation Alpha Triplet	0.566609275	1.043986147	-0.389435744
NS Occupation Alpha Triplet	0.661319263	1.005543045	0.170925171
SG Occupation Alpha Triplet	0.155124464	1.561985294	-0.464750347
C/C* LP Occupation Alpha Triplet	0.011187124	1.625344203	-0.621172616
N LP(1) Occupation Alpha Triplet	0.388877332	1.479469392	-0.710440942
N/N* LP (2) Occupation Alpha Triplet	0.137724667	1.343503029	-0.314393367
CN* Occupation Alpha Triplet	0.657264377	1.017967769	0.183872262
CH* Occupation Alpha Triplet	0.085738287	1.63495637	-0.534371738
NS* Occupation Alpha Triplet	0.22099614	1.539113437	-0.459175193
SG* Occupation Alpha Triplet	0.308674558	1.492993053	-0.417955512
CN Energy Alpha Triplet	0.250067344	1.549315862	-0.359355495
CH Energy Alpha Triplet	0.140791018	1.553123363	-0.401186987
NS Energy Alpha Triplet	0.053748677	1.669494983	-0.510138084
SG Energy Alpha Triplet	0.073783344	1.532419293	-1.125437159
C/C* LP Energy Alpha Triplet	0.082930517	1.609627233	-0.498216909
N LP(1) Energy Alpha Triplet	0.438078621	1.212392676	-0.138008845
N/N* LP (2) Energy Alpha Triplet	0.176318403	1.486464361	-0.389294358
CN* Energy Alpha Triplet	0.159329231	1.556455443	-0.473406395
CH* Energy Alpha Triplet	0.060624175	1.65533485	-0.767360722
NS* Energy Alpha Triplet	0.948361829	0.427453287	0.900348718
SG* Energy Alpha Triplet	0.524488631	1.386160997	-0.395869909
CN Occupation Beta Triplet	0.432459158	1.281797234	-0.163901636
CH Occupation Beta Triplet	0.341044375	1.269556393	-0.115729518
NS Occupation Beta Triplet	0.041073233	1.71591631	-0.6008228
SG Occupation Beta Triplet	0.120479977	1.577623013	-0.43280551
C/C* LP Occupation Beta Triplet	0.686625685	1.070065792	0.090510714
N LP(1) Occupation Beta Triplet	0.388065958	1.475722672	-0.458606624
N/N* LP (2) Occupation Beta Triplet	0.192200919	1.611413674	-0.643737602
CN* Occupation Beta Triplet	0.733051927	0.98692964	0.304332073
CH* Occupation Beta Triplet	0.183568172	1.564575258	-0.464908045
NS* Occupation Beta Triplet	0.00880912	1.62910486	-0.640859615
SG* Occupation Beta Triplet	0.21100809	1.597924172	-0.524179544
CN Energy Beta Triplet	0.271699353	1.528611128	-0.310003044
CH Energy Beta Triplet	0.146868714	1.552153128	-0.404630849
NS Energy Beta Triplet	0.088506454	1.640124712	-0.500101359
SG Energy Beta Triplet	0.076730768	1.528503146	-0.960460935
C/C* LP Energy Beta Triplet	0.652652639	1.119090447	0.04671043
N LP(1) Energy Beta Triplet	0.35373389	1.27023984	-0.24878192
N/N* LP (2) Energy Beta Triplet	0.129387958	1.568606674	-0.436049182
CN* Energy Beta Triplet	0.135202833	1.58328105	-0.496684011
CH* Energy Beta Triplet	0.069762976	1.65913365	-0.787743604
NS* Energy Beta Triplet	0.901297452	0.622420975	0.766021214
SG* Energy Beta Triplet	0.514399825	1.403138119	-0.417139389
CN NBO Av. Occupancy Triplet	0.345538653	1.332280755	-0.250852835
SN NBO Av. Occupancy Triplet	0.001377073	1.627754516	-0.431401283
SG NBO Av. Occupancy Triplet	0.138018812	1.558824833	-0.446981675
C NBO Av. Occupancy Triplet	0.653094011	1.119531494	-0.027280148
N(2) NBO Av. Occupancy Triplet	0.304762122	1.392615813	-0.530052087
SN* NBO Av. Occupancy Triplet	0.095467758	1.602542857	-0.498910685
SG* NBO Av. Occupancy Triplet	0.258301742	1.549404879	-0.473864981
CN NBO Av. Occupancy Triplet.1	0.261735545	1.53985066	-0.328069317
SN NBO Av. Occupancy Triplet.1	0.07118578	1.655739728	-0.506116313
SG NBO Av. Occupancy Triplet.1	0.075249453	1.530468484	-1.040500746
C NBO Av. Occupancy Triplet.1	0.526758016	1.266280348	-0.115222229
N(2) NBO Av. Occupancy	0.15127957	1.531928874	-0.413302127
SN* NBO Av. Occupancy	0.927901656	0.520255254	0.845071332
SG* NBO Av. Occupancy	0.519466486	1.394654854	-0.406569466
C->SN* E2 SUM Triplet	0.278045836	1.548468501	-0.399707284
C->SN* alpha E2 Triplet	0.029547919	1.622132353	-0.737729856
C->SN* beta E2 triplet	0.599732249	1.18358169	-0.044401982
N->SG* E2 SUM Triplet	0.2785594	1.375868609	-0.274597446
N->SG* alpha E2 Triplet	0.009161343	1.711916184	-0.885902489
N->SG* alpha E2 Triplet.1	0.202227841	1.459768775	-0.480559045
ET (kcalmol)	0.599682238	1.213702515	-0.050811746
Hirshfeld Charge C Singlet	0.01530279	1.53266856	-6.098540109
Hirshfeld Charge N Singlet	0.014914623	1.626911771	-0.696043342
Hirshfeld Charge H Singlet	0.202749867	1.432759346	-0.626635866
Hirshfeld Charge SO2 Singlet	0.222937935	1.371809965	-0.584411891
Hirshfeld Charge S Singlet	0.447601016	1.301284968	-0.209659282
Hirshfeld Charge Group Singlet	0.189613117	1.474075545	-0.496590162
NPA Population C Singlet	0.19281163	1.527557345	-0.38370781
NPA Population N Singlet	0.087171616	1.652087075	-0.791588976
NPA Population H Singlet	0.20656506	1.536733739	-1.963506879
NPA Population SO2 Singlet	0.0186964	1.624669511	-3.247198652
NPA Population S Singlet	0.527650392	1.351292502	-2.87257551
NPA Population Group Singlet	0.004864528	1.649668131	-0.752852734
Dipole Moment Singlet (Debye )	0.01563862	1.544288911	-0.881296319
CN Wiberg Bond Index Singlet	0.319195671	1.451295488	-0.22849815
SN Wiberg Bond Index Singlet	0.125019619	1.58568733	-0.610298235
SG Wiberg Bond Index Singlet	0.00445965	1.685496849	-0.908306685
% CN Bond Polarity Singlet	0.005343159	1.677273928	-0.671284468
% NS Bond Polarity Singlet	0.697652927	1.013246358	0.176369216
% SG Bond Polarity Singlet	0.000208033	1.659545498	-6.422292391
CN sig Occupancy Singlet	0.018729181	1.603478816	-0.652956619
CN pi Occupancy Singlet	0.116419724	1.62176198	-0.495019359
SN Occupancy Singlet	0.119370775	1.596436409	-0.464877468
SG Occupancy Singlet	0.102222536	1.493616321	-0.380016863
CN* sig Occupancy Singlet	0.335460046	1.447443106	-0.240104461
CN* pi Occupancy Singlet	0.250675998	1.486707905	-0.313519835
SN* Occupancy Singlet	0.398486494	1.356437391	-0.587111624
SG* Occupancy Singlet	0.540738402	1.354268911	-0.336732478
N LP Occupancy Singlet	0.562928382	1.326838564	-0.016818888
CN sig Energy Singlet	0.564290712	1.174545416	-0.131362677
CN pi Energy Singlet	0.478450165	1.320774898	-0.861616517
SN Energy Singlet	0.192683493	1.555906547	-0.510488476
SG Energy Singlet	0.150955637	1.571735355	-0.47747274
CN* sig Energy Singlet	0.409979634	1.390519162	-0.185547956
CN* pi Energy Singlet	0.23164307	1.458005141	-0.264491624
SN* Energy Singlet	0.012170999	1.600452209	-0.811704014
SG* Energy Singlet	0.231768685	1.572386869	-0.554516472
N LP Energy Singlet	0.100781816	1.669919634	-0.827257515
N->SG* E2 Singlet	0.299340062	1.410367057	-0.470952391
IP Singlet	0.239281043	1.491200708	-0.296248493
EA Singlet	0.356258731	1.442037277	-0.222875455
Elecneg. Singlet	0.332306444	1.454811045	-0.176271214
Hard. Singlet	0.332306446	1.454811044	-0.176271213
Electrophil. Singlet	0.332306445	1.454811041	-0.176271212
NPA Population N RadCat	0.034227632	1.547079881	-0.811041662
NPA Population N RadAn	0.108980281	1.438485327	-0.40424824
NPA Population C RadCat	0.003851554	1.686109408	-0.841311482
NPA Population C RadAn	0.061026734	1.592014581	-0.501063672
NPA Population S RadCat	0.219806281	1.5320354	-1.751238995
NPA Population S RadAn	0.236735233	1.517602016	-2.678650714
Fukui+N	0.642707354	1.105374761	-0.065164647
Fukui+C	0.242010626	1.471849315	-0.350389981
Fukui+S	0.472146873	1.354717709	-0.086035061
Fukui-N	0.115573086	1.485557117	-12.74092904
Fukui-C	0.13126393	1.488941888	-26.84789335
Fukui-S	0.190427326	1.589718282	-1.18406392
FukuiRadN	0.002385576	1.640067393	-15.24484097
FukuiRadC	2.88E-05	1.653395495	-1.003508659
FukuiRadS	0.101705251	1.49907435	-0.373159917
Mulliken Spin SO2G	0.140253922	1.530137897	-0.352026862
Hirshfeld Charge SO2G	0.190851362	1.401118897	-10.2176513
IP SO2G	0.133439727	1.549586878	-0.701278399
EA SO2G	0.346950788	1.352435192	-0.249731016
Elecneg. SO2G	0.207895448	1.45779896	-0.53899344
Hard. SO2G	0.207895447	1.457798961	-0.538993443
Electrophil SO2G	0.207895448	1.457798961	-0.53899344
BDE HSO2G	0.183084737	1.648078812	-0.52768482
% SG Bond Polarity Alpha SO2G	0.024477084	1.63983206	-2.471877213
% SG Bond Polarity Beta SO2G	0.004261469	1.657765772	-2.853262506
LP S Alpha Occupancy SO2G	0.002525175	1.597354265	-0.90522481
LP S Alpha Energy SO2G	0.355421286	1.488901646	-0.560893929
SG sig Alpha Occupancy SO2G	0.001568806	1.670938321	-1.145588378
SG sig Alpha Energy SO2G	0.13049087	1.464291297	-0.459928524
SG sig Beta Occupancy SO2G	0.027753664	1.727235612	-0.65988956
SG sig Beta Energy SO2G	0.061150404	1.614034332	-0.694017578
SG sig* Alpha Occupancy SO2G	0.442698315	1.412315562	-0.48325375
SG sig* Alpha Energy SO2G	0.176737907	1.577924401	-0.623180054
SG sig* Beta Occupancy SO2G	0.070277911	1.735410864	-0.737304649
SG sig* Beta Energy SO2G	0.395838636	1.624903014	-0.703667526
Mulliken Spin G	0.006517453	1.584160743	-0.883635967
Hirshfeld Charge G	0.051251775	1.615332908	-0.715925101
IP G	0.076266003	1.567909464	-1.868039152
EA G	0.245542872	1.451452995	-0.535116679
Elecneg. G	0.123921739	1.492557418	-1.3288693
Hard. G	0.123921739	1.492557418	-1.3288693
Electrophil. G	0.123921739	1.492557418	-1.328869299
BDE GH	0.009052725	1.625116392	-4.659883865
LP Alpha Occupancy G	0.056703753	1.554910718	-0.595443407
LP Alpha Energy G	0.125735596	1.454042469	-0.529268109
LP Beta Occupancy G	0.025260106	1.631907111	-0.864654512
LP* Beta Energy G	0.000843829	1.666470336	-1.202383198
