# Supplementary material for: A modular synthesis of azetidines from reactive triplet imine intermediates using an intermolecular aza Paternò–Büchi reaction
Source: Nat Catal. 2025 Sep 5;8(9):939–47. doi: 10.1038/s41929-025-01405-7 (PMC12460163; doi:10.1038/s41929-025-01405-7)
Supplement: Supplementary file 4 — Cartesian (x, y, z) of the computational section. [file 41929_2025_1405_MOESM4_ESM.zip › DataS1_revised/TS-addition-PhSO2Bn.xyz]

43
Coordinates from ORCA-job /scratch/univ4230/7284381/ts
  C   -7.08582795944579      3.36727256826065     -0.20479261708531
  C   -6.47023023334850      3.17774372563876     -1.55007846628806
  H   -6.91351233264522      2.51481401963122      0.45045894038397
  H   -8.16186170498199      3.53578155581778     -0.29855554378891
  H   -6.67401666367700      4.26600443636844      0.27031949336505
  C   -6.79746356821694      4.20574654623121     -2.58045436880855
  H   -7.86338538529549      4.16197352653727     -2.82494263192290
  H   -6.21995432684992      4.06748624893476     -3.49343019965947
  H   -6.61301796925134      5.21076067487585     -2.18789303706444
  C   -5.61486508838224      2.16385966550023     -1.80782846531660
  N   -3.54736409032137      3.35986425853792     -1.48673527311208
  H   -5.22246629159236      2.00362865897793     -2.80289669158161
  H   -5.42922374904444      1.39107274443614     -1.07224627305855
  C   -3.75963902681397      4.68932708787101     -1.15839833937203
  S   -2.73151380251617      2.40059283961149     -0.40371163439260
  C   -2.80887607945759      5.71072018252302     -1.42562367675919
  H   -4.72957734818900      4.96734594159445     -0.76066557961073
  C   -1.58195859476309      5.46603606797541     -2.08191579552450
  C   -0.70612815121697      6.50424999291209     -2.33640384319680
  C   -1.01435936785665      7.80805973706838     -1.95151736475564
  C   -3.11116261539894      7.03976205373816     -1.04987764706072
  C   -2.22501389541390      8.06607533810915     -1.30871212339844
  H   -2.47431048924066      9.07696212565951     -1.01073493096413
  H   -0.32202330374341      8.61479722368981     -2.15412681687660
  H   -1.33574237175738      4.45835257140774     -2.38798751826330
  H   0.22853525462459      6.29953420811103     -2.84401982054209
  H   -4.05215983407276      7.24282228103857     -0.55163474061775
  O   -2.84331625264570      1.04633369685098     -0.86718276964124
  O   -1.41192536359591      2.95789477679359     -0.24808233696867
  C   -3.59696694673082      2.56827492545354      1.15559875420282
  H   -3.56424881016358      3.63126561637477      1.39767960305685
  H   -4.62566000460455      2.26293463926697      0.96582136470026
  C   -2.93878362534998      1.72300576983710      2.20499121446119
  C   -3.34817227363618      0.40573981525392      2.39982270568284
  C   -1.89562666529484      2.23659685227782      2.97248028054782
  C   -2.72649327671423     -0.38657318304906      3.35490185211244
  C   -1.27382402680408      1.44368841068099      3.92743034160587
  C   -1.68749699292078      0.13090082525851      4.11952110825366
  H   -4.15790805134013      0.00504947840417      1.80106108367705
  H   -1.57464178929117      3.26023354096754      2.81982007791622
  H   -3.05329483232011     -1.40809070175794      3.50259562547849
  H   -0.46639904367863      1.85148001119094      4.52232250968821
  H   -1.20300532056462     -0.48683996323004      4.86507216922717
