# Supplementary material for: A modular synthesis of azetidines from reactive triplet imine intermediates using an intermolecular aza Paternò–Büchi reaction
Source: Nat Catal. 2025 Sep 5;8(9):939–47. doi: 10.1038/s41929-025-01405-7 (PMC12460163; doi:10.1038/s41929-025-01405-7)
Supplement: Supplementary file 4 — Cartesian (x, y, z) of the computational section. [file 41929_2025_1405_MOESM4_ESM.zip › DataS1_revised/TS-addition-PhSO2Me.xyz]

33
Coordinates from ORCA-job /scratch/univ4230/3950816/ts
  C   -6.93032746975803      3.65064997674885     -0.31091905615709
  C   -6.10406588852099      2.93161675052901     -1.32241406345970
  H   -6.62220532329338      3.42200575554547      0.70862210266558
  H   -7.98367973292189      3.37738899130166     -0.42910767110595
  H   -6.87668133435142      4.73236188792087     -0.47101017002574
  C   -6.34295360148733      3.28360801591180     -2.75140070524140
  H   -7.39647998697740      3.14483213792027     -3.00978036146164
  H   -5.72706086096589      2.69136518921652     -3.42614322854637
  H   -6.12126658055817      4.34465221210623     -2.90965235178608
  C   -5.14143301709978      2.05142361119952     -0.96378873255965
  N   -3.29572891677628      3.54301861233477     -1.21144809865968
  H   -4.61099114387977      1.46973778197598     -1.70436151969301
  H   -5.00117519618032      1.77891102433305      0.07544956596143
  C   -3.70524529429992      4.84136129889939     -0.94014282692548
  S   -2.15078025871354      2.86156321528785     -0.22113603660537
  C   -3.03046448659070      5.98785644587742     -1.43727499175290
  H   -4.61923020233598      4.97464225126304     -0.37209245748073
  C   -1.91202671300490      5.90978863965590     -2.29677079659420
  C   -1.31118766453300      7.06163571310421     -2.76823098045099
  C   -1.79370098493889      8.31791469568459     -2.40512534678836
  C   -3.51376778427312      7.26956842433658     -1.08555121344676
  C   -2.90110664017938      8.41089857527715     -1.56195982022244
  H   -3.28518242904290      9.38314378732426     -1.27900206639000
  H   -1.31555440685712      9.21431360238567     -2.77804344600878
  H   -1.53278208009589      4.93883691639411     -2.58496863560396
  H   -0.45736333650311      6.98421518144828     -3.43014796617339
  H   -4.37506869970377      7.34326176379925     -0.43158502058908
  O   -2.20775779372737      1.44091372086159     -0.42455554810324
  O   -0.90444466856866      3.53369086602884     -0.49012403818763
  C   -2.61948869294230      3.22679437296192      1.43962156511909
  H   -3.61445151421405      2.82891725273842      1.62906305187939
  H   -2.59185806655048      4.30496521416427      1.58472315716727
  H   -1.88535680075384      2.73825077016267      2.08010860012696
