# Supplementary material for: A modular synthesis of azetidines from reactive triplet imine intermediates using an intermolecular aza Paternò–Büchi reaction
Source: Nat Catal. 2025 Sep 5;8(9):939–47. doi: 10.1038/s41929-025-01405-7 (PMC12460163; doi:10.1038/s41929-025-01405-7)
Supplement: Supplementary file 4 — Cartesian (x, y, z) of the computational section. [file 41929_2025_1405_MOESM4_ESM.zip › DataS1_revised/TS-addition-PhSO2Ph.xyz]

40
Coordinates from ORCA-job /scratch/univ4230/4027978/anti
  C   -6.29007418018503      3.55975559397922      0.64259503220586
  C   -6.00462738230959      3.20515384124541     -0.77797481765734
  H   -5.82971335797214      2.86448156934584      1.34314497658096
  H   -7.36935715384065      3.58561253422346      0.81832109657026
  H   -5.92242332927814      4.57128448042881      0.85336843444911
  C   -6.65112798283137      4.06119410220156     -1.81562278296122
  H   -7.73680001956377      3.92541106806746     -1.78744965280882
  H   -6.29282808160594      3.82866117219998     -2.81754106604000
  H   -6.46812318937546      5.11976179636250     -1.60640264599045
  C   -5.16451766827533      2.20413606676818     -1.11200824267885
  N   -3.15020199041805      3.57388422948064     -1.32620540042229
  H   -4.99572231479400      1.93816212160647     -2.14726888593858
  H   -4.74892753991768      1.54853607799646     -0.35722501838871
  C   -3.43088673112547      4.91889306784694     -1.15721947267573
  S   -2.10439694572460      2.83956626760456     -0.25442507924551
  C   -2.60487208613941      5.94842505427909     -1.68374755144301
  H   -4.35361493668699      5.19007310281902     -0.65643238631694
  C   -1.47111678049624      5.69018476002335     -2.48539873111509
  C   -0.71127390057262      6.73354270095964     -2.97902111532414
  C   -1.04667909780223      8.05644677805495     -2.69464778568788
  C   -2.93946345603917      7.29489876814736     -1.41473861197878
  C   -2.16807800260494      8.32721985791381     -1.91130450437626
  H   -2.43800517720436      9.35221451042871     -1.68922773446395
  H   -0.44377858073009      8.86707474657856     -3.08280674012531
  H   -1.20458517773462      4.66744691681272     -2.71556489915677
  H   0.15290416421888      6.51765782021715     -3.59518514772364
  H   -3.81041260672087      7.50722105660365     -0.80540165385961
  O   -2.04838008238773      1.45413809713824     -0.61940886640072
  O   -0.89317993422993      3.61632081153428     -0.26767084630427
  C   -2.82499507024893      2.96949559834134      1.35159965657808
  C   -3.31198400725573      1.82545123496523      1.96992769809229
  C   -2.87853420777484      4.21391186760859      1.97234001971695
  C   -3.87277705399485      1.93232677315763      3.23502613265446
  C   -3.45777391659403      4.30926131167214      3.22923313653986
  C   -3.95380393343672      3.17184194048121      3.85733167701479
  H   -3.24716727727888      0.86963125579341      1.46725281475901
  H   -2.46185744169090      5.08885960401968      1.48943289500612
  H   -4.24860350031835      1.04724345362490      3.73134230877477
  H   -3.51089064933330      5.27076039559048      3.72285999757030
  H   -4.39821474737265      3.25226623164800      4.84121813610707
