# Supplementary material for: A modular synthesis of azetidines from reactive triplet imine intermediates using an intermolecular aza Paternò–Büchi reaction
Source: Nat Catal. 2025 Sep 5;8(9):939–47. doi: 10.1038/s41929-025-01405-7 (PMC12460163; doi:10.1038/s41929-025-01405-7)
Supplement: Supplementary file 4 — Cartesian (x, y, z) of the computational section. [file 41929_2025_1405_MOESM4_ESM.zip › DataS1_revised/TS-frag-PhSO2Bn.xyz]

31
Coordinates from ORCA-job /scratch/univ4230/7229294/frag_ts
  C   -3.98367284023565      0.22369633855081      1.44763993219411
  N   -3.50543799899974      1.39907066241565      1.20166492388411
  C   -5.16448345760939     -0.32854023560045      0.81058976327624
  C   -5.85738066050510      0.37617247424087     -0.18498608653732
  C   -6.98058329390701     -0.17953176377071     -0.77085674195045
  C   -7.43030323251386     -1.43698362273973     -0.37530039537276
  C   -6.74831503269450     -2.14000659407722      0.61231591149378
  C   -5.62150676352093     -1.59270080099134      1.20302011934912
  H   -5.51191533326494      1.35670230230921     -0.49067916554706
  H   -3.44698223387927     -0.39078022450539      2.17631040671095
  H   -7.09570765127048     -3.11784329885343      0.92043461800885
  H   -5.08422546987906     -2.13648839328469      1.97065097867084
  H   -7.51126540243366      0.36762665858921     -1.53958991007561
  S   -2.10224935525886      1.48097684584347     -0.34454969299838
  O   -2.41449936233201      0.45991798592112     -1.31954405006581
  O   -0.78781389480137      1.49579560005487      0.25660799666371
  H   -8.31005398170969     -1.86677720484865     -0.83689408730662
  C   -2.49325424769648      3.11322041961934     -1.00634975602527
  H   -3.53790110175489      3.04655514908023     -1.31093958361792
  H   -2.39284303817998      3.78662735578328     -0.15514858480356
  C   -1.57220779285130      3.44919545752501     -2.13686345082573
  C   -0.35435297036504      4.07806997492466     -1.88528469253521
  C   -1.91189399701027      3.10527355292427     -3.44384900757088
  C   0.50901005564401      4.36960786418737     -2.93198395606142
  C   -1.04739668872735      3.39818195299833     -4.48934867740669
  C   0.16403794673490      4.03021145945603     -4.23500069191178
  H   -0.08990111086933      4.34259732174378     -0.86824121273900
  H   -2.85816437158508      2.61397181483978     -3.63795331563163
  H   1.45079018016375      4.86397677286629     -2.73029336606053
  H   -1.32062865655198      3.13481223067393     -5.50322736979860
  H   0.83676487114374      4.26059132103098     -5.05131659252741
