# Supplementary material for: A modular synthesis of azetidines from reactive triplet imine intermediates using an intermolecular aza Paternò–Büchi reaction
Source: Nat Catal. 2025 Sep 5;8(9):939–47. doi: 10.1038/s41929-025-01405-7 (PMC12460163; doi:10.1038/s41929-025-01405-7)
Supplement: Supplementary file 4 — Cartesian (x, y, z) of the computational section. [file 41929_2025_1405_MOESM4_ESM.zip › DataS1_revised/TS-frag-PhSO2CF3.xyz]

21
Coordinates from ORCA-job /scratch/univ4230/3950530/opt
  C   -4.24104431521468      0.51837330703458      1.52215815299239
  N   -3.84160264168476      1.71753787064556      1.20014489516249
  C   -5.23318446611376     -0.23185159453446      0.78801159952757
  C   -5.86382486257024      0.29863195399260     -0.34906773527916
  C   -6.80306786756408     -0.45396201362642     -1.02892449913695
  C   -7.12731032941256     -1.73592111088102     -0.59045371675033
  C   -6.50892143392656     -2.26532259932619      0.53782315428348
  C   -5.56738763232971     -1.52098064950805      1.22659647777853
  H   -5.61950094193666      1.29858058615633     -0.68721531579369
  H   -3.76796534589917      0.06219943458160      2.39584012845350
  H   -6.76078810908858     -3.26139903314796      0.87820021799536
  H   -5.07847976640716     -1.92679315463791      2.10388430937612
  H   -7.28794457466970     -0.04302553906826     -1.90500582654302
  S   -2.27444925127947      1.77337206762772     -0.05884155523083
  O   -2.41173043107112      0.79437659954954     -1.10088026029361
  O   -1.04171905851629      1.92652921319102      0.66199790405800
  H   -7.86299386962606     -2.32029855932192     -1.12804453713609
  C   -2.62262763918398      3.43305344063245     -0.83525604555661
  F   -2.66038703301419      4.35867803530490      0.10493702423085
  F   -1.66385056227076      3.71968075909592     -1.69890985220813
  F   -3.78430428192042      3.38995991023996     -1.46151600502989
