# Supplementary material for: A modular synthesis of azetidines from reactive triplet imine intermediates using an intermolecular aza Paternò–Büchi reaction
Source: Nat Catal. 2025 Sep 5;8(9):939–47. doi: 10.1038/s41929-025-01405-7 (PMC12460163; doi:10.1038/s41929-025-01405-7)
Supplement: Supplementary file 4 — Cartesian (x, y, z) of the computational section. [file 41929_2025_1405_MOESM4_ESM.zip › DataS1_revised/TS-frag-PhSO2Cl.xyz]

18
Coordinates from ORCA-job /scratch/univ4230/7272924/frag_ts
  C   -4.31283888134094      0.48407383950155      1.46466141257772
  N   -3.99892520560537      1.72199335188541      1.14648683339848
  C   -5.29639697569383     -0.29835871681158      0.76794904906323
  C   -5.98552986862987      0.20887750014469     -0.34756365274529
  C   -6.92016949883631     -0.57779266117607     -0.99283864452338
  C   -7.18201041289666     -1.87009997625211     -0.54184893583750
  C   -6.50464454282941     -2.37737726169915      0.56321015454805
  C   -5.56666626961119     -1.60038892225114      1.21754955098902
  H   -5.78625399738905      1.21581873504982     -0.69589630294730
  H   -3.77047488946653      0.04667363000091      2.30643391838909
  H   -6.70883186178698     -3.38163953023256      0.91108997571982
  H   -5.03146468168603     -1.98623091326384      2.07665938878552
  H   -7.45011921674857     -0.18702444773714     -1.85179634358844
  S   -2.50422986821530      1.83560650294762     -0.06340793039308
  O   -2.54274966386909      0.78923908433146     -1.03544881649278
  O   -1.33638944297717      2.02019485241756      0.73703410271507
  Cl  -2.91255111240458      3.62983230110621     -1.02503902116359
  H   -7.91491638661291     -2.48105350746163     -1.05300848969464
