# Supplementary material for: A modular synthesis of azetidines from reactive triplet imine intermediates using an intermolecular aza Paternò–Büchi reaction
Source: Nat Catal. 2025 Sep 5;8(9):939–47. doi: 10.1038/s41929-025-01405-7 (PMC12460163; doi:10.1038/s41929-025-01405-7)
Supplement: Supplementary file 4 — Cartesian (x, y, z) of the computational section. [file 41929_2025_1405_MOESM4_ESM.zip › DataS1_revised/TS-frag-PhSO2CN.xyz]

19
Coordinates from ORCA-job /scratch/univ4230/7273455/frag_ts
  C   -4.51346096634372      0.88387497247486      1.21370371453466
  N   -4.27487490518262      2.03847248712165      0.64914217572287
  C   -5.36427662799492     -0.13622250625500      0.65406230169632
  C   -5.97460629417161      0.02560725310855     -0.60038009005508
  C   -6.77764688176556     -0.97867259260295     -1.10763737127223
  C   -6.98755268945412     -2.14529549703585     -0.37609121815702
  C   -6.38882952534776     -2.30915958519046      0.86963610572918
  C   -5.57930263535500     -1.31363635850856      1.38549720679554
  H   -5.82414844044140      0.93868518435529     -1.16481565268309
  H   -4.01519949456816      0.70160747878684      2.17005444808797
  H   -6.55413243542262     -3.21629872982745      1.43624328656901
  H   -5.10497195721784     -1.43172321329482      2.35200360550857
  H   -7.24616722915226     -0.85447154922348     -2.07527489312772
  S   -2.79011280632286      2.01408941780426     -0.65918143030357
  O   -3.29616361017239      2.53646481108056     -1.89022514889565
  O   -2.04540766239559      0.79376897932877     -0.60309447402226
  H   -7.61963029625698     -2.92684505287335     -0.77789397188244
  C   -1.75852122124577      3.26688422682723      0.04252656235246
  N   -1.17851132118882      4.07681327392391      0.61011184340248
