# Supplementary material for: A modular synthesis of azetidines from reactive triplet imine intermediates using an intermolecular aza Paternò–Büchi reaction
Source: Nat Catal. 2025 Sep 5;8(9):939–47. doi: 10.1038/s41929-025-01405-7 (PMC12460163; doi:10.1038/s41929-025-01405-7)
Supplement: Supplementary file 4 — Cartesian (x, y, z) of the computational section. [file 41929_2025_1405_MOESM4_ESM.zip › DataS1_revised/TS-frag-PhSO2F.xyz]

18
Coordinates from ORCA-job /scratch/univ4230/3950563/opt
  C   -4.27871437958825      0.43850939438908      1.52700513175055
  N   -3.94847455735394      1.66257480696814      1.23029040681298
  C   -5.27790893636676     -0.31733925987841      0.80909066774998
  C   -5.91126045025052      0.20903462057598     -0.32790740391328
  C   -6.85266927381422     -0.54602585173906     -1.00132184395741
  C   -7.17832012678318     -1.82359638984246     -0.55168243445650
  C   -6.55733237582301     -2.34844155515888      0.57743650521791
  C   -5.60919040999994     -1.60370891436685      1.25645143813321
  H   -5.66532402207825      1.20611319101176     -0.67440406179394
  H   -3.75121070169146     -0.02794338963025      2.36332892507550
  H   -6.81225454107952     -3.34110073586285      0.92513565648936
  H   -5.11667924770994     -2.00500361862578      2.13378551182808
  H   -7.33698627090819     -0.14092656832469     -1.88023905170687
  S   -2.50577553753627      1.89160683342750     -0.14474023837416
  O   -2.39721852185904      0.80428929435856     -1.06340071219901
  O   -1.34723004310426      2.50661569949259      0.41391574254971
  F   -3.26120335595468      3.03713973992327     -0.92562729547861
  H   -7.91741024809836     -2.40945229681765     -1.08289094382752
