# Supplementary material for: A modular synthesis of azetidines from reactive triplet imine intermediates using an intermolecular aza Paternò–Büchi reaction
Source: Nat Catal. 2025 Sep 5;8(9):939–47. doi: 10.1038/s41929-025-01405-7 (PMC12460163; doi:10.1038/s41929-025-01405-7)
Supplement: Supplementary file 4 — Cartesian (x, y, z) of the computational section. [file 41929_2025_1405_MOESM4_ESM.zip › DataS1_revised/TS-frag-PhSO2Me.xyz]

21
Coordinates from ORCA-job /scratch/univ4230/3950812/opt
  C   -3.55961996632644     -0.31802530662925     -1.24500262102701
  N   -3.13765716123425      0.85293254967848     -1.58942690415593
  C   -4.83376616781974     -0.57193412067601     -0.59371729851418
  C   -5.69634496974298      0.47699685415065     -0.24393132706533
  C   -6.90283617781562      0.20040973405930      0.37461620360858
  C   -7.26601602580699     -1.11522754062005      0.65069805131906
  C   -6.41411777885456     -2.15920752649306      0.30530762370729
  C   -5.20335068159625     -1.89263226235813     -0.31200169035315
  H   -5.41261074058170      1.50000750129281     -0.45920134617221
  H   -2.90057353263321     -1.16629933176885     -1.45223882729658
  H   -6.69499845957673     -3.18253563654511      0.51903149230746
  H   -4.53434104372075     -2.70066309161277     -0.58295044500990
  H   -7.56566477890912      1.01278443856142      0.64408668853120
  S   -2.11915710594838      1.95973812308360     -0.12694170714981
  O   -3.14420240349702      2.70001851653825      0.57612416212704
  O   -1.05808975086237      2.67779139462314     -0.79211542079948
  C   -1.42865853198671      0.74187413308768      0.96309008384370
  H   -8.21164548491998     -1.32528084078418      1.13389871819000
  H   -0.72934419492423      0.13285498493737      0.39382351482897
  H   -2.24516252982602      0.14655962770571      1.36786463420108
  H   -0.91731151341694      1.28845879976897      1.75634241487921
