# Supplementary material for: A modular synthesis of azetidines from reactive triplet imine intermediates using an intermolecular aza Paternò–Büchi reaction
Source: Nat Catal. 2025 Sep 5;8(9):939–47. doi: 10.1038/s41929-025-01405-7 (PMC12460163; doi:10.1038/s41929-025-01405-7)
Supplement: Supplementary file 4 — Cartesian (x, y, z) of the computational section. [file 41929_2025_1405_MOESM4_ESM.zip › DataS1_revised/TS-frag-PhSO2Ph.xyz]

28
Coordinates from ORCA-job /scratch/univ4230/4031648/frag_ts
  C   -3.55718386112294      0.32506744551977     -1.48969405491935
  N   -3.37064707323374      1.60296828392732     -1.45108988389743
  C   -4.39206737062031     -0.41621880308323     -0.55978285074471
  C   -5.07005191770804      0.22623024767187      0.48656948982051
  C   -5.81996127221250     -0.51497663968748      1.38228156474940
  C   -5.91161761930215     -1.89850299531185      1.24680425822527
  C   -5.25037999685880     -2.53957915337601      0.20447039115530
  C   -4.49444829149824     -1.80618620872590     -0.69528359015313
  H   -5.00318432617242      1.30268291981156      0.59082211944227
  H   -3.02101702872089     -0.22925478192733     -2.26595116803632
  H   -5.32183179116570     -3.61428258079488      0.09606457045588
  H   -3.96952636922626     -2.30087791868831     -1.50371184115402
  H   -6.33669546053244     -0.01469150324518      2.19165842108611
  S   -1.71563631205422      2.24646257808800     -0.35115145818607
  O   -1.88163895303789      3.65988990741018     -0.12404869313185
  O   -0.58557992456073      1.75736896979825     -1.10567408544866
  H   -6.49821490845494     -2.47339670471704      1.95185834479389
  C   -1.88770713694908      1.35063080951547      1.14631702878004
  C   -2.54066613906691      1.94997951535782      2.21908051290966
  C   -1.53286572604539      0.00514295156764      1.15244887883605
  C   -2.82658130374685      1.17884670657062      3.33404593287946
  C   -1.84088020736990     -0.75550186261518      2.27126238218900
  C   -2.48834378434083     -0.17108739510926      3.35387542717622
  H   -2.81478687887462      2.99577493721079      2.17386145104272
  H   -1.02809413823343     -0.43309180403414      0.30099188798107
  H   -3.32124718913018      1.62827697950247      4.18506657902988
  H   -1.57574976463771     -1.80436104403169      2.29636983204918
  H   -2.72923091404474     -0.77146455553128      4.22194108536159
