# Supplementary material for: A modular synthesis of azetidines from reactive triplet imine intermediates using an intermolecular aza Paternò–Büchi reaction
Source: Nat Catal. 2025 Sep 5;8(9):939–47. doi: 10.1038/s41929-025-01405-7 (PMC12460163; doi:10.1038/s41929-025-01405-7)
Supplement: Supplementary file 4 — Cartesian (x, y, z) of the computational section. [file 41929_2025_1405_MOESM4_ESM.zip › DataS1_revised/TS1.xyz]

30
Coordinates from ORCA-job /scratch/univ4230/4021984/m062x
  C   -6.48256663277556      1.74942306941565     -1.10687075701447
  C   -5.55410357608597      0.75867793367787     -0.84617966083446
  C   -4.61939810662267      0.90518703930456      0.20658777182141
  C   -4.66635462598766      2.09679058353812      0.96922062015714
  C   -5.59871439853876      3.07688147102725      0.69718786729345
  C   -6.51898442422584      2.91378582426163     -0.34068229668233
  H   -7.24917522520586      3.68442223384318     -0.55037624365092
  H   -5.61529449553646      3.97969982742775      1.29559671759752
  H   -7.18748416996063      1.61908271414945     -1.91931276307477
  H   -5.52521948388788     -0.13849114858040     -1.45212186219421
  H   -3.95512921387707      2.22965560977304      1.77658278623165
  C   -3.66299171622889     -0.09147915492948      0.51398811431543
  N   -3.62692602071250     -1.28345220740167     -0.18574104579207
  S   -2.35552659767094     -2.16462661869199     -0.05610301309334
  C   -5.72259064067724     -2.00934392155147      1.29348220906973
  C   -5.58827073357261     -3.14536412772306      0.48344624622882
  H   -6.27995469763868     -1.15170910592356      0.94236688752986
  H   -5.31455028733856     -1.99887646161719      2.29580917564857
  C   -6.11098995591753     -3.15846465778207     -0.89390381990409
  C   -4.96929944783274     -4.37179188442847      1.01258349530130
  H   -4.28376138706373     -4.79834385182668      0.27743117452055
  H   -5.77650541099530     -5.10530338196546      1.14163305175917
  H   -4.47324576464789     -4.21849608134157      1.96672225662626
  H   -6.67303544553026     -2.26060230436806     -1.13764487176125
  H   -6.72331873322764     -4.05180829575700     -1.04431798616603
  H   -5.25680523694073     -3.25171683803299     -1.57382981083323
  O   -2.49809950682080     -3.37750742182760     -0.79918359109379
  O   -1.10644933482641     -1.46766153080685     -0.10899503677792
  F   -2.39604985125171     -2.66514003329321      1.47423744478830
  H   -2.92418687840145      0.11323172143026      1.28333993998372
