# Supplementary material for: A modular synthesis of azetidines from reactive triplet imine intermediates using an intermolecular aza Paternò–Büchi reaction
Source: Nat Catal. 2025 Sep 5;8(9):939–47. doi: 10.1038/s41929-025-01405-7 (PMC12460163; doi:10.1038/s41929-025-01405-7)
Supplement: Supplementary file 4 — Cartesian (x, y, z) of the computational section. [file 41929_2025_1405_MOESM4_ESM.zip › DataS1_revised/TS2.xyz]

30
Coordinates from ORCA-job /scratch/univ4230/4880821/ts
  C   -5.96241035579793      2.24136438568853     -1.27164995455575
  C   -5.22917546665657      1.08686670640235     -1.04980320073460
  C   -4.82267610416103      0.75118536111897      0.24671651528412
  C   -5.17865360096856      1.58764855267369      1.31103401051790
  C   -5.91292246526942      2.74052332266113      1.08261342908955
  C   -6.30720482472513      3.07235616351261     -0.20945235604167
  H   -6.87933438023976      3.97365154268803     -0.38862469173620
  H   -6.17701976400799      3.38331780449977      1.91285701990692
  H   -6.26567942901253      2.49806612643066     -2.27893603444328
  H   -4.95732538867321      0.44214010922403     -1.87603236784732
  H   -4.86879479862663      1.32735644071532      2.31699792392750
  C   -4.07944795963732     -0.47070367783845      0.53270997954124
  N   -3.63738302208681     -1.23646469868801     -0.49353108006117
  S   -2.47053464880974     -2.27646969077234     -0.20796266848414
  C   -5.65759027012944     -1.76959670505646      1.07518223940308
  C   -5.44333751972366     -3.05324614486047      0.45151265955755
  H   -6.43492201428355     -1.13386711121923      0.66815887297862
  H   -5.46300493842770     -1.66722002614592      2.13651510582588
  C   -5.97229147432616     -3.32208033338625     -0.90939995812472
  C   -4.88242601476488     -4.18400442790625      1.23279648795229
  H   -4.15794200554057     -4.74786295945402      0.63856358651435
  H   -5.68762355555361     -4.88611433378022      1.48641045999545
  H   -4.40929151783442     -3.85511648143777      2.15607478678123
  H   -6.31982455543009     -2.41472138739135     -1.40131430051614
  H   -6.80682082481980     -4.03216497074833     -0.85290826149684
  H   -5.20445914048696     -3.79051780038632     -1.53123939830506
  O   -2.18425611147730     -2.51727680666050      1.16965123869011
  O   -2.53940225275544     -3.37014816580158     -1.11560963154531
  F   -1.22758362512841     -1.43554791334072     -0.71240129791749
  H   -3.57564797064515     -0.52469188074088      1.49601688584390
