# Supplementary material for: A modular synthesis of azetidines from reactive triplet imine intermediates using an intermolecular aza Paternò–Büchi reaction
Source: Nat Catal. 2025 Sep 5;8(9):939–47. doi: 10.1038/s41929-025-01405-7 (PMC12460163; doi:10.1038/s41929-025-01405-7)
Supplement: Supplementary file 4 — Cartesian (x, y, z) of the computational section. [file 41929_2025_1405_MOESM4_ESM.zip › DataS1_revised/TS3.xyz]

30
Coordinates from ORCA-job /scratch/univ4230/8018800/tzvp_ts_ortho
  C   -9.85821215129253      4.07760222538284     -2.49134870338057
  C   -8.64520374125730      3.94857648003226     -3.30497595632637
  H   -9.72851034393705      3.71716863022095     -1.47330047741275
  H   -10.70766637187203      3.59911719044203     -2.98343273443032
  H   -10.09991135228800      5.15319329879300     -2.45453307267786
  C   -8.75096949296974      4.07296943843719     -4.77059141876926
  H   -9.12065606668460      3.10993212681963     -5.14850014887604
  H   -7.79308886493588      4.28163738510295     -5.24166954098507
  H   -9.49767531910490      4.82009935561688     -5.04358144071371
  C   -7.41136586647889      3.69592571347944     -2.69906885920561
  N   -5.66439952483079      5.20215390499154     -0.41234257652338
  H   -6.51300894687609      3.61249380382202     -3.29642536542325
  H   -7.34511960961987      3.52980452559757     -1.63218023081686
  C   -6.87056970180158      5.78307706868029     -0.15575983680974
  S   -4.99005079857998      4.39271070899950      0.72514352056311
  C   -7.59675084774591      6.41756779582708     -1.19041864487846
  H   -7.28409231181476      5.78537384130676      0.84914240903043
  C   -7.11328254114730      6.47500950403826     -2.53047297031714
  C   -7.87063335652129      7.06549391285258     -3.53363226143979
  C   -9.11230545266480      7.62680912270485     -3.25596648802838
  C   -8.84924940760862      7.01620099072988     -0.92499758894565
  C   -9.58449484124657      7.60506472811442     -1.93601116763917
  H   -10.54420524580893      8.05094263993452     -1.70310791365233
  H   -9.69854490626725      8.08701162662294     -4.03985068887260
  H   -6.12683146789793      6.08507788757872     -2.74840384881519
  H   -7.48046652342012      7.09176701174001     -4.54434964280733
  H   -9.23431641983540      7.00031260965171      0.08810052746380
  O   -3.65791966253183      4.01500595639367      0.37517752506332
  O   -5.24595248851836      4.83621962044697      2.06488780976820
  F   -5.78616637443907      2.99031289563751      0.68241578585876
